# Supplementary material for: Successive remodeling of IgG glycans using a solid-phase enzymatic platform
Source: Commun Biol. 2022 Apr 7;5:328. doi: 10.1038/s42003-022-03257-4 (PMC8990068; doi:10.1038/s42003-022-03257-4)
Supplement: Supplementary file 4 — Supplementary Data 1 [file 42003_2022_3257_MOESM4_ESM.zip]

Archive with 163 entries (113 files):
- Source Data/Figure 1c/
- Source Data/Figure 1c/Figure 1c.txt
- Source Data/Figure 2/
- Source Data/Figure 2/Figure 2 Galactosidase.txt
- Source Data/Figure 2/Figure 2 GalT.txt
- Source Data/Figure 2/Figure 2 GlcNAcase.txt
- Source Data/Figure 2/Figure 2 GnT-III.txt
- Source Data/Figure 2/Figure 2 Neuraminidase.txt
- Source Data/Figure 2/Figure 2 Serum IgG.txt
- Source Data/Figure 2/Figure 2 SialylT.txt
- Source Data/Figure 3a/
- Source Data/Figure 3a/Figure 3a Neu and Gal and GlaNAcase.txt
- Source Data/Figure 3a/Figure 3a Neu and Gal.txt
- Source Data/Figure 3a/Figure 3a Neuraminidase.txt
- Source Data/Figure 3a/Figure 3a Serum IgG.txt
- Source Data/Figure 3b/
- Source Data/Figure 3b/Figure 3b FA1.txt
- Source Data/Figure 3b/Figure 3b FA1G1.txt
- Source Data/Figure 3b/Figure 3b FA1G1S1.txt
- Source Data/Figure 3b/Figure 3b FM3.txt
- Source Data/Figure 3c/
- Source Data/Figure 3c/Figure 3c FA2.txt
- Source Data/Figure 3c/Figure 3c FA2B.txt
- Source Data/Figure 3c/Figure 3c FA2BG2.txt
- Source Data/Figure 3c/Figure 3c FA2BG2S.txt
- Source Data/Figure 5a-c/
- Source Data/Figure 5a-c/Figure 5a.png
- Source Data/Figure 5a-c/Figure 5a-c.pzfx
- Source Data/Figure 5a-c/Figure 5b.png
- Source Data/Figure 5a-c/Figure 5c.png
- Source Data/Figure 5d/
- Source Data/Figure 5d/Figure 5d.pdf
- Source Data/Figure 5d/Figure 5d.pzfx
- Source Data/Figure S10/
- Source Data/Figure S10/Figure S10a.txt
- Source Data/Figure S10/Figure S10b-24h.txt
- Source Data/Figure S10/Figure S10b-48h.txt
- Source Data/Figure S10/Figure S10c.txt
- Source Data/Figure S11/
- Source Data/Figure S11/Figure S11.txt
- Source Data/Figure S12/
- Source Data/Figure S12/Figure S12a Terminal Galactose.txt
- Source Data/Figure S12/Figure S12b Terminal Sialic acid.txt
- Source Data/Figure S13a/
- Source Data/Figure S13a/figure S13a.png
- Source Data/Figure S13a/Figure S13a.pzfx
- Source Data/Figure S13b/
- Source Data/Figure S13b/Figure S13b.png
- Source Data/Figure S13b/Figure S13b.pzfx
- Source Data/Figure S14/
- Source Data/Figure S14/Figure S14.pzfx
- Source Data/Figure S16a/
- Source Data/Figure S16a/Figure S16a.txt
- Source Data/Figure S16b/
- Source Data/Figure S16b/Figure S16b.png
- Source Data/Figure S16b/Figure S16b.pzfx
- Source Data/Figure S16c/
- Source Data/Figure S16c/Figure S16c.png
- Source Data/Figure S16c/Figure S16c.pzfx
- Source Data/Figure S16d/
- Source Data/Figure S16d/Figure S16d.png
- Source Data/Figure S16d/Figure S16d.pzfx
- Source Data/Figure S17a/
- Source Data/Figure S17a/Figure S17a.png
- Source Data/Figure S17a/Figure S17a.pzfx
- Source Data/Figure S1a/
- Source Data/Figure S1a/Figure S1a.png
- Source Data/Figure S1a/Figure S1a.pzfx
- Source Data/Figure S1b/
- Source Data/Figure S1b/Figure S1b.png
- Source Data/Figure S1b/Figure S1b.pzfx
- Source Data/Figure S1c/
- Source Data/Figure S1c/Figure S1c.png
- Source Data/Figure S1c/Figure S1c.pzfx
- Source Data/Figure S2a/
- Source Data/Figure S2a/Figure S2a.png
- Source Data/Figure S2a/Figure S2a.pzfx
- Source Data/Figure S2b/
- Source Data/Figure S2b/Figure S2b.png
- Source Data/Figure S2b/Figure S2b.pzfx
- Source Data/Figure S2c/
- Source Data/Figure S2c/Figure S2c.png
- Source Data/Figure S2c/Figure S2c.pzfx
- Source Data/Figure S3a/
- Source Data/Figure S3a/Figure S3a.png
- Source Data/Figure S3a/Figure S3a.pzfx
- Source Data/Figure S3b/
- Source Data/Figure S3b/Figure S3b.png
- Source Data/Figure S3b/Figure S3b.pzfx
- Source Data/Figure S3c/
- Source Data/Figure S3c/Figure S3c.png
- Source Data/Figure S3c/Figure S3c.pzfx
- Source Data/Figure S4a/
- Source Data/Figure S4a/Figure S4a.txt
- Source Data/Figure S4b/
- Source Data/Figure S4b/Figure S4a.png
- Source Data/Figure S4b/Figure S4a.pzfx
- Source Data/Figure S4c/
- Source Data/Figure S4c/Figure S4c.txt
- Source Data/Figure S4d/
- Source Data/Figure S4d/Figure S4d.pzfx
- Source Data/Figure S5a/
- Source Data/Figure S5a/Figure S5a.png
- Source Data/Figure S5a/Figure S5a.pzfx
- Source Data/Figure S5b/
- Source Data/Figure S5b/Figure S5b.png
- Source Data/Figure S5b/Figure S5b.pzfx
- Source Data/Figure S5c/
- Source Data/Figure S5c/Figure S5c.png
- Source Data/Figure S5c/Figure S5c.pzfx
- Source Data/Figure S5d/
- Source Data/Figure S5d/Figure S5d.png
- Source Data/Figure S5d/Figure S5d.pzfx
- Source Data/Figure S5e-g/
- Source Data/Figure S5e-g/Figure S5e.png
- Source Data/Figure S5e-g/Figure S5e-g.pzfx
- Source Data/Figure S5e-g/Figure S5f.png
- Source Data/Figure S5e-g/Figure S5g.png
- Source Data/Figure S6a/
- Source Data/Figure S6a/Figure S6a.png
- Source Data/Figure S6a/Figure S6a.pzfx
- Source Data/Figure S6b/
- Source Data/Figure S6b/Figure S6b.png
- Source Data/Figure S6b/Figure S6b.pzfx
- Source Data/Figure S6c/
- Source Data/Figure S6c/Figure S6c.png
- Source Data/Figure S6c/Figure S6c.pzfx
- Source Data/Figure S6d/
- Source Data/Figure S6d/Figure S6d.png
- Source Data/Figure S6d/Figure S6d.pzfx
- Source Data/Figure S6e/
- Source Data/Figure S6e/figure S6e.png
- Source Data/Figure S6e/Figure S6e.pzfx
- Source Data/Figure S7a-b/
- Source Data/Figure S7a-b/Figure S7a.txt
- Source Data/Figure S7a-b/Figure S7b.txt
- Source Data/Figure S8a-b/
- Source Data/Figure S8a-b/Figure S8a.png
- Source Data/Figure S8a-b/Figure S8a-b.pzfx
- Source Data/Figure S8a-b/Figure S8b.png
- Source Data/Figure S8c/
- Source Data/Figure S8c/Figure S8c.png
- Source Data/Figure S8c/Figure S8c.pzfx
- Source Data/Figure S8d/
- Source Data/Figure S8d/Figure S8d.png
- Source Data/Figure S8d/Figure S8d.pzfx
- Source Data/Figure S8e/
- Source Data/Figure S8e/Figure S8e.png
- Source Data/Figure S8e/Figure S8e.pzfx
- Source Data/Figure S9a-b/
- Source Data/Figure S9a-b/Figure S9a.png
- Source Data/Figure S9a-b/Figure S9a-b.pzfx
- Source Data/Figure S9a-b/Figure S9b.png
- Source Data/Figure S9c/
- Source Data/Figure S9c/Figure S9c.png
- Source Data/Figure S9c/Figure S9c.pzfx
- Source Data/Figure S9d/
- Source Data/Figure S9d/Figure S9d.png
- Source Data/Figure S9d/Figure S9d.pzfx
- Source Data/Figure S9e-f/
- Source Data/Figure S9e-f/Figure S9e.png
- Source Data/Figure S9e-f/Figure S9e-f.pzfx
- Source Data/Figure S9e-f/Figure S9f.png
