# Supplementary material for: Successive remodeling of IgG glycans using a solid-phase enzymatic platform
Source: Commun Biol. 2022 Apr 7;5:328. doi: 10.1038/s42003-022-03257-4 (PMC8990068; doi:10.1038/s42003-022-03257-4)
Supplement: Supplementary file 4 — Supplementary Data 1 [file 42003_2022_3257_MOESM4_ESM.zip › Source Data/Figure 1c/Figure 1c.txt]

#""
#Point;X(Minutes);Y(Counts)
0;0.037;109307
1;0.040;112149
2;0.043;109478
3;0.046;106128
4;0.050;102343
5;0.053;110958
6;0.056;98430
7;0.060;110148
8;0.063;107753
9;0.066;96420
10;0.070;112209
11;0.073;105709
12;0.076;110801
13;0.080;109998
14;0.083;107883
15;0.086;102718
16;0.089;96009
17;0.093;105265
18;0.096;113702
19;0.099;106920
20;0.103;111092
21;0.106;112691
22;0.109;109914
23;0.113;105248
24;0.116;105466
25;0.119;101985
26;0.122;108634
27;0.126;100383
28;0.129;113671
29;0.132;110434
30;0.136;114882
31;0.139;96433
32;0.142;103561
33;0.146;109414
34;0.149;104851
35;0.152;102652
36;0.156;103560
37;0.159;90053
38;0.162;113055
39;0.165;111151
40;0.169;105015
41;0.172;109909
42;0.175;104198
43;0.179;111077
44;0.182;104809
45;0.185;106604
46;0.189;105212
47;0.192;99926
48;0.195;103335
49;0.198;97785
50;0.202;106344
51;0.205;108436
52;0.208;102673
53;0.212;99147
54;0.215;99618
55;0.219;105175
56;0.222;108585
57;0.225;110155
58;0.229;107634
59;0.232;102585
60;0.235;100625
61;0.238;113370
62;0.242;101633
63;0.245;104748
64;0.248;112554
65;0.252;112306
66;0.255;108523
67;0.258;108417
68;0.262;101831
69;0.265;106641
70;0.268;100837
71;0.272;109218
72;0.275;112542
73;0.278;103278
74;0.281;106336
75;0.285;103035
76;0.288;107706
77;0.291;100319
78;0.295;108312
79;0.298;106116
80;0.301;102538
81;0.305;94317
82;0.308;104499
83;0.311;101425
84;0.315;105004
85;0.318;101540
86;0.321;105778
87;0.324;106827
88;0.328;104322
89;0.331;94221
90;0.334;99469
91;0.338;104741
92;0.341;109667
93;0.344;102324
94;0.348;100025
95;0.351;109748
96;0.354;99828
97;0.357;102519
98;0.361;103648
99;0.364;102892
100;0.367;96575
101;0.371;98786
102;0.374;107563
103;0.377;115656
104;0.381;104962
105;0.384;95068
106;0.387;107218
107;0.391;109368
108;0.394;105982
109;0.397;111317
110;0.400;102880
111;0.404;104902
112;0.407;95864
113;0.410;97085
114;0.414;104786
115;0.417;96621
116;0.420;112043
117;0.424;109137
118;0.427;107820
119;0.430;106695
120;0.433;108649
121;0.437;95127
122;0.440;104577
123;0.443;111686
124;0.447;105019
125;0.450;102550
126;0.453;101310
127;0.457;107453
128;0.460;105815
129;0.464;94232
130;0.467;95018
131;0.470;101810
132;0.473;101251
133;0.477;104659
134;0.480;104090
135;0.483;118954
136;0.487;100281
137;0.490;111251
138;0.493;109558
139;0.497;101324
140;0.500;105893
141;0.503;103746
142;0.507;107684
143;0.510;113859
144;0.513;105329
145;0.516;106493
146;0.520;110545
147;0.523;111911
148;0.526;105134
149;0.530;107714
150;0.533;100052
151;0.536;95197
152;0.540;112991
153;0.543;112135
154;0.546;105453
155;0.550;107106
156;0.553;101947
157;0.556;109325
158;0.559;98953
159;0.563;112402
160;0.566;104144
161;0.569;110105
162;0.573;96133
163;0.576;108782
164;0.579;111503
165;0.583;103262
166;0.586;99841
167;0.589;95144
168;0.592;101635
169;0.596;105547
170;0.599;106940
171;0.602;104985
172;0.606;112787
173;0.609;108772
174;0.612;106768
175;0.616;96838
176;0.619;113099
177;0.622;101420
178;0.626;98095
179;0.629;101511
180;0.632;102151
181;0.635;99398
182;0.639;106837
183;0.642;104362
184;0.645;109159
185;0.649;106039
186;0.652;106810
187;0.655;109694
188;0.659;107458
189;0.662;107041
190;0.665;114580
191;0.669;112300
192;0.672;113733
193;0.675;106731
194;0.678;109256
195;0.682;102018
196;0.685;98009
197;0.688;101569
198;0.692;101950
199;0.695;108276
200;0.698;109972
201;0.702;106146
202;0.705;98399
203;0.708;107826
204;0.712;103181
205;0.715;115209
206;0.718;105445
207;0.722;104317
208;0.725;100735
209;0.728;105929
210;0.732;106069
211;0.735;104145
212;0.738;107482
213;0.742;106358
214;0.745;103119
215;0.748;102513
216;0.751;102050
217;0.755;100750
218;0.758;98732
219;0.761;117118
220;0.765;101004
221;0.768;110265
222;0.771;105956
223;0.775;108097
224;0.778;116114
225;0.781;111142
226;0.785;105411
227;0.788;111457
228;0.791;118581
229;0.794;121047
230;0.798;121871
231;0.801;123166
232;0.804;123421
233;0.808;134111
234;0.811;141590
235;0.814;144554
236;0.818;150367
237;0.821;168196
238;0.824;183881
239;0.827;177931
240;0.831;205787
241;0.834;210094
242;0.837;221734
243;0.841;233234
244;0.844;240104
245;0.847;233064
246;0.851;262566
247;0.854;240367
248;0.857;242134
249;0.861;245150
250;0.864;239281
251;0.867;253624
252;0.870;253615
253;0.874;266353
254;0.877;297812
255;0.880;287193
256;0.884;322608
257;0.887;306653
258;0.890;328197
259;0.894;324080
260;0.897;329484
261;0.900;347097
262;0.904;410688
263;0.907;448676
264;0.910;461116
265;0.913;478107
266;0.917;480118
267;0.920;452424
268;0.923;419924
269;0.927;389882
270;0.930;403767
271;0.933;401166
272;0.937;408422
273;0.940;412399
274;0.943;452785
275;0.946;475823
276;0.950;460845
277;0.953;433641
278;0.956;445638
279;0.960;444644
280;0.963;426728
281;0.967;439642
282;0.970;417431
283;0.973;382347
284;0.977;379610
285;0.980;385881
286;0.983;376729
287;0.986;406121
288;0.990;386716
289;0.993;372849
290;0.996;382764
291;1.000;380327
292;1.003;397680
293;1.006;449388
294;1.010;532578
295;1.013;597724
296;1.016;644981
297;1.020;651105
298;1.023;652370
299;1.026;604249
300;1.029;549297
301;1.033;499831
302;1.036;498745
303;1.039;454684
304;1.043;416841
305;1.046;418679
306;1.049;399551
307;1.053;411906
308;1.056;435772
309;1.059;466722
310;1.062;461907
311;1.066;477789
312;1.069;462355
313;1.072;486305
314;1.076;495349
315;1.079;492592
316;1.082;491047
317;1.086;482767
318;1.089;490655
319;1.092;474554
320;1.096;463428
321;1.099;463113
322;1.102;454196
323;1.105;443480
324;1.109;471206
325;1.112;436894
326;1.115;417585
327;1.119;410236
328;1.122;399325
329;1.125;381154
330;1.129;378712
331;1.132;339254
332;1.135;362856
333;1.139;353023
334;1.142;330779
335;1.145;322299
336;1.148;311303
337;1.152;306390
338;1.155;296518
339;1.158;303172
340;1.162;292480
341;1.165;284240
342;1.168;291766
343;1.172;286604
344;1.175;269717
345;1.178;295460
346;1.181;282048
347;1.185;272549
348;1.188;278018
349;1.191;296331
350;1.195;273837
351;1.198;282990
352;1.201;251339
353;1.205;247313
354;1.208;238939
355;1.212;249043
356;1.215;236261
357;1.218;237947
358;1.221;225406
359;1.225;236620
360;1.228;219768
361;1.231;261479
362;1.235;263416
363;1.238;255998
364;1.241;295181
365;1.245;332923
366;1.248;378425
367;1.251;432079
368;1.255;460956
369;1.258;486314
370;1.261;489960
371;1.264;506916
372;1.268;536610
373;1.271;507389
374;1.274;524845
375;1.278;538463
376;1.281;502032
377;1.284;531627
378;1.288;516749
379;1.291;522087
380;1.294;503802
381;1.298;495308
382;1.301;485512
383;1.304;477579
384;1.307;478889
385;1.311;403657
386;1.314;408080
387;1.317;354291
388;1.321;334417
389;1.324;335516
390;1.327;308200
391;1.331;293633
392;1.334;288883
393;1.337;280215
394;1.341;255303
395;1.344;267023
396;1.347;257109
397;1.350;240403
398;1.354;254672
399;1.357;247723
400;1.360;246096
401;1.364;223231
402;1.367;230235
403;1.370;224371
404;1.374;223296
405;1.377;215472
406;1.380;206862
407;1.384;217445
408;1.387;211980
409;1.390;202299
410;1.393;203818
411;1.397;212076
412;1.400;214806
413;1.403;206515
414;1.407;208707
415;1.410;212341
416;1.413;206396
417;1.417;211006
418;1.420;203997
419;1.423;240873
420;1.426;243525
421;1.430;261996
422;1.433;279659
423;1.436;280145
424;1.440;298184
425;1.443;319341
426;1.446;322719
427;1.450;336620
428;1.453;321689
429;1.456;305807
430;1.460;344889
431;1.463;321321
432;1.466;325433
433;1.470;323852
434;1.473;322127
435;1.476;326933
436;1.480;327416
437;1.483;325828
438;1.486;325726
439;1.490;314161
440;1.493;308138
441;1.496;313904
442;1.500;301474
443;1.503;280866
444;1.506;290761
445;1.509;266579
446;1.513;266037
447;1.516;243038
448;1.519;224242
449;1.523;230120
450;1.526;220755
451;1.529;213329
452;1.533;214041
453;1.536;199147
454;1.539;203236
455;1.543;198426
456;1.546;200031
457;1.549;203676
458;1.552;201756
459;1.556;208375
460;1.559;198377
461;1.562;188831
462;1.566;191416
463;1.569;204591
464;1.572;194545
465;1.576;192693
466;1.579;196077
467;1.582;192312
468;1.585;200135
469;1.589;194913
470;1.592;193278
471;1.595;183172
472;1.599;195335
473;1.602;195746
474;1.605;203156
475;1.609;207175
476;1.612;213485
477;1.615;206989
478;1.619;220995
479;1.622;219006
480;1.625;222321
481;1.628;208562
482;1.632;213829
483;1.635;221769
484;1.638;216547
485;1.642;218256
486;1.645;204635
487;1.648;194494
488;1.652;203629
489;1.655;192180
490;1.658;194714
491;1.661;185536
492;1.665;206220
493;1.668;192497
494;1.671;193606
495;1.675;187872
496;1.678;188988
497;1.681;176331
498;1.685;180419
499;1.688;178315
500;1.691;181685
501;1.695;187347
502;1.698;179504
503;1.701;185201
504;1.704;164022
505;1.708;182058
506;1.711;180655
507;1.715;183816
508;1.718;180983
509;1.721;165565
510;1.725;183061
511;1.728;187343
512;1.731;183441
513;1.735;179191
514;1.738;167649
515;1.741;167162
516;1.744;177883
517;1.748;172851
518;1.751;168473
519;1.754;171799
520;1.758;176531
521;1.761;175826
522;1.764;171390
523;1.768;182366
524;1.771;175319
525;1.774;188014
526;1.778;201036
527;1.781;232157
528;1.784;214665
529;1.787;195871
530;1.791;203333
531;1.794;205308
532;1.797;217203
533;1.801;238512
534;1.804;246594
535;1.807;238682
536;1.811;235506
537;1.814;247809
538;1.817;245925
539;1.820;250386
540;1.824;246837
541;1.827;245778
542;1.830;245220
543;1.834;237535
544;1.837;250885
545;1.840;222009
546;1.844;233161
547;1.847;227866
548;1.850;216662
549;1.854;191740
550;1.857;192288
551;1.860;187315
552;1.863;187235
553;1.867;184734
554;1.870;172975
555;1.873;178321
556;1.877;186823
557;1.880;167577
558;1.883;182417
559;1.887;182311
560;1.890;184816
561;1.893;172877
562;1.896;181016
563;1.900;184792
564;1.903;184167
565;1.906;192648
566;1.910;191269
567;1.913;213253
568;1.916;185303
569;1.920;183258
570;1.923;198175
571;1.926;181374
572;1.930;189583
573;1.933;204287
574;1.936;192711
575;1.939;189935
576;1.943;175224
577;1.946;185686
578;1.949;194723
579;1.953;208998
580;1.956;193481
581;1.959;213121
582;1.963;218265
583;1.966;221517
584;1.970;238213
585;1.973;257803
586;1.976;270093
587;1.979;270892
588;1.983;281411
589;1.986;287408
590;1.989;284039
591;1.993;286790
592;1.996;300586
593;1.999;296632
594;2.003;286045
595;2.006;271310
596;2.009;295531
597;2.013;298119
598;2.016;292130
599;2.019;278805
600;2.022;275188
601;2.026;268272
602;2.029;256032
603;2.032;273588
604;2.036;258673
605;2.039;244784
606;2.042;240947
607;2.046;214172
608;2.049;224177
609;2.052;204583
610;2.055;212275
611;2.059;203811
612;2.062;200770
613;2.065;180334
614;2.069;187595
615;2.072;182017
616;2.075;189207
617;2.079;177002
618;2.082;166436
619;2.085;179557
620;2.089;166206
621;2.092;162964
622;2.095;166379
623;2.098;164867
624;2.102;157989
625;2.105;163664
626;2.108;174552
627;2.112;173719
628;2.115;162929
629;2.118;159228
630;2.122;161442
631;2.125;155274
632;2.128;166173
633;2.132;162440
634;2.135;172833
635;2.138;162773
636;2.141;167845
637;2.145;171856
638;2.148;159289
639;2.151;162592
640;2.155;159627
641;2.158;161974
642;2.161;165120
643;2.165;166635
644;2.168;159486
645;2.171;140216
646;2.174;161858
647;2.178;151428
648;2.181;164388
649;2.184;153602
650;2.188;157799
651;2.191;171567
652;2.194;165314
653;2.198;152397
654;2.201;152407
655;2.204;149618
656;2.208;152539
657;2.211;163084
658;2.214;165193
659;2.218;150966
660;2.221;162334
661;2.224;160964
662;2.228;167207
663;2.231;161530
664;2.234;155995
665;2.238;168060
666;2.241;166144
667;2.244;177155
668;2.248;166183
669;2.251;179723
670;2.254;169846
671;2.257;170790
672;2.261;177631
673;2.264;172062
674;2.267;181468
675;2.271;182915
676;2.274;169964
677;2.277;176574
678;2.281;172940
679;2.284;164462
680;2.287;167241
681;2.290;177964
682;2.294;165928
683;2.297;161421
684;2.300;170762
685;2.304;174551
686;2.307;163179
687;2.310;171353
688;2.314;172795
689;2.317;164393
690;2.320;184836
691;2.324;165936
692;2.327;178851
693;2.330;172125
694;2.333;169306
695;2.337;182919
696;2.340;178173
697;2.343;180363
698;2.347;171837
699;2.350;176922
700;2.353;166615
701;2.357;162855
702;2.360;163207
703;2.363;163964
704;2.367;160213
705;2.370;159762
706;2.373;161927
707;2.376;162676
708;2.380;169327
709;2.383;175518
710;2.386;161809
711;2.390;157835
712;2.393;156784
713;2.396;171578
714;2.400;166535
715;2.403;175520
716;2.406;159038
717;2.409;162065
718;2.413;161481
719;2.416;149951
720;2.419;160930
721;2.423;160085
722;2.426;167827
723;2.429;157282
724;2.433;155880
725;2.436;150647
726;2.439;156573
727;2.443;143154
728;2.446;153825
729;2.449;162430
730;2.452;155921
731;2.456;144933
732;2.459;144640
733;2.463;160483
734;2.466;155014
735;2.469;172600
736;2.473;139991
737;2.476;155052
738;2.479;148111
739;2.483;149901
740;2.486;156737
741;2.489;148755
742;2.492;157464
743;2.496;147021
744;2.499;163146
745;2.502;145538
746;2.506;158714
747;2.509;156741
748;2.512;156996
749;2.516;140159
750;2.519;133848
751;2.522;155500
752;2.525;144743
753;2.529;147997
754;2.532;140763
755;2.535;146260
756;2.539;135480
757;2.542;149697
758;2.545;161401
759;2.549;148181
760;2.552;146841
761;2.555;151021
762;2.559;150195
763;2.562;136470
764;2.565;138696
765;2.568;146018
766;2.572;139188
767;2.575;142410
768;2.578;149565
769;2.582;175182
770;2.585;177312
771;2.588;209234
772;2.592;201842
773;2.595;207412
774;2.598;205879
775;2.602;209276
776;2.605;208148
777;2.608;218487
778;2.611;221081
779;2.615;189721
780;2.618;197761
781;2.621;194138
782;2.625;170625
783;2.628;170649
784;2.631;164362
785;2.635;163115
786;2.638;161601
787;2.641;160020
788;2.644;172246
789;2.648;166770
790;2.651;196134
791;2.654;199037
792;2.658;200656
793;2.661;199925
794;2.664;221956
795;2.668;225050
796;2.671;242917
797;2.674;272147
798;2.678;258929
799;2.681;270772
800;2.684;274084
801;2.687;285143
802;2.691;282614
803;2.694;284536
804;2.697;304835
805;2.701;289713
806;2.704;302721
807;2.707;305701
808;2.711;294071
809;2.714;289624
810;2.718;314008
811;2.721;317524
812;2.724;310925
813;2.727;318403
814;2.731;321408
815;2.734;311381
816;2.737;312116
817;2.741;304873
818;2.744;312070
819;2.747;316329
820;2.751;310013
821;2.754;302106
822;2.757;306348
823;2.760;299239
824;2.764;277938
825;2.767;269482
826;2.770;270552
827;2.774;261382
828;2.777;246361
829;2.780;246663
830;2.784;240252
831;2.787;229146
832;2.790;217327
833;2.794;203159
834;2.797;193809
835;2.800;194734
836;2.803;194532
837;2.807;206668
838;2.810;190322
839;2.813;190014
840;2.817;178807
841;2.820;173978
842;2.823;170176
843;2.827;169963
844;2.830;169949
845;2.833;164329
846;2.837;154607
847;2.840;170258
848;2.843;164063
849;2.846;156110
850;2.850;154092
851;2.853;160652
852;2.856;156061
853;2.860;162516
854;2.863;158811
855;2.866;165500
856;2.870;166930
857;2.873;159157
858;2.876;162952
859;2.879;166620
860;2.883;161745
861;2.886;150766
862;2.889;173707
863;2.893;160669
864;2.896;172847
865;2.899;157616
866;2.903;164250
867;2.906;166065
868;2.909;167407
869;2.913;158933
870;2.916;161376
871;2.919;146821
872;2.922;167777
873;2.926;166139
874;2.929;162359
875;2.932;153494
876;2.936;158793
877;2.939;154495
878;2.942;168704
879;2.946;161935
880;2.949;161719
881;2.952;144819
882;2.956;161886
883;2.959;147370
884;2.962;153203
885;2.966;161256
886;2.969;145641
887;2.972;148377
888;2.976;164389
889;2.979;146144
890;2.982;139371
891;2.986;146842
892;2.989;152058
893;2.992;157942
894;2.996;152259
895;2.999;152072
896;3.002;147112
897;3.005;144069
898;3.009;152157
899;3.012;151374
900;3.015;155022
901;3.019;162239
902;3.022;147848
903;3.025;157325
904;3.029;171608
905;3.032;159971
906;3.035;144312
907;3.038;153020
908;3.042;150863
909;3.045;156841
910;3.048;164449
911;3.052;148828
912;3.055;159530
913;3.058;156237
914;3.062;156990
915;3.065;164247
916;3.068;150028
917;3.072;156975
918;3.075;149036
919;3.078;162714
920;3.081;157650
921;3.085;161496
922;3.088;164163
923;3.091;170208
924;3.095;165254
925;3.098;166259
926;3.101;154730
927;3.105;170618
928;3.108;171530
929;3.111;187086
930;3.114;176092
931;3.118;172516
932;3.121;180600
933;3.124;173723
934;3.128;176496
935;3.131;166692
936;3.134;162207
937;3.138;169542
938;3.141;159828
939;3.144;183757
940;3.148;155590
941;3.151;157051
942;3.154;164589
943;3.157;173854
944;3.161;150044
945;3.164;160744
946;3.167;145598
947;3.171;151311
948;3.174;154447
949;3.177;170156
950;3.181;150078
951;3.184;167303
952;3.187;150129
953;3.191;167144
954;3.194;156768
955;3.197;164003
956;3.200;163257
957;3.204;168050
958;3.207;155738
959;3.210;163138
960;3.214;155462
961;3.217;150205
962;3.221;156334
963;3.224;167527
964;3.227;160705
965;3.231;170873
966;3.234;161945
967;3.237;168808
968;3.240;150373
969;3.244;161069
970;3.247;157560
971;3.250;157787
972;3.254;146392
973;3.257;151027
974;3.260;158259
975;3.264;161344
976;3.267;160835
977;3.270;162239
978;3.273;147441
979;3.277;154567
980;3.280;157996
981;3.283;159824
982;3.287;162687
983;3.290;167700
984;3.293;158392
985;3.297;159922
986;3.300;153461
987;3.303;162476
988;3.307;158427
989;3.310;162773
990;3.313;162377
991;3.316;158309
992;3.320;155169
993;3.323;154038
994;3.326;164094
995;3.330;162725
996;3.333;154632
997;3.336;154118
998;3.340;157089
999;3.343;154780
1000;3.346;154977
1001;3.349;161724
1002;3.353;166605
1003;3.356;162235
1004;3.359;155409
1005;3.363;154899
1006;3.366;152626
1007;3.369;155918
1008;3.373;158621
1009;3.376;158669
1010;3.379;156703
1011;3.383;158038
1012;3.386;156348
1013;3.389;145800
1014;3.392;159738
1015;3.396;163371
1016;3.399;153553
1017;3.402;153965
1018;3.406;155918
1019;3.409;151802
1020;3.412;153526
1021;3.416;148669
1022;3.419;156902
1023;3.422;156733
1024;3.426;159276
1025;3.429;148848
1026;3.432;168436
1027;3.435;146955
1028;3.439;151647
1029;3.442;157672
1030;3.445;163952
1031;3.449;163997
1032;3.452;151707
1033;3.455;152321
1034;3.459;167310
1035;3.462;161439
1036;3.466;160268
1037;3.469;152880
1038;3.472;160590
1039;3.475;156425
1040;3.479;154232
1041;3.482;153909
1042;3.485;151848
1043;3.489;152206
1044;3.492;166126
1045;3.495;160198
1046;3.499;164882
1047;3.502;161962
1048;3.505;164054
1049;3.508;160879
1050;3.512;161431
1051;3.515;156977
1052;3.518;164006
1053;3.522;161192
1054;3.525;173507
1055;3.528;147399
1056;3.532;157792
1057;3.535;164675
1058;3.538;156600
1059;3.542;174349
1060;3.545;172929
1061;3.548;170689
1062;3.551;186096
1063;3.555;181873
1064;3.558;165785
1065;3.561;173501
1066;3.565;173158
1067;3.568;158410
1068;3.571;172030
1069;3.575;177109
1070;3.578;173015
1071;3.581;165072
1072;3.585;165544
1073;3.588;165392
1074;3.591;168554
1075;3.594;170049
1076;3.598;178908
1077;3.601;177202
1078;3.604;185931
1079;3.608;182299
1080;3.611;165122
1081;3.614;173077
1082;3.618;163481
1083;3.621;166697
1084;3.624;165550
1085;3.627;153567
1086;3.631;166247
1087;3.634;156615
1088;3.637;160147
1089;3.641;162252
1090;3.644;156679
1091;3.647;164403
1092;3.651;157005
1093;3.654;157522
1094;3.657;162446
1095;3.661;159139
1096;3.664;155438
1097;3.667;147945
1098;3.670;168842
1099;3.674;157222
1100;3.677;151622
1101;3.680;145919
1102;3.684;160142
1103;3.687;145859
1104;3.690;163892
1105;3.694;156350
1106;3.697;147912
1107;3.700;148486
1108;3.703;150626
1109;3.707;163781
1110;3.710;150140
1111;3.714;149592
1112;3.717;151221
1113;3.720;155698
1114;3.724;168642
1115;3.727;157759
1116;3.730;150144
1117;3.734;147196
1118;3.737;145989
1119;3.740;142512
1120;3.743;157611
1121;3.747;144935
1122;3.750;146473
1123;3.753;152874
1124;3.757;155569
1125;3.760;139646
1126;3.763;148996
1127;3.767;163061
1128;3.770;155345
1129;3.773;151101
1130;3.777;153794
1131;3.780;143648
1132;3.783;145511
1133;3.786;156812
1134;3.790;141257
1135;3.793;144299
1136;3.796;157853
1137;3.800;145101
1138;3.803;157258
1139;3.806;152705
1140;3.810;154785
1141;3.813;142246
1142;3.816;141494
1143;3.820;144035
1144;3.823;138969
1145;3.826;154097
1146;3.829;161294
1147;3.833;154409
1148;3.836;139105
1149;3.839;157869
1150;3.843;161711
1151;3.846;155187
1152;3.849;146333
1153;3.853;169699
1154;3.856;160043
1155;3.859;166446
1156;3.862;178955
1157;3.866;178427
1158;3.869;165306
1159;3.872;172526
1160;3.876;152546
1161;3.879;164495
1162;3.882;163657
1163;3.886;180580
1164;3.889;163155
1165;3.892;165993
1166;3.896;174922
1167;3.899;175514
1168;3.902;166919
1169;3.905;184926
1170;3.909;167736
1171;3.912;166953
1172;3.915;178030
1173;3.919;173395
1174;3.922;168224
1175;3.925;184308
1176;3.929;172245
1177;3.932;164619
1178;3.935;157802
1179;3.938;175080
1180;3.942;173008
1181;3.945;168222
1182;3.948;180422
1183;3.952;174378
1184;3.955;185156
1185;3.958;183278
1186;3.962;165643
1187;3.965;160848
1188;3.969;178784
1189;3.972;169526
1190;3.975;173650
1191;3.978;177017
1192;3.982;182780
1193;3.985;171445
1194;3.988;182303
1195;3.992;169404
1196;3.995;178537
1197;3.998;175018
1198;4.002;181025
1199;4.005;181214
1200;4.008;171810
1201;4.012;173628
1202;4.015;186624
1203;4.018;171530
1204;4.021;165074
1205;4.025;162150
1206;4.028;175987
1207;4.031;157161
1208;4.035;171336
1209;4.038;156706
1210;4.041;171740
1211;4.045;172019
1212;4.048;165323
1213;4.051;178489
1214;4.055;173538
1215;4.058;179825
1216;4.061;170562
1217;4.065;175795
1218;4.068;170066
1219;4.071;171652
1220;4.074;175528
1221;4.078;174332
1222;4.081;163732
1223;4.084;165422
1224;4.088;158125
1225;4.091;153807
1226;4.094;171846
1227;4.098;172624
1228;4.101;163055
1229;4.104;158231
1230;4.107;166256
1231;4.111;162788
1232;4.114;159097
1233;4.117;156150
1234;4.121;145271
1235;4.124;160203
1236;4.127;166316
1237;4.131;149184
1238;4.134;154209
1239;4.137;151404
1240;4.141;160956
1241;4.144;151981
1242;4.147;142308
1243;4.150;151820
1244;4.154;149641
1245;4.157;153388
1246;4.160;157427
1247;4.164;140621
1248;4.167;151041
1249;4.170;154762
1250;4.174;136854
1251;4.177;146265
1252;4.180;141265
1253;4.183;145235
1254;4.187;153821
1255;4.190;156314
1256;4.193;144882
1257;4.197;148796
1258;4.200;141771
1259;4.203;142837
1260;4.207;137553
1261;4.210;162021
1262;4.214;145891
1263;4.217;147639
1264;4.221;141389
1265;4.224;150357
1266;4.227;149692
1267;4.230;143750
1268;4.234;140051
1269;4.237;137682
1270;4.240;141627
1271;4.244;140886
1272;4.247;145278
1273;4.250;137487
1274;4.254;145318
1275;4.257;130507
1276;4.260;157746
1277;4.263;157533
1278;4.267;143536
1279;4.270;148895
1280;4.273;137532
1281;4.277;153618
1282;4.280;137968
1283;4.283;139627
1284;4.287;140534
1285;4.290;142861
1286;4.293;156968
1287;4.297;143925
1288;4.300;134938
1289;4.303;155256
1290;4.306;148494
1291;4.310;155006
1292;4.313;158632
1293;4.316;148064
1294;4.320;156124
1295;4.323;158154
1296;4.326;168969
1297;4.330;164979
1298;4.333;162907
1299;4.336;156164
1300;4.340;178757
1301;4.343;182924
1302;4.346;178607
1303;4.349;182669
1304;4.353;167400
1305;4.356;177973
1306;4.359;196869
1307;4.363;178689
1308;4.366;179081
1309;4.369;186979
1310;4.373;187828
1311;4.376;188046
1312;4.379;190809
1313;4.382;191786
1314;4.386;198774
1315;4.389;203197
1316;4.392;205873
1317;4.396;220584
1318;4.399;207170
1319;4.402;226080
1320;4.406;219592
1321;4.409;223559
1322;4.412;223530
1323;4.416;247108
1324;4.419;248368
1325;4.422;247769
1326;4.425;267936
1327;4.429;280354
1328;4.432;299213
1329;4.435;300027
1330;4.439;342050
1331;4.442;348627
1332;4.445;376919
1333;4.449;395419
1334;4.452;440935
1335;4.455;436484
1336;4.458;456743
1337;4.462;475077
1338;4.465;498357
1339;4.469;534953
1340;4.472;544554
1341;4.475;578276
1342;4.479;565719
1343;4.482;605228
1344;4.485;613676
1345;4.489;605208
1346;4.492;663137
1347;4.495;668453
1348;4.498;667397
1349;4.502;692090
1350;4.505;721884
1351;4.508;704948
1352;4.512;683014
1353;4.515;702005
1354;4.518;698490
1355;4.522;705754
1356;4.525;721092
1357;4.528;715652
1358;4.532;694483
1359;4.535;716364
1360;4.538;682810
1361;4.541;702508
1362;4.545;701882
1363;4.548;667348
1364;4.551;677489
1365;4.555;667998
1366;4.558;609409
1367;4.561;592048
1368;4.565;618148
1369;4.568;572305
1370;4.571;536787
1371;4.575;539145
1372;4.578;491444
1373;4.581;496259
1374;4.584;455487
1375;4.588;437905
1376;4.591;406322
1377;4.594;384107
1378;4.598;376215
1379;4.601;354723
1380;4.604;336448
1381;4.608;332704
1382;4.611;306811
1383;4.614;302475
1384;4.617;297684
1385;4.621;297122
1386;4.624;258421
1387;4.627;251951
1388;4.631;248330
1389;4.634;244257
1390;4.637;243038
1391;4.641;230536
1392;4.644;226362
1393;4.647;208612
1394;4.651;215197
1395;4.654;218159
1396;4.657;206489
1397;4.660;193744
1398;4.664;205664
1399;4.667;211871
1400;4.670;201043
1401;4.674;196037
1402;4.677;188419
1403;4.680;186879
1404;4.684;192594
1405;4.687;179387
1406;4.690;180418
1407;4.694;178391
1408;4.697;199919
1409;4.700;178665
1410;4.703;184963
1411;4.707;173880
1412;4.710;188263
1413;4.714;190442
1414;4.717;169940
1415;4.720;170507
1416;4.724;171637
1417;4.727;174188
1418;4.730;183065
1419;4.733;158435
1420;4.737;169969
1421;4.740;189417
1422;4.743;180920
1423;4.747;163571
1424;4.750;164560
1425;4.753;159168
1426;4.757;172787
1427;4.760;178777
1428;4.763;177527
1429;4.767;164938
1430;4.770;176646
1431;4.773;157968
1432;4.776;164373
1433;4.780;172679
1434;4.783;156563
1435;4.786;176442
1436;4.790;168566
1437;4.793;181128
1438;4.796;157255
1439;4.800;153896
1440;4.803;161661
1441;4.806;162234
1442;4.810;159017
1443;4.813;161265
1444;4.816;158701
1445;4.819;161217
1446;4.823;166596
1447;4.826;166552
1448;4.829;165922
1449;4.833;152014
1450;4.836;170262
1451;4.839;162597
1452;4.843;156603
1453;4.846;148936
1454;4.849;171384
1455;4.852;160772
1456;4.856;173222
1457;4.859;159422
1458;4.862;159334
1459;4.866;159905
1460;4.869;166807
1461;4.872;161485
1462;4.876;157520
1463;4.879;155922
1464;4.882;164548
1465;4.886;170747
1466;4.889;157190
1467;4.892;156878
1468;4.895;164941
1469;4.899;156312
1470;4.902;160961
1471;4.905;168904
1472;4.909;171870
1473;4.912;158135
1474;4.915;164458
1475;4.919;170068
1476;4.922;154680
1477;4.925;166411
1478;4.929;160099
1479;4.932;156003
1480;4.935;167474
1481;4.938;165979
1482;4.942;159291
1483;4.945;169555
1484;4.948;156805
1485;4.952;157811
1486;4.955;168289
1487;4.958;172210
1488;4.962;175333
1489;4.965;174035
1490;4.969;176717
1491;4.972;161954
1492;4.975;166557
1493;4.978;167348
1494;4.982;169977
1495;4.985;170937
1496;4.988;158244
1497;4.992;168548
1498;4.995;151238
1499;4.998;164761
1500;5.002;175812
1501;5.005;162747
1502;5.008;170465
1503;5.011;166666
1504;5.015;169023
1505;5.018;171355
1506;5.021;168180
1507;5.025;165812
1508;5.028;173924
1509;5.031;164287
1510;5.035;165514
1511;5.038;173370
1512;5.041;169053
1513;5.045;155349
1514;5.048;164664
1515;5.051;151308
1516;5.054;164586
1517;5.058;167036
1518;5.061;163518
1519;5.064;157982
1520;5.068;155340
1521;5.071;170453
1522;5.074;150751
1523;5.078;158197
1524;5.081;156190
1525;5.084;164265
1526;5.087;154504
1527;5.091;160273
1528;5.094;155226
1529;5.097;159805
1530;5.101;155620
1531;5.104;165287
1532;5.107;155365
1533;5.111;160469
1534;5.114;153689
1535;5.117;156630
1536;5.121;148882
1537;5.124;146381
1538;5.127;146112
1539;5.130;159783
1540;5.134;153591
1541;5.137;173813
1542;5.140;146664
1543;5.144;150374
1544;5.147;155612
1545;5.150;164430
1546;5.154;164229
1547;5.157;152352
1548;5.160;154050
1549;5.164;155549
1550;5.167;154641
1551;5.170;159942
1552;5.173;148651
1553;5.177;163568
1554;5.180;157850
1555;5.183;142385
1556;5.187;157060
1557;5.190;154532
1558;5.193;144667
1559;5.197;166145
1560;5.200;159548
1561;5.203;143116
1562;5.206;160719
1563;5.210;155398
1564;5.213;151759
1565;5.217;146719
1566;5.220;154851
1567;5.223;152302
1568;5.227;160366
1569;5.230;144403
1570;5.233;152664
1571;5.237;150111
1572;5.240;151855
1573;5.243;154631
1574;5.246;155480
1575;5.250;153790
1576;5.253;146558
1577;5.256;140144
1578;5.260;149866
1579;5.263;158360
1580;5.266;152200
1581;5.270;149953
1582;5.273;157725
1583;5.276;160308
1584;5.280;142806
1585;5.283;156280
1586;5.286;149286
1587;5.289;159667
1588;5.293;151710
1589;5.296;157608
1590;5.299;150060
1591;5.303;147946
1592;5.306;164085
1593;5.309;155440
1594;5.313;152428
1595;5.316;149508
1596;5.319;155663
1597;5.322;168189
1598;5.326;157920
1599;5.329;145908
1600;5.332;163889
1601;5.336;156123
1602;5.339;147525
1603;5.342;154877
1604;5.346;150045
1605;5.349;163055
1606;5.352;164541
1607;5.356;163835
1608;5.359;141496
1609;5.362;144172
1610;5.365;139512
1611;5.369;153912
1612;5.372;153282
1613;5.375;153322
1614;5.379;143545
1615;5.382;151384
1616;5.385;146031
1617;5.389;145091
1618;5.392;146997
1619;5.395;148956
1620;5.399;149656
1621;5.402;172904
1622;5.405;150432
1623;5.408;148186
1624;5.412;139312
1625;5.415;150082
1626;5.418;149972
1627;5.422;146731
1628;5.425;150517
1629;5.428;150306
1630;5.432;144630
1631;5.435;138900
1632;5.438;159676
1633;5.441;152703
1634;5.445;154116
1635;5.448;145333
1636;5.451;141259
1637;5.455;144750
1638;5.458;145213
1639;5.462;154006
1640;5.465;161203
1641;5.468;145237
1642;5.472;154872
1643;5.475;136900
1644;5.478;150204
1645;5.481;148378
1646;5.485;144249
1647;5.488;142699
1648;5.491;146460
1649;5.495;141266
1650;5.498;139295
1651;5.501;148918
1652;5.505;149584
1653;5.508;152490
1654;5.511;143765
1655;5.515;143172
1656;5.518;132367
1657;5.521;149131
1658;5.524;141350
1659;5.528;149718
1660;5.531;150495
1661;5.534;142226
1662;5.538;152834
1663;5.541;162267
1664;5.544;139468
1665;5.548;151891
1666;5.551;156751
1667;5.554;137767
1668;5.558;135476
1669;5.561;154726
1670;5.564;141831
1671;5.567;153303
1672;5.571;141395
1673;5.574;152904
1674;5.577;147878
1675;5.581;150516
1676;5.584;144839
1677;5.587;144859
1678;5.591;140661
1679;5.594;139679
1680;5.597;145066
1681;5.600;143482
1682;5.604;147561
1683;5.607;144817
1684;5.610;154738
1685;5.614;143625
1686;5.617;145653
1687;5.620;145310
1688;5.624;152046
1689;5.627;149660
1690;5.630;151560
1691;5.634;141246
1692;5.637;148314
1693;5.640;144195
1694;5.643;152077
1695;5.647;153922
1696;5.650;152580
1697;5.653;140843
1698;5.657;148867
1699;5.660;143669
1700;5.663;156560
1701;5.667;142125
1702;5.670;139430
1703;5.673;148386
1704;5.676;136529
1705;5.680;150901
1706;5.683;145054
1707;5.686;153504
1708;5.690;149635
1709;5.693;148561
1710;5.696;147534
1711;5.700;139416
1712;5.703;155770
1713;5.706;145560
1714;5.710;144804
1715;5.713;141145
1716;5.716;131581
1717;5.720;149530
1718;5.723;153536
1719;5.726;139746
1720;5.730;145798
1721;5.733;143083
1722;5.736;147891
1723;5.740;141557
1724;5.743;146042
1725;5.746;139866
1726;5.750;155498
1727;5.753;150398
1728;5.756;146436
1729;5.759;144157
1730;5.763;137152
1731;5.766;142506
1732;5.769;139505
1733;5.773;147290
1734;5.776;138379
1735;5.779;141065
1736;5.783;144181
1737;5.786;131887
1738;5.789;154948
1739;5.793;149121
1740;5.796;144972
1741;5.799;145667
1742;5.802;144600
1743;5.806;147529
1744;5.809;139849
1745;5.812;145950
1746;5.816;135943
1747;5.819;141213
1748;5.822;143212
1749;5.826;146735
1750;5.829;145231
1751;5.832;156593
1752;5.835;151048
1753;5.839;138289
1754;5.842;142635
1755;5.845;141138
1756;5.849;142621
1757;5.852;136773
1758;5.855;144259
1759;5.859;128599
1760;5.862;148840
1761;5.865;138475
1762;5.869;137942
1763;5.872;134873
1764;5.875;132868
1765;5.878;140468
1766;5.882;139448
1767;5.885;149916
1768;5.888;142300
1769;5.892;136952
1770;5.895;147733
1771;5.898;145276
1772;5.902;136061
1773;5.905;145599
1774;5.908;129032
1775;5.911;141600
1776;5.915;137488
1777;5.918;141800
1778;5.921;144954
1779;5.925;139576
1780;5.928;144552
1781;5.931;154604
1782;5.935;140612
1783;5.938;142297
1784;5.941;141078
1785;5.945;136395
1786;5.948;136079
1787;5.951;147898
1788;5.954;148857
1789;5.958;142045
1790;5.961;137511
1791;5.965;135699
1792;5.968;142223
1793;5.971;126920
1794;5.975;137174
1795;5.978;140174
1796;5.981;143223
1797;5.985;137970
1798;5.988;130214
1799;5.991;128668
1800;5.994;138454
1801;5.998;136303
1802;6.001;133935
1803;6.004;140711
1804;6.008;137123
1805;6.011;139570
1806;6.014;136776
1807;6.018;127015
1808;6.021;138744
1809;6.024;142996
1810;6.028;149906
1811;6.031;141052
1812;6.034;131327
1813;6.037;141863
1814;6.041;142584
1815;6.044;135841
1816;6.047;141941
1817;6.051;145328
1818;6.054;138358
1819;6.057;124780
1820;6.061;139125
1821;6.064;133399
1822;6.067;137976
1823;6.070;148280
1824;6.074;135247
1825;6.077;127477
1826;6.080;138873
1827;6.084;140697
1828;6.087;135324
1829;6.090;126958
1830;6.094;131932
1831;6.097;129144
1832;6.100;145344
1833;6.104;134117
1834;6.107;151513
1835;6.110;141432
1836;6.113;129399
1837;6.117;131657
1838;6.120;134801
1839;6.123;136633
1840;6.127;137621
1841;6.130;134635
1842;6.133;133035
1843;6.137;125786
1844;6.140;136201
1845;6.143;140963
1846;6.147;140252
1847;6.150;134112
1848;6.153;132532
1849;6.156;138682
1850;6.160;139715
1851;6.163;134474
1852;6.166;134850
1853;6.170;134105
1854;6.173;139532
1855;6.176;121197
1856;6.180;126947
1857;6.183;131848
1858;6.186;145935
1859;6.189;144297
1860;6.193;129581
1861;6.196;141947
1862;6.199;129698
1863;6.203;131212
1864;6.206;140698
1865;6.209;140004
1866;6.213;125031
1867;6.216;141847
1868;6.220;135034
1869;6.223;134143
1870;6.226;137053
1871;6.229;129323
1872;6.233;144782
1873;6.236;141344
1874;6.239;138509
1875;6.243;131521
1876;6.246;133140
1877;6.249;138231
1878;6.253;138224
1879;6.256;153411
1880;6.259;135920
1881;6.263;141446
1882;6.266;153034
1883;6.269;146363
1884;6.272;133597
1885;6.276;144971
1886;6.279;139664
1887;6.282;145363
1888;6.286;131447
1889;6.289;138801
1890;6.292;158702
1891;6.296;144486
1892;6.299;141927
1893;6.302;144785
1894;6.305;155481
1895;6.309;157725
1896;6.312;162137
1897;6.315;162941
1898;6.319;154966
1899;6.322;155817
1900;6.325;158610
1901;6.329;172368
1902;6.332;164619
1903;6.335;159701
1904;6.339;158176
1905;6.342;164200
1906;6.345;166265
1907;6.348;162952
1908;6.352;181325
1909;6.355;173760
1910;6.358;186655
1911;6.362;181758
1912;6.365;183941
1913;6.368;176845
1914;6.372;177890
1915;6.375;184205
1916;6.378;182217
1917;6.382;170668
1918;6.385;170873
1919;6.388;179043
1920;6.391;174795
1921;6.395;157149
1922;6.398;182262
1923;6.401;180801
1924;6.405;181957
1925;6.408;184430
1926;6.411;178277
1927;6.415;187511
1928;6.418;170385
1929;6.421;178318
1930;6.424;183425
1931;6.428;183635
1932;6.431;191606
1933;6.434;183273
1934;6.438;180385
1935;6.441;191454
1936;6.444;174770
1937;6.448;181740
1938;6.451;187035
1939;6.454;190525
1940;6.458;188071
1941;6.461;174203
1942;6.464;187108
1943;6.468;174810
1944;6.471;179304
1945;6.474;191231
1946;6.478;191380
1947;6.481;187331
1948;6.484;186389
1949;6.488;176143
1950;6.491;183395
1951;6.494;194844
1952;6.498;186752
1953;6.501;174444
1954;6.504;196827
1955;6.507;184836
1956;6.511;179587
1957;6.514;189588
1958;6.517;191994
1959;6.521;185332
1960;6.524;184320
1961;6.527;181324
1962;6.531;183406
1963;6.534;175426
1964;6.537;190003
1965;6.540;179942
1966;6.544;188619
1967;6.547;193683
1968;6.550;179311
1969;6.554;186598
1970;6.557;185325
1971;6.560;186247
1972;6.564;191979
1973;6.567;179559
1974;6.570;181186
1975;6.574;188656
1976;6.577;180925
1977;6.580;179591
1978;6.583;172507
1979;6.587;189625
1980;6.590;182954
1981;6.593;188525
1982;6.597;181126
1983;6.600;167260
1984;6.603;176775
1985;6.607;178970
1986;6.610;161356
1987;6.613;166369
1988;6.617;161846
1989;6.620;164859
1990;6.623;154306
1991;6.626;155044
1992;6.630;148830
1993;6.633;164735
1994;6.636;157714
1995;6.640;150227
1996;6.643;141847
1997;6.646;152890
1998;6.650;151568
1999;6.653;150949
2000;6.656;151192
2001;6.659;150434
2002;6.663;157220
2003;6.666;151666
2004;6.669;139372
2005;6.673;141906
2006;6.676;154940
2007;6.679;147763
2008;6.683;143841
2009;6.686;146514
2010;6.689;153278
2011;6.693;138998
2012;6.696;144777
2013;6.699;141640
2014;6.702;137475
2015;6.706;145486
2016;6.709;147504
2017;6.713;141480
2018;6.716;144730
2019;6.719;144320
2020;6.723;148548
2021;6.726;138626
2022;6.729;144468
2023;6.733;136651
2024;6.736;143770
2025;6.739;138723
2026;6.742;143067
2027;6.746;146809
2028;6.749;141825
2029;6.752;138117
2030;6.756;137798
2031;6.759;138609
2032;6.762;141313
2033;6.766;131494
2034;6.769;132638
2035;6.772;134436
2036;6.775;133201
2037;6.779;139851
2038;6.782;129846
2039;6.785;137886
2040;6.789;142731
2041;6.792;136704
2042;6.795;139252
2043;6.799;141552
2044;6.802;147654
2045;6.805;135733
2046;6.809;145167
2047;6.812;125550
2048;6.815;136861
2049;6.818;134167
2050;6.822;144144
2051;6.825;148234
2052;6.828;140601
2053;6.832;139705
2054;6.835;135319
2055;6.838;133118
2056;6.842;129086
2057;6.845;130952
2058;6.848;136355
2059;6.852;136682
2060;6.855;147628
2061;6.858;146034
2062;6.861;132602
2063;6.865;129902
2064;6.868;137688
2065;6.871;123041
2066;6.875;134391
2067;6.878;140440
2068;6.881;130436
2069;6.885;127452
2070;6.888;139578
2071;6.891;133643
2072;6.894;132767
2073;6.898;136375
2074;6.901;138024
2075;6.904;136200
2076;6.908;127681
2077;6.911;138500
2078;6.914;129810
2079;6.918;134661
2080;6.921;132154
2081;6.924;143267
2082;6.928;130288
2083;6.931;132432
2084;6.934;145997
2085;6.937;131484
2086;6.941;140742
2087;6.944;139370
2088;6.947;133704
2089;6.951;146564
2090;6.954;145676
2091;6.957;132276
2092;6.961;139880
2093;6.964;149991
2094;6.968;145163
2095;6.971;147722
2096;6.974;143140
2097;6.977;141062
2098;6.981;151470
2099;6.984;138276
2100;6.987;146774
2101;6.991;160081
2102;6.994;149518
2103;6.997;153983
2104;7.001;142857
2105;7.004;144044
2106;7.007;152390
2107;7.011;150057
2108;7.014;144971
2109;7.017;154671
2110;7.020;138451
2111;7.024;148676
2112;7.027;151980
2113;7.030;157414
2114;7.034;150872
2115;7.037;154500
2116;7.040;144222
2117;7.044;149239
2118;7.047;144995
2119;7.050;141558
2120;7.053;153618
2121;7.057;148786
2122;7.060;148581
2123;7.063;150726
2124;7.067;158929
2125;7.070;154314
2126;7.073;162446
2127;7.077;159237
2128;7.080;158806
2129;7.083;173807
2130;7.087;160874
2131;7.090;154654
2132;7.093;160874
2133;7.096;158836
2134;7.100;164759
2135;7.103;155657
2136;7.106;159003
2137;7.110;149523
2138;7.113;158934
2139;7.116;157094
2140;7.120;166706
2141;7.123;157444
2142;7.126;162297
2143;7.129;176006
2144;7.133;162169
2145;7.136;151764
2146;7.139;162151
2147;7.143;163409
2148;7.146;155923
2149;7.149;159867
2150;7.153;156845
2151;7.156;162324
2152;7.159;155014
2153;7.163;154926
2154;7.166;151005
2155;7.169;151420
2156;7.172;155781
2157;7.176;141832
2158;7.179;163592
2159;7.182;146811
2160;7.186;155303
2161;7.189;160094
2162;7.192;142971
2163;7.196;150936
2164;7.199;152737
2165;7.202;148537
2166;7.206;145381
2167;7.209;131074
2168;7.212;141868
2169;7.216;136647
2170;7.219;150280
2171;7.222;136235
2172;7.226;138291
2173;7.229;143587
2174;7.232;135500
2175;7.236;135556
2176;7.239;135095
2177;7.242;143595
2178;7.246;137527
2179;7.249;135984
2180;7.252;138880
2181;7.255;137237
2182;7.259;131042
2183;7.262;133311
2184;7.265;129871
2185;7.269;145213
2186;7.272;134276
2187;7.275;135288
2188;7.279;143882
2189;7.282;137725
2190;7.285;134028
2191;7.288;124526
2192;7.292;134053
2193;7.295;132270
2194;7.298;124935
2195;7.302;130974
2196;7.305;122440
2197;7.308;136065
2198;7.312;129402
2199;7.315;131603
2200;7.318;131341
2201;7.322;149424
2202;7.325;130499
2203;7.328;132509
2204;7.331;127504
2205;7.335;136641
2206;7.338;128088
2207;7.341;123858
2208;7.345;134888
2209;7.348;130795
2210;7.351;126309
2211;7.355;128014
2212;7.358;128931
2213;7.361;122604
2214;7.365;134667
2215;7.368;127499
2216;7.371;130011
2217;7.374;128879
2218;7.378;134322
2219;7.381;136929
2220;7.384;136434
2221;7.388;133899
2222;7.391;131642
2223;7.394;126475
2224;7.398;133277
2225;7.401;132442
2226;7.404;126564
2227;7.408;140484
2228;7.411;126011
2229;7.414;129651
2230;7.417;133460
2231;7.421;129475
2232;7.424;134763
2233;7.427;128917
2234;7.431;128769
2235;7.434;126515
2236;7.437;133151
2237;7.441;126459
2238;7.444;133636
2239;7.447;125148
2240;7.450;135566
2241;7.454;138260
2242;7.457;124202
2243;7.460;131762
2244;7.464;132964
2245;7.467;124456
2246;7.471;130366
2247;7.474;139004
2248;7.477;127460
2249;7.481;131194
2250;7.484;137010
2251;7.487;133282
2252;7.490;120866
2253;7.494;135338
2254;7.497;134698
2255;7.500;121506
2256;7.504;130333
2257;7.507;145812
2258;7.510;131357
2259;7.514;129192
2260;7.517;134494
2261;7.520;139547
2262;7.524;126843
2263;7.527;127140
2264;7.530;130983
2265;7.533;132439
2266;7.537;131725
2267;7.540;132742
2268;7.543;129542
2269;7.547;125473
2270;7.550;128612
2271;7.553;136080
2272;7.557;128586
2273;7.560;141214
2274;7.563;128910
2275;7.567;136462
2276;7.570;135872
2277;7.573;125171
2278;7.576;119562
2279;7.580;139372
2280;7.583;130650
2281;7.586;132942
2282;7.590;134451
2283;7.593;126504
2284;7.596;135995
2285;7.600;132225
2286;7.603;125056
2287;7.606;134005
2288;7.609;132711
2289;7.613;138943
2290;7.616;136903
2291;7.619;132220
2292;7.623;127114
2293;7.626;124080
2294;7.629;129914
2295;7.633;116162
2296;7.636;119254
2297;7.639;128524
2298;7.643;145930
2299;7.646;133833
2300;7.649;133073
2301;7.652;133549
2302;7.656;126395
2303;7.659;142037
2304;7.662;125928
2305;7.666;127193
2306;7.669;132841
2307;7.672;128482
2308;7.676;129437
2309;7.679;129885
2310;7.682;127153
2311;7.685;127440
2312;7.689;127804
2313;7.692;117202
2314;7.695;129933
2315;7.699;124328
2316;7.702;136381
2317;7.705;126528
2318;7.709;128708
2319;7.712;137999
2320;7.716;130438
2321;7.719;131055
2322;7.722;128989
2323;7.725;133844
2324;7.729;132568
2325;7.732;136839
2326;7.735;127430
2327;7.739;128399
2328;7.742;140674
2329;7.745;132731
2330;7.749;133063
2331;7.752;120705
2332;7.755;124248
2333;7.759;130174
2334;7.762;128285
2335;7.765;131640
2336;7.768;128496
2337;7.772;130347
2338;7.775;136010
2339;7.778;137635
2340;7.782;126582
2341;7.785;128894
2342;7.788;127768
2343;7.792;123345
2344;7.795;127839
2345;7.798;130054
2346;7.802;135923
2347;7.805;133557
2348;7.808;121347
2349;7.811;130667
2350;7.815;133265
2351;7.818;131720
2352;7.821;130092
2353;7.825;129274
2354;7.828;127590
2355;7.831;133369
2356;7.835;123607
2357;7.838;119788
2358;7.841;133325
2359;7.844;133584
2360;7.848;125603
2361;7.851;124012
2362;7.854;136291
2363;7.858;125931
2364;7.861;125611
2365;7.864;123544
2366;7.868;135386
2367;7.871;125986
2368;7.874;128896
2369;7.878;146246
2370;7.881;123708
2371;7.884;128786
2372;7.887;133564
2373;7.891;122958
2374;7.894;115989
2375;7.897;132991
2376;7.901;126270
2377;7.904;127512
2378;7.907;133678
2379;7.911;127325
2380;7.914;124320
2381;7.917;120157
2382;7.920;128696
2383;7.924;128167
2384;7.927;131463
2385;7.930;133417
2386;7.934;134806
2387;7.937;134237
2388;7.940;130844
2389;7.944;131787
2390;7.947;123965
2391;7.950;127126
2392;7.954;127718
2393;7.957;124735
2394;7.960;133304
2395;7.964;133813
2396;7.967;128336
2397;7.970;120659
2398;7.974;125076
2399;7.977;127951
2400;7.980;136804
2401;7.984;134298
2402;7.987;137476
2403;7.990;125074
2404;7.994;135142
2405;7.997;129674
2406;8.000;127018
2407;8.003;134425
2408;8.007;137548
2409;8.010;133769
2410;8.013;132749
2411;8.017;139555
2412;8.020;137396
2413;8.023;127423
2414;8.027;140388
2415;8.030;124748
2416;8.033;131158
2417;8.037;130572
2418;8.040;124558
2419;8.043;133234
2420;8.046;116722
2421;8.050;130645
2422;8.053;128773
2423;8.056;146892
2424;8.060;125278
2425;8.063;136905
2426;8.066;127729
2427;8.070;127727
2428;8.073;129370
2429;8.076;125037
2430;8.079;130357
2431;8.083;128227
2432;8.086;125608
2433;8.089;129764
2434;8.093;131467
2435;8.096;137499
2436;8.099;129144
2437;8.103;122643
2438;8.106;132782
2439;8.109;125134
2440;8.113;126530
2441;8.116;123520
2442;8.119;129816
2443;8.122;127409
2444;8.126;126690
2445;8.129;137653
2446;8.132;135079
2447;8.136;128293
2448;8.139;126166
2449;8.142;141224
2450;8.146;124708
2451;8.149;113406
2452;8.152;124755
2453;8.156;128564
2454;8.159;136001
2455;8.162;128181
2456;8.165;121767
2457;8.169;139084
2458;8.172;113985
2459;8.175;123392
2460;8.179;136432
2461;8.182;132081
2462;8.185;124176
2463;8.189;142250
2464;8.192;126722
2465;8.195;126966
2466;8.198;140055
2467;8.202;137481
2468;8.205;135942
2469;8.208;122722
2470;8.212;138344
2471;8.215;128018
2472;8.219;129955
2473;8.222;122425
2474;8.225;138344
2475;8.229;133022
2476;8.232;138290
2477;8.235;131220
2478;8.238;132603
2479;8.242;127192
2480;8.245;138090
2481;8.248;138390
2482;8.252;138045
2483;8.255;126414
2484;8.258;134414
2485;8.262;141480
2486;8.265;122414
2487;8.268;132137
2488;8.272;131087
2489;8.275;132414
2490;8.278;139209
2491;8.281;141184
2492;8.285;135941
2493;8.288;148052
2494;8.291;132517
2495;8.295;144520
2496;8.298;141575
2497;8.301;129023
2498;8.305;144227
2499;8.308;141399
2500;8.311;140045
2501;8.314;145339
2502;8.318;138028
2503;8.321;152280
2504;8.324;127864
2505;8.328;137531
2506;8.331;138996
2507;8.334;133207
2508;8.338;131452
2509;8.341;126549
2510;8.344;127886
2511;8.348;131624
2512;8.351;121248
2513;8.354;133166
2514;8.357;136049
2515;8.361;129613
2516;8.364;126630
2517;8.367;138025
2518;8.371;134716
2519;8.374;124048
2520;8.377;133344
2521;8.381;127206
2522;8.384;128861
2523;8.387;131909
2524;8.391;133313
2525;8.394;130279
2526;8.397;133986
2527;8.400;133042
2528;8.404;126369
2529;8.407;134243
2530;8.410;126467
2531;8.414;134759
2532;8.417;129705
2533;8.420;132463
2534;8.424;125296
2535;8.427;130074
2536;8.430;127913
2537;8.433;130602
2538;8.437;125463
2539;8.440;127954
2540;8.443;135909
2541;8.447;138446
2542;8.450;139660
2543;8.453;136404
2544;8.457;137684
2545;8.460;135731
2546;8.464;132198
2547;8.467;140266
2548;8.470;145588
2549;8.473;139767
2550;8.477;135237
2551;8.480;136964
2552;8.483;137516
2553;8.487;143839
2554;8.490;141270
2555;8.493;144302
2556;8.497;131122
2557;8.500;149156
2558;8.503;126432
2559;8.507;131823
2560;8.510;142217
2561;8.513;134298
2562;8.516;134706
2563;8.520;133856
2564;8.523;131843
2565;8.526;143273
2566;8.530;126716
2567;8.533;126917
2568;8.536;127627
2569;8.540;130368
2570;8.543;126409
2571;8.546;136763
2572;8.549;127549
2573;8.553;125526
2574;8.556;130246
2575;8.559;124692
2576;8.563;131575
2577;8.566;140549
2578;8.569;122615
2579;8.573;137652
2580;8.576;125781
2581;8.579;131635
2582;8.583;136108
2583;8.586;124226
2584;8.589;125218
2585;8.592;125309
2586;8.596;131446
2587;8.599;131305
2588;8.602;126292
2589;8.606;124603
2590;8.609;130809
2591;8.612;123084
2592;8.616;130415
2593;8.619;128877
2594;8.622;136528
2595;8.626;125599
2596;8.629;142103
2597;8.632;140602
2598;8.635;136392
2599;8.639;129583
2600;8.642;127026
2601;8.645;129172
2602;8.649;133043
2603;8.652;133723
2604;8.655;138157
2605;8.659;115789
2606;8.662;122152
2607;8.665;138109
2608;8.668;124107
2609;8.672;125379
2610;8.675;122724
2611;8.678;126517
2612;8.682;120493
2613;8.685;129646
2614;8.688;135428
2615;8.692;117296
2616;8.695;123068
2617;8.698;129526
2618;8.702;127308
2619;8.705;118259
2620;8.708;135618
2621;8.712;116006
2622;8.715;136078
2623;8.718;138510
2624;8.722;132412
2625;8.725;123326
2626;8.728;128577
2627;8.732;130312
2628;8.735;122745
2629;8.738;128098
2630;8.742;129208
2631;8.745;114751
2632;8.748;120485
2633;8.751;126398
2634;8.755;124453
2635;8.758;128581
2636;8.761;127321
2637;8.765;131523
2638;8.768;127058
2639;8.771;133826
2640;8.775;131455
2641;8.778;120501
2642;8.781;134880
2643;8.784;128826
2644;8.788;128346
2645;8.791;124903
2646;8.794;144520
2647;8.798;136655
2648;8.801;125072
2649;8.804;132825
2650;8.808;130181
2651;8.811;126744
2652;8.814;136497
2653;8.818;146320
2654;8.821;141379
2655;8.824;146810
2656;8.827;137382
2657;8.831;136318
2658;8.834;146521
2659;8.837;135891
2660;8.841;142734
2661;8.844;133828
2662;8.847;136995
2663;8.851;137934
2664;8.854;148600
2665;8.857;144011
2666;8.861;154947
2667;8.864;153532
2668;8.867;139628
2669;8.870;150781
2670;8.874;146371
2671;8.877;139131
2672;8.880;138136
2673;8.884;143092
2674;8.887;149099
2675;8.890;144308
2676;8.894;136420
2677;8.897;146814
2678;8.900;144417
2679;8.903;134898
2680;8.907;137151
2681;8.910;140243
2682;8.913;139637
2683;8.917;140776
2684;8.920;135533
2685;8.923;134066
2686;8.927;128518
2687;8.930;138453
2688;8.933;135660
2689;8.937;144518
2690;8.940;130082
2691;8.943;130930
2692;8.946;141015
2693;8.950;145970
2694;8.953;132431
2695;8.956;129284
2696;8.960;118938
2697;8.963;132225
2698;8.967;129981
2699;8.970;128414
2700;8.973;130303
2701;8.977;126686
2702;8.980;120339
2703;8.983;127206
2704;8.986;126144
2705;8.990;135687
2706;8.993;128574
2707;8.996;124334
2708;9.000;129958
2709;9.003;124628
2710;9.006;130558
2711;9.010;113757
2712;9.013;123297
2713;9.016;119356
2714;9.020;122329
2715;9.023;126170
2716;9.026;132363
2717;9.029;120293
2718;9.033;122504
2719;9.036;128695
2720;9.039;126846
2721;9.043;115675
2722;9.046;129726
2723;9.049;119597
2724;9.053;132248
2725;9.056;124417
2726;9.059;129922
2727;9.062;124223
2728;9.066;127124
2729;9.069;122361
2730;9.072;124162
2731;9.076;120333
2732;9.079;113367
2733;9.082;124942
2734;9.086;127346
2735;9.089;126643
2736;9.092;118616
2737;9.096;108852
2738;9.099;131244
2739;9.102;129990
2740;9.105;129863
2741;9.109;127210
2742;9.112;125291
2743;9.115;121965
2744;9.119;131305
2745;9.122;124565
2746;9.125;128119
2747;9.129;132397
2748;9.132;121908
2749;9.135;121198
2750;9.138;124314
2751;9.142;132407
2752;9.145;118231
2753;9.148;127866
2754;9.152;128196
2755;9.155;124320
2756;9.158;112814
2757;9.162;111878
2758;9.165;120711
2759;9.168;119934
2760;9.172;119666
2761;9.175;121459
2762;9.178;118488
2763;9.181;122978
2764;9.185;123867
2765;9.188;124517
2766;9.191;123943
2767;9.195;120029
2768;9.198;119279
2769;9.201;114158
2770;9.205;125760
2771;9.208;117228
2772;9.212;132788
2773;9.215;121860
2774;9.218;131896
2775;9.221;119090
2776;9.225;118560
2777;9.228;123948
2778;9.231;128625
2779;9.235;124199
2780;9.238;119536
2781;9.241;120730
2782;9.245;120306
2783;9.248;118997
2784;9.251;120480
2785;9.255;126558
2786;9.258;120047
2787;9.261;118942
2788;9.264;128080
2789;9.268;120446
2790;9.271;122359
2791;9.274;111026
2792;9.278;111907
2793;9.281;126185
2794;9.284;112654
2795;9.288;111719
2796;9.291;116065
2797;9.294;121508
2798;9.297;121072
2799;9.301;118291
2800;9.304;108952
2801;9.307;117190
2802;9.311;130426
2803;9.314;116518
2804;9.317;120906
2805;9.321;122549
2806;9.324;113108
2807;9.327;109939
2808;9.331;122367
2809;9.334;107464
2810;9.337;114237
2811;9.340;116758
2812;9.344;119554
2813;9.347;124290
2814;9.350;123203
2815;9.354;122180
2816;9.357;113435
2817;9.360;120349
2818;9.364;113773
2819;9.367;114419
2820;9.370;121437
2821;9.373;110795
2822;9.377;120779
2823;9.380;122865
2824;9.383;123854
2825;9.387;118517
2826;9.390;120859
2827;9.393;116451
2828;9.397;123201
2829;9.400;114448
2830;9.403;117388
2831;9.407;128751
2832;9.410;118867
2833;9.413;124820
2834;9.416;117897
2835;9.420;117461
2836;9.423;125734
2837;9.426;124428
2838;9.430;110398
2839;9.433;122451
2840;9.436;121483
2841;9.440;121941
2842;9.443;130848
2843;9.446;107763
2844;9.450;113459
2845;9.453;115558
2846;9.456;118126
2847;9.459;115827
2848;9.463;124453
2849;9.466;124979
2850;9.470;112753
2851;9.473;117627
2852;9.476;122750
2853;9.480;128159
2854;9.483;120854
2855;9.486;115549
2856;9.490;125853
2857;9.493;120101
2858;9.496;128005
2859;9.499;108590
2860;9.503;116626
2861;9.506;112350
2862;9.509;120811
2863;9.513;125898
2864;9.516;118540
2865;9.519;137276
2866;9.523;121849
2867;9.526;124227
2868;9.529;112278
2869;9.532;127350
2870;9.536;123627
2871;9.539;114807
2872;9.542;119459
2873;9.546;128555
2874;9.549;122639
2875;9.552;129827
2876;9.556;120891
2877;9.559;126914
2878;9.562;118245
2879;9.566;116938
2880;9.569;131489
2881;9.572;128770
2882;9.575;125419
2883;9.579;108640
2884;9.582;126236
2885;9.585;111436
2886;9.589;125273
2887;9.592;123254
2888;9.595;123345
2889;9.599;130311
2890;9.602;117483
2891;9.605;114433
2892;9.609;115230
2893;9.612;122073
2894;9.615;121516
2895;9.618;126296
2896;9.622;116004
2897;9.625;131457
2898;9.628;122407
2899;9.632;130196
2900;9.635;122791
2901;9.638;124328
2902;9.642;119337
2903;9.645;125570
2904;9.648;127201
2905;9.651;119121
2906;9.655;118937
2907;9.658;116600
2908;9.661;124016
2909;9.665;128590
2910;9.668;129751
2911;9.671;113650
2912;9.675;127614
2913;9.678;114046
2914;9.681;118357
2915;9.685;125819
2916;9.688;127186
2917;9.691;131315
2918;9.694;125613
2919;9.698;122274
2920;9.701;124907
2921;9.704;118203
2922;9.708;122626
2923;9.711;126608
2924;9.715;126147
2925;9.718;133575
2926;9.721;120529
2927;9.725;122385
2928;9.728;120039
2929;9.731;117235
2930;9.734;122268
2931;9.738;120893
2932;9.741;120801
2933;9.744;119832
2934;9.748;115880
2935;9.751;108429
2936;9.754;120450
2937;9.758;120818
2938;9.761;118876
2939;9.764;127112
2940;9.767;133363
2941;9.771;117658
2942;9.774;120793
2943;9.777;124413
2944;9.781;125107
2945;9.784;123775
2946;9.787;122069
2947;9.791;124245
2948;9.794;123920
2949;9.797;119794
2950;9.801;122454
2951;9.804;117629
2952;9.807;129426
2953;9.810;123156
2954;9.814;124885
2955;9.817;119843
2956;9.820;117066
2957;9.824;110853
2958;9.827;116827
2959;9.830;130586
2960;9.834;134515
2961;9.837;121033
2962;9.840;121898
2963;9.844;121915
2964;9.847;122707
2965;9.850;122021
2966;9.853;118634
2967;9.857;121291
2968;9.860;124649
2969;9.863;110786
2970;9.867;118588
2971;9.870;122371
2972;9.873;119248
2973;9.877;121624
2974;9.880;118353
2975;9.883;134995
2976;9.886;117157
2977;9.890;126963
2978;9.893;124192
2979;9.896;128155
2980;9.900;124012
2981;9.903;119730
2982;9.906;115558
2983;9.910;122288
2984;9.913;121143
2985;9.916;123978
2986;9.920;120591
2987;9.923;127829
2988;9.926;127568
2989;9.929;127064
2990;9.933;128631
2991;9.936;113997
2992;9.939;135880
2993;9.943;122112
2994;9.946;116308
2995;9.949;119921
2996;9.953;128181
2997;9.956;122313
2998;9.959;127267
2999;9.963;119642
3000;9.966;127293
3001;9.969;117520
3002;9.973;121353
3003;9.976;123065
3004;9.979;128326
3005;9.983;123205
3006;9.986;119543
3007;9.989;124557
3008;9.993;110905
3009;9.996;116947
3010;9.999;130858
3011;10.002;115425
3012;10.006;119686
3013;10.009;113567
3014;10.012;121764
3015;10.016;117050
3016;10.019;113650
3017;10.022;119041
3018;10.026;129071
3019;10.029;122542
3020;10.032;121390
3021;10.036;124290
3022;10.039;121434
3023;10.042;111947
3024;10.045;121749
3025;10.049;115308
3026;10.052;118577
3027;10.055;125621
3028;10.059;121070
3029;10.062;117862
3030;10.065;119024
3031;10.069;116155
3032;10.072;119141
3033;10.075;126321
3034;10.079;129971
3035;10.082;122404
3036;10.085;125126
3037;10.089;126365
3038;10.092;121320
3039;10.095;119575
3040;10.098;110495
3041;10.102;115175
3042;10.105;119612
3043;10.108;117990
3044;10.112;114017
3045;10.115;122435
3046;10.118;134813
3047;10.122;121718
3048;10.125;129201
3049;10.128;130882
3050;10.131;121889
3051;10.135;123521
3052;10.138;121648
3053;10.141;119255
3054;10.145;130073
3055;10.148;135039
3056;10.151;124552
3057;10.155;120100
3058;10.158;126489
3059;10.161;122916
3060;10.165;122931
3061;10.168;127392
3062;10.171;129559
3063;10.174;119326
3064;10.178;117607
3065;10.181;119772
3066;10.184;125703
3067;10.188;121213
3068;10.191;127241
3069;10.194;118132
3070;10.198;124589
3071;10.201;128325
3072;10.204;117625
3073;10.207;124191
3074;10.211;130136
3075;10.214;120712
3076;10.218;116799
3077;10.221;123779
3078;10.224;120047
3079;10.228;127416
3080;10.231;120186
3081;10.234;126237
3082;10.238;122807
3083;10.241;126747
3084;10.244;118455
3085;10.247;108205
3086;10.251;134053
3087;10.254;124178
3088;10.257;114970
3089;10.261;121069
3090;10.264;113596
3091;10.267;121620
3092;10.271;126635
3093;10.274;127731
3094;10.277;120441
3095;10.281;122134
3096;10.284;115728
3097;10.287;118078
3098;10.290;117954
3099;10.294;119182
3100;10.297;124922
3101;10.300;137015
3102;10.304;122349
3103;10.307;131942
3104;10.310;116609
3105;10.314;126932
3106;10.317;131901
3107;10.320;116618
3108;10.324;123857
3109;10.327;121009
3110;10.330;122099
3111;10.333;123702
3112;10.337;134400
3113;10.340;126648
3114;10.343;116646
3115;10.347;131405
3116;10.350;118570
3117;10.353;112515
3118;10.357;116978
3119;10.360;121485
3120;10.363;117943
3121;10.366;119061
3122;10.370;127022
3123;10.373;119766
3124;10.376;121588
3125;10.380;126308
3126;10.383;118004
3127;10.386;116685
3128;10.390;110556
3129;10.393;127999
3130;10.396;136193
3131;10.400;124378
3132;10.403;123770
3133;10.406;120124
3134;10.409;113203
3135;10.413;131414
3136;10.416;118615
3137;10.419;122473
3138;10.423;116910
3139;10.426;112738
3140;10.429;118514
3141;10.433;124559
3142;10.436;120597
3143;10.439;120485
3144;10.442;113539
3145;10.446;118795
3146;10.449;129810
3147;10.452;119715
3148;10.456;115034
3149;10.459;124888
3150;10.463;126628
3151;10.466;121368
3152;10.469;120661
3153;10.473;122799
3154;10.476;121681
3155;10.479;112966
3156;10.482;125892
3157;10.486;115263
3158;10.489;123869
3159;10.492;112783
3160;10.496;114818
3161;10.499;122812
3162;10.502;122659
3163;10.506;119069
3164;10.509;112524
3165;10.512;124471
3166;10.516;124914
3167;10.519;121704
3168;10.522;118723
3169;10.525;123032
3170;10.529;121893
3171;10.532;124693
3172;10.535;128607
3173;10.539;115363
3174;10.542;118147
3175;10.545;115658
3176;10.549;124085
3177;10.552;119763
3178;10.555;129308
3179;10.559;131922
3180;10.562;117134
3181;10.565;118760
3182;10.568;127352
3183;10.572;131920
3184;10.575;123558
3185;10.578;106441
3186;10.582;116231
3187;10.585;124638
3188;10.588;123713
3189;10.592;123177
3190;10.595;117217
3191;10.598;120493
3192;10.601;114572
3193;10.605;120483
3194;10.608;122921
3195;10.611;113330
3196;10.615;129562
3197;10.618;127801
3198;10.621;119181
3199;10.625;125403
3200;10.628;127657
3201;10.631;119701
3202;10.635;127850
3203;10.638;117599
3204;10.641;126205
3205;10.644;118832
3206;10.648;116656
3207;10.651;121066
3208;10.654;114270
3209;10.658;116607
3210;10.661;130716
3211;10.664;120906
3212;10.668;118553
3213;10.671;125072
3214;10.674;119876
3215;10.678;134924
3216;10.681;119015
3217;10.684;121063
3218;10.687;115988
3219;10.691;121068
3220;10.694;120787
3221;10.697;121888
3222;10.701;122959
3223;10.704;130192
3224;10.707;122446
3225;10.711;112920
3226;10.714;122353
3227;10.717;117791
3228;10.721;115670
3229;10.724;118940
3230;10.727;121993
3231;10.731;135245
3232;10.734;124589
3233;10.737;122752
3234;10.741;121736
3235;10.744;120119
3236;10.747;109735
3237;10.751;112893
3238;10.754;118248
3239;10.757;124694
3240;10.760;133833
3241;10.764;118963
3242;10.767;132049
3243;10.770;120330
3244;10.774;123806
3245;10.777;126710
3246;10.780;124776
3247;10.784;129184
3248;10.787;131175
3249;10.790;122443
3250;10.794;123911
3251;10.797;120453
3252;10.800;127164
3253;10.803;129830
3254;10.807;118650
3255;10.810;123640
3256;10.813;127804
3257;10.817;128112
3258;10.820;127237
3259;10.823;121438
3260;10.827;127518
3261;10.830;136128
3262;10.833;123299
3263;10.836;125476
3264;10.840;124535
3265;10.843;123872
3266;10.846;116649
3267;10.850;115381
3268;10.853;137034
3269;10.856;130028
3270;10.860;124566
3271;10.863;115855
3272;10.866;123222
3273;10.870;131619
3274;10.873;125605
3275;10.876;117235
3276;10.879;118792
3277;10.883;124238
3278;10.886;131692
3279;10.889;124469
3280;10.893;140972
3281;10.896;122307
3282;10.899;130317
3283;10.903;117828
3284;10.906;123294
3285;10.909;126385
3286;10.913;119284
3287;10.916;116871
3288;10.919;120732
3289;10.922;131846
3290;10.926;128711
3291;10.929;117792
3292;10.932;120538
3293;10.936;123734
3294;10.939;118762
3295;10.942;130114
3296;10.946;126374
3297;10.949;128949
3298;10.952;125542
3299;10.955;118871
3300;10.959;122542
3301;10.962;117222
3302;10.966;121014
3303;10.969;127663
3304;10.972;126388
3305;10.976;125741
3306;10.979;119637
3307;10.982;124949
3308;10.986;115122
3309;10.989;116465
3310;10.992;120809
3311;10.995;124189
3312;10.999;123508
3313;11.002;126273
3314;11.005;121532
3315;11.009;126310
3316;11.012;123171
3317;11.015;121543
3318;11.019;127774
3319;11.022;111180
3320;11.025;109538
3321;11.029;123441
3322;11.032;118613
3323;11.035;127008
3324;11.038;121678
3325;11.042;121495
3326;11.045;126566
3327;11.048;121696
3328;11.052;126872
3329;11.055;116719
3330;11.058;125819
3331;11.062;119578
3332;11.065;128131
3333;11.068;120207
3334;11.071;123004
3335;11.075;129603
3336;11.078;115475
3337;11.081;116346
3338;11.085;124322
3339;11.088;126536
3340;11.091;124345
3341;11.095;125084
3342;11.098;116385
3343;11.101;117401
3344;11.105;136032
3345;11.108;126554
3346;11.111;131865
3347;11.114;114613
3348;11.118;118838
3349;11.121;122221
3350;11.124;123796
3351;11.128;116927
3352;11.131;127915
3353;11.134;123620
3354;11.138;122118
3355;11.141;131449
3356;11.144;123232
3357;11.148;110592
3358;11.151;122111
3359;11.154;122374
3360;11.157;121729
3361;11.161;130592
3362;11.164;124828
3363;11.167;114402
3364;11.171;122655
3365;11.174;122143
3366;11.177;124604
3367;11.181;124750
3368;11.184;122668
3369;11.187;124125
3370;11.190;116117
3371;11.194;124504
3372;11.197;123411
3373;11.200;114295
3374;11.204;118152
3375;11.207;132822
3376;11.210;126504
3377;11.214;118211
3378;11.217;122379
3379;11.221;127405
3380;11.224;121376
3381;11.227;123064
3382;11.230;115790
3383;11.234;126046
3384;11.237;122372
3385;11.240;130752
3386;11.244;122467
3387;11.247;114927
3388;11.250;125646
3389;11.254;125981
3390;11.257;114147
3391;11.260;123308
3392;11.264;127857
3393;11.267;123173
3394;11.270;129775
3395;11.273;119225
3396;11.277;121786
3397;11.280;132562
3398;11.283;112456
3399;11.287;120936
3400;11.290;123912
3401;11.293;125458
3402;11.297;129692
3403;11.300;122212
3404;11.303;116041
3405;11.306;120667
3406;11.310;121660
3407;11.313;125372
3408;11.316;120827
3409;11.320;126947
3410;11.323;124112
3411;11.326;118818
3412;11.330;117966
3413;11.333;133864
3414;11.336;122310
3415;11.340;136880
3416;11.343;126040
3417;11.346;131164
3418;11.349;122961
3419;11.353;120161
3420;11.356;123872
3421;11.359;111880
3422;11.363;113082
3423;11.366;124776
3424;11.369;126552
3425;11.373;127107
3426;11.376;126549
3427;11.379;123092
3428;11.383;123918
3429;11.386;120982
3430;11.389;124406
3431;11.392;129388
3432;11.396;118798
3433;11.399;131103
3434;11.402;124695
3435;11.406;135567
3436;11.409;124611
3437;11.412;123508
3438;11.416;125666
3439;11.419;125819
3440;11.422;124080
3441;11.425;119538
3442;11.429;122105
3443;11.432;120443
3444;11.435;129190
3445;11.439;122360
3446;11.442;118653
3447;11.445;121967
3448;11.449;124635
3449;11.452;119422
3450;11.455;126384
3451;11.459;123543
3452;11.462;119373
3453;11.465;123974
3454;11.469;127307
3455;11.472;118104
3456;11.475;116787
3457;11.479;113114
3458;11.482;123963
3459;11.485;127711
3460;11.489;110802
3461;11.492;113631
3462;11.495;127936
3463;11.499;123652
3464;11.502;118718
3465;11.505;117310
3466;11.508;117828
3467;11.512;125568
3468;11.515;120046
3469;11.518;119316
3470;11.522;126311
3471;11.525;125780
3472;11.528;118279
3473;11.532;128483
3474;11.535;125872
3475;11.538;118460
3476;11.542;121572
3477;11.545;127115
3478;11.548;111441
3479;11.551;124263
3480;11.555;120828
3481;11.558;116634
3482;11.561;113374
3483;11.565;122651
3484;11.568;115522
3485;11.571;126543
3486;11.575;120317
3487;11.578;125704
3488;11.581;109211
3489;11.584;113872
3490;11.588;127090
3491;11.591;126140
3492;11.594;116952
3493;11.598;122375
3494;11.601;121872
3495;11.604;118241
3496;11.608;124077
3497;11.611;126893
3498;11.614;112985
3499;11.618;126495
3500;11.621;125642
3501;11.624;124740
3502;11.627;131746
3503;11.631;121676
3504;11.634;122748
3505;11.637;126357
3506;11.641;110367
3507;11.644;117790
3508;11.647;116003
3509;11.651;111655
3510;11.654;121875
3511;11.657;114293
3512;11.660;127754
3513;11.664;117686
3514;11.667;115069
3515;11.670;113798
3516;11.674;115586
3517;11.677;121294
3518;11.680;125655
3519;11.684;110321
3520;11.687;123546
3521;11.690;117019
3522;11.694;119336
3523;11.697;119693
3524;11.700;127549
3525;11.703;123601
3526;11.707;115026
3527;11.710;113110
3528;11.714;118462
3529;11.717;109662
3530;11.720;113104
3531;11.724;120356
3532;11.727;113076
3533;11.730;129585
3534;11.734;116217
3535;11.737;118266
3536;11.740;117206
3537;11.743;111148
3538;11.747;114862
3539;11.750;118428
3540;11.753;116682
3541;11.757;113953
3542;11.760;122841
3543;11.763;115365
3544;11.767;114960
3545;11.770;119988
3546;11.773;110210
3547;11.777;121171
3548;11.780;111762
3549;11.783;113533
3550;11.786;115453
3551;11.790;112749
3552;11.793;113490
3553;11.796;114292
3554;11.800;108701
3555;11.803;116025
3556;11.806;119626
3557;11.810;124781
3558;11.813;117332
3559;11.816;115604
3560;11.819;112000
3561;11.823;125613
3562;11.826;121323
3563;11.829;125201
3564;11.833;115659
3565;11.836;114054
3566;11.839;124192
3567;11.843;114134
3568;11.846;121403
3569;11.849;124623
3570;11.853;118855
3571;11.856;106072
3572;11.859;126186
3573;11.862;114197
3574;11.866;115105
3575;11.869;121334
3576;11.872;124160
3577;11.876;128006
3578;11.879;114193
3579;11.882;107899
3580;11.886;115825
3581;11.889;122921
3582;11.892;122258
3583;11.895;114847
3584;11.899;123221
3585;11.902;129196
3586;11.905;122905
3587;11.909;122493
3588;11.912;126126
3589;11.915;133415
3590;11.919;127092
3591;11.922;126233
3592;11.925;125948
3593;11.929;123764
3594;11.932;111827
3595;11.935;123923
3596;11.938;136004
3597;11.942;126224
3598;11.945;125692
3599;11.948;121256
3600;11.952;125984
3601;11.955;124800
3602;11.958;119212
3603;11.962;116084
3604;11.965;116504
3605;11.969;126816
3606;11.972;114338
3607;11.975;120993
3608;11.978;105207
3609;11.982;127606
3610;11.985;118231
3611;11.988;128905
3612;11.992;124461
3613;11.995;123857
3614;11.998;116867
3615;12.002;113372
3616;12.005;121853
3617;12.008;122442
3618;12.012;122625
3619;12.015;130743
3620;12.018;122740
3621;12.021;134475
3622;12.025;121849
3623;12.028;123265
3624;12.031;114311
3625;12.035;123436
3626;12.038;132942
3627;12.041;117676
3628;12.045;121640
3629;12.048;123477
3630;12.051;127920
3631;12.054;128703
3632;12.058;122477
3633;12.061;120348
3634;12.064;125802
3635;12.068;132866
3636;12.071;119762
3637;12.074;118656
3638;12.078;125633
3639;12.081;124846
3640;12.084;138050
3641;12.088;132226
3642;12.091;123755
3643;12.094;114666
3644;12.097;124111
3645;12.101;127853
3646;12.104;128582
3647;12.107;140848
3648;12.111;125665
3649;12.114;134193
3650;12.117;145986
3651;12.121;127493
3652;12.124;134965
3653;12.127;139833
3654;12.131;116964
3655;12.134;130198
3656;12.137;127243
3657;12.140;130797
3658;12.144;131891
3659;12.147;129563
3660;12.150;134278
3661;12.154;132444
3662;12.157;122521
3663;12.160;130410
3664;12.164;139557
3665;12.167;132867
3666;12.170;125834
3667;12.173;128229
3668;12.177;131356
3669;12.180;132751
3670;12.183;138903
3671;12.187;123982
3672;12.190;139014
3673;12.193;132154
3674;12.197;126907
3675;12.200;129628
3676;12.203;126323
3677;12.207;135380
3678;12.210;124511
3679;12.213;144425
3680;12.217;133312
3681;12.220;131585
3682;12.223;127703
3683;12.227;135203
3684;12.230;129900
3685;12.233;126591
3686;12.237;128061
3687;12.240;132636
3688;12.243;124625
3689;12.247;127658
3690;12.250;128044
3691;12.253;116175
3692;12.256;128426
3693;12.260;131769
3694;12.263;120945
3695;12.266;126537
3696;12.270;117108
3697;12.273;139834
3698;12.276;123196
3699;12.280;126504
3700;12.283;118774
3701;12.286;133522
3702;12.289;118696
3703;12.293;142671
3704;12.296;134169
3705;12.299;125724
3706;12.303;123847
3707;12.306;133819
3708;12.309;128306
3709;12.313;123257
3710;12.316;128398
3711;12.319;121456
3712;12.323;127846
3713;12.326;124800
3714;12.329;127502
3715;12.332;127903
3716;12.336;130795
3717;12.339;129856
3718;12.342;134240
3719;12.346;127247
3720;12.349;131977
3721;12.352;123483
3722;12.356;128357
3723;12.359;130140
3724;12.362;121272
3725;12.366;132579
3726;12.369;128837
3727;12.372;122023
3728;12.375;130796
3729;12.379;126264
3730;12.382;126087
3731;12.385;130108
3732;12.389;139079
3733;12.392;137447
3734;12.395;122226
3735;12.399;137738
3736;12.402;136096
3737;12.405;136108
3738;12.408;126772
3739;12.412;119880
3740;12.415;115774
3741;12.418;135225
3742;12.422;131876
3743;12.425;139671
3744;12.428;141210
3745;12.432;128513
3746;12.435;126562
3747;12.438;136584
3748;12.442;132965
3749;12.445;126762
3750;12.448;127701
3751;12.451;117951
3752;12.455;123751
3753;12.458;122382
3754;12.462;126152
3755;12.465;128614
3756;12.468;126943
3757;12.472;126785
3758;12.475;132868
3759;12.478;123412
3760;12.482;137610
3761;12.485;122873
3762;12.488;132544
3763;12.491;130563
3764;12.495;131106
3765;12.498;119666
3766;12.501;126836
3767;12.505;128089
3768;12.508;123193
3769;12.511;118691
3770;12.515;129527
3771;12.518;119331
3772;12.521;111401
3773;12.524;130622
3774;12.528;117007
3775;12.531;117780
3776;12.534;113442
3777;12.538;131844
3778;12.541;131453
3779;12.544;122124
3780;12.548;122208
3781;12.551;125822
3782;12.554;122333
3783;12.558;119270
3784;12.561;130857
3785;12.564;126505
3786;12.567;116417
3787;12.571;133314
3788;12.574;135439
3789;12.577;125551
3790;12.581;125703
3791;12.584;131167
3792;12.587;131777
3793;12.591;121353
3794;12.594;121396
3795;12.597;127696
3796;12.601;126982
3797;12.604;129141
3798;12.607;130478
3799;12.610;132171
3800;12.614;128198
3801;12.617;126623
3802;12.620;118732
3803;12.624;137502
3804;12.627;122337
3805;12.630;140564
3806;12.634;131120
3807;12.637;134023
3808;12.640;134283
3809;12.643;129512
3810;12.647;133889
3811;12.650;130545
3812;12.653;144476
3813;12.657;136546
3814;12.660;145993
3815;12.663;140671
3816;12.667;140474
3817;12.670;134946
3818;12.673;143524
3819;12.677;147475
3820;12.680;143115
3821;12.683;149900
3822;12.686;140465
3823;12.690;142740
3824;12.693;144473
3825;12.696;151496
3826;12.700;151977
3827;12.703;157778
3828;12.706;155686
3829;12.710;136787
3830;12.713;157183
3831;12.717;155172
3832;12.720;146982
3833;12.723;147775
3834;12.726;155074
3835;12.730;147965
3836;12.733;147643
3837;12.736;151453
3838;12.740;149934
3839;12.743;148934
3840;12.746;155838
3841;12.750;150943
3842;12.753;146476
3843;12.756;153331
3844;12.759;152195
3845;12.763;156038
3846;12.766;132630
3847;12.769;144043
3848;12.773;137196
3849;12.776;146581
3850;12.779;135621
3851;12.783;137804
3852;12.786;148575
3853;12.789;144100
3854;12.793;132022
3855;12.796;152745
3856;12.799;143383
3857;12.803;130141
3858;12.806;122368
3859;12.809;141683
3860;12.812;136790
3861;12.816;124966
3862;12.819;129320
3863;12.822;130184
3864;12.826;130853
3865;12.829;135335
3866;12.832;135786
3867;12.836;130789
3868;12.839;135571
3869;12.842;131022
3870;12.846;127892
3871;12.849;140899
3872;12.852;131195
3873;12.855;135256
3874;12.859;134117
3875;12.862;131726
3876;12.865;128012
3877;12.869;130890
3878;12.872;130887
3879;12.875;125669
3880;12.879;137011
3881;12.882;133017
3882;12.885;129220
3883;12.888;124960
3884;12.892;137705
3885;12.895;127700
3886;12.898;124253
3887;12.902;129831
3888;12.905;125100
3889;12.908;136665
3890;12.912;126515
3891;12.915;122947
3892;12.918;131865
3893;12.922;121390
3894;12.925;128076
3895;12.928;127647
3896;12.931;135789
3897;12.935;135939
3898;12.938;135100
3899;12.941;140551
3900;12.945;124010
3901;12.948;134741
3902;12.951;127933
3903;12.955;143603
3904;12.958;131030
3905;12.962;133992
3906;12.965;137436
3907;12.968;144691
3908;12.971;149627
3909;12.975;135952
3910;12.978;142170
3911;12.981;139556
3912;12.985;143015
3913;12.988;145100
3914;12.991;138484
3915;12.995;134325
3916;12.998;136863
3917;13.001;134171
3918;13.004;140318
3919;13.008;145980
3920;13.011;151529
3921;13.014;138835
3922;13.018;135356
3923;13.021;146280
3924;13.024;137599
3925;13.028;142534
3926;13.031;144721
3927;13.034;135603
3928;13.038;127820
3929;13.041;144435
3930;13.044;153148
3931;13.047;141888
3932;13.051;148746
3933;13.054;138431
3934;13.057;138827
3935;13.061;131167
3936;13.064;141862
3937;13.067;146272
3938;13.071;141369
3939;13.074;149332
3940;13.077;139053
3941;13.081;134853
3942;13.084;150608
3943;13.087;143106
3944;13.090;149665
3945;13.094;149045
3946;13.097;147239
3947;13.100;155631
3948;13.104;160600
3949;13.107;148427
3950;13.110;155971
3951;13.114;153256
3952;13.117;171025
3953;13.120;156215
3954;13.123;175327
3955;13.127;182850
3956;13.130;196304
3957;13.133;195487
3958;13.137;202165
3959;13.140;198967
3960;13.143;203943
3961;13.147;208764
3962;13.150;217994
3963;13.153;244004
3964;13.157;247484
3965;13.160;253457
3966;13.163;261219
3967;13.166;259200
3968;13.170;268661
3969;13.173;274736
3970;13.176;298039
3971;13.180;277484
3972;13.183;313293
3973;13.186;327182
3974;13.190;339043
3975;13.193;350675
3976;13.196;337367
3977;13.200;344122
3978;13.203;355343
3979;13.206;369322
3980;13.209;381778
3981;13.213;361350
3982;13.216;384451
3983;13.220;376439
3984;13.223;392924
3985;13.226;404513
3986;13.230;412504
3987;13.233;394980
3988;13.236;391579
3989;13.239;397954
3990;13.243;393331
3991;13.246;385636
3992;13.249;407969
3993;13.253;395119
3994;13.256;396844
3995;13.259;369607
3996;13.263;391789
3997;13.266;370704
3998;13.269;366690
3999;13.273;352702
4000;13.276;347015
4001;13.279;332799
4002;13.282;341498
4003;13.286;321657
4004;13.289;299726
4005;13.292;299600
4006;13.296;288362
4007;13.299;287104
4008;13.302;267328
4009;13.306;264980
4010;13.309;251833
4011;13.312;253094
4012;13.316;226696
4013;13.319;232530
4014;13.322;227776
4015;13.325;210002
4016;13.329;221119
4017;13.332;204654
4018;13.335;193871
4019;13.339;202945
4020;13.342;193660
4021;13.345;177826
4022;13.349;182769
4023;13.352;168580
4024;13.355;156747
4025;13.358;170478
4026;13.362;161358
4027;13.365;158785
4028;13.368;153449
4029;13.372;160899
4030;13.375;172630
4031;13.378;157631
4032;13.382;148185
4033;13.385;150243
4034;13.388;144660
4035;13.392;154252
4036;13.395;148494
4037;13.398;140134
4038;13.401;137229
4039;13.405;145608
4040;13.408;133589
4041;13.411;140522
4042;13.415;138360
4043;13.418;141291
4044;13.421;136927
4045;13.425;136820
4046;13.428;144601
4047;13.431;134510
4048;13.435;135065
4049;13.438;134745
4050;13.441;131473
4051;13.444;138782
4052;13.448;139732
4053;13.451;143730
4054;13.454;149412
4055;13.458;136661
4056;13.461;142814
4057;13.465;143642
4058;13.468;142110
4059;13.471;148127
4060;13.475;148222
4061;13.478;145834
4062;13.481;166669
4063;13.484;158868
4064;13.488;153980
4065;13.491;157382
4066;13.494;149429
4067;13.498;146993
4068;13.501;144945
4069;13.504;149368
4070;13.508;155831
4071;13.511;152502
4072;13.514;153321
4073;13.517;158984
4074;13.521;171809
4075;13.524;161039
4076;13.527;157799
4077;13.531;159087
4078;13.534;156133
4079;13.537;158853
4080;13.541;160213
4081;13.544;153537
4082;13.547;153335
4083;13.551;168915
4084;13.554;162044
4085;13.557;155317
4086;13.560;167194
4087;13.564;166930
4088;13.567;168280
4089;13.570;156876
4090;13.574;144545
4091;13.577;149044
4092;13.580;155709
4093;13.584;160086
4094;13.587;150087
4095;13.590;150271
4096;13.593;145318
4097;13.597;149804
4098;13.600;162211
4099;13.603;159087
4100;13.607;149405
4101;13.610;144419
4102;13.613;144232
4103;13.617;149062
4104;13.620;149395
4105;13.623;149169
4106;13.627;137482
4107;13.630;150446
4108;13.633;153286
4109;13.636;140031
4110;13.640;147900
4111;13.643;144587
4112;13.646;146238
4113;13.650;150889
4114;13.653;140936
4115;13.656;137594
4116;13.660;139356
4117;13.663;132941
4118;13.666;140842
4119;13.670;135354
4120;13.673;133129
4121;13.676;139813
4122;13.679;145811
4123;13.683;134836
4124;13.686;129932
4125;13.689;137206
4126;13.693;138094
4127;13.696;130537
4128;13.699;138004
4129;13.703;127886
4130;13.706;124350
4131;13.709;127073
4132;13.713;129753
4133;13.716;139817
4134;13.719;124716
4135;13.723;121747
4136;13.726;137086
4137;13.729;131285
4138;13.733;136324
4139;13.736;126020
4140;13.739;126309
4141;13.743;134066
4142;13.746;130923
4143;13.749;129177
4144;13.752;124681
4145;13.756;122099
4146;13.759;130487
4147;13.762;129373
4148;13.766;123584
4149;13.769;132550
4150;13.772;129610
4151;13.776;125071
4152;13.779;126999
4153;13.782;128980
4154;13.786;126970
4155;13.789;131267
4156;13.792;126997
4157;13.795;137339
4158;13.799;123744
4159;13.802;130855
4160;13.805;122428
4161;13.809;128370
4162;13.812;121516
4163;13.815;127469
4164;13.819;137219
4165;13.822;136439
4166;13.825;132117
4167;13.828;135741
4168;13.832;131776
4169;13.835;133528
4170;13.838;139517
4171;13.842;124179
4172;13.845;129357
4173;13.848;118936
4174;13.852;121077
4175;13.855;129968
4176;13.858;126694
4177;13.862;123724
4178;13.865;128986
4179;13.868;133892
4180;13.871;127168
4181;13.875;136915
4182;13.878;123038
4183;13.881;128896
4184;13.885;127993
4185;13.888;139975
4186;13.891;127541
4187;13.895;128432
4188;13.898;138948
4189;13.901;128711
4190;13.905;127666
4191;13.908;131184
4192;13.911;129000
4193;13.914;131949
4194;13.918;129076
4195;13.921;120905
4196;13.924;120141
4197;13.928;125054
4198;13.931;138815
4199;13.934;129081
4200;13.938;121646
4201;13.941;124032
4202;13.944;128192
4203;13.947;124549
4204;13.951;131573
4205;13.954;121009
4206;13.957;126745
4207;13.961;123420
4208;13.964;133871
4209;13.968;128812
4210;13.971;125734
4211;13.974;129723
4212;13.978;124803
4213;13.981;120395
4214;13.984;133079
4215;13.987;132182
4216;13.991;135346
4217;13.994;123480
4218;13.997;134627
4219;14.001;125770
4220;14.004;137669
4221;14.007;139837
4222;14.011;131827
4223;14.014;133843
4224;14.017;127359
4225;14.021;135846
4226;14.024;133103
4227;14.027;138154
4228;14.030;136653
4229;14.034;142386
4230;14.037;141452
4231;14.040;143091
4232;14.044;150985
4233;14.047;141985
4234;14.050;132982
4235;14.054;145854
4236;14.057;134966
4237;14.060;141884
4238;14.064;154340
4239;14.067;150636
4240;14.070;152039
4241;14.073;147804
4242;14.077;169324
4243;14.080;162417
4244;14.083;168360
4245;14.087;170962
4246;14.090;183808
4247;14.093;183227
4248;14.097;195340
4249;14.100;206064
4250;14.103;213185
4251;14.106;231242
4252;14.110;230609
4253;14.113;244542
4254;14.116;280415
4255;14.120;306161
4256;14.123;322810
4257;14.126;344937
4258;14.130;349346
4259;14.133;410062
4260;14.136;449003
4261;14.140;490270
4262;14.143;506368
4263;14.146;583016
4264;14.149;650390
4265;14.153;694546
4266;14.156;768813
4267;14.159;831106
4268;14.163;901827
4269;14.166;995748
4270;14.169;1052046
4271;14.173;1178430
4272;14.176;1275071
4273;14.179;1333035
4274;14.182;1480050
4275;14.186;1575815
4276;14.189;1661922
4277;14.192;1850097
4278;14.196;1916053
4279;14.199;2115615
4280;14.202;2192995
4281;14.206;2403825
4282;14.209;2481371
4283;14.213;2585868
4284;14.216;2746272
4285;14.220;2782566
4286;14.223;2999511
4287;14.226;3044352
4288;14.229;3204533
4289;14.233;3393217
4290;14.236;3412731
4291;14.239;3395605
4292;14.243;3675114
4293;14.246;3748780
4294;14.249;3960810
4295;14.253;4045090
4296;14.256;4049526
4297;14.259;4110828
4298;14.262;4134795
4299;14.266;4297346
4300;14.269;4222970
4301;14.272;4384447
4302;14.276;4501232
4303;14.279;4428923
4304;14.282;4443682
4305;14.286;4532298
4306;14.289;4522639
4307;14.292;4529354
4308;14.296;4578242
4309;14.299;4589237
4310;14.302;4582955
4311;14.305;4551053
4312;14.309;4608282
4313;14.312;4494668
4314;14.315;4430907
4315;14.319;4459637
4316;14.322;4452818
4317;14.325;4351725
4318;14.329;4224909
4319;14.332;4178613
4320;14.335;4231934
4321;14.339;4094317
4322;14.342;3922093
4323;14.345;3887845
4324;14.348;3792492
4325;14.352;3741007
4326;14.355;3613560
4327;14.358;3518088
4328;14.362;3341069
4329;14.365;3279421
4330;14.368;3112466
4331;14.372;3029347
4332;14.375;2903871
4333;14.378;2771350
4334;14.381;2726139
4335;14.385;2502923
4336;14.388;2461156
4337;14.391;2299424
4338;14.395;2262058
4339;14.398;2055506
4340;14.401;1966899
4341;14.405;1836293
4342;14.408;1731504
4343;14.411;1569012
4344;14.415;1508897
4345;14.418;1430226
4346;14.421;1309197
4347;14.424;1226082
4348;14.428;1097684
4349;14.431;1032716
4350;14.434;1008025
4351;14.438;951128
4352;14.441;867849
4353;14.444;824061
4354;14.448;769952
4355;14.451;742426
4356;14.454;660156
4357;14.457;612747
4358;14.461;582210
4359;14.464;554822
4360;14.468;537518
4361;14.471;492286
4362;14.474;465323
4363;14.478;446149
4364;14.481;418245
4365;14.484;394345
4366;14.488;393884
4367;14.491;384973
4368;14.494;347721
4369;14.497;348519
4370;14.501;330272
4371;14.504;314531
4372;14.507;315016
4373;14.511;302659
4374;14.514;294366
4375;14.517;280474
4376;14.521;268242
4377;14.524;279261
4378;14.527;262034
4379;14.531;261958
4380;14.534;266164
4381;14.537;268675
4382;14.540;243775
4383;14.544;246306
4384;14.547;237728
4385;14.550;235140
4386;14.554;244743
4387;14.557;229161
4388;14.560;226570
4389;14.564;221939
4390;14.567;232721
4391;14.570;201395
4392;14.574;212255
4393;14.577;209475
4394;14.580;207430
4395;14.583;193123
4396;14.587;202710
4397;14.590;189908
4398;14.593;200256
4399;14.597;193204
4400;14.600;199189
4401;14.603;188628
4402;14.607;204103
4403;14.610;183017
4404;14.613;184664
4405;14.616;198446
4406;14.620;180488
4407;14.623;202091
4408;14.626;190183
4409;14.630;176427
4410;14.633;179450
4411;14.636;192523
4412;14.640;188013
4413;14.643;179762
4414;14.646;172748
4415;14.650;176850
4416;14.653;172105
4417;14.656;182626
4418;14.659;174812
4419;14.663;180483
4420;14.666;171954
4421;14.669;170871
4422;14.673;176058
4423;14.676;177305
4424;14.679;175652
4425;14.683;175653
4426;14.686;175999
4427;14.689;182467
4428;14.692;174026
4429;14.696;166914
4430;14.699;155166
4431;14.702;163596
4432;14.706;165361
4433;14.709;166661
4434;14.713;158939
4435;14.716;165603
4436;14.719;175454
4437;14.723;170088
4438;14.726;169868
4439;14.729;156253
4440;14.732;165935
4441;14.736;158452
4442;14.739;172082
4443;14.742;152976
4444;14.746;173929
4445;14.749;166045
4446;14.752;170066
4447;14.756;169427
4448;14.759;166010
4449;14.762;178593
4450;14.766;156728
4451;14.769;173254
4452;14.772;158360
4453;14.775;169326
4454;14.779;170841
4455;14.782;163349
4456;14.785;178317
4457;14.789;164832
4458;14.792;155225
4459;14.795;163552
4460;14.799;151847
4461;14.802;163079
4462;14.805;166233
4463;14.809;148181
4464;14.812;166853
4465;14.815;160693
4466;14.818;163842
4467;14.822;163120
4468;14.825;166467
4469;14.828;165626
4470;14.832;151078
4471;14.835;165159
4472;14.838;152065
4473;14.842;157596
4474;14.845;160815
4475;14.848;156987
4476;14.851;157650
4477;14.855;162869
4478;14.858;169748
4479;14.861;163002
4480;14.865;168175
4481;14.868;164888
4482;14.871;153354
4483;14.875;166188
4484;14.878;168660
4485;14.881;149683
4486;14.885;163209
4487;14.888;162192
4488;14.891;160761
4489;14.894;161220
4490;14.898;157653
4491;14.901;167849
4492;14.904;156819
4493;14.908;169072
4494;14.911;160176
4495;14.914;175855
4496;14.918;175197
4497;14.921;178504
4498;14.924;192438
4499;14.928;167695
4500;14.931;180958
4501;14.934;175850
4502;14.937;184529
4503;14.941;187243
4504;14.944;185490
4505;14.947;182248
4506;14.951;178291
4507;14.954;172042
4508;14.957;173519
4509;14.961;176196
4510;14.964;186612
4511;14.967;204030
4512;14.971;180838
4513;14.974;185868
4514;14.977;193717
4515;14.981;172550
4516;14.984;195312
4517;14.987;183763
4518;14.991;187669
4519;14.994;183948
4520;14.997;191686
4521;15.001;186524
4522;15.004;203994
4523;15.007;180208
4524;15.010;180673
4525;15.014;179955
4526;15.017;183766
4527;15.020;185087
4528;15.024;193433
4529;15.027;179333
4530;15.030;180271
4531;15.034;170558
4532;15.037;178544
4533;15.040;182602
4534;15.044;185630
4535;15.047;174532
4536;15.050;168919
4537;15.053;176125
4538;15.057;172550
4539;15.060;168631
4540;15.063;174058
4541;15.067;173880
4542;15.070;172719
4543;15.073;188440
4544;15.077;169848
4545;15.080;169969
4546;15.083;158476
4547;15.086;167928
4548;15.090;167892
4549;15.093;161199
4550;15.096;159037
4551;15.100;176402
4552;15.103;168473
4553;15.106;169749
4554;15.110;160539
4555;15.113;169251
4556;15.116;162851
4557;15.120;178109
4558;15.123;168580
4559;15.126;164696
4560;15.129;176371
4561;15.133;167773
4562;15.136;175786
4563;15.139;171808
4564;15.143;174842
4565;15.146;179975
4566;15.149;184634
4567;15.153;192833
4568;15.156;185168
4569;15.159;186593
4570;15.163;189972
4571;15.166;213964
4572;15.169;209582
4573;15.172;203483
4574;15.176;225283
4575;15.179;225088
4576;15.182;226264
4577;15.186;228440
4578;15.189;246822
4579;15.192;265843
4580;15.196;279127
4581;15.199;297296
4582;15.202;299005
4583;15.205;316556
4584;15.209;326201
4585;15.212;341019
4586;15.216;383508
4587;15.219;402158
4588;15.222;426600
4589;15.226;451857
4590;15.229;491781
4591;15.232;516095
4592;15.236;549108
4593;15.239;566408
4594;15.242;618421
4595;15.245;635198
4596;15.249;699544
4597;15.252;730272
4598;15.255;773335
4599;15.259;824820
4600;15.262;873470
4601;15.265;921459
4602;15.269;967374
4603;15.272;1040302
4604;15.275;1090223
4605;15.279;1117594
4606;15.282;1157462
4607;15.285;1238287
4608;15.288;1235563
4609;15.292;1342435
4610;15.295;1333873
4611;15.298;1416378
4612;15.302;1474457
4613;15.305;1547180
4614;15.308;1541464
4615;15.312;1626186
4616;15.315;1615302
4617;15.318;1714201
4618;15.321;1672842
4619;15.325;1761258
4620;15.328;1696073
4621;15.331;1723899
4622;15.335;1782562
4623;15.338;1736684
4624;15.341;1776688
4625;15.345;1872458
4626;15.348;1767757
4627;15.351;1817566
4628;15.355;1760130
4629;15.358;1840120
4630;15.361;1770858
4631;15.364;1727983
4632;15.368;1710913
4633;15.371;1634473
4634;15.374;1705126
4635;15.378;1635023
4636;15.381;1608047
4637;15.384;1555288
4638;15.388;1524715
4639;15.391;1474248
4640;15.394;1363620
4641;15.398;1315212
4642;15.401;1336860
4643;15.404;1287290
4644;15.407;1243041
4645;15.411;1186662
4646;15.414;1143287
4647;15.417;1059961
4648;15.421;1022463
4649;15.424;996016
4650;15.427;944234
4651;15.431;910657
4652;15.434;833117
4653;15.437;803094
4654;15.440;790836
4655;15.444;729972
4656;15.447;698092
4657;15.450;657147
4658;15.454;643107
4659;15.457;615165
4660;15.460;585437
4661;15.464;560368
4662;15.467;526415
4663;15.471;517844
4664;15.474;480247
4665;15.477;468557
4666;15.480;436011
4667;15.484;424900
4668;15.487;434607
4669;15.490;405253
4670;15.494;379823
4671;15.497;380657
4672;15.500;356590
4673;15.504;349710
4674;15.507;328682
4675;15.510;327108
4676;15.514;326360
4677;15.517;292780
4678;15.520;319941
4679;15.523;296968
4680;15.527;304243
4681;15.530;291560
4682;15.533;283083
4683;15.537;291438
4684;15.540;271725
4685;15.543;289981
4686;15.547;261357
4687;15.550;263498
4688;15.553;270902
4689;15.556;264633
4690;15.560;258383
4691;15.563;240351
4692;15.566;255455
4693;15.570;267741
4694;15.573;264903
4695;15.576;256472
4696;15.580;256838
4697;15.583;271636
4698;15.586;267245
4699;15.590;279688
4700;15.593;288446
4701;15.596;287498
4702;15.599;283026
4703;15.603;291577
4704;15.606;296987
4705;15.609;301588
4706;15.613;305234
4707;15.616;305319
4708;15.619;316683
4709;15.623;333658
4710;15.626;335190
4711;15.629;352972
4712;15.633;342146
4713;15.636;368261
4714;15.639;398931
4715;15.642;387076
4716;15.646;433381
4717;15.649;427745
4718;15.652;427379
4719;15.656;431878
4720;15.659;456571
4721;15.662;475628
4722;15.666;486790
4723;15.669;483271
4724;15.672;496741
4725;15.675;527469
4726;15.679;501378
4727;15.682;509533
4728;15.685;552089
4729;15.689;536565
4730;15.692;548879
4731;15.695;556911
4732;15.699;529064
4733;15.702;547605
4734;15.705;564691
4735;15.709;554262
4736;15.712;544740
4737;15.715;541658
4738;15.719;533785
4739;15.722;532565
4740;15.725;531572
4741;15.729;517494
4742;15.732;513806
4743;15.735;499724
4744;15.739;499897
4745;15.742;489677
4746;15.745;498770
4747;15.749;458491
4748;15.752;442591
4749;15.755;441505
4750;15.758;421249
4751;15.762;408700
4752;15.765;390264
4753;15.768;395619
4754;15.772;382982
4755;15.775;358228
4756;15.778;351505
4757;15.782;320779
4758;15.785;320302
4759;15.788;291816
4760;15.792;294588
4761;15.795;291095
4762;15.798;276177
4763;15.801;263063
4764;15.805;263863
4765;15.808;251300
4766;15.811;245819
4767;15.815;227574
4768;15.818;249785
4769;15.821;232204
4770;15.825;219966
4771;15.828;218172
4772;15.831;198033
4773;15.834;202130
4774;15.838;197613
4775;15.841;208532
4776;15.844;203042
4777;15.848;205342
4778;15.851;195006
4779;15.854;187315
4780;15.858;176826
4781;15.861;176599
4782;15.864;176055
4783;15.868;187984
4784;15.871;173630
4785;15.874;182098
4786;15.877;179997
4787;15.881;179988
4788;15.884;172590
4789;15.887;181170
4790;15.891;171051
4791;15.894;166708
4792;15.897;173994
4793;15.901;166228
4794;15.904;180488
4795;15.907;168668
4796;15.910;189793
4797;15.914;178443
4798;15.917;173655
4799;15.920;189687
4800;15.924;172619
4801;15.927;183157
4802;15.930;191737
4803;15.934;183495
4804;15.937;181577
4805;15.940;185396
4806;15.944;191233
4807;15.947;197296
4808;15.950;196414
4809;15.953;206851
4810;15.957;197654
4811;15.960;196330
4812;15.964;212210
4813;15.967;221048
4814;15.970;215068
4815;15.974;215874
4816;15.977;207879
4817;15.980;235279
4818;15.984;215347
4819;15.987;224271
4820;15.990;240872
4821;15.993;248560
4822;15.997;238088
4823;16.000;240323
4824;16.003;246164
4825;16.007;258061
4826;16.010;261135
4827;16.013;274760
4828;16.017;262096
4829;16.020;274539
4830;16.023;262624
4831;16.027;279586
4832;16.030;287080
4833;16.033;301259
4834;16.036;286379
4835;16.040;298255
4836;16.043;312963
4837;16.046;299999
4838;16.050;313992
4839;16.053;321235
4840;16.056;309867
4841;16.060;321977
4842;16.063;322812
4843;16.066;311109
4844;16.070;341846
4845;16.073;301441
4846;16.076;318663
4847;16.079;311034
4848;16.083;311373
4849;16.086;322048
4850;16.089;318824
4851;16.093;321126
4852;16.096;311510
4853;16.099;290137
4854;16.103;294477
4855;16.106;291711
4856;16.109;287772
4857;16.112;279349
4858;16.116;294739
4859;16.119;268832
4860;16.122;252479
4861;16.126;262212
4862;16.129;256152
4863;16.132;244242
4864;16.136;257057
4865;16.139;238444
4866;16.142;235122
4867;16.146;232381
4868;16.149;221950
4869;16.152;219223
4870;16.155;204095
4871;16.159;207538
4872;16.162;204675
4873;16.165;200215
4874;16.169;198671
4875;16.172;186063
4876;16.175;185062
4877;16.179;176565
4878;16.182;177681
4879;16.185;171403
4880;16.189;164158
4881;16.192;166710
4882;16.195;168861
4883;16.198;160569
4884;16.202;157425
4885;16.205;159305
4886;16.208;158882
4887;16.212;158571
4888;16.215;162198
4889;16.219;161884
4890;16.222;167930
4891;16.225;154560
4892;16.229;153119
4893;16.232;158509
4894;16.235;153112
4895;16.238;147173
4896;16.242;141406
4897;16.245;149144
4898;16.248;142038
4899;16.252;140210
4900;16.255;145193
4901;16.258;145500
4902;16.262;142264
4903;16.265;133879
4904;16.268;154123
4905;16.271;141230
4906;16.275;132259
4907;16.278;149026
4908;16.281;155118
4909;16.285;147343
4910;16.288;145826
4911;16.291;147344
4912;16.295;161417
4913;16.298;150734
4914;16.301;139844
4915;16.305;148159
4916;16.308;144488
4917;16.311;151861
4918;16.314;154959
4919;16.318;155230
4920;16.321;151104
4921;16.324;165299
4922;16.328;160066
4923;16.331;143084
4924;16.334;146961
4925;16.338;149853
4926;16.341;156940
4927;16.344;158645
4928;16.348;154925
4929;16.351;168642
4930;16.354;147100
4931;16.357;157450
4932;16.361;146894
4933;16.364;158590
4934;16.367;162059
4935;16.371;161773
4936;16.374;160109
4937;16.377;147388
4938;16.381;162151
4939;16.384;165545
4940;16.387;151754
4941;16.390;149046
4942;16.394;152033
4943;16.397;148636
4944;16.400;160916
4945;16.404;166527
4946;16.407;157495
4947;16.410;148855
4948;16.414;163176
4949;16.417;155056
4950;16.420;161522
4951;16.424;172719
4952;16.427;163776
4953;16.430;171167
4954;16.433;169170
4955;16.437;176992
4956;16.440;176289
4957;16.443;186140
4958;16.447;169332
4959;16.450;187935
4960;16.453;198963
4961;16.457;187039
4962;16.460;196553
4963;16.464;201427
4964;16.467;211522
4965;16.470;230134
4966;16.473;251294
4967;16.477;252731
4968;16.480;270348
4969;16.483;296034
4970;16.487;299344
4971;16.490;345718
4972;16.493;344960
4973;16.497;388257
4974;16.500;426346
4975;16.503;424942
4976;16.506;478364
4977;16.510;511606
4978;16.513;568148
4979;16.516;587723
4980;16.520;630848
4981;16.523;680490
4982;16.526;728875
4983;16.530;835192
4984;16.533;906951
4985;16.536;951554
4986;16.540;1045850
4987;16.543;1091205
4988;16.546;1186288
4989;16.549;1312109
4990;16.553;1289450
4991;16.556;1388497
4992;16.559;1532280
4993;16.563;1658167
4994;16.566;1723057
4995;16.569;1774688
4996;16.573;1876185
4997;16.576;2048280
4998;16.579;2037679
4999;16.583;2222240
5000;16.586;2238231
5001;16.589;2407375
5002;16.592;2502628
5003;16.596;2595666
5004;16.599;2716642
5005;16.602;2846146
5006;16.606;2897683
5007;16.609;2947599
5008;16.612;2982872
5009;16.616;3123671
5010;16.619;3265488
5011;16.622;3354140
5012;16.625;3325035
5013;16.629;3407391
5014;16.632;3506573
5015;16.635;3576082
5016;16.639;3546035
5017;16.642;3475322
5018;16.645;3608604
5019;16.649;3732287
5020;16.652;3795765
5021;16.655;3836928
5022;16.659;3869318
5023;16.662;3904690
5024;16.665;3854176
5025;16.668;3862411
5026;16.672;3828198
5027;16.675;3815547
5028;16.678;3810083
5029;16.682;3681765
5030;16.685;3764453
5031;16.688;3772323
5032;16.692;3741964
5033;16.695;3624069
5034;16.698;3675214
5035;16.701;3545592
5036;16.705;3564189
5037;16.708;3400322
5038;16.712;3298226
5039;16.715;3344068
5040;16.718;3200036
5041;16.722;3154416
5042;16.725;3039646
5043;16.728;2883853
5044;16.732;2879877
5045;16.735;2745868
5046;16.738;2570080
5047;16.741;2602038
5048;16.745;2385627
5049;16.748;2397379
5050;16.751;2283033
5051;16.755;2205869
5052;16.758;2020129
5053;16.761;1954020
5054;16.765;1864295
5055;16.768;1792912
5056;16.771;1697533
5057;16.775;1594302
5058;16.778;1486440
5059;16.781;1449116
5060;16.784;1341756
5061;16.788;1224268
5062;16.791;1162379
5063;16.794;1143305
5064;16.798;1048885
5065;16.801;975320
5066;16.804;877637
5067;16.808;845601
5068;16.811;802657
5069;16.814;731109
5070;16.818;703958
5071;16.821;675426
5072;16.824;646563
5073;16.827;586948
5074;16.831;557758
5075;16.834;496604
5076;16.837;515968
5077;16.841;476871
5078;16.844;475260
5079;16.847;419557
5080;16.851;426040
5081;16.854;387057
5082;16.857;394734
5083;16.860;372646
5084;16.864;355888
5085;16.867;395844
5086;16.870;359210
5087;16.874;370411
5088;16.877;366183
5089;16.880;357578
5090;16.884;351070
5091;16.887;363886
5092;16.890;372217
5093;16.894;337625
5094;16.897;379966
5095;16.900;362062
5096;16.903;361895
5097;16.907;374248
5098;16.910;431541
5099;16.913;422257
5100;16.917;426591
5101;16.920;458773
5102;16.923;467316
5103;16.927;487111
5104;16.930;534305
5105;16.933;544296
5106;16.937;580022
5107;16.940;600837
5108;16.943;627436
5109;16.946;679609
5110;16.950;712990
5111;16.953;766774
5112;16.956;778877
5113;16.960;876921
5114;16.963;891255
5115;16.967;974034
5116;16.970;1019799
5117;16.973;1110412
5118;16.976;1152546
5119;16.980;1228548
5120;16.983;1278426
5121;16.986;1375341
5122;16.990;1469529
5123;16.993;1527477
5124;16.996;1558273
5125;17.000;1668220
5126;17.003;1723208
5127;17.006;1835116
5128;17.010;1885720
5129;17.013;1932947
5130;17.016;1967163
5131;17.019;2131524
5132;17.023;2177867
5133;17.026;2290968
5134;17.029;2300454
5135;17.033;2435380
5136;17.036;2392934
5137;17.039;2499475
5138;17.043;2466449
5139;17.046;2581496
5140;17.049;2600812
5141;17.053;2580586
5142;17.056;2713923
5143;17.059;2716493
5144;17.062;2810777
5145;17.066;2721034
5146;17.069;2774795
5147;17.072;2809896
5148;17.076;2894034
5149;17.079;2844238
5150;17.082;2822621
5151;17.086;2745498
5152;17.089;2896229
5153;17.092;2862954
5154;17.095;2801039
5155;17.099;2762085
5156;17.102;2793263
5157;17.105;2658296
5158;17.109;2561394
5159;17.112;2478829
5160;17.115;2500421
5161;17.119;2498775
5162;17.122;2338667
5163;17.125;2306601
5164;17.129;2315755
5165;17.132;2217334
5166;17.135;2095639
5167;17.138;2029526
5168;17.142;1973718
5169;17.145;1907123
5170;17.148;1761049
5171;17.152;1689333
5172;17.155;1691127
5173;17.158;1569366
5174;17.162;1492190
5175;17.165;1443306
5176;17.168;1350277
5177;17.172;1279049
5178;17.175;1200786
5179;17.178;1109484
5180;17.181;1086368
5181;17.185;1004157
5182;17.188;943625
5183;17.191;893619
5184;17.195;821792
5185;17.198;758923
5186;17.201;721331
5187;17.205;689987
5188;17.208;654224
5189;17.211;593166
5190;17.215;559746
5191;17.218;550314
5192;17.221;504008
5193;17.225;479872
5194;17.228;480273
5195;17.231;450308
5196;17.235;414844
5197;17.238;423817
5198;17.241;390052
5199;17.245;406169
5200;17.248;402382
5201;17.251;400883
5202;17.254;416336
5203;17.258;403722
5204;17.261;399766
5205;17.264;422723
5206;17.268;426336
5207;17.271;430544
5208;17.274;424029
5209;17.278;478519
5210;17.281;483929
5211;17.284;500341
5212;17.288;503611
5213;17.291;529050
5214;17.294;581509
5215;17.297;613514
5216;17.301;660684
5217;17.304;689537
5218;17.307;710522
5219;17.311;763345
5220;17.314;790384
5221;17.317;850451
5222;17.321;866565
5223;17.324;935453
5224;17.327;928999
5225;17.330;1016784
5226;17.334;1055400
5227;17.337;1112610
5228;17.340;1192252
5229;17.344;1205930
5230;17.347;1240005
5231;17.350;1276473
5232;17.354;1280224
5233;17.357;1383950
5234;17.360;1376959
5235;17.364;1444167
5236;17.367;1486865
5237;17.370;1534078
5238;17.373;1547897
5239;17.377;1590973
5240;17.380;1652855
5241;17.383;1660044
5242;17.387;1707180
5243;17.390;1659101
5244;17.393;1677618
5245;17.397;1722838
5246;17.400;1677565
5247;17.403;1681138
5248;17.407;1693068
5249;17.410;1653396
5250;17.413;1688249
5251;17.416;1631838
5252;17.420;1700037
5253;17.423;1638434
5254;17.426;1652455
5255;17.430;1581824
5256;17.433;1582258
5257;17.436;1522444
5258;17.440;1556415
5259;17.443;1482892
5260;17.446;1452751
5261;17.449;1454449
5262;17.453;1313435
5263;17.456;1338234
5264;17.459;1291227
5265;17.463;1241915
5266;17.466;1211222
5267;17.470;1155060
5268;17.473;1096085
5269;17.476;1062284
5270;17.480;1019772
5271;17.483;963561
5272;17.486;939855
5273;17.489;862551
5274;17.493;864664
5275;17.496;794749
5276;17.499;748881
5277;17.503;727273
5278;17.506;654348
5279;17.509;658005
5280;17.513;630289
5281;17.516;584695
5282;17.519;562928
5283;17.523;555653
5284;17.526;522701
5285;17.529;473733
5286;17.532;485840
5287;17.536;464777
5288;17.539;439379
5289;17.542;420639
5290;17.546;431410
5291;17.549;389234
5292;17.552;382274
5293;17.556;361667
5294;17.559;353237
5295;17.562;341632
5296;17.565;346348
5297;17.569;323975
5298;17.572;300485
5299;17.575;306137
5300;17.579;310954
5301;17.582;294340
5302;17.585;293189
5303;17.589;272936
5304;17.592;281418
5305;17.595;262709
5306;17.599;255481
5307;17.602;264190
5308;17.605;253965
5309;17.608;251073
5310;17.612;251853
5311;17.615;250454
5312;17.618;253903
5313;17.622;253791
5314;17.625;247958
5315;17.628;232090
5316;17.632;245685
5317;17.635;245148
5318;17.638;238048
5319;17.642;242444
5320;17.645;230269
5321;17.648;226060
5322;17.651;240171
5323;17.655;251309
5324;17.658;228125
5325;17.661;243968
5326;17.665;262436
5327;17.668;244465
5328;17.671;250535
5329;17.675;260108
5330;17.678;257527
5331;17.681;283485
5332;17.684;261589
5333;17.688;273454
5334;17.691;285108
5335;17.694;280632
5336;17.698;289324
5337;17.701;315949
5338;17.704;291535
5339;17.708;283604
5340;17.711;301411
5341;17.715;353287
5342;17.718;316283
5343;17.721;332989
5344;17.724;328682
5345;17.728;330618
5346;17.731;334372
5347;17.734;343603
5348;17.738;370938
5349;17.741;369874
5350;17.744;362334
5351;17.748;388207
5352;17.751;368880
5353;17.754;393183
5354;17.758;371777
5355;17.761;396352
5356;17.764;388652
5357;17.767;384789
5358;17.771;370731
5359;17.774;402157
5360;17.777;377822
5361;17.781;416731
5362;17.784;407338
5363;17.787;391386
5364;17.791;386387
5365;17.794;372516
5366;17.797;384098
5367;17.801;368984
5368;17.804;365726
5369;17.807;369322
5370;17.810;355919
5371;17.814;358020
5372;17.817;349408
5373;17.820;333264
5374;17.824;331778
5375;17.827;316047
5376;17.830;326345
5377;17.834;298358
5378;17.837;290712
5379;17.840;307764
5380;17.843;291894
5381;17.847;277849
5382;17.850;277141
5383;17.853;269874
5384;17.857;265920
5385;17.860;259010
5386;17.863;267158
5387;17.867;242061
5388;17.870;241419
5389;17.873;235800
5390;17.877;234933
5391;17.880;235149
5392;17.883;233665
5393;17.886;220954
5394;17.890;210621
5395;17.893;221379
5396;17.896;199558
5397;17.900;207597
5398;17.903;197490
5399;17.906;197264
5400;17.910;206634
5401;17.913;197746
5402;17.916;196552
5403;17.919;185818
5404;17.923;185318
5405;17.926;188762
5406;17.929;197586
5407;17.933;187578
5408;17.936;186087
5409;17.939;172061
5410;17.943;190541
5411;17.946;196201
5412;17.949;181067
5413;17.953;182469
5414;17.956;179974
5415;17.959;201606
5416;17.963;188505
5417;17.966;180857
5418;17.969;177756
5419;17.973;178350
5420;17.976;184059
5421;17.979;172944
5422;17.983;185188
5423;17.986;195949
5424;17.989;188348
5425;17.993;176614
5426;17.996;187820
5427;17.999;178906
5428;18.002;181321
5429;18.006;186284
5430;18.009;183060
5431;18.012;175331
5432;18.016;189130
5433;18.019;180094
5434;18.022;185411
5435;18.026;184028
5436;18.029;183164
5437;18.032;186820
5438;18.036;176954
5439;18.039;185264
5440;18.042;177711
5441;18.045;184555
5442;18.049;166856
5443;18.052;180316
5444;18.055;177461
5445;18.059;180274
5446;18.062;175466
5447;18.065;170752
5448;18.069;182074
5449;18.072;164407
5450;18.075;172773
5451;18.078;175661
5452;18.082;175475
5453;18.085;173667
5454;18.088;186223
5455;18.092;175124
5456;18.095;173646
5457;18.098;173688
5458;18.102;172155
5459;18.105;168594
5460;18.108;181270
5461;18.112;180659
5462;18.115;164866
5463;18.118;165225
5464;18.121;178627
5465;18.125;181734
5466;18.128;178133
5467;18.131;175984
5468;18.135;166628
5469;18.138;183286
5470;18.141;175819
5471;18.145;181582
5472;18.148;186500
5473;18.151;188338
5474;18.154;183720
5475;18.158;201395
5476;18.161;199048
5477;18.164;194807
5478;18.168;196110
5479;18.171;186130
5480;18.174;198479
5481;18.178;185181
5482;18.181;199641
5483;18.184;205066
5484;18.188;202032
5485;18.191;204584
5486;18.194;196807
5487;18.197;204810
5488;18.201;203337
5489;18.204;209500
5490;18.207;220116
5491;18.211;215724
5492;18.214;202238
5493;18.218;226282
5494;18.221;217963
5495;18.224;206291
5496;18.228;210573
5497;18.231;216847
5498;18.234;211598
5499;18.237;209463
5500;18.241;214313
5501;18.244;222200
5502;18.247;199300
5503;18.251;225547
5504;18.254;215572
5505;18.257;218642
5506;18.261;206554
5507;18.264;222043
5508;18.267;221705
5509;18.271;216382
5510;18.274;222964
5511;18.277;212174
5512;18.280;252052
5513;18.284;241323
5514;18.287;252484
5515;18.290;251880
5516;18.294;246840
5517;18.297;257941
5518;18.300;245144
5519;18.304;254659
5520;18.307;272861
5521;18.310;273540
5522;18.313;282350
5523;18.317;285751
5524;18.320;293868
5525;18.323;282257
5526;18.327;298181
5527;18.330;314419
5528;18.333;328621
5529;18.337;323683
5530;18.340;336711
5531;18.343;352342
5532;18.347;369475
5533;18.350;356532
5534;18.353;369581
5535;18.356;377169
5536;18.360;370699
5537;18.363;401346
5538;18.366;420352
5539;18.370;429121
5540;18.373;431567
5541;18.376;434955
5542;18.380;448916
5543;18.383;455979
5544;18.386;461681
5545;18.390;453851
5546;18.393;477463
5547;18.396;493912
5548;18.399;491701
5549;18.403;508571
5550;18.406;498389
5551;18.409;474604
5552;18.413;483531
5553;18.416;477671
5554;18.419;502200
5555;18.423;483887
5556;18.426;508322
5557;18.429;480107
5558;18.432;490232
5559;18.436;485425
5560;18.439;464917
5561;18.442;444754
5562;18.446;461224
5563;18.449;440879
5564;18.452;451193
5565;18.456;406228
5566;18.459;385240
5567;18.463;376218
5568;18.466;412329
5569;18.469;357295
5570;18.472;354425
5571;18.476;347460
5572;18.479;338516
5573;18.482;338457
5574;18.486;308439
5575;18.489;311884
5576;18.492;287477
5577;18.496;285897
5578;18.499;265372
5579;18.502;255129
5580;18.506;255634
5581;18.509;246441
5582;18.512;244515
5583;18.515;222576
5584;18.519;211562
5585;18.522;223729
5586;18.525;203831
5587;18.529;209576
5588;18.532;209986
5589;18.535;185012
5590;18.539;182435
5591;18.542;187763
5592;18.545;185020
5593;18.548;191822
5594;18.552;174503
5595;18.555;188598
5596;18.558;183491
5597;18.562;173627
5598;18.565;168618
5599;18.568;162118
5600;18.572;168443
5601;18.575;178654
5602;18.578;184857
5603;18.582;170073
5604;18.585;164307
5605;18.588;155532
5606;18.591;168332
5607;18.595;171698
5608;18.598;168569
5609;18.601;161453
5610;18.605;173561
5611;18.608;168359
5612;18.611;167139
5613;18.615;172361
5614;18.618;174184
5615;18.621;169389
5616;18.625;171914
5617;18.628;166269
5618;18.631;177023
5619;18.634;172214
5620;18.638;166345
5621;18.641;179686
5622;18.644;172092
5623;18.648;175512
5624;18.651;170328
5625;18.654;172709
5626;18.658;177194
5627;18.661;147154
5628;18.664;173025
5629;18.667;171644
5630;18.671;165960
5631;18.674;159449
5632;18.677;173950
5633;18.681;168668
5634;18.684;164181
5635;18.687;165108
5636;18.691;167805
5637;18.694;177909
5638;18.697;175974
5639;18.701;166043
5640;18.704;162458
5641;18.707;180906
5642;18.710;173031
5643;18.714;164583
5644;18.717;152318
5645;18.721;155043
5646;18.724;163733
5647;18.727;174628
5648;18.731;166594
5649;18.734;159599
5650;18.737;168495
5651;18.741;148933
5652;18.744;166248
5653;18.747;145343
5654;18.750;152310
5655;18.754;154596
5656;18.757;159209
5657;18.760;163149
5658;18.764;159815
5659;18.767;153671
5660;18.770;155260
5661;18.774;155067
5662;18.777;161456
5663;18.780;162683
5664;18.783;151581
5665;18.787;166561
5666;18.790;147182
5667;18.793;160449
5668;18.797;153267
5669;18.800;151779
5670;18.803;170662
5671;18.807;156395
5672;18.810;162565
5673;18.813;151657
5674;18.817;162538
5675;18.820;160493
5676;18.823;158790
5677;18.827;163686
5678;18.830;154917
5679;18.833;160703
5680;18.836;160718
5681;18.840;163285
5682;18.843;170352
5683;18.846;163164
5684;18.850;160781
5685;18.853;166460
5686;18.856;160768
5687;18.860;176141
5688;18.863;171481
5689;18.866;184585
5690;18.870;170146
5691;18.873;172942
5692;18.876;175587
5693;18.879;179289
5694;18.883;184907
5695;18.886;171236
5696;18.889;188072
5697;18.893;176415
5698;18.896;183127
5699;18.899;184770
5700;18.903;187619
5701;18.906;195485
5702;18.909;185218
5703;18.912;182061
5704;18.916;192877
5705;18.919;197209
5706;18.922;202676
5707;18.926;200533
5708;18.929;185257
5709;18.932;191874
5710;18.936;194279
5711;18.939;205708
5712;18.942;204255
5713;18.946;195284
5714;18.949;193685
5715;18.952;200743
5716;18.955;207637
5717;18.959;200339
5718;18.962;200084
5719;18.966;207733
5720;18.969;195336
5721;18.972;193927
5722;18.976;190910
5723;18.979;199001
5724;18.982;182781
5725;18.986;182595
5726;18.989;201924
5727;18.992;195135
5728;18.995;165182
5729;18.999;174176
5730;19.002;180054
5731;19.005;184444
5732;19.009;167731
5733;19.012;184718
5734;19.015;176814
5735;19.019;168335
5736;19.022;160657
5737;19.025;162227
5738;19.028;157274
5739;19.032;165776
5740;19.035;155846
5741;19.038;164574
5742;19.042;168476
5743;19.045;155374
5744;19.048;160129
5745;19.052;161336
5746;19.055;161489
5747;19.058;169000
5748;19.062;153358
5749;19.065;166789
5750;19.068;165876
5751;19.071;156996
5752;19.075;183151
5753;19.078;162792
5754;19.081;169399
5755;19.085;173384
5756;19.088;189579
5757;19.091;187718
5758;19.095;193054
5759;19.098;211020
5760;19.101;215732
5761;19.105;227084
5762;19.108;235426
5763;19.111;247762
5764;19.114;259494
5765;19.118;266491
5766;19.121;290865
5767;19.124;283413
5768;19.128;323405
5769;19.131;355617
5770;19.134;393955
5771;19.138;392238
5772;19.141;438743
5773;19.144;466468
5774;19.147;507592
5775;19.151;544578
5776;19.154;582076
5777;19.157;644276
5778;19.161;682222
5779;19.164;729670
5780;19.167;757052
5781;19.171;852780
5782;19.174;896531
5783;19.177;988552
5784;19.181;1042232
5785;19.184;1138525
5786;19.187;1220964
5787;19.190;1267492
5788;19.194;1337833
5789;19.197;1428029
5790;19.200;1474639
5791;19.204;1596192
5792;19.207;1729279
5793;19.210;1824783
5794;19.214;1898791
5795;19.217;1946527
5796;19.221;2026226
5797;19.224;2129973
5798;19.227;2231556
5799;19.230;2270270
5800;19.234;2437278
5801;19.237;2486868
5802;19.240;2624632
5803;19.244;2670288
5804;19.247;2805601
5805;19.250;2855600
5806;19.254;2852377
5807;19.257;2924546
5808;19.260;3098552
5809;19.263;3017213
5810;19.267;3263196
5811;19.270;3286816
5812;19.273;3236325
5813;19.277;3258977
5814;19.280;3344095
5815;19.283;3377291
5816;19.287;3410142
5817;19.290;3377081
5818;19.293;3477449
5819;19.297;3428065
5820;19.300;3404531
5821;19.303;3412642
5822;19.306;3363667
5823;19.310;3417709
5824;19.313;3282536
5825;19.316;3285758
5826;19.320;3227735
5827;19.323;3372562
5828;19.326;3229149
5829;19.330;3196948
5830;19.333;3214052
5831;19.336;3048509
5832;19.340;3004885
5833;19.343;3013654
5834;19.346;2935695
5835;19.349;2671832
5836;19.353;2703908
5837;19.356;2677038
5838;19.359;2509103
5839;19.363;2428874
5840;19.366;2393037
5841;19.369;2338259
5842;19.373;2186638
5843;19.376;2048373
5844;19.379;2001100
5845;19.382;2010644
5846;19.386;1853355
5847;19.389;1791776
5848;19.392;1647319
5849;19.396;1556145
5850;19.399;1567826
5851;19.402;1472747
5852;19.406;1382741
5853;19.409;1290519
5854;19.412;1167141
5855;19.416;1149820
5856;19.419;1066940
5857;19.422;1028918
5858;19.425;952906
5859;19.429;890162
5860;19.432;791089
5861;19.435;812421
5862;19.439;735635
5863;19.442;667039
5864;19.445;643321
5865;19.449;644308
5866;19.452;587178
5867;19.455;543420
5868;19.459;507277
5869;19.462;511833
5870;19.465;468665
5871;19.469;434310
5872;19.472;424560
5873;19.475;418582
5874;19.479;387719
5875;19.482;372678
5876;19.485;365562
5877;19.489;362153
5878;19.492;337810
5879;19.495;316136
5880;19.499;333692
5881;19.502;310159
5882;19.505;292595
5883;19.508;274540
5884;19.512;300668
5885;19.515;270459
5886;19.518;293878
5887;19.522;284174
5888;19.525;275914
5889;19.528;265864
5890;19.532;256440
5891;19.535;262511
5892;19.538;261186
5893;19.541;260927
5894;19.545;257508
5895;19.548;255058
5896;19.551;238897
5897;19.555;257106
5898;19.558;250224
5899;19.561;263245
5900;19.565;258621
5901;19.568;250425
5902;19.571;261925
5903;19.575;278859
5904;19.578;274039
5905;19.581;283349
5906;19.584;298269
5907;19.588;281503
5908;19.591;280720
5909;19.594;300073
5910;19.598;310866
5911;19.601;320491
5912;19.604;319002
5913;19.608;331591
5914;19.611;337204
5915;19.614;337197
5916;19.617;358951
5917;19.621;361176
5918;19.624;384734
5919;19.627;386932
5920;19.631;408208
5921;19.634;434083
5922;19.637;424678
5923;19.641;436202
5924;19.644;459453
5925;19.647;460214
5926;19.651;473863
5927;19.654;502428
5928;19.657;490105
5929;19.660;523032
5930;19.664;527267
5931;19.667;543216
5932;19.670;550102
5933;19.674;609787
5934;19.677;603795
5935;19.680;583843
5936;19.684;621538
5937;19.687;625894
5938;19.690;659359
5939;19.694;682117
5940;19.697;660260
5941;19.700;651682
5942;19.703;663929
5943;19.707;705465
5944;19.710;669332
5945;19.714;676986
5946;19.717;678339
5947;19.720;668220
5948;19.724;654829
5949;19.727;685655
5950;19.730;661001
5951;19.734;656357
5952;19.737;689910
5953;19.740;641774
5954;19.743;665224
5955;19.747;631463
5956;19.750;644981
5957;19.753;639340
5958;19.757;614649
5959;19.760;624676
5960;19.763;585067
5961;19.767;565520
5962;19.770;549656
5963;19.773;528591
5964;19.776;534922
5965;19.780;537281
5966;19.783;495981
5967;19.786;486153
5968;19.790;478992
5969;19.793;446194
5970;19.796;446856
5971;19.800;453201
5972;19.803;412593
5973;19.806;395534
5974;19.810;382024
5975;19.813;369906
5976;19.816;370051
5977;19.819;372450
5978;19.823;348345
5979;19.826;321806
5980;19.829;303005
5981;19.833;305526
5982;19.836;306680
5983;19.839;279637
5984;19.843;293688
5985;19.846;265504
5986;19.849;251033
5987;19.852;258729
5988;19.856;273474
5989;19.859;231395
5990;19.862;239673
5991;19.866;245710
5992;19.869;229397
5993;19.872;224516
5994;19.876;216886
5995;19.879;198309
5996;19.882;197070
5997;19.886;198781
5998;19.889;196941
5999;19.892;189824
6000;19.895;192902
6001;19.899;196257
6002;19.902;178808
6003;19.905;190174
6004;19.909;176468
6005;19.912;188028
6006;19.915;172860
6007;19.919;172147
6008;19.922;167708
6009;19.925;177403
6010;19.929;173440
6011;19.932;167037
6012;19.935;164252
6013;19.938;158860
6014;19.942;164291
6015;19.945;167464
6016;19.948;157038
6017;19.952;159833
6018;19.955;160633
6019;19.958;144683
6020;19.962;159604
6021;19.965;173158
6022;19.969;170669
6023;19.972;157370
6024;19.975;152371
6025;19.978;149523
6026;19.982;151973
6027;19.985;151233
6028;19.988;152844
6029;19.992;154170
6030;19.995;150035
6031;19.998;148916
6032;20.002;145750
6033;20.005;154689
6034;20.008;150662
6035;20.011;151378
6036;20.015;160527
6037;20.018;164745
6038;20.021;139854
6039;20.025;153198
6040;20.028;152082
6041;20.031;154656
6042;20.035;167288
6043;20.038;146210
6044;20.041;140569
6045;20.045;153020
6046;20.048;166824
6047;20.051;158954
6048;20.054;162494
6049;20.058;161817
6050;20.061;169967
6051;20.064;178746
6052;20.068;166041
6053;20.071;176001
6054;20.074;178388
6055;20.078;176980
6056;20.081;171046
6057;20.084;181823
6058;20.088;169657
6059;20.091;191598
6060;20.094;194968
6061;20.097;207648
6062;20.101;201584
6063;20.104;198954
6064;20.107;220757
6065;20.111;228488
6066;20.114;217732
6067;20.117;222929
6068;20.121;234981
6069;20.124;236027
6070;20.127;274621
6071;20.130;271901
6072;20.134;256248
6073;20.137;284830
6074;20.140;302171
6075;20.144;313723
6076;20.147;345114
6077;20.150;342614
6078;20.154;364960
6079;20.157;382079
6080;20.160;389688
6081;20.164;409502
6082;20.167;446924
6083;20.170;451431
6084;20.173;471087
6085;20.177;493961
6086;20.180;530736
6087;20.183;529986
6088;20.187;560855
6089;20.190;601469
6090;20.193;615532
6091;20.197;665662
6092;20.200;649813
6093;20.203;727413
6094;20.206;744744
6095;20.210;758647
6096;20.213;781490
6097;20.217;818343
6098;20.220;859828
6099;20.223;891707
6100;20.227;910058
6101;20.230;929580
6102;20.233;1007274
6103;20.237;983598
6104;20.240;1050611
6105;20.243;1072120
6106;20.246;1111956
6107;20.250;1098676
6108;20.253;1149104
6109;20.256;1121120
6110;20.260;1193106
6111;20.263;1122084
6112;20.266;1152800
6113;20.270;1173153
6114;20.273;1181144
6115;20.276;1212598
6116;20.280;1281507
6117;20.283;1191160
6118;20.286;1214717
6119;20.289;1233816
6120;20.293;1194196
6121;20.296;1202950
6122;20.299;1204510
6123;20.303;1161516
6124;20.306;1204015
6125;20.309;1122918
6126;20.313;1116780
6127;20.316;1093537
6128;20.319;1097078
6129;20.323;1063308
6130;20.326;1065731
6131;20.329;1012684
6132;20.332;965354
6133;20.336;958195
6134;20.339;895585
6135;20.342;882375
6136;20.346;889482
6137;20.349;819770
6138;20.352;759535
6139;20.356;732679
6140;20.359;714009
6141;20.362;675532
6142;20.365;642596
6143;20.369;616788
6144;20.372;581693
6145;20.375;573504
6146;20.379;516860
6147;20.382;478830
6148;20.385;505531
6149;20.389;481089
6150;20.392;427124
6151;20.395;437087
6152;20.399;379480
6153;20.402;352665
6154;20.405;353379
6155;20.408;334576
6156;20.412;313077
6157;20.415;304959
6158;20.418;298299
6159;20.422;300452
6160;20.425;268887
6161;20.428;258204
6162;20.432;246118
6163;20.435;246975
6164;20.438;241008
6165;20.441;250031
6166;20.445;251760
6167;20.448;217559
6168;20.451;232464
6169;20.455;232647
6170;20.458;220090
6171;20.462;211730
6172;20.465;219911
6173;20.468;203097
6174;20.472;198019
6175;20.475;198696
6176;20.478;215500
6177;20.481;196713
6178;20.485;193005
6179;20.488;201385
6180;20.491;203254
6181;20.495;198791
6182;20.498;196624
6183;20.501;188678
6184;20.505;188129
6185;20.508;193458
6186;20.511;194395
6187;20.515;188820
6188;20.518;181302
6189;20.521;180312
6190;20.524;196731
6191;20.528;181995
6192;20.531;178301
6193;20.534;177839
6194;20.538;166544
6195;20.541;175559
6196;20.544;176869
6197;20.548;158787
6198;20.551;177504
6199;20.554;176146
6200;20.558;170515
6201;20.561;163977
6202;20.564;169727
6203;20.567;173085
6204;20.571;177000
6205;20.574;157038
6206;20.577;170103
6207;20.581;166671
6208;20.584;164694
6209;20.587;169853
6210;20.591;166191
6211;20.594;167607
6212;20.597;174304
6213;20.600;178738
6214;20.604;157446
6215;20.607;154588
6216;20.610;166405
6217;20.614;153535
6218;20.617;169130
6219;20.620;156124
6220;20.624;160679
6221;20.627;164760
6222;20.630;171615
6223;20.634;164849
6224;20.637;166786
6225;20.640;170626
6226;20.643;160791
6227;20.647;159331
6228;20.650;163513
6229;20.653;161956
6230;20.657;171507
6231;20.660;169347
6232;20.663;166049
6233;20.667;178151
6234;20.670;164882
6235;20.673;163499
6236;20.677;171260
6237;20.680;177104
6238;20.683;170090
6239;20.686;180383
6240;20.690;167523
6241;20.693;173524
6242;20.696;169191
6243;20.700;173736
6244;20.703;176667
6245;20.706;170455
6246;20.710;168908
6247;20.713;163504
6248;20.717;167230
6249;20.720;177441
6250;20.723;185311
6251;20.726;177366
6252;20.730;172207
6253;20.733;187303
6254;20.736;180810
6255;20.740;170554
6256;20.743;174749
6257;20.746;181169
6258;20.750;187277
6259;20.753;183754
6260;20.756;185458
6261;20.759;180248
6262;20.763;171429
6263;20.766;178301
6264;20.769;178472
6265;20.773;172488
6266;20.776;177280
6267;20.779;170234
6268;20.783;177037
6269;20.786;169050
6270;20.789;163389
6271;20.793;177122
6272;20.796;172636
6273;20.799;177244
6274;20.802;163275
6275;20.806;177956
6276;20.809;184927
6277;20.812;168623
6278;20.816;160491
6279;20.819;178075
6280;20.822;167445
6281;20.826;175636
6282;20.829;178281
6283;20.832;155553
6284;20.835;147424
6285;20.839;164426
6286;20.842;167778
6287;20.845;168518
6288;20.849;167863
6289;20.852;161359
6290;20.855;158171
6291;20.859;169083
6292;20.862;164410
6293;20.865;164121
6294;20.869;154943
6295;20.872;163719
6296;20.875;171677
6297;20.878;154929
6298;20.882;157231
6299;20.885;159548
6300;20.888;165617
6301;20.892;165092
6302;20.895;150288
6303;20.898;167600
6304;20.902;153563
6305;20.905;155649
6306;20.908;149014
6307;20.912;160012
6308;20.915;155535
6309;20.918;164139
6310;20.921;161973
6311;20.925;162344
6312;20.928;152677
6313;20.931;156566
6314;20.935;155719
6315;20.938;161153
6316;20.941;171419
6317;20.945;150139
6318;20.948;155407
6319;20.951;155825
6320;20.954;156910
6321;20.958;167627
6322;20.961;155218
6323;20.965;171771
6324;20.968;173174
6325;20.971;165285
6326;20.975;165403
6327;20.978;168772
6328;20.981;169570
6329;20.985;165809
6330;20.988;178143
6331;20.991;176671
6332;20.994;180777
6333;20.998;183778
6334;21.001;184427
6335;21.004;186322
6336;21.008;179196
6337;21.011;182567
6338;21.014;193267
6339;21.018;189789
6340;21.021;200663
6341;21.024;198533
6342;21.028;200160
6343;21.031;204233
6344;21.034;202381
6345;21.037;205822
6346;21.041;225257
6347;21.044;216752
6348;21.047;221609
6349;21.051;235003
6350;21.054;238147
6351;21.057;251193
6352;21.061;250151
6353;21.064;240462
6354;21.067;257682
6355;21.070;257599
6356;21.074;259877
6357;21.077;261714
6358;21.080;257465
6359;21.084;270993
6360;21.087;271090
6361;21.090;274292
6362;21.094;276923
6363;21.097;273616
6364;21.100;275795
6365;21.104;269940
6366;21.107;266000
6367;21.110;278979
6368;21.113;265993
6369;21.117;294689
6370;21.120;278343
6371;21.123;274042
6372;21.127;284429
6373;21.130;277513
6374;21.133;270881
6375;21.137;278471
6376;21.140;257940
6377;21.143;260892
6378;21.147;260826
6379;21.150;268396
6380;21.153;240621
6381;21.156;254558
6382;21.160;267014
6383;21.163;248660
6384;21.166;235662
6385;21.170;259222
6386;21.173;230158
6387;21.176;231478
6388;21.180;243135
6389;21.183;236455
6390;21.186;239427
6391;21.189;225782
6392;21.193;221073
6393;21.196;216718
6394;21.199;222576
6395;21.203;221394
6396;21.206;211292
6397;21.209;213956
6398;21.213;217202
6399;21.216;210352
6400;21.220;198263
6401;21.223;182966
6402;21.226;214522
6403;21.229;213515
6404;21.233;210060
6405;21.236;204001
6406;21.239;195987
6407;21.243;198764
6408;21.246;200298
6409;21.249;200401
6410;21.253;188453
6411;21.256;187671
6412;21.259;195596
6413;21.263;196520
6414;21.266;187378
6415;21.269;194828
6416;21.272;186320
6417;21.276;178692
6418;21.279;187615
6419;21.282;170780
6420;21.286;202853
6421;21.289;178719
6422;21.292;192575
6423;21.296;191787
6424;21.299;187179
6425;21.302;196808
6426;21.306;190527
6427;21.309;192366
6428;21.312;197385
6429;21.315;195694
6430;21.319;189169
6431;21.322;187259
6432;21.325;193528
6433;21.329;193753
6434;21.332;189712
6435;21.335;196719
6436;21.339;201767
6437;21.342;210811
6438;21.345;216686
6439;21.348;227827
6440;21.352;217645
6441;21.355;218397
6442;21.358;219933
6443;21.362;251718
6444;21.365;250406
6445;21.368;248385
6446;21.372;249456
6447;21.375;288616
6448;21.378;272046
6449;21.382;286301
6450;21.385;294469
6451;21.388;291478
6452;21.391;285642
6453;21.395;309152
6454;21.398;324448
6455;21.401;319947
6456;21.405;360241
6457;21.408;346928
6458;21.411;343146
6459;21.415;358527
6460;21.418;371395
6461;21.421;354171
6462;21.424;376152
6463;21.428;391979
6464;21.431;412884
6465;21.434;412278
6466;21.438;404561
6467;21.441;402466
6468;21.444;417323
6469;21.448;418355
6470;21.451;413963
6471;21.454;418280
6472;21.458;420382
6473;21.461;398437
6474;21.464;388068
6475;21.468;406331
6476;21.471;406364
6477;21.474;386199
6478;21.478;376431
6479;21.481;398195
6480;21.484;375135
6481;21.488;363520
6482;21.491;373341
6483;21.494;355918
6484;21.498;361110
6485;21.501;357757
6486;21.504;343331
6487;21.507;331529
6488;21.511;306038
6489;21.514;314561
6490;21.517;298292
6491;21.521;306600
6492;21.524;269933
6493;21.527;279116
6494;21.531;280105
6495;21.534;276098
6496;21.537;277279
6497;21.541;250537
6498;21.544;258716
6499;21.547;236036
6500;21.550;237073
6501;21.554;239398
6502;21.557;225479
6503;21.560;226386
6504;21.564;208360
6505;21.567;212796
6506;21.570;215659
6507;21.574;213958
6508;21.577;218920
6509;21.580;201694
6510;21.584;213690
6511;21.587;200097
6512;21.590;196540
6513;21.593;199315
6514;21.597;183971
6515;21.600;179894
6516;21.603;194904
6517;21.607;211166
6518;21.610;192208
6519;21.613;201535
6520;21.617;186720
6521;21.620;180379
6522;21.623;193027
6523;21.627;184683
6524;21.630;185633
6525;21.633;181358
6526;21.636;189861
6527;21.640;175332
6528;21.643;180828
6529;21.646;189969
6530;21.650;180821
6531;21.653;182759
6532;21.656;179658
6533;21.660;173069
6534;21.663;178967
6535;21.666;187572
6536;21.669;177087
6537;21.673;178232
6538;21.676;169031
6539;21.679;169070
6540;21.683;181166
6541;21.686;172887
6542;21.689;177640
6543;21.693;172141
6544;21.696;164809
6545;21.699;169529
6546;21.703;153887
6547;21.706;165080
6548;21.709;162656
6549;21.713;156178
6550;21.716;160490
6551;21.719;158817
6552;21.723;149251
6553;21.726;156761
6554;21.729;162576
6555;21.733;145045
6556;21.736;148292
6557;21.739;159042
6558;21.743;153272
6559;21.746;158182
6560;21.749;150576
6561;21.752;153826
6562;21.756;147368
6563;21.759;150935
6564;21.762;150961
6565;21.766;150299
6566;21.769;140835
6567;21.772;142868
6568;21.776;149262
6569;21.779;147313
6570;21.782;136170
6571;21.785;145719
6572;21.789;145728
6573;21.792;136847
6574;21.795;153968
6575;21.799;148356
6576;21.802;144058
6577;21.805;151916
6578;21.809;139787
6579;21.812;134577
6580;21.815;139070
6581;21.819;136898
6582;21.822;137096
6583;21.825;139783
6584;21.828;149877
6585;21.832;141045
6586;21.835;134123
6587;21.838;138733
6588;21.842;144101
6589;21.845;151868
6590;21.848;139852
6591;21.852;136379
6592;21.855;144247
6593;21.858;152180
6594;21.862;150542
6595;21.865;146882
6596;21.868;142604
6597;21.871;144039
6598;21.875;134381
6599;21.878;138806
6600;21.881;142713
6601;21.885;159384
6602;21.888;134492
6603;21.891;142650
6604;21.895;154217
6605;21.898;142773
6606;21.901;148282
6607;21.904;144343
6608;21.908;143918
6609;21.911;146284
6610;21.914;150912
6611;21.918;144493
6612;21.921;144801
6613;21.924;153734
6614;21.928;153306
6615;21.931;158591
6616;21.934;147512
6617;21.938;160437
6618;21.941;162405
6619;21.944;151459
6620;21.947;152442
6621;21.951;162123
6622;21.954;167224
6623;21.957;153955
6624;21.961;165969
6625;21.965;159012
6626;21.968;166752
6627;21.971;179013
6628;21.975;168085
6629;21.978;173134
6630;21.981;180812
6631;21.984;186830
6632;21.988;187810
6633;21.991;202606
6634;21.994;186261
6635;21.998;192271
6636;22.001;211272
6637;22.004;208129
6638;22.008;213228
6639;22.011;224794
6640;22.014;219588
6641;22.018;229272
6642;22.021;230224
6643;22.024;232620
6644;22.027;256814
6645;22.031;256820
6646;22.034;267056
6647;22.037;274304
6648;22.041;280387
6649;22.044;292161
6650;22.047;315797
6651;22.051;333268
6652;22.054;323578
6653;22.057;381460
6654;22.060;377085
6655;22.064;392846
6656;22.067;419395
6657;22.070;438964
6658;22.074;470135
6659;22.077;493035
6660;22.080;535600
6661;22.084;584704
6662;22.087;602474
6663;22.090;629437
6664;22.094;694315
6665;22.097;704571
6666;22.100;754355
6667;22.103;824037
6668;22.107;872772
6669;22.110;916880
6670;22.113;980389
6671;22.117;1046446
6672;22.120;1137727
6673;22.123;1136606
6674;22.127;1210858
6675;22.130;1231481
6676;22.133;1360795
6677;22.137;1403491
6678;22.140;1482633
6679;22.143;1558035
6680;22.146;1678129
6681;22.150;1698718
6682;22.153;1793943
6683;22.156;1799214
6684;22.160;1846028
6685;22.163;1934536
6686;22.166;2039506
6687;22.170;2054913
6688;22.173;2113709
6689;22.176;2180288
6690;22.179;2263490
6691;22.183;2237360
6692;22.186;2279542
6693;22.189;2396555
6694;22.193;2403849
6695;22.196;2444187
6696;22.199;2472546
6697;22.203;2521887
6698;22.206;2443032
6699;22.209;2527586
6700;22.213;2418283
6701;22.216;2482363
6702;22.219;2542678
6703;22.223;2548761
6704;22.226;2521090
6705;22.229;2528540
6706;22.233;2536956
6707;22.236;2410738
6708;22.239;2461798
6709;22.243;2359897
6710;22.246;2385708
6711;22.249;2383710
6712;22.253;2239837
6713;22.256;2274962
6714;22.259;2258130
6715;22.262;2103926
6716;22.266;2090872
6717;22.269;2005861
6718;22.272;1983585
6719;22.276;1922011
6720;22.279;1854428
6721;22.282;1744989
6722;22.286;1723126
6723;22.289;1604818
6724;22.292;1602055
6725;22.296;1519437
6726;22.299;1415297
6727;22.302;1308337
6728;22.305;1297456
6729;22.309;1255772
6730;22.312;1166768
6731;22.315;1122181
6732;22.319;1050954
6733;22.322;997876
6734;22.325;930934
6735;22.329;899794
6736;22.332;825475
6737;22.335;759634
6738;22.338;722542
6739;22.342;691511
6740;22.345;656257
6741;22.348;608593
6742;22.352;575683
6743;22.355;540118
6744;22.358;535649
6745;22.362;462880
6746;22.365;463741
6747;22.368;422662
6748;22.372;403730
6749;22.375;385252
6750;22.378;364413
6751;22.381;337581
6752;22.385;342887
6753;22.388;312673
6754;22.391;330541
6755;22.395;303922
6756;22.398;299655
6757;22.401;275413
6758;22.405;258711
6759;22.408;262744
6760;22.411;250176
6761;22.414;239803
6762;22.418;250190
6763;22.421;221816
6764;22.424;227297
6765;22.428;230581
6766;22.431;203242
6767;22.434;222226
6768;22.438;212747
6769;22.441;218140
6770;22.444;214501
6771;22.448;204578
6772;22.451;204362
6773;22.454;198449
6774;22.457;208668
6775;22.461;203085
6776;22.464;194845
6777;22.468;201392
6778;22.471;197666
6779;22.474;202694
6780;22.478;206195
6781;22.481;194354
6782;22.484;188899
6783;22.488;185729
6784;22.491;188727
6785;22.494;197770
6786;22.497;203505
6787;22.501;188677
6788;22.504;181732
6789;22.507;185871
6790;22.511;186459
6791;22.514;176008
6792;22.517;189308
6793;22.521;191637
6794;22.524;198688
6795;22.527;183488
6796;22.531;192879
6797;22.534;199268
6798;22.537;189453
6799;22.540;184828
6800;22.544;191086
6801;22.547;182659
6802;22.550;170104
6803;22.554;180271
6804;22.557;179049
6805;22.560;173229
6806;22.564;185441
6807;22.567;185358
6808;22.570;177344
6809;22.573;174709
6810;22.577;186730
6811;22.580;179835
6812;22.583;174189
6813;22.587;178582
6814;22.590;179070
6815;22.593;172109
6816;22.597;178425
6817;22.600;183544
6818;22.603;175799
6819;22.607;185513
6820;22.610;189602
6821;22.613;174759
6822;22.616;185065
6823;22.620;189024
6824;22.623;184794
6825;22.626;202168
6826;22.630;193112
6827;22.633;195715
6828;22.636;200375
6829;22.640;213841
6830;22.643;226736
6831;22.646;231873
6832;22.649;215047
6833;22.653;218024
6834;22.656;246167
6835;22.659;245156
6836;22.663;246205
6837;22.666;256283
6838;22.669;273103
6839;22.673;282766
6840;22.676;293569
6841;22.679;307959
6842;22.683;331885
6843;22.686;345970
6844;22.689;347926
6845;22.692;373370
6846;22.696;391068
6847;22.699;421153
6848;22.702;421206
6849;22.706;450522
6850;22.709;475644
6851;22.713;480191
6852;22.716;539105
6853;22.719;534480
6854;22.723;560643
6855;22.726;620813
6856;22.729;631254
6857;22.732;661013
6858;22.736;686422
6859;22.739;711702
6860;22.742;709305
6861;22.746;735810
6862;22.749;794057
6863;22.752;794730
6864;22.756;845077
6865;22.759;842607
6866;22.762;877352
6867;22.766;883985
6868;22.769;880965
6869;22.772;937729
6870;22.775;935756
6871;22.779;949836
6872;22.782;958187
6873;22.785;965998
6874;22.789;971604
6875;22.792;1003824
6876;22.795;996266
6877;22.799;957851
6878;22.802;976380
6879;22.805;992051
6880;22.808;977399
6881;22.812;983062
6882;22.815;938444
6883;22.818;955059
6884;22.822;958865
6885;22.825;945766
6886;22.828;904499
6887;22.832;922079
6888;22.835;875166
6889;22.838;849161
6890;22.842;865651
6891;22.845;819509
6892;22.848;798569
6893;22.851;724710
6894;22.855;769372
6895;22.858;714007
6896;22.861;692530
6897;22.865;670592
6898;22.868;663648
6899;22.871;641290
6900;22.875;615054
6901;22.878;565150
6902;22.881;566342
6903;22.885;526663
6904;22.888;529081
6905;22.891;522430
6906;22.894;459980
6907;22.898;458889
6908;22.901;430168
6909;22.904;409735
6910;22.908;412594
6911;22.911;372221
6912;22.914;363024
6913;22.918;359580
6914;22.921;352531
6915;22.924;337387
6916;22.927;316988
6917;22.931;315697
6918;22.934;295892
6919;22.937;279848
6920;22.941;284584
6921;22.944;267530
6922;22.947;251956
6923;22.951;255377
6924;22.954;248637
6925;22.957;239158
6926;22.961;229790
6927;22.964;214283
6928;22.967;218302
6929;22.971;227045
6930;22.974;213867
6931;22.977;202874
6932;22.981;206587
6933;22.984;214410
6934;22.987;196442
6935;22.991;188543
6936;22.994;192524
6937;22.997;189847
6938;23.001;183355
6939;23.004;193410
6940;23.007;186655
6941;23.010;197179
6942;23.014;182576
6943;23.017;190634
6944;23.020;175865
6945;23.024;199262
6946;23.027;187642
6947;23.030;183471
6948;23.034;195004
6949;23.037;188527
6950;23.040;189162
6951;23.043;193909
6952;23.047;194673
6953;23.050;196033
6954;23.053;183205
6955;23.057;185721
6956;23.060;204757
6957;23.063;194856
6958;23.067;180777
6959;23.070;196857
6960;23.073;189544
6961;23.077;191737
6962;23.080;178999
6963;23.083;191840
6964;23.086;196935
6965;23.090;195837
6966;23.093;201671
6967;23.096;186800
6968;23.100;187179
6969;23.103;184823
6970;23.106;193747
6971;23.110;197928
6972;23.113;185842
6973;23.116;185733
6974;23.120;196404
6975;23.123;180408
6976;23.126;174752
6977;23.129;173910
6978;23.133;192329
6979;23.136;183536
6980;23.139;182953
6981;23.143;182336
6982;23.146;188467
6983;23.149;172708
6984;23.153;181956
6985;23.156;183158
6986;23.159;180348
6987;23.162;178465
6988;23.166;177980
6989;23.169;178359
6990;23.172;171805
6991;23.176;152194
6992;23.179;160912
6993;23.182;166774
6994;23.186;177747
6995;23.189;165445
6996;23.192;150696
6997;23.196;163285
6998;23.199;172201
6999;23.202;154735
7000;23.205;154672
7001;23.209;166966
7002;23.212;169360
7003;23.216;155852
7004;23.219;164832
7005;23.222;158695
7006;23.226;151400
7007;23.229;163112
7008;23.232;161975
7009;23.236;150061
7010;23.239;155689
7011;23.242;157233
7012;23.245;153851
7013;23.249;166390
7014;23.252;152576
7015;23.255;151940
7016;23.259;148871
7017;23.262;157335
7018;23.265;161882
7019;23.269;150455
7020;23.272;154058
7021;23.275;158174
7022;23.278;160788
7023;23.282;152400
7024;23.285;142849
7025;23.288;151147
7026;23.292;150714
7027;23.295;150657
7028;23.298;155896
7029;23.302;149086
7030;23.305;161542
7031;23.308;148343
7032;23.312;143172
7033;23.315;157981
7034;23.318;140824
7035;23.321;157794
7036;23.325;156366
7037;23.328;146951
7038;23.331;141266
7039;23.335;153595
7040;23.338;151577
7041;23.341;152297
7042;23.345;142004
7043;23.348;162438
7044;23.351;159831
7045;23.355;152830
7046;23.358;142797
7047;23.361;142972
7048;23.364;158051
7049;23.368;146572
7050;23.371;138542
7051;23.374;137236
7052;23.378;148300
7053;23.381;158829
7054;23.384;155089
7055;23.388;147089
7056;23.391;162033
7057;23.394;137315
7058;23.397;150558
7059;23.401;147695
7060;23.404;155741
7061;23.407;140089
7062;23.411;140940
7063;23.414;144247
7064;23.417;146765
7065;23.421;140309
7066;23.424;145566
7067;23.427;140188
7068;23.431;147514
7069;23.434;144890
7070;23.437;146476
7071;23.440;142363
7072;23.444;157519
7073;23.447;140029
7074;23.450;144119
7075;23.454;141725
7076;23.457;151560
7077;23.460;152973
7078;23.464;155015
7079;23.467;151503
7080;23.471;138154
7081;23.474;147914
7082;23.477;138632
7083;23.480;154393
7084;23.484;155789
7085;23.487;147997
7086;23.490;150425
7087;23.494;157520
7088;23.497;157667
7089;23.500;148146
7090;23.504;150783
7091;23.507;162851
7092;23.510;155612
7093;23.514;154911
7094;23.517;157003
7095;23.520;157052
7096;23.523;157203
7097;23.527;150559
7098;23.530;151764
7099;23.533;150636
7100;23.537;163547
7101;23.540;144731
7102;23.543;156035
7103;23.547;146822
7104;23.550;163486
7105;23.553;154254
7106;23.556;147583
7107;23.560;162196
7108;23.563;170092
7109;23.566;151604
7110;23.570;167628
7111;23.573;161824
7112;23.576;155707
7113;23.580;165619
7114;23.583;161990
7115;23.586;158175
7116;23.590;152362
7117;23.593;156501
7118;23.596;155745
7119;23.599;149181
7120;23.603;149479
7121;23.606;156445
7122;23.609;152319
7123;23.613;154568
7124;23.616;158009
7125;23.619;154568
7126;23.623;161814
7127;23.626;155914
7128;23.629;169521
7129;23.632;158284
7130;23.636;157170
7131;23.639;171063
7132;23.642;163181
7133;23.646;154964
7134;23.649;171293
7135;23.652;165724
7136;23.656;161951
7137;23.659;171254
7138;23.662;160077
7139;23.666;180188
7140;23.669;171602
7141;23.672;174909
7142;23.675;159403
7143;23.679;168636
7144;23.682;179826
7145;23.685;166127
7146;23.689;177030
7147;23.692;167882
7148;23.695;172379
7149;23.699;175789
7150;23.702;189337
7151;23.705;191860
7152;23.709;199179
7153;23.712;185614
7154;23.715;195858
7155;23.719;180153
7156;23.722;177177
7157;23.725;189892
7158;23.729;177337
7159;23.732;198265
7160;23.735;190730
7161;23.739;183627
7162;23.742;197378
7163;23.745;184945
7164;23.749;189202
7165;23.752;194413
7166;23.755;192023
7167;23.758;189394
7168;23.762;190755
7169;23.765;172562
7170;23.768;196926
7171;23.772;193359
7172;23.775;186913
7173;23.778;189983
7174;23.782;179983
7175;23.785;202978
7176;23.788;190976
7177;23.791;183275
7178;23.795;192205
7179;23.798;191559
7180;23.801;188489
7181;23.805;185172
7182;23.808;188187
7183;23.811;185045
7184;23.815;170309
7185;23.818;191199
7186;23.821;185431
7187;23.825;181628
7188;23.828;167828
7189;23.831;182758
7190;23.834;175004
7191;23.838;183801
7192;23.841;178100
7193;23.844;172322
7194;23.848;178068
7195;23.851;181080
7196;23.854;183598
7197;23.858;178640
7198;23.861;174372
7199;23.864;171881
7200;23.867;173031
7201;23.871;168061
7202;23.874;167386
7203;23.877;173976
7204;23.881;185542
7205;23.884;177165
7206;23.887;170122
7207;23.891;173946
7208;23.894;174874
7209;23.897;176152
7210;23.901;186990
7211;23.904;187337
7212;23.907;174209
7213;23.910;164856
7214;23.914;189801
7215;23.917;177860
7216;23.920;176321
7217;23.924;172471
7218;23.927;176406
7219;23.930;171734
7220;23.934;184073
7221;23.937;176488
7222;23.940;164152
7223;23.944;185453
7224;23.947;171838
7225;23.950;168249
7226;23.953;186803
7227;23.957;193745
7228;23.960;164562
7229;23.964;174508
7230;23.967;175667
7231;23.970;180216
7232;23.974;179468
7233;23.977;186215
7234;23.980;181730
7235;23.984;189431
7236;23.987;190778
7237;23.990;189015
7238;23.993;201758
7239;23.997;183758
7240;24.000;201018
7241;24.003;187379
7242;24.007;218048
7243;24.010;211418
7244;24.013;202915
7245;24.017;208617
7246;24.020;213301
7247;24.023;192900
7248;24.026;215994
7249;24.030;207713
7250;24.033;213958
7251;24.036;239094
7252;24.040;215734
7253;24.043;230194
7254;24.046;225495
7255;24.050;231614
7256;24.053;242342
7257;24.056;244099
7258;24.060;251660
7259;24.063;245236
7260;24.066;257170
7261;24.069;251167
7262;24.073;272340
7263;24.076;273147
7264;24.079;273636
7265;24.083;261809
7266;24.086;264021
7267;24.089;275027
7268;24.093;292739
7269;24.096;279534
7270;24.099;288455
7271;24.102;303261
7272;24.106;279306
7273;24.109;283099
7274;24.112;304248
7275;24.116;294169
7276;24.119;307218
7277;24.122;323919
7278;24.126;314156
7279;24.129;301570
7280;24.132;325800
7281;24.136;314581
7282;24.139;324066
7283;24.142;323294
7284;24.145;315708
7285;24.149;320204
7286;24.152;319376
7287;24.155;316412
7288;24.159;314445
7289;24.162;323920
7290;24.165;326611
7291;24.169;308198
7292;24.172;304016
7293;24.175;293238
7294;24.179;308468
7295;24.182;288500
7296;24.185;283139
7297;24.188;294994
7298;24.192;296832
7299;24.195;287875
7300;24.198;281740
7301;24.202;272171
7302;24.205;276772
7303;24.208;281872
7304;24.212;276259
7305;24.215;287106
7306;24.219;270248
7307;24.222;255386
7308;24.225;263341
7309;24.228;244450
7310;24.232;246017
7311;24.235;243670
7312;24.238;242777
7313;24.242;248450
7314;24.245;235711
7315;24.248;238425
7316;24.252;241905
7317;24.255;244868
7318;24.258;241760
7319;24.261;216138
7320;24.265;234698
7321;24.268;225411
7322;24.271;235665
7323;24.275;213744
7324;24.278;228033
7325;24.281;218279
7326;24.285;215564
7327;24.288;217620
7328;24.291;202446
7329;24.295;215827
7330;24.298;214405
7331;24.301;201672
7332;24.304;186895
7333;24.308;186464
7334;24.311;202115
7335;24.314;198829
7336;24.318;199738
7337;24.321;198528
7338;24.324;194541
7339;24.328;200948
7340;24.331;186267
7341;24.334;188328
7342;24.338;179821
7343;24.341;176179
7344;24.344;173634
7345;24.347;179415
7346;24.351;182012
7347;24.354;177370
7348;24.357;186343
7349;24.361;170423
7350;24.364;176513
7351;24.367;164962
7352;24.371;172142
7353;24.374;169796
7354;24.377;164283
7355;24.380;159761
7356;24.384;161115
7357;24.387;172410
7358;24.390;172126
7359;24.394;170176
7360;24.397;173881
7361;24.400;168977
7362;24.404;167582
7363;24.407;164668
7364;24.410;174683
7365;24.414;167326
7366;24.417;169578
7367;24.420;184915
7368;24.423;180080
7369;24.427;184518
7370;24.430;183627
7371;24.433;188190
7372;24.437;184134
7373;24.440;208445
7374;24.443;196256
7375;24.447;198405
7376;24.450;188512
7377;24.453;218929
7378;24.456;200667
7379;24.460;207666
7380;24.463;225746
7381;24.467;224359
7382;24.470;232168
7383;24.473;235304
7384;24.477;237874
7385;24.480;256641
7386;24.483;256724
7387;24.487;251456
7388;24.490;271349
7389;24.493;260821
7390;24.496;289854
7391;24.500;302962
7392;24.503;297486
7393;24.506;299177
7394;24.510;298429
7395;24.513;287997
7396;24.516;315016
7397;24.520;300866
7398;24.523;307199
7399;24.526;322954
7400;24.530;325062
7401;24.533;310777
7402;24.536;314040
7403;24.539;321744
7404;24.543;315174
7405;24.546;314270
7406;24.549;328663
7407;24.553;323408
7408;24.556;310125
7409;24.559;315202
7410;24.563;304622
7411;24.566;330567
7412;24.569;308768
7413;24.573;311042
7414;24.576;305507
7415;24.579;294243
7416;24.582;299078
7417;24.586;286999
7418;24.589;280411
7419;24.592;264824
7420;24.596;269958
7421;24.599;253588
7422;24.602;269438
7423;24.606;260553
7424;24.609;240604
7425;24.612;237550
7426;24.615;247916
7427;24.619;230240
7428;24.622;214077
7429;24.625;212826
7430;24.629;231044
7431;24.632;210695
7432;24.635;217450
7433;24.639;213622
7434;24.642;188859
7435;24.645;212277
7436;24.649;211277
7437;24.652;217657
7438;24.655;216384
7439;24.658;211787
7440;24.662;198692
7441;24.665;205712
7442;24.668;207203
7443;24.672;206854
7444;24.675;220225
7445;24.678;226275
7446;24.682;219635
7447;24.685;237459
7448;24.688;234084
7449;24.691;248748
7450;24.695;258149
7451;24.698;275342
7452;24.701;284590
7453;24.705;322330
7454;24.708;301894
7455;24.712;321750
7456;24.715;343430
7457;24.718;348554
7458;24.722;374007
7459;24.725;394565
7460;24.728;417376
7461;24.731;423376
7462;24.735;469183
7463;24.738;486605
7464;24.741;480029
7465;24.745;518440
7466;24.748;561559
7467;24.751;570497
7468;24.755;575751
7469;24.758;602410
7470;24.761;623046
7471;24.765;627226
7472;24.768;635087
7473;24.771;661079
7474;24.774;743756
7475;24.778;718496
7476;24.781;718473
7477;24.784;744722
7478;24.788;758075
7479;24.791;778240
7480;24.794;771290
7481;24.798;786914
7482;24.801;778143
7483;24.804;781099
7484;24.808;780831
7485;24.811;800941
7486;24.814;814657
7487;24.817;807650
7488;24.821;789403
7489;24.824;796278
7490;24.827;791185
7491;24.831;782618
7492;24.834;769930
7493;24.837;784881
7494;24.841;755212
7495;24.844;775406
7496;24.847;713537
7497;24.851;718779
7498;24.854;657523
7499;24.857;690897
7500;24.860;657664
7501;24.864;654248
7502;24.867;639691
7503;24.870;612022
7504;24.874;567443
7505;24.877;598685
7506;24.880;570529
7507;24.884;530862
7508;24.887;524196
7509;24.890;504754
7510;24.894;464300
7511;24.897;462671
7512;24.900;429148
7513;24.903;409854
7514;24.907;389344
7515;24.910;399842
7516;24.913;382577
7517;24.917;345921
7518;24.920;346762
7519;24.923;327202
7520;24.927;325606
7521;24.930;310235
7522;24.933;302430
7523;24.936;291658
7524;24.940;283915
7525;24.943;268039
7526;24.946;264391
7527;24.950;257503
7528;24.953;249413
7529;24.956;230767
7530;24.960;229740
7531;24.963;246793
7532;24.967;236251
7533;24.970;240465
7534;24.973;250286
7535;24.976;225700
7536;24.980;232584
7537;24.983;242111
7538;24.986;247816
7539;24.990;258567
7540;24.993;254471
7541;24.996;276101
7542;25.000;254757
7543;25.003;270788
7544;25.006;286068
7545;25.010;299089
7546;25.013;306907
7547;25.016;308932
7548;25.019;348989
7549;25.023;357363
7550;25.026;363693
7551;25.029;377788
7552;25.033;412247
7553;25.036;432873
7554;25.039;442892
7555;25.043;483594
7556;25.046;500454
7557;25.049;530469
7558;25.052;539270
7559;25.056;574756
7560;25.059;589712
7561;25.062;639490
7562;25.066;654911
7563;25.069;675923
7564;25.072;695850
7565;25.076;717660
7566;25.079;747072
7567;25.082;773370
7568;25.086;773745
7569;25.089;809992
7570;25.092;807792
7571;25.095;821527
7572;25.099;856803
7573;25.102;890892
7574;25.105;917344
7575;25.109;872819
7576;25.112;913274
7577;25.115;905356
7578;25.119;910051
7579;25.122;939986
7580;25.125;917003
7581;25.129;939674
7582;25.132;956054
7583;25.135;942539
7584;25.138;970412
7585;25.142;941867
7586;25.145;910897
7587;25.148;939923
7588;25.152;922569
7589;25.155;925754
7590;25.158;885569
7591;25.162;923721
7592;25.165;877631
7593;25.168;863899
7594;25.171;884056
7595;25.175;823497
7596;25.178;824742
7597;25.181;806428
7598;25.185;793671
7599;25.188;746190
7600;25.191;753733
7601;25.195;713052
7602;25.198;707700
7603;25.201;665758
7604;25.205;658917
7605;25.208;629721
7606;25.211;618816
7607;25.215;599485
7608;25.218;579526
7609;25.221;556432
7610;25.225;511981
7611;25.228;503850
7612;25.231;507210
7613;25.235;464268
7614;25.238;465316
7615;25.241;436462
7616;25.245;404750
7617;25.248;396097
7618;25.251;395640
7619;25.254;391148
7620;25.258;367986
7621;25.261;333880
7622;25.264;333390
7623;25.268;316421
7624;25.271;327708
7625;25.274;287403
7626;25.278;301953
7627;25.281;290006
7628;25.284;269761
7629;25.287;258356
7630;25.291;256303
7631;25.294;256841
7632;25.297;247105
7633;25.301;230311
7634;25.304;225551
7635;25.307;224323
7636;25.311;219460
7637;25.314;217230
7638;25.317;202197
7639;25.321;208053
7640;25.324;208253
7641;25.327;212197
7642;25.330;209570
7643;25.334;183719
7644;25.337;192263
7645;25.340;189360
7646;25.344;184639
7647;25.347;179852
7648;25.350;174512
7649;25.354;186071
7650;25.357;185618
7651;25.360;170893
7652;25.364;193478
7653;25.367;181840
7654;25.370;169349
7655;25.373;176972
7656;25.377;169201
7657;25.380;172189
7658;25.383;166577
7659;25.387;165561
7660;25.390;161916
7661;25.393;176683
7662;25.397;167330
7663;25.400;161123
7664;25.403;168776
7665;25.406;169909
7666;25.410;175191
7667;25.413;160009
7668;25.416;156770
7669;25.420;177375
7670;25.423;160751
7671;25.426;149748
7672;25.430;165943
7673;25.433;159291
7674;25.436;154659
7675;25.440;168742
7676;25.443;152615
7677;25.446;155396
7678;25.449;156194
7679;25.453;155702
7680;25.456;161399
7681;25.459;152602
7682;25.463;147780
7683;25.466;153213
7684;25.470;165908
7685;25.473;166273
7686;25.476;148115
7687;25.480;145268
7688;25.483;163990
7689;25.486;155346
7690;25.489;165483
7691;25.493;160296
7692;25.496;169959
7693;25.499;152349
7694;25.503;148817
7695;25.506;150382
7696;25.509;159424
7697;25.513;158152
7698;25.516;151015
7699;25.519;152312
7700;25.523;149070
7701;25.526;151794
7702;25.529;154505
7703;25.532;144436
7704;25.536;147040
7705;25.539;151818
7706;25.542;150279
7707;25.546;156986
7708;25.549;161249
7709;25.552;144268
7710;25.556;158641
7711;25.559;148539
7712;25.562;148069
7713;25.565;144581
7714;25.569;146841
7715;25.572;144205
7716;25.575;140401
7717;25.579;138461
7718;25.582;149612
7719;25.585;141451
7720;25.589;131610
7721;25.592;143168
7722;25.595;154959
7723;25.599;157928
7724;25.602;153758
7725;25.605;142559
7726;25.608;148157
7727;25.612;141242
7728;25.615;153282
7729;25.618;136782
7730;25.622;147252
7731;25.625;144161
7732;25.628;125789
7733;25.632;143690
7734;25.635;144938
7735;25.638;147166
7736;25.641;140657
7737;25.645;143008
7738;25.648;146839
7739;25.651;148768
7740;25.655;142065
7741;25.658;145254
7742;25.661;153428
7743;25.665;145609
7744;25.668;155865
7745;25.671;140951
7746;25.675;144517
7747;25.678;136199
7748;25.681;144363
7749;25.684;161803
7750;25.688;137142
7751;25.691;143367
7752;25.694;141946
7753;25.698;151554
7754;25.701;155362
7755;25.704;145888
7756;25.708;146611
7757;25.711;144154
7758;25.715;146093
7759;25.718;145617
7760;25.721;144869
7761;25.724;136133
7762;25.728;149787
7763;25.731;142332
7764;25.734;139087
7765;25.738;142456
7766;25.741;143593
7767;25.744;153093
7768;25.748;143871
7769;25.751;143056
7770;25.754;143455
7771;25.758;155005
7772;25.761;146708
7773;25.764;149271
7774;25.767;150234
7775;25.771;153858
7776;25.774;147990
7777;25.777;153938
7778;25.781;144326
7779;25.784;146011
7780;25.787;148436
7781;25.791;142359
7782;25.794;135386
7783;25.797;150025
7784;25.800;149514
7785;25.804;148893
7786;25.807;141172
7787;25.810;147861
7788;25.814;156419
7789;25.817;155487
7790;25.820;152468
7791;25.824;148773
7792;25.827;148903
7793;25.830;159638
7794;25.834;145921
7795;25.837;145146
7796;25.840;156682
7797;25.843;154468
7798;25.847;158087
7799;25.850;137561
7800;25.853;141918
7801;25.857;147287
7802;25.860;145813
7803;25.863;161275
7804;25.867;143060
7805;25.870;154725
7806;25.873;140180
7807;25.876;167014
7808;25.880;151716
7809;25.883;154109
7810;25.886;150130
7811;25.890;149634
7812;25.893;140458
7813;25.896;141987
7814;25.900;150075
7815;25.903;152561
7816;25.906;159784
7817;25.910;141325
7818;25.913;143278
7819;25.916;134061
7820;25.919;132625
7821;25.923;138205
7822;25.926;137407
7823;25.929;135994
7824;25.933;153628
7825;25.936;144129
7826;25.939;137763
7827;25.943;141545
7828;25.946;141381
7829;25.949;136541
7830;25.953;144646
7831;25.956;137164
7832;25.959;143668
7833;25.963;141200
7834;25.966;140535
7835;25.969;138820
7836;25.973;135358
7837;25.976;137864
7838;25.979;149245
7839;25.983;142084
7840;25.986;138411
7841;25.989;130835
7842;25.993;139961
7843;25.996;144327
7844;25.999;133638
7845;26.002;133839
7846;26.006;146133
7847;26.009;140895
7848;26.012;131939
7849;26.016;125856
7850;26.019;136444
7851;26.022;137361
7852;26.026;136630
7853;26.029;139649
7854;26.032;136792
7855;26.035;152002
7856;26.039;136863
7857;26.042;138564
7858;26.045;144990
7859;26.049;134993
7860;26.052;140170
7861;26.055;145562
7862;26.059;137374
7863;26.062;129111
7864;26.065;140010
7865;26.069;132987
7866;26.072;133354
7867;26.075;136000
7868;26.078;132683
7869;26.082;130466
7870;26.085;128537
7871;26.088;128371
7872;26.092;137041
7873;26.095;134516
7874;26.098;129037
7875;26.102;136361
7876;26.105;137070
7877;26.108;130869
7878;26.111;127951
7879;26.115;132805
7880;26.118;137648
7881;26.121;139282
7882;26.125;135080
7883;26.128;138833
7884;26.131;131512
7885;26.135;133591
7886;26.138;127008
7887;26.141;149027
7888;26.145;128052
7889;26.148;133050
7890;26.151;133911
7891;26.154;130826
7892;26.158;131449
7893;26.161;137638
7894;26.164;130557
7895;26.168;131360
7896;26.171;131465
7897;26.174;141971
7898;26.178;135030
7899;26.181;148632
7900;26.184;133382
7901;26.188;136372
7902;26.191;141659
7903;26.194;137980
7904;26.197;133458
7905;26.201;136542
7906;26.204;136527
7907;26.207;140317
7908;26.211;133774
7909;26.214;127410
7910;26.218;135615
7911;26.221;141618
7912;26.224;133552
7913;26.228;135006
7914;26.231;141394
7915;26.234;144461
7916;26.237;129209
7917;26.241;134175
7918;26.244;142517
7919;26.247;143980
7920;26.251;132241
7921;26.254;135110
7922;26.257;141826
7923;26.261;143762
7924;26.264;127937
7925;26.267;151374
7926;26.270;136825
7927;26.274;137139
7928;26.277;133276
7929;26.280;142969
7930;26.284;136174
7931;26.287;141540
7932;26.290;130092
7933;26.294;144620
7934;26.297;134838
7935;26.300;141542
7936;26.304;150060
7937;26.307;154819
7938;26.310;143793
7939;26.313;155032
7940;26.317;170497
7941;26.320;156893
7942;26.323;155115
7943;26.327;155703
7944;26.330;156209
7945;26.333;159897
7946;26.337;165538
7947;26.340;166028
7948;26.343;172276
7949;26.347;166614
7950;26.350;158493
7951;26.353;163736
7952;26.356;179991
7953;26.360;184331
7954;26.363;179512
7955;26.366;187961
7956;26.370;181751
7957;26.373;183089
7958;26.376;191051
7959;26.380;187827
7960;26.383;184246
7961;26.386;194673
7962;26.389;181431
7963;26.393;177577
7964;26.396;187719
7965;26.399;195173
7966;26.403;191003
7967;26.406;193096
7968;26.409;204544
7969;26.413;192361
7970;26.416;198247
7971;26.419;194876
7972;26.423;184406
7973;26.426;182215
7974;26.429;199787
7975;26.432;181141
7976;26.436;187983
7977;26.439;177968
7978;26.442;186605
7979;26.446;192039
7980;26.449;179766
7981;26.452;170090
7982;26.456;182325
7983;26.459;191673
7984;26.463;180484
7985;26.466;176648
7986;26.469;167820
7987;26.472;161859
7988;26.476;165373
7989;26.479;169257
7990;26.482;181057
7991;26.486;168828
7992;26.489;170555
7993;26.492;150225
7994;26.496;158297
7995;26.499;143519
7996;26.502;158167
7997;26.505;154382
7998;26.509;160649
7999;26.512;155402
8000;26.515;154562
8001;26.519;156711
8002;26.522;146808
8003;26.525;149334
8004;26.529;152557
8005;26.532;145634
8006;26.535;140931
8007;26.539;150648
8008;26.542;147193
8009;26.545;144522
8010;26.548;149209
8011;26.552;144865
8012;26.555;137972
8013;26.558;142332
8014;26.562;135327
8015;26.565;148994
8016;26.568;132865
8017;26.572;133741
8018;26.575;135879
8019;26.578;133687
8020;26.582;148163
8021;26.585;145186
8022;26.588;155184
8023;26.591;135315
8024;26.595;143097
8025;26.598;150479
8026;26.601;136108
8027;26.605;143815
8028;26.608;145812
8029;26.611;147943
8030;26.615;145379
8031;26.618;130177
8032;26.621;129992
8033;26.624;139285
8034;26.628;129057
8035;26.631;145877
8036;26.634;145996
8037;26.638;133333
8038;26.641;142331
8039;26.644;140248
8040;26.648;139135
8041;26.651;146722
8042;26.654;136741
8043;26.658;150515
8044;26.661;139454
8045;26.664;137630
8046;26.667;135601
8047;26.671;138772
8048;26.674;137602
8049;26.677;129308
8050;26.681;142531
8051;26.684;139564
8052;26.687;146724
8053;26.691;143796
8054;26.694;141836
8055;26.697;140959
8056;26.700;138373
8057;26.704;141928
8058;26.707;131668
8059;26.710;131731
8060;26.714;138343
8061;26.717;132431
8062;26.721;140112
8063;26.724;142245
8064;26.727;130806
8065;26.731;137303
8066;26.734;126242
8067;26.737;142764
8068;26.740;147059
8069;26.744;141612
8070;26.747;137366
8071;26.750;139124
8072;26.754;138053
8073;26.757;138728
8074;26.760;141412
8075;26.764;129897
8076;26.767;121788
8077;26.770;127299
8078;26.774;143737
8079;26.777;131189
8080;26.780;133764
8081;26.783;125555
8082;26.787;141867
8083;26.790;127305
8084;26.793;139812
8085;26.797;136360
8086;26.800;146100
8087;26.803;138880
8088;26.807;131691
8089;26.810;126688
8090;26.813;133226
8091;26.817;130601
8092;26.820;138514
8093;26.823;129741
8094;26.826;132446
8095;26.830;122630
8096;26.833;123778
8097;26.836;139217
8098;26.840;137087
8099;26.843;131932
8100;26.846;137581
8101;26.850;129245
8102;26.853;148067
8103;26.856;144569
8104;26.859;140542
8105;26.863;143948
8106;26.866;144940
8107;26.869;129897
8108;26.873;140798
8109;26.876;133132
8110;26.879;135862
8111;26.883;134387
8112;26.886;140573
8113;26.889;148066
8114;26.893;145216
8115;26.896;142128
8116;26.899;135651
8117;26.902;133932
8118;26.906;137736
8119;26.909;138816
8120;26.912;139516
8121;26.916;140007
8122;26.919;143625
8123;26.922;143315
8124;26.926;134537
8125;26.929;145061
8126;26.932;141113
8127;26.936;146305
8128;26.939;139752
8129;26.942;149140
8130;26.945;142898
8131;26.949;137904
8132;26.952;138844
8133;26.955;149831
8134;26.959;137093
8135;26.962;153648
8136;26.966;149657
8137;26.969;146733
8138;26.972;142350
8139;26.976;145660
8140;26.979;142565
8141;26.982;149724
8142;26.985;141602
8143;26.989;146959
8144;26.992;140623
8145;26.995;143985
8146;26.999;150647
8147;27.002;139878
8148;27.005;143951
8149;27.009;143073
8150;27.012;137161
8151;27.015;135267
8152;27.018;145238
8153;27.022;150515
8154;27.025;143340
8155;27.028;154198
8156;27.032;146354
8157;27.035;146403
8158;27.038;130306
8159;27.042;146887
8160;27.045;141188
8161;27.048;141022
8162;27.052;132150
8163;27.055;135461
8164;27.058;135352
8165;27.061;143371
8166;27.065;133818
8167;27.068;145356
8168;27.071;146445
8169;27.075;142424
8170;27.078;131105
8171;27.081;135928
8172;27.085;137365
8173;27.088;140034
8174;27.091;132875
8175;27.094;134025
8176;27.098;141906
8177;27.101;135539
8178;27.104;143023
8179;27.108;134203
8180;27.111;130754
8181;27.114;134773
8182;27.118;131097
8183;27.121;133787
8184;27.124;141966
8185;27.128;132563
8186;27.131;133189
8187;27.134;140791
8188;27.137;135693
8189;27.141;131797
8190;27.144;139829
8191;27.147;131284
8192;27.151;124670
8193;27.154;139036
8194;27.157;127739
8195;27.161;135241
8196;27.164;133766
8197;27.167;136875
8198;27.171;140518
8199;27.174;141713
8200;27.177;130058
8201;27.180;125273
8202;27.184;141819
8203;27.187;140903
8204;27.190;136198
8205;27.194;134720
8206;27.197;129717
8207;27.200;134262
8208;27.204;125934
8209;27.207;123860
8210;27.210;137343
8211;27.214;133277
8212;27.217;138819
8213;27.220;132373
8214;27.224;132042
8215;27.227;132639
8216;27.230;139627
8217;27.234;131433
8218;27.237;131337
8219;27.240;133327
8220;27.244;126520
8221;27.247;133725
8222;27.250;131277
8223;27.253;120247
8224;27.257;133020
8225;27.260;127802
8226;27.263;138138
8227;27.267;121239
8228;27.270;130638
8229;27.273;135798
8230;27.277;137341
8231;27.280;146190
8232;27.283;128272
8233;27.287;134404
8234;27.290;128744
8235;27.293;131612
8236;27.296;133637
8237;27.300;134816
8238;27.303;130272
8239;27.306;130780
8240;27.310;132513
8241;27.313;130158
8242;27.316;133078
8243;27.320;141514
8244;27.323;135467
8245;27.326;133757
8246;27.329;134591
8247;27.333;132291
8248;27.336;135839
8249;27.339;127549
8250;27.343;135330
8251;27.346;135001
8252;27.349;128669
8253;27.353;131476
8254;27.356;138627
8255;27.359;128988
8256;27.363;139511
8257;27.366;122649
8258;27.369;132435
8259;27.372;135340
8260;27.376;121040
8261;27.379;127973
8262;27.382;138669
8263;27.386;138254
8264;27.389;136731
8265;27.392;129649
8266;27.396;132243
8267;27.399;131643
8268;27.402;131279
8269;27.406;119015
8270;27.409;128200
8271;27.412;126334
8272;27.415;138875
8273;27.419;131580
8274;27.422;128343
8275;27.425;131471
8276;27.429;129858
8277;27.432;128524
8278;27.435;130562
8279;27.439;133273
8280;27.442;127270
8281;27.445;133182
8282;27.448;132864
8283;27.452;140584
8284;27.455;126061
8285;27.458;125488
8286;27.462;127428
8287;27.465;129946
8288;27.469;133173
8289;27.472;130418
8290;27.475;134391
8291;27.479;129387
8292;27.482;135988
8293;27.485;126158
8294;27.488;129972
8295;27.492;128291
8296;27.495;137466
8297;27.498;129120
8298;27.502;129160
8299;27.505;148442
8300;27.508;130215
8301;27.512;129526
8302;27.515;126772
8303;27.518;128999
8304;27.522;125585
8305;27.525;124452
8306;27.528;136923
8307;27.531;132582
8308;27.535;135489
8309;27.538;124755
8310;27.541;141052
8311;27.545;121613
8312;27.548;130087
8313;27.551;124786
8314;27.555;141378
8315;27.558;135118
8316;27.561;131506
8317;27.565;131549
8318;27.568;124928
8319;27.571;129712
8320;27.574;137504
8321;27.578;131948
8322;27.581;136712
8323;27.584;132280
8324;27.588;139048
8325;27.591;129625
8326;27.594;128387
8327;27.598;125536
8328;27.601;137301
8329;27.604;136728
8330;27.608;127153
8331;27.611;133668
8332;27.614;129313
8333;27.617;123511
8334;27.621;132348
8335;27.624;138516
8336;27.627;124591
8337;27.631;135477
8338;27.634;128025
8339;27.637;128282
8340;27.641;133630
8341;27.644;129273
8342;27.647;114514
8343;27.651;127283
8344;27.654;129725
8345;27.657;131310
8346;27.660;126495
8347;27.664;130697
8348;27.667;136130
8349;27.670;130913
8350;27.674;124906
8351;27.677;130159
8352;27.680;133047
8353;27.684;134609
8354;27.687;140108
8355;27.690;130493
8356;27.693;131483
8357;27.697;116314
8358;27.700;140861
8359;27.703;136268
8360;27.707;126645
8361;27.710;127320
8362;27.714;137644
8363;27.717;134253
8364;27.720;128934
8365;27.724;120022
8366;27.727;133591
8367;27.730;135475
8368;27.733;123533
8369;27.737;133062
8370;27.740;121745
8371;27.743;130910
8372;27.747;134609
8373;27.750;118849
8374;27.753;130199
8375;27.757;136384
8376;27.760;124788
8377;27.763;131690
8378;27.767;131087
8379;27.770;127854
8380;27.773;119855
8381;27.776;132093
8382;27.780;133994
8383;27.783;134522
8384;27.786;125944
8385;27.790;132847
8386;27.793;136444
8387;27.796;136965
8388;27.800;131297
8389;27.803;125786
8390;27.806;128499
8391;27.809;122177
8392;27.813;123739
8393;27.816;124987
8394;27.819;133878
8395;27.823;124493
8396;27.826;126926
8397;27.829;137914
8398;27.833;132558
8399;27.836;130648
8400;27.839;127441
8401;27.843;127672
8402;27.846;132685
8403;27.849;117743
8404;27.852;131323
8405;27.856;127029
8406;27.859;133599
8407;27.862;133185
8408;27.866;141517
8409;27.869;127672
8410;27.872;126306
8411;27.876;115522
8412;27.879;126748
8413;27.882;115669
8414;27.886;139586
8415;27.889;133243
8416;27.892;117883
8417;27.895;131349
8418;27.899;122522
8419;27.902;141551
8420;27.905;123769
8421;27.909;127258
8422;27.912;132999
8423;27.915;120222
8424;27.919;128405
8425;27.922;129062
8426;27.925;128812
8427;27.928;118073
8428;27.932;124482
8429;27.935;124487
8430;27.938;129955
8431;27.942;130550
8432;27.945;127857
8433;27.948;122417
8434;27.952;121567
8435;27.955;127999
8436;27.958;128708
8437;27.962;126600
8438;27.965;129777
8439;27.968;119647
8440;27.972;121972
8441;27.975;129381
8442;27.978;125128
8443;27.982;126614
8444;27.985;122298
8445;27.988;122084
8446;27.992;137765
8447;27.995;122971
8448;27.998;121008
8449;28.002;122323
8450;28.005;122909
8451;28.008;128649
8452;28.011;127463
8453;28.015;126514
8454;28.018;125343
8455;28.021;125925
8456;28.025;123757
8457;28.028;131756
8458;28.031;128491
8459;28.035;125823
8460;28.038;128218
8461;28.041;125362
8462;28.044;132763
8463;28.048;127234
8464;28.051;121737
8465;28.054;122801
8466;28.058;121595
8467;28.061;144226
8468;28.064;122911
8469;28.068;125263
8470;28.071;128335
8471;28.074;124591
8472;28.078;128723
8473;28.081;131473
8474;28.084;131934
8475;28.087;131990
8476;28.091;124065
8477;28.094;136155
8478;28.097;125125
8479;28.101;123626
8480;28.104;140499
8481;28.107;122654
8482;28.111;130316
8483;28.114;131882
8484;28.117;127178
8485;28.121;126529
8486;28.124;131212
8487;28.127;130556
8488;28.130;130554
8489;28.134;127552
8490;28.137;134091
8491;28.140;136506
8492;28.144;130609
8493;28.147;134532
8494;28.150;124746
8495;28.154;130497
8496;28.157;134370
8497;28.160;130133
8498;28.163;122376
8499;28.167;130246
8500;28.170;123672
8501;28.173;132572
8502;28.177;133312
8503;28.180;125621
8504;28.183;132744
8505;28.187;128833
8506;28.190;130986
8507;28.193;120245
8508;28.197;130868
8509;28.200;120083
8510;28.203;134877
8511;28.206;134328
8512;28.210;129214
8513;28.213;127719
8514;28.217;128943
8515;28.220;125653
8516;28.223;134891
8517;28.227;124360
8518;28.230;128574
8519;28.233;127784
8520;28.237;131739
8521;28.240;139017
8522;28.243;126316
8523;28.246;125717
8524;28.250;122722
8525;28.253;143980
8526;28.256;123552
8527;28.260;122880
8528;28.263;135081
8529;28.266;119570
8530;28.270;116144
8531;28.273;125357
8532;28.276;125694
8533;28.279;128751
8534;28.283;124566
8535;28.286;131714
8536;28.289;125039
8537;28.293;127998
8538;28.296;117175
8539;28.299;124093
8540;28.303;125789
8541;28.306;127462
8542;28.309;129066
8543;28.313;125579
8544;28.316;123280
8545;28.319;124948
8546;28.322;119930
8547;28.326;126683
8548;28.329;124420
8549;28.332;133099
8550;28.336;123499
8551;28.339;121467
8552;28.342;127372
8553;28.346;139987
8554;28.349;123622
8555;28.352;127570
8556;28.356;115969
8557;28.359;122000
8558;28.362;131974
8559;28.365;119629
8560;28.369;126344
8561;28.372;130241
8562;28.375;126630
8563;28.379;123085
8564;28.382;121982
8565;28.385;126485
8566;28.389;119770
8567;28.392;116625
8568;28.395;126410
8569;28.398;124821
8570;28.402;123776
8571;28.405;125934
8572;28.408;121033
8573;28.412;119373
8574;28.415;120440
8575;28.418;115379
8576;28.422;126014
8577;28.425;134684
8578;28.428;122549
8579;28.432;125984
8580;28.435;116438
8581;28.438;125082
8582;28.441;124249
8583;28.445;124954
8584;28.448;136680
8585;28.451;117542
8586;28.455;115667
8587;28.458;126968
8588;28.462;127907
8589;28.465;123333
8590;28.468;131600
8591;28.472;132813
8592;28.475;123054
8593;28.478;125692
8594;28.481;127404
8595;28.485;130723
8596;28.488;121191
8597;28.491;133836
8598;28.495;121483
8599;28.498;118707
8600;28.501;124378
8601;28.505;125695
8602;28.508;135995
8603;28.511;126476
8604;28.515;127245
8605;28.518;126995
8606;28.521;122089
8607;28.524;133193
8608;28.528;124374
8609;28.531;126834
8610;28.534;123044
8611;28.538;132385
8612;28.541;122950
8613;28.544;120745
8614;28.548;120802
8615;28.551;123516
8616;28.554;122293
8617;28.557;123981
8618;28.561;126188
8619;28.564;120424
8620;28.567;123284
8621;28.571;127115
8622;28.574;126687
8623;28.577;131619
8624;28.581;124397
8625;28.584;121755
8626;28.587;125535
8627;28.591;124503
8628;28.594;130769
8629;28.597;122044
8630;28.600;131541
8631;28.604;126524
8632;28.607;133175
8633;28.610;131062
8634;28.614;132944
8635;28.617;120593
8636;28.620;119518
8637;28.624;123701
8638;28.627;126762
8639;28.630;121375
8640;28.633;108575
8641;28.637;126552
8642;28.640;126846
8643;28.643;130307
8644;28.647;122571
8645;28.650;124375
8646;28.653;129027
8647;28.657;126363
8648;28.660;126836
8649;28.663;125326
8650;28.667;124285
8651;28.670;127069
8652;28.673;123740
8653;28.676;116136
8654;28.680;128943
8655;28.683;132706
8656;28.686;127670
8657;28.690;124166
8658;28.693;129777
8659;28.696;125626
8660;28.700;129235
8661;28.703;122654
8662;28.706;122264
8663;28.710;124951
8664;28.713;119977
8665;28.716;138420
8666;28.720;120867
8667;28.723;133996
8668;28.726;124187
8669;28.730;131100
8670;28.733;137604
8671;28.736;128819
8672;28.740;120641
8673;28.743;131686
8674;28.746;123154
8675;28.750;128458
8676;28.753;112139
8677;28.756;127485
8678;28.759;125039
8679;28.763;128532
8680;28.766;125690
8681;28.769;123617
8682;28.773;124195
8683;28.776;124114
8684;28.779;124960
8685;28.783;130798
8686;28.786;128909
8687;28.789;137350
8688;28.792;130708
8689;28.796;139858
8690;28.799;132502
8691;28.802;131184
8692;28.806;120926
8693;28.809;122998
8694;28.812;126531
8695;28.816;128137
8696;28.819;127306
8697;28.822;123431
8698;28.826;122084
8699;28.829;125271
8700;28.832;125772
8701;28.835;125816
8702;28.839;123719
8703;28.842;130413
8704;28.845;121103
8705;28.849;127868
8706;28.852;126693
8707;28.855;130162
8708;28.859;126925
8709;28.862;131068
8710;28.865;132407
8711;28.868;139727
8712;28.872;119267
8713;28.875;128549
8714;28.878;134749
8715;28.882;126756
8716;28.885;124640
8717;28.888;122474
8718;28.892;135057
8719;28.895;123484
8720;28.898;133746
8721;28.902;136202
8722;28.905;133720
8723;28.908;128285
8724;28.911;120859
8725;28.915;129079
8726;28.918;128479
8727;28.921;137754
8728;28.925;123347
8729;28.928;124531
8730;28.931;128027
8731;28.935;127204
8732;28.938;127650
8733;28.941;131556
8734;28.945;117591
8735;28.948;125918
8736;28.951;117289
8737;28.954;128564
8738;28.958;122759
8739;28.961;129726
8740;28.965;132842
8741;28.968;132555
8742;28.971;126322
8743;28.975;123580
8744;28.978;129844
8745;28.981;133698
8746;28.985;128221
8747;28.988;127288
8748;28.991;126485
8749;28.994;120773
8750;28.998;137625
8751;29.001;123118
8752;29.004;128638
8753;29.008;127916
8754;29.011;129691
8755;29.014;138428
8756;29.018;121149
8757;29.021;134983
8758;29.024;120457
8759;29.027;124331
8760;29.031;133781
8761;29.034;136848
8762;29.037;135800
8763;29.041;130178
8764;29.044;128656
8765;29.047;137907
8766;29.051;131351
8767;29.054;137306
8768;29.057;138347
8769;29.061;132220
8770;29.064;120462
8771;29.067;130672
8772;29.070;129286
8773;29.074;140166
8774;29.077;127268
8775;29.080;125279
8776;29.084;119671
8777;29.087;121942
8778;29.090;129334
8779;29.094;120914
8780;29.097;127798
8781;29.100;122870
8782;29.104;135099
8783;29.107;130120
8784;29.110;122239
8785;29.113;129850
8786;29.117;132280
8787;29.120;132333
8788;29.123;135069
8789;29.127;125957
8790;29.130;131765
8791;29.133;129727
8792;29.137;123950
8793;29.140;122802
8794;29.143;124221
8795;29.146;137735
8796;29.150;124993
8797;29.153;121667
8798;29.156;134821
8799;29.160;129044
8800;29.163;142625
8801;29.166;127881
8802;29.170;127346
8803;29.173;139499
8804;29.176;127321
8805;29.180;126374
8806;29.183;124043
8807;29.186;118720
8808;29.189;130123
8809;29.193;120537
8810;29.196;129893
8811;29.199;124813
8812;29.203;125314
8813;29.206;112110
8814;29.209;125968
8815;29.213;135280
8816;29.216;113901
8817;29.220;114154
8818;29.223;126167
8819;29.226;134548
8820;29.229;129033
8821;29.233;126030
8822;29.236;128743
8823;29.239;130449
8824;29.243;128688
8825;29.246;142188
8826;29.249;126583
8827;29.253;131098
8828;29.256;124592
8829;29.259;137340
8830;29.262;122086
8831;29.266;124785
8832;29.269;126887
8833;29.272;112898
8834;29.276;130117
8835;29.279;131458
8836;29.282;132626
8837;29.286;127257
8838;29.289;126826
8839;29.292;112513
8840;29.296;112486
8841;29.299;126714
8842;29.302;132458
8843;29.305;126798
8844;29.309;122033
8845;29.312;119652
8846;29.315;123115
8847;29.319;145877
8848;29.322;124023
8849;29.325;120892
8850;29.329;121407
8851;29.332;115848
8852;29.335;118283
8853;29.339;120616
8854;29.342;116094
8855;29.345;131549
8856;29.348;138299
8857;29.352;116041
8858;29.355;128960
8859;29.358;120434
8860;29.362;126092
8861;29.365;135262
8862;29.368;125592
8863;29.372;118492
8864;29.375;121314
8865;29.378;126649
8866;29.381;126300
8867;29.385;129713
8868;29.388;129415
8869;29.391;122263
8870;29.395;121221
8871;29.398;120460
8872;29.401;117425
8873;29.405;123955
8874;29.408;118932
8875;29.411;119798
8876;29.415;135429
8877;29.418;127106
8878;29.421;130225
8879;29.424;129322
8880;29.428;125691
8881;29.431;123400
8882;29.434;128017
8883;29.438;122758
8884;29.441;118309
8885;29.444;132848
8886;29.448;123825
8887;29.451;130422
8888;29.454;126340
8889;29.457;125367
8890;29.461;125367
8891;29.464;124662
8892;29.468;123279
8893;29.471;127278
8894;29.474;128522
8895;29.478;130052
8896;29.481;118688
8897;29.484;122951
8898;29.488;129953
8899;29.491;128552
8900;29.494;120842
8901;29.497;131007
8902;29.501;124665
8903;29.504;119749
8904;29.507;128387
8905;29.511;125674
8906;29.514;130104
8907;29.517;127055
8908;29.521;128646
8909;29.524;130264
8910;29.527;114079
8911;29.531;128844
8912;29.534;125957
8913;29.537;126946
8914;29.540;117782
8915;29.544;120337
8916;29.547;130707
8917;29.550;113979
8918;29.554;118434
8919;29.557;131877
8920;29.560;121860
8921;29.564;119663
8922;29.567;126989
8923;29.570;118932
8924;29.574;120173
8925;29.577;128009
8926;29.580;120707
8927;29.583;127325
8928;29.587;115136
8929;29.590;126418
8930;29.593;122428
8931;29.597;132173
8932;29.600;128160
8933;29.603;122604
8934;29.607;121378
8935;29.610;126869
8936;29.613;125534
8937;29.616;120561
8938;29.620;122466
8939;29.623;120781
8940;29.626;126513
8941;29.630;128248
8942;29.633;118461
8943;29.636;116542
8944;29.640;119464
8945;29.643;124417
8946;29.646;127070
8947;29.650;126344
8948;29.653;133247
8949;29.656;128065
8950;29.659;136745
8951;29.663;122525
8952;29.666;120281
8953;29.669;121272
8954;29.673;125886
8955;29.676;124165
8956;29.679;130905
8957;29.683;112676
8958;29.686;125617
8959;29.689;129537
8960;29.693;124437
8961;29.696;117010
8962;29.699;110399
8963;29.702;124831
8964;29.706;119378
8965;29.709;124649
8966;29.713;114818
8967;29.716;126476
8968;29.719;125596
8969;29.723;129135
8970;29.726;116974
8971;29.729;124024
8972;29.732;122293
8973;29.736;141547
8974;29.739;128534
8975;29.742;126211
8976;29.746;121294
8977;29.749;125427
8978;29.752;138946
8979;29.756;133258
8980;29.759;126336
8981;29.762;128056
8982;29.766;123354
8983;29.769;126169
8984;29.772;133987
8985;29.775;131648
8986;29.779;112287
8987;29.782;130927
8988;29.785;121439
8989;29.789;132409
8990;29.792;130136
8991;29.795;124000
8992;29.799;118659
8993;29.802;136072
8994;29.805;122250
8995;29.809;125682
8996;29.812;119106
8997;29.815;132024
8998;29.818;134306
8999;29.822;120471
9000;29.825;122020
9001;29.828;128012
9002;29.832;131728
9003;29.835;126465
9004;29.838;119899
9005;29.842;116818
9006;29.845;118598
9007;29.848;128517
9008;29.851;126891
9009;29.855;140130
9010;29.858;122903
9011;29.861;123376
9012;29.865;125323
9013;29.868;129013
9014;29.871;126033
9015;29.875;127305
9016;29.878;130559
9017;29.881;126635
9018;29.885;131898
9019;29.888;124472
9020;29.891;123463
9021;29.894;121472
9022;29.898;123058
9023;29.901;124867
9024;29.904;116235
9025;29.908;126225
9026;29.911;127909
9027;29.914;132975
9028;29.918;132289
9029;29.921;120151
9030;29.924;120652
9031;29.928;129549
9032;29.931;125694
9033;29.934;124285
9034;29.937;127678
9035;29.941;124095
9036;29.944;131486
9037;29.947;121074
9038;29.951;124966
9039;29.954;119869
9040;29.957;129753
9041;29.961;124495
9042;29.964;119024
9043;29.968;121041
9044;29.971;134481
9045;29.974;128928
9046;29.977;116015
9047;29.981;120135
9048;29.984;118097
9049;29.987;132743
9050;29.991;120444
9051;29.994;122595
9052;29.997;127632
9053;30.001;125556
9054;30.004;128798
9055;30.007;129588
9056;30.010;129540
9057;30.014;120320
9058;30.017;120250
9059;30.020;124753
9060;30.024;114937
9061;30.027;119148
9062;30.030;125361
9063;30.034;127148
9064;30.037;123429
9065;30.040;134756
9066;30.044;136713
9067;30.047;119437
9068;30.050;119034
9069;30.053;125890
9070;30.057;123614
9071;30.060;125956
9072;30.063;126838
9073;30.067;114236
9074;30.070;127622
9075;30.073;118895
9076;30.077;119429
9077;30.080;120703
9078;30.083;120608
9079;30.086;125902
9080;30.090;130097
9081;30.093;126091
9082;30.096;123224
9083;30.100;120903
9084;30.103;123955
9085;30.106;122528
9086;30.110;121252
9087;30.113;130422
9088;30.116;127720
9089;30.120;123227
9090;30.123;127118
9091;30.126;127683
9092;30.129;120382
9093;30.133;123381
9094;30.136;114497
9095;30.139;119186
9096;30.143;127255
9097;30.146;117787
9098;30.149;128726
9099;30.153;119479
9100;30.156;127062
9101;30.159;123435
9102;30.163;123852
9103;30.166;125497
9104;30.169;121991
9105;30.172;122749
9106;30.176;125816
9107;30.179;125592
9108;30.182;127620
9109;30.186;121018
9110;30.189;113117
9111;30.192;121536
9112;30.196;120269
9113;30.199;128505
9114;30.202;126564
9115;30.205;130038
9116;30.209;123670
9117;30.212;114016
9118;30.216;119406
9119;30.219;123304
9120;30.222;125008
9121;30.226;125730
9122;30.229;126479
9123;30.232;126078
9124;30.236;128881
9125;30.239;123462
9126;30.242;124796
9127;30.245;128522
9128;30.249;128841
9129;30.252;111695
9130;30.255;117423
9131;30.259;120841
9132;30.262;130027
9133;30.265;122020
9134;30.269;120686
9135;30.272;128073
9136;30.275;118611
9137;30.279;127638
9138;30.282;115868
9139;30.285;119134
9140;30.288;133632
9141;30.292;130662
9142;30.295;124923
9143;30.298;123052
9144;30.302;126598
9145;30.305;118527
9146;30.308;123264
9147;30.312;130339
9148;30.315;125537
9149;30.318;124562
9150;30.322;122224
9151;30.325;130233
9152;30.328;137033
9153;30.331;120558
9154;30.335;120423
9155;30.338;131333
9156;30.341;118078
9157;30.345;126323
9158;30.348;123172
9159;30.351;114870
9160;30.355;128164
9161;30.358;128454
9162;30.361;134505
9163;30.365;128918
9164;30.368;135413
9165;30.371;119683
9166;30.374;128511
9167;30.378;126806
9168;30.381;121340
9169;30.384;118737
9170;30.388;122310
9171;30.391;126356
9172;30.394;126582
9173;30.398;129595
9174;30.401;121136
9175;30.404;125462
9176;30.408;121021
9177;30.411;119273
9178;30.414;128965
9179;30.417;124048
9180;30.421;118882
9181;30.424;130924
9182;30.427;121088
9183;30.431;113161
9184;30.434;118909
9185;30.437;124086
9186;30.441;122530
9187;30.444;127445
9188;30.447;121611
9189;30.450;116511
9190;30.454;122762
9191;30.457;116136
9192;30.460;139912
9193;30.464;120234
9194;30.467;117901
9195;30.471;122120
9196;30.474;108907
9197;30.477;127092
9198;30.481;123303
9199;30.484;124796
9200;30.487;123099
9201;30.490;117824
9202;30.494;130506
9203;30.497;122677
9204;30.500;119726
9205;30.504;126706
9206;30.507;134574
9207;30.510;122320
9208;30.514;122767
9209;30.517;116666
9210;30.520;120869
9211;30.524;130095
9212;30.527;124385
9213;30.530;108122
9214;30.533;117308
9215;30.537;132271
9216;30.540;132293
9217;30.543;125430
9218;30.547;122886
9219;30.550;126124
9220;30.553;128318
9221;30.557;131743
9222;30.560;129924
9223;30.563;121925
9224;30.566;125733
9225;30.570;117931
9226;30.573;120538
9227;30.576;119015
9228;30.580;116380
9229;30.583;123726
9230;30.586;110301
9231;30.590;128830
9232;30.593;126605
9233;30.596;126082
9234;30.600;123823
9235;30.603;113398
9236;30.606;122811
9237;30.609;124429
9238;30.613;112885
9239;30.616;116342
9240;30.619;129192
9241;30.623;123528
9242;30.626;124949
9243;30.629;120842
9244;30.633;117307
9245;30.636;124395
9246;30.639;123465
9247;30.643;126506
9248;30.646;123445
9249;30.649;134346
9250;30.652;123132
9251;30.656;126920
9252;30.659;115584
9253;30.662;118343
9254;30.666;124494
9255;30.669;117374
9256;30.672;119612
9257;30.676;126319
9258;30.679;120230
9259;30.682;136454
9260;30.685;119624
9261;30.689;122632
9262;30.692;112962
9263;30.695;122959
9264;30.699;124653
9265;30.702;121464
9266;30.705;126625
9267;30.709;121531
9268;30.712;123390
9269;30.716;115638
9270;30.719;128480
9271;30.722;123128
9272;30.725;127264
9273;30.729;128626
9274;30.732;123787
9275;30.735;118354
9276;30.739;123065
9277;30.742;115919
9278;30.745;132154
9279;30.749;111531
9280;30.752;116180
9281;30.755;125051
9282;30.759;118857
9283;30.762;118223
9284;30.765;111265
9285;30.768;136448
9286;30.772;131263
9287;30.775;123847
9288;30.778;122059
9289;30.782;119281
9290;30.785;121032
9291;30.788;122136
9292;30.792;119795
9293;30.795;136955
9294;30.798;126466
9295;30.802;127513
9296;30.805;125403
9297;30.808;111507
9298;30.811;126147
9299;30.815;116970
9300;30.818;115913
9301;30.821;118602
9302;30.825;119998
9303;30.828;116829
9304;30.831;125448
9305;30.835;124458
9306;30.838;127603
9307;30.841;117671
9308;30.844;115369
9309;30.848;115281
9310;30.851;118886
9311;30.854;125128
9312;30.858;108103
9313;30.861;120522
9314;30.864;112249
9315;30.868;122851
9316;30.871;124668
9317;30.874;127981
9318;30.878;123270
9319;30.881;118002
9320;30.884;114521
9321;30.887;122269
9322;30.891;113453
9323;30.894;115516
9324;30.897;127576
9325;30.901;122484
9326;30.904;125564
9327;30.907;117315
9328;30.911;132130
9329;30.914;121006
9330;30.917;115888
9331;30.920;126943
9332;30.924;114438
9333;30.927;114404
9334;30.930;114914
9335;30.934;129173
9336;30.937;128114
9337;30.940;124647
9338;30.944;126691
9339;30.947;119432
9340;30.950;124035
9341;30.954;122973
9342;30.957;123606
9343;30.960;128572
9344;30.964;132222
9345;30.967;127414
9346;30.970;127416
9347;30.974;120813
9348;30.977;122844
9349;30.980;128492
9350;30.984;113424
9351;30.987;126781
9352;30.990;134401
9353;30.994;118247
9354;30.997;126043
9355;31.000;117352
9356;31.003;116646
9357;31.007;125934
9358;31.010;119691
9359;31.013;132589
9360;31.017;117313
9361;31.020;125091
9362;31.023;127555
9363;31.027;122165
9364;31.030;129329
9365;31.033;123462
9366;31.037;126320
9367;31.040;110726
9368;31.043;127057
9369;31.046;121100
9370;31.050;127929
9371;31.053;119527
9372;31.056;119280
9373;31.060;123400
9374;31.063;116064
9375;31.066;124445
9376;31.070;112786
9377;31.073;117063
9378;31.076;120846
9379;31.079;120693
9380;31.083;123767
9381;31.086;127930
9382;31.089;123458
9383;31.093;113664
9384;31.096;124381
9385;31.099;124925
9386;31.103;120479
9387;31.106;120665
9388;31.109;123668
9389;31.113;124187
9390;31.116;117102
9391;31.119;120452
9392;31.122;129191
9393;31.126;118660
9394;31.129;124605
9395;31.132;125132
9396;31.136;112179
9397;31.139;130703
9398;31.142;123385
9399;31.146;121125
9400;31.149;128084
9401;31.152;114144
9402;31.155;123746
9403;31.159;123685
9404;31.162;125971
9405;31.165;112132
9406;31.169;116219
9407;31.172;116552
9408;31.175;127467
9409;31.179;122021
9410;31.182;118953
9411;31.185;118383
9412;31.189;122442
9413;31.192;114764
9414;31.195;115638
9415;31.198;121979
9416;31.202;116769
9417;31.205;121058
9418;31.208;119182
9419;31.212;126388
9420;31.215;121278
9421;31.219;133172
9422;31.222;123837
9423;31.225;116439
9424;31.229;123842
9425;31.232;118275
9426;31.235;118456
9427;31.238;121177
9428;31.242;122740
9429;31.245;125207
9430;31.248;113584
9431;31.252;108400
9432;31.255;118625
9433;31.258;121547
9434;31.262;127698
9435;31.265;113712
9436;31.268;128858
9437;31.272;126148
9438;31.275;133015
9439;31.278;123208
9440;31.281;123909
9441;31.285;124881
9442;31.288;115787
9443;31.291;123434
9444;31.295;123783
9445;31.298;124728
9446;31.301;119833
9447;31.305;114445
9448;31.308;122007
9449;31.311;119505
9450;31.314;125142
9451;31.318;129567
9452;31.321;120862
9453;31.324;119000
9454;31.328;129960
9455;31.331;124093
9456;31.334;117137
9457;31.338;120274
9458;31.341;133481
9459;31.344;114870
9460;31.348;122317
9461;31.351;126912
9462;31.354;122174
9463;31.357;116918
9464;31.361;119169
9465;31.364;119832
9466;31.367;126222
9467;31.371;128025
9468;31.374;115583
9469;31.377;124034
9470;31.381;123119
9471;31.384;125672
9472;31.387;120631
9473;31.391;121741
9474;31.394;131793
9475;31.397;119544
9476;31.400;123269
9477;31.404;120104
9478;31.407;126250
9479;31.410;119706
9480;31.414;117655
9481;31.417;118114
9482;31.420;130770
9483;31.424;122159
9484;31.427;122060
9485;31.430;122831
9486;31.433;116024
9487;31.437;122002
9488;31.440;121119
9489;31.443;117335
9490;31.447;112955
9491;31.450;118570
9492;31.453;122760
9493;31.457;111125
9494;31.460;121091
9495;31.464;115192
9496;31.467;125116
9497;31.470;115241
9498;31.473;115395
9499;31.477;120311
9500;31.480;125973
9501;31.483;119400
9502;31.487;126374
9503;31.490;116334
9504;31.493;119000
9505;31.497;119194
9506;31.500;124578
9507;31.503;111208
9508;31.507;112822
9509;31.510;121511
9510;31.513;120480
9511;31.516;117188
9512;31.520;120020
9513;31.523;113405
9514;31.526;114878
9515;31.530;118035
9516;31.533;118915
9517;31.536;120051
9518;31.540;111352
9519;31.543;127353
9520;31.546;122178
9521;31.549;123996
9522;31.553;123882
9523;31.556;119507
9524;31.559;118213
9525;31.563;120269
9526;31.566;119428
9527;31.569;114162
9528;31.573;118179
9529;31.576;123330
9530;31.579;116318
9531;31.583;123257
9532;31.586;117356
9533;31.589;117928
9534;31.592;125232
9535;31.596;118773
9536;31.599;120052
9537;31.602;126430
9538;31.606;120007
9539;31.609;112122
9540;31.612;117482
9541;31.616;117683
9542;31.619;120388
9543;31.622;125015
9544;31.626;116706
9545;31.629;125199
9546;31.632;124649
9547;31.635;115968
9548;31.639;116050
9549;31.642;123763
9550;31.645;127247
9551;31.649;116304
9552;31.652;122426
9553;31.655;118515
9554;31.659;126903
9555;31.662;130780
9556;31.665;123247
9557;31.668;117619
9558;31.672;119290
9559;31.675;122532
9560;31.678;122531
9561;31.682;123153
9562;31.685;117362
9563;31.688;112515
9564;31.692;112996
9565;31.695;131306
9566;31.698;119781
9567;31.702;122180
9568;31.705;126308
9569;31.708;115623
9570;31.712;114920
9571;31.715;118172
9572;31.718;116925
9573;31.722;121968
9574;31.725;118888
9575;31.728;129613
9576;31.732;125893
9577;31.735;127008
9578;31.738;114507
9579;31.742;127427
9580;31.745;121245
9581;31.748;120118
9582;31.751;125687
9583;31.755;116221
9584;31.758;116109
9585;31.761;119549
9586;31.765;117484
9587;31.768;114465
9588;31.771;117281
9589;31.775;120320
9590;31.778;110897
9591;31.781;109661
9592;31.784;115542
9593;31.788;118604
9594;31.791;121968
9595;31.794;117299
9596;31.798;117925
9597;31.801;129897
9598;31.804;120861
9599;31.808;119430
9600;31.811;119163
9601;31.814;120624
9602;31.818;125159
9603;31.821;116897
9604;31.824;117661
9605;31.827;115613
9606;31.831;116427
9607;31.834;108287
9608;31.837;123955
9609;31.841;117202
9610;31.844;127828
9611;31.847;119501
9612;31.851;118670
9613;31.854;112877
9614;31.857;116353
9615;31.861;121166
9616;31.864;113698
9617;31.867;122435
9618;31.870;121746
9619;31.874;128255
9620;31.877;110708
9621;31.880;117934
9622;31.884;117197
9623;31.887;123299
9624;31.890;112375
9625;31.894;117821
9626;31.897;119369
9627;31.900;119368
9628;31.903;129414
9629;31.907;123501
9630;31.910;120261
9631;31.913;124374
9632;31.917;131033
9633;31.920;123164
9634;31.923;134497
9635;31.927;121574
9636;31.930;130674
9637;31.933;124781
9638;31.937;111825
9639;31.940;123167
9640;31.943;121993
9641;31.946;122760
9642;31.950;119021
9643;31.953;129749
9644;31.956;111053
9645;31.960;124029
9646;31.963;124871
9647;31.967;115909
9648;31.970;120441
9649;31.973;120596
9650;31.977;114271
9651;31.980;118744
9652;31.983;113855
9653;31.986;118947
9654;31.990;123782
9655;31.993;124793
9656;31.996;126835
9657;32.000;126337
9658;32.003;118112
9659;32.006;116459
9660;32.010;118213
9661;32.013;115988
9662;32.016;113214
9663;32.020;113364
9664;32.023;123923
9665;32.026;114866
9666;32.029;113983
9667;32.033;108359
9668;32.036;115661
9669;32.039;108785
9670;32.043;126880
9671;32.046;115926
9672;32.049;111923
9673;32.053;119293
9674;32.056;117269
9675;32.059;121573
9676;32.062;115481
9677;32.066;127086
9678;32.069;119778
9679;32.072;117407
9680;32.076;118376
9681;32.079;126876
9682;32.082;120724
9683;32.086;117996
9684;32.089;118980
9685;32.092;121349
9686;32.096;121598
9687;32.099;128851
9688;32.102;116509
9689;32.105;119085
9690;32.109;124127
9691;32.112;127805
9692;32.115;109981
9693;32.119;122027
9694;32.122;128488
9695;32.125;105278
9696;32.129;118051
9697;32.132;108539
9698;32.135;127511
9699;32.138;118388
9700;32.142;113546
9701;32.145;118119
9702;32.148;123770
9703;32.152;112074
9704;32.155;114668
9705;32.158;129312
9706;32.162;130863
9707;32.165;122542
9708;32.168;122396
9709;32.172;115572
9710;32.175;124258
9711;32.178;120417
9712;32.181;118996
9713;32.185;121355
9714;32.188;117062
9715;32.191;119922
9716;32.195;124341
9717;32.198;114412
9718;32.201;127036
9719;32.205;117794
9720;32.208;115943
9721;32.212;121504
9722;32.215;117054
9723;32.218;122013
9724;32.221;121772
9725;32.225;120492
9726;32.228;115599
9727;32.231;121448
9728;32.235;123234
9729;32.238;126918
9730;32.241;116458
9731;32.245;121857
9732;32.248;119206
9733;32.251;122391
9734;32.255;104827
9735;32.258;119147
9736;32.261;126878
9737;32.264;125296
9738;32.268;119383
9739;32.271;116370
9740;32.274;123072
9741;32.278;118849
9742;32.281;118470
9743;32.284;124097
9744;32.288;125580
9745;32.291;114060
9746;32.294;112829
9747;32.297;121771
9748;32.301;119944
9749;32.304;122492
9750;32.307;122005
9751;32.311;114061
9752;32.314;114561
9753;32.317;130384
9754;32.321;125264
9755;32.324;121081
9756;32.327;118839
9757;32.331;117523
9758;32.334;121664
9759;32.337;113189
9760;32.340;118537
9761;32.344;118489
9762;32.347;117380
9763;32.350;124301
9764;32.354;110030
9765;32.357;117857
9766;32.360;119980
9767;32.364;125884
9768;32.367;119351
9769;32.370;115637
9770;32.373;124792
9771;32.377;118550
9772;32.380;119346
9773;32.383;123369
9774;32.387;116584
9775;32.390;123691
9776;32.393;113338
9777;32.397;116144
9778;32.400;121097
9779;32.403;112842
9780;32.407;122782
9781;32.410;116824
9782;32.413;122143
9783;32.416;118868
9784;32.420;116165
9785;32.423;119172
9786;32.426;110686
9787;32.430;121685
9788;32.433;121609
9789;32.436;120783
9790;32.440;130286
9791;32.443;125449
9792;32.446;117279
9793;32.450;115414
9794;32.453;110999
9795;32.456;119670
9796;32.459;124945
9797;32.463;119396
9798;32.466;116681
9799;32.470;124256
9800;32.473;121157
9801;32.476;116797
9802;32.480;126753
9803;32.483;126341
9804;32.486;113461
9805;32.490;119219
9806;32.493;123688
9807;32.496;114412
9808;32.499;107717
9809;32.503;126177
9810;32.506;126342
9811;32.509;118503
9812;32.513;114505
9813;32.516;118389
9814;32.519;120277
9815;32.523;120486
9816;32.526;112307
9817;32.529;126820
9818;32.532;125902
9819;32.536;124708
9820;32.539;120135
9821;32.542;121500
9822;32.546;116371
9823;32.549;128222
9824;32.552;118036
9825;32.556;116200
9826;32.559;118903
9827;32.562;124882
9828;32.566;113839
9829;32.569;123394
9830;32.572;106537
9831;32.575;127554
9832;32.579;119967
9833;32.582;126976
9834;32.585;130560
9835;32.589;118851
9836;32.592;124999
9837;32.595;115570
9838;32.599;115529
9839;32.602;119725
9840;32.605;109167
9841;32.609;117927
9842;32.612;120478
9843;32.615;117984
9844;32.618;122921
9845;32.622;122217
9846;32.625;115096
9847;32.628;123569
9848;32.632;116258
9849;32.635;117464
9850;32.638;127124
9851;32.642;112723
9852;32.645;110134
9853;32.648;128965
9854;32.651;125944
9855;32.655;113624
9856;32.658;117767
9857;32.661;113802
9858;32.665;134631
9859;32.668;126432
9860;32.671;116147
9861;32.675;119197
9862;32.678;119207
9863;32.681;112304
9864;32.685;112790
9865;32.688;112602
9866;32.691;116413
9867;32.694;118312
9868;32.698;116584
9869;32.701;117274
9870;32.704;127100
9871;32.708;115338
9872;32.711;116901
9873;32.715;133280
9874;32.718;121142
9875;32.721;128026
9876;32.725;111207
9877;32.728;125910
9878;32.731;110052
9879;32.734;120408
9880;32.738;119277
9881;32.741;125589
9882;32.744;118278
9883;32.748;119773
9884;32.751;104819
9885;32.754;117920
9886;32.758;124064
9887;32.761;117153
9888;32.764;113283
9889;32.767;118816
9890;32.771;121219
9891;32.774;117162
9892;32.777;125823
9893;32.781;111486
9894;32.784;119113
9895;32.787;112702
9896;32.791;119461
9897;32.794;120311
9898;32.797;113946
9899;32.801;120811
9900;32.804;117588
9901;32.807;123334
9902;32.810;112741
9903;32.814;115977
9904;32.817;123884
9905;32.820;117907
9906;32.824;111063
9907;32.827;123889
9908;32.830;113423
9909;32.834;114827
9910;32.837;123535
9911;32.840;120270
9912;32.844;119908
9913;32.847;121825
9914;32.850;114206
9915;32.853;129354
9916;32.857;125785
9917;32.860;122158
9918;32.863;109331
9919;32.867;110188
9920;32.870;118781
9921;32.873;118848
9922;32.877;118831
9923;32.880;121167
9924;32.883;118208
9925;32.886;120920
9926;32.890;114059
9927;32.893;125445
9928;32.896;125439
9929;32.900;120730
9930;32.903;120597
9931;32.906;124824
9932;32.910;110183
9933;32.913;117083
9934;32.916;119842
9935;32.920;121386
9936;32.923;124710
9937;32.926;117655
9938;32.929;122317
9939;32.933;124912
9940;32.936;121688
9941;32.939;124240
9942;32.943;126235
9943;32.946;113397
9944;32.949;118617
9945;32.953;115608
9946;32.956;111607
9947;32.959;108208
9948;32.963;122263
9949;32.966;120098
9950;32.969;121998
9951;32.973;121942
9952;32.976;119767
9953;32.979;112470
9954;32.983;107833
9955;32.986;125720
9956;32.989;113539
9957;32.993;113078
9958;32.996;111559
9959;32.999;115034
9960;33.002;134188
9961;33.006;121496
9962;33.009;119749
9963;33.012;116637
9964;33.016;125940
9965;33.019;129009
9966;33.022;126774
9967;33.026;129403
9968;33.029;124428
9969;33.032;118556
9970;33.036;119325
9971;33.039;117699
9972;33.042;122956
9973;33.045;122573
9974;33.049;114941
9975;33.052;122639
9976;33.055;119710
9977;33.059;112743
9978;33.062;128590
9979;33.065;115611
9980;33.069;118735
9981;33.072;120297
9982;33.075;122268
9983;33.079;112388
9984;33.082;117634
9985;33.085;121571
9986;33.088;117788
9987;33.092;124567
9988;33.095;120273
9989;33.098;117485
9990;33.102;119973
9991;33.105;128982
9992;33.108;119387
9993;33.112;120945
9994;33.115;115687
9995;33.118;119369
9996;33.122;120711
9997;33.125;115473
9998;33.128;111655
9999;33.131;120339
10000;33.135;124623
10001;33.138;116689
10002;33.141;111684
10003;33.145;116761
10004;33.148;118673
10005;33.151;111611
10006;33.155;120287
10007;33.158;111446
10008;33.161;114508
10009;33.165;122783
10010;33.168;110949
10011;33.171;116740
10012;33.174;114572
10013;33.178;115497
10014;33.181;116296
10015;33.184;115436
10016;33.188;118908
10017;33.191;126499
10018;33.194;114662
10019;33.198;110145
10020;33.201;119313
10021;33.204;127470
10022;33.207;119285
10023;33.211;117069
10024;33.214;110504
10025;33.218;122694
10026;33.221;113912
10027;33.224;115940
10028;33.228;120079
10029;33.231;128383
10030;33.234;119513
10031;33.238;114095
10032;33.241;119040
10033;33.244;112438
10034;33.247;120078
10035;33.251;120495
10036;33.254;122410
10037;33.257;126919
10038;33.261;114024
10039;33.264;116802
10040;33.267;121497
10041;33.271;111152
10042;33.274;125645
10043;33.277;105048
10044;33.281;114843
10045;33.284;120848
10046;33.287;114507
10047;33.290;108372
10048;33.294;116586
10049;33.297;118591
10050;33.300;116906
10051;33.304;111820
10052;33.307;111193
10053;33.310;120174
10054;33.314;113135
10055;33.317;114280
10056;33.320;110787
10057;33.323;121555
10058;33.327;122624
10059;33.330;107314
10060;33.333;122041
10061;33.337;123075
10062;33.340;113417
10063;33.343;120121
10064;33.347;123838
10065;33.350;125158
10066;33.353;125868
10067;33.357;120394
10068;33.360;118642
10069;33.363;117475
10070;33.366;115723
10071;33.370;118899
10072;33.373;117645
10073;33.376;121893
10074;33.380;122055
10075;33.383;126980
10076;33.386;116472
10077;33.390;116638
10078;33.393;118024
10079;33.396;118726
10080;33.400;117377
10081;33.403;126813
10082;33.406;119876
10083;33.409;114540
10084;33.413;118922
10085;33.416;117130
10086;33.419;116566
10087;33.423;112379
10088;33.426;120509
10089;33.429;112140
10090;33.433;121716
10091;33.436;122070
10092;33.439;111918
10093;33.442;121298
10094;33.446;115696
10095;33.449;119041
10096;33.452;105912
10097;33.456;111238
10098;33.459;111658
10099;33.463;129676
10100;33.466;114531
10101;33.469;116792
10102;33.473;118798
10103;33.476;130918
10104;33.479;125322
10105;33.482;121745
10106;33.486;113609
10107;33.489;120177
10108;33.492;119519
10109;33.496;121179
10110;33.499;120056
10111;33.502;122760
10112;33.506;120170
10113;33.509;107843
10114;33.512;129492
10115;33.516;116097
10116;33.519;114837
10117;33.522;111581
10118;33.525;118049
10119;33.529;118875
10120;33.532;116862
10121;33.535;121389
10122;33.539;120946
10123;33.542;121131
10124;33.545;117932
10125;33.549;117708
10126;33.552;127004
10127;33.555;114617
10128;33.558;111907
10129;33.562;119243
10130;33.565;118537
10131;33.568;119690
10132;33.572;110477
10133;33.575;110012
10134;33.578;129968
10135;33.582;105380
10136;33.585;117610
10137;33.588;112218
10138;33.592;116591
10139;33.595;122905
10140;33.598;116028
10141;33.601;116208
10142;33.605;112058
10143;33.608;112425
10144;33.611;120454
10145;33.615;114481
10146;33.618;117129
10147;33.621;125072
10148;33.625;110587
10149;33.628;117595
10150;33.631;115452
10151;33.635;121180
10152;33.638;117804
10153;33.641;118107
10154;33.644;111184
10155;33.648;120008
10156;33.651;121232
10157;33.654;116934
10158;33.658;128653
10159;33.661;118282
10160;33.664;114074
10161;33.668;116486
10162;33.671;116456
10163;33.674;113743
10164;33.677;117675
10165;33.681;114624
10166;33.684;120256
10167;33.687;121062
10168;33.691;118071
10169;33.694;119834
10170;33.697;121703
10171;33.701;120249
10172;33.704;113116
10173;33.707;117637
10174;33.711;113648
10175;33.714;113065
10176;33.717;122776
10177;33.721;117722
10178;33.724;119549
10179;33.727;116339
10180;33.731;117921
10181;33.734;119992
10182;33.737;109963
10183;33.741;112818
10184;33.744;120425
10185;33.747;129336
10186;33.751;120218
10187;33.754;113018
10188;33.757;124440
10189;33.760;115072
10190;33.764;118358
10191;33.767;123060
10192;33.770;115697
10193;33.774;114295
10194;33.777;135306
10195;33.780;121267
10196;33.784;111339
10197;33.787;118413
10198;33.790;109192
10199;33.794;117979
10200;33.797;114345
10201;33.800;120603
10202;33.803;118588
10203;33.807;114792
10204;33.810;117799
10205;33.813;121341
10206;33.817;114532
10207;33.820;122703
10208;33.823;123172
10209;33.827;128046
10210;33.830;121450
10211;33.833;120053
10212;33.836;116997
10213;33.840;116179
10214;33.843;113320
10215;33.846;116906
10216;33.850;121614
10217;33.853;117903
10218;33.856;118025
10219;33.860;112920
10220;33.863;116850
10221;33.866;121515
10222;33.870;124708
10223;33.873;119694
10224;33.876;118776
10225;33.879;107474
10226;33.883;113884
10227;33.886;119012
10228;33.889;116983
10229;33.893;115279
10230;33.896;117428
10231;33.899;127085
10232;33.903;128389
10233;33.906;124813
10234;33.909;116290
10235;33.912;117657
10236;33.916;118477
10237;33.919;112560
10238;33.922;118205
10239;33.926;113344
10240;33.929;118926
10241;33.932;116567
10242;33.936;125341
10243;33.939;122141
10244;33.942;111116
10245;33.946;121134
10246;33.949;113673
10247;33.952;122491
10248;33.955;125325
10249;33.959;119084
10250;33.962;122346
10251;33.966;115674
10252;33.969;109097
10253;33.972;116643
10254;33.976;117834
10255;33.979;121774
10256;33.982;117393
10257;33.986;112013
10258;33.989;110547
10259;33.992;124756
10260;33.995;111967
10261;33.999;117813
10262;34.002;113935
10263;34.005;115539
10264;34.009;114872
10265;34.012;115081
10266;34.015;115384
10267;34.019;124187
10268;34.022;114525
10269;34.025;119315
10270;34.029;118491
10271;34.032;119352
10272;34.035;117833
10273;34.038;121635
10274;34.042;113995
10275;34.045;112963
10276;34.048;109697
10277;34.052;113976
10278;34.055;124507
10279;34.058;115430
10280;34.062;116296
10281;34.065;124245
10282;34.068;112400
10283;34.071;130126
10284;34.075;112687
10285;34.078;125781
10286;34.081;118814
10287;34.085;117443
10288;34.088;127734
10289;34.091;110775
10290;34.095;115202
10291;34.098;117728
10292;34.101;115953
10293;34.105;113001
10294;34.108;111616
10295;34.111;115613
10296;34.114;111661
10297;34.118;112594
10298;34.121;119339
10299;34.124;110670
10300;34.128;112132
10301;34.131;112172
10302;34.134;123620
10303;34.138;123363
10304;34.141;123424
10305;34.144;116020
10306;34.147;117242
10307;34.151;128093
10308;34.154;110511
10309;34.157;108538
10310;34.161;116492
10311;34.164;112356
10312;34.167;110436
10313;34.171;111764
10314;34.174;111268
10315;34.177;116938
10316;34.181;120163
10317;34.184;110896
10318;34.187;125943
10319;34.190;119919
10320;34.194;117188
10321;34.197;116727
10322;34.200;116273
10323;34.204;112084
10324;34.207;126428
10325;34.210;117770
10326;34.214;114606
10327;34.217;113807
10328;34.221;113070
10329;34.224;117962
10330;34.227;123188
10331;34.230;119723
10332;34.234;115802
10333;34.237;118195
10334;34.240;112610
10335;34.244;113460
10336;34.247;117091
10337;34.250;120324
10338;34.254;124993
10339;34.257;113304
10340;34.260;120636
10341;34.264;110321
10342;34.267;115799
10343;34.270;115602
10344;34.273;115451
10345;34.277;122488
10346;34.280;108989
10347;34.283;117483
10348;34.287;118326
10349;34.290;113360
10350;34.293;117634
10351;34.297;116932
10352;34.300;125891
10353;34.303;114976
10354;34.306;120278
10355;34.310;114452
10356;34.313;113574
10357;34.316;117806
10358;34.320;126069
10359;34.323;122997
10360;34.326;110149
10361;34.330;123083
10362;34.333;116621
10363;34.336;115692
10364;34.340;109149
10365;34.343;114483
10366;34.346;116979
10367;34.349;112361
10368;34.353;121493
10369;34.356;113541
10370;34.359;117722
10371;34.363;118020
10372;34.366;123475
10373;34.369;111078
10374;34.373;122872
10375;34.376;118934
10376;34.379;116614
10377;34.383;115208
10378;34.386;112054
10379;34.389;121114
10380;34.392;120607
10381;34.396;114443
10382;34.399;119013
10383;34.402;117378
10384;34.406;115193
10385;34.409;118006
10386;34.412;110046
10387;34.416;118349
10388;34.419;109032
10389;34.422;122510
10390;34.425;120066
10391;34.429;120143
10392;34.432;117214
10393;34.435;115813
10394;34.439;113440
10395;34.442;113546
10396;34.445;117916
10397;34.449;115045
10398;34.452;119520
10399;34.455;111159
10400;34.459;110587
10401;34.462;109573
10402;34.465;118243
10403;34.469;114685
10404;34.472;114039
10405;34.475;119787
10406;34.479;115660
10407;34.482;119039
10408;34.485;114793
10409;34.489;120909
10410;34.492;119751
10411;34.495;125409
10412;34.499;122394
10413;34.502;105849
10414;34.505;112280
10415;34.508;114786
10416;34.512;128460
10417;34.515;110297
10418;34.518;108766
10419;34.522;129032
10420;34.525;121368
10421;34.528;114682
10422;34.532;115973
10423;34.535;119083
10424;34.538;120011
10425;34.541;113955
10426;34.545;110721
10427;34.548;117111
10428;34.551;121698
10429;34.555;115973
10430;34.558;113697
10431;34.561;120192
10432;34.565;122359
10433;34.568;116491
10434;34.571;118817
10435;34.575;117358
10436;34.578;116300
10437;34.581;114565
10438;34.584;133762
10439;34.588;122439
10440;34.591;119520
10441;34.594;107381
10442;34.598;118491
10443;34.601;117314
10444;34.604;117064
10445;34.608;114768
10446;34.611;119991
10447;34.614;115916
10448;34.618;116909
10449;34.621;119961
10450;34.624;122551
10451;34.627;117585
10452;34.631;124568
10453;34.634;115788
10454;34.637;124720
10455;34.641;121168
10456;34.644;126501
10457;34.647;108423
10458;34.651;123240
10459;34.654;118766
10460;34.657;120238
10461;34.660;113816
10462;34.664;112104
10463;34.667;111232
10464;34.670;106716
10465;34.674;121457
10466;34.677;114837
10467;34.680;114249
10468;34.684;116791
10469;34.687;119125
10470;34.690;107919
10471;34.694;121562
10472;34.697;125717
10473;34.700;111048
10474;34.703;109899
10475;34.707;125870
10476;34.710;123505
10477;34.714;120704
10478;34.717;114766
10479;34.720;106142
10480;34.724;117472
10481;34.727;122627
10482;34.730;120408
10483;34.734;118412
10484;34.737;112110
10485;34.740;118735
10486;34.743;116430
10487;34.747;119018
10488;34.750;114218
10489;34.753;108884
10490;34.757;121970
10491;34.760;114252
10492;34.763;114667
10493;34.767;109197
10494;34.770;120667
10495;34.773;110145
10496;34.776;123148
10497;34.780;117705
10498;34.783;113937
10499;34.786;115481
10500;34.790;111155
10501;34.793;123968
10502;34.796;110818
10503;34.800;125930
10504;34.803;113410
10505;34.806;115934
10506;34.810;123005
10507;34.813;112275
10508;34.816;127174
10509;34.819;121888
10510;34.823;119450
10511;34.826;117125
10512;34.829;119459
10513;34.833;124244
10514;34.836;117636
10515;34.839;121605
10516;34.843;124869
10517;34.846;118284
10518;34.849;111706
10519;34.852;117549
10520;34.856;115830
10521;34.859;117679
10522;34.862;115201
10523;34.866;113201
10524;34.869;109148
10525;34.872;122395
10526;34.876;119188
10527;34.879;111000
10528;34.882;129790
10529;34.886;122932
10530;34.889;117988
10531;34.892;110813
10532;34.895;120663
10533;34.899;123773
10534;34.902;119776
10535;34.905;115531
10536;34.909;110759
10537;34.912;111480
10538;34.915;114496
10539;34.919;109173
10540;34.922;114811
10541;34.925;117176
10542;34.929;123316
10543;34.932;111080
10544;34.935;118181
10545;34.938;111567
10546;34.942;116958
10547;34.945;111865
10548;34.948;123461
10549;34.952;123098
10550;34.955;112923
10551;34.958;122639
10552;34.962;122028
10553;34.965;116311
10554;34.969;116182
10555;34.972;114341
10556;34.975;112863
10557;34.978;109656
10558;34.982;115360
10559;34.985;115153
10560;34.988;119396
10561;34.992;122361
10562;34.995;121556
10563;34.998;114205
10564;35.002;114735
10565;35.005;121423
10566;35.008;118205
10567;35.011;106000
10568;35.015;116272
10569;35.018;120457
10570;35.021;115727
10571;35.025;115011
10572;35.028;117429
10573;35.031;115509
10574;35.035;120425
10575;35.038;122815
10576;35.045;58724
10577;35.048;21181
10578;35.051;853
10579;35.054;311
10580;35.058;368
10581;35.061;349
10582;35.064;564
10583;35.068;434
10584;35.071;367
10585;35.074;338
10586;35.078;425
10587;35.081;432
10588;35.084;1517
10589;35.088;392
10590;35.091;286
10591;35.094;314
10592;35.097;274
10593;35.101;981
10594;35.104;318
10595;35.107;341
10596;35.111;405
10597;35.114;387
10598;35.117;257
10599;35.121;239
10600;35.124;386
10601;35.127;376
10602;35.130;394
10603;35.134;272
10604;35.137;389
10605;35.140;221
10606;35.144;299
10607;35.147;309
10608;35.150;229
10609;35.154;225
10610;35.157;182
10611;35.160;471
10612;35.164;379
10613;35.167;267
10614;35.170;427
10615;35.173;307
10616;35.177;252
10617;35.180;313
10618;35.183;312
10619;35.187;261
10620;35.190;437
10621;35.193;320
10622;35.197;382
10623;35.200;286
10624;35.203;351
10625;35.207;303
10626;35.210;311
10627;35.213;369
10628;35.217;431
10629;35.220;472
10630;35.223;378
10631;35.227;371
10632;35.230;383
10633;35.233;389
10634;35.237;679
10635;35.240;554
10636;35.243;290
10637;35.247;407
10638;35.250;350
10639;35.253;209
10640;35.256;454
10641;35.260;197
10642;35.263;313
10643;35.266;215
10644;35.270;266
10645;35.273;320
10646;35.276;374
10647;35.280;288
10648;35.283;276
10649;35.286;336
10650;35.289;344
10651;35.293;247
10652;35.296;239
10653;35.299;288
10654;35.303;436
10655;35.306;262
10656;35.309;244
10657;35.313;237
10658;35.316;282
10659;35.319;312
10660;35.323;381
10661;35.326;372
10662;35.329;361
10663;35.332;372
10664;35.336;324
10665;35.339;371
10666;35.342;482
10667;35.346;196
10668;35.349;427
10669;35.352;1191
10670;35.356;357
10671;35.359;523
10672;35.362;269
10673;35.365;334
10674;35.369;240
10675;35.372;339
10676;35.375;296
10677;35.379;411
10678;35.382;282
10679;35.385;348
10680;35.389;438
10681;35.392;298
10682;35.395;223
10683;35.399;369
10684;35.402;286
10685;35.405;614
10686;35.408;270
10687;35.412;367
10688;35.415;511
10689;35.418;273
10690;35.422;429
10691;35.425;232
10692;35.428;186
10693;35.432;791
10694;35.435;392
10695;35.438;351
10696;35.442;322
10697;35.445;295
10698;35.448;355
10699;35.451;252
10700;35.455;332
10701;35.458;321
10702;35.462;520
10703;35.465;462
10704;35.468;415
10705;35.472;329
10706;35.475;278
10707;35.478;621
10708;35.482;486
10709;35.485;408
10710;35.488;332
10711;35.491;322
10712;35.495;221
10713;35.498;283
10714;35.501;222
10715;35.505;410
10716;35.508;488
10717;35.511;275
10718;35.515;353
10719;35.518;478
10720;35.521;356
10721;35.524;269
10722;35.528;181
10723;35.531;328
10724;35.534;402
10725;35.538;443
10726;35.541;277
10727;35.544;234
10728;35.548;354
10729;35.551;238
10730;35.554;291
10731;35.558;321
10732;35.561;354
10733;35.564;981
10734;35.567;341
10735;35.571;389
10736;35.574;569
10737;35.577;394
10738;35.581;254
10739;35.584;290
10740;35.587;337
10741;35.591;428
10742;35.594;274
10743;35.597;347
10744;35.601;288
10745;35.604;274
10746;35.607;337
10747;35.610;360
10748;35.614;324
10749;35.617;327
10750;35.620;340
10751;35.624;404
10752;35.627;314
10753;35.630;381
10754;35.634;447
10755;35.637;241
10756;35.640;278
10757;35.643;295
10758;35.647;307
10759;35.650;277
10760;35.653;284
10761;35.657;315
10762;35.660;487
10763;35.663;278
10764;35.667;322
10765;35.670;470
10766;35.673;471
10767;35.677;451
10768;35.680;386
10769;35.683;333
10770;35.686;323
10771;35.690;644
10772;35.693;745
10773;35.696;282
10774;35.700;419
10775;35.703;341
10776;35.706;335
10777;35.710;280
10778;35.713;246
10779;35.717;331
10780;35.720;261
10781;35.723;388
10782;35.726;335
10783;35.730;288
10784;35.733;384
10785;35.736;333
10786;35.740;257
10787;35.743;356
10788;35.746;251
10789;35.750;355
10790;35.753;303
10791;35.756;266
10792;35.759;492
10793;35.763;331
10794;35.766;334
10795;35.769;318
10796;35.773;252
10797;35.776;172
10798;35.779;277
10799;35.783;1787
10800;35.786;366
10801;35.789;956
10802;35.793;452
10803;35.796;451
10804;35.799;401
10805;35.803;243
10806;35.806;296
10807;35.809;285
10808;35.812;348
10809;35.816;323
10810;35.819;379
10811;35.822;270
10812;35.826;287
10813;35.829;281
10814;35.832;333
10815;35.836;339
10816;35.839;204
10817;35.842;321
10818;35.845;429
10819;35.849;392
10820;35.852;760
10821;35.855;1011
10822;35.859;461
10823;35.862;415
10824;35.865;266
10825;35.869;366
10826;35.872;303
10827;35.875;270
10828;35.879;272
10829;35.882;276
10830;35.885;511
10831;35.888;451
10832;35.892;337
10833;35.895;265
10834;35.898;254
10835;35.902;317
10836;35.905;313
10837;35.908;320
10838;35.912;294
10839;35.915;401
10840;35.918;428
10841;35.922;376
10842;35.925;340
10843;35.928;422
10844;35.931;1291
10845;35.935;373
10846;35.938;332
10847;35.941;369
10848;35.945;291
10849;35.948;371
10850;35.951;411
10851;35.955;256
10852;35.958;400
10853;35.962;334
10854;35.965;573
10855;35.968;259
10856;35.971;303
10857;35.975;275
10858;35.978;300
10859;35.981;194
10860;35.985;358
10861;35.988;379
10862;35.991;545
10863;35.995;308
10864;35.998;395
10865;36.001;374
10866;36.004;371
10867;36.008;301
10868;36.011;202
10869;36.014;264
10870;36.018;396
10871;36.021;396
10872;36.024;383
10873;36.028;415
10874;36.031;474
10875;36.034;384
10876;36.038;473
10877;36.041;407
10878;36.044;331
10879;36.047;293
10880;36.051;280
10881;36.054;555
10882;36.057;242
10883;36.061;494
10884;36.064;241
10885;36.067;261
10886;36.071;262
10887;36.074;503
10888;36.077;313
10889;36.080;305
10890;36.084;461
10891;36.087;414
10892;36.090;765
10893;36.094;355
10894;36.097;443
10895;36.100;381
10896;36.104;460
10897;36.107;455
10898;36.110;344
10899;36.114;303
10900;36.117;246
10901;36.120;500
10902;36.123;285
10903;36.127;1615
10904;36.130;420
10905;36.133;390
10906;36.137;272
10907;36.140;2368
10908;36.143;342
10909;36.147;410
10910;36.150;371
10911;36.153;374
10912;36.157;395
10913;36.160;421
10914;36.163;307
10915;36.166;273
10916;36.170;509
10917;36.173;289
10918;36.176;342
10919;36.180;320
10920;36.183;353
10921;36.186;377
10922;36.190;398
10923;36.193;262
10924;36.196;273
10925;36.199;310
10926;36.203;446
10927;36.206;352
10928;36.209;266
10929;36.213;339
10930;36.216;443
10931;36.220;339
10932;36.223;505
10933;36.226;431
10934;36.230;439
10935;36.233;279
10936;36.236;362
10937;36.239;269
10938;36.243;355
10939;36.246;272
10940;36.249;248
10941;36.253;281
10942;36.256;352
10943;36.259;401
10944;36.263;355
10945;36.266;427
10946;36.269;285
10947;36.273;230
10948;36.276;318
10949;36.279;570
10950;36.282;445
10951;36.286;289
10952;36.289;357
10953;36.292;344
10954;36.296;435
10955;36.299;635
10956;36.302;406
10957;36.306;343
10958;36.309;261
10959;36.312;286
10960;36.316;273
10961;36.319;419
10962;36.322;393
10963;36.325;305
10964;36.329;391
10965;36.332;355
10966;36.335;278
10967;36.339;293
10968;36.342;270
10969;36.345;324
10970;36.349;266
10971;36.352;221
10972;36.355;244
10973;36.358;303
10974;36.362;3103
10975;36.365;223
10976;36.368;456
10977;36.372;379
10978;36.375;231
10979;36.378;170
10980;36.382;263
10981;36.385;317
10982;36.388;273
10983;36.392;314
10984;36.395;385
10985;36.398;289
10986;36.401;375
10987;36.405;391
10988;36.408;374
10989;36.411;359
10990;36.415;253
10991;36.418;617
10992;36.421;256
10993;36.425;350
10994;36.428;237
10995;36.431;333
10996;36.434;270
10997;36.438;401
10998;36.441;270
10999;36.444;405
11000;36.448;1090
11001;36.451;302
11002;36.454;608
11003;36.458;1055
11004;36.461;248
11005;36.465;347
11006;36.468;350
11007;36.471;409
11008;36.474;331
11009;36.478;337
11010;36.481;345
11011;36.484;277
11012;36.488;322
11013;36.491;332
11014;36.494;275
11015;36.498;219
11016;36.501;390
11017;36.504;344
11018;36.508;295
11019;36.511;307
11020;36.514;273
11021;36.517;192
11022;36.521;369
11023;36.524;329
11024;36.527;304
11025;36.531;234
11026;36.534;382
11027;36.537;460
11028;36.541;262
11029;36.544;317
11030;36.547;231
11031;36.551;560
11032;36.554;357
11033;36.557;319
11034;36.560;288
11035;36.564;257
11036;36.567;317
11037;36.570;420
11038;36.574;238
11039;36.577;236
11040;36.580;231
11041;36.584;377
11042;36.587;524
11043;36.590;434
11044;36.593;477
11045;36.597;315
11046;36.600;319
11047;36.603;366
11048;36.607;285
11049;36.610;279
11050;36.613;402
11051;36.617;393
11052;36.620;568
11053;36.623;356
11054;36.627;414
11055;36.630;321
11056;36.633;655
11057;36.636;434
11058;36.640;437
11059;36.643;715
11060;36.646;564
11061;36.650;299
11062;36.653;785
11063;36.656;233
11064;36.660;337
11065;36.663;359
11066;36.666;298
11067;36.669;252
11068;36.673;465
11069;36.676;418
11070;36.679;325
11071;36.683;437
11072;36.686;456
11073;36.689;360
11074;36.693;345
11075;36.696;337
11076;36.699;273
11077;36.703;287
11078;36.706;329
11079;36.709;407
11080;36.713;305
11081;36.716;431
11082;36.719;367
11083;36.723;389
11084;36.726;605
11085;36.729;300
11086;36.733;316
11087;36.736;298
11088;36.739;436
11089;36.743;363
11090;36.746;211
11091;36.749;313
11092;36.752;329
11093;36.756;259
11094;36.759;251
11095;36.762;322
11096;36.766;242
11097;36.769;415
11098;36.772;439
11099;36.776;365
11100;36.779;366
11101;36.782;384
11102;36.786;722
11103;36.789;184
11104;36.792;319
11105;36.795;222
11106;36.799;242
11107;36.802;345
11108;36.805;301
11109;36.809;220
11110;36.812;255
11111;36.815;276
11112;36.819;428
11113;36.822;357
11114;36.825;389
11115;36.828;299
11116;36.832;240
11117;36.835;321
11118;36.838;301
11119;36.842;370
11120;36.845;325
11121;36.848;465
11122;36.852;404
11123;36.855;289
11124;36.858;368
11125;36.862;367
11126;36.865;418
11127;36.868;372
11128;36.871;247
11129;36.875;3098
11130;36.878;338
11131;36.881;323
11132;36.885;311
11133;36.888;423
11134;36.891;370
11135;36.895;503
11136;36.898;431
11137;36.901;394
11138;36.905;432
11139;36.908;349
11140;36.911;488
11141;36.914;458
11142;36.918;469
11143;36.921;485
11144;36.924;280
11145;36.928;416
11146;36.931;815
11147;36.934;349
11148;36.938;400
11149;36.941;442
11150;36.944;460
11151;36.947;281
11152;36.951;449
11153;36.954;325
11154;36.957;285
11155;36.961;1122
11156;36.964;390
11157;36.968;508
11158;36.971;448
11159;36.974;276
11160;36.978;257
11161;36.981;362
11162;36.984;488
11163;36.987;356
11164;36.991;359
11165;36.994;421
11166;36.997;397
11167;37.001;260
11168;37.004;356
11169;37.007;286
11170;37.011;406
11171;37.014;449
11172;37.017;382
11173;37.021;357
11174;37.024;316
11175;37.027;394
11176;37.030;506
11177;37.034;359
11178;37.037;314
11179;37.040;336
11180;37.044;332
11181;37.047;352
11182;37.050;652
11183;37.054;243
11184;37.057;470
11185;37.060;354
11186;37.063;366
11187;37.067;268
11188;37.070;242
11189;37.073;306
11190;37.077;330
11191;37.080;224
11192;37.083;411
11193;37.087;310
11194;37.090;389
11195;37.093;292
11196;37.097;283
11197;37.100;362
11198;37.103;507
11199;37.106;337
11200;37.110;272
11201;37.113;343
11202;37.116;278
11203;37.120;280
11204;37.123;310
11205;37.126;346
11206;37.130;318
11207;37.133;435
11208;37.136;422
11209;37.140;252
11210;37.143;266
11211;37.146;279
11212;37.149;273
11213;37.153;411
11214;37.156;502
11215;37.159;389
11216;37.163;489
11217;37.166;432
11218;37.169;387
11219;37.173;306
11220;37.176;355
11221;37.179;653
11222;37.182;329
11223;37.186;576
11224;37.189;464
11225;37.192;509
11226;37.196;398
11227;37.199;431
11228;37.202;406
11229;37.206;382
11230;37.209;284
11231;37.213;348
11232;37.216;428
11233;37.219;249
11234;37.222;260
11235;37.226;354
11236;37.229;538
11237;37.232;311
11238;37.236;481
11239;37.239;414
11240;37.242;366
11241;37.246;310
11242;37.249;366
11243;37.252;3253
11244;37.256;490
11245;37.259;421
11246;37.262;360
11247;37.265;323
11248;37.269;289
11249;37.272;344
11250;37.275;388
11251;37.279;561
11252;37.282;324
11253;37.285;477
11254;37.289;464
11255;37.292;376
11256;37.295;340
11257;37.298;919
11258;37.302;267
11259;37.305;311
11260;37.308;430
11261;37.312;472
11262;37.315;439
11263;37.318;467
11264;37.322;410
11265;37.325;348
11266;37.328;422
11267;37.332;375
11268;37.335;367
11269;37.338;489
11270;37.341;464
11271;37.345;433
11272;37.348;282
11273;37.351;405
11274;37.355;284
11275;37.358;1333
11276;37.361;315
11277;37.365;429
11278;37.368;502
11279;37.371;318
11280;37.375;279
11281;37.378;406
11282;37.381;340
11283;37.384;237
11284;37.388;320
11285;37.391;492
11286;37.394;459
11287;37.398;385
11288;37.401;344
11289;37.404;368
11290;37.408;845
11291;37.411;443
11292;37.414;454
11293;37.417;297
11294;37.421;490
11295;37.424;296
11296;37.427;459
11297;37.431;278
11298;37.434;423
11299;37.437;539
11300;37.441;380
11301;37.444;489
11302;37.447;364
11303;37.451;409
11304;37.454;530
11305;37.457;461
11306;37.460;287
11307;37.464;252
11308;37.467;330
11309;37.471;333
11310;37.474;258
11311;37.477;434
11312;37.481;309
11313;37.484;444
11314;37.487;368
11315;37.491;317
11316;37.494;401
11317;37.497;430
11318;37.500;331
11319;37.504;623
11320;37.507;388
11321;37.510;341
11322;37.514;336
11323;37.517;299
11324;37.520;203
11325;37.524;330
11326;37.527;310
11327;37.530;296
11328;37.533;294
11329;37.537;364
11330;37.540;308
11331;37.543;382
11332;37.547;374
11333;37.550;253
11334;37.553;501
11335;37.557;318
11336;37.560;394
11337;37.563;414
11338;37.567;310
11339;37.570;674
11340;37.573;367
11341;37.576;489
11342;37.580;302
11343;37.583;499
11344;37.586;295
11345;37.590;325
11346;37.593;3437
11347;37.596;310
11348;37.600;265
11349;37.603;348
11350;37.606;289
11351;37.610;273
11352;37.613;2928
11353;37.616;403
11354;37.619;395
11355;37.623;421
11356;37.626;316
11357;37.629;242
11358;37.633;337
11359;37.636;265
11360;37.639;400
11361;37.643;212
11362;37.646;424
11363;37.649;398
11364;37.652;307
11365;37.656;263
11366;37.659;289
11367;37.662;368
11368;37.666;343
11369;37.669;349
11370;37.672;319
11371;37.676;249
11372;37.679;294
11373;37.682;411
11374;37.686;342
11375;37.689;450
11376;37.692;295
11377;37.695;265
11378;37.699;389
11379;37.702;346
11380;37.705;486
11381;37.709;303
11382;37.712;319
11383;37.716;543
11384;37.719;190
11385;37.722;305
11386;37.726;338
11387;37.729;462
11388;37.732;481
11389;37.735;293
11390;37.739;228
11391;37.742;340
11392;37.745;251
11393;37.749;284
11394;37.752;402
11395;37.755;404
11396;37.759;459
11397;37.762;332
11398;37.765;286
11399;37.769;417
11400;37.772;381
11401;37.775;475
11402;37.778;313
11403;37.782;349
11404;37.785;299
11405;37.788;627
11406;37.792;244
11407;37.795;229
11408;37.798;258
11409;37.802;398
11410;37.805;356
11411;37.808;303
11412;37.811;409
11413;37.815;319
11414;37.818;288
11415;37.821;361
11416;37.825;313
11417;37.828;207
11418;37.831;277
11419;37.835;295
11420;37.838;278
11421;37.841;371
11422;37.845;321
11423;37.848;398
11424;37.851;519
11425;37.854;388
11426;37.858;262
11427;37.861;296
11428;37.864;509
11429;37.868;274
11430;37.871;279
11431;37.874;477
11432;37.878;285
11433;37.881;396
11434;37.884;275
11435;37.887;409
11436;37.891;427
11437;37.894;243
11438;37.897;378
11439;37.901;311
11440;37.904;365
11441;37.907;403
11442;37.911;365
11443;37.914;360
11444;37.917;703
11445;37.921;378
11446;37.924;437
11447;37.927;257
11448;37.930;408
11449;37.934;352
11450;37.937;359
11451;37.940;383
11452;37.944;437
11453;37.947;392
11454;37.950;337
11455;37.954;296
11456;37.957;440
11457;37.960;350
11458;37.964;363
11459;37.967;378
11460;37.970;502
11461;37.974;363
11462;37.977;256
11463;37.980;280
11464;37.984;425
11465;37.987;550
11466;37.990;320
11467;37.994;408
11468;37.997;337
11469;38.000;438
11470;38.004;340
11471;38.007;364
11472;38.010;309
11473;38.013;345
11474;38.017;229
11475;38.020;325
11476;38.023;655
11477;38.027;546
11478;38.030;324
11479;38.033;459
11480;38.037;609
11481;38.040;312
11482;38.043;335
11483;38.046;237
11484;38.050;305
11485;38.053;233
11486;38.056;423
11487;38.060;379
11488;38.063;477
11489;38.066;556
11490;38.070;324
11491;38.073;353
11492;38.076;366
11493;38.080;384
11494;38.083;389
11495;38.086;318
11496;38.089;317
11497;38.093;464
11498;38.096;383
11499;38.099;362
11500;38.103;425
11501;38.106;290
11502;38.109;389
11503;38.113;520
11504;38.116;287
11505;38.119;422
11506;38.122;622
11507;38.126;318
11508;38.129;418
11509;38.132;485
11510;38.136;309
11511;38.139;311
11512;38.142;307
11513;38.146;622
11514;38.149;367
11515;38.152;545
11516;38.156;507
11517;38.159;462
11518;38.162;604
11519;38.165;264
11520;38.169;302
11521;38.172;331
11522;38.175;323
11523;38.179;322
11524;38.182;206
11525;38.185;694
11526;38.189;403
11527;38.192;206
11528;38.195;291
11529;38.199;805
11530;38.202;278
11531;38.205;295
11532;38.208;1221
11533;38.212;271
11534;38.216;312
11535;38.219;259
11536;38.222;266
11537;38.225;362
11538;38.229;288
11539;38.232;442
11540;38.235;298
11541;38.239;288
11542;38.242;268
11543;38.245;391
11544;38.249;332
11545;38.252;1254
11546;38.255;409
11547;38.259;270
11548;38.262;262
11549;38.265;1914
11550;38.268;312
11551;38.272;304
11552;38.275;419
11553;38.278;2605
11554;38.282;597
11555;38.285;363
11556;38.288;377
11557;38.292;413
11558;38.295;410
11559;38.298;2141
11560;38.301;390
11561;38.305;300
11562;38.308;352
11563;38.311;283
11564;38.315;398
11565;38.318;759
11566;38.321;398
11567;38.325;363
11568;38.328;271
11569;38.331;400
11570;38.335;396
11571;38.338;327
11572;38.341;293
11573;38.344;188
11574;38.348;213
11575;38.351;308
11576;38.354;263
11577;38.358;293
11578;38.361;449
11579;38.364;410
11580;38.368;253
11581;38.371;617
11582;38.374;287
11583;38.378;3436
11584;38.381;338
11585;38.384;242
11586;38.387;353
11587;38.391;309
11588;38.394;298
11589;38.397;281
11590;38.401;329
11591;38.404;295
11592;38.407;372
11593;38.411;348
11594;38.414;261
11595;38.417;428
11596;38.420;447
11597;38.424;341
11598;38.427;310
11599;38.430;386
11600;38.434;265
11601;38.437;310
11602;38.440;234
11603;38.444;383
11604;38.447;365
11605;38.450;267
11606;38.454;328
11607;38.457;427
11608;38.460;396
11609;38.464;424
11610;38.467;413
11611;38.470;337
11612;38.474;364
11613;38.477;2512
11614;38.480;1934
11615;38.484;339
11616;38.487;393
11617;38.490;2467
11618;38.494;294
11619;38.497;248
11620;38.500;376
11621;38.503;416
11622;38.507;342
11623;38.510;469
11624;38.513;293
11625;38.517;472
11626;38.520;389
11627;38.523;299
11628;38.527;463
11629;38.530;298
11630;38.533;338
11631;38.536;329
11632;38.540;551
11633;38.543;363
11634;38.546;495
11635;38.550;292
11636;38.553;452
11637;38.556;294
11638;38.560;307
11639;38.563;281
11640;38.566;945
11641;38.570;247
11642;38.573;206
11643;38.576;494
11644;38.579;212
11645;38.583;884
11646;38.586;445
11647;38.589;302
11648;38.593;331
11649;38.596;310
11650;38.599;393
11651;38.603;297
11652;38.606;254
11653;38.609;653
11654;38.613;416
11655;38.616;339
11656;38.619;375
11657;38.622;309
11658;38.626;278
11659;38.629;322
11660;38.632;649
11661;38.636;468
11662;38.639;336
11663;38.642;419
11664;38.646;261
11665;38.649;357
11666;38.652;574
11667;38.655;410
11668;38.659;287
11669;38.662;208
11670;38.665;417
11671;38.669;391
11672;38.672;247
11673;38.675;347
11674;38.679;314
11675;38.682;338
11676;38.685;269
11677;38.689;353
11678;38.692;380
11679;38.695;259
11680;38.698;478
11681;38.702;312
11682;38.705;354
11683;38.708;291
11684;38.712;611
11685;38.715;326
11686;38.719;446
11687;38.722;397
11688;38.725;254
11689;38.729;331
11690;38.732;268
11691;38.735;616
11692;38.738;332
11693;38.742;246
11694;38.745;229
11695;38.748;248
11696;38.752;362
11697;38.755;329
11698;38.758;448
11699;38.762;361
11700;38.765;320
11701;38.768;327
11702;38.771;294
11703;38.775;294
11704;38.778;298
11705;38.781;363
11706;38.785;298
11707;38.788;342
11708;38.791;349
11709;38.795;477
11710;38.798;290
11711;38.801;237
11712;38.805;285
11713;38.808;467
11714;38.811;281
11715;38.814;299
11716;38.818;307
11717;38.821;358
11718;38.824;334
11719;38.828;410
11720;38.831;340
11721;38.834;330
11722;38.838;353
11723;38.841;251
11724;38.844;487
11725;38.848;319
11726;38.851;269
11727;38.854;255
11728;38.857;238
11729;38.861;268
11730;38.864;387
11731;38.867;554
11732;38.871;657
11733;38.874;463
11734;38.877;234
11735;38.881;332
11736;38.884;955
11737;38.887;476
11738;38.890;290
11739;38.894;325
11740;38.897;326
11741;38.900;233
11742;38.904;390
11743;38.907;285
11744;38.910;294
11745;38.914;371
11746;38.917;425
11747;38.920;446
11748;38.924;499
11749;38.927;528
11750;38.930;421
11751;38.933;475
11752;38.937;885
11753;38.940;397
11754;38.943;423
11755;38.947;382
11756;38.950;304
11757;38.953;384
11758;38.957;319
11759;38.960;329
11760;38.964;298
11761;38.967;471
11762;38.970;318
11763;38.973;355
11764;38.977;409
11765;38.980;277
11766;38.983;297
11767;38.987;198
11768;38.990;259
11769;38.993;263
11770;38.997;268
11771;39.000;267
11772;39.003;324
11773;39.006;425
11774;39.010;303
11775;39.013;348
11776;39.016;169
11777;39.020;388
11778;39.023;310
11779;39.026;259
11780;39.030;287
11781;39.033;237
11782;39.036;281
11783;39.040;336
11784;39.043;245
11785;39.046;316
11786;39.049;362
11787;39.053;272
11788;39.056;199
11789;39.059;272
11790;39.063;277
11791;39.066;237
11792;39.069;275
11793;39.073;341
11794;39.076;303
11795;39.079;287
11796;39.083;294
11797;39.086;323
11798;39.089;507
11799;39.092;423
11800;39.096;433
11801;39.099;312
11802;39.102;316
11803;39.106;385
11804;39.109;225
11805;39.112;2826
11806;39.116;323
11807;39.119;294
11808;39.122;311
11809;39.125;621
11810;39.129;281
11811;39.132;273
11812;39.135;219
11813;39.139;248
11814;39.142;503
11815;39.145;337
11816;39.149;512
11817;39.152;312
11818;39.155;294
11819;39.159;404
11820;39.162;384
11821;39.165;265
11822;39.168;352
11823;39.172;279
11824;39.175;220
11825;39.178;368
11826;39.182;271
11827;39.185;260
11828;39.188;280
11829;39.192;351
11830;39.195;289
11831;39.198;267
11832;39.202;336
11833;39.205;193
11834;39.208;398
11835;39.212;241
11836;39.215;277
11837;39.218;248
11838;39.222;269
11839;39.225;281
11840;39.228;318
11841;39.232;311
11842;39.235;231
11843;39.238;288
11844;39.242;2713
11845;39.245;469
11846;39.248;379
11847;39.251;334
11848;39.255;173
11849;39.258;442
11850;39.261;310
11851;39.265;201
11852;39.268;326
11853;39.271;269
11854;39.275;292
11855;39.278;360
11856;39.281;249
11857;39.284;264
11858;39.288;356
11859;39.291;389
11860;39.294;396
11861;39.298;399
11862;39.301;223
11863;39.304;338
11864;39.308;271
11865;39.311;303
11866;39.314;245
11867;39.318;1057
11868;39.321;415
11869;39.324;320
11870;39.327;300
11871;39.331;249
11872;39.334;249
11873;39.337;276
11874;39.341;367
11875;39.344;310
11876;39.347;408
11877;39.351;221
11878;39.354;535
11879;39.357;392
11880;39.360;357
11881;39.364;250
11882;39.367;319
11883;39.370;394
11884;39.374;526
11885;39.377;315
11886;39.380;519
11887;39.384;370
11888;39.387;266
11889;39.390;276
11890;39.394;311
11891;39.397;329
11892;39.400;246
11893;39.403;399
11894;39.407;426
11895;39.410;287
11896;39.413;1819
11897;39.417;238
11898;39.420;415
11899;39.423;299
11900;39.427;363
11901;39.430;361
11902;39.433;384
11903;39.437;288
11904;39.440;374
11905;39.443;383
11906;39.446;438
11907;39.450;307
11908;39.453;316
11909;39.456;391
11910;39.460;418
11911;39.463;392
11912;39.467;402
11913;39.470;253
11914;39.473;322
11915;39.477;746
11916;39.480;426
11917;39.483;364
11918;39.486;342
11919;39.490;468
11920;39.493;239
11921;39.496;314
11922;39.500;285
11923;39.503;258
11924;39.506;312
11925;39.510;306
11926;39.513;2642
11927;39.516;356
11928;39.519;374
11929;39.523;376
11930;39.526;336
11931;39.529;456
11932;39.533;398
11933;39.536;450
11934;39.539;427
11935;39.543;411
11936;39.546;337
11937;39.549;389
11938;39.553;284
11939;39.556;376
11940;39.559;350
11941;39.562;432
11942;39.566;578
11943;39.569;434
11944;39.572;346
11945;39.576;444
11946;39.579;419
11947;39.582;376
11948;39.586;354
11949;39.589;255
11950;39.592;336
11951;39.595;297
11952;39.599;363
11953;39.602;378
11954;39.605;557
11955;39.609;400
11956;39.612;273
11957;39.615;368
11958;39.619;331
11959;39.622;229
11960;39.625;326
11961;39.629;297
11962;39.632;297
11963;39.635;309
11964;39.638;306
11965;39.642;423
11966;39.645;371
11967;39.648;371
11968;39.652;284
11969;39.655;218
11970;39.658;395
11971;39.662;334
11972;39.665;280
11973;39.668;347
11974;39.672;358
11975;39.675;422
11976;39.678;334
11977;39.681;373
11978;39.685;312
11979;39.688;237
11980;39.691;395
11981;39.695;302
11982;39.698;392
11983;39.701;605
11984;39.705;447
11985;39.708;408
11986;39.712;388
11987;39.715;441
11988;39.718;261
11989;39.721;286
11990;39.725;375
11991;39.728;280
11992;39.731;430
11993;39.735;390
11994;39.738;234
11995;39.741;369
11996;39.745;398
11997;39.748;329
11998;39.751;453
11999;39.754;450
12000;39.758;462
12001;39.761;227
12002;39.764;297
12003;39.768;366
12004;39.771;259
12005;39.774;553
12006;39.778;1230
12007;39.781;335
12008;39.784;420
12009;39.788;451
12010;39.791;440
12011;39.794;273
12012;39.797;677
12013;39.801;219
12014;39.804;287
12015;39.807;390
12016;39.811;310
12017;39.814;256
12018;39.817;245
12019;39.821;334
12020;39.824;281
12021;39.827;378
12022;39.831;332
12023;39.834;320
12024;39.837;340
12025;39.840;281
12026;39.844;2501
12027;39.847;349
12028;39.850;457
12029;39.854;603
12030;39.857;323
12031;39.860;386
12032;39.864;381
12033;39.867;298
12034;39.870;297
12035;39.873;303
12036;39.877;361
12037;39.880;328
12038;39.883;296
12039;39.887;556
12040;39.890;232
12041;39.893;419
12042;39.897;460
12043;39.900;315
12044;39.903;1947
12045;39.907;549
12046;39.910;334
12047;39.913;421
12048;39.916;280
12049;39.920;246
12050;39.923;538
12051;39.926;319
12052;39.930;570
12053;39.933;351
12054;39.936;320
12055;39.940;208
12056;39.943;506
12057;39.946;344
12058;39.949;620
12059;39.953;297
12060;39.956;361
12061;39.959;284
12062;39.963;327
12063;39.966;324
12064;39.970;274
12065;39.973;420
12066;39.976;263
12067;39.980;254
12068;39.983;457
12069;39.986;267
12070;39.989;287
12071;39.993;168
12072;39.996;347
12073;39.999;434
12074;40.003;398
12075;40.006;283
12076;40.009;472
12077;40.013;459
12078;40.016;715
12079;40.019;284
12080;40.023;197
12081;40.026;293
12082;40.029;399
12083;40.032;288
12084;40.036;337
12085;40.039;335
12086;40.042;432
12087;40.046;250
12088;40.049;240
12089;40.052;1962
12090;40.056;332
12091;40.059;501
12092;40.062;290
12093;40.066;363
12094;40.069;285
12095;40.072;254
12096;40.075;259
12097;40.079;319
12098;40.082;344
12099;40.085;318
12100;40.089;363
12101;40.092;321
12102;40.095;284
12103;40.099;310
12104;40.102;391
12105;40.105;316
12106;40.108;253
12107;40.112;356
12108;40.115;454
12109;40.118;355
12110;40.122;241
12111;40.125;416
12112;40.128;496
12113;40.132;337
12114;40.135;243
12115;40.138;2651
12116;40.142;258
12117;40.145;323
12118;40.148;388
12119;40.151;226
12120;40.155;629
12121;40.158;372
12122;40.161;306
12123;40.165;429
12124;40.168;297
12125;40.171;332
12126;40.175;392
12127;40.178;229
12128;40.181;336
12129;40.184;260
12130;40.188;331
12131;40.191;305
12132;40.194;316
12133;40.198;396
12134;40.201;218
12135;40.204;466
12136;40.208;503
12137;40.211;432
12138;40.215;385
12139;40.218;620
12140;40.221;262
12141;40.224;512
12142;40.228;299
12143;40.231;303
12144;40.234;381
12145;40.238;528
12146;40.241;269
12147;40.244;312
12148;40.248;279
12149;40.251;403
12150;40.254;287
12151;40.258;400
12152;40.261;346
12153;40.264;412
12154;40.267;275
12155;40.271;384
12156;40.274;307
12157;40.277;325
12158;40.281;390
12159;40.284;306
12160;40.287;262
12161;40.291;281
12162;40.294;421
12163;40.297;234
12164;40.301;291
12165;40.304;273
12166;40.307;379
12167;40.310;249
12168;40.314;344
12169;40.317;314
12170;40.320;394
12171;40.324;453
12172;40.327;489
12173;40.330;355
12174;40.334;344
12175;40.337;377
12176;40.340;452
12177;40.343;697
12178;40.347;424
12179;40.350;264
12180;40.353;439
12181;40.357;568
12182;40.360;490
12183;40.363;520
12184;40.367;304
12185;40.370;519
12186;40.373;534
12187;40.377;495
12188;40.380;350
12189;40.383;389
12190;40.386;357
12191;40.390;370
12192;40.393;465
12193;40.396;366
12194;40.400;483
12195;40.403;585
12196;40.406;429
12197;40.410;332
12198;40.413;410
12199;40.416;424
12200;40.420;448
12201;40.423;338
12202;40.426;262
12203;40.429;282
12204;40.433;460
12205;40.436;958
12206;40.439;392
12207;40.443;269
12208;40.446;401
12209;40.449;465
12210;40.453;369
12211;40.456;423
12212;40.459;320
12213;40.463;604
12214;40.466;360
12215;40.469;480
12216;40.473;359
12217;40.476;319
12218;40.479;394
12219;40.483;317
12220;40.486;250
12221;40.489;324
12222;40.493;564
12223;40.496;294
12224;40.499;328
12225;40.502;475
12226;40.506;542
12227;40.509;348
12228;40.512;474
12229;40.516;1580
12230;40.519;364
12231;40.522;428
12232;40.526;458
12233;40.529;339
12234;40.532;336
12235;40.536;421
12236;40.539;380
12237;40.542;331
12238;40.545;292
12239;40.549;412
12240;40.552;299
12241;40.555;333
12242;40.559;343
12243;40.562;459
12244;40.565;431
12245;40.569;286
12246;40.572;395
12247;40.575;265
12248;40.578;632
12249;40.582;250
12250;40.585;422
12251;40.588;437
12252;40.592;288
12253;40.595;321
12254;40.598;302
12255;40.602;300
12256;40.605;263
12257;40.608;384
12258;40.612;394
12259;40.615;461
12260;40.618;394
12261;40.621;327
12262;40.625;471
12263;40.628;543
12264;40.631;298
12265;40.635;312
12266;40.638;280
12267;40.641;426
12268;40.645;695
12269;40.648;383
12270;40.651;357
12271;40.655;277
12272;40.658;358
12273;40.661;373
12274;40.664;466
12275;40.668;1975
12276;40.671;328
12277;40.674;332
12278;40.678;301
12279;40.681;434
12280;40.684;472
12281;40.688;944
12282;40.691;295
12283;40.694;468
12284;40.697;467
12285;40.701;273
12286;40.704;330
12287;40.707;756
12288;40.711;281
12289;40.714;360
12290;40.718;292
12291;40.721;256
12292;40.724;665
12293;40.728;348
12294;40.731;368
12295;40.734;323
12296;40.737;486
12297;40.741;435
12298;40.744;519
12299;40.747;342
12300;40.751;406
12301;40.754;413
12302;40.757;315
12303;40.761;353
12304;40.764;272
12305;40.767;350
12306;40.771;478
12307;40.774;580
12308;40.777;385
12309;40.780;327
12310;40.784;363
12311;40.787;348
12312;40.790;740
12313;40.794;313
12314;40.797;246
12315;40.800;390
12316;40.804;415
12317;40.807;383
12318;40.810;437
12319;40.813;436
12320;40.817;334
12321;40.820;441
12322;40.823;1030
12323;40.827;489
12324;40.830;277
12325;40.833;524
12326;40.837;401
12327;40.840;317
12328;40.843;427
12329;40.847;2204
12330;40.850;273
12331;40.853;293
12332;40.856;437
12333;40.860;355
12334;40.863;412
12335;40.866;353
12336;40.870;370
12337;40.873;403
12338;40.876;410
12339;40.880;231
12340;40.883;279
12341;40.886;315
12342;40.890;333
12343;40.893;236
12344;40.896;319
12345;40.899;353
12346;40.903;300
12347;40.906;303
12348;40.909;276
12349;40.913;713
12350;40.916;342
12351;40.919;398
12352;40.923;383
12353;40.926;253
12354;40.929;252
12355;40.932;264
12356;40.936;302
12357;40.939;277
12358;40.942;331
12359;40.946;570
12360;40.949;318
12361;40.952;395
12362;40.956;337
12363;40.959;339
12364;40.963;364
12365;40.966;294
12366;40.969;362
12367;40.972;390
12368;40.976;346
12369;40.979;350
12370;40.982;307
12371;40.986;383
12372;40.989;405
12373;40.992;573
12374;40.996;387
12375;40.999;316
12376;41.002;341
12377;41.006;317
12378;41.009;320
12379;41.012;349
12380;41.015;480
12381;41.019;427
12382;41.022;305
12383;41.025;287
12384;41.029;1507
12385;41.032;397
12386;41.035;424
12387;41.039;387
12388;41.042;471
12389;41.045;487
12390;41.048;449
12391;41.052;542
12392;41.055;361
12393;41.058;941
12394;41.062;508
12395;41.065;422
12396;41.068;446
12397;41.072;404
12398;41.075;400
12399;41.078;367
12400;41.082;440
12401;41.085;448
12402;41.088;500
12403;41.091;385
12404;41.095;328
12405;41.098;512
12406;41.101;334
12407;41.105;379
12408;41.108;240
12409;41.111;311
12410;41.115;305
12411;41.118;493
12412;41.121;259
12413;41.125;540
12414;41.128;447
12415;41.131;436
12416;41.134;409
12417;41.138;442
12418;41.141;325
12419;41.144;385
12420;41.148;314
12421;41.151;429
12422;41.154;399
12423;41.158;353
12424;41.161;290
12425;41.164;378
12426;41.167;353
12427;41.171;440
12428;41.174;261
12429;41.177;477
12430;41.181;520
12431;41.184;364
12432;41.187;262
12433;41.191;365
12434;41.194;341
12435;41.197;412
12436;41.201;558
12437;41.204;345
12438;41.207;337
12439;41.210;311
12440;41.214;363
12441;41.217;440
12442;41.221;275
12443;41.224;252
12444;41.227;384
12445;41.231;488
12446;41.234;276
12447;41.237;314
12448;41.241;348
12449;41.244;330
12450;41.247;305
12451;41.250;301
12452;41.254;498
12453;41.257;1803
12454;41.260;275
12455;41.264;444
12456;41.267;275
12457;41.270;339
12458;41.274;300
12459;41.277;269
12460;41.280;267
12461;41.284;329
12462;41.287;391
12463;41.290;358
12464;41.293;507
12465;41.297;289
12466;41.300;356
12467;41.303;429
12468;41.307;354
12469;41.310;368
12470;41.313;312
12471;41.317;312
12472;41.320;314
12473;41.323;339
12474;41.326;395
12475;41.330;240
12476;41.333;456
12477;41.336;382
12478;41.340;219
12479;41.343;341
12480;41.346;241
12481;41.350;342
12482;41.353;337
12483;41.356;327
12484;41.360;424
12485;41.363;265
12486;41.366;347
12487;41.369;297
12488;41.373;305
12489;41.376;371
12490;41.379;402
12491;41.383;461
12492;41.386;221
12493;41.389;431
12494;41.393;340
12495;41.396;2523
12496;41.399;269
12497;41.402;288
12498;41.406;328
12499;41.409;448
12500;41.412;303
12501;41.416;260
12502;41.419;405
12503;41.422;544
12504;41.426;319
12505;41.429;298
12506;41.432;308
12507;41.436;374
12508;41.439;332
12509;41.442;464
12510;41.445;478
12511;41.449;390
12512;41.452;435
12513;41.455;351
12514;41.459;425
12515;41.462;376
12516;41.466;246
12517;41.469;301
12518;41.472;309
12519;41.476;338
12520;41.479;349
12521;41.482;451
12522;41.485;298
12523;41.489;461
12524;41.492;473
12525;41.495;471
12526;41.499;370
12527;41.502;359
12528;41.505;306
12529;41.509;600
12530;41.512;319
12531;41.515;302
12532;41.519;328
12533;41.522;849
12534;41.525;273
12535;41.528;241
12536;41.532;421
12537;41.535;391
12538;41.538;303
12539;41.542;428
12540;41.545;396
12541;41.548;577
12542;41.552;504
12543;41.555;2163
12544;41.558;404
12545;41.561;416
12546;41.565;330
12547;41.568;353
12548;41.571;364
12549;41.575;446
12550;41.578;359
12551;41.581;377
12552;41.585;360
12553;41.588;244
12554;41.591;361
12555;41.595;322
12556;41.598;424
12557;41.601;292
12558;41.604;295
12559;41.608;425
12560;41.611;354
12561;41.614;362
12562;41.618;314
12563;41.621;321
12564;41.624;252
12565;41.628;1272
12566;41.631;400
12567;41.634;358
12568;41.638;328
12569;41.641;202
12570;41.644;257
12571;41.647;336
12572;41.651;298
12573;41.654;376
12574;41.657;408
12575;41.661;373
12576;41.664;305
12577;41.667;274
12578;41.671;1372
12579;41.674;272
12580;41.677;313
12581;41.680;385
12582;41.684;293
12583;41.687;333
12584;41.690;481
12585;41.694;388
12586;41.697;301
12587;41.700;342
12588;41.704;290
12589;41.707;510
12590;41.710;317
12591;41.714;339
12592;41.717;497
12593;41.720;309
12594;41.724;415
12595;41.727;338
12596;41.730;298
12597;41.734;387
12598;41.737;430
12599;41.740;261
12600;41.744;257
12601;41.747;322
12602;41.750;352
12603;41.754;348
12604;41.757;407
12605;41.760;403
12606;41.763;432
12607;41.767;446
12608;41.770;357
12609;41.773;329
12610;41.777;483
12611;41.780;388
12612;41.783;540
12613;41.787;316
12614;41.790;639
12615;41.793;287
12616;41.796;422
12617;41.800;385
12618;41.803;298
12619;41.806;299
12620;41.810;403
12621;41.813;350
12622;41.816;435
12623;41.820;246
12624;41.823;336
12625;41.826;325
12626;41.830;410
12627;41.833;306
12628;41.836;542
12629;41.839;315
12630;41.843;396
12631;41.846;279
12632;41.849;434
12633;41.853;429
12634;41.856;461
12635;41.859;334
12636;41.863;2416
12637;41.866;2394
12638;41.869;228
12639;41.873;473
12640;41.876;506
12641;41.879;409
12642;41.882;340
12643;41.886;514
12644;41.889;325
12645;41.892;590
12646;41.896;498
12647;41.899;407
12648;41.902;241
12649;41.906;327
12650;41.909;419
12651;41.912;376
12652;41.915;338
12653;41.919;460
12654;41.922;364
12655;41.925;249
12656;41.929;455
12657;41.932;290
12658;41.935;282
12659;41.939;288
12660;41.942;388
12661;41.945;323
12662;41.949;317
12663;41.952;369
12664;41.955;469
12665;41.958;429
12666;41.962;333
12667;41.965;284
12668;41.969;364
12669;41.972;379
12670;41.975;325
12671;41.979;1474
12672;41.982;320
12673;41.985;271
12674;41.989;270
12675;41.992;299
12676;41.995;310
12677;41.998;440
12678;42.002;396
12679;42.005;352
12680;42.008;314
12681;42.012;453
12682;42.015;471
12683;42.018;274
12684;42.022;283
12685;42.025;280
12686;42.028;339
12687;42.031;434
12688;42.035;359
12689;42.038;419
12690;42.041;346
12691;42.045;360
12692;42.048;399
12693;42.051;326
12694;42.055;295
12695;42.058;542
12696;42.061;417
12697;42.065;598
12698;42.068;346
12699;42.071;409
12700;42.074;306
12701;42.078;401
12702;42.081;441
12703;42.084;448
12704;42.088;724
12705;42.091;388
12706;42.094;393
12707;42.098;287
12708;42.101;495
12709;42.104;407
12710;42.108;210
12711;42.111;490
12712;42.114;379
12713;42.117;267
12714;42.121;334
12715;42.124;306
12716;42.127;345
12717;42.131;380
12718;42.134;351
12719;42.137;506
12720;42.141;357
12721;42.144;474
12722;42.147;470
12723;42.150;429
12724;42.154;361
12725;42.157;334
12726;42.160;254
12727;42.164;1630
12728;42.167;222
12729;42.170;360
12730;42.174;393
12731;42.177;297
12732;42.180;311
12733;42.184;230
12734;42.187;275
12735;42.190;469
12736;42.193;452
12737;42.197;325
12738;42.200;337
12739;42.203;433
12740;42.207;349
12741;42.210;370
12742;42.214;264
12743;42.217;160
12744;42.220;162
12745;42.224;297
12746;42.227;388
12747;42.230;312
12748;42.233;295
12749;42.237;328
12750;42.240;305
12751;42.243;250
12752;42.247;395
12753;42.250;247
12754;42.253;396
12755;42.257;302
12756;42.260;252
12757;42.263;244
12758;42.266;296
12759;42.270;353
12760;42.273;330
12761;42.276;384
12762;42.280;314
12763;42.283;417
12764;42.286;308
12765;42.290;306
12766;42.293;312
12767;42.296;256
12768;42.300;426
12769;42.303;451
12770;42.306;368
12771;42.309;251
12772;42.313;314
12773;42.316;462
12774;42.319;292
12775;42.323;352
12776;42.326;308
12777;42.329;287
12778;42.333;432
12779;42.336;383
12780;42.339;296
12781;42.343;531
12782;42.346;440
12783;42.349;974
12784;42.352;266
12785;42.356;281
12786;42.359;304
12787;42.362;355
12788;42.366;281
12789;42.369;305
12790;42.372;378
12791;42.376;269
12792;42.379;339
12793;42.382;367
12794;42.385;308
12795;42.389;409
12796;42.392;308
12797;42.395;329
12798;42.399;323
12799;42.402;239
12800;42.405;365
12801;42.409;342
12802;42.412;325
12803;42.415;441
12804;42.419;384
12805;42.422;383
12806;42.425;445
12807;42.428;368
12808;42.432;270
12809;42.435;306
12810;42.438;362
12811;42.442;666
12812;42.445;371
12813;42.448;353
12814;42.452;340
12815;42.455;405
12816;42.458;447
12817;42.462;415
12818;42.465;381
12819;42.468;231
12820;42.472;452
12821;42.475;425
12822;42.478;471
12823;42.482;462
12824;42.485;262
12825;42.488;493
12826;42.492;448
12827;42.495;321
12828;42.498;462
12829;42.502;344
12830;42.505;323
12831;42.508;306
12832;42.511;307
12833;42.515;302
12834;42.518;431
12835;42.521;326
12836;42.525;286
12837;42.528;379
12838;42.531;400
12839;42.535;286
12840;42.538;262
12841;42.541;330
12842;42.544;477
12843;42.548;283
12844;42.551;376
12845;42.554;322
12846;42.558;281
12847;42.561;217
12848;42.564;239
12849;42.568;377
12850;42.571;330
12851;42.574;278
12852;42.578;263
12853;42.581;259
12854;42.584;359
12855;42.587;352
12856;42.591;398
12857;42.594;411
12858;42.597;374
12859;42.601;332
12860;42.604;407
12861;42.607;234
12862;42.611;387
12863;42.614;377
12864;42.617;249
12865;42.620;224
12866;42.624;442
12867;42.627;331
12868;42.630;459
12869;42.634;271
12870;42.637;362
12871;42.640;204
12872;42.644;356
12873;42.647;297
12874;42.650;455
12875;42.654;324
12876;42.657;408
12877;42.660;317
12878;42.663;321
12879;42.667;355
12880;42.670;459
12881;42.673;370
12882;42.677;247
12883;42.680;419
12884;42.683;382
12885;42.687;389
12886;42.690;369
12887;42.693;366
12888;42.697;268
12889;42.700;310
12890;42.703;396
12891;42.706;414
12892;42.710;448
12893;42.713;333
12894;42.717;285
12895;42.720;386
12896;42.723;412
12897;42.727;493
12898;42.730;345
12899;42.733;335
12900;42.737;319
12901;42.740;311
12902;42.743;300
12903;42.746;306
12904;42.750;396
12905;42.753;360
12906;42.756;295
12907;42.760;409
12908;42.763;356
12909;42.766;255
12910;42.770;393
12911;42.773;445
12912;42.776;325
12913;42.779;350
12914;42.783;523
12915;42.786;627
12916;42.789;393
12917;42.793;251
12918;42.796;358
12919;42.799;370
12920;42.803;319
12921;42.806;365
12922;42.809;521
12923;42.813;344
12924;42.816;431
12925;42.819;455
12926;42.822;272
12927;42.826;342
12928;42.829;413
12929;42.832;305
12930;42.836;308
12931;42.839;397
12932;42.842;537
12933;42.846;405
12934;42.849;341
12935;42.852;360
12936;42.855;551
12937;42.859;318
12938;42.862;347
12939;42.865;283
12940;42.869;435
12941;42.872;323
12942;42.875;421
12943;42.879;617
12944;42.882;306
12945;42.885;513
12946;42.889;495
12947;42.892;510
12948;42.895;319
12949;42.898;316
12950;42.902;391
12951;42.905;318
12952;42.908;237
12953;42.912;361
12954;42.915;338
12955;42.918;294
12956;42.922;487
12957;42.925;355
12958;42.928;447
12959;42.932;370
12960;42.935;315
12961;42.938;333
12962;42.941;554
12963;42.945;371
12964;42.948;480
12965;42.951;356
12966;42.955;431
12967;42.958;434
12968;42.962;543
12969;42.965;449
12970;42.968;187
12971;42.972;1121
12972;42.975;340
12973;42.978;410
12974;42.981;478
12975;42.985;382
12976;42.988;574
12977;42.991;380
12978;42.995;382
12979;42.998;293
12980;43.001;363
12981;43.005;367
12982;43.008;379
12983;43.011;370
12984;43.014;428
12985;43.018;403
12986;43.021;356
12987;43.024;420
12988;43.028;316
12989;43.031;296
12990;43.034;310
12991;43.038;470
12992;43.041;308
12993;43.044;367
12994;43.048;350
12995;43.051;400
12996;43.054;387
12997;43.057;565
12998;43.061;512
12999;43.064;325
13000;43.067;317
13001;43.071;340
13002;43.074;278
13003;43.077;410
13004;43.081;425
13005;43.084;417
13006;43.087;324
13007;43.091;466
13008;43.094;387
13009;43.097;296
13010;43.100;322
13011;43.104;319
13012;43.107;337
13013;43.110;677
13014;43.114;507
13015;43.117;457
13016;43.120;394
13017;43.124;396
13018;43.127;315
13019;43.130;721
13020;43.133;235
13021;43.137;437
13022;43.140;308
13023;43.143;354
13024;43.147;242
13025;43.150;387
13026;43.153;455
13027;43.157;466
13028;43.160;394
13029;43.163;306
13030;43.167;358
13031;43.170;324
13032;43.173;311
13033;43.176;365
13034;43.180;339
13035;43.183;353
13036;43.186;555
13037;43.190;439
13038;43.193;279
13039;43.196;284
13040;43.200;289
13041;43.203;442
13042;43.206;312
13043;43.209;334
13044;43.213;466
13045;43.216;453
13046;43.220;257
13047;43.223;269
13048;43.226;285
13049;43.230;270
13050;43.233;357
13051;43.236;344
13052;43.240;649
13053;43.243;2318
13054;43.246;315
13055;43.249;397
13056;43.253;284
13057;43.256;249
13058;43.259;330
13059;43.263;283
13060;43.266;294
13061;43.269;198
13062;43.273;319
13063;43.276;326
13064;43.279;302
13065;43.283;296
13066;43.286;293
13067;43.289;334
13068;43.292;293
13069;43.296;409
13070;43.299;378
13071;43.302;492
13072;43.306;2470
13073;43.309;317
13074;43.312;386
13075;43.316;207
13076;43.319;380
13077;43.322;361
13078;43.326;400
13079;43.329;396
13080;43.332;431
13081;43.335;375
13082;43.339;1039
13083;43.342;442
13084;43.345;389
13085;43.349;362
13086;43.352;380
13087;43.355;436
13088;43.359;376
13089;43.362;343
13090;43.365;428
13091;43.368;470
13092;43.372;434
13093;43.375;416
13094;43.378;337
13095;43.382;380
13096;43.385;470
13097;43.388;379
13098;43.392;231
13099;43.395;330
13100;43.398;341
13101;43.402;369
13102;43.405;271
13103;43.408;484
13104;43.411;318
13105;43.415;369
13106;43.418;259
13107;43.421;448
13108;43.425;322
13109;43.428;254
13110;43.431;455
13111;43.435;267
13112;43.438;271
13113;43.441;384
13114;43.444;349
13115;43.448;350
13116;43.451;321
13117;43.454;223
13118;43.458;396
13119;43.461;295
13120;43.465;202
13121;43.468;967
13122;43.471;1326
13123;43.475;383
13124;43.478;316
13125;43.481;283
13126;43.484;306
13127;43.488;1479
13128;43.491;196
13129;43.494;290
13130;43.498;292
13131;43.501;241
13132;43.504;246
13133;43.508;324
13134;43.511;325
13135;43.514;398
13136;43.518;293
13137;43.521;280
13138;43.524;337
13139;43.527;361
13140;43.531;363
13141;43.534;467
13142;43.537;406
13143;43.541;430
13144;43.544;354
13145;43.547;860
13146;43.551;487
13147;43.554;547
13148;43.557;1026
13149;43.561;462
13150;43.564;298
13151;43.567;533
13152;43.570;292
13153;43.574;280
13154;43.577;287
13155;43.580;332
13156;43.584;255
13157;43.587;528
13158;43.590;280
13159;43.594;462
13160;43.597;466
13161;43.600;333
13162;43.603;322
13163;43.607;335
13164;43.610;361
13165;43.613;348
13166;43.617;396
13167;43.620;367
13168;43.623;375
13169;43.627;424
13170;43.630;452
13171;43.633;401
13172;43.637;355
13173;43.640;505
13174;43.643;469
13175;43.646;267
13176;43.650;623
13177;43.653;386
13178;43.656;328
13179;43.660;333
13180;43.663;330
13181;43.666;225
13182;43.670;421
13183;43.673;326
13184;43.676;265
13185;43.680;536
13186;43.683;456
13187;43.686;294
13188;43.689;353
13189;43.693;368
13190;43.696;441
13191;43.699;331
13192;43.703;486
13193;43.706;347
13194;43.709;550
13195;43.713;304
13196;43.716;484
13197;43.720;413
13198;43.723;2377
13199;43.726;204
13200;43.729;356
13201;43.733;358
13202;43.736;366
13203;43.739;459
13204;43.743;521
13205;43.746;344
13206;43.749;377
13207;43.753;458
13208;43.756;369
13209;43.759;557
13210;43.762;338
13211;43.766;460
13212;43.769;514
13213;43.772;364
13214;43.776;467
13215;43.779;324
13216;43.782;397
13217;43.786;497
13218;43.789;296
13219;43.792;440
13220;43.796;298
13221;43.799;255
13222;43.802;394
13223;43.805;290
13224;43.809;250
13225;43.812;347
13226;43.815;280
13227;43.819;302
13228;43.822;306
13229;43.825;217
13230;43.829;373
13231;43.832;482
13232;43.835;452
13233;43.838;364
13234;43.842;388
13235;43.845;353
13236;43.848;402
13237;43.852;445
13238;43.855;374
13239;43.858;419
13240;43.862;428
13241;43.865;462
13242;43.868;339
13243;43.872;453
13244;43.875;1875
13245;43.878;330
13246;43.881;338
13247;43.885;208
13248;43.888;288
13249;43.891;222
13250;43.895;553
13251;43.898;323
13252;43.901;308
13253;43.905;333
13254;43.908;468
13255;43.911;597
13256;43.915;303
13257;43.918;247
13258;43.921;387
13259;43.924;416
13260;43.928;386
13261;43.931;397
13262;43.934;325
13263;43.938;291
13264;43.941;273
13265;43.944;470
13266;43.948;374
13267;43.951;375
13268;43.954;402
13269;43.957;545
13270;43.961;364
13271;43.964;444
13272;43.968;310
13273;43.971;750
13274;43.974;365
13275;43.978;582
13276;43.981;452
13277;43.984;307
13278;43.988;306
13279;43.991;260
13280;43.994;255
13281;43.997;200
13282;44.001;471
13283;44.004;330
13284;44.007;314
13285;44.011;370
13286;44.014;276
13287;44.017;307
13288;44.021;320
13289;44.024;285
13290;44.027;341
13291;44.031;279
13292;44.034;455
13293;44.037;280
13294;44.040;276
13295;44.044;280
13296;44.047;434
13297;44.050;323
13298;44.054;306
13299;44.057;484
13300;44.060;332
13301;44.064;272
13302;44.067;366
13303;44.070;364
13304;44.073;461
13305;44.077;328
13306;44.080;306
13307;44.083;430
13308;44.087;431
13309;44.090;402
13310;44.093;427
13311;44.097;398
13312;44.100;321
13313;44.103;322
13314;44.107;557
13315;44.110;556
13316;44.113;288
13317;44.116;364
13318;44.120;356
13319;44.123;407
13320;44.126;357
13321;44.130;264
13322;44.133;361
13323;44.136;682
13324;44.140;524
13325;44.143;329
13326;44.146;313
13327;44.150;444
13328;44.153;253
13329;44.156;330
13330;44.159;288
13331;44.163;304
13332;44.166;495
13333;44.169;403
13334;44.173;440
13335;44.176;320
13336;44.179;341
13337;44.183;373
13338;44.186;388
13339;44.189;346
13340;44.192;515
13341;44.196;364
13342;44.199;363
13343;44.202;334
13344;44.206;397
13345;44.209;550
13346;44.213;417
13347;44.216;409
13348;44.219;298
13349;44.223;540
13350;44.226;452
13351;44.229;378
13352;44.232;392
13353;44.236;529
13354;44.239;361
13355;44.242;462
13356;44.246;1510
13357;44.249;461
13358;44.252;290
13359;44.256;353
13360;44.259;363
13361;44.262;367
13362;44.266;341
13363;44.269;428
13364;44.272;378
13365;44.275;451
13366;44.279;364
13367;44.282;338
13368;44.285;370
13369;44.289;376
13370;44.292;570
13371;44.295;455
13372;44.299;348
13373;44.302;529
13374;44.305;299
13375;44.309;241
13376;44.312;526
13377;44.315;326
13378;44.318;358
13379;44.322;473
13380;44.325;292
13381;44.328;1821
13382;44.332;299
13383;44.335;485
13384;44.338;327
13385;44.342;546
13386;44.345;372
13387;44.348;330
13388;44.351;525
13389;44.355;391
13390;44.358;263
13391;44.361;356
13392;44.365;367
13393;44.368;400
13394;44.371;436
13395;44.375;310
13396;44.378;313
13397;44.381;342
13398;44.385;389
13399;44.388;354
13400;44.391;250
13401;44.394;1481
13402;44.398;319
13403;44.401;487
13404;44.404;497
13405;44.408;264
13406;44.411;282
13407;44.414;399
13408;44.418;397
13409;44.421;388
13410;44.424;349
13411;44.427;368
13412;44.431;575
13413;44.434;430
13414;44.437;479
13415;44.441;2623
13416;44.444;343
13417;44.447;293
13418;44.451;349
13419;44.454;269
13420;44.457;364
13421;44.461;255
13422;44.464;301
13423;44.467;335
13424;44.471;344
13425;44.474;281
13426;44.477;371
13427;44.481;337
13428;44.484;394
13429;44.487;307
13430;44.491;346
13431;44.494;339
13432;44.497;301
13433;44.501;2672
13434;44.504;434
13435;44.507;271
13436;44.510;340
13437;44.514;515
13438;44.517;418
13439;44.520;399
13440;44.524;334
13441;44.527;363
13442;44.530;319
13443;44.534;428
13444;44.537;321
13445;44.540;277
13446;44.544;330
13447;44.547;378
13448;44.550;643
13449;44.553;310
13450;44.557;451
13451;44.560;376
13452;44.563;366
13453;44.567;300
13454;44.570;251
13455;44.573;251
13456;44.577;305
13457;44.580;487
13458;44.583;361
13459;44.586;397
13460;44.590;335
13461;44.593;249
13462;44.596;406
13463;44.600;378
13464;44.603;669
13465;44.606;312
13466;44.610;460
13467;44.613;377
13468;44.616;383
13469;44.620;626
13470;44.623;256
13471;44.626;319
13472;44.629;337
13473;44.633;244
13474;44.636;391
13475;44.639;488
13476;44.643;328
13477;44.646;362
13478;44.649;371
13479;44.653;341
13480;44.656;277
13481;44.659;423
13482;44.662;531
13483;44.666;413
13484;44.669;363
13485;44.672;231
13486;44.676;309
13487;44.679;394
13488;44.682;497
13489;44.686;393
13490;44.689;1310
13491;44.692;215
13492;44.696;436
13493;44.699;253
13494;44.702;226
13495;44.705;222
13496;44.709;225
13497;44.712;434
13498;44.716;368
13499;44.719;376
13500;44.722;282
13501;44.726;325
13502;44.729;275
13503;44.732;425
13504;44.736;350
13505;44.739;376
13506;44.742;433
13507;44.745;422
13508;44.749;521
13509;44.752;570
13510;44.755;416
13511;44.759;286
13512;44.762;325
13513;44.765;356
13514;44.769;425
13515;44.772;325
13516;44.775;540
13517;44.779;304
13518;44.782;380
13519;44.785;372
13520;44.788;352
13521;44.792;561
13522;44.795;340
13523;44.798;416
13524;44.802;381
13525;44.805;316
13526;44.808;318
13527;44.812;235
13528;44.815;423
13529;44.818;1187
13530;44.821;325
13531;44.825;292
13532;44.828;321
13533;44.831;341
13534;44.835;446
13535;44.838;383
13536;44.841;360
13537;44.845;396
13538;44.848;351
13539;44.851;415
13540;44.855;476
13541;44.858;377
13542;44.861;336
13543;44.864;318
13544;44.868;307
13545;44.871;325
13546;44.874;384
13547;44.878;448
13548;44.881;429
13549;44.884;350
13550;44.888;477
13551;44.891;403
13552;44.894;287
13553;44.898;200
13554;44.901;261
13555;44.904;243
13556;44.907;420
13557;44.911;326
13558;44.914;3273
13559;44.917;389
13560;44.921;384
13561;44.924;659
13562;44.927;369
13563;44.931;259
13564;44.934;330
13565;44.937;303
13566;44.940;325
13567;44.944;322
13568;44.947;351
13569;44.950;333
13570;44.954;432
13571;44.957;339
13572;44.960;452
13573;44.964;592
13574;44.967;259
13575;44.971;677
13576;44.974;456
13577;44.977;309
13578;44.980;491
13579;44.984;440
13580;44.987;353
13581;44.990;315
13582;44.994;320
13583;44.997;446
13584;45.000;302
13585;45.004;418
13586;45.007;437
13587;45.010;334
13588;45.014;341
13589;45.017;287
13590;45.020;409
13591;45.023;345
13592;45.027;505
13593;45.030;469
13594;45.033;366
13595;45.037;423
13596;45.040;385
13597;45.043;380
13598;45.047;328
13599;45.050;396
13600;45.053;729
13601;45.057;416
13602;45.060;407
13603;45.063;345
13604;45.066;406
13605;45.070;344
13606;45.073;299
13607;45.076;263
13608;45.080;273
13609;45.083;358
13610;45.086;222
13611;45.090;313
13612;45.093;379
13613;45.096;397
13614;45.099;240
13615;45.103;303
13616;45.106;366
13617;45.109;512
13618;45.113;399
13619;45.116;435
13620;45.119;399
13621;45.123;271
13622;45.126;318
13623;45.129;342
13624;45.133;431
13625;45.136;263
13626;45.139;331
13627;45.142;415
13628;45.146;308
13629;45.149;362
13630;45.152;564
13631;45.156;303
13632;45.159;271
13633;45.162;365
13634;45.166;337
13635;45.169;363
13636;45.172;356
13637;45.175;317
13638;45.179;336
13639;45.182;356
13640;45.185;309
13641;45.189;402
13642;45.192;437
13643;45.195;618
13644;45.199;482
13645;45.202;311
13646;45.205;423
13647;45.209;393
13648;45.212;275
13649;45.215;315
13650;45.219;292
13651;45.222;442
13652;45.225;341
13653;45.229;372
13654;45.232;323
13655;45.235;418
13656;45.239;432
13657;45.242;450
13658;45.245;295
13659;45.249;347
13660;45.252;427
13661;45.255;315
13662;45.258;453
13663;45.262;311
13664;45.265;272
13665;45.268;349
13666;45.272;378
13667;45.275;278
13668;45.278;550
13669;45.282;448
13670;45.285;376
13671;45.288;310
13672;45.292;380
13673;45.295;398
13674;45.298;270
13675;45.301;453
13676;45.305;483
13677;45.308;420
13678;45.311;330
13679;45.315;432
13680;45.318;424
13681;45.321;325
13682;45.325;275
13683;45.328;1102
13684;45.331;469
13685;45.334;317
13686;45.338;587
13687;45.341;387
13688;45.344;2275
13689;45.348;309
13690;45.351;486
13691;45.354;278
13692;45.358;475
13693;45.361;525
13694;45.364;773
13695;45.368;412
13696;45.371;336
13697;45.374;607
13698;45.377;345
13699;45.381;361
13700;45.384;477
13701;45.387;476
13702;45.391;410
13703;45.394;310
13704;45.397;281
13705;45.401;548
13706;45.404;373
13707;45.407;319
13708;45.410;317
13709;45.414;478
13710;45.417;477
13711;45.420;255
13712;45.424;414
13713;45.427;347
13714;45.430;475
13715;45.434;415
13716;45.437;352
13717;45.440;239
13718;45.444;389
13719;45.447;415
13720;45.450;344
13721;45.453;375
13722;45.457;350
13723;45.460;373
13724;45.464;332
13725;45.467;288
13726;45.470;533
13727;45.474;398
13728;45.477;381
13729;45.480;334
13730;45.484;416
13731;45.487;459
13732;45.490;2167
13733;45.493;486
13734;45.497;392
13735;45.500;435
13736;45.503;297
13737;45.507;503
13738;45.510;447
13739;45.513;521
13740;45.517;405
13741;45.520;331
13742;45.523;548
13743;45.527;295
13744;45.530;369
13745;45.533;320
13746;45.536;509
13747;45.540;350
13748;45.543;338
13749;45.546;361
13750;45.550;405
13751;45.553;368
13752;45.556;392
13753;45.560;514
13754;45.563;519
13755;45.566;400
13756;45.569;345
13757;45.573;326
13758;45.576;384
13759;45.579;406
13760;45.583;369
13761;45.586;331
13762;45.589;425
13763;45.593;338
13764;45.596;498
13765;45.599;522
13766;45.603;401
13767;45.606;399
13768;45.609;416
13769;45.612;355
13770;45.616;362
13771;45.619;322
13772;45.622;412
13773;45.626;450
13774;45.629;447
13775;45.632;396
13776;45.636;299
13777;45.639;348
13778;45.642;2233
13779;45.646;326
13780;45.649;342
13781;45.652;317
13782;45.655;331
13783;45.659;399
13784;45.662;431
13785;45.665;269
13786;45.669;544
13787;45.672;369
13788;45.675;278
13789;45.679;323
13790;45.682;360
13791;45.685;347
13792;45.688;225
13793;45.692;535
13794;45.695;434
13795;45.698;367
13796;45.702;479
13797;45.705;288
13798;45.708;444
13799;45.712;422
13800;45.715;453
13801;45.719;568
13802;45.722;281
13803;45.725;350
13804;45.728;481
13805;45.732;352
13806;45.735;400
13807;45.738;325
13808;45.742;930
13809;45.745;230
13810;45.748;349
13811;45.752;589
13812;45.755;402
13813;45.758;339
13814;45.762;583
13815;45.765;246
13816;45.768;467
13817;45.771;641
13818;45.775;581
13819;45.778;1908
13820;45.781;998
13821;45.785;428
13822;45.788;304
13823;45.791;374
13824;45.795;409
13825;45.798;497
13826;45.801;478
13827;45.804;249
13828;45.808;561
13829;45.811;334
13830;45.814;365
13831;45.818;329
13832;45.821;446
13833;45.824;443
13834;45.828;225
13835;45.831;331
13836;45.834;500
13837;45.838;418
13838;45.841;402
13839;45.844;500
13840;45.847;516
13841;45.851;310
13842;45.854;346
13843;45.857;484
13844;45.861;416
13845;45.864;457
13846;45.867;460
13847;45.871;542
13848;45.874;503
13849;45.877;491
13850;45.881;355
13851;45.884;314
13852;45.887;224
13853;45.890;267
13854;45.894;562
13855;45.897;1705
13856;45.900;518
13857;45.904;213
13858;45.907;226
13859;45.910;407
13860;45.914;324
13861;45.917;274
13862;45.920;362
13863;45.923;554
13864;45.927;298
13865;45.930;270
13866;45.933;355
13867;45.937;324
13868;45.940;318
13869;45.943;455
13870;45.947;338
13871;45.950;348
13872;45.953;418
13873;45.957;417
13874;45.960;281
13875;45.963;399
13876;45.967;332
13877;45.970;383
13878;45.973;336
13879;45.977;522
13880;45.980;375
13881;45.983;311
13882;45.987;331
13883;45.990;697
13884;45.993;335
13885;45.997;248
13886;46.000;299
13887;46.003;267
13888;46.006;355
13889;46.010;341
13890;46.013;388
13891;46.016;544
13892;46.020;273
13893;46.023;341
13894;46.026;312
13895;46.030;288
13896;46.033;305
13897;46.036;371
13898;46.039;2361
13899;46.043;285
13900;46.046;400
13901;46.049;486
13902;46.053;355
13903;46.056;456
13904;46.059;575
13905;46.063;2422
13906;46.066;253
13907;46.069;307
13908;46.073;696
13909;46.076;686
13910;46.079;249
13911;46.082;369
13912;46.086;482
13913;46.089;450
13914;46.092;282
13915;46.096;415
13916;46.099;329
13917;46.102;360
13918;46.106;319
13919;46.109;247
13920;46.112;351
13921;46.116;231
13922;46.119;281
13923;46.122;444
13924;46.125;320
13925;46.129;372
13926;46.132;517
13927;46.135;317
13928;46.139;458
13929;46.142;536
13930;46.145;635
13931;46.149;367
13932;46.152;348
13933;46.155;476
13934;46.158;307
13935;46.162;266
13936;46.165;376
13937;46.168;441
13938;46.172;276
13939;46.175;320
13940;46.178;681
13941;46.182;416
13942;46.185;271
13943;46.188;280
13944;46.192;353
13945;46.195;338
13946;46.198;1837
13947;46.201;366
13948;46.205;471
13949;46.208;251
13950;46.212;451
13951;46.215;331
13952;46.218;406
13953;46.222;383
13954;46.225;358
13955;46.228;450
13956;46.232;285
13957;46.235;329
13958;46.238;400
13959;46.241;461
13960;46.245;305
13961;46.248;432
13962;46.251;340
13963;46.255;376
13964;46.258;384
13965;46.261;389
13966;46.265;348
13967;46.268;458
13968;46.271;459
13969;46.275;436
13970;46.278;322
13971;46.281;355
13972;46.284;361
13973;46.288;389
13974;46.291;341
13975;46.294;512
13976;46.298;355
13977;46.301;423
13978;46.304;421
13979;46.308;421
13980;46.311;547
13981;46.314;376
13982;46.317;449
13983;46.321;473
13984;46.324;439
13985;46.327;453
13986;46.331;618
13987;46.334;312
13988;46.337;386
13989;46.341;389
13990;46.344;315
13991;46.347;453
13992;46.351;746
13993;46.354;549
13994;46.357;344
13995;46.360;524
13996;46.364;432
13997;46.367;426
13998;46.370;511
13999;46.374;487
14000;46.377;398
14001;46.380;302
14002;46.384;344
14003;46.387;318
14004;46.390;343
14005;46.393;325
14006;46.397;293
14007;46.400;419
14008;46.403;332
14009;46.407;357
14010;46.410;408
14011;46.413;429
14012;46.417;329
14013;46.420;284
14014;46.423;314
14015;46.427;350
14016;46.430;362
14017;46.433;454
14018;46.436;520
14019;46.440;443
14020;46.443;511
14021;46.446;454
14022;46.450;342
14023;46.453;368
14024;46.456;446
14025;46.460;415
14026;46.463;473
14027;46.467;341
14028;46.470;288
14029;46.473;333
14030;46.476;249
14031;46.480;356
14032;46.483;294
14033;46.486;425
14034;46.490;289
14035;46.493;370
14036;46.496;454
14037;46.500;443
14038;46.503;301
14039;46.506;349
14040;46.510;351
14041;46.513;1761
14042;46.516;381
14043;46.519;405
14044;46.523;294
14045;46.526;399
14046;46.529;452
14047;46.533;916
14048;46.536;431
14049;46.539;329
14050;46.543;237
14051;46.546;584
14052;46.549;362
14053;46.552;299
14054;46.556;449
14055;46.559;491
14056;46.562;353
14057;46.566;386
14058;46.569;520
14059;46.572;575
14060;46.576;516
14061;46.579;375
14062;46.582;304
14063;46.586;501
14064;46.589;413
14065;46.592;398
14066;46.595;327
14067;46.599;360
14068;46.602;436
14069;46.605;418
14070;46.609;544
14071;46.612;458
14072;46.615;424
14073;46.619;389
14074;46.622;238
14075;46.625;345
14076;46.628;385
14077;46.632;452
14078;46.635;498
14079;46.638;550
14080;46.642;454
14081;46.645;419
14082;46.648;435
14083;46.652;473
14084;46.655;456
14085;46.658;426
14086;46.662;389
14087;46.665;325
14088;46.668;333
14089;46.671;357
14090;46.675;501
14091;46.678;413
14092;46.681;642
14093;46.685;313
14094;46.688;328
14095;46.691;300
14096;46.695;350
14097;46.698;408
14098;46.701;359
14099;46.705;279
14100;46.708;343
14101;46.711;341
14102;46.715;395
14103;46.718;357
14104;46.721;555
14105;46.725;411
14106;46.728;458
14107;46.731;334
14108;46.735;483
14109;46.738;430
14110;46.741;384
14111;46.745;517
14112;46.748;355
14113;46.751;412
14114;46.754;411
14115;46.758;328
14116;46.761;593
14117;46.764;425
14118;46.768;484
14119;46.771;404
14120;46.774;735
14121;46.778;345
14122;46.781;427
14123;46.784;403
14124;46.787;413
14125;46.791;443
14126;46.794;343
14127;46.797;468
14128;46.801;385
14129;46.804;399
14130;46.807;439
14131;46.811;437
14132;46.814;471
14133;46.817;450
14134;46.821;486
14135;46.824;650
14136;46.827;386
14137;46.830;461
14138;46.834;464
14139;46.837;391
14140;46.840;477
14141;46.844;354
14142;46.847;260
14143;46.850;334
14144;46.854;297
14145;46.857;302
14146;46.860;287
14147;46.864;402
14148;46.867;333
14149;46.870;329
14150;46.873;342
14151;46.877;328
14152;46.880;573
14153;46.883;299
14154;46.887;324
14155;46.890;302
14156;46.893;524
14157;46.897;408
14158;46.900;468
14159;46.903;276
14160;46.906;427
14161;46.910;458
14162;46.913;449
14163;46.916;372
14164;46.920;432
14165;46.923;608
14166;46.926;527
14167;46.930;399
14168;46.933;526
14169;46.936;406
14170;46.940;549
14171;46.943;485
14172;46.946;524
14173;46.949;405
14174;46.953;389
14175;46.956;464
14176;46.959;370
14177;46.963;416
14178;46.966;384
14179;46.970;429
14180;46.973;417
14181;46.976;490
14182;46.980;344
14183;46.983;350
14184;46.986;444
14185;46.989;395
14186;46.993;414
14187;46.996;438
14188;46.999;365
14189;47.003;407
14190;47.006;344
14191;47.009;244
14192;47.013;597
14193;47.016;434
14194;47.019;385
14195;47.022;447
14196;47.026;502
14197;47.029;433
14198;47.032;533
14199;47.036;324
14200;47.039;517
14201;47.042;343
14202;47.046;396
14203;47.049;2201
14204;47.052;424
14205;47.056;426
14206;47.059;336
14207;47.062;532
14208;47.065;401
14209;47.069;373
14210;47.072;368
14211;47.075;405
14212;47.079;484
14213;47.082;426
14214;47.085;496
14215;47.089;461
14216;47.092;380
14217;47.095;288
14218;47.099;575
14219;47.102;511
14220;47.105;295
14221;47.108;497
14222;47.112;536
14223;47.115;292
14224;47.118;455
14225;47.122;411
14226;47.125;654
14227;47.128;402
14228;47.132;462
14229;47.135;440
14230;47.138;477
14231;47.141;509
14232;47.145;310
14233;47.148;441
14234;47.151;466
14235;47.155;492
14236;47.158;342
14237;47.161;418
14238;47.165;391
14239;47.168;387
14240;47.171;429
14241;47.175;305
14242;47.178;394
14243;47.181;329
14244;47.184;300
14245;47.188;1940
14246;47.191;643
14247;47.194;329
14248;47.198;350
14249;47.201;379
14250;47.204;523
14251;47.208;444
14252;47.211;339
14253;47.215;545
14254;47.218;319
14255;47.221;261
14256;47.224;659
14257;47.228;406
14258;47.231;294
14259;47.234;419
14260;47.238;449
14261;47.241;354
14262;47.244;373
14263;47.248;376
14264;47.251;401
14265;47.254;411
14266;47.257;376
14267;47.261;340
14268;47.264;375
14269;47.267;378
14270;47.271;1342
14271;47.274;313
14272;47.277;430
14273;47.281;363
14274;47.284;400
14275;47.287;1446
14276;47.291;329
14277;47.294;500
14278;47.297;363
14279;47.300;791
14280;47.304;456
14281;47.307;350
14282;47.310;430
14283;47.314;350
14284;47.317;267
14285;47.320;378
14286;47.324;490
14287;47.327;427
14288;47.330;721
14289;47.334;370
14290;47.337;401
14291;47.340;534
14292;47.343;455
14293;47.347;437
14294;47.350;532
14295;47.353;574
14296;47.357;428
14297;47.360;385
14298;47.363;393
14299;47.367;444
14300;47.370;474
14301;47.373;378
14302;47.376;471
14303;47.380;310
14304;47.383;526
14305;47.386;391
14306;47.390;362
14307;47.393;396
14308;47.396;404
14309;47.400;379
14310;47.403;320
14311;47.406;502
14312;47.410;273
14313;47.413;352
14314;47.416;460
14315;47.419;295
14316;47.423;456
14317;47.426;2884
14318;47.429;330
14319;47.433;353
14320;47.436;335
14321;47.439;386
14322;47.443;334
14323;47.446;495
14324;47.449;335
14325;47.452;322
14326;47.456;428
14327;47.459;371
14328;47.463;337
14329;47.466;413
14330;47.469;603
14331;47.473;545
14332;47.476;517
14333;47.479;318
14334;47.483;477
14335;47.486;340
14336;47.489;431
14337;47.492;443
14338;47.496;424
14339;47.499;2778
14340;47.502;395
14341;47.506;465
14342;47.509;481
14343;47.512;536
14344;47.516;591
14345;47.519;371
14346;47.522;383
14347;47.526;458
14348;47.529;457
14349;47.532;812
14350;47.535;322
14351;47.539;508
14352;47.542;316
14353;47.545;508
14354;47.549;501
14355;47.552;559
14356;47.555;502
14357;47.559;402
14358;47.562;414
14359;47.565;587
14360;47.569;381
14361;47.572;291
14362;47.575;341
14363;47.578;400
14364;47.582;363
14365;47.585;554
14366;47.588;324
14367;47.592;366
14368;47.595;337
14369;47.598;426
14370;47.602;471
14371;47.605;425
14372;47.608;425
14373;47.611;608
14374;47.615;473
14375;47.618;465
14376;47.621;413
14377;47.625;677
14378;47.628;326
14379;47.631;342
14380;47.635;353
14381;47.638;396
14382;47.641;462
14383;47.645;377
14384;47.648;354
14385;47.651;566
14386;47.654;400
14387;47.658;348
14388;47.661;436
14389;47.664;332
14390;47.668;404
14391;47.671;468
14392;47.674;296
14393;47.678;371
14394;47.681;432
14395;47.684;477
14396;47.688;327
14397;47.691;476
14398;47.694;391
14399;47.697;377
14400;47.701;348
14401;47.704;515
14402;47.707;416
14403;47.711;447
14404;47.714;419
14405;47.718;345
14406;47.721;385
14407;47.724;352
14408;47.728;422
14409;47.731;406
14410;47.734;309
14411;47.738;475
14412;47.741;566
14413;47.744;336
14414;47.747;308
14415;47.751;791
14416;47.754;363
14417;47.757;439
14418;47.761;405
14419;47.764;438
14420;47.767;374
14421;47.771;456
14422;47.774;659
14423;47.777;545
14424;47.780;413
14425;47.784;337
14426;47.787;457
14427;47.790;443
14428;47.794;467
14429;47.797;437
14430;47.800;469
14431;47.804;429
14432;47.807;397
14433;47.810;352
14434;47.814;511
14435;47.817;513
14436;47.820;403
14437;47.823;451
14438;47.827;416
14439;47.830;527
14440;47.833;347
14441;47.837;401
14442;47.840;381
14443;47.843;404
14444;47.847;559
14445;47.850;374
14446;47.853;465
14447;47.856;431
14448;47.860;394
14449;47.863;345
14450;47.866;403
14451;47.870;501
14452;47.873;472
14453;47.876;468
14454;47.880;463
14455;47.883;697
14456;47.886;487
14457;47.890;1220
14458;47.893;425
14459;47.896;458
14460;47.899;387
14461;47.903;344
14462;47.906;485
14463;47.909;566
14464;47.913;388
14465;47.916;360
14466;47.919;402
14467;47.923;374
14468;47.926;437
14469;47.929;444
14470;47.933;450
14471;47.936;365
14472;47.939;417
14473;47.942;517
14474;47.946;423
14475;47.949;483
14476;47.952;2586
14477;47.956;342
14478;47.959;323
14479;47.963;326
14480;47.966;339
14481;47.969;396
14482;47.973;423
14483;47.976;643
14484;47.979;420
14485;47.982;415
14486;47.986;526
14487;47.989;437
14488;47.992;346
14489;47.996;389
14490;47.999;502
14491;48.002;380
14492;48.006;365
14493;48.009;489
14494;48.012;604
14495;48.015;424
14496;48.019;386
14497;48.022;982
14498;48.025;468
14499;48.029;340
14500;48.032;266
14501;48.035;320
14502;48.039;365
14503;48.042;263
14504;48.045;372
14505;48.049;372
14506;48.052;456
14507;48.055;343
14508;48.058;464
14509;48.062;331
14510;48.065;439
14511;48.068;537
14512;48.072;502
14513;48.075;419
14514;48.078;386
14515;48.082;477
14516;48.085;495
14517;48.088;397
14518;48.091;341
14519;48.095;374
14520;48.098;329
14521;48.101;381
14522;48.105;337
14523;48.108;430
14524;48.111;373
14525;48.115;451
14526;48.118;376
14527;48.121;582
14528;48.125;524
14529;48.128;405
14530;48.131;492
14531;48.134;525
14532;48.138;434
14533;48.141;422
14534;48.144;313
14535;48.148;525
14536;48.151;399
14537;48.154;519
14538;48.158;431
14539;48.161;553
14540;48.164;409
14541;48.168;444
14542;48.171;403
14543;48.174;519
14544;48.177;536
14545;48.181;509
14546;48.184;462
14547;48.187;444
14548;48.191;409
14549;48.194;389
14550;48.197;409
14551;48.201;421
14552;48.204;465
14553;48.207;409
14554;48.210;449
14555;48.214;439
14556;48.217;422
14557;48.221;382
14558;48.224;326
14559;48.227;420
14560;48.231;337
14561;48.234;263
14562;48.237;346
14563;48.241;1391
14564;48.244;560
14565;48.247;365
14566;48.250;408
14567;48.254;736
14568;48.257;427
14569;48.260;464
14570;48.264;975
14571;48.267;455
14572;48.270;379
14573;48.274;369
14574;48.277;344
14575;48.280;2753
14576;48.284;386
14577;48.287;322
14578;48.290;492
14579;48.293;470
14580;48.297;380
14581;48.300;622
14582;48.303;413
14583;48.307;443
14584;48.310;369
14585;48.313;412
14586;48.317;444
14587;48.320;430
14588;48.323;411
14589;48.327;337
14590;48.330;466
14591;48.333;484
14592;48.336;378
14593;48.340;400
14594;48.343;2555
14595;48.346;499
14596;48.350;374
14597;48.353;519
14598;48.356;338
14599;48.360;434
14600;48.363;425
14601;48.366;400
14602;48.369;387
14603;48.373;382
14604;48.376;449
14605;48.379;428
14606;48.383;503
14607;48.386;478
14608;48.389;409
14609;48.393;405
14610;48.396;347
14611;48.399;401
14612;48.403;1120
14613;48.406;472
14614;48.409;431
14615;48.412;422
14616;48.416;439
14617;48.419;527
14618;48.422;444
14619;48.426;303
14620;48.429;373
14621;48.432;380
14622;48.436;478
14623;48.439;513
14624;48.442;499
14625;48.445;438
14626;48.449;504
14627;48.452;552
14628;48.455;475
14629;48.459;536
14630;48.462;480
14631;48.466;368
14632;48.469;399
14633;48.472;298
14634;48.476;359
14635;48.479;474
14636;48.482;429
14637;48.485;621
14638;48.489;301
14639;48.492;375
14640;48.495;356
14641;48.499;346
14642;48.502;380
14643;48.505;342
14644;48.509;481
14645;48.512;408
14646;48.515;376
14647;48.519;376
14648;48.522;469
14649;48.525;465
14650;48.528;359
14651;48.532;1771
14652;48.535;405
14653;48.538;434
14654;48.542;443
14655;48.545;310
14656;48.548;380
14657;48.552;416
14658;48.555;452
14659;48.558;412
14660;48.562;461
14661;48.565;386
14662;48.568;665
14663;48.571;448
14664;48.575;452
14665;48.578;582
14666;48.581;516
14667;48.585;600
14668;48.588;381
14669;48.591;526
14670;48.595;511
14671;48.598;375
14672;48.601;369
14673;48.604;431
14674;48.608;388
14675;48.611;470
14676;48.614;511
14677;48.618;363
14678;48.621;444
14679;48.624;2369
14680;48.628;444
14681;48.631;476
14682;48.634;486
14683;48.638;365
14684;48.641;398
14685;48.644;524
14686;48.647;447
14687;48.651;365
14688;48.654;325
14689;48.657;366
14690;48.661;578
14691;48.664;360
14692;48.667;445
14693;48.671;384
14694;48.674;630
14695;48.677;376
14696;48.680;432
14697;48.684;451
14698;48.687;405
14699;48.690;464
14700;48.694;342
14701;48.697;567
14702;48.700;451
14703;48.704;443
14704;48.707;455
14705;48.710;564
14706;48.714;509
14707;48.717;502
14708;48.720;440
14709;48.724;478
14710;48.727;357
14711;48.730;381
14712;48.734;324
14713;48.737;470
14714;48.740;532
14715;48.744;399
14716;48.747;462
14717;48.750;362
14718;48.754;436
14719;48.757;422
14720;48.760;444
14721;48.763;434
14722;48.767;369
14723;48.770;447
14724;48.773;472
14725;48.777;714
14726;48.780;512
14727;48.783;383
14728;48.787;413
14729;48.790;488
14730;48.793;353
14731;48.797;541
14732;48.800;390
14733;48.803;627
14734;48.806;427
14735;48.810;481
14736;48.813;529
14737;48.816;452
14738;48.820;460
14739;48.823;654
14740;48.826;568
14741;48.830;479
14742;48.833;371
14743;48.836;406
14744;48.839;519
14745;48.843;375
14746;48.846;289
14747;48.849;1931
14748;48.853;928
14749;48.856;593
14750;48.859;545
14751;48.863;435
14752;48.866;340
14753;48.869;391
14754;48.873;449
14755;48.876;502
14756;48.879;362
14757;48.882;397
14758;48.886;545
14759;48.889;488
14760;48.892;377
14761;48.896;599
14762;48.899;418
14763;48.902;468
14764;48.906;602
14765;48.909;640
14766;48.912;358
14767;48.916;519
14768;48.919;389
14769;48.922;363
14770;48.925;415
14771;48.929;625
14772;48.932;374
14773;48.935;472
14774;48.939;480
14775;48.942;443
14776;48.945;443
14777;48.949;352
14778;48.952;505
14779;48.955;331
14780;48.958;397
14781;48.962;448
14782;48.966;536
14783;48.969;443
14784;48.972;405
14785;48.976;436
14786;48.979;415
14787;48.982;453
14788;48.986;434
14789;48.989;379
14790;48.992;446
14791;48.995;447
14792;48.999;547
14793;49.002;443
14794;49.005;385
14795;49.009;484
14796;49.012;391
14797;49.015;390
14798;49.019;451
14799;49.022;361
14800;49.025;409
14801;49.029;357
14802;49.032;392
14803;49.035;533
14804;49.038;579
14805;49.042;1213
14806;49.045;427
14807;49.048;349
14808;49.052;361
14809;49.055;471
14810;49.058;403
14811;49.062;388
14812;49.065;367
14813;49.068;366
14814;49.072;344
14815;49.075;398
14816;49.078;455
14817;49.081;373
14818;49.085;328
14819;49.088;426
14820;49.091;356
14821;49.095;602
14822;49.098;411
14823;49.101;446
14824;49.105;420
14825;49.108;581
14826;49.111;323
14827;49.114;345
14828;49.118;374
14829;49.121;429
14830;49.124;519
14831;49.128;391
14832;49.131;1933
14833;49.134;360
14834;49.138;395
14835;49.141;405
14836;49.144;434
14837;49.148;452
14838;49.151;323
14839;49.154;296
14840;49.157;636
14841;49.161;327
14842;49.164;390
14843;49.167;636
14844;49.171;344
14845;49.174;527
14846;49.177;436
14847;49.181;2198
14848;49.184;499
14849;49.187;368
14850;49.190;2528
14851;49.194;452
14852;49.197;311
14853;49.200;335
14854;49.204;528
14855;49.207;535
14856;49.210;359
14857;49.214;314
14858;49.217;541
14859;49.221;435
14860;49.224;678
14861;49.227;448
14862;49.230;564
14863;49.234;484
14864;49.237;550
14865;49.240;418
14866;49.244;457
14867;49.247;462
14868;49.250;413
14869;49.254;841
14870;49.257;388
14871;49.260;366
14872;49.264;446
14873;49.267;376
14874;49.270;545
14875;49.273;388
14876;49.277;390
14877;49.280;470
14878;49.283;393
14879;49.287;363
14880;49.290;524
14881;49.293;362
14882;49.297;365
14883;49.300;444
14884;49.303;406
14885;49.307;451
14886;49.310;441
14887;49.313;482
14888;49.316;540
14889;49.320;603
14890;49.323;567
14891;49.326;547
14892;49.330;499
14893;49.333;523
14894;49.336;426
14895;49.340;1323
14896;49.343;573
14897;49.346;394
14898;49.349;427
14899;49.353;384
14900;49.356;490
14901;49.359;476
14902;49.363;374
14903;49.366;740
14904;49.369;493
14905;49.373;451
14906;49.376;646
14907;49.379;633
14908;49.383;364
14909;49.386;1063
14910;49.389;541
14911;49.392;436
14912;49.396;620
14913;49.399;461
14914;49.402;607
14915;49.406;419
14916;49.409;488
14917;49.412;467
14918;49.416;407
14919;49.419;430
14920;49.422;437
14921;49.426;539
14922;49.429;519
14923;49.432;381
14924;49.435;522
14925;49.439;335
14926;49.442;1014
14927;49.445;454
14928;49.449;385
14929;49.452;602
14930;49.455;473
14931;49.459;493
14932;49.462;496
14933;49.466;513
14934;49.469;544
14935;49.472;493
14936;49.475;380
14937;49.479;447
14938;49.482;466
14939;49.485;550
14940;49.489;460
14941;49.492;460
14942;49.495;463
14943;49.499;456
14944;49.502;498
14945;49.505;368
14946;49.508;691
14947;49.512;335
14948;49.515;662
14949;49.518;525
14950;49.522;542
14951;49.525;560
14952;49.528;515
14953;49.532;519
14954;49.535;660
14955;49.538;435
14956;49.542;436
14957;49.545;513
14958;49.548;2810
14959;49.551;496
14960;49.555;409
14961;49.558;626
14962;49.561;543
14963;49.565;474
14964;49.568;484
14965;49.571;434
14966;49.575;473
14967;49.578;402
14968;49.581;457
14969;49.584;460
14970;49.588;385
14971;49.591;615
14972;49.594;445
14973;49.598;391
14974;49.601;488
14975;49.604;385
14976;49.608;513
14977;49.611;2560
14978;49.614;614
14979;49.618;475
14980;49.621;486
14981;49.624;360
14982;49.627;339
14983;49.631;362
14984;49.634;338
14985;49.637;371
14986;49.641;376
14987;49.644;587
14988;49.647;430
14989;49.651;561
14990;49.654;424
14991;49.657;692
14992;49.661;356
14993;49.664;432
14994;49.667;375
14995;49.670;715
14996;49.674;354
14997;49.677;524
14998;49.680;377
14999;49.684;422
15000;49.687;556
15001;49.690;362
15002;49.694;486
15003;49.697;369
15004;49.700;489
15005;49.703;394
15006;49.707;360
15007;49.710;381
15008;49.714;2415
15009;49.717;354
15010;49.720;320
15011;49.724;345
15012;49.727;363
15013;49.730;359
15014;49.734;366
15015;49.737;450
15016;49.740;341
15017;49.743;393
15018;49.747;520
15019;49.750;387
15020;49.753;517
15021;49.757;542
15022;49.760;425
15023;49.763;480
15024;49.767;479
15025;49.770;378
15026;49.773;500
15027;49.777;1315
15028;49.780;358
15029;49.783;355
15030;49.786;356
15031;49.790;475
15032;49.793;484
15033;49.796;546
15034;49.800;403
15035;49.803;375
15036;49.806;514
15037;49.810;352
15038;49.813;551
15039;49.816;420
15040;49.819;351
15041;49.823;443
15042;49.826;521
15043;49.829;282
15044;49.833;472
15045;49.836;440
15046;49.839;1028
15047;49.843;601
15048;49.846;522
15049;49.849;320
15050;49.853;383
15051;49.856;2766
15052;49.859;505
15053;49.862;597
15054;49.866;403
15055;49.869;330
15056;49.872;492
15057;49.876;396
15058;49.879;418
15059;49.882;420
15060;49.886;540
15061;49.889;414
15062;49.892;536
15063;49.896;506
15064;49.899;566
15065;49.902;517
15066;49.905;497
15067;49.909;466
15068;49.912;387
15069;49.915;437
15070;49.919;434
15071;49.922;397
15072;49.925;422
15073;49.929;456
15074;49.932;504
15075;49.935;431
15076;49.938;442
15077;49.942;459
15078;49.945;323
15079;49.948;421
15080;49.952;369
15081;49.955;672
15082;49.958;405
15083;49.962;453
15084;49.965;456
15085;49.969;458
15086;49.972;486
15087;49.975;679
15088;49.978;450
15089;49.982;454
15090;49.985;422
15091;49.988;616
15092;49.992;443
15093;49.995;448
15094;49.998;397
15095;50.002;512
15096;50.005;359
15097;50.008;522
15098;50.012;393
15099;50.015;375
15100;50.018;388
15101;50.021;538
15102;50.025;439
15103;50.028;355
15104;50.031;443
15105;50.035;317
15106;50.038;519
15107;50.041;326
15108;50.045;486
15109;50.048;363
15110;50.051;434
15111;50.055;462
15112;50.058;541
15113;50.061;489
15114;50.064;674
15115;50.068;442
15116;50.071;469
15117;50.074;533
15118;50.078;508
15119;50.081;517
15120;50.084;610
15121;50.088;430
15122;50.091;548
15123;50.094;592
15124;50.097;496
15125;50.101;479
15126;50.104;612
15127;50.107;552
15128;50.111;545
15129;50.114;548
15130;50.117;485
15131;50.121;415
15132;50.124;621
15133;50.127;505
15134;50.131;451
15135;50.134;477
15136;50.137;398
15137;50.140;446
15138;50.144;377
15139;50.147;395
15140;50.150;358
15141;50.154;574
15142;50.157;697
15143;50.160;374
15144;50.164;377
15145;50.167;585
15146;50.170;404
15147;50.173;468
15148;50.177;430
15149;50.180;417
15150;50.183;470
15151;50.187;438
15152;50.190;459
15153;50.193;411
15154;50.197;412
15155;50.200;431
15156;50.203;378
15157;50.207;556
15158;50.210;346
15159;50.213;446
15160;50.217;420
15161;50.220;344
15162;50.223;502
15163;50.227;505
15164;50.230;378
15165;50.233;428
15166;50.237;496
15167;50.240;432
15168;50.243;447
15169;50.247;361
15170;50.250;386
15171;50.253;442
15172;50.256;523
15173;50.260;295
15174;50.263;503
15175;50.266;439
15176;50.270;452
15177;50.273;371
15178;50.276;341
15179;50.280;553
15180;50.283;330
15181;50.286;462
15182;50.290;422
15183;50.293;407
15184;50.296;535
15185;50.299;377
15186;50.303;523
15187;50.306;426
15188;50.309;323
15189;50.313;389
15190;50.316;458
15191;50.319;627
15192;50.323;443
15193;50.326;604
15194;50.329;476
15195;50.332;482
15196;50.336;478
15197;50.339;445
15198;50.342;471
15199;50.346;508
15200;50.349;470
15201;50.352;463
15202;50.356;561
15203;50.359;407
15204;50.362;497
15205;50.366;481
15206;50.369;387
15207;50.372;443
15208;50.375;425
15209;50.379;528
15210;50.382;656
15211;50.385;307
15212;50.389;481
15213;50.392;598
15214;50.395;637
15215;50.399;473
15216;50.402;290
15217;50.405;401
15218;50.408;327
15219;50.412;342
15220;50.415;338
15221;50.418;339
15222;50.422;688
15223;50.425;370
15224;50.428;528
15225;50.432;502
15226;50.435;330
15227;50.438;350
15228;50.442;498
15229;50.445;419
15230;50.448;444
15231;50.451;490
15232;50.455;381
15233;50.458;569
15234;50.462;428
15235;50.465;341
15236;50.468;350
15237;50.472;508
15238;50.475;451
15239;50.478;507
15240;50.482;482
15241;50.485;743
15242;50.488;461
15243;50.491;406
15244;50.495;508
15245;50.498;722
15246;50.501;656
15247;50.505;446
15248;50.508;643
15249;50.511;480
15250;50.515;523
15251;50.518;600
15252;50.521;585
15253;50.525;472
15254;50.528;543
15255;50.531;510
15256;50.534;511
15257;50.538;486
15258;50.541;540
15259;50.544;447
15260;50.548;461
15261;50.551;423
15262;50.554;619
15263;50.558;827
15264;50.561;397
15265;50.564;1858
15266;50.567;471
15267;50.571;477
15268;50.574;585
15269;50.577;459
15270;50.581;545
15271;50.584;354
15272;50.587;447
15273;50.591;392
15274;50.594;465
15275;50.597;407
15276;50.601;501
15277;50.604;463
15278;50.607;463
15279;50.610;479
15280;50.614;416
15281;50.617;402
15282;50.620;564
15283;50.624;430
15284;50.627;500
15285;50.630;566
15286;50.634;424
15287;50.637;415
15288;50.640;389
15289;50.644;448
15290;50.647;382
15291;50.650;547
15292;50.653;451
15293;50.657;386
15294;50.660;421
15295;50.663;519
15296;50.667;565
15297;50.670;481
15298;50.673;404
15299;50.677;343
15300;50.680;480
15301;50.683;369
15302;50.686;473
15303;50.690;579
15304;50.693;531
15305;50.696;576
15306;50.700;444
15307;50.703;387
15308;50.706;509
15309;50.710;455
15310;50.713;401
15311;50.717;614
15312;50.720;536
15313;50.723;494
15314;50.726;480
15315;50.730;380
15316;50.733;515
15317;50.736;435
15318;50.740;475
15319;50.743;461
15320;50.746;462
15321;50.750;417
15322;50.753;404
15323;50.756;432
15324;50.760;467
15325;50.763;339
15326;50.766;674
15327;50.769;595
15328;50.773;478
15329;50.776;618
15330;50.779;505
15331;50.783;551
15332;50.786;374
15333;50.789;413
15334;50.793;426
15335;50.796;564
15336;50.799;372
15337;50.802;414
15338;50.806;624
15339;50.809;485
15340;50.812;614
15341;50.816;530
15342;50.819;563
15343;50.822;431
15344;50.826;474
15345;50.829;745
15346;50.832;466
15347;50.836;422
15348;50.839;446
15349;50.842;652
15350;50.845;432
15351;50.849;468
15352;50.852;396
15353;50.855;351
15354;50.859;348
15355;50.862;420
15356;50.865;344
15357;50.869;492
15358;50.872;689
15359;50.875;511
15360;50.879;480
15361;50.882;395
15362;50.885;363
15363;50.888;351
15364;50.892;525
15365;50.895;962
15366;50.898;487
15367;50.902;582
15368;50.905;448
15369;50.908;421
15370;50.912;362
15371;50.915;541
15372;50.918;438
15373;50.921;431
15374;50.925;452
15375;50.928;512
15376;50.931;383
15377;50.935;359
15378;50.938;298
15379;50.941;418
15380;50.945;435
15381;50.948;439
15382;50.951;539
15383;50.955;414
15384;50.958;600
15385;50.961;558
15386;50.965;440
15387;50.968;504
15388;50.971;449
15389;50.975;492
15390;50.978;433
15391;50.981;407
15392;50.985;436
15393;50.988;452
15394;50.991;646
15395;50.995;409
15396;50.998;2219
15397;51.001;509
15398;51.004;351
15399;51.008;452
15400;51.011;341
15401;51.014;595
15402;51.018;340
15403;51.021;427
15404;51.024;326
15405;51.028;304
15406;51.031;359
15407;51.034;424
15408;51.038;338
15409;51.041;486
15410;51.044;431
15411;51.047;433
15412;51.051;386
15413;51.054;562
15414;51.057;462
15415;51.061;390
15416;51.064;376
15417;51.067;732
15418;51.071;432
15419;51.074;573
15420;51.077;561
15421;51.081;572
15422;51.084;467
15423;51.087;407
15424;51.090;435
15425;51.094;343
15426;51.097;434
15427;51.100;540
15428;51.104;506
15429;51.107;470
15430;51.110;558
15431;51.114;365
15432;51.117;568
15433;51.120;1043
15434;51.123;450
15435;51.127;427
15436;51.130;426
15437;51.133;320
15438;51.137;422
15439;51.140;441
15440;51.143;384
15441;51.147;484
15442;51.150;377
15443;51.153;653
15444;51.157;333
15445;51.160;417
15446;51.163;452
15447;51.166;321
15448;51.170;474
15449;51.173;467
15450;51.176;343
15451;51.180;304
15452;51.183;446
15453;51.186;428
15454;51.190;338
15455;51.193;432
15456;51.196;465
15457;51.200;657
15458;51.203;491
15459;51.206;406
15460;51.209;671
15461;51.213;453
15462;51.216;665
15463;51.220;600
15464;51.223;373
15465;51.226;382
15466;51.230;446
15467;51.233;293
15468;51.236;369
15469;51.240;370
15470;51.243;406
15471;51.246;349
15472;51.249;363
15473;51.253;508
15474;51.256;1804
15475;51.259;450
15476;51.263;465
15477;51.266;488
15478;51.269;392
15479;51.273;467
15480;51.276;369
15481;51.279;383
15482;51.282;484
15483;51.286;487
15484;51.289;549
15485;51.292;515
15486;51.296;541
15487;51.299;436
15488;51.302;323
15489;51.306;355
15490;51.309;486
15491;51.312;720
15492;51.316;523
15493;51.319;565
15494;51.322;364
15495;51.325;455
15496;51.329;405
15497;51.332;482
15498;51.335;419
15499;51.339;424
15500;51.342;707
15501;51.345;346
15502;51.349;502
15503;51.352;390
15504;51.355;378
15505;51.358;460
15506;51.362;386
15507;51.365;438
15508;51.368;537
15509;51.372;391
15510;51.375;498
15511;51.378;317
15512;51.382;506
15513;51.385;477
15514;51.388;315
15515;51.392;378
15516;51.395;663
15517;51.398;472
15518;51.401;336
15519;51.405;520
15520;51.408;421
15521;51.411;358
15522;51.415;496
15523;51.418;490
15524;51.421;382
15525;51.425;598
15526;51.428;365
15527;51.431;402
15528;51.435;380
15529;51.438;480
15530;51.441;433
15531;51.444;689
15532;51.448;516
15533;51.451;507
15534;51.454;372
15535;51.458;1442
15536;51.461;388
15537;51.465;526
15538;51.468;560
15539;51.471;436
15540;51.475;389
15541;51.478;535
15542;51.481;312
15543;51.484;525
15544;51.488;579
15545;51.491;2775
15546;51.494;379
15547;51.498;395
15548;51.501;488
15549;51.504;375
15550;51.508;496
15551;51.511;326
15552;51.514;424
15553;51.517;659
15554;51.521;548
15555;51.524;447
15556;51.527;300
15557;51.531;341
15558;51.534;400
15559;51.537;347
15560;51.541;426
15561;51.544;438
15562;51.547;504
15563;51.551;474
15564;51.554;420
15565;51.557;432
15566;51.560;479
15567;51.564;382
15568;51.567;354
15569;51.570;365
15570;51.574;312
15571;51.577;423
15572;51.580;371
15573;51.584;394
15574;51.587;402
15575;51.590;375
15576;51.593;451
15577;51.597;405
15578;51.600;269
15579;51.603;311
15580;51.607;477
15581;51.610;358
15582;51.613;266
15583;51.617;434
15584;51.620;270
15585;51.623;365
15586;51.627;368
15587;51.630;521
15588;51.633;2581
15589;51.636;444
15590;51.640;415
15591;51.643;681
15592;51.646;468
15593;51.650;492
15594;51.653;510
15595;51.656;406
15596;51.660;359
15597;51.663;358
15598;51.666;402
15599;51.670;400
15600;51.673;270
15601;51.676;424
15602;51.679;406
15603;51.683;497
15604;51.686;431
15605;51.689;422
15606;51.693;359
15607;51.696;418
15608;51.699;449
15609;51.703;426
15610;51.706;701
15611;51.709;474
15612;51.713;464
15613;51.716;372
15614;51.719;454
15615;51.723;494
15616;51.726;417
15617;51.729;422
15618;51.733;344
15619;51.736;569
15620;51.739;577
15621;51.743;294
15622;51.746;425
15623;51.749;465
15624;51.752;352
15625;51.756;538
15626;51.759;388
15627;51.762;396
15628;51.766;383
15629;51.769;443
15630;51.772;383
15631;51.776;342
15632;51.779;475
15633;51.782;446
15634;51.786;408
15635;51.789;531
15636;51.792;500
15637;51.795;329
15638;51.799;308
15639;51.802;439
15640;51.805;382
15641;51.809;505
15642;51.812;452
15643;51.815;357
15644;51.819;320
15645;51.822;470
15646;51.825;387
15647;51.829;362
15648;51.832;305
15649;51.835;505
15650;51.838;655
15651;51.842;393
15652;51.845;468
15653;51.848;433
15654;51.852;467
15655;51.855;607
15656;51.858;519
15657;51.862;321
15658;51.865;343
15659;51.868;421
15660;51.871;387
15661;51.875;493
15662;51.878;396
15663;51.881;372
15664;51.885;3029
15665;51.888;343
15666;51.891;348
15667;51.895;459
15668;51.898;336
15669;51.901;367
15670;51.905;356
15671;51.908;653
15672;51.911;417
15673;51.914;477
15674;51.918;536
15675;51.921;402
15676;51.924;353
15677;51.928;365
15678;51.931;967
15679;51.934;460
15680;51.938;346
15681;51.941;435
15682;51.944;338
15683;51.947;532
15684;51.951;422
15685;51.954;610
15686;51.957;536
15687;51.961;440
15688;51.964;507
15689;51.968;1091
15690;51.971;530
15691;51.974;497
15692;51.978;351
15693;51.981;457
15694;51.984;569
15695;51.987;577
15696;51.991;554
15697;51.994;669
15698;51.997;421
