# Supplementary material for: Successive remodeling of IgG glycans using a solid-phase enzymatic platform
Source: Commun Biol. 2022 Apr 7;5:328. doi: 10.1038/s42003-022-03257-4 (PMC8990068; doi:10.1038/s42003-022-03257-4)
Supplement: Supplementary file 4 — Supplementary Data 1 [file 42003_2022_3257_MOESM4_ESM.zip › Source Data/Figure 2/Figure 2 Galactosidase.txt]

#""
#Point;X(Minutes);Y(Counts)
0;0.039;99275
1;0.042;95534
2;0.046;97026
3;0.049;95356
4;0.052;92978
5;0.056;96979
6;0.059;106769
7;0.062;96046
8;0.066;96250
9;0.069;92145
10;0.072;100448
11;0.075;89971
12;0.079;104369
13;0.082;95012
14;0.085;100670
15;0.089;95018
16;0.092;106992
17;0.095;101726
18;0.099;99994
19;0.102;98724
20;0.105;90200
21;0.108;99023
22;0.112;100265
23;0.115;103687
24;0.118;99540
25;0.122;94277
26;0.125;99690
27;0.128;103809
28;0.132;98390
29;0.135;94251
30;0.138;88717
31;0.142;92307
32;0.145;101011
33;0.148;100850
34;0.151;95661
35;0.155;92090
36;0.158;93097
37;0.161;94762
38;0.165;94097
39;0.168;98316
40;0.171;95839
41;0.175;95856
42;0.178;102927
43;0.181;107805
44;0.185;97360
45;0.188;97184
46;0.191;98765
47;0.194;96077
48;0.198;96586
49;0.201;92001
50;0.204;92277
51;0.208;95244
52;0.211;103250
53;0.214;93585
54;0.218;91660
55;0.221;95848
56;0.224;101920
57;0.227;88403
58;0.231;94348
59;0.234;93316
60;0.237;93456
61;0.241;99592
62;0.244;98149
63;0.247;99545
64;0.251;95807
65;0.254;99971
66;0.257;92383
67;0.261;95945
68;0.264;97975
69;0.267;96958
70;0.271;99916
71;0.274;104948
72;0.277;98751
73;0.281;106687
74;0.284;90197
75;0.287;87309
76;0.291;89981
77;0.294;102555
78;0.297;99071
79;0.301;101603
80;0.304;97493
81;0.307;99711
82;0.310;94621
83;0.314;92218
84;0.317;106373
85;0.320;99563
86;0.324;99706
87;0.327;100468
88;0.330;98439
89;0.334;96864
90;0.337;99836
91;0.340;88503
92;0.343;94410
93;0.347;94901
94;0.350;98758
95;0.353;99215
96;0.357;100702
97;0.360;96143
98;0.363;88254
99;0.367;94259
100;0.370;96776
101;0.373;98650
102;0.377;98649
103;0.380;99239
104;0.383;104791
105;0.386;94476
106;0.390;95836
107;0.393;102237
108;0.396;102355
109;0.400;102464
110;0.403;91266
111;0.406;95574
112;0.410;92640
113;0.413;103741
114;0.416;93483
115;0.420;106983
116;0.423;103536
117;0.426;94640
118;0.429;97250
119;0.433;90666
120;0.436;99540
121;0.439;105574
122;0.443;103244
123;0.446;102235
124;0.449;103481
125;0.453;102195
126;0.456;99704
127;0.459;103401
128;0.462;102759
129;0.466;100511
130;0.469;108779
131;0.472;107329
132;0.476;100963
133;0.479;103824
134;0.482;98009
135;0.486;108471
136;0.489;104497
137;0.492;102390
138;0.496;98693
139;0.499;104478
140;0.502;91922
141;0.505;109196
142;0.509;101594
143;0.512;102937
144;0.516;100711
145;0.519;103533
146;0.522;100379
147;0.526;99612
148;0.529;100742
149;0.532;99713
150;0.536;98248
151;0.539;96344
152;0.542;96333
153;0.545;98411
154;0.549;95429
155;0.552;99581
156;0.555;98348
157;0.559;96244
158;0.562;98584
159;0.565;101634
160;0.569;102479
161;0.572;103636
162;0.575;98512
163;0.579;104875
164;0.582;100374
165;0.585;94486
166;0.588;89678
167;0.592;106838
168;0.595;104203
169;0.598;107206
170;0.602;102200
171;0.605;103915
172;0.608;101302
173;0.612;102413
174;0.615;105724
175;0.618;99038
176;0.621;98033
177;0.625;94968
178;0.628;98527
179;0.631;97460
180;0.635;90796
181;0.638;93469
182;0.641;96332
183;0.645;94303
184;0.648;102024
185;0.651;106053
186;0.655;91330
187;0.658;108642
188;0.661;97801
189;0.664;104788
190;0.668;97120
191;0.671;91279
192;0.674;94356
193;0.678;100001
194;0.681;96405
195;0.684;97858
196;0.688;101143
197;0.691;92449
198;0.694;99661
199;0.697;95886
200;0.701;97246
201;0.704;106097
202;0.707;98700
203;0.711;99946
204;0.714;93620
205;0.717;104116
206;0.721;103641
207;0.724;96246
208;0.727;94411
209;0.731;100875
210;0.734;103744
211;0.737;95061
212;0.740;104967
213;0.744;96673
214;0.747;100402
215;0.750;110089
216;0.754;105905
217;0.757;103540
218;0.761;103573
219;0.764;105907
220;0.767;97860
221;0.771;101667
222;0.774;99262
223;0.777;102711
224;0.780;105689
225;0.784;108764
226;0.787;106806
227;0.790;109213
228;0.794;118661
229;0.797;111610
230;0.800;113917
231;0.804;105128
232;0.807;114961
233;0.810;125609
234;0.814;131965
235;0.817;155159
236;0.820;223704
237;0.823;290656
238;0.827;418619
239;0.830;555940
240;0.833;756884
241;0.837;951215
242;0.840;1146519
243;0.843;1310245
244;0.847;1451016
245;0.850;1629040
246;0.853;1735049
247;0.856;1786604
248;0.860;1811530
249;0.863;1833807
250;0.866;1708651
251;0.870;1681550
252;0.873;1520472
253;0.876;1487546
254;0.880;1441480
255;0.883;1361890
256;0.886;1354854
257;0.890;1327458
258;0.893;1266645
259;0.896;1217638
260;0.899;1106394
261;0.903;989983
262;0.906;888821
263;0.909;766918
264;0.913;701149
265;0.916;597917
266;0.919;555285
267;0.923;476540
268;0.926;457226
269;0.929;425990
270;0.932;405913
271;0.936;411835
272;0.939;390630
273;0.942;414613
274;0.946;390715
275;0.949;394567
276;0.952;412719
277;0.956;421962
278;0.959;404353
279;0.962;418518
280;0.966;431031
281;0.969;465163
282;0.972;511211
283;0.975;568713
284;0.979;699909
285;0.982;1864233
286;0.985;6496721
287;0.989;11192055
288;0.992;16355841
289;0.995;18917872
290;0.999;20262916
291;1.002;21205372
292;1.005;21915140
293;1.009;22126128
294;1.012;22012134
295;1.015;22984800
296;1.019;21792680
297;1.022;22733216
298;1.025;22635860
299;1.029;21529540
300;1.032;21450178
301;1.035;21364988
302;1.039;20056112
303;1.042;20132092
304;1.045;19100972
305;1.049;19512106
306;1.052;17945482
307;1.055;16850454
308;1.058;16653874
309;1.062;14914759
310;1.065;14158785
311;1.068;13363027
312;1.072;12906736
313;1.075;11756017
314;1.078;11527494
315;1.082;10575498
316;1.085;10718673
317;1.088;10403474
318;1.091;9602333
319;1.095;9655278
320;1.098;9546263
321;1.101;8851501
322;1.105;8693248
323;1.108;8750348
324;1.111;7973402
325;1.115;8126075
326;1.118;8215316
327;1.121;8297003
328;1.125;9111407
329;1.128;9314439
330;1.131;10156208
331;1.134;11340055
332;1.138;11995879
333;1.141;12861456
334;1.144;13459952
335;1.148;14815635
336;1.151;15180012
337;1.154;15940393
338;1.158;16760446
339;1.161;16997948
340;1.164;17187716
341;1.168;17805940
342;1.171;18106422
343;1.174;18229570
344;1.177;17868380
345;1.181;19829438
346;1.184;18167008
347;1.187;19314120
348;1.191;18799994
349;1.194;19083784
350;1.197;18762620
351;1.201;17998964
352;1.204;18163676
353;1.207;18299484
354;1.210;17887008
355;1.214;18190492
356;1.217;17576346
357;1.220;17697140
358;1.224;17529154
359;1.227;16920046
360;1.230;17304496
361;1.234;17292840
362;1.237;17004748
363;1.240;16112874
364;1.244;15606725
365;1.247;15323530
366;1.250;15325487
367;1.253;15751923
368;1.257;14039760
369;1.260;13378269
370;1.264;13181448
371;1.267;12457866
372;1.270;11342588
373;1.274;10662191
374;1.277;10042468
375;1.280;9623750
376;1.284;9204726
377;1.287;8515091
378;1.290;7979556
379;1.293;7710608
380;1.297;7156043
381;1.300;6923372
382;1.303;6462388
383;1.307;6249086
384;1.310;5996053
385;1.313;5622005
386;1.317;5506723
387;1.320;5309825
388;1.323;5052610
389;1.326;4819016
390;1.330;4694623
391;1.333;4619334
392;1.336;4474908
393;1.340;4319064
394;1.343;4123439
395;1.346;4059785
396;1.350;3887247
397;1.353;3637500
398;1.356;3701686
399;1.360;3482895
400;1.363;3429832
401;1.366;3403971
402;1.369;3263923
403;1.373;3239729
404;1.376;2977054
405;1.379;3022970
406;1.383;2848856
407;1.386;2856332
408;1.389;2723546
409;1.393;2604561
410;1.396;2560512
411;1.399;2434296
412;1.403;2347208
413;1.406;2302508
414;1.409;2238615
415;1.412;2119886
416;1.416;2035672
417;1.419;1904247
418;1.422;1920137
419;1.426;1882684
420;1.429;1839249
421;1.432;1833247
422;1.436;1748275
423;1.439;1700944
424;1.442;1737351
425;1.445;1581267
426;1.449;1590901
427;1.452;1538572
428;1.455;1491998
429;1.459;1448637
430;1.462;1421629
431;1.465;1402349
432;1.469;1344858
433;1.472;1342535
434;1.475;1279180
435;1.479;1298763
436;1.482;1267548
437;1.485;1270336
438;1.488;1229754
439;1.492;1209624
440;1.495;1193982
441;1.498;1138866
442;1.502;1169948
443;1.505;1172927
444;1.509;1132086
445;1.512;1115937
446;1.515;1140474
447;1.519;1143785
448;1.522;1069461
449;1.525;1127356
450;1.528;1132745
451;1.532;1086394
452;1.535;1090312
453;1.538;1096798
454;1.542;1123727
455;1.545;1139687
456;1.548;1060314
457;1.552;1064295
458;1.555;1064385
459;1.558;1071968
460;1.561;1000567
461;1.565;1047883
462;1.568;1021173
463;1.571;1003509
464;1.575;995608
465;1.578;1012514
466;1.581;967948
467;1.585;972336
468;1.588;948788
469;1.591;962967
470;1.595;960104
471;1.598;960419
472;1.601;940146
473;1.604;943453
474;1.608;955202
475;1.611;964263
476;1.614;947237
477;1.618;966635
478;1.621;978148
479;1.624;955055
480;1.628;953264
481;1.631;933954
482;1.634;977879
483;1.638;948239
484;1.641;986024
485;1.644;976810
486;1.647;956600
487;1.651;963853
488;1.654;965457
489;1.657;971340
490;1.661;991830
491;1.664;1012016
492;1.667;968010
493;1.671;974711
494;1.674;1046486
495;1.677;1039129
496;1.680;972923
497;1.684;1003531
498;1.687;979397
499;1.690;1002048
500;1.694;961471
501;1.697;986773
502;1.700;999624
503;1.704;967983
504;1.707;932782
505;1.710;942704
506;1.714;912543
507;1.717;883991
508;1.720;899681
509;1.723;908635
510;1.727;907826
511;1.730;940416
512;1.733;962398
513;1.737;982437
514;1.740;986380
515;1.743;1025884
516;1.747;1005934
517;1.750;1041776
518;1.753;1032954
519;1.757;1047243
520;1.760;983161
521;1.763;925754
522;1.767;791358
523;1.770;720593
524;1.773;728476
525;1.777;792545
526;1.780;840289
527;1.783;869042
528;1.787;914689
529;1.790;955213
530;1.793;975983
531;1.796;969147
532;1.800;988057
533;1.803;993807
534;1.806;960570
535;1.810;974521
536;1.813;980929
537;1.816;967955
538;1.820;915055
539;1.823;906236
540;1.826;954456
541;1.830;896234
542;1.833;881827
543;1.836;922589
544;1.839;882408
545;1.843;894172
546;1.846;891431
547;1.849;893249
548;1.853;899515
549;1.856;859179
550;1.859;850616
551;1.863;863037
552;1.866;823568
553;1.869;812436
554;1.873;846063
555;1.876;824534
556;1.879;863803
557;1.882;815143
558;1.886;808980
559;1.889;832140
560;1.892;836586
561;1.896;819300
562;1.899;849946
563;1.902;891011
564;1.906;871632
565;1.909;901423
566;1.912;886855
567;1.915;900466
568;1.919;907206
569;1.922;886683
570;1.925;888785
571;1.929;863724
572;1.932;922143
573;1.935;877397
574;1.939;901159
575;1.942;899913
576;1.945;880986
577;1.949;878369
578;1.952;883821
579;1.955;866583
580;1.958;833744
581;1.962;785056
582;1.965;796550
583;1.968;771490
584;1.972;780907
585;1.975;731101
586;1.978;719416
587;1.982;697972
588;1.985;685398
589;1.988;649655
590;1.992;637541
591;1.995;635224
592;1.998;604532
593;2.001;572813
594;2.005;577416
595;2.009;545868
596;2.012;527362
597;2.015;504937
598;2.019;509785
599;2.022;483161
600;2.025;473725
601;2.029;440439
602;2.032;438405
603;2.035;449120
604;2.038;444460
605;2.042;421843
606;2.045;414089
607;2.048;415138
608;2.052;404389
609;2.055;392139
610;2.058;396728
611;2.062;389519
612;2.065;401184
613;2.068;371914
614;2.071;374461
615;2.075;374521
616;2.078;386872
617;2.081;371071
618;2.085;357052
619;2.088;367403
620;2.091;358001
621;2.095;359530
622;2.098;372927
623;2.101;349725
624;2.105;357180
625;2.108;343010
626;2.111;343149
627;2.114;339631
628;2.118;377607
629;2.121;359282
630;2.124;381485
631;2.128;378980
632;2.131;354928
633;2.134;358381
634;2.138;356660
635;2.141;368805
636;2.144;371226
637;2.148;371073
638;2.151;364023
639;2.154;363677
640;2.157;354020
641;2.161;349842
642;2.164;347960
643;2.167;362515
644;2.171;354756
645;2.174;369943
646;2.177;351771
647;2.181;328192
648;2.184;357779
649;2.187;332222
650;2.190;339003
651;2.194;326423
652;2.197;322639
653;2.200;315058
654;2.204;341140
655;2.207;326479
656;2.210;331374
657;2.214;302973
658;2.217;304465
659;2.220;333629
660;2.224;323273
661;2.227;322567
662;2.230;309054
663;2.233;311236
664;2.237;296883
665;2.240;279270
666;2.243;294241
667;2.247;304784
668;2.250;294380
669;2.253;300647
670;2.257;284829
671;2.260;306750
672;2.264;284719
673;2.267;281081
674;2.270;274423
675;2.273;283303
676;2.277;275998
677;2.280;286789
678;2.283;271546
679;2.287;281761
680;2.290;292009
681;2.293;273985
682;2.297;282707
683;2.300;286348
684;2.303;273779
685;2.307;287079
686;2.310;275937
687;2.313;300931
688;2.316;290985
689;2.320;302822
690;2.323;296089
691;2.326;297798
692;2.330;310952
693;2.333;303698
694;2.336;299003
695;2.340;295102
696;2.343;293076
697;2.346;285653
698;2.349;302800
699;2.353;297937
700;2.356;288193
701;2.359;298309
702;2.363;297485
703;2.366;287154
704;2.369;281231
705;2.373;276994
706;2.376;294463
707;2.379;287592
708;2.383;274902
709;2.386;271515
710;2.389;277834
711;2.392;275856
712;2.396;263014
713;2.399;273380
714;2.402;275554
715;2.406;273321
716;2.409;254311
717;2.412;256974
718;2.416;266098
719;2.419;255172
720;2.422;265238
721;2.425;246789
722;2.429;258349
723;2.432;255291
724;2.435;262775
725;2.439;250343
726;2.442;241948
727;2.445;256771
728;2.449;231304
729;2.452;232357
730;2.455;221985
731;2.459;222230
732;2.462;201906
733;2.465;185839
734;2.468;186209
735;2.472;194068
736;2.475;192649
737;2.478;214992
738;2.482;209683
739;2.485;193963
740;2.488;200856
741;2.492;210991
742;2.495;202067
743;2.498;208209
744;2.502;213319
745;2.505;214685
746;2.508;211739
747;2.512;220172
748;2.515;219609
749;2.518;212201
750;2.522;211942
751;2.525;215087
752;2.528;219044
753;2.532;224998
754;2.535;220600
755;2.538;216455
756;2.542;222466
757;2.545;208839
758;2.548;221554
759;2.551;218805
760;2.555;207328
761;2.558;206697
762;2.561;210121
763;2.565;224239
764;2.568;217322
765;2.571;216851
766;2.575;209636
767;2.578;207386
768;2.581;210657
769;2.584;217705
770;2.588;221000
771;2.591;226270
772;2.594;231555
773;2.598;227975
774;2.601;259874
775;2.604;268778
776;2.608;296672
777;2.611;328907
778;2.614;414003
779;2.618;474982
780;2.621;532386
781;2.624;612877
782;2.627;709421
783;2.631;777458
784;2.634;869832
785;2.637;898123
786;2.641;948215
787;2.644;929348
788;2.647;897384
789;2.651;826334
790;2.654;867133
791;2.657;859447
792;2.660;847427
793;2.664;836823
794;2.667;871744
795;2.670;837046
796;2.674;873266
797;2.677;846743
798;2.680;836798
799;2.684;863519
800;2.687;813911
801;2.690;851655
802;2.694;803177
803;2.697;828231
804;2.700;837689
805;2.703;818039
806;2.707;837091
807;2.710;800755
808;2.713;822206
809;2.717;808524
810;2.720;809789
811;2.723;771362
812;2.727;825044
813;2.730;830975
814;2.733;871597
815;2.737;820185
816;2.740;847468
817;2.743;816742
818;2.746;819846
819;2.750;849383
820;2.753;826292
821;2.756;836419
822;2.760;798743
823;2.763;824096
824;2.767;810959
825;2.770;806718
826;2.773;796027
827;2.777;794643
828;2.780;765028
829;2.783;724292
830;2.786;711535
831;2.790;673977
832;2.793;677058
833;2.796;605393
834;2.800;579996
835;2.803;523721
836;2.806;502871
837;2.810;473136
838;2.813;440859
839;2.816;405955
840;2.819;378142
841;2.823;375516
842;2.826;359037
843;2.829;353017
844;2.833;324113
845;2.836;320351
846;2.839;314945
847;2.843;293510
848;2.846;286837
849;2.849;295361
850;2.853;295567
851;2.856;294928
852;2.859;315491
853;2.862;285006
854;2.866;287064
855;2.869;285989
856;2.872;290247
857;2.876;285509
858;2.879;289208
859;2.882;285228
860;2.886;271301
861;2.889;268112
862;2.892;284768
863;2.896;270888
864;2.899;265863
865;2.902;275637
866;2.905;265575
867;2.909;267476
868;2.912;266598
869;2.915;248418
870;2.919;265278
871;2.922;240464
872;2.925;251702
873;2.929;239511
874;2.932;247037
875;2.935;246547
876;2.938;241554
877;2.942;279063
878;2.945;229310
879;2.948;231232
880;2.952;239973
881;2.955;250608
882;2.958;226869
883;2.962;253712
884;2.965;238159
885;2.968;236974
886;2.972;231138
887;2.975;236746
888;2.978;244352
889;2.981;232669
890;2.985;235564
891;2.988;218854
892;2.991;234365
893;2.995;225629
894;2.998;206779
895;3.001;201479
896;3.005;219503
897;3.008;209174
898;3.012;213313
899;3.015;193017
900;3.018;206348
901;3.021;205757
902;3.025;200508
903;3.028;192328
904;3.031;193578
905;3.035;207626
906;3.038;196823
907;3.041;197388
908;3.045;195652
909;3.048;200769
910;3.051;192683
911;3.055;209381
912;3.058;185998
913;3.061;200946
914;3.064;199780
915;3.068;208720
916;3.071;200178
917;3.074;201045
918;3.078;203994
919;3.081;211310
920;3.084;216654
921;3.088;197569
922;3.091;206015
923;3.094;199162
924;3.098;205271
925;3.101;205513
926;3.104;196134
927;3.107;191563
928;3.111;196753
929;3.114;191427
930;3.117;194363
931;3.121;188120
932;3.124;190434
933;3.127;192032
934;3.131;188834
935;3.134;192477
936;3.137;178264
937;3.140;179873
938;3.144;192988
939;3.147;181282
940;3.150;194549
941;3.154;183788
942;3.157;186221
943;3.160;186072
944;3.164;188356
945;3.167;187504
946;3.170;190965
947;3.174;185517
948;3.177;191784
949;3.180;182199
950;3.183;196722
951;3.187;194898
952;3.190;212651
953;3.193;212965
954;3.197;217627
955;3.200;220817
956;3.203;241212
957;3.207;221190
958;3.210;232547
959;3.213;244643
960;3.216;248295
961;3.220;231831
962;3.223;234401
963;3.226;246116
964;3.230;226036
965;3.233;216761
966;3.236;222142
967;3.240;226362
968;3.243;250455
969;3.246;245568
970;3.250;252253
971;3.253;239710
972;3.256;249436
973;3.260;233233
974;3.263;235916
975;3.266;238468
976;3.270;238036
977;3.273;252084
978;3.276;242113
979;3.280;239377
980;3.283;249872
981;3.286;243560
982;3.290;248831
983;3.293;230353
984;3.296;241772
985;3.299;237843
986;3.303;241771
987;3.306;246485
988;3.309;258761
989;3.313;240130
990;3.316;239867
991;3.319;248824
992;3.323;248214
993;3.326;229192
994;3.329;246732
995;3.333;249360
996;3.336;234761
997;3.339;246121
998;3.342;247389
999;3.346;248831
1000;3.349;258847
1001;3.352;246213
1002;3.356;256835
1003;3.359;259332
1004;3.362;248732
1005;3.366;243323
1006;3.369;240942
1007;3.372;236627
1008;3.375;247633
1009;3.379;235444
1010;3.382;231748
1011;3.385;222979
1012;3.389;206854
1013;3.392;216052
1014;3.395;209470
1015;3.399;203461
1016;3.402;186419
1017;3.405;177374
1018;3.409;201147
1019;3.412;184871
1020;3.415;187650
1021;3.418;198544
1022;3.422;179661
1023;3.425;189749
1024;3.428;186499
1025;3.432;197648
1026;3.435;178875
1027;3.438;164474
1028;3.442;174756
1029;3.445;184586
1030;3.448;181982
1031;3.451;182008
1032;3.455;185858
1033;3.458;177919
1034;3.461;181978
1035;3.465;174788
1036;3.468;180096
1037;3.471;183905
1038;3.475;168166
1039;3.478;183223
1040;3.481;175646
1041;3.485;186498
1042;3.488;179215
1043;3.491;179474
1044;3.494;179302
1045;3.498;176846
1046;3.501;166894
1047;3.504;174628
1048;3.508;181857
1049;3.511;167690
1050;3.515;180718
1051;3.518;169864
1052;3.521;181085
1053;3.525;178240
1054;3.528;172503
1055;3.531;169242
1056;3.534;179988
1057;3.538;183701
1058;3.541;179399
1059;3.544;175643
1060;3.548;180756
1061;3.551;181394
1062;3.554;171538
1063;3.558;172446
1064;3.561;192062
1065;3.564;172779
1066;3.568;179016
1067;3.571;186410
1068;3.574;183431
1069;3.577;187719
1070;3.581;179042
1071;3.584;174754
1072;3.587;158456
1073;3.591;174128
1074;3.594;178329
1075;3.597;173228
1076;3.601;179088
1077;3.604;171420
1078;3.607;167769
1079;3.610;169637
1080;3.614;171542
1081;3.617;166205
1082;3.620;165619
1083;3.624;158683
1084;3.627;176549
1085;3.630;159666
1086;3.634;150279
1087;3.637;160980
1088;3.640;160372
1089;3.644;172409
1090;3.647;170018
1091;3.650;165804
1092;3.653;157899
1093;3.657;172906
1094;3.660;154814
1095;3.663;161375
1096;3.667;164959
1097;3.670;160779
1098;3.673;159988
1099;3.677;166508
1100;3.680;160355
1101;3.683;155397
1102;3.687;152939
1103;3.690;152696
1104;3.693;161422
1105;3.696;150658
1106;3.700;159404
1107;3.703;157644
1108;3.706;160729
1109;3.710;161566
1110;3.713;151152
1111;3.716;159698
1112;3.720;159296
1113;3.723;152524
1114;3.726;158552
1115;3.729;158932
1116;3.733;164058
1117;3.736;168911
1118;3.739;157157
1119;3.743;152729
1120;3.746;159644
1121;3.749;150944
1122;3.753;159197
1123;3.756;147669
1124;3.760;161064
1125;3.763;158310
1126;3.766;161352
1127;3.770;160015
1128;3.773;172983
1129;3.776;165787
1130;3.780;161907
1131;3.783;173141
1132;3.786;161133
1133;3.789;154633
1134;3.793;166658
1135;3.796;168878
1136;3.799;160875
1137;3.803;150584
1138;3.806;172985
1139;3.809;168035
1140;3.813;162862
1141;3.816;173091
1142;3.819;174390
1143;3.823;168331
1144;3.826;161252
1145;3.829;169864
1146;3.832;167036
1147;3.836;169075
1148;3.839;171752
1149;3.842;170246
1150;3.846;158458
1151;3.849;165605
1152;3.852;164610
1153;3.856;173277
1154;3.859;170391
1155;3.862;176933
1156;3.865;168174
1157;3.869;165804
1158;3.872;163547
1159;3.875;173153
1160;3.879;170907
1161;3.882;166981
1162;3.885;167259
1163;3.889;165803
1164;3.892;177873
1165;3.895;181162
1166;3.899;166046
1167;3.902;167788
1168;3.905;183842
1169;3.908;172766
1170;3.912;170883
1171;3.915;177840
1172;3.918;173649
1173;3.922;165439
1174;3.925;170317
1175;3.928;182383
1176;3.932;183027
1177;3.935;178368
1178;3.938;169438
1179;3.942;171026
1180;3.945;173317
1181;3.948;175602
1182;3.951;177930
1183;3.955;160546
1184;3.958;171299
1185;3.961;171737
1186;3.965;158541
1187;3.968;165583
1188;3.971;175837
1189;3.975;167480
1190;3.978;161912
1191;3.981;167778
1192;3.984;178918
1193;3.988;163503
1194;3.991;159350
1195;3.994;176091
1196;3.998;156416
1197;4.001;164183
1198;4.004;160994
1199;4.008;160982
1200;4.011;151926
1201;4.015;168179
1202;4.018;161111
1203;4.021;156040
1204;4.024;159654
1205;4.028;169468
1206;4.031;150601
1207;4.034;163143
1208;4.038;160073
1209;4.041;178295
1210;4.044;171285
1211;4.048;151818
1212;4.051;166962
1213;4.054;160651
1214;4.058;171916
1215;4.061;163347
1216;4.064;161627
1217;4.067;167271
1218;4.071;162906
1219;4.074;164545
1220;4.077;168177
1221;4.081;149512
1222;4.084;162140
1223;4.087;150146
1224;4.091;164073
1225;4.094;165646
1226;4.097;159133
1227;4.100;155815
1228;4.104;163685
1229;4.107;158358
1230;4.110;157474
1231;4.114;155236
1232;4.117;141704
1233;4.120;154161
1234;4.124;154252
1235;4.127;157241
1236;4.130;153525
1237;4.134;151269
1238;4.137;159430
1239;4.140;156432
1240;4.143;152627
1241;4.147;148151
1242;4.150;141921
1243;4.153;148780
1244;4.157;148450
1245;4.160;143010
1246;4.163;149969
1247;4.167;150391
1248;4.170;153954
1249;4.173;159317
1250;4.177;148014
1251;4.180;150400
1252;4.183;145882
1253;4.186;153971
1254;4.190;156206
1255;4.193;151283
1256;4.196;152412
1257;4.200;143403
1258;4.203;146454
1259;4.206;152547
1260;4.210;143256
1261;4.213;143850
1262;4.216;142015
1263;4.219;142227
1264;4.223;156840
1265;4.226;140680
1266;4.229;142729
1267;4.233;146858
1268;4.236;147231
1269;4.239;154821
1270;4.243;151220
1271;4.246;151197
1272;4.249;152727
1273;4.253;140367
1274;4.256;152851
1275;4.259;137804
1276;4.263;135263
1277;4.266;128007
1278;4.269;139740
1279;4.273;141617
1280;4.276;139707
1281;4.279;143328
1282;4.283;145618
1283;4.286;136530
1284;4.289;143619
1285;4.293;145151
1286;4.296;141595
1287;4.299;133037
1288;4.302;144178
1289;4.306;137759
1290;4.309;138471
1291;4.312;148743
1292;4.316;138293
1293;4.319;146140
1294;4.322;131198
1295;4.326;134785
1296;4.329;144746
1297;4.332;146334
1298;4.335;144211
1299;4.339;139329
1300;4.342;138132
1301;4.345;143615
1302;4.349;132993
1303;4.352;128790
1304;4.355;128613
1305;4.359;135548
1306;4.362;133772
1307;4.365;131737
1308;4.369;136413
1309;4.372;125435
1310;4.375;135843
1311;4.378;130027
1312;4.382;137338
1313;4.385;131078
1314;4.388;133066
1315;4.392;137553
1316;4.395;127582
1317;4.398;131875
1318;4.402;133104
1319;4.405;129153
1320;4.408;138810
1321;4.412;133098
1322;4.415;137305
1323;4.418;131849
1324;4.421;126887
1325;4.425;128532
1326;4.428;125528
1327;4.431;130874
1328;4.435;142337
1329;4.438;133077
1330;4.441;128374
1331;4.445;128404
1332;4.448;124892
1333;4.451;136992
1334;4.455;122875
1335;4.458;125872
1336;4.461;130437
1337;4.464;128963
1338;4.468;126746
1339;4.471;137266
1340;4.474;125873
1341;4.478;123060
1342;4.481;120863
1343;4.484;129693
1344;4.488;133835
1345;4.491;128482
1346;4.494;132197
1347;4.498;118286
1348;4.501;129913
1349;4.504;128525
1350;4.507;128524
1351;4.511;132720
1352;4.514;122241
1353;4.518;120898
1354;4.521;135842
1355;4.524;121427
1356;4.528;117725
1357;4.531;131583
1358;4.534;132402
1359;4.538;127568
1360;4.541;130487
1361;4.544;124495
1362;4.547;125198
1363;4.551;137197
1364;4.554;123045
1365;4.557;135172
1366;4.561;133442
1367;4.564;113205
1368;4.567;126251
1369;4.571;122386
1370;4.574;134455
1371;4.577;128386
1372;4.580;126738
1373;4.584;128298
1374;4.587;124052
1375;4.590;133806
1376;4.594;126418
1377;4.597;128219
1378;4.600;125228
1379;4.604;131660
1380;4.607;117261
1381;4.610;136076
1382;4.614;126744
1383;4.617;126816
1384;4.620;124704
1385;4.623;129451
1386;4.627;130593
1387;4.630;115641
1388;4.633;116349
1389;4.637;125174
1390;4.640;120374
1391;4.643;125931
1392;4.647;129097
1393;4.650;123332
1394;4.653;128756
1395;4.656;125947
1396;4.660;129263
1397;4.663;127589
1398;4.666;124378
1399;4.670;127788
1400;4.673;123602
1401;4.676;120432
1402;4.680;129788
1403;4.683;130121
1404;4.686;117551
1405;4.690;118203
1406;4.693;129307
1407;4.696;135013
1408;4.699;132743
1409;4.703;133572
1410;4.706;121307
1411;4.709;125746
1412;4.713;133621
1413;4.716;128801
1414;4.719;130699
1415;4.723;124801
1416;4.726;125393
1417;4.729;122971
1418;4.733;127353
1419;4.736;124480
1420;4.739;127675
1421;4.742;120568
1422;4.746;125920
1423;4.749;123981
1424;4.752;132738
1425;4.756;129683
1426;4.759;120170
1427;4.763;131412
1428;4.766;127727
1429;4.769;125216
1430;4.773;122362
1431;4.776;130096
1432;4.779;121371
1433;4.782;128540
1434;4.786;121556
1435;4.789;121515
1436;4.792;128747
1437;4.796;121708
1438;4.799;130295
1439;4.802;119364
1440;4.806;122734
1441;4.809;118218
1442;4.812;126818
1443;4.815;131994
1444;4.819;118990
1445;4.822;124838
1446;4.825;132796
1447;4.829;125628
1448;4.832;123539
1449;4.835;139973
1450;4.839;125265
1451;4.842;135527
1452;4.845;129442
1453;4.849;130684
1454;4.852;133899
1455;4.855;136536
1456;4.858;139832
1457;4.862;129606
1458;4.865;134408
1459;4.868;122823
1460;4.872;135219
1461;4.875;130808
1462;4.878;140543
1463;4.882;130029
1464;4.885;132697
1465;4.888;135956
1466;4.892;130536
1467;4.895;151070
1468;4.898;141324
1469;4.901;128207
1470;4.905;137602
1471;4.908;131958
1472;4.911;143007
1473;4.915;142478
1474;4.918;138761
1475;4.921;136112
1476;4.925;134383
1477;4.928;146790
1478;4.931;132427
1479;4.934;145967
1480;4.938;143967
1481;4.941;146753
1482;4.944;142445
1483;4.948;138290
1484;4.951;139129
1485;4.954;136004
1486;4.958;145458
1487;4.961;149935
1488;4.964;158444
1489;4.968;148168
1490;4.971;134882
1491;4.974;154668
1492;4.977;132461
1493;4.981;136439
1494;4.984;152068
1495;4.987;144715
1496;4.991;152383
1497;4.994;144167
1498;4.997;147084
1499;5.001;154302
1500;5.004;145873
1501;5.007;147854
1502;5.011;139120
1503;5.014;149514
1504;5.017;148857
1505;5.021;140128
1506;5.024;151287
1507;5.027;146747
1508;5.031;155349
1509;5.034;146129
1510;5.037;150403
1511;5.041;152354
1512;5.044;142264
1513;5.047;159234
1514;5.050;153398
1515;5.054;144680
1516;5.057;157097
1517;5.060;148030
1518;5.064;159819
1519;5.067;147840
1520;5.070;148735
1521;5.074;146454
1522;5.077;149519
1523;5.080;142698
1524;5.084;154124
1525;5.087;164549
1526;5.090;146706
1527;5.093;156142
1528;5.097;141386
1529;5.100;148859
1530;5.103;143141
1531;5.107;147475
1532;5.110;149874
1533;5.113;152175
1534;5.117;154115
1535;5.120;142791
1536;5.123;142607
1537;5.127;154821
1538;5.130;154826
1539;5.133;145265
1540;5.136;160807
1541;5.140;155464
1542;5.143;163543
1543;5.146;150265
1544;5.150;150406
1545;5.153;162702
1546;5.156;144390
1547;5.160;161770
1548;5.163;153027
1549;5.166;150112
1550;5.169;142456
1551;5.173;159543
1552;5.176;148718
1553;5.179;154909
1554;5.183;143646
1555;5.186;154337
1556;5.189;143972
1557;5.193;142362
1558;5.196;151192
1559;5.199;152504
1560;5.203;150899
1561;5.206;156649
1562;5.209;147717
1563;5.212;158355
1564;5.216;144034
1565;5.219;146485
1566;5.222;143209
1567;5.226;145226
1568;5.229;147682
1569;5.232;151792
1570;5.236;150147
1571;5.239;144945
1572;5.242;147406
1573;5.245;150538
1574;5.249;145277
1575;5.252;150469
1576;5.255;152116
1577;5.259;147391
1578;5.262;144999
1579;5.266;153231
1580;5.269;144594
1581;5.272;151973
1582;5.276;149508
1583;5.279;139175
1584;5.282;144919
1585;5.285;135210
1586;5.289;140865
1587;5.292;152011
1588;5.295;137690
1589;5.299;144265
1590;5.302;144433
1591;5.305;143446
1592;5.309;145329
1593;5.312;137070
1594;5.315;152116
1595;5.319;148335
1596;5.322;152515
1597;5.325;154747
1598;5.328;145403
1599;5.332;145090
1600;5.335;142667
1601;5.338;147334
1602;5.342;146908
1603;5.345;139583
1604;5.348;148182
1605;5.352;146716
1606;5.355;153195
1607;5.358;139789
1608;5.362;144290
1609;5.365;155678
1610;5.368;144010
1611;5.371;139763
1612;5.375;147139
1613;5.378;142666
1614;5.381;139526
1615;5.385;153161
1616;5.388;142035
1617;5.391;136259
1618;5.395;143250
1619;5.398;140265
1620;5.401;129793
1621;5.404;139142
1622;5.408;136420
1623;5.411;137169
1624;5.414;133049
1625;5.418;135693
1626;5.421;138907
1627;5.424;150151
1628;5.428;136957
1629;5.431;146716
1630;5.434;143318
1631;5.438;147857
1632;5.441;144787
1633;5.444;140641
1634;5.447;158348
1635;5.451;147491
1636;5.454;135429
1637;5.457;140223
1638;5.461;135836
1639;5.464;144790
1640;5.467;137390
1641;5.471;137468
1642;5.474;142816
1643;5.477;147341
1644;5.481;135221
1645;5.484;142298
1646;5.487;141970
1647;5.490;141200
1648;5.494;142811
1649;5.497;131611
1650;5.500;154067
1651;5.504;145425
1652;5.507;140111
1653;5.511;133011
1654;5.514;142160
1655;5.517;140912
1656;5.520;141244
1657;5.524;135733
1658;5.527;127581
1659;5.530;137032
1660;5.534;142961
1661;5.537;137908
1662;5.540;132552
1663;5.544;142188
1664;5.547;139463
1665;5.550;135955
1666;5.554;143271
1667;5.557;148825
1668;5.560;135969
1669;5.563;138025
1670;5.567;148108
1671;5.570;136334
1672;5.573;125129
1673;5.577;146024
1674;5.580;143363
1675;5.583;142143
1676;5.587;136618
1677;5.590;130276
1678;5.593;140600
1679;5.597;137890
1680;5.600;133143
1681;5.603;128814
1682;5.606;135456
1683;5.610;132320
1684;5.613;131447
1685;5.616;141390
1686;5.620;128748
1687;5.623;123267
1688;5.626;134482
1689;5.630;139046
1690;5.633;135218
1691;5.636;131006
1692;5.639;131145
1693;5.643;132433
1694;5.646;134633
1695;5.649;138143
1696;5.653;133880
1697;5.656;129280
1698;5.659;132372
1699;5.663;126923
1700;5.666;127249
1701;5.669;130690
1702;5.673;134646
1703;5.676;129555
1704;5.679;127738
1705;5.682;135883
1706;5.686;120718
1707;5.689;125378
1708;5.692;131102
1709;5.696;130997
1710;5.699;128388
1711;5.702;128220
1712;5.706;138313
1713;5.709;139020
1714;5.712;132341
1715;5.716;131215
1716;5.719;122672
1717;5.722;124053
1718;5.725;123825
1719;5.729;136021
1720;5.732;126871
1721;5.735;122805
1722;5.739;126360
1723;5.742;130897
1724;5.745;122986
1725;5.749;135927
1726;5.752;119058
1727;5.755;124856
1728;5.759;133694
1729;5.762;132523
1730;5.765;130863
1731;5.769;132173
1732;5.772;119751
1733;5.775;133972
1734;5.779;119315
1735;5.782;126304
1736;5.785;127215
1737;5.789;117905
1738;5.792;121380
1739;5.795;129241
1740;5.798;124916
1741;5.802;119204
1742;5.805;125291
1743;5.808;133008
1744;5.812;124583
1745;5.815;121933
1746;5.818;132125
1747;5.822;126705
1748;5.825;133153
1749;5.828;123788
1750;5.832;124201
1751;5.835;125873
1752;5.838;125184
1753;5.841;128342
1754;5.845;131507
1755;5.848;134223
1756;5.851;131947
1757;5.855;122797
1758;5.858;123912
1759;5.861;124622
1760;5.865;127822
1761;5.868;117631
1762;5.871;122647
1763;5.874;118860
1764;5.878;133210
1765;5.881;122362
1766;5.884;117402
1767;5.888;111741
1768;5.891;122244
1769;5.894;112113
1770;5.898;130298
1771;5.901;122394
1772;5.904;124147
1773;5.908;123388
1774;5.911;120292
1775;5.914;129473
1776;5.917;120137
1777;5.921;133538
1778;5.924;126493
1779;5.927;122229
1780;5.931;119459
1781;5.934;129084
1782;5.937;127459
1783;5.941;121723
1784;5.944;125708
1785;5.947;125501
1786;5.951;125342
1787;5.954;112044
1788;5.957;116670
1789;5.960;130138
1790;5.964;126187
1791;5.967;123360
1792;5.970;118849
1793;5.974;124678
1794;5.977;120107
1795;5.980;133841
1796;5.984;111690
1797;5.987;115860
1798;5.990;133875
1799;5.993;117839
1800;5.997;115594
1801;6.000;132595
1802;6.003;126450
1803;6.007;126970
1804;6.010;124915
1805;6.014;119973
1806;6.017;127396
1807;6.020;121383
1808;6.024;123358
1809;6.027;117737
1810;6.030;122313
1811;6.033;123980
1812;6.037;118331
1813;6.040;119081
1814;6.043;124540
1815;6.047;114200
1816;6.050;121975
1817;6.053;119092
1818;6.057;121015
1819;6.060;122721
1820;6.063;120206
1821;6.067;119583
1822;6.070;120145
1823;6.073;116380
1824;6.076;115014
1825;6.080;123002
1826;6.083;119087
1827;6.086;115072
1828;6.090;119119
1829;6.093;122249
1830;6.096;115025
1831;6.100;118579
1832;6.103;115197
1833;6.106;122197
1834;6.109;119921
1835;6.113;122789
1836;6.116;122218
1837;6.119;118903
1838;6.123;112770
1839;6.126;113105
1840;6.129;113716
1841;6.133;115811
1842;6.136;114454
1843;6.139;116763
1844;6.143;115612
1845;6.146;120209
1846;6.149;112193
1847;6.152;118769
1848;6.156;118311
1849;6.159;115801
1850;6.162;113607
1851;6.166;123727
1852;6.169;121934
1853;6.172;117398
1854;6.176;122400
1855;6.179;123696
1856;6.182;109465
1857;6.186;117570
1858;6.189;127806
1859;6.192;118677
1860;6.195;116820
1861;6.199;125361
1862;6.202;113768
1863;6.205;123864
1864;6.209;115989
1865;6.212;113856
1866;6.215;123634
1867;6.219;119227
1868;6.222;110436
1869;6.225;114564
1870;6.228;113012
1871;6.232;122942
1872;6.235;109189
1873;6.238;115792
1874;6.242;117970
1875;6.245;109301
1876;6.248;118075
1877;6.252;110811
1878;6.255;104469
1879;6.259;111792
1880;6.262;113609
1881;6.265;120739
1882;6.268;121211
1883;6.272;119600
1884;6.275;111996
1885;6.278;118543
1886;6.282;127108
1887;6.285;122016
1888;6.288;120462
1889;6.292;124306
1890;6.295;111714
1891;6.298;131525
1892;6.302;125556
1893;6.305;121154
1894;6.308;134916
1895;6.311;131840
1896;6.315;130999
1897;6.318;131406
1898;6.321;143041
1899;6.325;137452
1900;6.328;144729
1901;6.331;140129
1902;6.335;137636
1903;6.338;140378
1904;6.341;131472
1905;6.345;128225
1906;6.348;140544
1907;6.351;131105
1908;6.354;136283
1909;6.358;137695
1910;6.361;140147
1911;6.364;139478
1912;6.368;144056
1913;6.371;138106
1914;6.374;146898
1915;6.378;137504
1916;6.381;139152
1917;6.384;138086
1918;6.387;142489
1919;6.391;142914
1920;6.394;139671
1921;6.397;137748
1922;6.401;144599
1923;6.404;144953
1924;6.407;131674
1925;6.411;140356
1926;6.414;146393
1927;6.417;127536
1928;6.421;128412
1929;6.424;138228
1930;6.427;144933
1931;6.430;132200
1932;6.434;155617
1933;6.437;143124
1934;6.440;148187
1935;6.444;138519
1936;6.447;145489
1937;6.450;141015
1938;6.454;146091
1939;6.457;145933
1940;6.460;162432
1941;6.463;139698
1942;6.467;143708
1943;6.470;142074
1944;6.473;142206
1945;6.477;135852
1946;6.480;144639
1947;6.483;140033
1948;6.487;137883
1949;6.490;138866
1950;6.493;144085
1951;6.497;151907
1952;6.500;145298
1953;6.503;144056
1954;6.506;142187
1955;6.510;146957
1956;6.513;147545
1957;6.517;144653
1958;6.520;144152
1959;6.523;148741
1960;6.527;138937
1961;6.530;143726
1962;6.533;146743
1963;6.537;145701
1964;6.540;138763
1965;6.543;153307
1966;6.546;134726
1967;6.550;138411
1968;6.553;138551
1969;6.556;143330
1970;6.560;148203
1971;6.563;143433
1972;6.566;147743
1973;6.570;148033
1974;6.573;131362
1975;6.576;143231
1976;6.580;142479
1977;6.583;137417
1978;6.586;136015
1979;6.589;142570
1980;6.593;139690
1981;6.596;134723
1982;6.599;132062
1983;6.603;130946
1984;6.606;141494
1985;6.609;124650
1986;6.613;136442
1987;6.616;129636
1988;6.619;122997
1989;6.622;123640
1990;6.626;119135
1991;6.629;119344
1992;6.632;119753
1993;6.636;116186
1994;6.639;120615
1995;6.642;124116
1996;6.646;124605
1997;6.649;112646
1998;6.652;113701
1999;6.656;105362
2000;6.659;111618
2001;6.662;101830
2002;6.665;104296
2003;6.669;109919
2004;6.672;107438
2005;6.675;114655
2006;6.679;107292
2007;6.682;112420
2008;6.685;110387
2009;6.689;102728
2010;6.692;108407
2011;6.695;104806
2012;6.698;109856
2013;6.702;106872
2014;6.705;104259
2015;6.708;97029
2016;6.712;107172
2017;6.715;104544
2018;6.718;108828
2019;6.722;104879
2020;6.725;95156
2021;6.728;105382
2022;6.732;105644
2023;6.735;100073
2024;6.738;93493
2025;6.741;103452
2026;6.745;101120
2027;6.748;107525
2028;6.751;100585
2029;6.755;102099
2030;6.758;102275
2031;6.762;103187
2032;6.765;101092
2033;6.768;102274
2034;6.772;99063
2035;6.775;110337
2036;6.778;108403
2037;6.781;102669
2038;6.785;99207
2039;6.788;102207
2040;6.791;101846
2041;6.795;102780
2042;6.798;110383
2043;6.801;99630
2044;6.805;105647
2045;6.808;99839
2046;6.811;99715
2047;6.815;103729
2048;6.818;98710
2049;6.821;100068
2050;6.824;99414
2051;6.828;99950
2052;6.831;99708
2053;6.834;96460
2054;6.838;102960
2055;6.841;102848
2056;6.844;108050
2057;6.848;96151
2058;6.851;106226
2059;6.854;98098
2060;6.857;103112
2061;6.861;106099
2062;6.864;103622
2063;6.867;100274
2064;6.871;97669
2065;6.874;105042
2066;6.877;97995
2067;6.881;102960
2068;6.884;96673
2069;6.887;103849
2070;6.891;104053
2071;6.894;104174
2072;6.897;107549
2073;6.900;97430
2074;6.904;96978
2075;6.907;105993
2076;6.910;102230
2077;6.914;99600
2078;6.917;93285
2079;6.920;103545
2080;6.924;107483
2081;6.927;93425
2082;6.930;92171
2083;6.934;103529
2084;6.937;108641
2085;6.940;102792
2086;6.943;107108
2087;6.947;103383
2088;6.950;99106
2089;6.953;91724
2090;6.957;98607
2091;6.960;108598
2092;6.963;94426
2093;6.967;109113
2094;6.970;99804
2095;6.973;102642
2096;6.976;96130
2097;6.980;112854
2098;6.983;102659
2099;6.986;98089
2100;6.990;110895
2101;6.993;96618
2102;6.996;104667
2103;7.000;102591
2104;7.003;101000
2105;7.006;107989
2106;7.010;110139
2107;7.013;97965
2108;7.017;94458
2109;7.020;101143
2110;7.023;105703
2111;7.027;98857
2112;7.030;107506
2113;7.033;106704
2114;7.037;108250
2115;7.040;100638
2116;7.043;91783
2117;7.047;97565
2118;7.050;100016
2119;7.053;107466
2120;7.056;96997
2121;7.060;101897
2122;7.063;103969
2123;7.066;105223
2124;7.070;103093
2125;7.073;99382
2126;7.076;99030
2127;7.080;103843
2128;7.083;107517
2129;7.086;92874
2130;7.090;102063
2131;7.093;96470
2132;7.096;106599
2133;7.099;104229
2134;7.103;96032
2135;7.106;95705
2136;7.109;94141
2137;7.113;95102
2138;7.116;99576
2139;7.119;101602
2140;7.123;100034
2141;7.126;99998
2142;7.129;102982
2143;7.132;90401
2144;7.136;89717
2145;7.139;104234
2146;7.142;97193
2147;7.146;96233
2148;7.149;97541
2149;7.152;96741
2150;7.156;99651
2151;7.159;90199
2152;7.162;103530
2153;7.166;97099
2154;7.169;93662
2155;7.172;98278
2156;7.175;92578
2157;7.179;100639
2158;7.182;95629
2159;7.185;94048
2160;7.189;103882
2161;7.192;96979
2162;7.195;91980
2163;7.199;92129
2164;7.202;92269
2165;7.205;87761
2166;7.209;88634
2167;7.212;96128
2168;7.215;89578
2169;7.218;91812
2170;7.222;92583
2171;7.225;96275
2172;7.228;97658
2173;7.232;98351
2174;7.235;84320
2175;7.238;92423
2176;7.242;96573
2177;7.245;91567
2178;7.248;95871
2179;7.251;99032
2180;7.255;93366
2181;7.258;84964
2182;7.262;100653
2183;7.265;97529
2184;7.268;98892
2185;7.272;95817
2186;7.275;98915
2187;7.278;92456
2188;7.282;97103
2189;7.285;99396
2190;7.288;97494
2191;7.291;97884
2192;7.295;96164
2193;7.298;90857
2194;7.301;94147
2195;7.305;94643
2196;7.308;94345
2197;7.311;92518
2198;7.315;89634
2199;7.318;95030
2200;7.321;95326
2201;7.325;99845
2202;7.328;96068
2203;7.331;90267
2204;7.334;98572
2205;7.338;84835
2206;7.341;97915
2207;7.344;88511
2208;7.348;93464
2209;7.351;94834
2210;7.354;95574
2211;7.358;86474
2212;7.361;91781
2213;7.364;92139
2214;7.367;85334
2215;7.371;91772
2216;7.374;95305
2217;7.377;89462
2218;7.381;91223
2219;7.384;89404
2220;7.387;91203
2221;7.391;80676
2222;7.394;94843
2223;7.397;93932
2224;7.401;92984
2225;7.404;97555
2226;7.407;87415
2227;7.410;97143
2228;7.414;86888
2229;7.417;85019
2230;7.420;88540
2231;7.424;89094
2232;7.427;82776
2233;7.430;95944
2234;7.434;88501
2235;7.437;86418
2236;7.440;89100
2237;7.444;86094
2238;7.447;89232
2239;7.450;96527
2240;7.453;90345
2241;7.457;94698
2242;7.460;86556
2243;7.463;94503
2244;7.467;88728
2245;7.470;93133
2246;7.473;94160
2247;7.477;96258
2248;7.480;91287
2249;7.483;87439
2250;7.486;93783
2251;7.490;97113
2252;7.493;87561
2253;7.496;93342
2254;7.500;92727
2255;7.503;93286
2256;7.506;89252
2257;7.510;90711
2258;7.513;87414
2259;7.517;97826
2260;7.520;84452
2261;7.523;91104
2262;7.526;98558
2263;7.530;89392
2264;7.533;91438
2265;7.536;92563
2266;7.540;83446
2267;7.543;89750
2268;7.546;93216
2269;7.550;87177
2270;7.553;95823
2271;7.556;92101
2272;7.560;88515
2273;7.563;97384
2274;7.566;85298
2275;7.569;92990
2276;7.573;96381
2277;7.576;82372
2278;7.579;95929
2279;7.583;85688
2280;7.586;96489
2281;7.589;91324
2282;7.593;95674
2283;7.596;95040
2284;7.599;95760
2285;7.602;92956
2286;7.606;88288
2287;7.609;92919
2288;7.612;81112
2289;7.616;92193
2290;7.619;91434
2291;7.622;92133
2292;7.626;94309
2293;7.629;88969
2294;7.632;93467
2295;7.636;90873
2296;7.639;88683
2297;7.642;94649
2298;7.646;85889
2299;7.649;90074
2300;7.652;97398
2301;7.655;89851
2302;7.659;92814
2303;7.662;89620
2304;7.665;97724
2305;7.669;91425
2306;7.672;91564
2307;7.675;94620
2308;7.679;90878
2309;7.682;91746
2310;7.685;95261
2311;7.688;90384
2312;7.692;89509
2313;7.695;89711
2314;7.698;102229
2315;7.702;90527
2316;7.705;88495
2317;7.708;95527
2318;7.712;96477
2319;7.715;94128
2320;7.718;90703
2321;7.722;89656
2322;7.725;91303
2323;7.728;91149
2324;7.731;97652
2325;7.735;90747
2326;7.738;91045
2327;7.741;90627
2328;7.745;93994
2329;7.748;96809
2330;7.751;101596
2331;7.755;92919
2332;7.758;92571
2333;7.762;95670
2334;7.765;88551
2335;7.768;88838
2336;7.771;99820
2337;7.775;81415
2338;7.778;93921
2339;7.781;91889
2340;7.785;89000
2341;7.788;92947
2342;7.791;91977
2343;7.795;90047
2344;7.798;92633
2345;7.801;88006
2346;7.804;96080
2347;7.808;98736
2348;7.811;96086
2349;7.814;90778
2350;7.818;91024
2351;7.821;90825
2352;7.824;93010
2353;7.828;84537
2354;7.831;102531
2355;7.834;90328
2356;7.838;89942
2357;7.841;96796
2358;7.844;86915
2359;7.847;96614
2360;7.851;90851
2361;7.854;98556
2362;7.857;92614
2363;7.861;90125
2364;7.864;97038
2365;7.867;89049
2366;7.871;90883
2367;7.874;99572
2368;7.877;95309
2369;7.881;91381
2370;7.884;93454
2371;7.887;88168
2372;7.890;95192
2373;7.894;89596
2374;7.897;93557
2375;7.900;80926
2376;7.904;89361
2377;7.907;100831
2378;7.910;83906
2379;7.914;96307
2380;7.917;87220
2381;7.920;94949
2382;7.923;98461
2383;7.927;89216
2384;7.930;88045
2385;7.933;95411
2386;7.937;93508
2387;7.940;100758
2388;7.943;96254
2389;7.947;93376
2390;7.950;90135
2391;7.953;96689
2392;7.957;94922
2393;7.960;90240
2394;7.963;95941
2395;7.966;92959
2396;7.970;90530
2397;7.973;90990
2398;7.976;92957
2399;7.980;93663
2400;7.983;83621
2401;7.986;89756
2402;7.990;85699
2403;7.993;96841
2404;7.996;84188
2405;8.000;93706
2406;8.003;87320
2407;8.006;98199
2408;8.010;94162
2409;8.013;86808
2410;8.016;91697
2411;8.020;93328
2412;8.023;85361
2413;8.026;91335
2414;8.030;90772
2415;8.033;90920
2416;8.036;102863
2417;8.040;90197
2418;8.043;92823
2419;8.046;95011
2420;8.049;97090
2421;8.053;81391
2422;8.056;86041
2423;8.059;96475
2424;8.063;86328
2425;8.066;85582
2426;8.069;93722
2427;8.073;98533
2428;8.076;87681
2429;8.079;92805
2430;8.082;95636
2431;8.086;90277
2432;8.089;98667
2433;8.092;87343
2434;8.096;87306
2435;8.099;93382
2436;8.102;91520
2437;8.106;90186
2438;8.109;92842
2439;8.112;88220
2440;8.116;91507
2441;8.119;87360
2442;8.122;81334
2443;8.125;91795
2444;8.129;95426
2445;8.132;99427
2446;8.135;90403
2447;8.139;91535
2448;8.142;95315
2449;8.145;96257
2450;8.149;93013
2451;8.152;90998
2452;8.155;93917
2453;8.158;90477
2454;8.162;89203
2455;8.165;95804
2456;8.168;86678
2457;8.172;90365
2458;8.175;94335
2459;8.178;99775
2460;8.182;95345
2461;8.185;109169
2462;8.188;98128
2463;8.192;101552
2464;8.195;105101
2465;8.198;100170
2466;8.201;107922
2467;8.205;110937
2468;8.208;112794
2469;8.211;112659
2470;8.215;114089
2471;8.218;118443
2472;8.221;118702
2473;8.225;120720
2474;8.228;125058
2475;8.231;112270
2476;8.235;115686
2477;8.238;112817
2478;8.241;116597
2479;8.244;103588
2480;8.248;110677
2481;8.251;115852
2482;8.254;106071
2483;8.258;107628
2484;8.261;101858
2485;8.265;109070
2486;8.268;93654
2487;8.271;106126
2488;8.275;103055
2489;8.278;101500
2490;8.281;106084
2491;8.284;111248
2492;8.288;109859
2493;8.291;105081
2494;8.294;104133
2495;8.298;109229
2496;8.301;111415
2497;8.304;105890
2498;8.308;106022
2499;8.311;111325
2500;8.314;100070
2501;8.317;98165
2502;8.321;105040
2503;8.324;109137
2504;8.327;109971
2505;8.331;106042
2506;8.334;107898
2507;8.337;114150
2508;8.341;107971
2509;8.344;112604
2510;8.347;111229
2511;8.351;101650
2512;8.354;108517
2513;8.357;113147
2514;8.360;104080
2515;8.364;115072
2516;8.367;108447
2517;8.370;105735
2518;8.374;115674
2519;8.377;105962
2520;8.380;115134
2521;8.384;104111
2522;8.387;113750
2523;8.390;105511
2524;8.393;107173
2525;8.397;109947
2526;8.400;111258
2527;8.403;110289
2528;8.407;105149
2529;8.410;100223
2530;8.413;101075
2531;8.417;104064
2532;8.420;105042
2533;8.423;103580
2534;8.427;107966
2535;8.430;115437
2536;8.433;112633
2537;8.436;117253
2538;8.440;122456
2539;8.443;125686
2540;8.446;117078
2541;8.450;118026
2542;8.453;111724
2543;8.456;114400
2544;8.460;111991
2545;8.463;109015
2546;8.466;95396
2547;8.470;108423
2548;8.473;101322
2549;8.476;91216
2550;8.479;104357
2551;8.483;92593
2552;8.486;83974
2553;8.489;90999
2554;8.493;75588
2555;8.496;80621
2556;8.499;72713
2557;8.503;78768
2558;8.506;79773
2559;8.510;72418
2560;8.513;85495
2561;8.516;72913
2562;8.519;70339
2563;8.523;82077
2564;8.526;82546
2565;8.529;72891
2566;8.533;74660
2567;8.536;70833
2568;8.539;71973
2569;8.543;76743
2570;8.546;73587
2571;8.549;78645
2572;8.552;75973
2573;8.556;75677
2574;8.559;72927
2575;8.562;72428
2576;8.566;74692
2577;8.569;66200
2578;8.572;80185
2579;8.576;79384
2580;8.579;78912
2581;8.582;73716
2582;8.586;78998
2583;8.589;70425
2584;8.592;67083
2585;8.595;82944
2586;8.599;72237
2587;8.602;73722
2588;8.605;82925
2589;8.609;84917
2590;8.612;74880
2591;8.615;73439
2592;8.619;74135
2593;8.622;71545
2594;8.625;69248
2595;8.629;79310
2596;8.632;79074
2597;8.635;71655
2598;8.638;75254
2599;8.642;77701
2600;8.645;74862
2601;8.648;81816
2602;8.652;73042
2603;8.655;73194
2604;8.658;68432
2605;8.662;69587
2606;8.665;79746
2607;8.668;79454
2608;8.671;74675
2609;8.675;70103
2610;8.678;76259
2611;8.681;79075
2612;8.685;71726
2613;8.688;72531
2614;8.691;74918
2615;8.695;68879
2616;8.698;75292
2617;8.701;76236
2618;8.705;73700
2619;8.708;82427
2620;8.711;78343
2621;8.714;70430
2622;8.718;71985
2623;8.721;73504
2624;8.724;71782
2625;8.728;75238
2626;8.731;69379
2627;8.734;75734
2628;8.738;71265
2629;8.741;77263
2630;8.744;73402
2631;8.747;74549
2632;8.751;70520
2633;8.754;76140
2634;8.757;66277
2635;8.761;68903
2636;8.764;74572
2637;8.768;74140
2638;8.771;70110
2639;8.774;85825
2640;8.778;74841
2641;8.781;86074
2642;8.784;72563
2643;8.787;73317
2644;8.791;81938
2645;8.794;90001
2646;8.797;75545
2647;8.801;80418
2648;8.804;82122
2649;8.807;82127
2650;8.811;81238
2651;8.814;89522
2652;8.817;85881
2653;8.821;80277
2654;8.824;91071
2655;8.827;90759
2656;8.830;82545
2657;8.834;94491
2658;8.837;94663
2659;8.840;92233
2660;8.844;85837
2661;8.847;95506
2662;8.850;95745
2663;8.854;91367
2664;8.857;87943
2665;8.860;102081
2666;8.864;101097
2667;8.867;104215
2668;8.870;89671
2669;8.873;106608
2670;8.877;93263
2671;8.880;91612
2672;8.883;92650
2673;8.887;89122
2674;8.890;91567
2675;8.893;97767
2676;8.897;96716
2677;8.900;100180
2678;8.903;90095
2679;8.906;94747
2680;8.910;100628
2681;8.913;94107
2682;8.916;96802
2683;8.920;96760
2684;8.923;99873
2685;8.926;99000
2686;8.930;86577
2687;8.933;97283
2688;8.936;90868
2689;8.940;94424
2690;8.943;92907
2691;8.946;94553
2692;8.949;93039
2693;8.953;96286
2694;8.956;93361
2695;8.959;98676
2696;8.963;95332
2697;8.966;90774
2698;8.969;90982
2699;8.973;91993
2700;8.976;95855
2701;8.979;97483
2702;8.982;99022
2703;8.986;91778
2704;8.989;91526
2705;8.992;90390
2706;8.996;96002
2707;8.999;87106
2708;9.002;93380
2709;9.006;99632
2710;9.009;88586
2711;9.013;90382
2712;9.016;86344
2713;9.019;92392
2714;9.022;96048
2715;9.026;92820
2716;9.029;98042
2717;9.032;92407
2718;9.036;97068
2719;9.039;84950
2720;9.042;89769
2721;9.046;97151
2722;9.049;99507
2723;9.052;82614
2724;9.056;80919
2725;9.059;91876
2726;9.062;94504
2727;9.065;94984
2728;9.069;99239
2729;9.072;91193
2730;9.075;93543
2731;9.079;85833
2732;9.082;85647
2733;9.085;85197
2734;9.089;92965
2735;9.092;96483
2736;9.095;88663
2737;9.099;88983
2738;9.102;95493
2739;9.105;86571
2740;9.108;95206
2741;9.112;87176
2742;9.115;90684
2743;9.118;91066
2744;9.122;84872
2745;9.125;96333
2746;9.128;92473
2747;9.132;89371
2748;9.135;90888
2749;9.138;93198
2750;9.141;91964
2751;9.145;92550
2752;9.148;87440
2753;9.151;87873
2754;9.155;92964
2755;9.158;92945
2756;9.161;87764
2757;9.165;91215
2758;9.168;92524
2759;9.171;85387
2760;9.175;89880
2761;9.178;88476
2762;9.181;87694
2763;9.184;91946
2764;9.188;96363
2765;9.191;87343
2766;9.194;93100
2767;9.198;90514
2768;9.201;88844
2769;9.204;90160
2770;9.208;86727
2771;9.211;90760
2772;9.214;96243
2773;9.218;92887
2774;9.221;95473
2775;9.224;87665
2776;9.227;87803
2777;9.231;90477
2778;9.234;90678
2779;9.237;82703
2780;9.241;97884
2781;9.244;94611
2782;9.247;100391
2783;9.251;93552
2784;9.254;89375
2785;9.257;92556
2786;9.261;97318
2787;9.264;86168
2788;9.267;95985
2789;9.271;87215
2790;9.274;94009
2791;9.277;91518
2792;9.281;90271
2793;9.284;93316
2794;9.287;90506
2795;9.291;97195
2796;9.294;92191
2797;9.297;89920
2798;9.300;99116
2799;9.304;91436
2800;9.307;90667
2801;9.310;94068
2802;9.314;92180
2803;9.317;94946
2804;9.320;96035
2805;9.324;95533
2806;9.327;90878
2807;9.330;88154
2808;9.334;93070
2809;9.337;86342
2810;9.340;93135
2811;9.343;85807
2812;9.347;91235
2813;9.350;94791
2814;9.353;93086
2815;9.357;87764
2816;9.360;88083
2817;9.363;97847
2818;9.367;100856
2819;9.370;90629
2820;9.373;91394
2821;9.376;90795
2822;9.380;92719
2823;9.383;96630
2824;9.386;89582
2825;9.390;91226
2826;9.393;96097
2827;9.396;95956
2828;9.400;87665
2829;9.403;96875
2830;9.406;96727
2831;9.410;88236
2832;9.413;91342
2833;9.416;91312
2834;9.419;94709
2835;9.423;94245
2836;9.426;97039
2837;9.429;81270
2838;9.433;95094
2839;9.436;99889
2840;9.439;87135
2841;9.443;87597
2842;9.446;89334
2843;9.449;87893
2844;9.453;90272
2845;9.456;98413
2846;9.459;93053
2847;9.462;88453
2848;9.466;88501
2849;9.469;93047
2850;9.472;91685
2851;9.476;103466
2852;9.479;95714
2853;9.482;89230
2854;9.486;95872
2855;9.489;91033
2856;9.492;88643
2857;9.495;94719
2858;9.499;90541
2859;9.502;99476
2860;9.505;94118
2861;9.509;104865
2862;9.512;93179
2863;9.516;97329
2864;9.519;90336
2865;9.522;84378
2866;9.526;92964
2867;9.529;92616
2868;9.532;96664
2869;9.535;88497
2870;9.539;96446
2871;9.542;90823
2872;9.545;88271
2873;9.549;95958
2874;9.552;83694
2875;9.555;83379
2876;9.559;92160
2877;9.562;99692
2878;9.565;86954
2879;9.569;93220
2880;9.572;103241
2881;9.575;93986
2882;9.578;94803
2883;9.582;90705
2884;9.585;96578
2885;9.588;91109
2886;9.592;93930
2887;9.595;83712
2888;9.598;96153
2889;9.602;94748
2890;9.605;94556
2891;9.608;92393
2892;9.611;88035
2893;9.615;94181
2894;9.618;95518
2895;9.621;93463
2896;9.625;87164
2897;9.628;86723
2898;9.631;83383
2899;9.635;89200
2900;9.638;99736
2901;9.641;93265
2902;9.645;95844
2903;9.648;95790
2904;9.651;85389
2905;9.654;88621
2906;9.658;94751
2907;9.661;91773
2908;9.664;91689
2909;9.668;91374
2910;9.671;96454
2911;9.674;91024
2912;9.678;85794
2913;9.681;85551
2914;9.684;93215
2915;9.688;91211
2916;9.691;92439
2917;9.694;87462
2918;9.697;91541
2919;9.701;88118
2920;9.704;107335
2921;9.707;85050
2922;9.711;100479
2923;9.714;96498
2924;9.717;87612
2925;9.721;96487
2926;9.724;93077
2927;9.727;91199
2928;9.730;96123
2929;9.734;91092
2930;9.737;90380
2931;9.740;84901
2932;9.744;95892
2933;9.747;101387
2934;9.750;97225
2935;9.754;90688
2936;9.757;95099
2937;9.761;86818
2938;9.764;94479
2939;9.767;93350
2940;9.770;103823
2941;9.774;87081
2942;9.777;89161
2943;9.780;94580
2944;9.784;86887
2945;9.787;95218
2946;9.790;93783
2947;9.794;88694
2948;9.797;97008
2949;9.800;86380
2950;9.804;89478
2951;9.807;88769
2952;9.810;86014
2953;9.813;93862
2954;9.817;99235
2955;9.820;99056
2956;9.823;91330
2957;9.827;91128
2958;9.830;102763
2959;9.833;89775
2960;9.837;92578
2961;9.840;96611
2962;9.843;102049
2963;9.846;95111
2964;9.850;95281
2965;9.853;89327
2966;9.856;103726
2967;9.860;94578
2968;9.863;94950
2969;9.866;89417
2970;9.870;90585
2971;9.873;89526
2972;9.876;87670
2973;9.880;93717
2974;9.883;90967
2975;9.886;91311
2976;9.889;98935
2977;9.893;101279
2978;9.896;85046
2979;9.899;89970
2980;9.903;98449
2981;9.906;87331
2982;9.909;78585
2983;9.913;89452
2984;9.916;93548
2985;9.919;94825
2986;9.923;85973
2987;9.926;85244
2988;9.929;91085
2989;9.932;93781
2990;9.936;91525
2991;9.939;89333
2992;9.942;95980
2993;9.946;92356
2994;9.949;90262
2995;9.952;91591
2996;9.956;90912
2997;9.959;86089
2998;9.962;96353
2999;9.965;89361
3000;9.969;80509
3001;9.972;94469
3002;9.975;87794
3003;9.979;89368
3004;9.982;87514
3005;9.985;87281
3006;9.989;94045
3007;9.992;98762
3008;9.995;90982
3009;9.999;91024
3010;10.002;91671
3011;10.005;97646
3012;10.009;89807
3013;10.012;95095
3014;10.015;88132
3015;10.019;87630
3016;10.022;92742
3017;10.025;82204
3018;10.029;94516
3019;10.032;97333
3020;10.035;95189
3021;10.039;92488
3022;10.042;93251
3023;10.045;91019
3024;10.048;89079
3025;10.052;84821
3026;10.055;87201
3027;10.058;91185
3028;10.062;83758
3029;10.065;90699
3030;10.068;90821
3031;10.072;95516
3032;10.075;85567
3033;10.078;90252
3034;10.082;82746
3035;10.085;91458
3036;10.088;89192
3037;10.091;89722
3038;10.095;87731
3039;10.098;93710
3040;10.101;92955
3041;10.105;94957
3042;10.108;84365
3043;10.111;91717
3044;10.115;89192
3045;10.118;93531
3046;10.121;89070
3047;10.124;88656
3048;10.128;96491
3049;10.131;88893
3050;10.134;89601
3051;10.138;89272
3052;10.141;89402
3053;10.144;93738
3054;10.148;90048
3055;10.151;92204
3056;10.154;89989
3057;10.158;94071
3058;10.161;87018
3059;10.164;85357
3060;10.167;90090
3061;10.171;87387
3062;10.174;87380
3063;10.177;92520
3064;10.181;96162
3065;10.184;95907
3066;10.187;91310
3067;10.191;88293
3068;10.194;92504
3069;10.197;83482
3070;10.200;91380
3071;10.204;95963
3072;10.207;88318
3073;10.210;89617
3074;10.214;86632
3075;10.217;93981
3076;10.220;88210
3077;10.224;88101
3078;10.227;92029
3079;10.230;84545
3080;10.234;87791
3081;10.237;88499
3082;10.240;83302
3083;10.243;87784
3084;10.247;91657
3085;10.250;89922
3086;10.253;87129
3087;10.257;84581
3088;10.260;86848
3089;10.264;80997
3090;10.267;88592
3091;10.270;88796
3092;10.274;89762
3093;10.277;86340
3094;10.280;94356
3095;10.283;86265
3096;10.287;93301
3097;10.290;91571
3098;10.293;80547
3099;10.297;83046
3100;10.300;87094
3101;10.303;91481
3102;10.307;83329
3103;10.310;77466
3104;10.313;88712
3105;10.317;86820
3106;10.320;84605
3107;10.323;89039
3108;10.326;94104
3109;10.330;94859
3110;10.333;80274
3111;10.336;91417
3112;10.340;88914
3113;10.343;98003
3114;10.346;87291
3115;10.350;84998
3116;10.353;90404
3117;10.356;92976
3118;10.359;89832
3119;10.363;85644
3120;10.366;90684
3121;10.369;84142
3122;10.373;88664
3123;10.376;92759
3124;10.379;89153
3125;10.383;87643
3126;10.386;91471
3127;10.389;92195
3128;10.393;82302
3129;10.396;89856
3130;10.399;90128
3131;10.403;83969
3132;10.406;81717
3133;10.409;91676
3134;10.412;88554
3135;10.416;80411
3136;10.419;84700
3137;10.422;86741
3138;10.426;86811
3139;10.429;87574
3140;10.432;82499
3141;10.436;90144
3142;10.439;90014
3143;10.442;83139
3144;10.445;91955
3145;10.449;97728
3146;10.452;92107
3147;10.455;78198
3148;10.459;95356
3149;10.462;92240
3150;10.465;94404
3151;10.469;90296
3152;10.472;87153
3153;10.475;93177
3154;10.479;96555
3155;10.482;87787
3156;10.485;94221
3157;10.488;84427
3158;10.492;87625
3159;10.495;89987
3160;10.498;98446
3161;10.502;96605
3162;10.505;91920
3163;10.509;91777
3164;10.512;98162
3165;10.515;87166
3166;10.519;98558
3167;10.522;83986
3168;10.525;84714
3169;10.528;87069
3170;10.532;97202
3171;10.535;92465
3172;10.538;89270
3173;10.542;88214
3174;10.545;87264
3175;10.548;92260
3176;10.552;89087
3177;10.555;100011
3178;10.558;92530
3179;10.561;94185
3180;10.565;88882
3181;10.568;99462
3182;10.571;94125
3183;10.575;92586
3184;10.578;85862
3185;10.581;83941
3186;10.585;90988
3187;10.588;89778
3188;10.591;85869
3189;10.595;83289
3190;10.598;94827
3191;10.601;91144
3192;10.604;92583
3193;10.608;97074
3194;10.611;90209
3195;10.614;90822
3196;10.618;88084
3197;10.621;95400
3198;10.624;89421
3199;10.628;91293
3200;10.631;90848
3201;10.634;82334
3202;10.638;91782
3203;10.641;92547
3204;10.644;90573
3205;10.647;81760
3206;10.651;98091
3207;10.654;90801
3208;10.657;96050
3209;10.661;92824
3210;10.664;87650
3211;10.667;92544
3212;10.671;91998
3213;10.674;84243
3214;10.677;90322
3215;10.680;94251
3216;10.684;89713
3217;10.687;94578
3218;10.690;97354
3219;10.694;89170
3220;10.697;88040
3221;10.700;93567
3222;10.704;86363
3223;10.707;88567
3224;10.710;88428
3225;10.714;92965
3226;10.717;94643
3227;10.720;87563
3228;10.723;97518
3229;10.727;95049
3230;10.730;93910
3231;10.733;95658
3232;10.737;89265
3233;10.740;92322
3234;10.743;97129
3235;10.747;96172
3236;10.750;99079
3237;10.753;90041
3238;10.757;90790
3239;10.760;90208
3240;10.763;88139
3241;10.767;102388
3242;10.770;91653
3243;10.773;90824
3244;10.777;89747
3245;10.780;91211
3246;10.783;101282
3247;10.787;90527
3248;10.790;87833
3249;10.793;95435
3250;10.797;91073
3251;10.800;105268
3252;10.803;84297
3253;10.806;90202
3254;10.810;93514
3255;10.813;95922
3256;10.816;89790
3257;10.820;100737
3258;10.823;93566
3259;10.826;86481
3260;10.830;89307
3261;10.833;98853
3262;10.836;103042
3263;10.839;105829
3264;10.843;90635
3265;10.846;101126
3266;10.849;94200
3267;10.853;94599
3268;10.856;94753
3269;10.859;94767
3270;10.863;88380
3271;10.866;90164
3272;10.869;92898
3273;10.873;90426
3274;10.876;89781
3275;10.879;97764
3276;10.882;94988
3277;10.886;95394
3278;10.889;96174
3279;10.892;104410
3280;10.896;97265
3281;10.899;96554
3282;10.902;97853
3283;10.906;96393
3284;10.909;99471
3285;10.912;95772
3286;10.915;87686
3287;10.919;99947
3288;10.922;99943
3289;10.925;95677
3290;10.929;97837
3291;10.932;92708
3292;10.935;100128
3293;10.939;95018
3294;10.942;100867
3295;10.945;94200
3296;10.949;97151
3297;10.952;95317
3298;10.955;91441
3299;10.958;96998
3300;10.962;98560
3301;10.965;96699
3302;10.968;82942
3303;10.972;95150
3304;10.975;95465
3305;10.978;92466
3306;10.982;97570
3307;10.985;97290
3308;10.988;92720
3309;10.992;98423
3310;10.995;88849
3311;10.998;99204
3312;11.001;100339
3313;11.005;93477
3314;11.008;96766
3315;11.012;87053
3316;11.015;100541
3317;11.018;101565
3318;11.022;88088
3319;11.025;98021
3320;11.028;92716
3321;11.032;96738
3322;11.035;87743
3323;11.038;103158
3324;11.041;100406
3325;11.045;89834
3326;11.048;96038
3327;11.051;89402
3328;11.055;94189
3329;11.058;95927
3330;11.061;94009
3331;11.065;90806
3332;11.068;97714
3333;11.071;101312
3334;11.074;87633
3335;11.078;86063
3336;11.081;95410
3337;11.084;94963
3338;11.088;97219
3339;11.091;90863
3340;11.094;93903
3341;11.098;99845
3342;11.101;95121
3343;11.104;93974
3344;11.108;100943
3345;11.111;104137
3346;11.114;105732
3347;11.117;93101
3348;11.121;99970
3349;11.124;96060
3350;11.127;90537
3351;11.131;103677
3352;11.134;102269
3353;11.137;119736
3354;11.141;107339
3355;11.144;96642
3356;11.147;119034
3357;11.150;127080
3358;11.154;112199
3359;11.157;110997
3360;11.160;105073
3361;11.164;104268
3362;11.167;108147
3363;11.170;106516
3364;11.174;106587
3365;11.177;107804
3366;11.180;106168
3367;11.184;99630
3368;11.187;102401
3369;11.190;91565
3370;11.193;101651
3371;11.197;92035
3372;11.200;94361
3373;11.203;94270
3374;11.207;99458
3375;11.210;92555
3376;11.213;91517
3377;11.217;87095
3378;11.220;91362
3379;11.223;87445
3380;11.227;87758
3381;11.230;90186
3382;11.233;86221
3383;11.236;106114
3384;11.240;89319
3385;11.243;90509
3386;11.246;91483
3387;11.250;79366
3388;11.253;91453
3389;11.256;83875
3390;11.260;96542
3391;11.263;80265
3392;11.267;87346
3393;11.270;82564
3394;11.273;87775
3395;11.276;91211
3396;11.280;81808
3397;11.283;80721
3398;11.286;86050
3399;11.290;86405
3400;11.293;94326
3401;11.296;83961
3402;11.300;92444
3403;11.303;85700
3404;11.306;81469
3405;11.309;84689
3406;11.313;93217
3407;11.316;84712
3408;11.319;94931
3409;11.323;92282
3410;11.326;89340
3411;11.329;89530
3412;11.333;99918
3413;11.336;86519
3414;11.339;93971
3415;11.343;93189
3416;11.346;91296
3417;11.349;82027
3418;11.352;94358
3419;11.356;97508
3420;11.359;86459
3421;11.362;86477
3422;11.366;88174
3423;11.369;90086
3424;11.372;89199
3425;11.376;99838
3426;11.379;92204
3427;11.382;94842
3428;11.386;94825
3429;11.389;110281
3430;11.392;100105
3431;11.395;105141
3432;11.399;102169
3433;11.402;102385
3434;11.405;106826
3435;11.409;97690
3436;11.412;101906
3437;11.415;109759
3438;11.419;109226
3439;11.422;102710
3440;11.425;104135
3441;11.428;115484
3442;11.432;107150
3443;11.435;106545
3444;11.438;99864
3445;11.442;103597
3446;11.445;104419
3447;11.448;113330
3448;11.452;111676
3449;11.455;118353
3450;11.458;119363
3451;11.462;112233
3452;11.465;110100
3453;11.468;116372
3454;11.471;106214
3455;11.475;113281
3456;11.478;106878
3457;11.481;113711
3458;11.485;119778
3459;11.488;123512
3460;11.491;114727
3461;11.495;119249
3462;11.498;114079
3463;11.501;116839
3464;11.504;112306
3465;11.508;112797
3466;11.511;116498
3467;11.515;111605
3468;11.518;106942
3469;11.521;106365
3470;11.525;113893
3471;11.528;115110
3472;11.531;109470
3473;11.535;108369
3474;11.538;119146
3475;11.541;108149
3476;11.544;110703
3477;11.548;100283
3478;11.551;109833
3479;11.554;109192
3480;11.558;98446
3481;11.561;105117
3482;11.564;110120
3483;11.568;104612
3484;11.571;115741
3485;11.574;119172
3486;11.578;110205
3487;11.581;107944
3488;11.584;121709
3489;11.587;117972
3490;11.591;111809
3491;11.594;106729
3492;11.597;121034
3493;11.601;118033
3494;11.604;109781
3495;11.607;111925
3496;11.611;112347
3497;11.614;110497
3498;11.617;104338
3499;11.621;104701
3500;11.624;100727
3501;11.627;116551
3502;11.630;109387
3503;11.634;102946
3504;11.637;115558
3505;11.640;103535
3506;11.644;107828
3507;11.647;104719
3508;11.650;108206
3509;11.654;104055
3510;11.657;98984
3511;11.660;105335
3512;11.663;100335
3513;11.667;101439
3514;11.670;108630
3515;11.673;110383
3516;11.677;110207
3517;11.680;92999
3518;11.683;103446
3519;11.687;108433
3520;11.690;101259
3521;11.693;113662
3522;11.697;100999
3523;11.700;101747
3524;11.703;105945
3525;11.706;106892
3526;11.710;98676
3527;11.713;105341
3528;11.716;101126
3529;11.720;108066
3530;11.723;104337
3531;11.726;106950
3532;11.730;107104
3533;11.733;94638
3534;11.736;102215
3535;11.739;108822
3536;11.743;106762
3537;11.746;105693
3538;11.749;96588
3539;11.753;97957
3540;11.756;104046
3541;11.760;101524
3542;11.763;90370
3543;11.766;104751
3544;11.770;105497
3545;11.773;92578
3546;11.776;104218
3547;11.779;96166
3548;11.783;90596
3549;11.786;100975
3550;11.789;99904
3551;11.793;109772
3552;11.796;93905
3553;11.799;97705
3554;11.803;105979
3555;11.806;99733
3556;11.809;99553
3557;11.813;100974
3558;11.816;93284
3559;11.819;102786
3560;11.822;104838
3561;11.826;101142
3562;11.829;94312
3563;11.832;99131
3564;11.836;102307
3565;11.839;99221
3566;11.842;101578
3567;11.846;99415
3568;11.849;97479
3569;11.852;94657
3570;11.856;101401
3571;11.859;98515
3572;11.862;96017
3573;11.865;98762
3574;11.869;104150
3575;11.872;100924
3576;11.875;94722
3577;11.879;101796
3578;11.882;105451
3579;11.885;98247
3580;11.889;105901
3581;11.892;100954
3582;11.895;101657
3583;11.898;97053
3584;11.902;104358
3585;11.905;103793
3586;11.908;92663
3587;11.912;103056
3588;11.915;100340
3589;11.918;95577
3590;11.922;90715
3591;11.925;106502
3592;11.928;101275
3593;11.932;94299
3594;11.935;92054
3595;11.938;98580
3596;11.941;98647
3597;11.945;97356
3598;11.948;96474
3599;11.951;98284
3600;11.955;97681
3601;11.958;96722
3602;11.961;101547
3603;11.965;95295
3604;11.968;97875
3605;11.971;91773
3606;11.975;98496
3607;11.978;95838
3608;11.981;101306
3609;11.984;95066
3610;11.988;96499
3611;11.991;92255
3612;11.994;96336
3613;11.998;101388
3614;12.001;100876
3615;12.004;93647
3616;12.008;101382
3617;12.011;97593
3618;12.015;100276
3619;12.018;105269
3620;12.021;95207
3621;12.024;99104
3622;12.028;101621
3623;12.031;100890
3624;12.034;96807
3625;12.038;96902
3626;12.041;106116
3627;12.044;96358
3628;12.048;104647
3629;12.051;91542
3630;12.054;92776
3631;12.057;105128
3632;12.061;91665
3633;12.064;100281
3634;12.067;106922
3635;12.071;99486
3636;12.074;95884
3637;12.077;102006
3638;12.081;96153
3639;12.084;97772
3640;12.087;103617
3641;12.091;103999
3642;12.094;98364
3643;12.097;103934
3644;12.100;102277
3645;12.104;113291
3646;12.107;97537
3647;12.110;106759
3648;12.114;101308
3649;12.117;99828
3650;12.120;95857
3651;12.124;96378
3652;12.127;93123
3653;12.130;96813
3654;12.133;95580
3655;12.137;98944
3656;12.140;89016
3657;12.143;102674
3658;12.147;95042
3659;12.150;99494
3660;12.153;100024
3661;12.157;102772
3662;12.160;102031
3663;12.163;106284
3664;12.167;98570
3665;12.170;96214
3666;12.173;96037
3667;12.176;104160
3668;12.180;98197
3669;12.183;104659
3670;12.186;103857
3671;12.190;99247
3672;12.193;98792
3673;12.196;99060
3674;12.200;100393
3675;12.203;96084
3676;12.206;94270
3677;12.210;102656
3678;12.213;91037
3679;12.216;100979
3680;12.219;109525
3681;12.223;101481
3682;12.226;97504
3683;12.229;103007
3684;12.233;102442
3685;12.236;103089
3686;12.239;95201
3687;12.243;94184
3688;12.246;96902
3689;12.249;103851
3690;12.252;96307
3691;12.256;93666
3692;12.259;102602
3693;12.263;94846
3694;12.266;97314
3695;12.269;106938
3696;12.273;103793
3697;12.276;97660
3698;12.279;95150
3699;12.283;96794
3700;12.286;91433
3701;12.289;98384
3702;12.292;103625
3703;12.296;95800
3704;12.299;108479
3705;12.302;100894
3706;12.306;93792
3707;12.309;98382
3708;12.312;101819
3709;12.316;99415
3710;12.319;95642
3711;12.322;102154
3712;12.326;95077
3713;12.329;105400
3714;12.332;95992
3715;12.335;103854
3716;12.339;103459
3717;12.342;99688
3718;12.345;114165
3719;12.349;96948
3720;12.352;99322
3721;12.355;97363
3722;12.359;102693
3723;12.362;92472
3724;12.365;96517
3725;12.368;94875
3726;12.372;100108
3727;12.375;104526
3728;12.378;94123
3729;12.382;106334
3730;12.385;103594
3731;12.388;98088
3732;12.392;100006
3733;12.395;100164
3734;12.398;99007
3735;12.402;92420
3736;12.405;105677
3737;12.408;101003
3738;12.411;95743
3739;12.415;105981
3740;12.418;100113
3741;12.421;96042
3742;12.425;99379
3743;12.428;96941
3744;12.431;96799
3745;12.435;92055
3746;12.438;108362
3747;12.441;98225
3748;12.445;99717
3749;12.448;102509
3750;12.451;93766
3751;12.454;101148
3752;12.458;102346
3753;12.461;92056
3754;12.464;101888
3755;12.468;94257
3756;12.471;101172
3757;12.474;101143
3758;12.478;96446
3759;12.481;103387
3760;12.484;100001
3761;12.487;91866
3762;12.491;104386
3763;12.494;94888
3764;12.497;106097
3765;12.501;96868
3766;12.504;96951
3767;12.507;100246
3768;12.511;105223
3769;12.515;98286
3770;12.518;98332
3771;12.521;96943
3772;12.525;100075
3773;12.528;102570
3774;12.531;97892
3775;12.534;96803
3776;12.538;108941
3777;12.541;104557
3778;12.544;97571
3779;12.548;107585
3780;12.551;104037
3781;12.554;104397
3782;12.558;94369
3783;12.561;102697
3784;12.564;111697
3785;12.567;97736
3786;12.571;109152
3787;12.574;102251
3788;12.577;99145
3789;12.581;107455
3790;12.584;104649
3791;12.587;103803
3792;12.591;99140
3793;12.594;104017
3794;12.597;103886
3795;12.601;107775
3796;12.604;107901
3797;12.607;100797
3798;12.610;110009
3799;12.614;101429
3800;12.617;100333
3801;12.620;103327
3802;12.624;105076
3803;12.627;107148
3804;12.630;111974
3805;12.634;103360
3806;12.637;103877
3807;12.640;102341
3808;12.643;105167
3809;12.647;103667
3810;12.650;110000
3811;12.653;103707
3812;12.657;105444
3813;12.660;112875
3814;12.663;104235
3815;12.667;109315
3816;12.670;101215
3817;12.673;103977
3818;12.677;102680
3819;12.680;100787
3820;12.683;108516
3821;12.686;100603
3822;12.690;101961
3823;12.693;108042
3824;12.696;102551
3825;12.700;100983
3826;12.703;113044
3827;12.706;109543
3828;12.710;107117
3829;12.713;100105
3830;12.716;111057
3831;12.720;106332
3832;12.723;109463
3833;12.726;110454
3834;12.729;101254
3835;12.733;113646
3836;12.736;102122
3837;12.739;110039
3838;12.743;110016
3839;12.746;112942
3840;12.749;103937
3841;12.753;112161
3842;12.756;100121
3843;12.760;99338
3844;12.763;102514
3845;12.766;112868
3846;12.769;103522
3847;12.773;102736
3848;12.776;103599
3849;12.779;106152
3850;12.783;107634
3851;12.786;100290
3852;12.789;105049
3853;12.793;113444
3854;12.796;109127
3855;12.799;101506
3856;12.802;101127
3857;12.806;106369
3858;12.809;101983
3859;12.812;115197
3860;12.816;107952
3861;12.819;102026
3862;12.822;100160
3863;12.826;118675
3864;12.829;107503
3865;12.832;106669
3866;12.836;109649
3867;12.839;110947
3868;12.842;102609
3869;12.845;109835
3870;12.849;98941
3871;12.852;104795
3872;12.855;99373
3873;12.859;105143
3874;12.862;101559
3875;12.865;107791
3876;12.869;108669
3877;12.872;103944
3878;12.875;111414
3879;12.878;106641
3880;12.882;98452
3881;12.885;99059
3882;12.888;109285
3883;12.892;95267
3884;12.895;109686
3885;12.898;107511
3886;12.902;98707
3887;12.905;104412
3888;12.908;102945
3889;12.912;97231
3890;12.915;103189
3891;12.918;110987
3892;12.921;107332
3893;12.925;115792
3894;12.928;106993
3895;12.931;107000
3896;12.935;109946
3897;12.938;117166
3898;12.941;111115
3899;12.945;108727
3900;12.948;111457
3901;12.951;117097
3902;12.955;107832
3903;12.958;112739
3904;12.961;121448
3905;12.964;109940
3906;12.968;113686
3907;12.971;114721
3908;12.974;119505
3909;12.978;113309
3910;12.981;127763
3911;12.984;127662
3912;12.988;136931
3913;12.991;128043
3914;12.994;126003
3915;12.997;119905
3916;13.001;136169
3917;13.004;134969
3918;13.008;140060
3919;13.011;134467
3920;13.014;142278
3921;13.018;140076
3922;13.021;148792
3923;13.024;153672
3924;13.028;157581
3925;13.031;161795
3926;13.034;163249
3927;13.037;174895
3928;13.041;173565
3929;13.044;181499
3930;13.047;174081
3931;13.051;170152
3932;13.054;185773
3933;13.057;185650
3934;13.061;189914
3935;13.064;199262
3936;13.067;197713
3937;13.071;198069
3938;13.074;214273
3939;13.077;212935
3940;13.080;227965
3941;13.084;240433
3942;13.087;229557
3943;13.090;214875
3944;13.094;223928
3945;13.097;227914
3946;13.100;233934
3947;13.104;249851
3948;13.107;229079
3949;13.110;223149
3950;13.114;229365
3951;13.117;236281
3952;13.120;242850
3953;13.123;250067
3954;13.127;253766
3955;13.130;253320
3956;13.133;253986
3957;13.137;250283
3958;13.140;255776
3959;13.143;246125
3960;13.147;255486
3961;13.150;255624
3962;13.153;247320
3963;13.156;257796
3964;13.160;263447
3965;13.163;243962
3966;13.166;269265
3967;13.170;255884
3968;13.173;253166
3969;13.176;274376
3970;13.180;259155
3971;13.183;249727
3972;13.186;262136
3973;13.190;273022
3974;13.193;270268
3975;13.196;272798
3976;13.199;270133
3977;13.203;264624
3978;13.206;273262
3979;13.209;261596
3980;13.213;258749
3981;13.216;270415
3982;13.219;284408
3983;13.223;286091
3984;13.226;296517
3985;13.229;289252
3986;13.232;302549
3987;13.236;278461
3988;13.239;299828
3989;13.242;304911
3990;13.246;296002
3991;13.249;284037
3992;13.252;301643
3993;13.256;301048
3994;13.259;297143
3995;13.263;296260
3996;13.266;294349
3997;13.269;289865
3998;13.272;308538
3999;13.276;313549
4000;13.279;302305
4001;13.282;288349
4002;13.286;295982
4003;13.289;296140
4004;13.292;291558
4005;13.296;289381
4006;13.299;283642
4007;13.302;282535
4008;13.306;275244
4009;13.309;274624
4010;13.312;281027
4011;13.315;255062
4012;13.319;259105
4013;13.322;270995
4014;13.325;247452
4015;13.329;254305
4016;13.332;249523
4017;13.335;225800
4018;13.339;225679
4019;13.342;223489
4020;13.345;215490
4021;13.349;191809
4022;13.352;198245
4023;13.355;186019
4024;13.358;178528
4025;13.362;168390
4026;13.365;181582
4027;13.368;170721
4028;13.372;156873
4029;13.375;163508
4030;13.378;147135
4031;13.382;155221
4032;13.385;141813
4033;13.388;140138
4034;13.391;138013
4035;13.395;123251
4036;13.398;123290
4037;13.401;113011
4038;13.405;131605
4039;13.408;116231
4040;13.411;115023
4041;13.415;119304
4042;13.418;121331
4043;13.421;111201
4044;13.425;117851
4045;13.428;111118
4046;13.431;112836
4047;13.434;103769
4048;13.438;105723
4049;13.441;105464
4050;13.444;105097
4051;13.448;102914
4052;13.451;96986
4053;13.454;105739
4054;13.458;102387
4055;13.461;101587
4056;13.464;94153
4057;13.467;92646
4058;13.471;104751
4059;13.474;103652
4060;13.477;103495
4061;13.481;97673
4062;13.484;102772
4063;13.487;106620
4064;13.491;99638
4065;13.494;98015
4066;13.497;101968
4067;13.501;110211
4068;13.504;95412
4069;13.507;101959
4070;13.511;98724
4071;13.514;110337
4072;13.517;103813
4073;13.521;98601
4074;13.524;96567
4075;13.527;95584
4076;13.531;99337
4077;13.534;105750
4078;13.537;97383
4079;13.541;95156
4080;13.544;95924
4081;13.547;94554
4082;13.550;91778
4083;13.554;85174
4084;13.557;98348
4085;13.560;93971
4086;13.564;96848
4087;13.567;96911
4088;13.570;91040
4089;13.574;97363
4090;13.577;96114
4091;13.580;91783
4092;13.584;95247
4093;13.587;100534
4094;13.590;98155
4095;13.593;90081
4096;13.597;95799
4097;13.600;93735
4098;13.603;95632
4099;13.607;91836
4100;13.610;94011
4101;13.613;95466
4102;13.617;97173
4103;13.620;96545
4104;13.623;104726
4105;13.626;94300
4106;13.630;94475
4107;13.633;95408
4108;13.636;86586
4109;13.640;93976
4110;13.643;100100
4111;13.646;98020
4112;13.650;89734
4113;13.653;96042
4114;13.656;93171
4115;13.660;98203
4116;13.663;96641
4117;13.666;94075
4118;13.670;101981
4119;13.673;94654
4120;13.676;98383
4121;13.679;97324
4122;13.683;93732
4123;13.686;94567
4124;13.689;94055
4125;13.693;96978
4126;13.696;93352
4127;13.699;95010
4128;13.703;93185
4129;13.706;92977
4130;13.709;92481
4131;13.712;99586
4132;13.716;91857
4133;13.719;93700
4134;13.722;97454
4135;13.726;94105
4136;13.729;93682
4137;13.732;92331
4138;13.736;88907
4139;13.739;95838
4140;13.742;90600
4141;13.746;96461
4142;13.749;92575
4143;13.752;90800
4144;13.755;97365
4145;13.759;96602
4146;13.762;85768
4147;13.766;90510
4148;13.769;95902
4149;13.772;105964
4150;13.776;96804
4151;13.779;90511
4152;13.782;98017
4153;13.786;91507
4154;13.789;93795
4155;13.792;93977
4156;13.795;92609
4157;13.799;98416
4158;13.802;92514
4159;13.805;98664
4160;13.809;97933
4161;13.812;94315
4162;13.815;91772
4163;13.819;93075
4164;13.822;97277
4165;13.825;95530
4166;13.828;94562
4167;13.832;94576
4168;13.835;95382
4169;13.838;93163
4170;13.842;101601
4171;13.845;98277
4172;13.848;89552
4173;13.852;96500
4174;13.855;93138
4175;13.858;96331
4176;13.862;96947
4177;13.865;96699
4178;13.868;101462
4179;13.871;97080
4180;13.875;94555
4181;13.878;96721
4182;13.881;94920
4183;13.885;99172
4184;13.888;95441
4185;13.891;95882
4186;13.895;93221
4187;13.898;96981
4188;13.901;97343
4189;13.905;87841
4190;13.908;98528
4191;13.911;102064
4192;13.914;92518
4193;13.918;100039
4194;13.921;92003
4195;13.924;105352
4196;13.928;96300
4197;13.931;104420
4198;13.934;101626
4199;13.938;94184
4200;13.941;102376
4201;13.944;106427
4202;13.947;108767
4203;13.951;110143
4204;13.954;105441
4205;13.957;111179
4206;13.961;107570
4207;13.964;109013
4208;13.967;118656
4209;13.971;115410
4210;13.974;120302
4211;13.977;115977
4212;13.981;120437
4213;13.984;130008
4214;13.987;129908
4215;13.990;145217
4216;13.994;134497
4217;13.997;159191
4218;14.000;164782
4219;14.004;167583
4220;14.007;187175
4221;14.011;198888
4222;14.014;214867
4223;14.017;210658
4224;14.021;252007
4225;14.024;260569
4226;14.027;259926
4227;14.030;300453
4228;14.034;307977
4229;14.037;337588
4230;14.040;377566
4231;14.044;400977
4232;14.047;418222
4233;14.050;452867
4234;14.054;493549
4235;14.057;541522
4236;14.060;573731
4237;14.063;634397
4238;14.067;689311
4239;14.070;699309
4240;14.073;762851
4241;14.077;831435
4242;14.080;882123
4243;14.083;935021
4244;14.087;1009856
4245;14.090;1050135
4246;14.093;1134885
4247;14.097;1190464
4248;14.100;1284023
4249;14.103;1346884
4250;14.106;1416861
4251;14.110;1504486
4252;14.113;1528547
4253;14.116;1661312
4254;14.120;1678577
4255;14.123;1780656
4256;14.126;1805228
4257;14.130;1840795
4258;14.133;1924823
4259;14.136;2061086
4260;14.140;2078395
4261;14.143;2168795
4262;14.146;2221695
4263;14.149;2271875
4264;14.153;2410284
4265;14.156;2387800
4266;14.159;2375587
4267;14.163;2417667
4268;14.166;2504568
4269;14.169;2512202
4270;14.173;2632106
4271;14.176;2666419
4272;14.179;2657397
4273;14.182;2696105
4274;14.186;2691299
4275;14.189;2787887
4276;14.192;2736320
4277;14.196;2813686
4278;14.199;2951705
4279;14.202;2911967
4280;14.206;2892261
4281;14.209;2939235
4282;14.212;2845387
4283;14.216;3013761
4284;14.219;2999008
4285;14.222;2997658
4286;14.225;3048733
4287;14.229;3062585
4288;14.232;2948404
4289;14.235;3041363
4290;14.239;3007388
4291;14.242;3093357
4292;14.245;3152889
4293;14.249;3171051
4294;14.252;3204319
4295;14.255;3176862
4296;14.259;3098654
4297;14.262;3191144
4298;14.265;3206998
4299;14.269;3214842
4300;14.272;3203734
4301;14.275;3238560
4302;14.279;3333862
4303;14.282;3249406
4304;14.285;3342523
4305;14.289;3283723
4306;14.292;3401131
4307;14.295;3300674
4308;14.299;3454293
4309;14.302;3412363
4310;14.305;3438338
4311;14.308;3401272
4312;14.312;3518813
4313;14.315;3373676
4314;14.318;3481930
4315;14.322;3528236
4316;14.325;3512184
4317;14.328;3533912
4318;14.332;3448817
4319;14.335;3455822
4320;14.338;3548348
4321;14.341;3437684
4322;14.345;3401842
4323;14.348;3456289
4324;14.351;3418602
4325;14.355;3452360
4326;14.358;3551553
4327;14.361;3383819
4328;14.365;3251232
4329;14.368;3194885
4330;14.371;3236945
4331;14.375;3190828
4332;14.378;3142815
4333;14.381;3060961
4334;14.384;2972171
4335;14.388;2903036
4336;14.391;2886225
4337;14.394;2779635
4338;14.398;2708324
4339;14.401;2644912
4340;14.404;2529173
4341;14.408;2415834
4342;14.411;2449568
4343;14.414;2358388
4344;14.417;2258792
4345;14.421;2128777
4346;14.424;2000856
4347;14.427;1899885
4348;14.431;1811666
4349;14.434;1713085
4350;14.437;1621833
4351;14.441;1514304
4352;14.444;1438632
4353;14.447;1360747
4354;14.451;1288602
4355;14.454;1167675
4356;14.457;1134457
4357;14.460;1063353
4358;14.464;984449
4359;14.467;932539
4360;14.470;831571
4361;14.474;761762
4362;14.477;700734
4363;14.480;691290
4364;14.484;623928
4365;14.487;579743
4366;14.490;543479
4367;14.494;543991
4368;14.497;490944
4369;14.500;426498
4370;14.503;398694
4371;14.507;398694
4372;14.510;360938
4373;14.514;332696
4374;14.517;315379
4375;14.520;306947
4376;14.524;289079
4377;14.527;298874
4378;14.530;248755
4379;14.534;251113
4380;14.537;244212
4381;14.540;231136
4382;14.543;212700
4383;14.547;218671
4384;14.550;216250
4385;14.553;199707
4386;14.557;197235
4387;14.560;199620
4388;14.563;189669
4389;14.567;176272
4390;14.570;174095
4391;14.573;168909
4392;14.576;151863
4393;14.580;164536
4394;14.583;180585
4395;14.586;157918
4396;14.590;157277
4397;14.593;160205
4398;14.596;150860
4399;14.600;155301
4400;14.603;154706
4401;14.606;149301
4402;14.610;148247
4403;14.613;151181
4404;14.616;143712
4405;14.619;141284
4406;14.623;144872
4407;14.626;142086
4408;14.629;138534
4409;14.633;134256
4410;14.636;135041
4411;14.639;128460
4412;14.643;131855
4413;14.646;132047
4414;14.649;126242
4415;14.652;135908
4416;14.656;128322
4417;14.659;129859
4418;14.662;124497
4419;14.666;130933
4420;14.669;126162
4421;14.672;138147
4422;14.676;125702
4423;14.679;122072
4424;14.682;126205
4425;14.686;130800
4426;14.689;125744
4427;14.692;123253
4428;14.695;126472
4429;14.699;121510
4430;14.702;116577
4431;14.705;127954
4432;14.709;125092
4433;14.712;123938
4434;14.715;118776
4435;14.719;108898
4436;14.722;118091
4437;14.725;132520
4438;14.729;113138
4439;14.732;115226
4440;14.735;120969
4441;14.738;122408
4442;14.742;112182
4443;14.745;114121
4444;14.748;116835
4445;14.752;114750
4446;14.755;113737
4447;14.759;122040
4448;14.762;109844
4449;14.765;111376
4450;14.769;114888
4451;14.772;109264
4452;14.775;113749
4453;14.778;113480
4454;14.782;117521
4455;14.785;120076
4456;14.788;118936
4457;14.792;116040
4458;14.795;106363
4459;14.798;116851
4460;14.802;106150
4461;14.805;113606
4462;14.808;116886
4463;14.811;114699
4464;14.815;120114
4465;14.818;112403
4466;14.821;110244
4467;14.825;113172
4468;14.828;104529
4469;14.831;122299
4470;14.835;112792
4471;14.838;106071
4472;14.841;106484
4473;14.845;108074
4474;14.848;107514
4475;14.851;111101
4476;14.854;104574
4477;14.858;105235
4478;14.861;113956
4479;14.864;105666
4480;14.868;111817
4481;14.871;117348
4482;14.874;123553
4483;14.878;110397
4484;14.881;111191
4485;14.884;109126
4486;14.887;113400
4487;14.891;123932
4488;14.894;115927
4489;14.897;116155
4490;14.901;113265
4491;14.904;115745
4492;14.907;115522
4493;14.911;126210
4494;14.914;117333
4495;14.917;119543
4496;14.921;115567
4497;14.924;122533
4498;14.927;117804
4499;14.930;122249
4500;14.934;118975
4501;14.937;108313
4502;14.940;126735
4503;14.944;121780
4504;14.947;125482
4505;14.950;109216
4506;14.954;124077
4507;14.957;134705
4508;14.960;118741
4509;14.964;125787
4510;14.967;127689
4511;14.970;134943
4512;14.973;127580
4513;14.977;128033
4514;14.980;129174
4515;14.983;125111
4516;14.987;126436
4517;14.990;120724
4518;14.993;124203
4519;14.997;125246
4520;15.000;127741
4521;15.003;128432
4522;15.006;121537
4523;15.010;141850
4524;15.013;131548
4525;15.017;130407
4526;15.020;124488
4527;15.023;141931
4528;15.027;121708
4529;15.030;139106
4530;15.033;140627
4531;15.037;133096
4532;15.040;138264
4533;15.043;131775
4534;15.046;137915
4535;15.050;146955
4536;15.053;135090
4537;15.056;136215
4538;15.060;137805
4539;15.063;149596
4540;15.066;149586
4541;15.070;156955
4542;15.073;148787
4543;15.076;150845
4544;15.080;154808
4545;15.083;162614
4546;15.086;165553
4547;15.089;169254
4548;15.093;178456
4549;15.096;188286
4550;15.099;179922
4551;15.103;186847
4552;15.106;205013
4553;15.109;216111
4554;15.113;201142
4555;15.116;231148
4556;15.119;229282
4557;15.123;241304
4558;15.126;244399
4559;15.129;277461
4560;15.132;272674
4561;15.136;294073
4562;15.139;288758
4563;15.142;320303
4564;15.146;325958
4565;15.149;348551
4566;15.152;363434
4567;15.156;387605
4568;15.159;401575
4569;15.162;395109
4570;15.165;436755
4571;15.169;427823
4572;15.172;471580
4573;15.175;482086
4574;15.179;495853
4575;15.182;534460
4576;15.185;551598
4577;15.189;573489
4578;15.192;599788
4579;15.195;605118
4580;15.199;618460
4581;15.202;668934
4582;15.205;673382
4583;15.208;659185
4584;15.212;678738
4585;15.215;696251
4586;15.218;747390
4587;15.222;727335
4588;15.225;760632
4589;15.228;762564
4590;15.232;784770
4591;15.235;827912
4592;15.238;820771
4593;15.241;823671
4594;15.245;830912
4595;15.248;876836
4596;15.251;872009
4597;15.255;900005
4598;15.258;890262
4599;15.262;896567
4600;15.265;889924
4601;15.268;922239
4602;15.272;925739
4603;15.275;965130
4604;15.278;934580
4605;15.281;959500
4606;15.285;965171
4607;15.288;947917
4608;15.291;976650
4609;15.295;995540
4610;15.298;1024225
4611;15.301;1000434
4612;15.305;1004497
4613;15.308;1036708
4614;15.311;1030833
4615;15.315;1037383
4616;15.318;1052667
4617;15.321;1063934
4618;15.324;1060852
4619;15.328;1078566
4620;15.331;1090825
4621;15.334;1083207
4622;15.338;1064797
4623;15.341;1090492
4624;15.344;1154386
4625;15.348;1107869
4626;15.351;1129975
4627;15.354;1158596
4628;15.358;1130818
4629;15.361;1106868
4630;15.364;1136270
4631;15.367;1093171
4632;15.371;1123751
4633;15.374;1109082
4634;15.377;1163962
4635;15.381;1121737
4636;15.384;1075407
4637;15.387;1074920
4638;15.391;1057785
4639;15.394;1093236
4640;15.397;1066398
4641;15.400;1014160
4642;15.404;1025746
4643;15.407;960161
4644;15.410;995902
4645;15.414;965416
4646;15.417;919383
4647;15.420;915607
4648;15.424;933686
4649;15.427;838063
4650;15.430;824135
4651;15.434;773775
4652;15.437;771721
4653;15.440;755773
4654;15.443;735058
4655;15.447;685038
4656;15.450;652363
4657;15.453;621246
4658;15.457;594768
4659;15.460;571973
4660;15.463;525599
4661;15.467;523852
4662;15.470;487150
4663;15.473;473647
4664;15.476;446884
4665;15.480;413498
4666;15.483;402454
4667;15.486;399687
4668;15.490;378661
4669;15.493;356855
4670;15.496;334926
4671;15.500;310514
4672;15.503;301416
4673;15.506;282788
4674;15.510;273204
4675;15.514;254858
4676;15.517;242652
4677;15.520;244635
4678;15.523;233276
4679;15.527;229041
4680;15.530;201978
4681;15.533;190373
4682;15.537;193254
4683;15.540;187426
4684;15.543;197075
4685;15.547;180395
4686;15.550;191450
4687;15.553;171543
4688;15.556;163739
4689;15.560;162291
4690;15.563;156574
4691;15.566;149362
4692;15.570;156661
4693;15.573;152305
4694;15.576;144199
4695;15.580;132860
4696;15.583;140480
4697;15.586;134255
4698;15.590;139341
4699;15.593;146073
4700;15.596;130622
4701;15.599;147047
4702;15.603;135179
4703;15.606;138872
4704;15.609;125487
4705;15.613;130962
4706;15.616;122758
4707;15.619;123592
4708;15.623;129027
4709;15.626;122080
4710;15.629;123179
4711;15.633;129043
4712;15.636;131777
4713;15.639;117195
4714;15.642;127610
4715;15.646;116924
4716;15.649;113728
4717;15.652;120805
4718;15.656;117960
4719;15.659;110924
4720;15.662;121815
4721;15.666;121649
4722;15.669;129805
4723;15.672;119056
4724;15.675;118313
4725;15.679;114782
4726;15.682;118808
4727;15.685;121412
4728;15.689;120243
4729;15.692;106312
4730;15.695;116258
4731;15.699;105881
4732;15.702;118549
4733;15.705;117496
4734;15.709;110210
4735;15.712;120647
4736;15.715;114312
4737;15.718;102220
4738;15.722;110487
4739;15.725;104426
4740;15.728;117477
4741;15.732;109905
4742;15.735;111529
4743;15.738;104037
4744;15.742;103058
4745;15.745;110313
4746;15.748;110545
4747;15.751;110939
4748;15.755;112205
4749;15.758;104080
4750;15.762;105719
4751;15.765;100324
4752;15.768;99651
4753;15.772;112694
4754;15.775;105519
4755;15.778;102070
4756;15.782;112353
4757;15.785;110407
4758;15.788;105504
4759;15.791;106761
4760;15.795;101282
4761;15.798;108167
4762;15.801;102074
4763;15.805;108949
4764;15.808;105248
4765;15.811;106165
4766;15.815;103376
4767;15.818;101304
4768;15.821;111638
4769;15.825;100434
4770;15.828;102367
4771;15.831;105501
4772;15.834;105040
4773;15.838;96033
4774;15.841;111071
4775;15.844;100084
4776;15.848;104913
4777;15.851;97853
4778;15.854;106102
4779;15.858;95850
4780;15.861;99303
4781;15.864;103515
4782;15.868;106199
4783;15.871;102842
4784;15.874;106590
4785;15.877;106194
4786;15.881;106173
4787;15.884;97677
4788;15.887;94895
4789;15.891;101399
4790;15.894;98490
4791;15.897;104016
4792;15.901;95962
4793;15.904;104151
4794;15.907;108460
4795;15.910;105926
4796;15.914;103000
4797;15.917;96566
4798;15.920;100123
4799;15.924;103221
4800;15.927;113604
4801;15.930;104693
4802;15.934;101293
4803;15.937;103295
4804;15.940;116247
4805;15.944;106774
4806;15.947;106369
4807;15.950;108029
4808;15.953;105912
4809;15.957;103725
4810;15.960;111340
4811;15.963;114839
4812;15.967;111408
4813;15.970;106653
4814;15.973;108158
4815;15.977;113232
4816;15.980;112501
4817;15.983;115672
4818;15.987;106848
4819;15.990;110337
4820;15.993;120536
4821;15.996;115180
4822;16.000;111207
4823;16.003;115067
4824;16.006;113821
4825;16.010;118193
4826;16.013;112546
4827;16.017;115646
4828;16.020;110244
4829;16.023;108611
4830;16.027;110732
4831;16.030;115702
4832;16.033;113731
4833;16.036;114767
4834;16.040;120879
4835;16.043;118906
4836;16.046;115667
4837;16.050;106490
4838;16.053;113195
4839;16.056;112842
4840;16.060;114869
4841;16.063;112592
4842;16.066;111518
4843;16.069;112051
4844;16.073;118903
4845;16.076;121017
4846;16.079;114272
4847;16.083;109740
4848;16.086;115168
4849;16.089;114957
4850;16.093;102264
4851;16.096;106920
4852;16.099;113091
4853;16.103;105625
4854;16.106;110494
4855;16.109;118879
4856;16.112;102777
4857;16.116;115192
4858;16.119;109786
4859;16.122;110399
4860;16.126;102171
4861;16.129;107687
4862;16.132;109184
4863;16.136;106191
4864;16.139;107642
4865;16.142;110497
4866;16.145;114447
4867;16.149;103273
4868;16.152;110679
4869;16.155;102195
4870;16.159;103659
4871;16.162;104254
4872;16.165;99475
4873;16.169;103599
4874;16.172;103651
4875;16.175;110397
4876;16.179;104937
4877;16.182;105457
4878;16.185;95949
4879;16.188;99548
4880;16.192;100653
4881;16.195;95990
4882;16.198;104809
4883;16.202;97683
4884;16.205;99278
4885;16.208;92239
4886;16.212;101677
4887;16.215;100017
4888;16.218;93616
4889;16.222;101949
4890;16.225;101233
4891;16.228;99312
4892;16.231;94301
4893;16.235;100960
4894;16.238;95935
4895;16.241;102109
4896;16.245;100861
4897;16.248;98410
4898;16.251;88986
4899;16.255;104912
4900;16.258;91380
4901;16.262;94615
4902;16.265;95690
4903;16.268;94270
4904;16.271;103537
4905;16.275;94550
4906;16.278;98264
4907;16.281;101873
4908;16.285;110308
4909;16.288;100281
4910;16.291;99364
4911;16.295;94813
4912;16.298;94193
4913;16.301;90614
4914;16.304;87697
4915;16.308;100118
4916;16.311;104237
4917;16.314;92943
4918;16.318;99848
4919;16.321;95413
4920;16.324;93373
4921;16.328;102830
4922;16.331;108074
4923;16.334;98359
4924;16.338;99515
4925;16.341;93828
4926;16.344;99936
4927;16.347;103320
4928;16.351;105924
4929;16.354;96471
4930;16.357;96425
4931;16.361;99928
4932;16.364;106456
4933;16.367;97788
4934;16.371;103079
4935;16.374;87040
4936;16.377;107554
4937;16.380;91364
4938;16.384;111376
4939;16.387;104247
4940;16.390;94948
4941;16.394;96219
4942;16.397;100322
4943;16.400;102898
4944;16.404;97116
4945;16.407;98573
4946;16.410;103406
4947;16.414;96526
4948;16.417;96395
4949;16.420;98564
4950;16.423;98533
4951;16.427;99339
4952;16.430;110283
4953;16.433;99539
4954;16.437;101772
4955;16.440;103115
4956;16.443;104312
4957;16.447;108171
4958;16.450;107066
4959;16.453;108118
4960;16.457;100195
4961;16.460;119598
4962;16.463;102205
4963;16.466;103130
4964;16.470;100018
4965;16.473;117206
4966;16.476;96418
4967;16.480;102557
4968;16.483;109354
4969;16.486;104596
4970;16.490;105669
4971;16.493;111485
4972;16.496;119606
4973;16.499;115988
4974;16.503;109116
4975;16.506;121732
4976;16.510;113904
4977;16.513;115089
4978;16.516;110779
4979;16.520;118776
4980;16.523;125235
4981;16.526;126280
4982;16.530;122375
4983;16.533;116627
4984;16.536;129825
4985;16.539;127336
4986;16.543;127105
4987;16.546;128488
4988;16.549;135151
4989;16.553;132468
4990;16.556;135711
4991;16.559;136590
4992;16.563;129590
4993;16.566;131335
4994;16.569;128147
4995;16.573;140116
4996;16.576;145760
4997;16.579;141620
4998;16.582;134815
4999;16.586;136002
5000;16.589;137295
5001;16.592;135259
5002;16.596;149272
5003;16.599;144412
5004;16.602;150104
5005;16.606;147622
5006;16.609;142299
5007;16.612;153466
5008;16.616;136081
5009;16.619;141239
5010;16.622;160282
5011;16.625;155473
5012;16.629;150612
5013;16.632;141731
5014;16.635;146371
5015;16.639;149815
5016;16.642;148209
5017;16.645;150494
5018;16.649;151932
5019;16.652;156591
5020;16.655;141538
5021;16.658;153099
5022;16.662;155606
5023;16.665;160489
5024;16.668;161047
5025;16.672;154811
5026;16.675;161967
5027;16.678;156749
5028;16.682;156515
5029;16.685;156221
5030;16.688;150312
5031;16.692;154946
5032;16.695;153758
5033;16.698;160052
5034;16.701;153056
5035;16.705;158974
5036;16.708;155725
5037;16.711;160603
5038;16.715;155576
5039;16.718;150645
5040;16.721;156464
5041;16.725;152766
5042;16.728;149598
5043;16.731;154515
5044;16.734;150639
5045;16.738;143749
5046;16.741;156185
5047;16.744;145704
5048;16.748;147337
5049;16.751;152536
5050;16.754;150886
5051;16.758;150151
5052;16.761;137536
5053;16.765;136744
5054;16.768;143914
5055;16.771;138037
5056;16.774;139674
5057;16.778;123363
5058;16.781;131991
5059;16.784;138189
5060;16.788;128120
5061;16.791;138792
5062;16.794;135173
5063;16.798;130241
5064;16.801;119052
5065;16.804;123751
5066;16.808;128259
5067;16.811;121120
5068;16.814;127295
5069;16.817;117788
5070;16.821;126249
5071;16.824;123603
5072;16.827;118332
5073;16.831;132068
5074;16.834;123999
5075;16.837;130383
5076;16.841;130778
5077;16.844;125969
5078;16.847;119100
5079;16.851;129499
5080;16.854;118975
5081;16.857;133977
5082;16.860;134482
5083;16.864;119083
5084;16.867;132788
5085;16.870;133131
5086;16.874;152595
5087;16.877;131370
5088;16.880;132608
5089;16.884;134286
5090;16.887;138939
5091;16.890;146352
5092;16.894;138267
5093;16.897;134406
5094;16.900;146293
5095;16.903;145293
5096;16.907;149041
5097;16.910;148096
5098;16.913;159591
5099;16.917;145544
5100;16.920;156238
5101;16.923;157500
5102;16.927;157754
5103;16.930;159248
5104;16.933;166080
5105;16.936;173094
5106;16.940;170154
5107;16.943;171704
5108;16.946;166214
5109;16.950;180324
5110;16.953;174498
5111;16.956;179719
5112;16.960;189649
5113;16.963;188526
5114;16.966;185892
5115;16.970;180767
5116;16.973;184412
5117;16.976;190749
5118;16.979;196067
5119;16.983;194723
5120;16.986;200238
5121;16.989;205168
5122;16.993;200474
5123;16.996;202468
5124;16.999;197140
5125;17.003;200887
5126;17.006;211597
5127;17.010;210257
5128;17.013;184527
5129;17.016;202929
5130;17.020;212496
5131;17.023;212220
5132;17.026;188245
5133;17.030;207342
5134;17.033;225372
5135;17.036;214577
5136;17.039;205879
5137;17.043;205869
5138;17.046;207440
5139;17.049;213108
5140;17.053;208119
5141;17.056;217558
5142;17.059;217147
5143;17.063;209698
5144;17.066;210315
5145;17.069;211923
5146;17.072;208894
5147;17.076;218336
5148;17.079;220919
5149;17.082;221625
5150;17.086;212247
5151;17.089;219687
5152;17.092;202536
5153;17.096;208583
5154;17.099;204420
5155;17.102;208052
5156;17.106;221918
5157;17.109;197601
5158;17.112;197396
5159;17.115;202163
5160;17.119;207744
5161;17.122;208881
5162;17.125;191456
5163;17.129;192947
5164;17.132;190510
5165;17.135;191789
5166;17.139;194179
5167;17.142;188086
5168;17.145;190985
5169;17.149;195663
5170;17.152;194164
5171;17.155;182479
5172;17.158;168235
5173;17.162;179433
5174;17.165;162404
5175;17.168;162339
5176;17.172;162589
5177;17.175;156935
5178;17.178;146325
5179;17.182;151797
5180;17.185;145684
5181;17.188;145230
5182;17.191;144569
5183;17.195;154239
5184;17.198;146576
5185;17.201;132517
5186;17.205;121641
5187;17.208;131811
5188;17.211;130462
5189;17.215;113783
5190;17.218;130945
5191;17.221;116816
5192;17.225;120901
5193;17.228;121449
5194;17.231;123219
5195;17.234;117977
5196;17.238;122438
5197;17.241;111473
5198;17.244;110832
5199;17.248;111665
5200;17.251;109525
5201;17.254;114178
5202;17.258;106288
5203;17.261;111841
5204;17.265;107781
5205;17.268;117227
5206;17.271;99711
5207;17.274;102273
5208;17.278;110030
5209;17.281;114302
5210;17.284;112907
5211;17.288;112241
5212;17.291;109085
5213;17.294;103228
5214;17.298;115624
5215;17.301;113772
5216;17.304;102571
5217;17.307;103613
5218;17.311;111402
5219;17.314;108595
5220;17.317;106428
5221;17.321;104746
5222;17.324;97306
5223;17.327;102715
5224;17.331;111139
5225;17.334;104871
5226;17.337;97835
5227;17.341;103487
5228;17.344;104759
5229;17.347;105041
5230;17.350;112460
5231;17.354;106790
5232;17.357;109071
5233;17.360;113737
5234;17.364;103757
5235;17.367;105061
5236;17.370;109973
5237;17.374;111510
5238;17.377;104526
5239;17.380;103975
5240;17.384;105913
5241;17.387;99701
5242;17.390;110794
5243;17.393;110100
5244;17.397;101506
5245;17.400;110542
5246;17.403;108482
5247;17.407;95614
5248;17.410;114698
5249;17.413;108088
5250;17.417;107559
5251;17.420;104875
5252;17.423;100910
5253;17.426;108849
5254;17.430;115747
5255;17.433;100494
5256;17.436;101804
5257;17.440;115274
5258;17.443;107983
5259;17.446;108344
5260;17.450;106330
5261;17.453;109138
5262;17.456;114325
5263;17.460;101147
5264;17.463;105836
5265;17.466;103935
5266;17.469;97915
5267;17.473;100397
5268;17.476;104143
5269;17.479;107169
5270;17.483;107699
5271;17.486;118526
5272;17.489;96784
5273;17.493;100172
5274;17.496;104220
5275;17.499;93376
5276;17.503;109222
5277;17.506;108896
5278;17.509;108545
5279;17.513;103515
5280;17.516;112079
5281;17.519;107212
5282;17.523;110002
5283;17.526;107966
5284;17.529;104830
5285;17.533;106679
5286;17.536;106156
5287;17.539;99526
5288;17.543;109005
5289;17.546;100351
5290;17.549;99622
5291;17.552;105539
5292;17.556;110384
5293;17.559;106894
5294;17.562;107585
5295;17.566;99955
5296;17.569;106002
5297;17.572;112413
5298;17.576;101179
5299;17.579;101582
5300;17.582;95444
5301;17.585;110799
5302;17.589;105300
5303;17.592;104027
5304;17.595;111629
5305;17.599;109769
5306;17.602;102525
5307;17.605;103185
5308;17.609;113918
5309;17.612;105927
5310;17.615;106647
5311;17.619;107154
5312;17.622;97561
5313;17.625;110627
5314;17.628;104257
5315;17.632;104619
5316;17.635;112679
5317;17.638;109642
5318;17.642;108946
5319;17.645;110537
5320;17.648;103852
5321;17.652;101043
5322;17.655;109748
5323;17.658;103149
5324;17.661;109118
5325;17.665;111827
5326;17.668;97960
5327;17.671;105413
5328;17.675;98158
5329;17.678;103251
5330;17.681;107382
5331;17.685;116809
5332;17.688;100991
5333;17.691;98426
5334;17.695;102378
5335;17.698;96546
5336;17.701;103498
5337;17.704;116504
5338;17.708;108129
5339;17.711;102197
5340;17.714;106076
5341;17.718;98908
5342;17.721;109962
5343;17.724;101561
5344;17.728;100639
5345;17.731;106880
5346;17.734;103535
5347;17.738;102453
5348;17.741;107100
5349;17.744;109744
5350;17.747;100515
5351;17.751;110116
5352;17.754;105546
5353;17.757;101903
5354;17.761;100621
5355;17.764;109158
5356;17.768;111435
5357;17.771;103825
5358;17.774;106249
5359;17.778;104804
5360;17.781;105623
5361;17.784;100544
5362;17.787;105231
5363;17.791;97315
5364;17.794;104935
5365;17.797;105620
5366;17.801;95557
5367;17.804;107064
5368;17.807;99349
5369;17.811;98393
5370;17.814;102923
5371;17.817;104021
5372;17.820;101461
5373;17.824;98793
5374;17.827;104653
5375;17.830;96163
5376;17.834;108846
5377;17.837;105287
5378;17.840;106797
5379;17.844;103188
5380;17.847;111233
5381;17.850;105442
5382;17.854;99825
5383;17.857;104582
5384;17.860;97510
5385;17.863;104866
5386;17.867;109598
5387;17.870;100294
5388;17.873;104815
5389;17.877;101079
5390;17.880;95180
5391;17.883;96594
5392;17.887;100506
5393;17.890;98838
5394;17.893;102622
5395;17.897;100370
5396;17.900;97351
5397;17.903;99206
5398;17.906;108253
5399;17.910;101403
5400;17.913;109337
5401;17.916;92777
5402;17.920;96611
5403;17.923;99887
5404;17.926;99976
5405;17.930;98213
5406;17.933;100841
5407;17.936;100697
5408;17.939;99915
5409;17.943;99643
5410;17.946;100980
5411;17.949;99835
5412;17.953;106523
5413;17.956;94610
5414;17.959;108670
5415;17.963;106026
5416;17.966;101549
5417;17.969;99770
5418;17.973;96506
5419;17.976;110559
5420;17.979;103693
5421;17.982;98210
5422;17.986;100341
5423;17.989;98870
5424;17.992;102016
5425;17.996;102219
5426;17.999;102336
5427;18.002;96659
5428;18.006;102386
5429;18.009;107914
5430;18.013;93916
5431;18.016;103162
5432;18.019;111113
5433;18.022;107719
5434;18.026;103720
5435;18.029;103952
5436;18.032;107785
5437;18.036;104231
5438;18.039;101213
5439;18.042;106437
5440;18.046;106528
5441;18.049;99854
5442;18.052;108567
5443;18.055;102123
5444;18.059;104284
5445;18.062;103414
5446;18.065;112191
5447;18.069;102969
5448;18.072;101829
5449;18.075;100163
5450;18.079;113116
5451;18.082;107097
5452;18.085;108251
5453;18.089;105651
5454;18.092;102091
5455;18.095;93249
5456;18.098;102173
5457;18.102;108107
5458;18.105;105020
5459;18.108;100323
5460;18.112;98634
5461;18.115;94756
5462;18.118;104754
5463;18.122;105097
5464;18.125;100983
5465;18.128;104425
5466;18.132;109791
5467;18.135;113267
5468;18.138;115976
5469;18.141;106022
5470;18.145;105322
5471;18.148;108939
5472;18.151;111457
5473;18.155;98730
5474;18.158;105868
5475;18.161;104037
5476;18.165;108400
5477;18.168;100992
5478;18.171;109960
5479;18.174;102213
5480;18.178;108771
5481;18.181;116606
5482;18.184;103957
5483;18.188;109906
5484;18.191;102125
5485;18.194;102918
5486;18.198;107558
5487;18.201;117767
5488;18.204;104620
5489;18.208;99125
5490;18.211;110745
5491;18.214;109093
5492;18.217;113591
5493;18.221;104391
5494;18.224;107278
5495;18.227;107931
5496;18.231;106752
5497;18.234;105732
5498;18.237;104845
5499;18.241;104548
5500;18.244;102390
5501;18.247;109546
5502;18.250;100061
5503;18.254;106888
5504;18.257;107041
5505;18.261;101624
5506;18.264;103526
5507;18.267;106217
5508;18.271;109742
5509;18.274;107072
5510;18.277;105916
5511;18.281;102700
5512;18.284;107189
5513;18.287;103339
5514;18.290;100419
5515;18.294;99712
5516;18.297;115203
5517;18.300;108361
5518;18.304;101149
5519;18.307;100344
5520;18.310;101103
5521;18.314;103379
5522;18.317;107131
5523;18.320;105995
5524;18.324;112182
5525;18.327;107335
5526;18.330;109417
5527;18.334;102344
5528;18.337;108568
5529;18.340;106506
5530;18.343;95869
5531;18.347;99345
5532;18.350;104198
5533;18.353;106199
5534;18.357;103057
5535;18.360;102789
5536;18.363;93047
5537;18.367;103982
5538;18.370;92201
5539;18.373;107371
5540;18.376;102747
5541;18.380;95516
5542;18.383;98718
5543;18.386;97218
5544;18.390;97936
5545;18.393;109338
5546;18.396;107953
5547;18.400;97273
5548;18.403;98850
5549;18.406;99582
5550;18.410;94596
5551;18.413;101055
5552;18.416;103833
5553;18.419;106480
5554;18.423;98809
5555;18.426;96320
5556;18.429;104865
5557;18.433;97850
5558;18.436;104959
5559;18.439;104160
5560;18.443;98613
5561;18.446;102909
5562;18.449;107083
5563;18.453;100505
5564;18.456;97317
5565;18.459;103979
5566;18.462;103108
5567;18.466;91163
5568;18.469;93942
5569;18.472;114482
5570;18.476;100274
5571;18.479;98698
5572;18.482;105238
5573;18.486;94676
5574;18.489;92727
5575;18.492;102166
5576;18.495;96399
5577;18.499;98216
5578;18.502;97423
5579;18.505;97440
5580;18.509;102584
5581;18.513;102507
5582;18.516;95134
5583;18.519;101211
5584;18.523;102820
5585;18.526;104988
5586;18.529;97731
5587;18.532;94429
5588;18.536;97721
5589;18.539;100859
5590;18.542;102207
5591;18.546;100892
5592;18.549;106546
5593;18.552;91528
5594;18.556;103006
5595;18.559;97052
5596;18.562;105913
5597;18.566;100184
5598;18.569;103022
5599;18.572;102052
5600;18.575;91799
5601;18.579;110567
5602;18.582;106666
5603;18.585;87610
5604;18.589;100380
5605;18.592;99790
5606;18.595;97247
5607;18.599;99906
5608;18.602;99301
5609;18.605;105956
5610;18.609;106220
5611;18.612;110862
5612;18.615;104421
5613;18.618;104847
5614;18.622;99271
5615;18.625;102546
5616;18.628;100791
5617;18.632;101489
5618;18.635;105344
5619;18.638;100147
5620;18.642;100036
5621;18.645;101303
5622;18.648;106353
5623;18.651;99821
5624;18.655;98797
5625;18.658;112431
5626;18.661;94658
5627;18.665;104395
5628;18.668;106357
5629;18.671;98730
5630;18.675;110856
5631;18.678;102154
5632;18.681;101274
5633;18.685;102633
5634;18.688;106584
5635;18.691;98086
5636;18.694;108059
5637;18.698;101940
5638;18.701;100993
5639;18.704;103076
5640;18.708;105839
5641;18.711;105654
5642;18.714;102266
5643;18.718;98675
5644;18.721;109695
5645;18.724;103976
5646;18.728;101201
5647;18.731;99088
5648;18.734;105267
5649;18.737;98371
5650;18.741;101409
5651;18.744;106316
5652;18.747;101522
5653;18.751;111783
5654;18.754;113454
5655;18.757;103760
5656;18.761;96696
5657;18.764;102949
5658;18.768;111974
5659;18.771;111338
5660;18.774;101578
5661;18.777;113400
5662;18.781;103540
5663;18.784;111476
5664;18.787;109784
5665;18.791;106182
5666;18.794;113703
5667;18.797;104150
5668;18.801;107938
5669;18.804;122652
5670;18.807;98631
5671;18.810;108541
5672;18.814;109931
5673;18.817;100883
5674;18.820;115946
5675;18.824;104300
5676;18.827;109120
5677;18.830;112973
5678;18.834;112059
5679;18.837;98763
5680;18.840;101638
5681;18.844;103337
5682;18.847;110796
5683;18.850;112561
5684;18.853;107429
5685;18.857;108003
5686;18.860;115309
5687;18.863;109555
5688;18.867;113562
5689;18.870;109114
5690;18.873;120986
5691;18.877;115517
5692;18.880;116815
5693;18.883;111542
5694;18.886;114431
5695;18.890;121032
5696;18.893;106363
5697;18.896;117715
5698;18.900;114505
5699;18.903;113525
5700;18.906;108734
5701;18.910;106181
5702;18.913;117752
5703;18.916;118431
5704;18.920;118036
5705;18.923;102234
5706;18.926;118029
5707;18.929;116641
5708;18.933;116402
5709;18.936;116378
5710;18.939;112405
5711;18.943;110243
5712;18.946;112104
5713;18.949;115134
5714;18.953;114954
5715;18.956;116979
5716;18.959;110969
5717;18.963;113491
5718;18.966;114964
5719;18.969;118755
5720;18.972;107053
5721;18.976;108839
5722;18.979;114908
5723;18.982;112429
5724;18.986;102845
5725;18.989;108176
5726;18.992;110821
5727;18.996;110075
5728;18.999;109538
5729;19.002;103865
5730;19.005;108360
5731;19.009;119433
5732;19.012;117456
5733;19.016;105506
5734;19.019;110263
5735;19.022;104834
5736;19.026;115014
5737;19.029;107277
5738;19.032;106014
5739;19.036;102888
5740;19.039;109283
5741;19.042;102405
5742;19.045;108964
5743;19.049;111699
5744;19.052;118283
5745;19.055;100665
5746;19.059;107190
5747;19.062;105062
5748;19.065;103791
5749;19.069;108390
5750;19.072;109917
5751;19.075;104901
5752;19.079;110366
5753;19.082;110531
5754;19.085;101188
5755;19.088;110734
5756;19.092;112907
5757;19.095;111207
5758;19.098;105896
5759;19.102;101583
5760;19.105;111575
5761;19.108;103638
5762;19.112;106163
5763;19.115;100060
5764;19.118;104443
5765;19.121;104697
5766;19.125;109851
5767;19.128;115574
5768;19.131;113530
5769;19.135;118456
5770;19.138;121338
5771;19.141;107889
5772;19.145;106474
5773;19.148;107387
5774;19.151;111297
5775;19.155;112968
5776;19.158;115113
5777;19.161;108221
5778;19.164;109748
5779;19.168;120162
5780;19.171;110015
5781;19.174;123926
5782;19.178;115177
5783;19.181;118147
5784;19.184;117227
5785;19.188;111015
5786;19.191;112781
5787;19.194;117409
5788;19.198;111990
5789;19.201;112437
5790;19.204;116820
5791;19.207;127710
5792;19.211;117598
5793;19.214;127994
5794;19.217;122729
5795;19.221;124604
5796;19.224;112450
5797;19.227;120627
5798;19.231;118452
5799;19.234;129157
5800;19.237;113967
5801;19.240;116173
5802;19.244;124724
5803;19.247;128219
5804;19.250;120065
5805;19.254;127421
5806;19.257;117903
5807;19.261;126840
5808;19.264;129363
5809;19.267;116882
5810;19.271;126669
5811;19.274;136547
5812;19.277;139556
5813;19.280;133618
5814;19.284;132824
5815;19.287;133665
5816;19.290;133629
5817;19.294;130424
5818;19.297;127595
5819;19.300;142494
5820;19.304;135279
5821;19.307;152588
5822;19.310;139983
5823;19.314;146727
5824;19.317;142444
5825;19.320;151570
5826;19.323;150330
5827;19.327;160957
5828;19.330;157380
5829;19.333;158340
5830;19.337;173909
5831;19.340;156644
5832;19.343;174763
5833;19.347;164155
5834;19.350;170290
5835;19.353;171275
5836;19.357;175643
5837;19.360;182021
5838;19.363;186924
5839;19.366;169730
5840;19.370;188288
5841;19.373;179190
5842;19.376;189441
5843;19.380;180481
5844;19.383;193656
5845;19.386;189274
5846;19.390;199486
5847;19.393;203749
5848;19.396;198155
5849;19.399;206736
5850;19.403;199312
5851;19.406;203632
5852;19.409;201563
5853;19.413;205862
5854;19.416;198079
5855;19.419;185281
5856;19.423;194165
5857;19.426;192860
5858;19.429;193063
5859;19.433;205694
5860;19.436;205716
5861;19.439;205987
5862;19.442;201250
5863;19.446;190749
5864;19.449;198652
5865;19.452;214437
5866;19.456;208688
5867;19.459;183477
5868;19.462;175857
5869;19.466;202451
5870;19.469;201032
5871;19.472;173772
5872;19.475;181661
5873;19.479;183163
5874;19.482;185864
5875;19.485;184364
5876;19.489;178681
5877;19.492;167627
5878;19.495;174389
5879;19.499;166057
5880;19.502;170014
5881;19.505;165451
5882;19.509;159464
5883;19.512;159660
5884;19.515;157394
5885;19.519;146095
5886;19.522;150160
5887;19.525;150209
5888;19.529;141231
5889;19.532;141144
5890;19.535;140835
5891;19.539;134000
5892;19.542;131275
5893;19.545;138037
5894;19.549;130262
5895;19.552;139529
5896;19.555;128568
5897;19.558;129229
5898;19.562;112584
5899;19.565;128180
5900;19.568;115106
5901;19.572;128005
5902;19.575;118370
5903;19.578;120848
5904;19.582;107749
5905;19.585;105799
5906;19.588;114218
5907;19.592;108163
5908;19.595;112637
5909;19.598;117868
5910;19.601;116367
5911;19.605;117859
5912;19.608;122962
5913;19.611;121108
5914;19.615;108392
5915;19.618;113061
5916;19.621;118548
5917;19.625;125359
5918;19.628;114213
5919;19.631;118911
5920;19.634;117166
5921;19.638;120064
5922;19.641;124284
5923;19.644;120213
5924;19.648;130962
5925;19.651;122184
5926;19.654;132817
5927;19.658;130232
5928;19.661;134066
5929;19.664;135735
5930;19.668;139474
5931;19.671;127593
5932;19.674;142421
5933;19.677;137389
5934;19.681;138003
5935;19.684;146973
5936;19.687;149519
5937;19.691;154174
5938;19.694;141729
5939;19.697;169010
5940;19.701;158358
5941;19.704;149733
5942;19.707;155274
5943;19.710;165288
5944;19.714;164528
5945;19.717;177611
5946;19.720;164135
5947;19.724;170912
5948;19.727;168369
5949;19.730;169139
5950;19.734;186235
5951;19.737;192713
5952;19.740;176710
5953;19.744;190452
5954;19.747;192644
5955;19.750;187334
5956;19.753;184172
5957;19.757;185368
5958;19.760;191207
5959;19.764;187935
5960;19.767;190303
5961;19.770;193374
5962;19.774;204519
5963;19.777;185863
5964;19.780;203857
5965;19.784;197277
5966;19.787;196031
5967;19.790;186897
5968;19.793;190585
5969;19.797;199669
5970;19.800;196474
5971;19.803;193507
5972;19.807;185304
5973;19.810;199287
5974;19.813;205006
5975;19.817;187587
5976;19.820;183830
5977;19.823;186936
5978;19.827;185475
5979;19.830;182906
5980;19.833;197465
5981;19.836;182863
5982;19.840;173981
5983;19.843;183800
5984;19.846;158256
5985;19.850;173323
5986;19.853;175106
5987;19.856;165915
5988;19.860;167979
5989;19.863;159214
5990;19.866;155404
5991;19.869;157691
5992;19.873;155235
5993;19.876;143549
5994;19.879;141991
5995;19.883;142447
5996;19.886;133527
5997;19.889;137266
5998;19.893;139233
5999;19.896;135993
6000;19.899;130251
6001;19.903;129517
6002;19.906;123281
6003;19.909;123081
6004;19.912;123331
6005;19.916;116943
6006;19.919;114270
6007;19.922;122570
6008;19.926;110333
6009;19.929;102446
6010;19.932;115818
6011;19.936;108954
6012;19.939;119710
6013;19.942;117719
6014;19.946;103132
6015;19.949;111067
6016;19.952;113199
6017;19.955;102304
6018;19.959;102644
6019;19.962;97906
6020;19.965;109046
6021;19.969;108477
6022;19.972;104033
6023;19.975;109072
6024;19.979;100324
6025;19.982;112622
6026;19.985;104376
6027;19.988;104624
6028;19.992;101580
6029;19.995;118086
6030;19.998;108800
6031;20.002;107049
6032;20.005;111227
6033;20.009;107520
6034;20.012;111592
6035;20.015;115328
6036;20.019;105685
6037;20.022;109197
6038;20.025;107337
6039;20.028;114452
6040;20.032;110253
6041;20.035;112464
6042;20.038;111565
6043;20.042;116948
6044;20.045;125241
6045;20.048;125994
6046;20.052;118166
6047;20.055;135767
6048;20.058;134314
6049;20.062;139024
6050;20.065;144721
6051;20.068;138848
6052;20.071;155188
6053;20.075;145677
6054;20.078;155284
6055;20.081;170099
6056;20.085;165197
6057;20.088;187165
6058;20.091;194432
6059;20.095;190300
6060;20.098;205045
6061;20.101;214646
6062;20.104;224672
6063;20.108;223050
6064;20.111;241900
6065;20.114;261236
6066;20.118;277316
6067;20.121;283055
6068;20.124;316942
6069;20.128;302768
6070;20.131;337648
6071;20.134;348012
6072;20.138;396767
6073;20.141;385167
6074;20.144;416940
6075;20.147;435324
6076;20.151;469138
6077;20.154;472214
6078;20.157;535046
6079;20.161;538850
6080;20.164;584509
6081;20.167;624895
6082;20.171;619745
6083;20.174;683009
6084;20.177;719860
6085;20.181;720090
6086;20.184;770522
6087;20.187;788008
6088;20.190;842065
6089;20.194;889361
6090;20.197;920786
6091;20.200;978114
6092;20.204;993745
6093;20.207;987754
6094;20.210;1050434
6095;20.214;1082808
6096;20.217;1148448
6097;20.220;1128722
6098;20.223;1204135
6099;20.227;1264517
6100;20.230;1249497
6101;20.233;1250431
6102;20.237;1280115
6103;20.240;1351184
6104;20.243;1352487
6105;20.247;1357543
6106;20.250;1395929
6107;20.253;1415721
6108;20.257;1439365
6109;20.260;1507499
6110;20.263;1524072
6111;20.267;1497254
6112;20.270;1563775
6113;20.273;1564399
6114;20.277;1573456
6115;20.280;1563413
6116;20.283;1572538
6117;20.287;1615381
6118;20.290;1585670
6119;20.293;1612261
6120;20.297;1600150
6121;20.300;1601729
6122;20.303;1626469
6123;20.306;1653098
6124;20.310;1608992
6125;20.313;1586027
6126;20.316;1669492
6127;20.320;1568674
6128;20.323;1612277
6129;20.326;1564036
6130;20.330;1544041
6131;20.333;1494753
6132;20.336;1530310
6133;20.339;1472359
6134;20.343;1425668
6135;20.346;1441435
6136;20.349;1403618
6137;20.353;1380601
6138;20.356;1320122
6139;20.359;1341378
6140;20.363;1247396
6141;20.366;1220270
6142;20.369;1194923
6143;20.373;1148216
6144;20.376;1092377
6145;20.379;1057733
6146;20.382;1006130
6147;20.386;993321
6148;20.389;938570
6149;20.392;874898
6150;20.396;819415
6151;20.399;794153
6152;20.402;764577
6153;20.406;718344
6154;20.409;673342
6155;20.412;629590
6156;20.416;610205
6157;20.419;568594
6158;20.422;528387
6159;20.425;510979
6160;20.429;479789
6161;20.432;430623
6162;20.435;418164
6163;20.439;401022
6164;20.442;378258
6165;20.445;351465
6166;20.449;315433
6167;20.452;296871
6168;20.455;275515
6169;20.458;277034
6170;20.462;264594
6171;20.465;240548
6172;20.468;248504
6173;20.472;225545
6174;20.475;204126
6175;20.478;203934
6176;20.482;194556
6177;20.485;182057
6178;20.488;179884
6179;20.492;169487
6180;20.495;160976
6181;20.498;165091
6182;20.501;161834
6183;20.505;157743
6184;20.508;157159
6185;20.512;141269
6186;20.515;145170
6187;20.518;135872
6188;20.522;138495
6189;20.525;133841
6190;20.528;130562
6191;20.532;126085
6192;20.535;132156
6193;20.538;135254
6194;20.541;123975
6195;20.545;134781
6196;20.548;125722
6197;20.551;128232
6198;20.555;120792
6199;20.558;115637
6200;20.561;115392
6201;20.565;119305
6202;20.568;115070
6203;20.571;120837
6204;20.574;119332
6205;20.578;125275
6206;20.581;109231
6207;20.584;122650
6208;20.588;119774
6209;20.591;104538
6210;20.594;106535
6211;20.598;119019
6212;20.601;127097
6213;20.604;109379
6214;20.608;115993
6215;20.611;105560
6216;20.614;111722
6217;20.617;108650
6218;20.621;106390
6219;20.624;124654
6220;20.627;115788
6221;20.631;108159
6222;20.634;103366
6223;20.637;106692
6224;20.641;107758
6225;20.644;113089
6226;20.647;109349
6227;20.651;111351
6228;20.654;108196
6229;20.657;107964
6230;20.660;107599
6231;20.664;111210
6232;20.667;108870
6233;20.670;107981
6234;20.674;117094
6235;20.677;114715
6236;20.680;113065
6237;20.684;103471
6238;20.687;107221
6239;20.690;112281
6240;20.693;114064
6241;20.697;116691
6242;20.700;114614
6243;20.703;115022
6244;20.707;97756
6245;20.710;107703
6246;20.713;118944
6247;20.717;121149
6248;20.720;106284
6249;20.723;117879
6250;20.727;118064
6251;20.730;108711
6252;20.733;112089
6253;20.736;104932
6254;20.740;106804
6255;20.743;115269
6256;20.746;117051
6257;20.750;103132
6258;20.753;112503
6259;20.756;116316
6260;20.760;110432
6261;20.763;112866
6262;20.767;108496
6263;20.770;106391
6264;20.773;110980
6265;20.776;111699
6266;20.780;114544
6267;20.783;110909
6268;20.786;107581
6269;20.790;120602
6270;20.793;123974
6271;20.796;107687
6272;20.800;106364
6273;20.803;106374
6274;20.806;106231
6275;20.810;116785
6276;20.813;101507
6277;20.816;106908
6278;20.819;98449
6279;20.823;101138
6280;20.826;101255
6281;20.829;115224
6282;20.833;99952
6283;20.836;105750
6284;20.839;110157
6285;20.843;113237
6286;20.846;105065
6287;20.849;96499
6288;20.852;112950
6289;20.856;109189
6290;20.859;109065
6291;20.862;111041
6292;20.866;112037
6293;20.869;104784
6294;20.872;116459
6295;20.876;119538
6296;20.879;109733
6297;20.882;103086
6298;20.886;107001
6299;20.889;113135
6300;20.892;103176
6301;20.895;103478
6302;20.899;112208
6303;20.902;113682
6304;20.905;107006
6305;20.909;117094
6306;20.912;124045
6307;20.915;115912
6308;20.919;121802
6309;20.922;114610
6310;20.925;120324
6311;20.928;123651
6312;20.932;123499
6313;20.935;122004
6314;20.938;123482
6315;20.942;135096
6316;20.945;140803
6317;20.948;147887
6318;20.952;154546
6319;20.955;143719
6320;20.958;148301
6321;20.962;158638
6322;20.965;168600
6323;20.968;149328
6324;20.971;172824
6325;20.975;160945
6326;20.978;194151
6327;20.981;181055
6328;20.985;189013
6329;20.988;190991
6330;20.991;199306
6331;20.995;210857
6332;20.998;216047
6333;21.001;225494
6334;21.005;239371
6335;21.008;257464
6336;21.011;266351
6337;21.015;278170
6338;21.018;289159
6339;21.021;309520
6340;21.025;278493
6341;21.028;312397
6342;21.031;332546
6343;21.035;321608
6344;21.038;342838
6345;21.041;346881
6346;21.045;360320
6347;21.048;360328
6348;21.051;384622
6349;21.054;372434
6350;21.058;402538
6351;21.061;394206
6352;21.064;412200
6353;21.068;413823
6354;21.071;433312
6355;21.074;440186
6356;21.078;460001
6357;21.081;443670
6358;21.084;461722
6359;21.087;436499
6360;21.091;480504
6361;21.094;483388
6362;21.097;481915
6363;21.101;489984
6364;21.104;494892
6365;21.107;465230
6366;21.111;496774
6367;21.114;489265
6368;21.117;510378
6369;21.121;497351
6370;21.124;470712
6371;21.127;491898
6372;21.130;489586
6373;21.134;504588
6374;21.137;495421
6375;21.140;498381
6376;21.144;488806
6377;21.147;482387
6378;21.150;460534
6379;21.154;460416
6380;21.157;464863
6381;21.160;427700
6382;21.163;449784
6383;21.167;424332
6384;21.170;426041
6385;21.173;393046
6386;21.177;414753
6387;21.180;410238
6388;21.183;384147
6389;21.187;356625
6390;21.190;354281
6391;21.193;344755
6392;21.197;326785
6393;21.200;315319
6394;21.203;304574
6395;21.206;302079
6396;21.210;292160
6397;21.213;278147
6398;21.216;248685
6399;21.220;240846
6400;21.223;242379
6401;21.226;237579
6402;21.230;220512
6403;21.233;224771
6404;21.236;216034
6405;21.240;201747
6406;21.243;197379
6407;21.246;182875
6408;21.249;180629
6409;21.253;177018
6410;21.256;160146
6411;21.260;170806
6412;21.263;156952
6413;21.267;153002
6414;21.270;141827
6415;21.273;153172
6416;21.277;132743
6417;21.280;142024
6418;21.283;136654
6419;21.286;131492
6420;21.290;126352
6421;21.293;126517
6422;21.296;132502
6423;21.300;125892
6424;21.303;124898
6425;21.306;117848
6426;21.310;125185
6427;21.313;114792
6428;21.316;117875
6429;21.320;115602
6430;21.323;114405
6431;21.326;117884
6432;21.329;111287
6433;21.333;108464
6434;21.336;123269
6435;21.339;115760
6436;21.343;115598
6437;21.346;119640
6438;21.349;110516
6439;21.353;103509
6440;21.356;112736
6441;21.359;106331
6442;21.362;111728
6443;21.366;114504
6444;21.369;105928
6445;21.372;110122
6446;21.376;102247
6447;21.379;106828
6448;21.382;104633
6449;21.386;97303
6450;21.389;105265
6451;21.392;105196
6452;21.396;100366
6453;21.399;102946
6454;21.402;105199
6455;21.405;106778
6456;21.409;115723
6457;21.412;105651
6458;21.415;102219
6459;21.419;101884
6460;21.422;97999
6461;21.425;111453
6462;21.429;104211
6463;21.432;107818
6464;21.435;105809
6465;21.438;105410
6466;21.442;107546
6467;21.445;96119
6468;21.448;95291
6469;21.452;103978
6470;21.455;112583
6471;21.458;94804
6472;21.462;103402
6473;21.465;95294
6474;21.468;102816
6475;21.472;107063
6476;21.475;93847
6477;21.478;108014
6478;21.481;105605
6479;21.485;102887
6480;21.488;93745
6481;21.491;102084
6482;21.495;95691
6483;21.498;101489
6484;21.501;101572
6485;21.505;107580
6486;21.508;100241
6487;21.512;101701
6488;21.515;111504
6489;21.518;108500
6490;21.521;100608
6491;21.525;97840
6492;21.528;104140
6493;21.531;100155
6494;21.535;107399
6495;21.538;98849
6496;21.541;108098
6497;21.545;99280
6498;21.548;108900
6499;21.551;104016
6500;21.555;105471
6501;21.558;96391
6502;21.561;100152
6503;21.564;100888
6504;21.568;101035
6505;21.571;99228
6506;21.574;100525
6507;21.578;98029
6508;21.581;107550
6509;21.584;89084
6510;21.588;105523
6511;21.591;104298
6512;21.594;103426
6513;21.597;100908
6514;21.601;98619
6515;21.604;102562
6516;21.607;106184
6517;21.611;96616
6518;21.614;97308
6519;21.617;100475
6520;21.621;101385
6521;21.624;103841
6522;21.627;99090
6523;21.631;104031
6524;21.634;106180
6525;21.637;110294
6526;21.640;104440
6527;21.644;98344
6528;21.647;96717
6529;21.650;102933
6530;21.654;107188
6531;21.657;110831
6532;21.660;110883
6533;21.664;108341
6534;21.667;107222
6535;21.670;103171
6536;21.674;107485
6537;21.677;105004
6538;21.680;104793
6539;21.683;104698
6540;21.687;107514
6541;21.690;111540
6542;21.693;103936
6543;21.697;105296
6544;21.700;102428
6545;21.703;102439
6546;21.707;109800
6547;21.710;106441
6548;21.713;107575
6549;21.716;100321
6550;21.720;114839
6551;21.723;101306
6552;21.726;97814
6553;21.730;98955
6554;21.733;105081
6555;21.736;110186
6556;21.740;110076
6557;21.743;108696
6558;21.746;93179
6559;21.750;108953
6560;21.753;99870
6561;21.756;112612
6562;21.760;106403
6563;21.763;100467
6564;21.766;95892
6565;21.770;104490
6566;21.773;110000
6567;21.776;109543
6568;21.780;103305
6569;21.783;108064
6570;21.786;103598
6571;21.790;110161
6572;21.793;95967
6573;21.796;101496
6574;21.799;103304
6575;21.803;95772
6576;21.806;108612
6577;21.809;105654
6578;21.813;101023
6579;21.816;103554
6580;21.819;105390
6581;21.823;103945
6582;21.826;106248
6583;21.829;103956
6584;21.832;110041
6585;21.836;104316
6586;21.839;100093
6587;21.842;108432
6588;21.846;104766
6589;21.849;96523
6590;21.852;105073
6591;21.856;101637
6592;21.859;107458
6593;21.862;103399
6594;21.866;107273
6595;21.869;101815
6596;21.872;111305
6597;21.875;99219
6598;21.879;96489
6599;21.882;98155
6600;21.885;103667
6601;21.889;110086
6602;21.892;106268
6603;21.895;100206
6604;21.899;102104
6605;21.902;104942
6606;21.905;105729
6607;21.909;102706
6608;21.912;109452
6609;21.915;106631
6610;21.918;107466
6611;21.922;106405
6612;21.925;110230
6613;21.928;105258
6614;21.932;107519
6615;21.935;108847
6616;21.938;108485
6617;21.942;107844
6618;21.945;108986
6619;21.948;112301
6620;21.951;105275
6621;21.955;113126
6622;21.958;112912
6623;21.961;117623
6624;21.965;103632
6625;21.968;104799
6626;21.971;116286
6627;21.975;111781
6628;21.978;110606
6629;21.981;109873
6630;21.985;104507
6631;21.988;110958
6632;21.991;112763
6633;21.994;120547
6634;21.998;111074
6635;22.001;105021
6636;22.004;111880
6637;22.008;108501
6638;22.011;112678
6639;22.015;108700
6640;22.018;120757
6641;22.021;103346
6642;22.025;113104
6643;22.028;108288
6644;22.031;107399
6645;22.034;109624
6646;22.038;114829
6647;22.041;118791
6648;22.044;111765
6649;22.048;108782
6650;22.051;105379
6651;22.054;100615
6652;22.058;104102
6653;22.061;105994
6654;22.064;109427
6655;22.068;104008
6656;22.071;99178
6657;22.074;112090
6658;22.077;110662
6659;22.081;116182
6660;22.084;105821
6661;22.087;112834
6662;22.091;104252
6663;22.094;114763
6664;22.097;105994
6665;22.101;109573
6666;22.104;108628
6667;22.107;104402
6668;22.110;103404
6669;22.114;105052
6670;22.117;111840
6671;22.120;108208
6672;22.124;112414
6673;22.127;110218
6674;22.130;106511
6675;22.134;116311
6676;22.137;112487
6677;22.140;107846
6678;22.144;116928
6679;22.147;107630
6680;22.150;106170
6681;22.153;106839
6682;22.157;107335
6683;22.160;108809
6684;22.163;110042
6685;22.167;111490
6686;22.170;111134
6687;22.173;111398
6688;22.177;117340
6689;22.180;107013
6690;22.183;107500
6691;22.187;108632
6692;22.190;110002
6693;22.193;106352
6694;22.196;104960
6695;22.200;109353
6696;22.203;108281
6697;22.206;112777
6698;22.210;122281
6699;22.213;105483
6700;22.216;108344
6701;22.220;114203
6702;22.223;109697
6703;22.226;109898
6704;22.229;120360
6705;22.233;117505
6706;22.236;109880
6707;22.239;102194
6708;22.243;102362
6709;22.246;113956
6710;22.249;115043
6711;22.253;114400
6712;22.256;105883
6713;22.260;109930
6714;22.263;104966
6715;22.266;108577
6716;22.269;116591
6717;22.273;103075
6718;22.276;107529
6719;22.279;105151
6720;22.283;104557
6721;22.286;96586
6722;22.289;107879
6723;22.293;100759
6724;22.296;112857
6725;22.299;116855
6726;22.303;118030
6727;22.306;108190
6728;22.309;103265
6729;22.312;105347
6730;22.316;107785
6731;22.319;103790
6732;22.322;106107
6733;22.326;113286
6734;22.329;106490
6735;22.332;103096
6736;22.336;104117
6737;22.339;113177
6738;22.342;111237
6739;22.345;112472
6740;22.349;103557
6741;22.352;109205
6742;22.355;101200
6743;22.359;110263
6744;22.362;105767
6745;22.365;108672
6746;22.369;106344
6747;22.372;107777
6748;22.375;100414
6749;22.379;98051
6750;22.382;103008
6751;22.385;99653
6752;22.388;112026
6753;22.392;105416
6754;22.395;109339
6755;22.398;101502
6756;22.402;101840
6757;22.405;104515
6758;22.408;103618
6759;22.412;107851
6760;22.415;107352
6761;22.418;110259
6762;22.422;106658
6763;22.425;101813
6764;22.428;104022
6765;22.431;109846
6766;22.435;112599
6767;22.438;96243
6768;22.441;98504
6769;22.445;106396
6770;22.448;102284
6771;22.451;107415
6772;22.455;108831
6773;22.458;111390
6774;22.461;104551
6775;22.464;102833
6776;22.468;111944
6777;22.471;107462
6778;22.474;113043
6779;22.478;106308
6780;22.481;115409
6781;22.484;107134
6782;22.488;107133
6783;22.491;105509
6784;22.494;110870
6785;22.498;104327
6786;22.501;105822
6787;22.504;112120
6788;22.507;106392
6789;22.511;104911
6790;22.514;106486
6791;22.518;108458
6792;22.521;110459
6793;22.524;99521
6794;22.528;101034
6795;22.531;104814
6796;22.534;114207
6797;22.538;108573
6798;22.541;106090
6799;22.544;117498
6800;22.547;109114
6801;22.551;117681
6802;22.554;115472
6803;22.557;111695
6804;22.561;114201
6805;22.564;106655
6806;22.567;116241
6807;22.571;112182
6808;22.574;108886
6809;22.577;103458
6810;22.581;113792
6811;22.584;111614
6812;22.587;112995
6813;22.590;107641
6814;22.594;106698
6815;22.597;117982
6816;22.600;115041
6817;22.604;115683
6818;22.607;116969
6819;22.610;110080
6820;22.614;103593
6821;22.617;114290
6822;22.620;125989
6823;22.623;112269
6824;22.627;119667
6825;22.630;121356
6826;22.633;120797
6827;22.637;123227
6828;22.640;118232
6829;22.643;117436
6830;22.647;121155
6831;22.650;116060
6832;22.653;120364
6833;22.657;123935
6834;22.660;120761
6835;22.663;113945
6836;22.666;124182
6837;22.670;114741
6838;22.673;116827
6839;22.676;114361
6840;22.680;124347
6841;22.683;121661
6842;22.686;122333
6843;22.690;118915
6844;22.693;126638
6845;22.696;119643
6846;22.699;110759
6847;22.703;129808
6848;22.706;123926
6849;22.709;117642
6850;22.713;118358
6851;22.716;120384
6852;22.719;117705
6853;22.723;125257
6854;22.726;116981
6855;22.729;124564
6856;22.733;139154
6857;22.736;111122
6858;22.739;127398
6859;22.742;109524
6860;22.746;116919
6861;22.749;129329
6862;22.752;119488
6863;22.756;117238
6864;22.759;114767
6865;22.763;114481
6866;22.766;107715
6867;22.769;115650
6868;22.773;117755
6869;22.776;112852
6870;22.779;113854
6871;22.782;116386
6872;22.786;113113
6873;22.789;108790
6874;22.792;110043
6875;22.796;109758
6876;22.799;113450
6877;22.802;109918
6878;22.806;115462
6879;22.809;107246
6880;22.812;110317
6881;22.816;104094
6882;22.819;105120
6883;22.822;111362
6884;22.825;104994
6885;22.829;110719
6886;22.832;101646
6887;22.835;101073
6888;22.839;99575
6889;22.842;102151
6890;22.845;107759
6891;22.849;105912
6892;22.852;102916
6893;22.855;106497
6894;22.858;112445
6895;22.862;109717
6896;22.865;107329
6897;22.868;108922
6898;22.872;102876
6899;22.875;109055
6900;22.878;106957
6901;22.882;110772
6902;22.885;105082
6903;22.888;106963
6904;22.892;102924
6905;22.895;109031
6906;22.898;104357
6907;22.901;104047
6908;22.905;107684
6909;22.908;112682
6910;22.911;95851
6911;22.915;112892
6912;22.918;101226
6913;22.921;111235
6914;22.925;103418
6915;22.928;98408
6916;22.931;110202
6917;22.934;102524
6918;22.938;107384
6919;22.941;103809
6920;22.944;107057
6921;22.948;103215
6922;22.951;108788
6923;22.954;104920
6924;22.958;113220
6925;22.961;110072
6926;22.964;105085
6927;22.968;108790
6928;22.971;104632
6929;22.974;104652
6930;22.977;108123
6931;22.981;106208
6932;22.984;116233
6933;22.987;109461
6934;22.991;109300
6935;22.994;101241
6936;22.997;107306
6937;23.001;113531
6938;23.004;109327
6939;23.007;105417
6940;23.011;106974
6941;23.014;113002
6942;23.017;110263
6943;23.021;105332
6944;23.024;110913
6945;23.027;113052
6946;23.031;105123
6947;23.034;99081
6948;23.037;113072
6949;23.041;100562
6950;23.044;111908
6951;23.047;119402
6952;23.051;109119
6953;23.054;109385
6954;23.057;115463
6955;23.060;113185
6956;23.064;115630
6957;23.067;113079
6958;23.070;114718
6959;23.074;115045
6960;23.077;114128
6961;23.080;112978
6962;23.084;111354
6963;23.087;115596
6964;23.090;111648
6965;23.093;107792
6966;23.097;109387
6967;23.100;103267
6968;23.103;110055
6969;23.107;104557
6970;23.110;109871
6971;23.113;113185
6972;23.117;113158
6973;23.120;111713
6974;23.123;109029
6975;23.127;108513
6976;23.130;108601
6977;23.133;112168
6978;23.136;119984
6979;23.140;106043
6980;23.143;108834
6981;23.146;104821
6982;23.150;103015
6983;23.153;113951
6984;23.156;103226
6985;23.160;108863
6986;23.163;107909
6987;23.166;108953
6988;23.170;104007
6989;23.173;96903
6990;23.176;98423
6991;23.179;108234
6992;23.183;105944
6993;23.186;110252
6994;23.189;103238
6995;23.193;102275
6996;23.196;99626
6997;23.199;109172
6998;23.203;104567
6999;23.206;98234
7000;23.209;94103
7001;23.212;110477
7002;23.216;103060
7003;23.219;106760
7004;23.222;101564
7005;23.226;104563
7006;23.229;93015
7007;23.232;97178
7008;23.236;108067
7009;23.239;106490
7010;23.242;100211
7011;23.246;110370
7012;23.249;96795
7013;23.252;107516
7014;23.255;93441
7015;23.259;103310
7016;23.262;105613
7017;23.266;95219
7018;23.269;96071
7019;23.272;105689
7020;23.276;101785
7021;23.279;104637
7022;23.282;103872
7023;23.286;99245
7024;23.289;110657
7025;23.292;110479
7026;23.295;104232
7027;23.299;111323
7028;23.302;109819
7029;23.305;95642
7030;23.309;111211
7031;23.312;94807
7032;23.315;105211
7033;23.319;96970
7034;23.322;94986
7035;23.325;105418
7036;23.328;103213
7037;23.332;99171
7038;23.335;98609
7039;23.338;105272
7040;23.342;110412
7041;23.345;102998
7042;23.348;105589
7043;23.352;103931
7044;23.355;98191
7045;23.358;110208
7046;23.362;108574
7047;23.365;101802
7048;23.368;107579
7049;23.371;111084
7050;23.375;101709
7051;23.378;101830
7052;23.381;91934
7053;23.385;103983
7054;23.388;105562
7055;23.391;96267
7056;23.395;103449
7057;23.398;98952
7058;23.401;96218
7059;23.405;106854
7060;23.408;101935
7061;23.411;108478
7062;23.414;103099
7063;23.418;97487
7064;23.421;101730
7065;23.424;101086
7066;23.428;95027
7067;23.431;101854
7068;23.434;99321
7069;23.438;103072
7070;23.441;100895
7071;23.444;108613
7072;23.447;105745
7073;23.451;104937
7074;23.454;103355
7075;23.457;100915
7076;23.461;97450
7077;23.464;111257
7078;23.467;102154
7079;23.471;101217
7080;23.474;97272
7081;23.477;99212
7082;23.481;98307
7083;23.484;103292
7084;23.487;97564
7085;23.490;99633
7086;23.494;100205
7087;23.497;98256
7088;23.500;106215
7089;23.504;104145
7090;23.507;106836
7091;23.511;109647
7092;23.514;104185
7093;23.517;101120
7094;23.521;111740
7095;23.524;99255
7096;23.527;101741
7097;23.530;97812
7098;23.534;107652
7099;23.537;95549
7100;23.540;107576
7101;23.544;106220
7102;23.547;104128
7103;23.550;94430
7104;23.554;101589
7105;23.557;98642
7106;23.560;106445
7107;23.563;96108
7108;23.567;104315
7109;23.570;102968
7110;23.573;93031
7111;23.577;105272
7112;23.580;98133
7113;23.583;98563
7114;23.587;101994
7115;23.590;103384
7116;23.593;101716
7117;23.597;97140
7118;23.600;101141
7119;23.603;99436
7120;23.606;107038
7121;23.610;99696
7122;23.613;97981
7123;23.616;101342
7124;23.620;110115
7125;23.623;101493
7126;23.626;95776
7127;23.630;99630
7128;23.633;96348
7129;23.636;102421
7130;23.640;102773
7131;23.643;96214
7132;23.646;93774
7133;23.649;98557
7134;23.653;97132
7135;23.656;104522
7136;23.659;105761
7137;23.663;101027
7138;23.666;104680
7139;23.669;102272
7140;23.673;100078
7141;23.676;100841
7142;23.679;103045
7143;23.682;86491
7144;23.686;99536
7145;23.689;108666
7146;23.692;96020
7147;23.696;92031
7148;23.699;109486
7149;23.702;105776
7150;23.706;99177
7151;23.709;101276
7152;23.712;98576
7153;23.716;108178
7154;23.719;98096
7155;23.722;90226
7156;23.725;98922
7157;23.729;103827
7158;23.732;98167
7159;23.735;105759
7160;23.739;106987
7161;23.742;98864
7162;23.745;102838
7163;23.749;109590
7164;23.752;102374
7165;23.755;105311
7166;23.759;99669
7167;23.762;101727
7168;23.765;106312
7169;23.769;103833
7170;23.772;107749
7171;23.775;103630
7172;23.779;108859
7173;23.782;103724
7174;23.785;107152
7175;23.789;110712
7176;23.792;106450
7177;23.795;102652
7178;23.799;118829
7179;23.802;110829
7180;23.805;118211
7181;23.808;113383
7182;23.812;104812
7183;23.815;101280
7184;23.818;105663
7185;23.822;103164
7186;23.825;100777
7187;23.828;103882
7188;23.832;104575
7189;23.835;111065
7190;23.838;104968
7191;23.841;103393
7192;23.845;101736
7193;23.848;108696
7194;23.851;98103
7195;23.855;100150
7196;23.858;107043
7197;23.861;102408
7198;23.865;100372
7199;23.868;98266
7200;23.871;106167
7201;23.875;102720
7202;23.878;104200
7203;23.881;102493
7204;23.884;99653
7205;23.888;109108
7206;23.891;98551
7207;23.894;91824
7208;23.898;109352
7209;23.901;106361
7210;23.904;105921
7211;23.908;105539
7212;23.911;108569
7213;23.914;110410
7214;23.917;103970
7215;23.921;101700
7216;23.924;111236
7217;23.927;108389
7218;23.931;104127
7219;23.934;113761
7220;23.937;109105
7221;23.941;99330
7222;23.944;103095
7223;23.947;117385
7224;23.951;104378
7225;23.954;109643
7226;23.957;105933
7227;23.960;108415
7228;23.964;110871
7229;23.967;110516
7230;23.970;106830
7231;23.974;103782
7232;23.977;115893
7233;23.980;103932
7234;23.984;112468
7235;23.987;114701
7236;23.990;117373
7237;23.994;126401
7238;23.997;117080
7239;24.000;115124
7240;24.003;113703
7241;24.007;109534
7242;24.010;115673
7243;24.014;124237
7244;24.017;121371
7245;24.020;123857
7246;24.024;119898
7247;24.027;126084
7248;24.030;125733
7249;24.034;133156
7250;24.037;130996
7251;24.040;130284
7252;24.043;132292
7253;24.047;143843
7254;24.050;133203
7255;24.053;136396
7256;24.057;145433
7257;24.060;149670
7258;24.063;138487
7259;24.067;142575
7260;24.070;148189
7261;24.073;144294
7262;24.076;149555
7263;24.080;152500
7264;24.083;161422
7265;24.086;149230
7266;24.090;152441
7267;24.093;155125
7268;24.096;146359
7269;24.100;152373
7270;24.103;164595
7271;24.106;152068
7272;24.110;168401
7273;24.113;162972
7274;24.116;160352
7275;24.119;155437
7276;24.123;166072
7277;24.126;163782
7278;24.129;162610
7279;24.133;152949
7280;24.136;160069
7281;24.139;164667
7282;24.143;156346
7283;24.146;159714
7284;24.149;151179
7285;24.152;158239
7286;24.156;155500
7287;24.159;134070
7288;24.162;153345
7289;24.166;145925
7290;24.169;156169
7291;24.172;150423
7292;24.176;135281
7293;24.179;137309
7294;24.182;140873
7295;24.186;141027
7296;24.189;138541
7297;24.192;143406
7298;24.195;137011
7299;24.199;130468
7300;24.202;134216
7301;24.205;130268
7302;24.209;125581
7303;24.212;122539
7304;24.215;135065
7305;24.219;133062
7306;24.222;122643
7307;24.225;125535
7308;24.229;116054
7309;24.232;120061
7310;24.235;121515
7311;24.238;112758
7312;24.242;109216
7313;24.245;114027
7314;24.248;104304
7315;24.252;111267
7316;24.255;106782
7317;24.259;108360
7318;24.262;106612
7319;24.265;102087
7320;24.269;103805
7321;24.272;111227
7322;24.275;104091
7323;24.278;98389
7324;24.282;105952
7325;24.285;95327
7326;24.288;101154
7327;24.292;100858
7328;24.295;100895
7329;24.298;103829
7330;24.302;96377
7331;24.305;95929
7332;24.308;106797
7333;24.311;96692
7334;24.315;100137
7335;24.318;115340
7336;24.321;100861
7337;24.325;103520
7338;24.328;91705
7339;24.331;104307
7340;24.335;93318
7341;24.338;100296
7342;24.341;115650
7343;24.345;98847
7344;24.348;106999
7345;24.351;104131
7346;24.354;102838
7347;24.358;99916
7348;24.361;107614
7349;24.364;102764
7350;24.368;107341
7351;24.371;110839
7352;24.374;102736
7353;24.378;109346
7354;24.381;103751
7355;24.384;104016
7356;24.388;107302
7357;24.391;101915
7358;24.394;105928
7359;24.397;113148
7360;24.401;98952
7361;24.404;112717
7362;24.407;109295
7363;24.411;102036
7364;24.414;109824
7365;24.417;116266
7366;24.421;115982
7367;24.424;115988
7368;24.427;116937
7369;24.430;122570
7370;24.434;129192
7371;24.437;129619
7372;24.440;129237
7373;24.444;138149
7374;24.447;122987
7375;24.450;137693
7376;24.454;135095
7377;24.457;138786
7378;24.460;130375
7379;24.464;126402
7380;24.467;130709
7381;24.470;145970
7382;24.473;140727
7383;24.477;145037
7384;24.480;143461
7385;24.483;144668
7386;24.487;149868
7387;24.490;165937
7388;24.493;149973
7389;24.497;169768
7390;24.500;154577
7391;24.503;163530
7392;24.506;158777
7393;24.510;163062
7394;24.513;167286
7395;24.517;168514
7396;24.520;174781
7397;24.523;176814
7398;24.527;178700
7399;24.530;160131
7400;24.533;171940
7401;24.537;164088
7402;24.540;168200
7403;24.543;166620
7404;24.546;171938
7405;24.550;169528
7406;24.553;172014
7407;24.556;172466
7408;24.560;165329
7409;24.563;160276
7410;24.566;168337
7411;24.570;163349
7412;24.573;159248
7413;24.576;155188
7414;24.580;152287
7415;24.583;149355
7416;24.586;156177
7417;24.589;158320
7418;24.593;143994
7419;24.596;145266
7420;24.599;146339
7421;24.603;143680
7422;24.606;137616
7423;24.609;141630
7424;24.613;132807
7425;24.616;138837
7426;24.619;132514
7427;24.623;138413
7428;24.626;129392
7429;24.629;129612
7430;24.632;142520
7431;24.636;134157
7432;24.639;123992
7433;24.642;133908
7434;24.646;131261
7435;24.649;136435
7436;24.652;127398
7437;24.656;121632
7438;24.659;130397
7439;24.662;131116
7440;24.665;135083
7441;24.669;136735
7442;24.672;139294
7443;24.675;143574
7444;24.679;152087
7445;24.682;138230
7446;24.685;143968
7447;24.689;148263
7448;24.692;152580
7449;24.695;172646
7450;24.699;172112
7451;24.702;160581
7452;24.705;166467
7453;24.708;178783
7454;24.712;200200
7455;24.715;202048
7456;24.718;198848
7457;24.722;219110
7458;24.725;214075
7459;24.728;233541
7460;24.732;237150
7461;24.735;243021
7462;24.738;260557
7463;24.741;261011
7464;24.745;270425
7465;24.748;261859
7466;24.751;277727
7467;24.755;300914
7468;24.758;315311
7469;24.762;317258
7470;24.765;325727
7471;24.768;328238
7472;24.772;346369
7473;24.775;363054
7474;24.778;350552
7475;24.781;367415
7476;24.785;368404
7477;24.788;369789
7478;24.791;363622
7479;24.795;391924
7480;24.798;372772
7481;24.801;408440
7482;24.805;386256
7483;24.808;406464
7484;24.811;401482
7485;24.815;386037
7486;24.818;411449
7487;24.821;384768
7488;24.825;390490
7489;24.828;387026
7490;24.831;409479
7491;24.834;398215
7492;24.838;403019
7493;24.841;385018
7494;24.844;372784
7495;24.848;372555
7496;24.851;396704
7497;24.854;363956
7498;24.858;363358
7499;24.861;357590
7500;24.864;339590
7501;24.867;331474
7502;24.871;327746
7503;24.874;324068
7504;24.877;298780
7505;24.881;292663
7506;24.884;276357
7507;24.887;281493
7508;24.891;272226
7509;24.894;267751
7510;24.897;247261
7511;24.901;249842
7512;24.904;250940
7513;24.907;225333
7514;24.910;241116
7515;24.914;194533
7516;24.917;209095
7517;24.920;204934
7518;24.924;181553
7519;24.927;191426
7520;24.930;173060
7521;24.934;168301
7522;24.937;170188
7523;24.940;166882
7524;24.944;154188
7525;24.947;172555
7526;24.950;154608
7527;24.953;150575
7528;24.957;144239
7529;24.960;145463
7530;24.963;143419
7531;24.967;152798
7532;24.970;147990
7533;24.973;151283
7534;24.977;148832
7535;24.980;136982
7536;24.983;161569
7537;24.986;151081
7538;24.990;157234
7539;24.993;156660
7540;24.996;153187
7541;25.000;155164
7542;25.003;162382
7543;25.006;162756
7544;25.010;185065
7545;25.013;182509
7546;25.017;195409
7547;25.020;194329
7548;25.023;199389
7549;25.026;210290
7550;25.030;221833
7551;25.033;228614
7552;25.036;230077
7553;25.040;241575
7554;25.043;244561
7555;25.046;266845
7556;25.050;294591
7557;25.053;294254
7558;25.056;308086
7559;25.060;306345
7560;25.063;332696
7561;25.066;356297
7562;25.069;331551
7563;25.073;358845
7564;25.076;373930
7565;25.079;381801
7566;25.083;392360
7567;25.086;387762
7568;25.089;399118
7569;25.093;430614
7570;25.096;432389
7571;25.099;453643
7572;25.103;436966
7573;25.106;429699
7574;25.109;461917
7575;25.112;465354
7576;25.116;472126
7577;25.119;473653
7578;25.122;491934
7579;25.126;477397
7580;25.129;487320
7581;25.132;479761
7582;25.136;467550
7583;25.139;498090
7584;25.142;479782
7585;25.145;474548
7586;25.149;489514
7587;25.152;482932
7588;25.155;468482
7589;25.159;489618
7590;25.162;472190
7591;25.165;460796
7592;25.169;455763
7593;25.172;437271
7594;25.175;435502
7595;25.179;430336
7596;25.182;404824
7597;25.185;399216
7598;25.188;407450
7599;25.192;379050
7600;25.195;394016
7601;25.198;360201
7602;25.202;366489
7603;25.205;336560
7604;25.208;319501
7605;25.212;334763
7606;25.215;308554
7607;25.218;320907
7608;25.221;305556
7609;25.225;302552
7610;25.228;269625
7611;25.231;257991
7612;25.235;247728
7613;25.238;241719
7614;25.241;226226
7615;25.245;213404
7616;25.248;235228
7617;25.251;212999
7618;25.255;209859
7619;25.258;189128
7620;25.261;186307
7621;25.265;181436
7622;25.268;184932
7623;25.271;170298
7624;25.275;167503
7625;25.278;156845
7626;25.281;166946
7627;25.285;159231
7628;25.288;151843
7629;25.291;152571
7630;25.295;140613
7631;25.298;139309
7632;25.301;151953
7633;25.304;135892
7634;25.308;133970
7635;25.311;130621
7636;25.314;128069
7637;25.318;135845
7638;25.321;122841
7639;25.324;128534
7640;25.328;124642
7641;25.331;111965
7642;25.334;120797
7643;25.338;111855
7644;25.341;113192
7645;25.344;111806
7646;25.347;114437
7647;25.351;115807
7648;25.354;107019
7649;25.357;103591
7650;25.361;110503
7651;25.364;119637
7652;25.367;113600
7653;25.371;116750
7654;25.374;105187
7655;25.377;106347
7656;25.380;114072
7657;25.384;107991
7658;25.387;112274
7659;25.390;105580
7660;25.394;98608
7661;25.397;108371
7662;25.400;98915
7663;25.404;109837
7664;25.407;102236
7665;25.410;99766
7666;25.414;104640
7667;25.417;110402
7668;25.420;115337
7669;25.423;107967
7670;25.427;118673
7671;25.430;100372
7672;25.433;95992
7673;25.437;107609
7674;25.440;101708
7675;25.443;102181
7676;25.447;103448
7677;25.450;99399
7678;25.453;107741
7679;25.456;105162
7680;25.460;90709
7681;25.463;97244
7682;25.466;98632
7683;25.470;95136
7684;25.473;99259
7685;25.476;89666
7686;25.480;109166
7687;25.483;95680
7688;25.486;108749
7689;25.490;98825
7690;25.493;98459
7691;25.496;102586
7692;25.499;98767
7693;25.503;114779
7694;25.506;102618
7695;25.510;102901
7696;25.513;108306
7697;25.516;105607
7698;25.520;100512
7699;25.523;93479
7700;25.526;100024
7701;25.530;101907
7702;25.533;105401
7703;25.536;103865
7704;25.539;100555
7705;25.543;97801
7706;25.546;103767
7707;25.549;102268
7708;25.553;101931
7709;25.556;102732
7710;25.559;98556
7711;25.563;101476
7712;25.566;105290
7713;25.569;101239
7714;25.573;91681
7715;25.576;96425
7716;25.579;98071
7717;25.582;100755
7718;25.586;102576
7719;25.589;92959
7720;25.592;102464
7721;25.596;95692
7722;25.599;101079
7723;25.602;98924
7724;25.606;103396
7725;25.609;99419
7726;25.612;104658
7727;25.615;98029
7728;25.619;108025
7729;25.622;98753
7730;25.625;95337
7731;25.629;99604
7732;25.632;96927
7733;25.635;92879
7734;25.639;94481
7735;25.642;98008
7736;25.645;106276
7737;25.649;102197
7738;25.652;99358
7739;25.655;95797
7740;25.658;102660
7741;25.662;103442
7742;25.665;104240
7743;25.668;99160
7744;25.672;101674
7745;25.675;100640
7746;25.678;108609
7747;25.682;98565
7748;25.685;101941
7749;25.688;98784
7750;25.692;96579
7751;25.695;106075
7752;25.698;97177
7753;25.701;104139
7754;25.705;104062
7755;25.708;99281
7756;25.711;101449
7757;25.715;105010
7758;25.718;97724
7759;25.721;101974
7760;25.725;95132
7761;25.728;97613
7762;25.731;100297
7763;25.734;96777
7764;25.738;98865
7765;25.741;102829
7766;25.744;107138
7767;25.748;103721
7768;25.751;99163
7769;25.754;95673
7770;25.758;101941
7771;25.761;97167
7772;25.765;99201
7773;25.768;96570
7774;25.771;101279
7775;25.774;102510
7776;25.778;103873
7777;25.781;101297
7778;25.784;90683
7779;25.788;105712
7780;25.791;100231
7781;25.794;106775
7782;25.798;99496
7783;25.801;97813
7784;25.804;108876
7785;25.808;110189
7786;25.811;98613
7787;25.814;98008
7788;25.817;98658
7789;25.821;99722
7790;25.824;110040
7791;25.827;97815
7792;25.831;93083
7793;25.834;104257
7794;25.837;95558
7795;25.841;103410
7796;25.844;105071
7797;25.847;99685
7798;25.850;103132
7799;25.854;90598
7800;25.857;92567
7801;25.860;101054
7802;25.864;101326
7803;25.867;102822
7804;25.870;100850
7805;25.874;97756
7806;25.877;109303
7807;25.880;92749
7808;25.884;101611
7809;25.887;101822
7810;25.890;109950
7811;25.893;101217
7812;25.897;98651
7813;25.900;98083
7814;25.903;97454
7815;25.907;96363
7816;25.910;101043
7817;25.913;102360
7818;25.917;96211
7819;25.920;93149
7820;25.923;100495
7821;25.927;98012
7822;25.930;97830
7823;25.933;89688
7824;25.936;96741
7825;25.940;108531
7826;25.943;98551
7827;25.946;105480
7828;25.950;103981
7829;25.953;90530
7830;25.956;102213
7831;25.960;94161
7832;25.963;101388
7833;25.966;101422
7834;25.969;104227
7835;25.973;107386
7836;25.976;103059
7837;25.979;95273
7838;25.983;98816
7839;25.986;105260
7840;25.989;96486
7841;25.993;92480
7842;25.996;104356
7843;25.999;84607
7844;26.003;100892
7845;26.006;104687
7846;26.009;94202
7847;26.013;94940
7848;26.016;93560
7849;26.019;91214
7850;26.023;96205
7851;26.026;97725
7852;26.029;99812
7853;26.033;99595
7854;26.036;90140
7855;26.039;106628
7856;26.043;91861
7857;26.046;97239
7858;26.049;105630
7859;26.052;91629
7860;26.056;101025
7861;26.059;103007
7862;26.062;93004
7863;26.066;95543
7864;26.069;93571
7865;26.072;102817
7866;26.076;100258
7867;26.079;95524
7868;26.082;99587
7869;26.085;99006
7870;26.089;93180
7871;26.092;95727
7872;26.095;90549
7873;26.099;95723
7874;26.102;99895
7875;26.105;98833
7876;26.109;97887
7877;26.112;98170
7878;26.115;94527
7879;26.119;90899
7880;26.122;91548
7881;26.125;93191
7882;26.128;94058
7883;26.132;95185
7884;26.135;93487
7885;26.138;94919
7886;26.142;96453
7887;26.145;96544
7888;26.148;93077
7889;26.152;94511
7890;26.155;103575
7891;26.158;92151
7892;26.162;96216
7893;26.165;89530
7894;26.168;102052
7895;26.171;93965
7896;26.175;101649
7897;26.178;98361
7898;26.181;93421
7899;26.185;103179
7900;26.188;92820
7901;26.191;100882
7902;26.195;91721
7903;26.198;99781
7904;26.201;99495
7905;26.204;100183
7906;26.208;99927
7907;26.211;93021
7908;26.214;97952
7909;26.218;85511
7910;26.221;97299
7911;26.224;100820
7912;26.228;93403
7913;26.231;89834
7914;26.234;99011
7915;26.238;94508
7916;26.241;98620
7917;26.244;100994
7918;26.247;94494
7919;26.251;102648
7920;26.254;103282
7921;26.257;105359
7922;26.261;98328
7923;26.264;109240
7924;26.268;92781
7925;26.271;94527
7926;26.274;101330
7927;26.278;96659
7928;26.281;96824
7929;26.284;106649
7930;26.287;103688
7931;26.291;94617
7932;26.294;104042
7933;26.297;105216
7934;26.301;105312
7935;26.304;106259
7936;26.307;95938
7937;26.311;105295
7938;26.314;97209
7939;26.317;100794
7940;26.320;102584
7941;26.324;111082
7942;26.327;114453
7943;26.330;105985
7944;26.334;108016
7945;26.337;105146
7946;26.340;112100
7947;26.344;113263
7948;26.347;116966
7949;26.350;111391
7950;26.354;107263
7951;26.357;105196
7952;26.360;115211
7953;26.363;105602
7954;26.367;112337
7955;26.370;102267
7956;26.373;108163
7957;26.377;120447
7958;26.380;108233
7959;26.383;113998
7960;26.387;114761
7961;26.390;106613
7962;26.393;120928
7963;26.397;118417
7964;26.400;115592
7965;26.403;118769
7966;26.406;108974
7967;26.410;119923
7968;26.413;124780
7969;26.416;113192
7970;26.420;112372
7971;26.423;112713
7972;26.426;117552
7973;26.430;120441
7974;26.433;119927
7975;26.436;119850
7976;26.439;123229
7977;26.443;109078
7978;26.446;115637
7979;26.449;114869
7980;26.453;107485
7981;26.456;112622
7982;26.459;115860
7983;26.463;111728
7984;26.466;107027
7985;26.469;110006
7986;26.473;108829
7987;26.476;108152
7988;26.479;112580
7989;26.482;113149
7990;26.486;107522
7991;26.489;102246
7992;26.492;111984
7993;26.496;106849
7994;26.499;111469
7995;26.502;105651
7996;26.506;103445
7997;26.509;106540
7998;26.513;100117
7999;26.516;99831
8000;26.519;105649
8001;26.522;105293
8002;26.526;101273
8003;26.529;102746
8004;26.532;97594
8005;26.536;107493
8006;26.539;104599
8007;26.542;102857
8008;26.546;99747
8009;26.549;89540
8010;26.552;104490
8011;26.556;103577
8012;26.559;97701
8013;26.562;106925
8014;26.565;94314
8015;26.569;95670
8016;26.572;93168
8017;26.575;98792
8018;26.579;101179
8019;26.582;99219
8020;26.585;93232
8021;26.589;103567
8022;26.592;96313
8023;26.595;101207
8024;26.598;98193
8025;26.602;100249
8026;26.605;99496
8027;26.608;103659
8028;26.612;97571
8029;26.615;90511
8030;26.618;100846
8031;26.622;104171
8032;26.625;96719
8033;26.628;106404
8034;26.632;94668
8035;26.635;102196
8036;26.638;106118
8037;26.641;103130
8038;26.645;96597
8039;26.648;103249
8040;26.651;98275
8041;26.655;99578
8042;26.658;100530
8043;26.661;97788
8044;26.665;97697
8045;26.668;95654
8046;26.671;103201
8047;26.674;100339
8048;26.678;92883
8049;26.681;99476
8050;26.684;101983
8051;26.688;90787
8052;26.691;95952
8053;26.694;101761
8054;26.698;98893
8055;26.701;102022
8056;26.704;99082
8057;26.708;99982
8058;26.711;102149
8059;26.714;98604
8060;26.717;99775
8061;26.721;102755
8062;26.724;95041
8063;26.727;101643
8064;26.731;93075
8065;26.734;104159
8066;26.737;98734
8067;26.741;97209
8068;26.744;95452
8069;26.747;89848
8070;26.751;93406
8071;26.754;98908
8072;26.757;97161
8073;26.761;93886
8074;26.764;99356
8075;26.767;101246
8076;26.771;99901
8077;26.774;93372
8078;26.777;99409
8079;26.781;104461
8080;26.784;105109
8081;26.787;96136
8082;26.791;91149
8083;26.794;98843
8084;26.797;98481
8085;26.800;95306
8086;26.804;96458
8087;26.807;94630
8088;26.810;101041
8089;26.814;94745
8090;26.817;103150
8091;26.820;93872
8092;26.824;99584
8093;26.827;97762
8094;26.830;102846
8095;26.833;102898
8096;26.837;98748
8097;26.840;97260
8098;26.843;90255
8099;26.847;103619
8100;26.850;98769
8101;26.853;92756
8102;26.857;103598
8103;26.860;91076
8104;26.863;100539
8105;26.867;98610
8106;26.870;96572
8107;26.873;102750
8108;26.876;103265
8109;26.880;85507
8110;26.883;100295
8111;26.886;105671
8112;26.890;88547
8113;26.893;92566
8114;26.896;95567
8115;26.900;95747
8116;26.903;97848
8117;26.906;94102
8118;26.909;102570
8119;26.913;101035
8120;26.916;93554
8121;26.919;93196
8122;26.923;92452
8123;26.926;92430
8124;26.929;99140
8125;26.933;97428
8126;26.936;104234
8127;26.939;100079
8128;26.943;92517
8129;26.946;99765
8130;26.949;96361
8131;26.952;96202
8132;26.956;95432
8133;26.959;99714
8134;26.962;96973
8135;26.966;98534
8136;26.969;89098
8137;26.972;90727
8138;26.976;101821
8139;26.979;92193
8140;26.982;93877
8141;26.986;101054
8142;26.989;98153
8143;26.992;98514
8144;26.995;105508
8145;26.999;99081
8146;27.002;97280
8147;27.005;105676
8148;27.009;101569
8149;27.012;100374
8150;27.016;94562
8151;27.019;95487
8152;27.022;88525
8153;27.026;96392
8154;27.029;92742
8155;27.032;98859
8156;27.035;101692
8157;27.039;87383
8158;27.042;101098
8159;27.045;93277
8160;27.049;96496
8161;27.052;97184
8162;27.055;98738
8163;27.059;93684
8164;27.062;91913
8165;27.065;98243
8166;27.068;105331
8167;27.072;94083
8168;27.075;91001
8169;27.078;94115
8170;27.082;95347
8171;27.085;93479
8172;27.088;98755
8173;27.092;91197
8174;27.095;94909
8175;27.098;99665
8176;27.102;91527
8177;27.105;91569
8178;27.108;94175
8179;27.111;93374
8180;27.115;96085
8181;27.118;94430
8182;27.121;97037
8183;27.125;97310
8184;27.128;93274
8185;27.131;97112
8186;27.135;90679
8187;27.138;95862
8188;27.141;100256
8189;27.145;99156
8190;27.148;97601
8191;27.151;94997
8192;27.154;89549
8193;27.158;97179
8194;27.161;91980
8195;27.164;90837
8196;27.168;96873
8197;27.171;90183
8198;27.174;97041
8199;27.178;91211
8200;27.181;96242
8201;27.184;95271
8202;27.187;89903
8203;27.191;99444
8204;27.194;90443
8205;27.197;96333
8206;27.201;89371
8207;27.204;92718
8208;27.207;90281
8209;27.211;96540
8210;27.214;92607
8211;27.217;101765
8212;27.221;89743
8213;27.224;93351
8214;27.227;89237
8215;27.230;90318
8216;27.234;89521
8217;27.237;92776
8218;27.240;96533
8219;27.244;86808
8220;27.247;99346
8221;27.250;94525
8222;27.254;97343
8223;27.257;92268
8224;27.261;85219
8225;27.264;90795
8226;27.267;99401
8227;27.270;94504
8228;27.274;94442
8229;27.277;88949
8230;27.280;95234
8231;27.284;95895
8232;27.287;100849
8233;27.290;93761
8234;27.294;92345
8235;27.297;90018
8236;27.300;88420
8237;27.303;84279
8238;27.307;97434
8239;27.310;85581
8240;27.313;90822
8241;27.317;95202
8242;27.320;90241
8243;27.323;91705
8244;27.327;96322
8245;27.330;91668
8246;27.333;95035
8247;27.337;97182
8248;27.340;97988
8249;27.343;92531
8250;27.346;93612
8251;27.350;93902
8252;27.353;95859
8253;27.356;97337
8254;27.360;93482
8255;27.363;99877
8256;27.366;90635
8257;27.370;99452
8258;27.373;89039
8259;27.376;100892
8260;27.380;97820
8261;27.383;81508
8262;27.386;93382
8263;27.389;94776
8264;27.393;91192
8265;27.396;88967
8266;27.399;94678
8267;27.403;85253
8268;27.406;91914
8269;27.409;96381
8270;27.413;89407
8271;27.416;96506
8272;27.419;90595
8273;27.422;90438
8274;27.426;103482
8275;27.429;91607
8276;27.432;95094
8277;27.436;95094
8278;27.439;102419
8279;27.442;95425
8280;27.446;99705
8281;27.449;87566
8282;27.452;88931
8283;27.456;88956
8284;27.459;96960
8285;27.462;93717
8286;27.465;94628
8287;27.469;95995
8288;27.472;99413
8289;27.475;94390
8290;27.479;97823
8291;27.482;89274
8292;27.485;93451
8293;27.489;94004
8294;27.492;88713
8295;27.495;94546
8296;27.498;94105
8297;27.502;92076
8298;27.505;95584
8299;27.509;86895
8300;27.512;96360
8301;27.515;94231
8302;27.519;87267
8303;27.522;96397
8304;27.525;90312
8305;27.529;90609
8306;27.532;92110
8307;27.535;90535
8308;27.538;99303
8309;27.542;88674
8310;27.545;95988
8311;27.548;90562
8312;27.552;92908
8313;27.555;94579
8314;27.558;91953
8315;27.562;82404
8316;27.565;92813
8317;27.568;93592
8318;27.572;92866
8319;27.575;91182
8320;27.578;95989
8321;27.582;93958
8322;27.585;92838
8323;27.588;91584
8324;27.591;99111
8325;27.595;100877
8326;27.598;97249
8327;27.601;102494
8328;27.605;88031
8329;27.608;101778
8330;27.611;100010
8331;27.615;91307
8332;27.618;97898
8333;27.621;92248
8334;27.625;96527
8335;27.628;88603
8336;27.631;91010
8337;27.634;89869
8338;27.638;99466
8339;27.641;96707
8340;27.644;87664
8341;27.648;96242
8342;27.651;95037
8343;27.654;98794
8344;27.658;101475
8345;27.661;91729
8346;27.664;92372
8347;27.667;97457
8348;27.671;90454
8349;27.674;99246
8350;27.677;92108
8351;27.681;93245
8352;27.684;91193
8353;27.687;92679
8354;27.691;97045
8355;27.694;98037
8356;27.697;96334
8357;27.701;98703
8358;27.704;88271
8359;27.707;95418
8360;27.710;92263
8361;27.714;86419
8362;27.717;90470
8363;27.720;92762
8364;27.724;94812
8365;27.727;89107
8366;27.730;92286
8367;27.734;97136
8368;27.737;98268
8369;27.740;92729
8370;27.743;100948
8371;27.747;95377
8372;27.750;98603
8373;27.753;86825
8374;27.757;90523
8375;27.760;97675
8376;27.764;91814
8377;27.767;96836
8378;27.770;93181
8379;27.774;103097
8380;27.777;87516
8381;27.780;97389
8382;27.783;94256
8383;27.787;104930
8384;27.790;88972
8385;27.793;96201
8386;27.797;91112
8387;27.800;95044
8388;27.803;94634
8389;27.807;92862
8390;27.810;94097
8391;27.813;84726
8392;27.817;93050
8393;27.820;80368
8394;27.823;89608
8395;27.826;96344
8396;27.830;95657
8397;27.833;106176
8398;27.836;91036
8399;27.840;86493
8400;27.843;87216
8401;27.846;89250
8402;27.850;94149
8403;27.853;94490
8404;27.856;95357
8405;27.860;98135
8406;27.863;95641
8407;27.866;94631
8408;27.869;95378
8409;27.873;92282
8410;27.876;88391
8411;27.879;97366
8412;27.883;102146
8413;27.886;100920
8414;27.889;92734
8415;27.893;96326
8416;27.896;97031
8417;27.899;94309
8418;27.902;93914
8419;27.906;96641
8420;27.909;93087
8421;27.912;96649
8422;27.916;100074
8423;27.919;95335
8424;27.922;86184
8425;27.926;94491
8426;27.929;88905
8427;27.932;91033
8428;27.936;93163
8429;27.939;95474
8430;27.942;89935
8431;27.945;95013
8432;27.949;84872
8433;27.952;90936
8434;27.955;95540
8435;27.959;92928
8436;27.962;102296
8437;27.965;90473
8438;27.969;101380
8439;27.972;97064
8440;27.975;91500
8441;27.978;97731
8442;27.982;95551
8443;27.985;90225
8444;27.988;98480
8445;27.992;95752
8446;27.995;100799
8447;27.998;88507
8448;28.002;101642
8449;28.005;101158
8450;28.009;91845
8451;28.012;94153
8452;28.015;93828
8453;28.018;88030
8454;28.022;89806
8455;28.025;98281
8456;28.028;101266
8457;28.032;92235
8458;28.035;100906
8459;28.038;101930
8460;28.042;102339
8461;28.045;94568
8462;28.048;99369
8463;28.052;98317
8464;28.055;94764
8465;28.058;100176
8466;28.061;93501
8467;28.065;91066
8468;28.068;92896
8469;28.071;103024
8470;28.075;93011
8471;28.078;93271
8472;28.081;89064
8473;28.085;91024
8474;28.088;102314
8475;28.091;97207
8476;28.095;102837
8477;28.098;97638
8478;28.101;96603
8479;28.104;90000
8480;28.108;93168
8481;28.111;99476
8482;28.114;82744
8483;28.118;91936
8484;28.121;100001
8485;28.124;97830
8486;28.128;96627
8487;28.131;86798
8488;28.134;93051
8489;28.137;92626
8490;28.141;101848
8491;28.144;95040
8492;28.147;90898
8493;28.151;95279
8494;28.154;90371
8495;28.157;101570
8496;28.161;85593
8497;28.164;89458
8498;28.167;99264
8499;28.171;83576
8500;28.174;97366
8501;28.177;106072
8502;28.180;90003
8503;28.184;95476
8504;28.187;96746
8505;28.190;99585
8506;28.194;92156
8507;28.197;94481
8508;28.200;104464
8509;28.204;99542
8510;28.207;92651
8511;28.210;96478
8512;28.214;97667
8513;28.217;93942
8514;28.220;96577
8515;28.223;91924
8516;28.227;94005
8517;28.230;94615
8518;28.233;94367
8519;28.237;92686
8520;28.240;92709
8521;28.243;99027
8522;28.247;94782
8523;28.250;96369
8524;28.253;94657
8525;28.256;84126
8526;28.260;93974
8527;28.263;99280
8528;28.267;87784
8529;28.270;86861
8530;28.273;85952
8531;28.277;93410
8532;28.280;91484
8533;28.283;101715
8534;28.287;103137
8535;28.290;92787
8536;28.293;99303
8537;28.296;86876
8538;28.300;97594
8539;28.303;88876
8540;28.306;94100
8541;28.310;93696
8542;28.313;96035
8543;28.316;94375
8544;28.320;93023
8545;28.323;82136
8546;28.326;100278
8547;28.330;90245
8548;28.333;90246
8549;28.336;92388
8550;28.339;94562
8551;28.343;101165
8552;28.346;93397
8553;28.349;95353
8554;28.353;92448
8555;28.356;93938
8556;28.359;91395
8557;28.363;83810
8558;28.366;95683
8559;28.369;85476
8560;28.372;96648
8561;28.376;93564
8562;28.379;102333
8563;28.382;99718
8564;28.386;93002
8565;28.389;94070
8566;28.392;90677
8567;28.396;105657
8568;28.399;101472
8569;28.402;92508
8570;28.406;98356
8571;28.409;93277
8572;28.412;88247
8573;28.415;96290
8574;28.419;91304
8575;28.422;98360
8576;28.425;92836
8577;28.429;89137
8578;28.432;94105
8579;28.435;95071
8580;28.439;95429
8581;28.442;100165
8582;28.445;95412
8583;28.449;92856
8584;28.452;94980
8585;28.455;94850
8586;28.458;94277
8587;28.462;94631
8588;28.465;96803
8589;28.468;94104
8590;28.472;86838
8591;28.475;102336
8592;28.478;96828
8593;28.482;86712
8594;28.485;92706
8595;28.488;91003
8596;28.491;93654
8597;28.495;97287
8598;28.498;91141
8599;28.501;96525
8600;28.505;94881
8601;28.509;90158
8602;28.512;92373
8603;28.515;90381
8604;28.519;98387
8605;28.522;90745
8606;28.525;93551
8607;28.528;96233
8608;28.532;93919
8609;28.535;92989
8610;28.538;89530
8611;28.542;84213
8612;28.545;103576
8613;28.548;96143
8614;28.552;93692
8615;28.555;98042
8616;28.558;93162
8617;28.562;94090
8618;28.565;96379
8619;28.568;98487
8620;28.571;91572
8621;28.575;84822
8622;28.578;84572
8623;28.581;90860
8624;28.585;92954
8625;28.588;92165
8626;28.591;91771
8627;28.595;87117
8628;28.598;83536
8629;28.601;95790
8630;28.605;97325
8631;28.608;91973
8632;28.611;97902
8633;28.614;90887
8634;28.618;94559
8635;28.621;92503
8636;28.624;98548
8637;28.628;97555
8638;28.631;93405
8639;28.634;91005
8640;28.638;90487
8641;28.641;91785
8642;28.644;89518
8643;28.647;90289
8644;28.651;92094
8645;28.654;88675
8646;28.657;93773
8647;28.661;92304
8648;28.664;92907
8649;28.667;91630
8650;28.671;101327
8651;28.674;95704
8652;28.677;97303
8653;28.681;90366
8654;28.684;90015
8655;28.687;93519
8656;28.690;90571
8657;28.694;96050
8658;28.697;86379
8659;28.700;95717
8660;28.704;93343
8661;28.707;90811
8662;28.710;94275
8663;28.714;91246
8664;28.717;97705
8665;28.720;93441
8666;28.724;95654
8667;28.727;90585
8668;28.730;96962
8669;28.733;92007
8670;28.737;93956
8671;28.740;96701
8672;28.743;84119
8673;28.747;92884
8674;28.750;92585
8675;28.753;92842
8676;28.757;91614
8677;28.760;91772
8678;28.764;91148
8679;28.767;100814
8680;28.770;94885
8681;28.773;92854
8682;28.777;102280
8683;28.780;86192
8684;28.783;94310
8685;28.787;96102
8686;28.790;85758
8687;28.793;96168
8688;28.797;93389
8689;28.800;99225
8690;28.803;97831
8691;28.806;94391
8692;28.810;97155
8693;28.813;93120
8694;28.816;97333
8695;28.820;91984
8696;28.823;92339
8697;28.826;97812
8698;28.830;99801
8699;28.833;84999
8700;28.836;92862
8701;28.840;93771
8702;28.843;89855
8703;28.846;96550
8704;28.849;92631
8705;28.853;99932
8706;28.856;95614
8707;28.859;97039
8708;28.863;97272
8709;28.866;92392
8710;28.869;95228
8711;28.873;94488
8712;28.876;100671
8713;28.879;96063
8714;28.882;92810
8715;28.886;89154
8716;28.889;99858
8717;28.892;100062
8718;28.896;88091
8719;28.899;91050
8720;28.902;87751
8721;28.906;95663
8722;28.909;92637
8723;28.912;98947
8724;28.916;89640
8725;28.919;95174
8726;28.922;95873
8727;28.925;99619
8728;28.929;97253
8729;28.932;98304
8730;28.935;101016
8731;28.939;97345
8732;28.942;92524
8733;28.945;95231
8734;28.949;100759
8735;28.952;96965
8736;28.955;93181
8737;28.959;87484
8738;28.962;92487
8739;28.965;87763
8740;28.968;98461
8741;28.972;92717
8742;28.975;84823
8743;28.978;99220
8744;28.982;92618
8745;28.985;95692
8746;28.988;96686
8747;28.992;95763
8748;28.995;96573
8749;28.998;93682
8750;29.001;94067
8751;29.005;101749
8752;29.008;96545
8753;29.012;92038
8754;29.015;93256
8755;29.018;104996
8756;29.022;101787
8757;29.025;91894
8758;29.028;99248
8759;29.032;96918
8760;29.035;90899
8761;29.038;94816
8762;29.041;86683
8763;29.045;99847
8764;29.048;96896
8765;29.051;98462
8766;29.055;92549
8767;29.058;96512
8768;29.061;90581
8769;29.065;94816
8770;29.068;86648
8771;29.071;99014
8772;29.075;91854
8773;29.078;92705
8774;29.081;97607
8775;29.084;95444
8776;29.088;95719
8777;29.091;90265
8778;29.094;94798
8779;29.098;100021
8780;29.101;95013
8781;29.104;84393
8782;29.108;99636
8783;29.111;102412
8784;29.114;91326
8785;29.117;93843
8786;29.121;97828
8787;29.124;91418
8788;29.127;99108
8789;29.131;96023
8790;29.134;89881
8791;29.137;96015
8792;29.141;91440
8793;29.144;93321
8794;29.147;91109
8795;29.151;95236
8796;29.154;93675
8797;29.157;91568
8798;29.160;100536
8799;29.164;96099
8800;29.167;90685
8801;29.170;90233
8802;29.174;93080
8803;29.177;97523
8804;29.180;99873
8805;29.184;89525
8806;29.187;83284
8807;29.190;93299
8808;29.194;87447
8809;29.197;97219
8810;29.200;92925
8811;29.203;97978
8812;29.207;91915
8813;29.210;85974
8814;29.213;94072
8815;29.217;92459
8816;29.220;91595
8817;29.223;94258
8818;29.227;93250
8819;29.230;87239
8820;29.233;101065
8821;29.236;94734
8822;29.240;104929
8823;29.243;92238
8824;29.246;92752
8825;29.250;85044
8826;29.253;98788
8827;29.256;97463
8828;29.260;84218
8829;29.263;95104
8830;29.267;96000
8831;29.270;100754
8832;29.273;90411
8833;29.276;99133
8834;29.280;84613
8835;29.283;86463
8836;29.286;88270
8837;29.290;85763
8838;29.293;91128
8839;29.296;91461
8840;29.300;93829
8841;29.303;87179
8842;29.306;92816
8843;29.310;94088
8844;29.313;90966
8845;29.316;94570
8846;29.319;95138
8847;29.323;98112
8848;29.326;86654
8849;29.329;96414
8850;29.333;95274
8851;29.336;95604
8852;29.339;92552
8853;29.343;88894
8854;29.346;90541
8855;29.349;102544
8856;29.353;87144
8857;29.356;96279
8858;29.359;90245
8859;29.362;95636
8860;29.366;93324
8861;29.369;82203
8862;29.372;98676
8863;29.376;93911
8864;29.379;95618
8865;29.382;84511
8866;29.386;103794
8867;29.389;96762
8868;29.392;95407
8869;29.395;97284
8870;29.399;104015
8871;29.402;98918
8872;29.405;95713
8873;29.409;91217
8874;29.412;93039
8875;29.415;92350
8876;29.419;102156
8877;29.422;91276
8878;29.425;99120
8879;29.429;92349
8880;29.432;91150
8881;29.435;97783
8882;29.438;95451
8883;29.442;92758
8884;29.445;86182
8885;29.448;88255
8886;29.452;89724
8887;29.455;93215
8888;29.458;91412
8889;29.462;99149
8890;29.465;89969
8891;29.468;99800
8892;29.471;97952
8893;29.475;91903
8894;29.478;100404
8895;29.481;92283
8896;29.485;86709
8897;29.488;91184
8898;29.491;97473
8899;29.495;96440
8900;29.498;96335
8901;29.501;91569
8902;29.505;100358
8903;29.508;99814
8904;29.511;94337
8905;29.515;97392
8906;29.518;81042
8907;29.521;97341
8908;29.525;92744
8909;29.528;95634
8910;29.531;94998
8911;29.535;95243
8912;29.538;86255
8913;29.541;92168
8914;29.545;94339
8915;29.548;91886
8916;29.551;97160
8917;29.554;93280
8918;29.558;86758
8919;29.561;99155
8920;29.564;92063
8921;29.568;91058
8922;29.571;93082
8923;29.574;93208
8924;29.578;89981
8925;29.581;92552
8926;29.584;84260
8927;29.588;101176
8928;29.591;94480
8929;29.594;101347
8930;29.597;88549
8931;29.601;92296
8932;29.604;94449
8933;29.607;91244
8934;29.611;78401
8935;29.614;91328
8936;29.617;99047
8937;29.621;95720
8938;29.624;91492
8939;29.627;97137
8940;29.630;90547
8941;29.634;95445
8942;29.637;93518
8943;29.640;101726
8944;29.644;81961
8945;29.647;89582
8946;29.650;94661
8947;29.654;97124
8948;29.657;85935
8949;29.660;88891
8950;29.664;95006
8951;29.667;93004
8952;29.670;92889
8953;29.673;92563
8954;29.677;89876
8955;29.680;94458
8956;29.683;100671
8957;29.687;99478
8958;29.690;101881
8959;29.693;93319
8960;29.697;85851
8961;29.700;88433
8962;29.703;90482
8963;29.706;99707
8964;29.710;95007
8965;29.713;94391
8966;29.716;98552
8967;29.720;90999
8968;29.723;92984
8969;29.726;87558
8970;29.730;93328
8971;29.733;88413
8972;29.736;91823
8973;29.740;94509
8974;29.743;89862
8975;29.746;88626
8976;29.749;95841
8977;29.753;98378
8978;29.756;98376
8979;29.760;86179
8980;29.763;104569
8981;29.766;97893
8982;29.770;95142
8983;29.773;97205
8984;29.776;94721
8985;29.780;93978
8986;29.783;91751
8987;29.786;93411
8988;29.789;83840
8989;29.793;89051
8990;29.796;92618
8991;29.799;93937
8992;29.803;89619
8993;29.806;87141
8994;29.809;94646
8995;29.813;91751
8996;29.816;93363
8997;29.819;85933
8998;29.823;95575
8999;29.826;99993
9000;29.829;94124
9001;29.832;88616
9002;29.836;96518
9003;29.839;89607
9004;29.842;88731
9005;29.846;90715
9006;29.849;99194
9007;29.852;90199
9008;29.856;96089
9009;29.859;91738
9010;29.862;89969
9011;29.865;99581
9012;29.869;100103
9013;29.872;95896
9014;29.875;89128
9015;29.879;89677
9016;29.882;89932
9017;29.885;92425
9018;29.889;87794
9019;29.892;91205
9020;29.895;93386
9021;29.899;91772
9022;29.902;102100
9023;29.905;94034
9024;29.908;94615
9025;29.912;92664
9026;29.915;94227
9027;29.918;85946
9028;29.922;90999
9029;29.925;90304
9030;29.928;88945
9031;29.932;92397
9032;29.935;92609
9033;29.938;97291
9034;29.942;81366
9035;29.945;95604
9036;29.948;82891
9037;29.951;94562
9038;29.955;91297
9039;29.958;97039
9040;29.961;95515
9041;29.965;92116
9042;29.968;96494
9043;29.971;93492
9044;29.975;87075
9045;29.978;89649
9046;29.981;89856
9047;29.984;93842
9048;29.988;95004
9049;29.991;94408
9050;29.994;97373
9051;29.998;89696
9052;30.001;92446
9053;30.004;95390
9054;30.008;98765
9055;30.011;99022
9056;30.015;93960
9057;30.018;95007
9058;30.021;94342
9059;30.024;96094
9060;30.028;88387
9061;30.031;95671
9062;30.034;89917
9063;30.038;91635
9064;30.041;93754
9065;30.044;93342
9066;30.048;93694
9067;30.051;87760
9068;30.054;93837
9069;30.058;96128
9070;30.061;87224
9071;30.064;102417
9072;30.067;87487
9073;30.071;101435
9074;30.074;90287
9075;30.077;89381
9076;30.081;89379
9077;30.084;95385
9078;30.087;97084
9079;30.091;93687
9080;30.094;101343
9081;30.097;95462
9082;30.100;94500
9083;30.104;89470
9084;30.107;94782
9085;30.110;100319
9086;30.114;93602
9087;30.117;87834
9088;30.120;97714
9089;30.124;96335
9090;30.127;97883
9091;30.130;93760
9092;30.134;90122
9093;30.137;95359
9094;30.140;99630
9095;30.143;90523
9096;30.147;92098
9097;30.150;103109
9098;30.153;93036
9099;30.157;97895
9100;30.160;89572
9101;30.163;89746
9102;30.167;92693
9103;30.170;98479
9104;30.173;96665
9105;30.177;91553
9106;30.180;90924
9107;30.183;96301
9108;30.186;90544
9109;30.190;98989
9110;30.193;99856
9111;30.196;96376
9112;30.200;87913
9113;30.203;97856
9114;30.206;103701
9115;30.210;89886
9116;30.213;94147
9117;30.216;94926
9118;30.219;91195
9119;30.223;96162
9120;30.226;97811
9121;30.229;100764
9122;30.233;91070
9123;30.236;85768
9124;30.239;90995
9125;30.243;93748
9126;30.246;88837
9127;30.249;89755
9128;30.253;94658
9129;30.256;87965
9130;30.259;89524
9131;30.263;96138
9132;30.266;90906
9133;30.269;85829
9134;30.273;85224
9135;30.276;93597
9136;30.279;93771
9137;30.283;91350
9138;30.286;105145
9139;30.289;92295
9140;30.293;93139
9141;30.296;102624
9142;30.299;99490
9143;30.302;96623
9144;30.306;101182
9145;30.309;94002
9146;30.312;92255
9147;30.316;94452
9148;30.319;94611
9149;30.322;93632
9150;30.326;91032
9151;30.329;87690
9152;30.332;92824
9153;30.335;104066
9154;30.339;91312
9155;30.342;96650
9156;30.345;98655
9157;30.349;94541
9158;30.352;87795
9159;30.355;92320
9160;30.359;89428
9161;30.362;96183
9162;30.365;96534
9163;30.369;97261
9164;30.372;93105
9165;30.375;102127
9166;30.378;96779
9167;30.382;97342
9168;30.385;94245
9169;30.388;95834
9170;30.392;91976
9171;30.395;97722
9172;30.398;95303
9173;30.402;101379
9174;30.405;92757
9175;30.408;88366
9176;30.412;94135
9177;30.415;85869
9178;30.418;95196
9179;30.421;97951
9180;30.425;100283
9181;30.428;94861
9182;30.431;94960
9183;30.435;94449
9184;30.438;98909
9185;30.441;94735
9186;30.445;92847
9187;30.448;99438
9188;30.451;96069
9189;30.454;99119
9190;30.458;94709
9191;30.461;87870
9192;30.464;90317
9193;30.468;93015
9194;30.471;96673
9195;30.474;101953
9196;30.478;93826
9197;30.481;94094
9198;30.484;94646
9199;30.488;91109
9200;30.491;86673
9201;30.494;99246
9202;30.497;98208
9203;30.501;88173
9204;30.504;95538
9205;30.507;95104
9206;30.511;102492
9207;30.514;85492
9208;30.518;90982
9209;30.521;103937
9210;30.524;86872
9211;30.528;98897
9212;30.531;92379
9213;30.534;91147
9214;30.537;97934
9215;30.541;89493
9216;30.544;95221
9217;30.547;90666
9218;30.551;94322
9219;30.554;95421
9220;30.557;98828
9221;30.561;93461
9222;30.564;99213
9223;30.567;106570
9224;30.570;86594
9225;30.574;95421
9226;30.577;95211
9227;30.580;96035
9228;30.584;86792
9229;30.587;89051
9230;30.590;92198
9231;30.594;92401
9232;30.597;99698
9233;30.600;101422
9234;30.604;91124
9235;30.607;93424
9236;30.610;97213
9237;30.613;92408
9238;30.617;96381
9239;30.620;98611
9240;30.623;96085
9241;30.627;94714
9242;30.630;94439
9243;30.633;94531
9244;30.637;98125
9245;30.640;89254
9246;30.643;90978
9247;30.647;98220
9248;30.650;95615
9249;30.653;90417
9250;30.656;89701
9251;30.660;92381
9252;30.663;94275
9253;30.666;105360
9254;30.670;87956
9255;30.673;87077
9256;30.676;94948
9257;30.680;98828
9258;30.683;91656
9259;30.686;98978
9260;30.689;91585
9261;30.693;98829
9262;30.696;92038
9263;30.699;96296
9264;30.703;96587
9265;30.706;90505
9266;30.709;96403
9267;30.713;97292
9268;30.716;94923
9269;30.719;103022
9270;30.723;94965
9271;30.726;94939
9272;30.729;98435
9273;30.732;93118
9274;30.736;90806
9275;30.739;99850
9276;30.742;88730
9277;30.746;92001
9278;30.749;93365
9279;30.752;97456
9280;30.756;97523
9281;30.759;97185
9282;30.763;94864
9283;30.766;99355
9284;30.769;101671
9285;30.772;98388
9286;30.776;97428
9287;30.779;94545
9288;30.782;91442
9289;30.786;95667
9290;30.789;89347
9291;30.792;89334
9292;30.796;93088
9293;30.799;103138
9294;30.802;103247
9295;30.806;94715
9296;30.809;101068
9297;30.812;87304
9298;30.815;96901
9299;30.819;92061
9300;30.822;92741
9301;30.825;96446
9302;30.829;91153
9303;30.832;96840
9304;30.835;96732
9305;30.839;93790
9306;30.842;93155
9307;30.845;97039
9308;30.849;94684
9309;30.852;98542
9310;30.855;92094
9311;30.858;94354
9312;30.862;92452
9313;30.865;95032
9314;30.868;90195
9315;30.872;89392
9316;30.875;86288
9317;30.878;91111
9318;30.882;96916
9319;30.885;92234
9320;30.888;99530
9321;30.891;88672
9322;30.895;96544
9323;30.898;101261
9324;30.901;99503
9325;30.905;93891
9326;30.908;90386
9327;30.911;93882
9328;30.915;105978
9329;30.918;97701
9330;30.921;95215
9331;30.925;98190
9332;30.928;97921
9333;30.931;93214
9334;30.934;95976
9335;30.938;99103
9336;30.941;94436
9337;30.944;95053
9338;30.948;98155
9339;30.951;95222
9340;30.954;97427
9341;30.958;93509
9342;30.961;97902
9343;30.964;98051
9344;30.968;98405
9345;30.971;90296
9346;30.974;103971
9347;30.977;96431
9348;30.981;98956
9349;30.984;97835
9350;30.987;94808
9351;30.991;98042
9352;30.994;92694
9353;30.997;88575
9354;31.001;91116
9355;31.004;90933
9356;31.007;95645
9357;31.011;100898
9358;31.014;93540
9359;31.017;91045
9360;31.021;95915
9361;31.024;97581
9362;31.027;94332
9363;31.031;93646
9364;31.034;91207
9365;31.037;90445
9366;31.041;89648
9367;31.044;86888
9368;31.047;92447
9369;31.050;91627
9370;31.054;96829
9371;31.057;93687
9372;31.060;91178
9373;31.064;95872
9374;31.067;84989
9375;31.070;90928
9376;31.074;93500
9377;31.077;99938
9378;31.080;91625
9379;31.084;99956
9380;31.087;99707
9381;31.090;91061
9382;31.093;97569
9383;31.097;93383
9384;31.100;92623
9385;31.103;91741
9386;31.107;93009
9387;31.110;92951
9388;31.113;91601
9389;31.117;95020
9390;31.120;98980
9391;31.123;92601
9392;31.126;93959
9393;31.130;87568
9394;31.133;84353
9395;31.136;91897
9396;31.140;94828
9397;31.143;81397
9398;31.146;79551
9399;31.150;96557
9400;31.153;101640
9401;31.156;99354
9402;31.160;93371
9403;31.163;85477
9404;31.166;96651
9405;31.169;87067
9406;31.173;86750
9407;31.176;88350
9408;31.179;89959
9409;31.183;102000
9410;31.186;90944
9411;31.189;93101
9412;31.193;95595
9413;31.196;84091
9414;31.199;88546
9415;31.203;95787
9416;31.206;94668
9417;31.209;87081
9418;31.212;94607
9419;31.216;94550
9420;31.219;92134
9421;31.222;92436
9422;31.226;94067
9423;31.229;90919
9424;31.232;91015
9425;31.236;96917
9426;31.239;90786
9427;31.242;93575
9428;31.245;97133
9429;31.249;90950
9430;31.252;90084
9431;31.255;96662
9432;31.259;87413
9433;31.262;97651
9434;31.266;89996
9435;31.269;91214
9436;31.272;94129
9437;31.276;92927
9438;31.279;96882
9439;31.282;93385
9440;31.285;94913
9441;31.289;94450
9442;31.292;96135
9443;31.295;96679
9444;31.299;96406
9445;31.302;92694
9446;31.305;92685
9447;31.309;91431
9448;31.312;97716
9449;31.315;89912
9450;31.319;98261
9451;31.322;97718
9452;31.325;98902
9453;31.328;94251
9454;31.332;95686
9455;31.335;104978
9456;31.338;94948
9457;31.342;95198
9458;31.345;90652
9459;31.348;99315
9460;31.352;86790
9461;31.355;94967
9462;31.358;90413
9463;31.361;92501
9464;31.365;81954
9465;31.368;95430
9466;31.371;92102
9467;31.375;95936
9468;31.378;87238
9469;31.381;97785
9470;31.385;95789
9471;31.388;94437
9472;31.391;98004
9473;31.395;83684
9474;31.398;94357
9475;31.401;98927
9476;31.404;92940
9477;31.408;90027
9478;31.411;97492
9479;31.414;92313
9480;31.418;94739
9481;31.421;90993
9482;31.424;98664
9483;31.428;99406
9484;31.431;92830
9485;31.434;95760
9486;31.438;95636
9487;31.441;90861
9488;31.444;95037
9489;31.447;93616
9490;31.451;92334
9491;31.454;90933
9492;31.457;97652
9493;31.461;95075
9494;31.464;90217
9495;31.467;100294
9496;31.471;97021
9497;31.474;99555
9498;31.477;91661
9499;31.480;90661
9500;31.484;102081
9501;31.487;97332
9502;31.490;95027
9503;31.494;89692
9504;31.497;88930
9505;31.500;92482
9506;31.504;93744
9507;31.507;99187
9508;31.511;93931
9509;31.514;100412
9510;31.517;105194
9511;31.520;98787
9512;31.524;87112
9513;31.527;95541
9514;31.530;88621
9515;31.534;96845
9516;31.537;93236
9517;31.540;96684
9518;31.544;99123
9519;31.547;103186
9520;31.550;96943
9521;31.554;99041
9522;31.557;98202
9523;31.560;91148
9524;31.563;94564
9525;31.567;87302
9526;31.570;101538
9527;31.573;101516
9528;31.577;93281
9529;31.580;97474
9530;31.583;96892
9531;31.587;99425
9532;31.590;97528
9533;31.593;103388
9534;31.597;95655
9535;31.600;95266
9536;31.603;101669
9537;31.606;100505
9538;31.610;100090
9539;31.613;91271
9540;31.616;102432
9541;31.620;89072
9542;31.623;91069
9543;31.626;92409
9544;31.630;97518
9545;31.633;87748
9546;31.636;90576
9547;31.639;95254
9548;31.643;95030
9549;31.646;84666
9550;31.649;91919
9551;31.653;98544
9552;31.656;96200
9553;31.659;96437
9554;31.663;89900
9555;31.666;101367
9556;31.669;99818
9557;31.673;93861
9558;31.676;98841
9559;31.679;91370
9560;31.682;102096
9561;31.686;91510
9562;31.689;95320
9563;31.692;97824
9564;31.696;94712
9565;31.699;94416
9566;31.702;95275
9567;31.706;103526
9568;31.709;87877
9569;31.712;90320
9570;31.715;103544
9571;31.719;100445
9572;31.722;94107
9573;31.725;98074
9574;31.729;100785
9575;31.732;89642
9576;31.735;93960
9577;31.739;101035
9578;31.742;95285
9579;31.745;90293
9580;31.749;95066
9581;31.752;89319
9582;31.755;94390
9583;31.759;91256
9584;31.762;95742
9585;31.765;95949
9586;31.769;93382
9587;31.772;93462
9588;31.775;96595
9589;31.779;95238
9590;31.782;93841
9591;31.785;98846
9592;31.789;96034
9593;31.792;94379
9594;31.795;99202
9595;31.798;104559
9596;31.802;91533
9597;31.805;100397
9598;31.808;96561
9599;31.812;90119
9600;31.815;92557
9601;31.818;99456
9602;31.822;98741
9603;31.825;92835
9604;31.828;97888
9605;31.832;106445
9606;31.835;100283
9607;31.838;104759
9608;31.841;94206
9609;31.845;93851
9610;31.848;101529
9611;31.851;95668
9612;31.855;100890
9613;31.858;97638
9614;31.861;88161
9615;31.865;84995
9616;31.868;94155
9617;31.871;94417
9618;31.874;99000
9619;31.878;101120
9620;31.881;92829
9621;31.884;100162
9622;31.888;91475
9623;31.891;91707
9624;31.894;99709
9625;31.898;90094
9626;31.901;91881
9627;31.904;95987
9628;31.908;96601
9629;31.911;100582
9630;31.914;97296
9631;31.917;98332
9632;31.921;94711
9633;31.924;92340
9634;31.927;95477
9635;31.931;98722
9636;31.934;102029
9637;31.937;93542
9638;31.941;90281
9639;31.944;90584
9640;31.947;87692
9641;31.950;97192
9642;31.954;98875
9643;31.957;95715
9644;31.960;96926
9645;31.964;94212
9646;31.967;95051
9647;31.970;95659
9648;31.974;94627
9649;31.977;94336
9650;31.980;91800
9651;31.984;96691
9652;31.987;96337
9653;31.990;99603
9654;31.993;90651
9655;31.997;98532
9656;32.000;100191
9657;32.003;92424
9658;32.007;94594
9659;32.010;91244
9660;32.014;91463
9661;32.017;97077
9662;32.020;97683
9663;32.024;101595
9664;32.027;87876
9665;32.030;96836
9666;32.033;93083
9667;32.037;87064
9668;32.040;88397
9669;32.043;98494
9670;32.047;93280
9671;32.050;96987
9672;32.053;99123
9673;32.057;92215
9674;32.060;99701
9675;32.063;96352
9676;32.067;99261
9677;32.070;86023
9678;32.073;106116
9679;32.076;94023
9680;32.080;98941
9681;32.083;88859
9682;32.086;93922
9683;32.090;90903
9684;32.093;91116
9685;32.096;93667
9686;32.100;96918
9687;32.103;96431
9688;32.106;95511
9689;32.109;88321
9690;32.113;90394
9691;32.116;97757
9692;32.119;95537
9693;32.123;88149
9694;32.126;94114
9695;32.129;89114
9696;32.133;98017
9697;32.136;94322
9698;32.139;91511
9699;32.143;95922
9700;32.146;99187
9701;32.149;86501
9702;32.152;94292
9703;32.156;88915
9704;32.159;102823
9705;32.162;95951
9706;32.166;98637
9707;32.169;96688
9708;32.172;89257
9709;32.176;88904
9710;32.179;92984
9711;32.182;94079
9712;32.186;100732
9713;32.189;94984
9714;32.192;100767
9715;32.195;82618
9716;32.199;94827
9717;32.202;94785
9718;32.205;94256
9719;32.209;92165
9720;32.212;94773
9721;32.215;90067
9722;32.219;97285
9723;32.222;99520
9724;32.225;89823
9725;32.228;92980
9726;32.232;88181
9727;32.235;102179
9728;32.238;92286
9729;32.242;89621
9730;32.245;93044
9731;32.248;98004
9732;32.252;93548
9733;32.255;99200
9734;32.259;94024
9735;32.262;94456
9736;32.265;99756
9737;32.268;90335
9738;32.272;94077
9739;32.275;99316
9740;32.278;92841
9741;32.282;102025
9742;32.285;89294
9743;32.288;94166
9744;32.292;86947
9745;32.295;86200
9746;32.298;94367
9747;32.302;99514
9748;32.305;99328
9749;32.308;100043
9750;32.311;100006
9751;32.315;95309
9752;32.318;94520
9753;32.321;92448
9754;32.325;98171
9755;32.328;94540
9756;32.331;99496
9757;32.335;92637
9758;32.338;89858
9759;32.341;93576
9760;32.344;94345
9761;32.348;98727
9762;32.351;88563
9763;32.354;99633
9764;32.358;96668
9765;32.361;89828
9766;32.364;86753
9767;32.368;92724
9768;32.371;98777
9769;32.374;90003
9770;32.378;88724
9771;32.381;97091
9772;32.384;86772
9773;32.387;96999
9774;32.391;94646
9775;32.394;90298
9776;32.397;96614
9777;32.401;93802
9778;32.404;96163
9779;32.407;95876
9780;32.411;93332
9781;32.414;95958
9782;32.417;93780
9783;32.421;81696
9784;32.424;94034
9785;32.427;95025
9786;32.430;99905
9787;32.434;93179
9788;32.437;98093
9789;32.440;95025
9790;32.444;100626
9791;32.447;97209
9792;32.450;92721
9793;32.454;95322
9794;32.457;103408
9795;32.460;92402
9796;32.463;95090
9797;32.467;95553
9798;32.470;98838
9799;32.473;87107
9800;32.477;87398
9801;32.480;98617
9802;32.483;94570
9803;32.487;103256
9804;32.490;96742
9805;32.493;102277
9806;32.497;90508
9807;32.500;87657
9808;32.503;91126
9809;32.506;96545
9810;32.510;93880
9811;32.513;94838
9812;32.517;95286
9813;32.520;97422
9814;32.523;88245
9815;32.527;88565
9816;32.530;92896
9817;32.533;93130
9818;32.537;97321
9819;32.540;100677
9820;32.543;97356
9821;32.546;97407
9822;32.550;87895
9823;32.553;99138
9824;32.556;93614
9825;32.560;94100
9826;32.563;94058
9827;32.566;93888
9828;32.570;89567
9829;32.573;93470
9830;32.576;89833
9831;32.579;93959
9832;32.583;92711
9833;32.586;93316
9834;32.589;98382
9835;32.593;90727
9836;32.596;94698
9837;32.599;92442
9838;32.603;95773
9839;32.606;89260
9840;32.609;101359
9841;32.613;99917
9842;32.616;81537
9843;32.619;87209
9844;32.622;95039
9845;32.626;96718
9846;32.629;95864
9847;32.632;92450
9848;32.636;98403
9849;32.639;96373
9850;32.642;92718
9851;32.646;92275
9852;32.649;99953
9853;32.652;95581
9854;32.656;88775
9855;32.659;91392
9856;32.662;91838
9857;32.665;95810
9858;32.669;94209
9859;32.672;89935
9860;32.675;94999
9861;32.679;92451
9862;32.682;95634
9863;32.685;91948
9864;32.689;96324
9865;32.692;94540
9866;32.695;94250
9867;32.698;93876
9868;32.702;99797
9869;32.705;89020
9870;32.708;95449
9871;32.712;87660
9872;32.715;90675
9873;32.718;94344
9874;32.722;98711
9875;32.725;99937
9876;32.728;92319
9877;32.732;97596
9878;32.735;98258
9879;32.738;94584
9880;32.741;100158
9881;32.745;100342
9882;32.748;91711
9883;32.751;93840
9884;32.755;92815
9885;32.758;98303
9886;32.762;96923
9887;32.765;89944
9888;32.768;94826
9889;32.772;94466
9890;32.775;97582
9891;32.778;93764
9892;32.781;88760
9893;32.785;90130
9894;32.788;88593
9895;32.791;99965
9896;32.795;90825
9897;32.798;87842
9898;32.801;92529
9899;32.805;93132
9900;32.808;88105
9901;32.811;91660
9902;32.814;102473
9903;32.818;95160
9904;32.821;99737
9905;32.824;98563
9906;32.828;92144
9907;32.831;95937
9908;32.834;97621
9909;32.838;95984
9910;32.841;99671
9911;32.844;92180
9912;32.848;97828
9913;32.851;95475
9914;32.854;98681
9915;32.857;99757
9916;32.861;94809
9917;32.864;94361
9918;32.867;88198
9919;32.871;95648
9920;32.874;100649
9921;32.877;97607
9922;32.881;96137
9923;32.884;97760
9924;32.887;95984
9925;32.891;89952
9926;32.894;90334
9927;32.897;99083
9928;32.900;104952
9929;32.904;92080
9930;32.907;101383
9931;32.910;97534
9932;32.914;83761
9933;32.917;86699
9934;32.920;104205
9935;32.924;96419
9936;32.927;98398
9937;32.930;94385
9938;32.933;98985
9939;32.937;93307
9940;32.940;93536
9941;32.943;86357
9942;32.947;91856
9943;32.950;88580
9944;32.953;96081
9945;32.957;101531
9946;32.960;101783
9947;32.963;96341
9948;32.967;95484
9949;32.970;95758
9950;32.973;95915
9951;32.976;93082
9952;32.980;99933
9953;32.983;93342
9954;32.986;93226
9955;32.990;94451
9956;32.993;93754
9957;32.996;91628
9958;33.000;96251
9959;33.003;97655
9960;33.006;86048
9961;33.010;90364
9962;33.013;89495
9963;33.016;94959
9964;33.020;96711
9965;33.023;86144
9966;33.026;98839
9967;33.030;89962
9968;33.033;87021
9969;33.036;105352
9970;33.040;91622
9971;33.043;92291
9972;33.046;91523
9973;33.050;93155
9974;33.053;97506
9975;33.056;92412
9976;33.059;93161
9977;33.063;99186
9978;33.066;98948
9979;33.069;95510
9980;33.073;87408
9981;33.076;94013
9982;33.079;98523
9983;33.083;90925
9984;33.086;86922
9985;33.089;99281
9986;33.092;93815
9987;33.096;102399
9988;33.099;87335
9989;33.102;98956
9990;33.106;104085
9991;33.109;97165
9992;33.112;94442
9993;33.116;93440
9994;33.119;91143
9995;33.122;101986
9996;33.126;96313
9997;33.129;88232
9998;33.132;90287
9999;33.135;101553
10000;33.139;97385
10001;33.142;106817
10002;33.145;88816
10003;33.149;101443
10004;33.152;97789
10005;33.155;93231
10006;33.159;95748
10007;33.162;95412
10008;33.165;98276
10009;33.168;95987
10010;33.172;101634
10011;33.175;100387
10012;33.178;92952
10013;33.182;89711
10014;33.185;95589
10015;33.188;96394
10016;33.192;91662
10017;33.195;96843
10018;33.198;100873
10019;33.202;99592
10020;33.205;97188
10021;33.208;92595
10022;33.211;92916
10023;33.215;98608
10024;33.218;93801
10025;33.221;96201
10026;33.225;94059
10027;33.228;94130
10028;33.231;96968
10029;33.235;96035
10030;33.238;92324
10031;33.241;92737
10032;33.245;85859
10033;33.248;92393
10034;33.251;96556
10035;33.254;94792
10036;33.258;83442
10037;33.261;92404
10038;33.265;92664
10039;33.268;91712
10040;33.271;92864
10041;33.275;93031
10042;33.278;91009
10043;33.281;89890
10044;33.285;90109
10045;33.288;90290
10046;33.291;96040
10047;33.294;79623
10048;33.298;99256
10049;33.301;87699
10050;33.304;104518
10051;33.308;92797
10052;33.311;100983
10053;33.314;94886
10054;33.318;92072
10055;33.321;95273
10056;33.324;97797
10057;33.327;91052
10058;33.331;92619
10059;33.334;93340
10060;33.337;92979
10061;33.341;94766
10062;33.344;93111
10063;33.347;94927
10064;33.351;88558
10065;33.354;98317
10066;33.357;93469
10067;33.361;89702
10068;33.364;92303
10069;33.367;97754
10070;33.370;97817
10071;33.374;96053
10072;33.377;98675
10073;33.380;95912
10074;33.384;95550
10075;33.387;91304
10076;33.390;90235
10077;33.394;89654
10078;33.397;90042
10079;33.400;93950
10080;33.403;88565
10081;33.407;85536
10082;33.410;96447
10083;33.413;91206
10084;33.417;92760
10085;33.420;93440
10086;33.423;96397
10087;33.427;91320
10088;33.430;96446
10089;33.433;92784
10090;33.437;92192
10091;33.440;84945
10092;33.443;92680
10093;33.446;95270
10094;33.450;100233
10095;33.453;89667
10096;33.456;92656
10097;33.460;95465
10098;33.463;89728
10099;33.466;93507
10100;33.470;96889
10101;33.473;97101
10102;33.476;103489
10103;33.480;85554
10104;33.483;95042
10105;33.486;92926
10106;33.489;94544
10107;33.493;88218
10108;33.496;93371
10109;33.499;92957
10110;33.503;93891
10111;33.506;90401
10112;33.510;84381
10113;33.513;86892
10114;33.516;93260
10115;33.520;95137
10116;33.523;96368
10117;33.526;97890
10118;33.529;95273
10119;33.533;89791
10120;33.536;102548
10121;33.539;96790
10122;33.543;102688
10123;33.546;96931
10124;33.549;94038
10125;33.553;88496
10126;33.556;90938
10127;33.559;91334
10128;33.563;92095
10129;33.566;91368
10130;33.569;100226
10131;33.572;93181
10132;33.576;92624
10133;33.579;94123
10134;33.582;99857
10135;33.586;90274
10136;33.589;87598
10137;33.592;92553
10138;33.596;92682
10139;33.599;96430
10140;33.602;98077
10141;33.606;91438
10142;33.609;95822
10143;33.612;102135
10144;33.615;98961
10145;33.619;92300
10146;33.622;99177
10147;33.625;103642
10148;33.629;95880
10149;33.632;95151
10150;33.635;92087
10151;33.639;89354
10152;33.642;96028
10153;33.645;84709
10154;33.649;99276
10155;33.652;90215
10156;33.655;97044
10157;33.658;87492
10158;33.662;93924
10159;33.665;89884
10160;33.668;87488
10161;33.672;99354
10162;33.675;93042
10163;33.678;95758
10164;33.682;89284
10165;33.685;98854
10166;33.688;89277
10167;33.691;96942
10168;33.695;99691
10169;33.698;95088
10170;33.701;94153
10171;33.705;92137
10172;33.708;86663
10173;33.711;96963
10174;33.715;102851
10175;33.718;92024
10176;33.721;93218
10177;33.725;93864
10178;33.728;95805
10179;33.731;101924
10180;33.734;95378
10181;33.738;93474
10182;33.741;88528
10183;33.744;93556
10184;33.748;95060
10185;33.751;92141
10186;33.754;98968
10187;33.758;91990
10188;33.761;85585
10189;33.765;94997
10190;33.768;96939
10191;33.771;89008
10192;33.774;93540
10193;33.778;94892
10194;33.781;85851
10195;33.784;99365
10196;33.788;94910
10197;33.791;95738
10198;33.794;97329
10199;33.798;99693
10200;33.801;96462
10201;33.804;80159
10202;33.807;94597
10203;33.811;94069
10204;33.814;103312
10205;33.817;96865
10206;33.821;91550
10207;33.824;86691
10208;33.827;96507
10209;33.831;92590
10210;33.834;93965
10211;33.837;88597
10212;33.841;100159
10213;33.844;98713
10214;33.847;91502
10215;33.850;87279
10216;33.854;94975
10217;33.857;95713
10218;33.860;105567
10219;33.864;102988
10220;33.867;96612
10221;33.870;90641
10222;33.874;94324
10223;33.877;101131
10224;33.880;89652
10225;33.884;96646
10226;33.887;92310
10227;33.890;87238
10228;33.893;103238
10229;33.897;95378
10230;33.900;89709
10231;33.903;92515
10232;33.907;98715
10233;33.910;91232
10234;33.913;95772
10235;33.917;95040
10236;33.920;101385
10237;33.923;89717
10238;33.926;90717
10239;33.930;99924
10240;33.933;95001
10241;33.936;99691
10242;33.940;90277
10243;33.943;91637
10244;33.946;94462
10245;33.950;88213
10246;33.953;93944
10247;33.956;97396
10248;33.960;83622
10249;33.963;98321
10250;33.966;89475
10251;33.969;86041
10252;33.973;100928
10253;33.976;93100
10254;33.979;93204
10255;33.983;88380
10256;33.986;91991
10257;33.989;90945
10258;33.993;90300
10259;33.996;95078
10260;33.999;99082
10261;34.002;95524
10262;34.006;86470
10263;34.009;94775
10264;34.013;96464
10265;34.016;92153
10266;34.019;95109
10267;34.023;95935
10268;34.026;86240
10269;34.029;94811
10270;34.033;100785
10271;34.036;82456
10272;34.039;94113
10273;34.042;94943
10274;34.046;99404
10275;34.049;99854
10276;34.052;104932
10277;34.056;101158
10278;34.059;97172
10279;34.062;96889
10280;34.066;87692
10281;34.069;91625
10282;34.072;93928
10283;34.076;94219
10284;34.079;89704
10285;34.082;93666
10286;34.085;95023
10287;34.089;87907
10288;34.092;101214
10289;34.095;94756
10290;34.099;93375
10291;34.102;97654
10292;34.105;96321
10293;34.109;102555
10294;34.112;96050
10295;34.115;97392
10296;34.119;102734
10297;34.122;90462
10298;34.125;90996
10299;34.128;99716
10300;34.132;95362
10301;34.135;93888
10302;34.138;85961
10303;34.142;92682
10304;34.145;88607
10305;34.148;94547
10306;34.152;91258
10307;34.155;91875
10308;34.158;97548
10309;34.161;93896
10310;34.165;89543
10311;34.168;91746
10312;34.171;92240
10313;34.175;85826
10314;34.178;96162
10315;34.181;98002
10316;34.185;90403
10317;34.188;87586
10318;34.191;93511
10319;34.195;96009
10320;34.198;99093
10321;34.201;92543
10322;34.204;87916
10323;34.208;91430
10324;34.211;98965
10325;34.214;94309
10326;34.218;101643
10327;34.221;97967
10328;34.224;92558
10329;34.228;98352
10330;34.231;89911
10331;34.234;93410
10332;34.238;102259
10333;34.241;92741
10334;34.244;101047
10335;34.247;95430
10336;34.251;91073
10337;34.254;90592
10338;34.257;90455
10339;34.261;99188
10340;34.264;86107
10341;34.268;96563
10342;34.271;95543
10343;34.274;89029
10344;34.277;92000
10345;34.281;93136
10346;34.284;92399
10347;34.287;102729
10348;34.291;99642
10349;34.294;90805
10350;34.297;85437
10351;34.301;98241
10352;34.304;93642
10353;34.307;103845
10354;34.311;92937
10355;34.314;92329
10356;34.317;91234
10357;34.320;88816
10358;34.324;98915
10359;34.327;94859
10360;34.330;90754
10361;34.334;90059
10362;34.337;92005
10363;34.340;91379
10364;34.344;95287
10365;34.347;83944
10366;34.350;89764
10367;34.354;104811
10368;34.357;90661
10369;34.360;96438
10370;34.363;94745
10371;34.367;91072
10372;34.370;89558
10373;34.373;98091
10374;34.377;92415
10375;34.380;90845
10376;34.383;96940
10377;34.387;92819
10378;34.390;88971
10379;34.393;95800
10380;34.396;85310
10381;34.400;93936
10382;34.403;94479
10383;34.406;91463
10384;34.410;91080
10385;34.413;92025
10386;34.416;88611
10387;34.420;96266
10388;34.423;98653
10389;34.426;88929
10390;34.430;106007
10391;34.433;83433
10392;34.436;91404
10393;34.439;96087
10394;34.443;86312
10395;34.446;92300
10396;34.449;92392
10397;34.453;95264
10398;34.456;94722
10399;34.459;91224
10400;34.463;91338
10401;34.466;92085
10402;34.469;91820
10403;34.473;92980
10404;34.476;89675
10405;34.479;98181
10406;34.482;87463
10407;34.486;91587
10408;34.489;90902
10409;34.492;91508
10410;34.496;92411
10411;34.499;101563
10412;34.502;85672
10413;34.506;84822
10414;34.509;93853
10415;34.513;96522
10416;34.516;99644
10417;34.519;94194
10418;34.522;98149
10419;34.526;92394
10420;34.529;91684
10421;34.532;89716
10422;34.536;94292
10423;34.539;88394
10424;34.542;98765
10425;34.546;90150
10426;34.549;95729
10427;34.552;89507
10428;34.555;91403
10429;34.559;93659
10430;34.562;97658
10431;34.565;92212
10432;34.569;98767
10433;34.572;89443
10434;34.575;89401
10435;34.579;89693
10436;34.582;90929
10437;34.585;98787
10438;34.589;96577
10439;34.592;95097
10440;34.595;95024
10441;34.598;91197
10442;34.602;82560
10443;34.605;100456
10444;34.608;88718
10445;34.612;100591
10446;34.615;96026
10447;34.618;99110
10448;34.622;89720
10449;34.625;93662
10450;34.628;88673
10451;34.631;92105
10452;34.635;81950
10453;34.638;94495
10454;34.641;92193
10455;34.645;100140
10456;34.648;94561
10457;34.651;87962
10458;34.655;86739
10459;34.658;92259
10460;34.661;94911
10461;34.665;98508
10462;34.668;94259
10463;34.671;92071
10464;34.674;93651
10465;34.678;89843
10466;34.681;92447
10467;34.684;94283
10468;34.688;92294
10469;34.691;91992
10470;34.694;92918
10471;34.698;89972
10472;34.701;91727
10473;34.704;95552
10474;34.708;92908
10475;34.711;85174
10476;34.714;96045
10477;34.717;94634
10478;34.721;96626
10479;34.724;94396
10480;34.727;98247
10481;34.731;84680
10482;34.734;88660
10483;34.737;88072
10484;34.741;94834
10485;34.744;90750
10486;34.747;94621
10487;34.750;97705
10488;34.754;86740
10489;34.757;95482
10490;34.761;97298
10491;34.764;91434
10492;34.767;101094
10493;34.771;91096
10494;34.774;95279
10495;34.777;90269
10496;34.781;95244
10497;34.784;91644
10498;34.787;96113
10499;34.790;94149
10500;34.794;89239
10501;34.797;91746
10502;34.800;96561
10503;34.804;87712
10504;34.807;90595
10505;34.810;90983
10506;34.814;90520
10507;34.817;95305
10508;34.820;101959
10509;34.824;84535
10510;34.827;99197
10511;34.830;94441
10512;34.833;89668
10513;34.837;90056
10514;34.840;95133
10515;34.843;99244
10516;34.847;93302
10517;34.850;93979
10518;34.853;94654
10519;34.857;90910
10520;34.860;92009
10521;34.863;100910
10522;34.866;91420
10523;34.870;98011
10524;34.873;93011
10525;34.876;87237
10526;34.880;92115
10527;34.883;88455
10528;34.886;96053
10529;34.890;93385
10530;34.893;94393
10531;34.896;90423
10532;34.900;92892
10533;34.903;97552
10534;34.906;102118
10535;34.909;95344
10536;34.913;94373
10537;34.916;90407
10538;34.919;96473
10539;34.923;95931
10540;34.926;91869
10541;34.929;96684
10542;34.933;95878
10543;34.936;87426
10544;34.939;84437
10545;34.943;89830
10546;34.946;101850
10547;34.949;90968
10548;34.952;93128
10549;34.956;89904
10550;34.959;91047
10551;34.962;97619
10552;34.966;90686
10553;34.969;98488
10554;34.972;96098
10555;34.976;100004
10556;34.979;91677
10557;34.982;92625
10558;34.985;92419
10559;34.989;98953
10560;34.992;96117
10561;34.995;100361
10562;34.999;97054
10563;35.002;97649
10564;35.005;92993
10565;35.009;82218
10566;35.012;93336
10567;35.016;95444
10568;35.019;77459
10569;35.022;97355
10570;35.025;85772
10571;35.029;94340
10572;35.032;102790
10573;35.035;89572
10574;35.039;88390
10575;35.045;96583
10576;35.049;10300
10577;35.052;1073
10578;35.055;2130
10579;35.059;359
10580;35.062;350
10581;35.065;266
10582;35.068;371
10583;35.072;198
10584;35.075;257
10585;35.078;271
10586;35.082;236
10587;35.085;351
10588;35.088;289
10589;35.092;245
10590;35.095;256
10591;35.098;353
10592;35.102;236
10593;35.105;430
10594;35.108;238
10595;35.111;222
10596;35.115;223
10597;35.118;172
10598;35.121;245
10599;35.125;282
10600;35.128;216
10601;35.131;307
10602;35.135;336
10603;35.138;265
10604;35.141;245
10605;35.144;354
10606;35.148;368
10607;35.151;297
10608;35.154;474
10609;35.158;352
10610;35.161;334
10611;35.164;214
10612;35.168;663
10613;35.171;250
10614;35.174;242
10615;35.178;390
10616;35.181;334
10617;35.184;323
10618;35.187;445
10619;35.191;314
10620;35.194;377
10621;35.197;323
10622;35.201;348
10623;35.204;344
10624;35.207;331
10625;35.211;305
10626;35.214;202
10627;35.217;304
10628;35.220;378
10629;35.224;204
10630;35.227;309
10631;35.230;420
10632;35.234;305
10633;35.237;414
10634;35.240;259
10635;35.244;341
10636;35.247;311
10637;35.250;370
10638;35.254;287
10639;35.257;399
10640;35.260;207
10641;35.264;333
10642;35.267;222
10643;35.270;632
10644;35.274;266
10645;35.277;378
10646;35.280;311
10647;35.284;258
10648;35.287;298
10649;35.290;328
10650;35.294;264
10651;35.297;491
10652;35.300;270
10653;35.303;382
10654;35.307;278
10655;35.310;208
10656;35.313;311
10657;35.317;239
10658;35.320;263
10659;35.323;197
10660;35.327;210
10661;35.330;231
10662;35.333;280
10663;35.337;257
10664;35.340;310
10665;35.343;259
10666;35.346;421
10667;35.350;295
10668;35.353;283
10669;35.356;568
10670;35.360;244
10671;35.363;406
10672;35.366;252
10673;35.370;353
10674;35.373;199
10675;35.376;280
10676;35.379;264
10677;35.383;269
10678;35.386;341
10679;35.389;278
10680;35.393;237
10681;35.396;374
10682;35.399;313
10683;35.403;197
10684;35.406;245
10685;35.409;313
10686;35.413;201
10687;35.416;229
10688;35.419;226
10689;35.422;194
10690;35.426;477
10691;35.429;223
10692;35.432;153
10693;35.436;344
10694;35.439;200
10695;35.442;196
10696;35.446;326
10697;35.449;255
10698;35.452;197
10699;35.456;289
10700;35.459;283
10701;35.462;240
10702;35.465;242
10703;35.469;227
10704;35.472;225
10705;35.475;287
10706;35.479;263
10707;35.482;264
10708;35.485;208
10709;35.489;367
10710;35.492;324
10711;35.495;316
10712;35.498;293
10713;35.502;193
10714;35.505;257
10715;35.509;275
10716;35.512;320
10717;35.515;300
10718;35.519;261
10719;35.522;258
10720;35.525;199
10721;35.529;207
10722;35.532;254
10723;35.535;376
10724;35.538;227
10725;35.542;258
10726;35.545;365
10727;35.548;220
10728;35.552;326
10729;35.555;352
10730;35.558;518
10731;35.562;382
10732;35.565;679
10733;35.568;226
10734;35.572;227
10735;35.575;255
10736;35.578;281
10737;35.581;225
10738;35.585;467
10739;35.588;404
10740;35.591;234
10741;35.595;1502
10742;35.598;312
10743;35.601;214
10744;35.605;342
10745;35.608;216
10746;35.611;197
10747;35.614;166
10748;35.618;432
10749;35.621;298
10750;35.624;239
10751;35.628;295
10752;35.631;238
10753;35.634;221
10754;35.638;329
10755;35.641;320
10756;35.644;307
10757;35.648;252
10758;35.651;216
10759;35.654;224
10760;35.657;394
10761;35.661;235
10762;35.664;345
10763;35.667;261
10764;35.671;386
10765;35.674;317
10766;35.677;251
10767;35.681;293
10768;35.684;335
10769;35.687;371
10770;35.691;224
10771;35.694;345
10772;35.697;293
10773;35.700;436
10774;35.704;262
10775;35.707;308
10776;35.710;162
10777;35.714;280
10778;35.717;288
10779;35.720;193
10780;35.724;347
10781;35.727;380
10782;35.730;280
10783;35.733;200
10784;35.737;346
10785;35.740;508
10786;35.743;318
10787;35.747;301
10788;35.750;251
10789;35.753;287
10790;35.757;194
10791;35.761;248
10792;35.764;411
10793;35.767;280
10794;35.770;278
10795;35.774;270
10796;35.777;236
10797;35.780;343
10798;35.784;242
10799;35.787;249
10800;35.790;324
10801;35.794;344
10802;35.797;297
10803;35.800;384
10804;35.804;370
10805;35.807;247
10806;35.810;291
10807;35.813;240
10808;35.817;354
10809;35.820;275
10810;35.823;203
10811;35.827;227
10812;35.830;252
10813;35.833;264
10814;35.837;396
10815;35.840;412
10816;35.843;364
10817;35.847;258
10818;35.850;270
10819;35.853;346
10820;35.856;324
10821;35.860;378
10822;35.863;277
10823;35.866;245
10824;35.870;249
10825;35.873;240
10826;35.876;334
10827;35.880;360
10828;35.883;283
10829;35.886;2435
10830;35.889;217
10831;35.893;2126
10832;35.896;266
10833;35.899;259
10834;35.903;277
10835;35.906;456
10836;35.909;268
10837;35.913;210
10838;35.916;1966
10839;35.919;468
10840;35.923;202
10841;35.926;265
10842;35.929;252
10843;35.932;292
10844;35.936;274
10845;35.939;205
10846;35.942;329
10847;35.946;341
10848;35.949;397
10849;35.952;197
10850;35.956;284
10851;35.959;203
10852;35.962;387
10853;35.966;346
10854;35.969;184
10855;35.972;463
10856;35.975;477
10857;35.979;219
10858;35.982;377
10859;35.985;292
10860;35.989;471
10861;35.992;309
10862;35.995;258
10863;35.999;284
10864;36.002;278
10865;36.005;370
10866;36.009;475
10867;36.012;271
10868;36.015;259
10869;36.019;285
10870;36.022;404
10871;36.025;309
10872;36.029;299
10873;36.032;281
10874;36.035;281
10875;36.039;337
10876;36.042;261
10877;36.045;263
10878;36.048;145
10879;36.052;206
10880;36.055;216
10881;36.058;256
10882;36.062;223
10883;36.065;335
10884;36.068;196
10885;36.072;293
10886;36.075;310
10887;36.078;245
10888;36.082;246
10889;36.085;276
10890;36.088;369
10891;36.091;217
10892;36.095;217
10893;36.098;142
10894;36.101;339
10895;36.105;420
10896;36.108;443
10897;36.111;223
10898;36.115;247
10899;36.118;197
10900;36.121;268
10901;36.124;252
10902;36.128;251
10903;36.131;231
10904;36.134;199
10905;36.138;349
10906;36.141;281
10907;36.144;295
10908;36.148;271
10909;36.151;277
10910;36.154;235
10911;36.158;367
10912;36.161;269
10913;36.164;233
10914;36.167;342
10915;36.171;387
10916;36.174;353
10917;36.177;315
10918;36.181;362
10919;36.184;193
10920;36.187;198
10921;36.191;228
10922;36.194;175
10923;36.197;353
10924;36.201;349
10925;36.204;303
10926;36.207;255
10927;36.210;403
10928;36.214;1975
10929;36.217;279
10930;36.220;329
10931;36.224;207
10932;36.227;318
10933;36.230;139
10934;36.234;237
10935;36.237;175
10936;36.240;199
10937;36.243;339
10938;36.247;359
10939;36.250;190
10940;36.253;255
10941;36.257;310
10942;36.260;226
10943;36.264;318
10944;36.267;300
10945;36.270;368
10946;36.274;217
10947;36.277;247
10948;36.280;216
10949;36.283;275
10950;36.287;238
10951;36.290;292
10952;36.293;247
10953;36.297;268
10954;36.300;175
10955;36.303;277
10956;36.307;247
10957;36.310;304
10958;36.313;216
10959;36.317;291
10960;36.320;394
10961;36.323;2531
10962;36.326;225
10963;36.330;219
10964;36.333;300
10965;36.336;325
10966;36.340;302
10967;36.343;236
10968;36.346;379
10969;36.350;281
10970;36.353;310
10971;36.356;230
10972;36.359;199
10973;36.363;260
10974;36.366;423
10975;36.369;272
10976;36.373;264
10977;36.376;198
10978;36.379;200
10979;36.383;194
10980;36.386;168
10981;36.389;193
10982;36.393;177
10983;36.396;251
10984;36.399;292
10985;36.402;314
10986;36.406;225
10987;36.409;267
10988;36.412;269
10989;36.416;261
10990;36.419;344
10991;36.422;347
10992;36.426;286
10993;36.429;241
10994;36.432;223
10995;36.436;316
10996;36.439;271
10997;36.442;172
10998;36.445;293
10999;36.449;228
11000;36.452;426
11001;36.455;259
11002;36.459;228
11003;36.462;386
11004;36.465;346
11005;36.469;295
11006;36.472;207
11007;36.475;206
11008;36.478;539
11009;36.482;221
11010;36.485;241
11011;36.488;247
11012;36.492;401
11013;36.495;303
11014;36.498;266
11015;36.502;263
11016;36.505;403
11017;36.509;260
11018;36.512;253
11019;36.515;312
11020;36.518;301
11021;36.522;325
11022;36.525;343
11023;36.528;267
11024;36.532;227
11025;36.535;228
11026;36.538;204
11027;36.542;375
11028;36.545;216
11029;36.548;474
11030;36.552;316
11031;36.555;391
11032;36.558;259
11033;36.561;2213
11034;36.565;206
11035;36.568;293
11036;36.571;287
11037;36.575;228
11038;36.578;309
11039;36.581;198
11040;36.585;259
11041;36.588;227
11042;36.591;349
11043;36.595;220
11044;36.598;225
11045;36.601;245
11046;36.604;193
11047;36.608;307
11048;36.611;210
11049;36.614;254
11050;36.618;258
11051;36.621;346
11052;36.624;315
11053;36.628;315
11054;36.631;273
11055;36.634;173
11056;36.637;255
11057;36.641;396
11058;36.644;551
11059;36.647;289
11060;36.651;275
11061;36.654;205
11062;36.657;253
11063;36.661;225
11064;36.664;194
11065;36.667;205
11066;36.671;202
11067;36.674;186
11068;36.677;188
11069;36.680;249
11070;36.684;324
11071;36.687;265
11072;36.690;316
11073;36.694;230
11074;36.697;274
11075;36.700;292
11076;36.704;203
11077;36.707;324
11078;36.710;327
11079;36.713;389
11080;36.717;224
11081;36.720;345
11082;36.723;359
11083;36.727;420
11084;36.730;324
11085;36.733;359
11086;36.737;264
11087;36.740;251
11088;36.743;356
11089;36.747;289
11090;36.750;250
11091;36.753;315
11092;36.756;263
11093;36.760;394
11094;36.763;312
11095;36.767;496
11096;36.770;358
11097;36.773;345
11098;36.777;315
11099;36.780;328
11100;36.783;183
11101;36.787;436
11102;36.790;246
11103;36.793;260
11104;36.796;346
11105;36.800;250
11106;36.803;223
11107;36.806;256
11108;36.810;239
11109;36.813;245
11110;36.816;235
11111;36.820;311
11112;36.823;268
11113;36.826;259
11114;36.830;211
11115;36.833;214
11116;36.836;305
11117;36.839;261
11118;36.843;242
11119;36.846;269
11120;36.849;405
11121;36.853;344
11122;36.856;182
11123;36.859;257
11124;36.863;309
11125;36.866;279
11126;36.869;290
11127;36.873;194
11128;36.876;341
11129;36.879;233
11130;36.882;353
11131;36.886;154
11132;36.889;637
11133;36.892;256
11134;36.896;258
11135;36.899;1210
11136;36.902;2432
11137;36.906;201
11138;36.909;309
11139;36.912;249
11140;36.915;278
11141;36.919;339
11142;36.922;470
11143;36.925;305
11144;36.929;299
11145;36.932;517
11146;36.935;273
11147;36.939;251
11148;36.942;300
11149;36.945;347
11150;36.949;373
11151;36.952;183
11152;36.955;387
11153;36.958;268
11154;36.962;293
11155;36.965;308
11156;36.968;248
11157;36.972;511
11158;36.975;318
11159;36.978;341
11160;36.982;292
11161;36.985;212
11162;36.988;457
11163;36.992;457
11164;36.995;188
11165;36.998;225
11166;37.001;279
11167;37.005;308
11168;37.008;219
11169;37.012;392
11170;37.015;278
11171;37.018;245
11172;37.022;290
11173;37.025;151
11174;37.028;262
11175;37.032;337
11176;37.035;407
11177;37.038;320
11178;37.041;290
11179;37.045;280
11180;37.048;270
11181;37.051;234
11182;37.055;189
11183;37.058;314
11184;37.061;492
11185;37.065;236
11186;37.068;277
11187;37.071;360
11188;37.074;283
11189;37.078;241
11190;37.081;315
11191;37.084;380
11192;37.088;226
11193;37.091;264
11194;37.094;276
11195;37.098;341
11196;37.101;283
11197;37.104;323
11198;37.108;168
11199;37.111;258
11200;37.114;271
11201;37.117;223
11202;37.121;206
11203;37.124;268
11204;37.127;321
11205;37.131;207
11206;37.134;453
11207;37.137;315
11208;37.141;404
11209;37.144;340
11210;37.147;236
11211;37.150;387
11212;37.154;420
11213;37.157;290
11214;37.160;252
11215;37.164;271
11216;37.167;349
11217;37.170;262
11218;37.174;318
11219;37.177;317
11220;37.180;330
11221;37.184;291
11222;37.187;452
11223;37.190;249
11224;37.193;391
11225;37.197;280
11226;37.200;290
11227;37.203;793
11228;37.207;272
11229;37.210;250
11230;37.213;402
11231;37.217;306
11232;37.220;230
11233;37.223;281
11234;37.227;559
11235;37.230;352
11236;37.233;221
11237;37.236;262
11238;37.240;297
11239;37.243;207
11240;37.246;375
11241;37.250;348
11242;37.253;303
11243;37.256;170
11244;37.260;338
11245;37.263;306
11246;37.267;461
11247;37.270;214
11248;37.273;332
11249;37.276;418
11250;37.280;270
11251;37.283;237
11252;37.286;290
11253;37.290;354
11254;37.293;394
11255;37.296;2687
11256;37.300;406
11257;37.303;223
11258;37.306;430
11259;37.309;260
11260;37.313;208
11261;37.316;217
11262;37.319;229
11263;37.323;298
11264;37.326;302
11265;37.329;318
11266;37.333;275
11267;37.336;383
11268;37.339;188
11269;37.343;346
11270;37.346;310
11271;37.349;456
11272;37.352;359
11273;37.356;216
11274;37.359;332
11275;37.362;186
11276;37.366;1782
11277;37.369;200
11278;37.372;357
11279;37.376;317
11280;37.379;265
11281;37.382;433
11282;37.386;332
11283;37.389;266
11284;37.392;416
11285;37.395;278
11286;37.399;267
11287;37.402;378
11288;37.405;288
11289;37.409;281
11290;37.412;284
11291;37.415;294
11292;37.419;252
11293;37.422;284
11294;37.425;293
11295;37.428;505
11296;37.432;229
11297;37.435;208
11298;37.438;413
11299;37.442;314
11300;37.445;502
11301;37.448;377
11302;37.452;440
11303;37.455;336
11304;37.458;351
11305;37.462;298
11306;37.465;347
11307;37.468;281
11308;37.471;392
11309;37.475;243
11310;37.478;272
11311;37.481;511
11312;37.485;264
11313;37.488;363
11314;37.491;237
11315;37.495;295
11316;37.498;210
11317;37.501;320
11318;37.504;314
11319;37.508;201
11320;37.511;251
11321;37.515;308
11322;37.518;272
11323;37.521;161
11324;37.525;285
11325;37.528;402
11326;37.531;209
11327;37.535;182
11328;37.538;566
11329;37.541;360
11330;37.544;1464
11331;37.548;365
11332;37.551;361
11333;37.554;319
11334;37.558;206
11335;37.561;217
11336;37.564;290
11337;37.568;211
11338;37.571;302
11339;37.574;231
11340;37.578;325
11341;37.581;298
11342;37.584;401
11343;37.587;282
11344;37.591;211
11345;37.594;381
11346;37.597;282
11347;37.601;196
11348;37.604;190
11349;37.607;260
11350;37.611;411
11351;37.614;1630
11352;37.617;335
11353;37.621;363
11354;37.624;251
11355;37.627;263
11356;37.630;181
11357;37.634;227
11358;37.637;299
11359;37.640;248
11360;37.644;334
11361;37.647;186
11362;37.650;236
11363;37.654;363
11364;37.657;261
11365;37.660;228
11366;37.663;336
11367;37.667;408
11368;37.670;308
11369;37.673;225
11370;37.677;304
11371;37.680;216
11372;37.683;302
11373;37.687;288
11374;37.690;374
11375;37.693;284
11376;37.697;276
11377;37.700;403
11378;37.703;1739
11379;37.706;300
11380;37.710;323
11381;37.713;387
11382;37.716;323
11383;37.720;423
11384;37.723;261
11385;37.726;382
11386;37.730;250
11387;37.733;323
11388;37.736;367
11389;37.739;345
11390;37.743;261
11391;37.746;1054
11392;37.749;367
11393;37.753;323
11394;37.756;321
11395;37.760;267
11396;37.763;419
11397;37.766;379
11398;37.770;242
11399;37.773;470
11400;37.776;237
11401;37.779;206
11402;37.783;210
11403;37.786;216
11404;37.789;308
11405;37.793;190
11406;37.796;331
11407;37.799;258
11408;37.803;289
11409;37.806;249
11410;37.809;199
11411;37.813;204
11412;37.816;267
11413;37.819;226
11414;37.822;260
11415;37.826;174
11416;37.829;333
11417;37.832;386
11418;37.836;265
11419;37.839;286
11420;37.842;293
11421;37.846;200
11422;37.849;164
11423;37.852;425
11424;37.856;278
11425;37.859;204
11426;37.862;204
11427;37.865;298
11428;37.869;191
11429;37.872;579
11430;37.875;282
11431;37.879;191
11432;37.882;445
11433;37.885;246
11434;37.889;315
11435;37.892;339
11436;37.895;300
11437;37.898;285
11438;37.902;326
11439;37.905;702
11440;37.908;202
11441;37.912;236
11442;37.915;191
11443;37.918;471
11444;37.922;226
11445;37.925;274
11446;37.928;230
11447;37.932;274
11448;37.935;312
11449;37.938;207
11450;37.941;267
11451;37.945;282
11452;37.948;191
11453;37.951;442
11454;37.955;163
11455;37.958;221
11456;37.961;239
11457;37.965;226
11458;37.968;244
11459;37.971;183
11460;37.975;219
11461;37.978;253
11462;37.981;347
11463;37.984;340
11464;37.988;295
11465;37.991;215
11466;37.994;214
11467;37.998;306
11468;38.001;200
11469;38.004;207
11470;38.008;302
11471;38.011;200
11472;38.014;193
11473;38.018;205
11474;38.021;302
11475;38.024;195
11476;38.028;2058
11477;38.031;249
11478;38.034;2148
11479;38.038;273
11480;38.041;142
11481;38.044;228
11482;38.048;174
11483;38.051;226
11484;38.054;174
11485;38.057;265
11486;38.061;365
11487;38.064;295
11488;38.067;234
11489;38.071;199
11490;38.074;294
11491;38.077;475
11492;38.081;255
11493;38.084;390
11494;38.087;260
11495;38.091;236
11496;38.094;319
11497;38.097;330
11498;38.100;285
11499;38.104;281
11500;38.107;242
11501;38.110;305
11502;38.114;334
11503;38.117;248
11504;38.120;274
11505;38.124;215
11506;38.127;228
11507;38.130;211
11508;38.133;240
11509;38.137;299
11510;38.140;189
11511;38.143;214
11512;38.147;287
11513;38.150;394
11514;38.153;304
11515;38.157;231
11516;38.160;272
11517;38.163;216
11518;38.167;276
11519;38.170;305
11520;38.173;239
11521;38.176;216
11522;38.180;272
11523;38.183;360
11524;38.186;382
11525;38.190;286
11526;38.193;1648
11527;38.196;291
11528;38.200;358
11529;38.203;328
11530;38.206;336
11531;38.210;326
11532;38.213;254
11533;38.216;376
11534;38.219;304
11535;38.223;297
11536;38.226;130
11537;38.229;318
11538;38.233;337
11539;38.236;291
11540;38.239;386
11541;38.243;294
11542;38.246;367
11543;38.249;146
11544;38.252;278
11545;38.256;276
11546;38.259;301
11547;38.263;289
11548;38.266;206
11549;38.269;305
11550;38.273;440
11551;38.276;252
11552;38.279;407
11553;38.283;383
11554;38.286;246
11555;38.289;414
11556;38.292;234
11557;38.296;224
11558;38.299;323
11559;38.302;276
11560;38.306;246
11561;38.309;212
11562;38.312;194
11563;38.316;201
11564;38.319;2596
11565;38.322;278
11566;38.326;277
11567;38.329;219
11568;38.332;203
11569;38.335;187
11570;38.339;257
11571;38.342;203
11572;38.345;377
11573;38.349;1909
11574;38.352;204
11575;38.355;216
11576;38.359;307
11577;38.362;256
11578;38.365;211
11579;38.368;274
11580;38.372;362
11581;38.375;346
11582;38.378;355
11583;38.382;263
11584;38.385;341
11585;38.388;296
11586;38.392;250
11587;38.395;310
11588;38.398;238
11589;38.402;285
11590;38.405;205
11591;38.408;343
11592;38.411;152
11593;38.415;244
11594;38.418;188
11595;38.421;216
11596;38.425;510
11597;38.428;322
11598;38.431;251
11599;38.435;268
11600;38.438;249
11601;38.441;2289
11602;38.445;394
11603;38.448;251
11604;38.451;380
11605;38.454;209
11606;38.458;477
11607;38.461;267
11608;38.464;192
11609;38.468;299
11610;38.471;172
11611;38.474;537
11612;38.478;310
11613;38.481;273
11614;38.484;330
11615;38.487;202
11616;38.491;217
11617;38.494;429
11618;38.497;457
11619;38.501;242
11620;38.504;300
11621;38.507;234
11622;38.511;267
11623;38.514;303
11624;38.518;247
11625;38.521;416
11626;38.524;267
11627;38.527;382
11628;38.531;257
11629;38.534;305
11630;38.537;466
11631;38.541;395
11632;38.544;274
11633;38.547;293
11634;38.551;315
11635;38.554;355
11636;38.557;330
11637;38.561;449
11638;38.564;223
11639;38.567;237
11640;38.570;326
11641;38.574;439
11642;38.577;230
11643;38.580;252
11644;38.584;267
11645;38.587;240
11646;38.590;205
11647;38.594;254
11648;38.597;199
11649;38.600;344
11650;38.603;375
11651;38.607;361
11652;38.610;423
11653;38.613;195
11654;38.617;378
11655;38.620;322
11656;38.623;220
11657;38.627;331
11658;38.630;267
11659;38.633;293
11660;38.637;414
11661;38.640;367
11662;38.643;319
11663;38.646;309
11664;38.650;202
11665;38.653;267
11666;38.656;315
11667;38.660;339
11668;38.663;177
11669;38.666;249
11670;38.670;200
11671;38.673;246
11672;38.676;246
11673;38.680;180
11674;38.683;396
11675;38.686;259
11676;38.689;517
11677;38.693;243
11678;38.696;167
11679;38.699;272
11680;38.703;276
11681;38.706;477
11682;38.709;212
11683;38.713;245
11684;38.716;224
11685;38.719;310
11686;38.722;321
11687;38.726;276
11688;38.729;241
11689;38.732;300
11690;38.736;346
11691;38.739;238
11692;38.742;873
11693;38.746;424
11694;38.749;303
11695;38.752;265
11696;38.756;485
11697;38.759;261
11698;38.762;334
11699;38.766;486
11700;38.769;256
11701;38.772;268
11702;38.776;191
11703;38.779;297
11704;38.782;367
11705;38.786;2412
11706;38.789;287
11707;38.792;375
11708;38.796;259
11709;38.799;317
11710;38.802;281
11711;38.805;217
11712;38.809;368
11713;38.812;242
11714;38.815;344
11715;38.819;255
11716;38.822;303
11717;38.825;355
11718;38.829;251
11719;38.832;262
11720;38.835;224
11721;38.839;230
11722;38.842;228
11723;38.845;242
11724;38.848;581
11725;38.852;322
11726;38.855;161
11727;38.858;296
11728;38.862;142
11729;38.865;437
11730;38.868;352
11731;38.872;410
11732;38.875;345
11733;38.878;188
11734;38.881;230
11735;38.885;233
11736;38.888;313
11737;38.891;264
11738;38.895;252
11739;38.898;307
11740;38.901;272
11741;38.905;214
11742;38.908;338
11743;38.911;394
11744;38.915;362
11745;38.918;321
11746;38.921;291
11747;38.924;326
11748;38.928;239
11749;38.931;283
11750;38.934;289
11751;38.938;494
11752;38.941;1862
11753;38.944;250
11754;38.948;197
11755;38.951;200
11756;38.954;185
11757;38.957;366
11758;38.961;282
11759;38.964;276
11760;38.967;419
11761;38.971;249
11762;38.974;251
11763;38.977;259
11764;38.981;209
11765;38.984;293
11766;38.987;240
11767;38.991;266
11768;38.994;339
11769;38.997;354
11770;39.000;240
11771;39.004;230
11772;39.007;341
11773;39.011;259
11774;39.014;323
11775;39.018;311
11776;39.021;301
11777;39.024;339
11778;39.028;292
11779;39.031;382
11780;39.034;423
11781;39.037;308
11782;39.041;288
11783;39.044;358
11784;39.047;236
11785;39.051;287
11786;39.054;347
11787;39.057;283
11788;39.061;191
11789;39.064;376
11790;39.067;391
11791;39.071;2194
11792;39.074;221
11793;39.077;289
11794;39.080;209
11795;39.084;362
11796;39.087;347
11797;39.090;324
11798;39.094;339
11799;39.097;387
11800;39.100;312
11801;39.104;124
11802;39.107;430
11803;39.110;441
11804;39.114;337
11805;39.117;208
11806;39.120;283
11807;39.123;271
11808;39.127;224
11809;39.130;318
11810;39.133;235
11811;39.137;252
11812;39.140;375
11813;39.143;344
11814;39.147;280
11815;39.150;185
11816;39.153;224
11817;39.156;347
11818;39.160;327
11819;39.163;282
11820;39.166;220
11821;39.170;288
11822;39.173;257
11823;39.176;312
11824;39.180;223
11825;39.183;242
11826;39.186;348
11827;39.190;223
11828;39.193;243
11829;39.196;324
11830;39.199;418
11831;39.203;2821
11832;39.206;246
11833;39.209;260
11834;39.213;231
11835;39.216;221
11836;39.219;254
11837;39.223;333
11838;39.226;279
11839;39.229;311
11840;39.232;276
11841;39.236;289
11842;39.239;1720
11843;39.242;293
11844;39.246;340
11845;39.249;256
11846;39.252;319
11847;39.256;359
11848;39.259;253
11849;39.263;173
11850;39.266;250
11851;39.269;308
11852;39.272;378
11853;39.276;279
11854;39.279;261
11855;39.282;371
11856;39.286;218
11857;39.289;245
11858;39.292;416
11859;39.296;216
11860;39.299;846
11861;39.302;419
11862;39.306;210
11863;39.309;387
11864;39.312;418
11865;39.315;299
11866;39.319;291
11867;39.322;294
11868;39.325;242
11869;39.329;356
11870;39.332;346
11871;39.335;293
11872;39.339;298
11873;39.342;300
11874;39.345;221
11875;39.349;735
11876;39.352;385
11877;39.355;327
11878;39.358;158
11879;39.362;235
11880;39.365;339
11881;39.368;387
11882;39.372;674
11883;39.375;196
11884;39.378;310
11885;39.382;237
11886;39.385;234
11887;39.388;3365
11888;39.391;370
11889;39.395;233
11890;39.398;369
11891;39.401;1456
11892;39.405;205
11893;39.408;380
11894;39.411;399
11895;39.415;168
11896;39.418;266
11897;39.421;369
11898;39.425;296
11899;39.428;291
11900;39.431;401
11901;39.434;605
11902;39.438;314
11903;39.441;199
11904;39.444;325
11905;39.448;248
11906;39.451;198
11907;39.454;358
11908;39.458;298
11909;39.461;226
11910;39.464;220
11911;39.467;293
11912;39.471;216
11913;39.474;320
11914;39.477;235
11915;39.481;278
11916;39.484;348
11917;39.487;275
11918;39.491;596
11919;39.494;292
11920;39.497;2614
11921;39.501;269
11922;39.504;386
11923;39.507;292
11924;39.511;309
11925;39.514;333
11926;39.517;315
11927;39.521;385
11928;39.524;2175
11929;39.527;248
11930;39.531;285
11931;39.534;329
11932;39.537;349
11933;39.541;332
11934;39.544;341
11935;39.547;212
11936;39.550;394
11937;39.554;345
11938;39.557;252
11939;39.560;261
11940;39.564;175
11941;39.567;274
11942;39.570;322
11943;39.574;241
11944;39.577;227
11945;39.580;292
11946;39.584;238
11947;39.587;228
11948;39.590;227
11949;39.593;192
11950;39.597;189
11951;39.600;257
11952;39.603;215
11953;39.607;302
11954;39.610;473
11955;39.613;242
11956;39.617;222
11957;39.620;228
11958;39.623;236
11959;39.626;196
11960;39.630;186
11961;39.633;311
11962;39.636;387
11963;39.640;176
11964;39.643;204
11965;39.646;669
11966;39.650;195
11967;39.653;218
11968;39.656;286
11969;39.660;249
11970;39.663;270
11971;39.666;259
11972;39.669;335
11973;39.673;254
11974;39.676;271
11975;39.679;218
11976;39.683;222
11977;39.686;388
11978;39.689;241
11979;39.693;420
11980;39.696;157
11981;39.699;405
11982;39.703;264
11983;39.706;179
11984;39.709;183
11985;39.712;153
11986;39.716;211
11987;39.719;232
11988;39.722;126
11989;39.726;157
11990;39.729;277
11991;39.732;462
11992;39.736;226
11993;39.739;301
11994;39.742;202
11995;39.745;235
11996;39.749;204
11997;39.752;177
11998;39.755;282
11999;39.759;354
12000;39.762;188
12001;39.766;220
12002;39.769;343
12003;39.772;257
12004;39.776;254
12005;39.779;369
12006;39.782;304
12007;39.785;358
12008;39.789;234
12009;39.792;229
12010;39.795;298
12011;39.799;269
12012;39.802;276
12013;39.805;349
12014;39.809;160
12015;39.812;285
12016;39.815;871
12017;39.819;266
12018;39.822;178
12019;39.825;203
12020;39.828;191
12021;39.832;269
12022;39.835;204
12023;39.838;326
12024;39.842;195
12025;39.845;231
12026;39.848;298
12027;39.852;281
12028;39.855;264
12029;39.858;193
12030;39.861;486
12031;39.865;140
12032;39.868;204
12033;39.871;177
12034;39.875;337
12035;39.878;124
12036;39.881;281
12037;39.885;376
12038;39.888;276
12039;39.891;261
12040;39.895;262
12041;39.898;221
12042;39.901;310
12043;39.904;1213
12044;39.908;411
12045;39.911;235
12046;39.914;194
12047;39.918;321
12048;39.921;218
12049;39.924;222
12050;39.928;268
12051;39.931;312
12052;39.934;110
12053;39.938;254
12054;39.941;437
12055;39.944;2429
12056;39.947;329
12057;39.951;207
12058;39.954;307
12059;39.957;279
12060;39.961;230
12061;39.964;207
12062;39.967;217
12063;39.971;306
12064;39.974;257
12065;39.977;150
12066;39.980;240
12067;39.984;318
12068;39.987;229
12069;39.990;1819
12070;39.994;275
12071;39.997;187
12072;40.000;171
12073;40.004;252
12074;40.007;166
12075;40.011;276
12076;40.014;296
12077;40.017;138
12078;40.020;228
12079;40.024;246
12080;40.027;153
12081;40.030;187
12082;40.034;205
12083;40.037;324
12084;40.040;192
12085;40.044;472
12086;40.047;611
12087;40.050;142
12088;40.054;165
12089;40.057;182
12090;40.060;120
12091;40.063;200
12092;40.067;287
12093;40.070;180
12094;40.073;193
12095;40.077;382
12096;40.080;195
12097;40.083;185
12098;40.087;224
12099;40.090;171
12100;40.093;214
12101;40.097;295
12102;40.100;306
12103;40.103;237
12104;40.106;132
12105;40.110;191
12106;40.113;184
12107;40.116;139
12108;40.120;307
12109;40.123;340
12110;40.126;265
12111;40.130;198
12112;40.133;380
12113;40.136;235
12114;40.140;225
12115;40.143;379
12116;40.146;385
12117;40.149;245
12118;40.153;997
12119;40.156;247
12120;40.159;297
12121;40.163;313
12122;40.166;196
12123;40.169;348
12124;40.173;263
12125;40.176;348
12126;40.179;222
12127;40.182;344
12128;40.186;206
12129;40.189;156
12130;40.192;176
12131;40.196;203
12132;40.199;525
12133;40.202;201
12134;40.206;213
12135;40.209;323
12136;40.212;323
12137;40.216;264
12138;40.219;321
12139;40.222;363
12140;40.225;250
12141;40.229;261
12142;40.232;209
12143;40.235;303
12144;40.239;224
12145;40.242;303
12146;40.245;247
12147;40.249;386
12148;40.252;232
12149;40.255;306
12150;40.259;387
12151;40.262;284
12152;40.265;285
12153;40.269;279
12154;40.272;263
12155;40.275;301
12156;40.279;171
12157;40.282;255
12158;40.285;182
12159;40.289;312
12160;40.292;181
12161;40.295;265
12162;40.298;249
12163;40.302;1687
12164;40.305;385
12165;40.308;234
12166;40.312;255
12167;40.315;222
12168;40.318;253
12169;40.322;290
12170;40.325;301
12171;40.328;200
12172;40.332;321
12173;40.335;576
12174;40.338;329
12175;40.341;302
12176;40.345;374
12177;40.348;325
12178;40.351;368
12179;40.355;396
12180;40.358;326
12181;40.361;279
12182;40.365;218
12183;40.368;207
12184;40.371;397
12185;40.375;1232
12186;40.378;388
12187;40.381;205
12188;40.384;238
12189;40.388;167
12190;40.391;199
12191;40.394;244
12192;40.398;222
12193;40.401;301
12194;40.404;258
12195;40.408;228
12196;40.411;282
12197;40.414;239
12198;40.417;255
12199;40.421;395
12200;40.424;369
12201;40.427;360
12202;40.431;297
12203;40.434;330
12204;40.437;265
12205;40.441;245
12206;40.444;303
12207;40.447;248
12208;40.451;229
12209;40.454;185
12210;40.457;490
12211;40.460;321
12212;40.464;173
12213;40.467;271
12214;40.470;228
12215;40.474;245
12216;40.477;448
12217;40.480;320
12218;40.484;417
12219;40.487;258
12220;40.490;274
12221;40.493;296
12222;40.497;415
12223;40.500;264
12224;40.503;156
12225;40.507;510
12226;40.510;244
12227;40.514;216
12228;40.517;293
12229;40.520;313
12230;40.524;328
12231;40.527;313
12232;40.530;312
12233;40.533;245
12234;40.537;282
12235;40.540;234
12236;40.543;287
12237;40.547;271
12238;40.550;314
12239;40.553;181
12240;40.557;269
12241;40.560;262
12242;40.563;279
12243;40.567;178
12244;40.570;286
12245;40.573;231
12246;40.576;295
12247;40.580;254
12248;40.583;223
12249;40.586;248
12250;40.590;248
12251;40.593;277
12252;40.596;212
12253;40.600;266
12254;40.603;369
12255;40.606;198
12256;40.610;271
12257;40.613;350
12258;40.616;351
12259;40.619;294
12260;40.623;355
12261;40.626;302
12262;40.629;360
12263;40.633;164
12264;40.636;326
12265;40.639;310
12266;40.643;258
12267;40.646;243
12268;40.649;227
12269;40.652;266
12270;40.656;381
12271;40.659;354
12272;40.662;263
12273;40.666;394
12274;40.669;304
12275;40.672;177
12276;40.676;182
12277;40.679;501
12278;40.682;240
12279;40.686;268
12280;40.689;262
12281;40.692;211
12282;40.695;226
12283;40.699;228
12284;40.702;240
12285;40.705;217
12286;40.709;201
12287;40.712;248
12288;40.715;175
12289;40.719;281
12290;40.722;241
12291;40.725;229
12292;40.729;174
12293;40.732;260
12294;40.735;247
12295;40.738;449
12296;40.742;488
12297;40.745;344
12298;40.748;362
12299;40.752;223
12300;40.755;306
12301;40.759;275
12302;40.762;427
12303;40.765;292
12304;40.769;287
12305;40.772;229
12306;40.775;217
12307;40.778;129
12308;40.782;149
12309;40.785;289
12310;40.788;228
12311;40.792;279
12312;40.795;350
12313;40.798;283
12314;40.802;251
12315;40.805;299
12316;40.808;179
12317;40.811;263
12318;40.815;255
12319;40.818;2562
12320;40.821;319
12321;40.825;216
12322;40.828;256
12323;40.831;250
12324;40.835;230
12325;40.838;388
12326;40.841;282
12327;40.845;405
12328;40.848;346
12329;40.851;476
12330;40.854;239
12331;40.858;265
12332;40.861;243
12333;40.864;260
12334;40.868;282
12335;40.871;206
12336;40.874;270
12337;40.878;356
12338;40.881;276
12339;40.884;328
12340;40.887;340
12341;40.891;175
12342;40.894;353
12343;40.897;229
12344;40.901;296
12345;40.904;232
12346;40.907;239
12347;40.911;280
12348;40.914;310
12349;40.917;240
12350;40.921;753
12351;40.924;248
12352;40.927;179
12353;40.930;2820
12354;40.934;324
12355;40.937;199
12356;40.940;169
12357;40.944;357
12358;40.947;203
12359;40.950;194
12360;40.954;259
12361;40.957;389
12362;40.960;220
12363;40.964;308
12364;40.967;1221
12365;40.970;197
12366;40.973;368
12367;40.977;294
12368;40.980;196
12369;40.983;285
12370;40.987;330
12371;40.990;208
12372;40.993;262
12373;40.997;284
12374;41.000;328
12375;41.003;317
12376;41.006;299
12377;41.010;279
12378;41.013;185
12379;41.017;306
12380;41.020;604
12381;41.023;228
12382;41.027;267
12383;41.030;314
12384;41.033;193
12385;41.037;267
12386;41.040;307
12387;41.043;278
12388;41.046;355
12389;41.050;280
12390;41.053;373
12391;41.056;190
12392;41.060;264
12393;41.063;370
12394;41.066;333
12395;41.070;262
12396;41.073;527
12397;41.076;310
12398;41.080;225
12399;41.083;269
12400;41.086;297
12401;41.089;174
12402;41.093;217
12403;41.096;296
12404;41.099;225
12405;41.103;274
12406;41.106;890
12407;41.109;1195
12408;41.113;325
12409;41.116;251
12410;41.119;257
12411;41.122;250
12412;41.126;251
12413;41.129;221
12414;41.132;350
12415;41.136;371
12416;41.139;154
12417;41.142;210
12418;41.146;397
12419;41.149;512
12420;41.152;267
12421;41.156;350
12422;41.159;192
12423;41.162;270
12424;41.165;170
12425;41.169;231
12426;41.172;230
12427;41.175;186
12428;41.179;287
12429;41.182;299
12430;41.185;228
12431;41.189;284
12432;41.192;1740
12433;41.195;231
12434;41.199;306
12435;41.202;231
12436;41.205;267
12437;41.208;311
12438;41.212;260
12439;41.215;383
12440;41.218;263
12441;41.222;331
12442;41.225;324
12443;41.228;209
12444;41.232;276
12445;41.235;226
12446;41.238;166
12447;41.241;224
12448;41.245;195
12449;41.248;333
12450;41.251;276
12451;41.255;213
12452;41.258;366
12453;41.262;291
12454;41.265;203
12455;41.268;227
12456;41.272;263
12457;41.275;128
12458;41.278;279
12459;41.281;166
12460;41.285;234
12461;41.288;348
12462;41.291;216
12463;41.295;212
12464;41.298;263
12465;41.301;354
12466;41.305;199
12467;41.308;329
12468;41.311;249
12469;41.315;214
12470;41.318;203
12471;41.321;234
12472;41.324;280
12473;41.328;159
12474;41.331;286
12475;41.334;285
12476;41.338;319
12477;41.341;529
12478;41.344;369
12479;41.348;273
12480;41.351;358
12481;41.354;227
12482;41.358;192
12483;41.361;267
12484;41.364;266
12485;41.367;244
12486;41.371;244
12487;41.374;110
12488;41.377;494
12489;41.381;423
12490;41.384;214
12491;41.387;275
12492;41.391;438
12493;41.394;248
12494;41.397;227
12495;41.400;298
12496;41.404;245
12497;41.407;343
12498;41.410;219
12499;41.414;1037
12500;41.417;238
12501;41.420;253
12502;41.424;1139
12503;41.427;147
12504;41.430;205
12505;41.434;190
12506;41.437;388
12507;41.440;268
12508;41.443;194
12509;41.447;274
12510;41.450;252
12511;41.453;225
12512;41.457;396
12513;41.460;344
12514;41.463;327
12515;41.467;1591
12516;41.470;344
12517;41.473;478
12518;41.476;273
12519;41.480;431
12520;41.483;273
12521;41.486;256
12522;41.490;239
12523;41.493;243
12524;41.496;208
12525;41.500;262
12526;41.503;283
12527;41.506;254
12528;41.510;364
12529;41.513;182
12530;41.516;215
12531;41.520;395
12532;41.523;204
12533;41.526;256
12534;41.530;580
12535;41.533;353
12536;41.536;208
12537;41.540;255
12538;41.543;193
12539;41.546;178
12540;41.550;2844
12541;41.553;291
12542;41.556;260
12543;41.559;257
12544;41.563;153
12545;41.566;305
12546;41.569;348
12547;41.573;364
12548;41.576;247
12549;41.579;334
12550;41.583;318
12551;41.586;195
12552;41.589;352
12553;41.593;256
12554;41.596;143
12555;41.599;420
12556;41.602;229
12557;41.606;359
12558;41.609;323
12559;41.612;270
12560;41.616;258
12561;41.619;2659
12562;41.622;241
12563;41.626;256
12564;41.629;312
12565;41.632;180
12566;41.635;221
12567;41.639;302
12568;41.642;294
12569;41.645;223
12570;41.649;206
12571;41.652;223
12572;41.655;308
12573;41.659;327
12574;41.662;233
12575;41.665;227
12576;41.669;363
12577;41.672;210
12578;41.675;293
12579;41.678;241
12580;41.682;293
12581;41.685;350
12582;41.688;299
12583;41.692;205
12584;41.695;370
12585;41.698;278
12586;41.702;300
12587;41.705;298
12588;41.708;314
12589;41.711;477
12590;41.715;278
12591;41.718;333
12592;41.721;164
12593;41.725;296
12594;41.728;270
12595;41.731;216
12596;41.735;212
12597;41.738;241
12598;41.741;311
12599;41.745;202
12600;41.748;235
12601;41.751;275
12602;41.754;213
12603;41.758;320
12604;41.761;248
12605;41.765;308
12606;41.768;362
12607;41.771;311
12608;41.775;349
12609;41.778;123
12610;41.781;295
12611;41.785;215
12612;41.788;186
12613;41.791;385
12614;41.794;350
12615;41.798;381
12616;41.801;307
12617;41.804;262
12618;41.808;334
12619;41.811;202
12620;41.814;293
12621;41.818;257
12622;41.821;304
12623;41.824;226
12624;41.828;298
12625;41.831;303
12626;41.834;335
12627;41.837;176
12628;41.841;325
12629;41.844;295
12630;41.847;347
12631;41.851;279
12632;41.854;284
12633;41.857;274
12634;41.861;198
12635;41.864;246
12636;41.867;226
12637;41.870;260
12638;41.874;197
12639;41.877;200
12640;41.880;201
12641;41.884;249
12642;41.887;347
12643;41.890;234
12644;41.894;232
12645;41.897;387
12646;41.900;316
12647;41.904;361
12648;41.907;216
12649;41.910;256
12650;41.913;300
12651;41.917;164
12652;41.920;324
12653;41.923;274
12654;41.927;286
12655;41.930;210
12656;41.933;336
12657;41.937;300
12658;41.940;280
12659;41.943;313
12660;41.947;521
12661;41.950;274
12662;41.953;314
12663;41.956;305
12664;41.960;390
12665;41.963;198
12666;41.966;221
12667;41.970;254
12668;41.973;244
12669;41.976;235
12670;41.980;400
12671;41.983;277
12672;41.986;307
12673;41.989;204
12674;41.993;138
12675;41.996;281
12676;41.999;318
12677;42.003;397
12678;42.006;201
12679;42.010;263
12680;42.013;202
12681;42.016;141
12682;42.020;237
12683;42.023;325
12684;42.026;273
12685;42.029;258
12686;42.033;1104
12687;42.036;304
12688;42.039;182
12689;42.043;282
12690;42.046;238
12691;42.049;166
12692;42.053;236
12693;42.056;211
12694;42.059;406
12695;42.063;293
12696;42.066;177
12697;42.069;180
12698;42.072;186
12699;42.076;199
12700;42.079;311
12701;42.082;408
12702;42.086;349
12703;42.089;390
12704;42.092;283
12705;42.096;349
12706;42.099;132
12707;42.102;277
12708;42.105;234
12709;42.109;333
12710;42.112;223
12711;42.115;283
12712;42.119;269
12713;42.122;131
12714;42.125;255
12715;42.129;266
12716;42.132;273
12717;42.135;271
12718;42.139;384
12719;42.142;268
12720;42.145;294
12721;42.148;267
12722;42.152;240
12723;42.155;176
12724;42.158;307
12725;42.162;287
12726;42.165;293
12727;42.168;280
12728;42.172;465
12729;42.175;251
12730;42.178;335
12731;42.182;271
12732;42.185;269
12733;42.188;310
12734;42.191;238
12735;42.195;197
12736;42.198;290
12737;42.201;289
12738;42.205;244
12739;42.208;251
12740;42.211;266
12741;42.215;292
12742;42.218;226
12743;42.221;200
12744;42.224;295
12745;42.228;219
12746;42.231;339
12747;42.234;247
12748;42.238;263
12749;42.241;302
12750;42.244;142
12751;42.248;270
12752;42.251;2605
12753;42.254;242
12754;42.258;405
12755;42.261;200
12756;42.264;348
12757;42.268;1992
12758;42.271;207
12759;42.274;243
12760;42.278;284
12761;42.281;168
12762;42.284;458
12763;42.288;247
12764;42.291;275
12765;42.294;150
12766;42.298;443
12767;42.301;323
12768;42.304;250
12769;42.307;163
12770;42.311;222
12771;42.314;325
12772;42.317;266
12773;42.321;285
12774;42.324;225
12775;42.327;115
12776;42.331;280
12777;42.334;211
12778;42.337;361
12779;42.340;209
12780;42.344;266
12781;42.347;234
12782;42.350;181
12783;42.354;220
12784;42.357;327
12785;42.360;311
12786;42.364;301
12787;42.367;414
12788;42.370;280
12789;42.374;263
12790;42.377;245
12791;42.380;255
12792;42.383;272
12793;42.387;424
12794;42.390;437
12795;42.393;227
12796;42.397;248
12797;42.400;247
12798;42.403;374
12799;42.407;245
12800;42.410;242
12801;42.413;176
12802;42.417;195
12803;42.420;283
12804;42.423;318
12805;42.426;196
12806;42.430;205
12807;42.433;187
12808;42.436;194
12809;42.440;366
12810;42.443;219
12811;42.446;261
12812;42.450;194
12813;42.453;300
12814;42.456;314
12815;42.459;273
12816;42.463;246
12817;42.466;261
12818;42.469;213
12819;42.473;256
12820;42.476;298
12821;42.479;338
12822;42.483;241
12823;42.486;247
12824;42.489;376
12825;42.493;360
12826;42.496;245
12827;42.499;557
12828;42.502;301
12829;42.506;263
12830;42.510;249
12831;42.513;164
12832;42.516;233
12833;42.520;191
12834;42.523;291
12835;42.526;309
12836;42.530;305
12837;42.533;238
12838;42.536;512
12839;42.539;293
12840;42.543;293
12841;42.546;286
12842;42.549;264
12843;42.553;276
12844;42.556;168
12845;42.559;387
12846;42.563;309
12847;42.566;227
12848;42.569;285
12849;42.573;251
12850;42.576;1771
12851;42.579;235
12852;42.582;350
12853;42.586;397
12854;42.589;723
12855;42.592;330
12856;42.596;278
12857;42.599;201
12858;42.602;267
12859;42.606;320
12860;42.609;278
12861;42.612;397
12862;42.615;226
12863;42.619;252
12864;42.622;473
12865;42.625;238
12866;42.629;188
12867;42.632;263
12868;42.635;293
12869;42.639;246
12870;42.642;271
12871;42.645;315
12872;42.649;208
12873;42.652;181
12874;42.655;366
12875;42.658;233
12876;42.662;399
12877;42.665;220
12878;42.668;275
12879;42.672;170
12880;42.675;276
12881;42.678;247
12882;42.682;301
12883;42.685;243
12884;42.688;194
12885;42.692;218
12886;42.695;220
12887;42.698;281
12888;42.701;317
12889;42.705;250
12890;42.708;198
12891;42.711;236
12892;42.715;317
12893;42.718;273
12894;42.721;299
12895;42.725;425
12896;42.728;344
12897;42.731;277
12898;42.734;182
12899;42.738;478
12900;42.741;199
12901;42.744;426
12902;42.748;205
12903;42.751;278
12904;42.754;330
12905;42.758;348
12906;42.761;210
12907;42.765;245
12908;42.768;269
12909;42.771;525
12910;42.774;308
12911;42.778;261
12912;42.781;266
12913;42.784;439
12914;42.788;277
12915;42.791;531
12916;42.794;288
12917;42.798;300
12918;42.801;190
12919;42.804;295
12920;42.808;286
12921;42.811;265
12922;42.814;295
12923;42.817;273
12924;42.821;296
12925;42.824;328
12926;42.827;326
12927;42.831;201
12928;42.834;264
12929;42.837;248
12930;42.841;172
12931;42.844;185
12932;42.847;299
12933;42.850;329
12934;42.854;410
12935;42.857;182
12936;42.860;161
12937;42.864;252
12938;42.867;262
12939;42.870;270
12940;42.874;1123
12941;42.877;497
12942;42.880;215
12943;42.884;206
12944;42.887;284
12945;42.890;270
12946;42.893;170
12947;42.897;234
12948;42.900;237
12949;42.903;236
12950;42.907;258
12951;42.910;323
12952;42.913;319
12953;42.917;268
12954;42.920;232
12955;42.923;2404
12956;42.927;306
12957;42.930;369
12958;42.933;170
12959;42.936;195
12960;42.940;298
12961;42.943;376
12962;42.946;404
12963;42.950;246
12964;42.953;224
12965;42.956;237
12966;42.960;330
12967;42.963;527
12968;42.966;261
12969;42.969;265
12970;42.973;431
12971;42.976;1302
12972;42.979;252
12973;42.983;208
12974;42.986;240
12975;42.989;555
12976;42.993;434
12977;42.996;302
12978;42.999;399
12979;43.003;1307
12980;43.006;248
12981;43.009;1063
12982;43.013;254
12983;43.016;236
12984;43.019;265
12985;43.023;259
12986;43.026;247
12987;43.029;224
12988;43.033;283
12989;43.036;314
12990;43.039;253
12991;43.043;210
12992;43.046;354
12993;43.049;228
12994;43.052;243
12995;43.056;237
12996;43.059;171
12997;43.062;252
12998;43.066;288
12999;43.069;216
13000;43.072;308
13001;43.076;287
13002;43.079;268
13003;43.082;314
13004;43.086;215
13005;43.089;243
13006;43.092;314
13007;43.095;325
13008;43.099;239
13009;43.102;297
13010;43.105;281
13011;43.109;328
13012;43.112;235
13013;43.115;315
13014;43.119;205
13015;43.122;333
13016;43.125;219
13017;43.128;346
13018;43.132;421
13019;43.135;281
13020;43.138;278
13021;43.142;299
13022;43.145;323
13023;43.148;416
13024;43.152;219
13025;43.155;241
13026;43.158;288
13027;43.162;344
13028;43.165;926
13029;43.168;178
13030;43.171;334
13031;43.175;226
13032;43.178;210
13033;43.181;246
13034;43.185;237
13035;43.188;221
13036;43.191;267
13037;43.195;185
13038;43.198;256
13039;43.201;196
13040;43.204;433
13041;43.208;190
13042;43.211;281
13043;43.214;238
13044;43.218;267
13045;43.221;271
13046;43.224;280
13047;43.228;276
13048;43.231;269
13049;43.234;327
13050;43.238;179
13051;43.241;318
13052;43.244;235
13053;43.247;396
13054;43.251;200
13055;43.254;287
13056;43.257;257
13057;43.261;259
13058;43.264;421
13059;43.268;182
13060;43.271;252
13061;43.274;195
13062;43.278;668
13063;43.281;223
13064;43.284;302
13065;43.287;310
13066;43.291;615
13067;43.294;160
13068;43.297;212
13069;43.301;267
13070;43.304;361
13071;43.307;232
13072;43.311;243
13073;43.314;310
13074;43.317;297
13075;43.321;298
13076;43.324;187
13077;43.327;166
13078;43.330;449
13079;43.334;214
13080;43.337;247
13081;43.340;283
13082;43.344;312
13083;43.347;386
13084;43.350;302
13085;43.354;332
13086;43.357;223
13087;43.360;296
13088;43.364;252
13089;43.367;241
13090;43.370;459
13091;43.373;2352
13092;43.377;255
13093;43.380;276
13094;43.383;292
13095;43.387;262
13096;43.390;241
13097;43.393;299
13098;43.397;350
13099;43.400;249
13100;43.403;172
13101;43.407;196
13102;43.410;325
13103;43.413;251
13104;43.416;316
13105;43.420;221
13106;43.423;328
13107;43.426;338
13108;43.430;263
13109;43.433;460
13110;43.436;384
13111;43.440;325
13112;43.443;230
13113;43.446;242
13114;43.449;445
13115;43.453;224
13116;43.456;222
13117;43.459;295
13118;43.463;228
13119;43.466;299
13120;43.469;299
13121;43.473;400
13122;43.476;1893
13123;43.479;474
13124;43.483;186
13125;43.486;2626
13126;43.489;329
13127;43.492;212
13128;43.496;196
13129;43.499;282
13130;43.502;321
13131;43.506;228
13132;43.509;159
13133;43.513;272
13134;43.516;350
13135;43.519;189
13136;43.523;261
13137;43.526;411
13138;43.529;230
13139;43.532;210
13140;43.536;281
13141;43.539;298
13142;43.542;249
13143;43.546;259
13144;43.549;218
13145;43.552;426
13146;43.556;223
13147;43.559;421
13148;43.562;193
13149;43.565;240
13150;43.569;247
13151;43.572;232
13152;43.575;266
13153;43.579;336
13154;43.582;279
13155;43.585;225
13156;43.589;344
13157;43.592;253
13158;43.595;268
13159;43.599;289
13160;43.602;407
13161;43.605;267
13162;43.608;329
13163;43.612;208
13164;43.615;388
13165;43.618;206
13166;43.622;285
13167;43.625;349
13168;43.628;247
13169;43.632;237
13170;43.635;239
13171;43.638;305
13172;43.642;200
13173;43.645;225
13174;43.648;314
13175;43.651;200
13176;43.655;276
13177;43.658;235
13178;43.661;362
13179;43.665;363
13180;43.668;195
13181;43.671;1281
13182;43.675;551
13183;43.678;253
13184;43.681;208
13185;43.684;415
13186;43.688;333
13187;43.691;322
13188;43.694;350
13189;43.698;289
13190;43.701;205
13191;43.704;273
13192;43.708;754
13193;43.711;268
13194;43.714;224
13195;43.718;266
13196;43.721;239
13197;43.724;294
13198;43.727;319
13199;43.731;192
13200;43.734;248
13201;43.737;310
13202;43.741;265
13203;43.744;303
13204;43.747;231
13205;43.751;327
13206;43.754;254
13207;43.757;182
13208;43.761;185
13209;43.764;222
13210;43.767;206
13211;43.771;268
13212;43.774;293
13213;43.777;286
13214;43.781;254
13215;43.784;215
13216;43.787;273
13217;43.791;217
13218;43.794;373
13219;43.797;970
13220;43.800;170
13221;43.804;414
13222;43.807;321
13223;43.810;259
13224;43.814;216
13225;43.817;320
13226;43.820;377
13227;43.824;350
13228;43.827;162
13229;43.830;251
13230;43.834;208
13231;43.837;602
13232;43.840;470
13233;43.843;414
13234;43.847;258
13235;43.850;305
13236;43.853;247
13237;43.857;193
13238;43.860;253
13239;43.863;234
13240;43.867;271
13241;43.870;342
13242;43.873;284
13243;43.877;240
13244;43.880;271
13245;43.883;206
13246;43.886;199
13247;43.890;294
13248;43.893;263
13249;43.896;258
13250;43.900;217
13251;43.903;136
13252;43.906;208
13253;43.910;219
13254;43.913;206
13255;43.916;198
13256;43.919;738
13257;43.923;325
13258;43.926;195
13259;43.929;252
13260;43.933;176
13261;43.936;399
13262;43.939;459
13263;43.943;398
13264;43.946;220
13265;43.949;270
13266;43.953;400
13267;43.956;383
13268;43.959;2135
13269;43.962;189
13270;43.966;311
13271;43.969;214
13272;43.972;346
13273;43.976;368
13274;43.979;212
13275;43.982;296
13276;43.986;178
13277;43.989;369
13278;43.992;158
13279;43.996;267
13280;43.999;313
13281;44.002;301
13282;44.005;502
13283;44.009;220
13284;44.013;283
13285;44.016;272
13286;44.019;419
13287;44.022;307
13288;44.026;374
13289;44.029;185
13290;44.032;193
13291;44.036;249
13292;44.039;205
13293;44.042;264
13294;44.046;345
13295;44.049;265
13296;44.052;330
13297;44.056;186
13298;44.059;268
13299;44.062;291
13300;44.065;193
13301;44.069;282
13302;44.072;376
13303;44.075;217
13304;44.079;377
13305;44.082;213
13306;44.085;517
13307;44.089;216
13308;44.092;309
13309;44.095;332
13310;44.098;329
13311;44.102;268
13312;44.105;236
13313;44.108;420
13314;44.112;254
13315;44.115;230
13316;44.118;264
13317;44.122;281
13318;44.125;231
13319;44.128;257
13320;44.132;216
13321;44.135;221
13322;44.138;163
13323;44.141;172
13324;44.145;280
13325;44.148;251
13326;44.151;229
13327;44.155;257
13328;44.158;183
13329;44.161;333
13330;44.165;695
13331;44.168;310
13332;44.171;246
13333;44.174;265
13334;44.178;242
13335;44.181;191
13336;44.184;240
13337;44.188;280
13338;44.191;405
13339;44.194;418
13340;44.198;224
13341;44.201;365
13342;44.204;214
13343;44.208;390
13344;44.211;422
13345;44.214;388
13346;44.217;186
13347;44.221;280
13348;44.224;192
13349;44.227;299
13350;44.231;215
13351;44.234;196
13352;44.237;344
13353;44.241;312
13354;44.244;343
13355;44.247;219
13356;44.251;522
13357;44.254;239
13358;44.257;270
13359;44.261;393
13360;44.264;212
13361;44.267;261
13362;44.271;292
13363;44.274;405
13364;44.277;307
13365;44.281;244
13366;44.284;324
13367;44.287;293
13368;44.291;266
13369;44.294;279
13370;44.297;230
13371;44.300;261
13372;44.304;391
13373;44.307;291
13374;44.310;227
13375;44.314;164
13376;44.317;175
13377;44.320;324
13378;44.324;248
13379;44.327;190
13380;44.330;209
13381;44.334;277
13382;44.337;186
13383;44.340;273
13384;44.343;278
13385;44.347;244
13386;44.350;492
13387;44.353;186
13388;44.357;235
13389;44.360;254
13390;44.363;418
13391;44.367;229
13392;44.370;322
13393;44.373;2450
13394;44.377;191
13395;44.380;189
13396;44.383;562
13397;44.386;320
13398;44.390;291
13399;44.393;298
13400;44.396;333
13401;44.400;273
13402;44.403;219
13403;44.406;212
13404;44.410;229
13405;44.413;324
13406;44.416;329
13407;44.419;224
13408;44.423;215
13409;44.426;245
13410;44.429;168
13411;44.433;249
13412;44.436;192
13413;44.439;399
13414;44.443;266
13415;44.446;316
13416;44.449;213
13417;44.453;292
13418;44.456;217
13419;44.459;248
13420;44.462;191
13421;44.466;283
13422;44.469;252
13423;44.472;246
13424;44.476;229
13425;44.479;361
13426;44.482;295
13427;44.486;739
13428;44.489;278
13429;44.492;243
13430;44.496;317
13431;44.499;333
13432;44.502;240
13433;44.505;216
13434;44.509;257
13435;44.512;251
13436;44.516;168
13437;44.519;187
13438;44.522;196
13439;44.526;354
13440;44.529;282
13441;44.532;317
13442;44.536;359
13443;44.539;280
13444;44.542;250
13445;44.545;295
13446;44.549;254
13447;44.552;310
13448;44.555;246
13449;44.559;259
13450;44.562;226
13451;44.565;223
13452;44.569;297
13453;44.572;254
13454;44.575;172
13455;44.578;305
13456;44.582;288
13457;44.585;220
13458;44.588;335
13459;44.592;329
13460;44.595;291
13461;44.598;287
13462;44.602;400
13463;44.605;252
13464;44.608;274
13465;44.612;306
13466;44.615;298
13467;44.618;264
13468;44.621;278
13469;44.625;372
13470;44.628;339
13471;44.631;281
13472;44.635;252
13473;44.638;284
13474;44.641;246
13475;44.645;318
13476;44.648;214
13477;44.651;233
13478;44.654;166
13479;44.658;280
13480;44.661;260
13481;44.664;257
13482;44.668;262
13483;44.671;1776
13484;44.674;225
13485;44.678;203
13486;44.681;409
13487;44.684;268
13488;44.688;363
13489;44.691;167
13490;44.694;252
13491;44.697;248
13492;44.701;218
13493;44.704;290
13494;44.707;258
13495;44.711;261
13496;44.714;396
13497;44.717;523
13498;44.721;249
13499;44.724;298
13500;44.727;217
13501;44.731;229
13502;44.734;305
13503;44.737;186
13504;44.740;1842
13505;44.744;316
13506;44.747;435
13507;44.750;276
13508;44.754;247
13509;44.757;200
13510;44.761;407
13511;44.764;210
13512;44.767;235
13513;44.771;237
13514;44.774;261
13515;44.777;240
13516;44.780;458
13517;44.784;1659
13518;44.787;745
13519;44.790;283
13520;44.794;277
13521;44.797;255
13522;44.800;193
13523;44.804;412
13524;44.807;113
13525;44.810;176
13526;44.813;363
13527;44.817;229
13528;44.820;338
13529;44.823;254
13530;44.827;284
13531;44.830;229
13532;44.833;451
13533;44.837;238
13534;44.840;203
13535;44.843;238
13536;44.847;243
13537;44.850;196
13538;44.853;2661
13539;44.856;316
13540;44.860;366
13541;44.863;154
13542;44.866;191
13543;44.870;392
13544;44.873;198
13545;44.876;271
13546;44.880;248
13547;44.883;230
13548;44.886;368
13549;44.889;331
13550;44.893;203
13551;44.896;231
13552;44.899;317
13553;44.903;277
13554;44.906;290
13555;44.909;405
13556;44.913;295
13557;44.916;210
13558;44.919;222
13559;44.923;283
13560;44.926;240
13561;44.929;322
13562;44.932;331
13563;44.936;222
13564;44.939;321
13565;44.942;265
13566;44.946;381
13567;44.949;265
13568;44.952;299
13569;44.956;274
13570;44.959;305
13571;44.962;202
13572;44.966;327
13573;44.969;246
13574;44.972;306
13575;44.975;301
13576;44.979;250
13577;44.982;288
13578;44.985;274
13579;44.989;241
13580;44.992;403
13581;44.995;2560
13582;44.999;347
13583;45.002;288
13584;45.005;250
13585;45.009;349
13586;45.012;451
13587;45.015;244
13588;45.019;238
13589;45.022;199
13590;45.025;359
13591;45.029;263
13592;45.032;313
13593;45.035;175
13594;45.039;189
13595;45.042;249
13596;45.045;376
13597;45.048;397
13598;45.052;226
13599;45.055;303
13600;45.058;206
13601;45.062;2273
13602;45.065;218
13603;45.068;233
13604;45.072;248
13605;45.075;250
13606;45.078;220
13607;45.082;361
13608;45.085;259
13609;45.088;244
13610;45.091;312
13611;45.095;315
13612;45.098;340
13613;45.101;286
13614;45.105;373
13615;45.108;2117
13616;45.111;310
13617;45.115;394
13618;45.118;198
13619;45.121;227
13620;45.125;212
13621;45.128;341
13622;45.131;359
13623;45.134;343
13624;45.138;195
13625;45.141;294
13626;45.144;247
13627;45.148;1010
13628;45.151;286
13629;45.154;398
13630;45.158;409
13631;45.161;251
13632;45.164;245
13633;45.167;330
13634;45.171;833
13635;45.174;276
13636;45.177;193
13637;45.181;221
13638;45.184;242
13639;45.187;428
13640;45.191;2680
13641;45.194;480
13642;45.197;251
13643;45.201;243
13644;45.204;210
13645;45.207;269
13646;45.210;206
13647;45.214;475
13648;45.217;299
13649;45.220;2606
13650;45.224;292
13651;45.227;281
13652;45.230;498
13653;45.234;400
13654;45.237;334
13655;45.240;239
13656;45.243;185
13657;45.247;228
13658;45.250;217
13659;45.253;226
13660;45.257;246
13661;45.260;326
13662;45.264;344
13663;45.267;284
13664;45.270;310
13665;45.274;208
13666;45.277;220
13667;45.280;1052
13668;45.283;231
13669;45.287;327
13670;45.290;269
13671;45.293;269
13672;45.297;174
13673;45.300;345
13674;45.303;355
13675;45.307;264
13676;45.310;344
13677;45.313;299
13678;45.317;276
13679;45.320;256
13680;45.323;2447
13681;45.326;273
13682;45.330;286
13683;45.333;308
13684;45.336;243
13685;45.340;268
13686;45.343;453
13687;45.346;210
13688;45.350;308
13689;45.353;356
13690;45.356;181
13691;45.360;303
13692;45.363;203
13693;45.366;378
13694;45.369;208
13695;45.373;209
13696;45.376;225
13697;45.379;234
13698;45.383;264
13699;45.386;383
13700;45.389;260
13701;45.393;144
13702;45.396;206
13703;45.399;250
13704;45.402;218
13705;45.406;183
13706;45.409;207
13707;45.412;212
13708;45.416;202
13709;45.419;322
13710;45.422;323
13711;45.426;287
13712;45.429;235
13713;45.432;299
13714;45.436;181
13715;45.439;192
13716;45.442;279
13717;45.445;237
13718;45.449;310
13719;45.452;245
13720;45.455;908
13721;45.459;194
13722;45.462;473
13723;45.465;540
13724;45.469;152
13725;45.472;591
13726;45.475;277
13727;45.478;180
13728;45.482;352
13729;45.485;352
13730;45.488;211
13731;45.492;279
13732;45.495;221
13733;45.498;200
13734;45.502;301
13735;45.505;216
13736;45.509;159
13737;45.512;275
13738;45.515;323
13739;45.518;257
13740;45.522;468
13741;45.525;216
13742;45.528;287
13743;45.532;214
13744;45.535;299
13745;45.538;281
13746;45.542;278
13747;45.545;2700
13748;45.548;237
13749;45.552;374
13750;45.555;219
13751;45.558;195
13752;45.561;223
13753;45.565;301
13754;45.568;166
13755;45.571;275
13756;45.575;184
13757;45.578;275
13758;45.581;335
13759;45.585;209
13760;45.588;338
13761;45.591;287
13762;45.595;269
13763;45.598;266
13764;45.601;234
13765;45.604;342
13766;45.608;247
13767;45.611;322
13768;45.614;1984
13769;45.618;207
13770;45.621;2489
13771;45.624;266
13772;45.628;224
13773;45.631;241
13774;45.634;235
13775;45.637;363
13776;45.641;310
13777;45.644;282
13778;45.647;296
13779;45.651;385
13780;45.654;206
13781;45.657;376
13782;45.661;388
13783;45.664;177
13784;45.667;221
13785;45.671;224
13786;45.674;301
13787;45.677;347
13788;45.680;230
13789;45.684;243
13790;45.687;228
13791;45.690;228
13792;45.694;286
13793;45.697;277
13794;45.700;286
13795;45.704;317
13796;45.707;343
13797;45.710;321
13798;45.714;275
13799;45.717;203
13800;45.720;425
13801;45.723;196
13802;45.727;344
13803;45.730;216
13804;45.733;230
13805;45.737;267
13806;45.740;305
13807;45.743;301
13808;45.747;293
13809;45.750;346
13810;45.753;342
13811;45.756;334
13812;45.760;271
13813;45.763;412
13814;45.767;229
13815;45.770;306
13816;45.773;288
13817;45.777;232
13818;45.780;235
13819;45.783;380
13820;45.787;296
13821;45.790;239
13822;45.793;272
13823;45.796;224
13824;45.800;136
13825;45.803;239
13826;45.806;1795
13827;45.810;154
13828;45.813;350
13829;45.816;182
13830;45.820;317
13831;45.823;255
13832;45.826;195
13833;45.830;302
13834;45.833;249
13835;45.836;298
13836;45.839;311
13837;45.843;213
13838;45.846;658
13839;45.849;182
13840;45.853;267
13841;45.856;304
13842;45.859;277
13843;45.863;245
13844;45.866;208
13845;45.869;322
13846;45.872;358
13847;45.876;434
13848;45.879;328
13849;45.882;312
13850;45.886;266
13851;45.889;361
13852;45.892;308
13853;45.896;209
13854;45.899;285
13855;45.902;293
13856;45.906;351
13857;45.909;301
13858;45.912;339
13859;45.915;218
13860;45.919;311
13861;45.922;234
13862;45.925;304
13863;45.929;243
13864;45.932;350
13865;45.935;265
13866;45.939;437
13867;45.942;275
13868;45.945;350
13869;45.949;280
13870;45.952;232
13871;45.955;460
13872;45.958;478
13873;45.962;261
13874;45.965;1154
13875;45.968;243
13876;45.972;350
13877;45.975;272
13878;45.978;191
13879;45.982;265
13880;45.985;422
13881;45.988;346
13882;45.991;251
13883;45.995;232
13884;45.998;338
13885;46.001;251
13886;46.005;262
13887;46.008;377
13888;46.012;225
13889;46.015;259
13890;46.018;269
13891;46.022;277
13892;46.025;452
13893;46.028;265
13894;46.031;315
13895;46.035;313
13896;46.038;288
13897;46.041;436
13898;46.045;325
13899;46.048;288
13900;46.051;276
13901;46.055;398
13902;46.058;253
13903;46.061;320
13904;46.065;312
13905;46.068;314
13906;46.071;343
13907;46.074;373
13908;46.078;257
13909;46.081;477
13910;46.084;211
13911;46.088;455
13912;46.091;584
13913;46.094;250
13914;46.098;240
13915;46.101;192
13916;46.104;438
13917;46.107;388
13918;46.111;262
13919;46.114;313
13920;46.117;200
13921;46.121;330
13922;46.124;314
13923;46.127;210
13924;46.131;243
13925;46.134;278
13926;46.137;225
13927;46.141;316
13928;46.144;257
13929;46.147;298
13930;46.150;220
13931;46.154;229
13932;46.157;379
13933;46.160;212
13934;46.164;277
13935;46.167;196
13936;46.170;307
13937;46.174;245
13938;46.177;196
13939;46.180;275
13940;46.184;259
13941;46.187;306
13942;46.190;318
13943;46.193;304
13944;46.197;290
13945;46.200;260
13946;46.203;185
13947;46.207;219
13948;46.210;272
13949;46.213;392
13950;46.217;172
13951;46.220;204
13952;46.223;292
13953;46.226;312
13954;46.230;300
13955;46.233;391
13956;46.236;287
13957;46.240;352
13958;46.243;382
13959;46.246;305
13960;46.250;222
13961;46.253;305
13962;46.256;338
13963;46.260;205
13964;46.263;1097
13965;46.266;248
13966;46.270;267
13967;46.273;296
13968;46.276;333
13969;46.280;226
13970;46.283;372
13971;46.286;314
13972;46.290;289
13973;46.293;459
13974;46.296;263
13975;46.300;273
13976;46.303;341
13977;46.306;239
13978;46.309;360
13979;46.313;331
13980;46.316;383
13981;46.319;187
13982;46.323;270
13983;46.326;356
13984;46.329;371
13985;46.333;471
13986;46.336;362
13987;46.339;364
13988;46.342;290
13989;46.346;249
13990;46.349;373
13991;46.352;240
13992;46.356;296
13993;46.359;315
13994;46.362;400
13995;46.366;284
13996;46.369;251
13997;46.372;308
13998;46.376;220
13999;46.379;285
14000;46.382;270
14001;46.385;349
14002;46.389;270
14003;46.392;487
14004;46.395;259
14005;46.399;189
14006;46.402;210
14007;46.405;1392
14008;46.409;331
14009;46.412;250
14010;46.415;251
14011;46.419;252
14012;46.422;268
14013;46.425;302
14014;46.428;229
14015;46.432;269
14016;46.435;375
14017;46.438;309
14018;46.442;308
14019;46.445;292
14020;46.448;446
14021;46.452;341
14022;46.455;436
14023;46.458;208
14024;46.461;261
14025;46.465;245
14026;46.468;369
14027;46.471;334
14028;46.475;312
14029;46.478;211
14030;46.481;234
14031;46.485;370
14032;46.488;376
14033;46.491;256
14034;46.495;401
14035;46.498;462
14036;46.501;204
14037;46.504;316
14038;46.508;305
14039;46.511;293
14040;46.515;192
14041;46.518;231
14042;46.521;207
14043;46.525;798
14044;46.528;318
14045;46.531;305
14046;46.535;370
14047;46.538;218
14048;46.541;304
14049;46.544;296
14050;46.548;298
14051;46.551;308
14052;46.554;577
14053;46.558;405
14054;46.561;352
14055;46.564;347
14056;46.568;284
14057;46.571;203
14058;46.574;859
14059;46.578;242
14060;46.581;239
14061;46.584;340
14062;46.587;336
14063;46.591;210
14064;46.594;301
14065;46.597;252
14066;46.601;183
14067;46.604;291
14068;46.607;277
14069;46.611;168
14070;46.614;339
14071;46.617;197
14072;46.620;299
14073;46.624;371
14074;46.627;270
14075;46.630;289
14076;46.634;276
14077;46.637;270
14078;46.640;337
14079;46.644;235
14080;46.647;228
14081;46.650;279
14082;46.654;678
14083;46.657;266
14084;46.660;352
14085;46.663;395
14086;46.667;298
14087;46.670;371
14088;46.673;254
14089;46.677;237
14090;46.680;350
14091;46.683;349
14092;46.687;251
14093;46.690;319
14094;46.693;257
14095;46.696;196
14096;46.700;277
14097;46.703;307
14098;46.706;236
14099;46.710;260
14100;46.713;238
14101;46.716;258
14102;46.720;247
14103;46.723;356
14104;46.726;210
14105;46.730;187
14106;46.733;285
14107;46.736;193
14108;46.739;306
14109;46.743;241
14110;46.746;300
14111;46.749;272
14112;46.753;391
14113;46.756;381
14114;46.760;259
14115;46.763;237
14116;46.766;305
14117;46.770;225
14118;46.773;384
14119;46.776;258
14120;46.779;234
14121;46.783;176
14122;46.786;170
14123;46.789;269
14124;46.793;469
14125;46.796;255
14126;46.799;326
14127;46.803;270
14128;46.806;422
14129;46.809;182
14130;46.813;379
14131;46.816;290
14132;46.819;194
14133;46.822;247
14134;46.826;273
14135;46.829;354
14136;46.832;310
14137;46.836;248
14138;46.839;443
14139;46.842;206
14140;46.846;261
14141;46.849;352
14142;46.852;2912
14143;46.855;609
14144;46.859;337
14145;46.862;375
14146;46.865;256
14147;46.869;264
14148;46.872;242
14149;46.875;206
14150;46.879;438
14151;46.882;269
14152;46.885;270
14153;46.889;244
14154;46.892;315
14155;46.895;198
14156;46.898;169
14157;46.902;170
14158;46.905;193
14159;46.908;168
14160;46.912;2279
14161;46.915;389
14162;46.918;183
14163;46.922;183
14164;46.925;213
14165;46.928;1152
14166;46.931;237
14167;46.935;212
14168;46.938;206
14169;46.941;348
14170;46.945;1241
14171;46.948;412
14172;46.951;232
14173;46.955;422
14174;46.958;239
14175;46.961;332
14176;46.965;291
14177;46.968;290
14178;46.971;222
14179;46.974;171
14180;46.978;200
14181;46.981;1565
14182;46.984;312
14183;46.988;324
14184;46.991;214
14185;46.994;223
14186;46.998;174
14187;47.001;206
14188;47.004;262
14189;47.008;182
14190;47.011;195
14191;47.014;225
14192;47.018;293
14193;47.021;319
14194;47.024;241
14195;47.028;375
14196;47.031;600
14197;47.034;266
14198;47.038;221
14199;47.041;273
14200;47.044;299
14201;47.048;357
14202;47.051;331
14203;47.054;214
14204;47.057;490
14205;47.061;395
14206;47.064;227
14207;47.067;328
14208;47.071;186
14209;47.074;344
14210;47.077;340
14211;47.081;191
14212;47.084;224
14213;47.087;279
14214;47.090;304
14215;47.094;303
14216;47.097;528
14217;47.100;332
14218;47.104;897
14219;47.107;242
14220;47.110;326
14221;47.114;214
14222;47.117;358
14223;47.120;340
14224;47.124;330
14225;47.127;293
14226;47.130;140
14227;47.133;186
14228;47.137;363
14229;47.140;363
14230;47.143;297
14231;47.147;341
14232;47.150;288
14233;47.153;222
14234;47.157;274
14235;47.160;226
14236;47.163;352
14237;47.167;263
14238;47.170;303
14239;47.173;263
14240;47.176;288
14241;47.180;361
14242;47.183;316
14243;47.186;304
14244;47.190;244
14245;47.193;406
14246;47.196;453
14247;47.200;194
14248;47.203;166
14249;47.206;264
14250;47.209;241
14251;47.213;317
14252;47.216;336
14253;47.219;296
14254;47.223;321
14255;47.226;284
14256;47.229;265
14257;47.233;284
14258;47.236;239
14259;47.239;263
14260;47.243;219
14261;47.246;574
14262;47.249;253
14263;47.252;380
14264;47.256;279
14265;47.259;333
14266;47.263;360
14267;47.266;622
14268;47.269;171
14269;47.273;273
14270;47.276;304
14271;47.279;273
14272;47.283;407
14273;47.286;295
14274;47.289;226
14275;47.292;307
14276;47.296;264
14277;47.299;369
14278;47.302;400
14279;47.306;291
14280;47.309;397
14281;47.312;283
14282;47.316;431
14283;47.319;337
14284;47.322;462
14285;47.325;413
14286;47.329;232
14287;47.332;252
14288;47.335;326
14289;47.339;374
14290;47.342;237
14291;47.345;237
14292;47.349;343
14293;47.352;294
14294;47.355;212
14295;47.359;449
14296;47.362;252
14297;47.365;253
14298;47.368;326
14299;47.372;284
14300;47.375;211
14301;47.378;223
14302;47.382;303
14303;47.385;329
14304;47.388;284
14305;47.392;274
14306;47.395;321
14307;47.398;224
14308;47.402;285
14309;47.405;239
14310;47.408;339
14311;47.411;298
14312;47.415;402
14313;47.418;282
14314;47.421;357
14315;47.425;439
14316;47.428;359
14317;47.431;181
14318;47.435;948
14319;47.438;249
14320;47.441;199
14321;47.444;335
14322;47.448;329
14323;47.451;375
14324;47.454;356
14325;47.458;212
14326;47.461;153
14327;47.464;270
14328;47.468;301
14329;47.471;350
14330;47.474;389
14331;47.478;300
14332;47.481;308
14333;47.484;397
14334;47.487;291
14335;47.491;421
14336;47.494;238
14337;47.497;420
14338;47.501;341
14339;47.504;249
14340;47.507;242
14341;47.511;185
14342;47.514;238
14343;47.518;396
14344;47.521;177
14345;47.524;237
14346;47.527;263
14347;47.531;349
14348;47.534;188
14349;47.537;263
14350;47.541;317
14351;47.544;333
14352;47.547;192
14353;47.551;299
14354;47.554;251
14355;47.557;251
14356;47.560;271
14357;47.564;505
14358;47.567;207
14359;47.570;252
14360;47.574;190
14361;47.577;244
14362;47.580;310
14363;47.584;396
14364;47.587;246
14365;47.590;221
14366;47.594;167
14367;47.597;366
14368;47.600;170
14369;47.603;263
14370;47.607;144
14371;47.610;243
14372;47.613;261
14373;47.617;181
14374;47.620;187
14375;47.623;189
14376;47.627;260
14377;47.630;291
14378;47.633;480
14379;47.637;361
14380;47.640;263
14381;47.643;422
14382;47.646;264
14383;47.650;202
14384;47.653;330
14385;47.656;234
14386;47.660;362
14387;47.663;221
14388;47.666;349
14389;47.670;246
14390;47.673;2872
14391;47.676;228
14392;47.679;406
14393;47.683;341
14394;47.686;148
14395;47.689;248
14396;47.693;339
14397;47.696;279
14398;47.699;290
14399;47.703;224
14400;47.706;199
14401;47.709;281
14402;47.713;293
14403;47.716;324
14404;47.719;342
14405;47.722;305
14406;47.726;220
14407;47.729;450
14408;47.732;281
14409;47.736;225
14410;47.739;259
14411;47.742;2807
14412;47.746;287
14413;47.749;312
14414;47.752;198
14415;47.756;288
14416;47.759;289
14417;47.762;299
14418;47.766;262
14419;47.769;353
14420;47.772;230
14421;47.776;225
14422;47.779;260
14423;47.782;182
14424;47.786;215
14425;47.789;2438
14426;47.792;252
14427;47.795;290
14428;47.799;162
14429;47.802;561
14430;47.805;273
14431;47.809;176
14432;47.812;269
14433;47.815;142
14434;47.819;199
14435;47.822;305
14436;47.825;228
14437;47.829;293
14438;47.832;304
14439;47.835;241
14440;47.838;484
14441;47.842;496
14442;47.845;267
14443;47.848;316
14444;47.852;308
14445;47.855;313
14446;47.858;293
14447;47.862;307
14448;47.865;359
14449;47.868;419
14450;47.872;244
14451;47.875;314
14452;47.878;329
14453;47.881;368
14454;47.885;285
14455;47.888;369
14456;47.891;232
14457;47.895;280
14458;47.898;314
14459;47.901;265
14460;47.905;227
14461;47.908;350
14462;47.911;330
14463;47.914;258
14464;47.918;316
14465;47.921;367
14466;47.924;843
14467;47.928;252
14468;47.931;233
14469;47.934;281
14470;47.938;271
14471;47.941;271
14472;47.944;214
14473;47.948;147
14474;47.951;314
14475;47.954;197
14476;47.957;282
14477;47.961;264
14478;47.964;340
14479;47.967;221
14480;47.971;269
14481;47.974;239
14482;47.977;288
14483;47.981;1894
14484;47.984;238
14485;47.987;161
14486;47.991;291
14487;47.994;521
14488;47.997;370
14489;48.000;861
14490;48.004;258
14491;48.007;206
14492;48.011;330
14493;48.014;461
14494;48.017;329
14495;48.021;230
14496;48.024;289
14497;48.027;327
14498;48.031;368
14499;48.034;350
14500;48.037;420
14501;48.040;339
14502;48.044;202
14503;48.047;334
14504;48.050;317
14505;48.054;220
14506;48.057;328
14507;48.060;314
14508;48.064;204
14509;48.067;225
14510;48.070;206
14511;48.073;465
14512;48.077;282
14513;48.080;267
14514;48.083;234
14515;48.087;527
14516;48.090;294
14517;48.093;350
14518;48.097;183
14519;48.100;266
14520;48.103;213
14521;48.107;301
14522;48.110;170
14523;48.113;288
14524;48.116;257
14525;48.120;308
14526;48.123;273
14527;48.126;311
14528;48.130;240
14529;48.133;407
14530;48.136;333
14531;48.140;276
14532;48.143;273
14533;48.146;338
14534;48.149;327
14535;48.153;287
14536;48.156;1253
14537;48.159;223
14538;48.163;297
14539;48.166;191
14540;48.169;368
14541;48.173;302
14542;48.176;295
14543;48.179;357
14544;48.183;350
14545;48.186;271
14546;48.189;555
14547;48.192;304
14548;48.196;324
14549;48.199;233
14550;48.202;356
14551;48.206;278
14552;48.209;235
14553;48.212;276
14554;48.216;208
14555;48.219;333
14556;48.222;270
14557;48.226;259
14558;48.229;274
14559;48.232;223
14560;48.235;221
14561;48.239;422
14562;48.242;249
14563;48.245;310
14564;48.249;249
14565;48.252;248
14566;48.255;319
14567;48.259;1899
14568;48.262;253
14569;48.266;161
14570;48.269;241
14571;48.272;263
14572;48.275;307
14573;48.279;328
14574;48.282;287
14575;48.285;167
14576;48.289;1020
14577;48.292;279
14578;48.295;289
14579;48.299;239
14580;48.302;177
14581;48.305;305
14582;48.308;189
14583;48.312;289
14584;48.315;189
14585;48.318;482
14586;48.322;221
14587;48.325;368
14588;48.328;257
14589;48.332;284
14590;48.335;225
14591;48.338;308
14592;48.342;496
14593;48.345;192
14594;48.348;247
14595;48.351;199
14596;48.355;172
14597;48.358;261
14598;48.361;243
14599;48.365;304
14600;48.368;253
14601;48.371;253
14602;48.375;452
14603;48.378;218
14604;48.381;284
14605;48.385;376
14606;48.388;277
14607;48.391;221
14608;48.394;1123
14609;48.398;274
14610;48.401;280
14611;48.404;274
14612;48.408;287
14613;48.411;290
14614;48.414;263
14615;48.418;364
14616;48.421;292
14617;48.424;308
14618;48.427;274
14619;48.431;333
14620;48.434;161
14621;48.437;233
14622;48.441;234
14623;48.444;311
14624;48.447;163
14625;48.451;306
14626;48.454;277
14627;48.457;145
14628;48.461;267
14629;48.464;440
14630;48.467;245
14631;48.470;252
14632;48.474;391
14633;48.477;364
14634;48.480;223
14635;48.484;289
14636;48.487;216
14637;48.490;304
14638;48.494;219
14639;48.497;338
14640;48.500;214
14641;48.503;243
14642;48.507;237
14643;48.510;169
14644;48.514;234
14645;48.517;420
14646;48.520;276
14647;48.524;369
14648;48.527;290
14649;48.530;375
14650;48.534;261
14651;48.537;296
14652;48.540;221
14653;48.543;294
14654;48.547;230
14655;48.550;222
14656;48.553;285
14657;48.557;397
14658;48.560;325
14659;48.563;234
14660;48.567;230
14661;48.570;298
14662;48.573;178
14663;48.577;286
14664;48.580;264
14665;48.583;317
14666;48.586;282
14667;48.590;299
14668;48.593;230
14669;48.596;257
14670;48.600;207
14671;48.603;292
14672;48.606;247
14673;48.610;181
14674;48.613;345
14675;48.616;345
14676;48.620;307
14677;48.623;285
14678;48.626;273
14679;48.629;502
14680;48.633;249
14681;48.636;134
14682;48.639;230
14683;48.643;539
14684;48.646;330
14685;48.649;408
14686;48.653;429
14687;48.656;288
14688;48.659;263
14689;48.662;171
14690;48.666;193
14691;48.669;278
14692;48.672;284
14693;48.676;411
14694;48.679;285
14695;48.682;296
14696;48.686;231
14697;48.689;2826
14698;48.692;228
14699;48.696;368
14700;48.699;2654
14701;48.702;236
14702;48.705;251
14703;48.709;195
14704;48.712;343
14705;48.715;324
14706;48.719;266
14707;48.722;267
14708;48.725;250
14709;48.729;299
14710;48.732;502
14711;48.735;275
14712;48.738;253
14713;48.742;353
14714;48.745;321
14715;48.748;332
14716;48.752;263
14717;48.755;261
14718;48.759;391
14719;48.762;276
14720;48.765;200
14721;48.769;323
14722;48.772;237
14723;48.775;259
14724;48.778;324
14725;48.782;270
14726;48.785;289
14727;48.788;379
14728;48.792;235
14729;48.795;206
14730;48.798;201
14731;48.802;284
14732;48.805;250
14733;48.808;336
14734;48.812;274
14735;48.815;320
14736;48.818;257
14737;48.821;323
14738;48.825;420
14739;48.828;252
14740;48.831;295
14741;48.835;342
14742;48.838;299
14743;48.841;345
14744;48.845;325
14745;48.848;278
14746;48.851;286
14747;48.855;257
14748;48.858;318
14749;48.861;251
14750;48.864;240
14751;48.868;315
14752;48.871;322
14753;48.874;261
14754;48.878;196
14755;48.881;383
14756;48.884;297
14757;48.888;356
14758;48.891;326
14759;48.894;198
14760;48.897;250
14761;48.901;270
14762;48.904;383
14763;48.907;326
14764;48.911;327
14765;48.914;162
14766;48.917;229
14767;48.921;299
14768;48.924;230
14769;48.927;185
14770;48.931;253
14771;48.934;256
14772;48.937;259
14773;48.940;314
14774;48.944;254
14775;48.947;176
14776;48.950;271
14777;48.954;409
14778;48.957;302
14779;48.960;267
14780;48.964;247
14781;48.967;396
14782;48.970;309
14783;48.974;238
14784;48.977;274
14785;48.980;246
14786;48.983;283
14787;48.987;329
14788;48.990;292
14789;48.993;379
14790;48.997;277
14791;49.000;438
14792;49.003;233
14793;49.007;233
14794;49.010;184
14795;49.013;301
14796;49.017;651
14797;49.020;255
14798;49.023;2236
14799;49.027;149
14800;49.030;261
14801;49.033;250
14802;49.037;302
14803;49.040;453
14804;49.043;242
14805;49.047;257
14806;49.050;560
14807;49.053;271
14808;49.056;755
14809;49.060;209
14810;49.063;306
14811;49.066;260
14812;49.070;335
14813;49.073;278
14814;49.076;203
14815;49.080;296
14816;49.083;490
14817;49.086;272
14818;49.090;269
14819;49.093;272
14820;49.096;219
14821;49.099;1465
14822;49.103;371
14823;49.106;344
14824;49.109;231
14825;49.113;346
14826;49.116;185
14827;49.119;220
14828;49.123;149
14829;49.126;241
14830;49.129;210
14831;49.132;192
14832;49.136;365
14833;49.139;199
14834;49.142;209
14835;49.146;212
14836;49.149;330
14837;49.152;358
14838;49.156;247
14839;49.159;228
14840;49.162;250
14841;49.166;367
14842;49.169;239
14843;49.172;292
14844;49.175;210
14845;49.179;244
14846;49.182;300
14847;49.185;352
14848;49.189;370
14849;49.192;218
14850;49.195;404
14851;49.199;308
14852;49.202;198
14853;49.205;390
14854;49.209;479
14855;49.212;346
14856;49.215;292
14857;49.218;233
14858;49.222;603
14859;49.225;193
14860;49.228;407
14861;49.232;289
14862;49.235;280
14863;49.238;380
14864;49.242;618
14865;49.245;237
14866;49.248;275
14867;49.251;222
14868;49.255;348
14869;49.258;348
14870;49.262;218
14871;49.265;1759
14872;49.268;320
14873;49.272;205
14874;49.275;156
14875;49.278;334
14876;49.282;292
14877;49.285;1666
14878;49.288;275
14879;49.291;350
14880;49.295;245
14881;49.298;305
14882;49.301;284
14883;49.305;258
14884;49.308;666
14885;49.311;258
14886;49.315;278
14887;49.318;222
14888;49.321;268
14889;49.325;321
14890;49.328;233
14891;49.331;238
14892;49.334;249
14893;49.338;300
14894;49.341;233
14895;49.344;396
14896;49.348;255
14897;49.351;203
14898;49.354;273
14899;49.358;249
14900;49.361;255
14901;49.364;362
14902;49.367;203
14903;49.371;228
14904;49.374;253
14905;49.377;335
14906;49.381;344
14907;49.384;235
14908;49.387;246
14909;49.391;442
14910;49.394;206
14911;49.397;313
14912;49.401;273
14913;49.404;390
14914;49.407;238
14915;49.410;331
14916;49.414;334
14917;49.417;207
14918;49.420;304
14919;49.424;268
14920;49.427;177
14921;49.430;380
14922;49.434;242
14923;49.437;263
14924;49.440;274
14925;49.444;218
14926;49.447;280
14927;49.450;387
14928;49.453;383
14929;49.457;218
14930;49.460;394
14931;49.463;203
14932;49.467;275
14933;49.470;242
14934;49.473;271
14935;49.477;326
14936;49.480;317
14937;49.483;266
14938;49.486;246
14939;49.490;330
14940;49.493;312
14941;49.496;266
14942;49.500;288
14943;49.503;180
14944;49.506;245
14945;49.510;256
14946;49.513;148
14947;49.517;212
14948;49.520;282
14949;49.523;240
14950;49.526;251
14951;49.530;312
14952;49.533;239
14953;49.536;188
14954;49.540;223
14955;49.543;246
14956;49.546;324
14957;49.550;234
14958;49.553;193
14959;49.556;181
14960;49.560;266
14961;49.563;241
14962;49.566;287
14963;49.569;254
14964;49.573;237
14965;49.576;380
14966;49.579;346
14967;49.583;364
14968;49.586;617
14969;49.589;309
14970;49.593;356
14971;49.596;254
14972;49.599;234
14973;49.602;293
14974;49.606;261
14975;49.609;281
14976;49.612;285
14977;49.616;289
14978;49.619;213
14979;49.622;272
14980;49.626;313
14981;49.629;245
14982;49.632;413
14983;49.636;389
14984;49.639;323
14985;49.642;374
14986;49.645;300
14987;49.649;223
14988;49.652;192
14989;49.655;285
14990;49.659;255
14991;49.662;445
14992;49.665;328
14993;49.669;388
14994;49.672;215
14995;49.675;286
14996;49.679;453
14997;49.682;234
14998;49.685;178
14999;49.688;302
15000;49.692;313
15001;49.695;301
15002;49.698;190
15003;49.702;259
15004;49.705;277
15005;49.708;173
15006;49.712;285
15007;49.715;294
15008;49.718;340
15009;49.721;294
15010;49.725;251
15011;49.728;252
15012;49.731;415
15013;49.735;267
15014;49.738;1738
15015;49.741;382
15016;49.745;303
15017;49.748;276
15018;49.751;200
15019;49.755;393
15020;49.758;317
15021;49.761;258
15022;49.765;299
15023;49.768;307
15024;49.771;276
15025;49.775;244
15026;49.778;225
15027;49.781;402
15028;49.785;547
15029;49.788;249
15030;49.791;292
15031;49.795;377
15032;49.798;236
15033;49.801;355
15034;49.804;435
15035;49.808;295
15036;49.811;235
15037;49.814;257
15038;49.818;224
15039;49.821;200
15040;49.824;370
15041;49.828;300
15042;49.831;505
15043;49.834;274
15044;49.838;216
15045;49.841;270
15046;49.844;355
15047;49.847;326
15048;49.851;247
15049;49.854;144
15050;49.857;321
15051;49.861;287
15052;49.864;358
15053;49.867;287
15054;49.871;254
15055;49.874;418
15056;49.877;374
15057;49.880;336
15058;49.884;326
15059;49.887;257
15060;49.890;236
15061;49.894;269
15062;49.897;188
15063;49.900;287
15064;49.904;225
15065;49.907;235
15066;49.910;402
15067;49.914;219
15068;49.917;219
15069;49.920;452
15070;49.923;285
15071;49.927;216
15072;49.930;322
15073;49.933;212
15074;49.937;347
15075;49.940;283
15076;49.943;252
15077;49.947;187
15078;49.950;247
15079;49.953;227
15080;49.956;257
15081;49.960;274
15082;49.963;240
15083;49.966;291
15084;49.970;492
15085;49.973;303
15086;49.976;444
15087;49.980;1896
15088;49.983;258
15089;49.986;251
15090;49.990;199
15091;49.993;204
15092;49.996;268
15093;49.999;280
15094;50.003;211
15095;50.006;311
15096;50.010;258
15097;50.013;235
15098;50.016;219
15099;50.020;249
15100;50.023;192
15101;50.026;373
15102;50.030;1133
15103;50.033;480
15104;50.036;239
15105;50.039;252
15106;50.043;295
15107;50.046;241
15108;50.049;274
15109;50.053;346
15110;50.056;332
15111;50.059;242
15112;50.063;314
15113;50.066;264
15114;50.069;296
15115;50.073;211
15116;50.076;187
15117;50.079;275
15118;50.082;339
15119;50.086;318
15120;50.089;333
15121;50.092;204
15122;50.096;479
15123;50.099;244
15124;50.102;435
15125;50.106;437
15126;50.109;335
15127;50.112;2512
15128;50.115;328
15129;50.119;272
15130;50.122;222
15131;50.125;197
15132;50.129;263
15133;50.132;335
15134;50.135;288
15135;50.139;154
15136;50.142;190
15137;50.145;196
15138;50.149;215
15139;50.152;147
15140;50.155;185
15141;50.158;303
15142;50.162;209
15143;50.165;342
15144;50.168;206
15145;50.172;3093
15146;50.175;205
15147;50.178;285
15148;50.182;475
15149;50.185;278
15150;50.188;284
15151;50.191;329
15152;50.195;215
15153;50.198;279
15154;50.201;322
15155;50.205;164
15156;50.208;244
15157;50.211;243
15158;50.215;238
15159;50.218;206
15160;50.221;296
15161;50.225;281
15162;50.228;380
15163;50.231;384
15164;50.234;312
15165;50.238;530
15166;50.241;279
15167;50.244;286
15168;50.248;314
15169;50.251;292
15170;50.254;389
15171;50.258;266
15172;50.261;256
15173;50.265;483
15174;50.268;478
15175;50.271;424
15176;50.274;206
15177;50.278;234
15178;50.281;316
15179;50.284;297
15180;50.288;218
15181;50.291;198
15182;50.294;277
15183;50.298;329
15184;50.301;424
15185;50.304;308
15186;50.308;367
15187;50.311;373
15188;50.314;269
15189;50.317;188
15190;50.321;303
15191;50.324;230
15192;50.327;2142
15193;50.331;315
15194;50.334;306
15195;50.337;482
15196;50.341;228
15197;50.344;228
15198;50.347;199
15199;50.350;255
15200;50.354;230
15201;50.357;263
15202;50.360;281
15203;50.364;440
15204;50.367;326
15205;50.370;187
15206;50.374;234
15207;50.377;173
15208;50.380;224
15209;50.384;362
15210;50.387;567
15211;50.390;202
15212;50.393;417
15213;50.397;181
15214;50.400;259
15215;50.403;214
15216;50.407;211
15217;50.410;274
15218;50.413;384
15219;50.417;340
15220;50.420;285
15221;50.423;419
15222;50.427;299
15223;50.430;199
15224;50.433;300
15225;50.436;2519
15226;50.440;354
15227;50.443;199
15228;50.446;319
15229;50.450;294
15230;50.453;211
15231;50.456;184
15232;50.460;329
15233;50.463;274
15234;50.466;188
15235;50.469;294
15236;50.473;234
15237;50.476;473
15238;50.479;223
15239;50.483;313
15240;50.486;215
15241;50.489;158
15242;50.493;250
15243;50.496;383
15244;50.499;320
15245;50.503;266
15246;50.506;321
15247;50.509;161
15248;50.513;226
15249;50.516;257
15250;50.519;176
15251;50.523;327
15252;50.526;302
15253;50.529;275
15254;50.533;592
15255;50.536;402
15256;50.539;240
15257;50.543;377
15258;50.546;219
15259;50.549;290
15260;50.552;267
15261;50.556;263
15262;50.559;251
15263;50.562;311
15264;50.566;363
15265;50.569;266
15266;50.572;321
15267;50.576;187
15268;50.579;416
15269;50.582;152
15270;50.585;264
15271;50.589;331
15272;50.592;183
15273;50.595;347
15274;50.599;217
15275;50.602;192
15276;50.605;192
15277;50.609;238
15278;50.612;307
15279;50.615;382
15280;50.619;176
15281;50.622;326
15282;50.625;218
15283;50.628;296
15284;50.632;150
15285;50.635;293
15286;50.638;315
15287;50.642;322
15288;50.645;197
15289;50.648;176
15290;50.652;186
15291;50.655;224
15292;50.658;192
15293;50.662;221
15294;50.665;261
15295;50.668;304
15296;50.671;215
15297;50.675;214
15298;50.678;213
15299;50.681;205
15300;50.685;236
15301;50.688;205
15302;50.691;293
15303;50.695;241
15304;50.698;243
15305;50.701;208
15306;50.704;254
15307;50.708;219
15308;50.711;263
15309;50.714;271
15310;50.718;228
15311;50.721;257
15312;50.724;169
15313;50.728;157
15314;50.731;285
15315;50.734;178
15316;50.738;348
15317;50.741;217
15318;50.744;268
15319;50.747;261
15320;50.751;292
15321;50.754;187
15322;50.757;218
15323;50.761;305
15324;50.764;418
15325;50.768;388
15326;50.771;225
15327;50.774;359
15328;50.778;438
15329;50.781;289
15330;50.784;341
15331;50.787;250
15332;50.791;461
15333;50.794;288
15334;50.797;292
15335;50.801;354
15336;50.804;330
15337;50.807;194
15338;50.811;384
15339;50.814;357
15340;50.817;300
15341;50.820;309
15342;50.824;273
15343;50.827;403
15344;50.830;290
15345;50.834;369
15346;50.837;309
15347;50.840;236
15348;50.844;332
15349;50.847;851
15350;50.850;247
15351;50.854;212
15352;50.857;505
15353;50.860;390
15354;50.863;448
15355;50.867;2669
15356;50.870;358
15357;50.873;267
15358;50.877;302
15359;50.880;295
15360;50.883;361
15361;50.887;311
15362;50.890;374
15363;50.893;401
15364;50.897;320
15365;50.900;278
15366;50.903;677
15367;50.906;235
15368;50.910;269
15369;50.913;324
15370;50.916;468
15371;50.920;364
15372;50.923;349
15373;50.926;280
15374;50.930;272
15375;50.933;248
15376;50.936;295
15377;50.939;282
15378;50.943;340
15379;50.946;200
15380;50.949;272
15381;50.953;260
15382;50.956;798
15383;50.959;267
15384;50.963;325
15385;50.966;231
15386;50.969;301
15387;50.973;199
15388;50.976;232
15389;50.979;521
15390;50.982;327
15391;50.986;281
15392;50.989;367
15393;50.992;280
15394;50.996;284
15395;50.999;329
15396;51.002;331
15397;51.006;186
15398;51.009;276
15399;51.013;309
15400;51.016;275
15401;51.019;157
15402;51.022;215
15403;51.026;377
15404;51.029;297
15405;51.032;365
15406;51.036;288
15407;51.039;482
15408;51.042;590
15409;51.046;233
15410;51.049;377
15411;51.052;359
15412;51.056;312
15413;51.059;273
15414;51.062;250
15415;51.065;343
15416;51.069;326
15417;51.072;205
15418;51.075;417
15419;51.079;350
15420;51.082;219
15421;51.085;235
15422;51.089;276
15423;51.092;370
15424;51.095;342
15425;51.099;230
15426;51.102;237
15427;51.105;329
15428;51.108;306
15429;51.112;259
15430;51.115;324
15431;51.118;313
15432;51.122;232
15433;51.125;224
15434;51.128;1006
15435;51.132;286
15436;51.135;279
15437;51.138;346
15438;51.142;291
15439;51.145;342
15440;51.148;326
15441;51.151;358
15442;51.155;270
15443;51.158;225
15444;51.161;216
15445;51.165;187
15446;51.168;530
15447;51.171;271
15448;51.175;279
15449;51.178;371
15450;51.181;344
15451;51.184;364
15452;51.188;313
15453;51.191;301
15454;51.194;288
15455;51.198;1519
15456;51.201;353
15457;51.204;276
15458;51.208;324
15459;51.211;232
15460;51.214;184
15461;51.218;330
15462;51.221;656
15463;51.224;214
15464;51.227;284
15465;51.231;236
15466;51.234;239
15467;51.237;234
15468;51.241;283
15469;51.244;264
15470;51.247;265
15471;51.251;190
15472;51.254;239
15473;51.257;223
15474;51.261;272
15475;51.264;257
15476;51.268;521
15477;51.271;309
15478;51.274;166
15479;51.278;274
15480;51.281;309
15481;51.284;374
15482;51.288;245
15483;51.291;223
15484;51.294;421
15485;51.298;260
15486;51.301;631
15487;51.304;304
15488;51.307;254
15489;51.311;361
15490;51.314;238
15491;51.317;356
15492;51.321;364
15493;51.324;288
15494;51.327;239
15495;51.331;233
15496;51.334;412
15497;51.337;171
15498;51.340;311
15499;51.344;317
15500;51.347;494
15501;51.350;276
15502;51.354;426
15503;51.357;310
15504;51.360;364
15505;51.364;232
15506;51.367;415
15507;51.370;392
15508;51.374;295
15509;51.377;292
15510;51.380;309
15511;51.383;254
15512;51.387;251
15513;51.390;374
15514;51.393;331
15515;51.397;257
15516;51.400;270
15517;51.403;233
15518;51.407;200
15519;51.410;299
15520;51.413;258
15521;51.417;358
15522;51.420;319
15523;51.423;261
15524;51.426;305
15525;51.430;331
15526;51.433;385
15527;51.436;289
15528;51.440;344
15529;51.443;346
15530;51.446;227
15531;51.450;286
15532;51.453;325
15533;51.456;286
15534;51.459;273
15535;51.463;356
15536;51.466;287
15537;51.469;337
15538;51.473;362
15539;51.476;237
15540;51.479;319
15541;51.483;287
15542;51.486;423
15543;51.489;218
15544;51.493;249
15545;51.496;1653
15546;51.499;567
15547;51.502;519
15548;51.506;294
15549;51.509;300
15550;51.513;623
15551;51.516;1134
15552;51.519;387
15553;51.523;301
15554;51.526;3676
15555;51.529;359
15556;51.533;332
15557;51.536;288
15558;51.539;313
15559;51.542;346
15560;51.546;364
15561;51.549;277
15562;51.552;367
15563;51.556;280
15564;51.559;361
15565;51.562;416
15566;51.566;426
15567;51.569;382
15568;51.572;368
15569;51.575;336
15570;51.579;310
15571;51.582;452
15572;51.585;417
15573;51.589;352
15574;51.592;223
15575;51.595;331
15576;51.599;348
15577;51.602;511
15578;51.605;237
15579;51.609;234
15580;51.612;299
15581;51.615;278
15582;51.618;267
15583;51.622;240
15584;51.625;369
15585;51.628;333
15586;51.632;301
15587;51.635;349
15588;51.638;299
15589;51.642;314
15590;51.645;244
15591;51.648;446
15592;51.652;293
15593;51.655;230
15594;51.658;2923
15595;51.661;366
15596;51.665;356
15597;51.668;366
15598;51.671;286
15599;51.675;499
15600;51.678;385
15601;51.681;193
15602;51.685;379
15603;51.688;326
15604;51.691;337
15605;51.694;175
15606;51.698;349
15607;51.701;350
15608;51.704;365
15609;51.708;394
15610;51.711;397
15611;51.714;197
15612;51.718;316
15613;51.721;317
15614;51.724;270
15615;51.728;235
15616;51.731;203
15617;51.734;260
15618;51.737;246
15619;51.741;780
15620;51.744;510
15621;51.747;272
15622;51.751;284
15623;51.754;433
15624;51.757;182
15625;51.761;350
15626;51.764;252
15627;51.768;318
15628;51.771;247
15629;51.774;440
15630;51.777;165
15631;51.781;352
15632;51.784;498
15633;51.787;413
15634;51.791;263
15635;51.794;337
15636;51.797;315
15637;51.801;293
15638;51.804;234
15639;51.807;237
15640;51.810;343
15641;51.814;314
15642;51.817;241
15643;51.820;243
15644;51.824;365
15645;51.827;469
15646;51.830;325
15647;51.834;2104
15648;51.837;210
15649;51.840;408
15650;51.844;427
15651;51.847;170
15652;51.850;267
15653;51.853;396
15654;51.857;275
15655;51.860;390
15656;51.863;274
15657;51.867;293
15658;51.870;332
15659;51.873;327
15660;51.877;411
15661;51.880;306
15662;51.883;257
15663;51.887;350
15664;51.890;237
15665;51.893;391
15666;51.896;419
15667;51.900;207
15668;51.903;694
15669;51.906;355
15670;51.910;191
15671;51.913;331
15672;51.916;305
15673;51.920;396
15674;51.923;198
15675;51.926;454
15676;51.929;355
15677;51.933;351
15678;51.936;355
15679;51.939;265
15680;51.943;354
15681;51.946;402
15682;51.949;438
15683;51.953;382
15684;51.956;370
15685;51.959;267
15686;51.963;351
15687;51.966;227
15688;51.969;357
15689;51.972;406
15690;51.976;316
15691;51.979;312
15692;51.982;333
15693;51.986;362
15694;51.989;339
15695;51.992;355
15696;51.996;380
15697;51.999;288
