# Supplementary material for: Successive remodeling of IgG glycans using a solid-phase enzymatic platform
Source: Commun Biol. 2022 Apr 7;5:328. doi: 10.1038/s42003-022-03257-4 (PMC8990068; doi:10.1038/s42003-022-03257-4)
Supplement: Supplementary file 4 — Supplementary Data 1 [file 42003_2022_3257_MOESM4_ESM.zip › Source Data/Figure 2/Figure 2 GalT.txt]

#""
#Point;X(Minutes);Y(Counts)
0;0.038;79090
1;0.041;83952
2;0.044;85597
3;0.048;82493
4;0.051;90706
5;0.054;79211
6;0.058;81616
7;0.061;87418
8;0.064;77621
9;0.068;79851
10;0.071;77968
11;0.074;76316
12;0.078;87226
13;0.081;81409
14;0.084;83076
15;0.088;81015
16;0.091;74916
17;0.094;81350
18;0.098;76484
19;0.101;86588
20;0.104;79716
21;0.107;83912
22;0.111;80481
23;0.114;75645
24;0.117;81122
25;0.121;81143
26;0.124;82624
27;0.127;81598
28;0.131;81539
29;0.134;83086
30;0.137;87532
31;0.140;78638
32;0.144;88242
33;0.147;79479
34;0.150;78133
35;0.154;81323
36;0.157;85498
37;0.160;86213
38;0.164;81598
39;0.167;86565
40;0.170;76755
41;0.174;90008
42;0.177;90367
43;0.180;78571
44;0.183;83953
45;0.187;82338
46;0.190;82066
47;0.193;84754
48;0.197;77781
49;0.200;84607
50;0.203;78041
51;0.207;86307
52;0.210;86255
53;0.213;78940
54;0.216;80090
55;0.220;82673
56;0.223;87072
57;0.226;78656
58;0.230;78123
59;0.233;91631
60;0.236;84436
61;0.240;87011
62;0.243;80021
63;0.246;86543
64;0.250;79871
65;0.253;80590
66;0.256;88125
67;0.259;86964
68;0.263;75981
69;0.266;77971
70;0.269;81496
71;0.273;82854
72;0.276;86580
73;0.279;80753
74;0.283;84452
75;0.286;83283
76;0.289;89767
77;0.293;75322
78;0.296;85165
79;0.299;84685
80;0.302;77572
81;0.306;89251
82;0.309;83211
83;0.313;78374
84;0.316;78978
85;0.319;82467
86;0.323;79087
87;0.326;78165
88;0.329;81575
89;0.333;86479
90;0.336;79926
91;0.339;83502
92;0.342;89963
93;0.346;84427
94;0.349;88036
95;0.352;85948
96;0.356;78381
97;0.359;80115
98;0.362;83073
99;0.366;85777
100;0.369;88482
101;0.372;83125
102;0.375;83947
103;0.379;78780
104;0.382;79414
105;0.385;81191
106;0.389;83020
107;0.392;83643
108;0.395;79180
109;0.399;81511
110;0.402;92307
111;0.405;77826
112;0.409;83672
113;0.412;84406
114;0.415;78037
115;0.418;87798
116;0.422;82907
117;0.425;82873
118;0.428;82026
119;0.432;81080
120;0.435;86106
121;0.438;90000
122;0.442;85523
123;0.445;86045
124;0.448;82780
125;0.452;88256
126;0.455;78843
127;0.458;90223
128;0.461;82626
129;0.465;88322
130;0.468;87793
131;0.471;83767
132;0.475;83607
133;0.478;79404
134;0.481;88419
135;0.485;88688
136;0.488;90322
137;0.491;91418
138;0.494;81682
139;0.498;87242
140;0.501;79240
141;0.504;89721
142;0.508;97291
143;0.511;81222
144;0.514;82047
145;0.518;99316
146;0.521;91745
147;0.524;81628
148;0.528;89153
149;0.531;94306
150;0.534;87344
151;0.537;88387
152;0.541;81187
153;0.544;85750
154;0.547;92514
155;0.551;90956
156;0.554;78586
157;0.557;93906
158;0.561;83764
159;0.564;85407
160;0.568;86260
161;0.571;89535
162;0.574;89382
163;0.577;92189
164;0.581;84314
165;0.584;85388
166;0.587;85809
167;0.591;81685
168;0.594;81694
169;0.597;77931
170;0.601;80010
171;0.604;73891
172;0.607;94529
173;0.610;82647
174;0.614;87544
175;0.617;85596
176;0.620;91503
177;0.624;84332
178;0.627;80459
179;0.630;82331
180;0.634;84439
181;0.637;89415
182;0.640;86378
183;0.644;83577
184;0.647;85400
185;0.650;82303
186;0.653;84014
187;0.657;86204
188;0.660;80368
189;0.663;80190
190;0.667;83705
191;0.670;83364
192;0.673;82756
193;0.677;87223
194;0.680;82534
195;0.683;86521
196;0.687;78123
197;0.690;86281
198;0.693;89787
199;0.696;82739
200;0.700;83521
201;0.703;75265
202;0.706;83080
203;0.710;86996
204;0.713;86700
205;0.716;86132
206;0.720;88252
207;0.723;88245
208;0.726;79953
209;0.729;86465
210;0.733;90974
211;0.736;88792
212;0.739;85612
213;0.743;86154
214;0.746;84108
215;0.749;90692
216;0.753;88449
217;0.756;81392
218;0.759;97606
219;0.763;90643
220;0.766;100529
221;0.769;92908
222;0.772;92669
223;0.776;100283
224;0.779;93627
225;0.782;101725
226;0.786;92728
227;0.789;100951
228;0.792;111751
229;0.796;103130
230;0.799;102891
231;0.802;109354
232;0.805;120926
233;0.809;153777
234;0.812;213466
235;0.816;436262
236;0.819;813586
237;0.822;1418340
238;0.826;2253064
239;0.829;3254220
240;0.832;4113448
241;0.836;4908943
242;0.839;5561386
243;0.842;6093061
244;0.845;6264752
245;0.849;6344788
246;0.852;6673939
247;0.855;6165171
248;0.859;6252376
249;0.862;5866578
250;0.865;5238766
251;0.869;4739170
252;0.872;4402957
253;0.875;4533201
254;0.879;5261454
255;0.882;6407471
256;0.885;8356839
257;0.888;9607861
258;0.892;11134795
259;0.895;11650862
260;0.898;11924471
261;0.902;10842509
262;0.905;11150957
263;0.908;9878583
264;0.912;8921923
265;0.915;8035888
266;0.918;6703934
267;0.922;5505053
268;0.925;4620140
269;0.928;3785910
270;0.931;2938781
271;0.935;2255485
272;0.938;1806214
273;0.941;1429165
274;0.945;1155720
275;0.948;979124
276;0.951;787143
277;0.955;692365
278;0.958;607055
279;0.961;558280
280;0.964;511314
281;0.968;470889
282;0.971;484767
283;0.974;479264
284;0.978;503341
285;0.981;461399
286;0.984;505973
287;0.988;526740
288;0.991;530421
289;0.994;526678
290;0.998;546902
291;1.001;557074
292;1.004;888011
293;1.007;2587978
294;1.011;5781714
295;1.014;8987563
296;1.017;11342397
297;1.021;12878272
298;1.024;13810025
299;1.027;14850801
300;1.031;15385752
301;1.034;15711645
302;1.037;15580967
303;1.041;15388424
304;1.044;15955641
305;1.047;15281037
306;1.050;15349555
307;1.054;14875703
308;1.057;14570583
309;1.060;13895033
310;1.064;13213525
311;1.067;12318679
312;1.071;11667158
313;1.074;10499889
314;1.077;10063756
315;1.080;9239845
316;1.084;8350149
317;1.087;7971381
318;1.090;7068369
319;1.094;6593048
320;1.097;6029461
321;1.100;5631548
322;1.104;5154084
323;1.107;5001558
324;1.110;4534429
325;1.114;4592278
326;1.117;4380965
327;1.120;4408055
328;1.123;4496327
329;1.127;4919046
330;1.130;5400264
331;1.133;5900252
332;1.137;6534404
333;1.140;7371224
334;1.143;8176539
335;1.147;8715095
336;1.150;9859137
337;1.153;10551061
338;1.157;10862252
339;1.160;11656376
340;1.163;12420762
341;1.166;12904804
342;1.170;13362437
343;1.173;13742499
344;1.176;14667804
345;1.180;14891942
346;1.183;14943944
347;1.186;15135108
348;1.190;15522115
349;1.193;15605618
350;1.196;15327733
351;1.199;15642398
352;1.203;15059384
353;1.206;15405975
354;1.209;14708750
355;1.213;15207293
356;1.216;15100678
357;1.219;13565371
358;1.223;14200243
359;1.226;13715746
360;1.229;13160291
361;1.233;12671544
362;1.236;12721107
363;1.239;12017675
364;1.242;11306327
365;1.246;10600296
366;1.249;9814276
367;1.252;9068345
368;1.256;8781349
369;1.259;7810375
370;1.262;7252457
371;1.266;6656675
372;1.269;5862715
373;1.272;5457080
374;1.276;5043548
375;1.279;4683501
376;1.282;4205036
377;1.285;3969687
378;1.289;3836930
379;1.292;3525409
380;1.295;3367579
381;1.299;3218355
382;1.302;3192948
383;1.305;3069684
384;1.309;2972534
385;1.312;2958423
386;1.316;2871391
387;1.319;2754285
388;1.322;2694238
389;1.325;2673217
390;1.329;2634988
391;1.332;2601365
392;1.335;2514934
393;1.339;2455117
394;1.342;2485666
395;1.345;2369205
396;1.349;2382510
397;1.352;2311088
398;1.355;2301008
399;1.358;2269710
400;1.362;2168746
401;1.365;2166810
402;1.368;2059137
403;1.372;2024571
404;1.375;1906361
405;1.378;1850275
406;1.382;1813838
407;1.385;1688454
408;1.388;1659910
409;1.392;1591400
410;1.395;1495311
411;1.398;1426023
412;1.401;1399870
413;1.405;1291308
414;1.408;1276099
415;1.411;1201268
416;1.415;1161839
417;1.418;1127551
418;1.421;1096449
419;1.425;1068934
420;1.428;1040974
421;1.431;985959
422;1.434;998091
423;1.438;977331
424;1.441;951631
425;1.444;905461
426;1.448;970557
427;1.451;1033583
428;1.454;992956
429;1.458;1021510
430;1.461;1027191
431;1.464;1040470
432;1.468;1020926
433;1.471;1029770
434;1.474;1079250
435;1.477;961024
436;1.481;1047529
437;1.484;991167
438;1.487;991038
439;1.491;985486
440;1.494;956533
441;1.497;911944
442;1.501;931519
443;1.504;949579
444;1.507;908485
445;1.511;900882
446;1.514;856746
447;1.517;874459
448;1.520;874319
449;1.524;844753
450;1.527;838482
451;1.530;806059
452;1.534;807457
453;1.537;797567
454;1.540;771977
455;1.544;757153
456;1.547;712198
457;1.550;723777
458;1.553;692470
459;1.557;719002
460;1.560;688389
461;1.564;707214
462;1.567;719546
463;1.570;670465
464;1.574;687890
465;1.577;695361
466;1.580;669082
467;1.584;709271
468;1.587;697448
469;1.590;700469
470;1.593;695548
471;1.597;705981
472;1.600;720438
473;1.603;738184
474;1.607;729374
475;1.610;723417
476;1.613;765657
477;1.617;745421
478;1.620;784627
479;1.623;788425
480;1.627;834831
481;1.630;842060
482;1.633;834551
483;1.636;842281
484;1.640;844545
485;1.643;900282
486;1.646;884769
487;1.650;925735
488;1.653;924655
489;1.656;969876
490;1.660;918121
491;1.663;947569
492;1.666;967559
493;1.669;936470
494;1.673;956274
495;1.676;970849
496;1.679;915782
497;1.683;949015
498;1.686;938100
499;1.689;935679
500;1.693;987711
501;1.696;977725
502;1.699;983365
503;1.703;991731
504;1.706;1005635
505;1.709;1018938
506;1.712;991822
507;1.716;1021283
508;1.719;992128
509;1.722;1036093
510;1.726;1029024
511;1.729;991277
512;1.732;1039488
513;1.736;1020207
514;1.739;977455
515;1.742;978368
516;1.746;968756
517;1.749;955165
518;1.752;937766
519;1.755;923737
520;1.759;977254
521;1.762;929771
522;1.765;935763
523;1.769;901313
524;1.772;936489
525;1.775;916662
526;1.779;833299
527;1.782;751125
528;1.785;605177
529;1.788;498459
530;1.792;501105
531;1.795;495472
532;1.798;440821
533;1.802;349859
534;1.805;318189
535;1.808;228629
536;1.812;168910
537;1.815;133005
538;1.819;122501
539;1.822;109582
540;1.825;103720
541;1.828;111638
542;1.832;99245
543;1.835;103609
544;1.838;90361
545;1.842;87524
546;1.845;91881
547;1.848;87205
548;1.852;73174
549;1.855;77709
550;1.858;72771
551;1.862;69517
552;1.865;72952
553;1.868;68271
554;1.871;69507
555;1.875;65469
556;1.878;61321
557;1.881;58050
558;1.885;67762
559;1.888;66393
560;1.891;76688
561;1.895;82994
562;1.898;95666
563;1.901;101056
564;1.905;110374
565;1.908;124355
566;1.911;146190
567;1.914;169048
568;1.918;175197
569;1.921;206636
570;1.924;233342
571;1.928;254824
572;1.931;263898
573;1.934;288678
574;1.938;294896
575;1.941;295797
576;1.944;309400
577;1.947;304952
578;1.951;309814
579;1.954;314408
580;1.957;338375
581;1.961;341824
582;1.964;347153
583;1.967;396711
584;1.971;420038
585;1.974;394878
586;1.977;368504
587;1.981;346139
588;1.984;344789
589;1.987;330406
590;1.990;307867
591;1.994;294717
592;1.997;287685
593;2.000;277878
594;2.004;262469
595;2.007;242639
596;2.010;233785
597;2.014;230923
598;2.017;215887
599;2.020;206823
600;2.023;206355
601;2.027;218947
602;2.030;209011
603;2.033;194817
604;2.037;201523
605;2.040;212128
606;2.043;204251
607;2.047;192802
608;2.050;195715
609;2.053;187683
610;2.057;189504
611;2.060;184236
612;2.064;194063
613;2.067;192053
614;2.070;204392
615;2.074;212613
616;2.077;211016
617;2.080;211513
618;2.084;209517
619;2.087;226399
620;2.090;222792
621;2.094;209565
622;2.097;215435
623;2.100;232561
624;2.103;240237
625;2.107;233686
626;2.110;229566
627;2.113;235410
628;2.117;226300
629;2.120;225371
630;2.123;228743
631;2.127;248446
632;2.130;238495
633;2.133;248314
634;2.137;239801
635;2.140;224396
636;2.143;231332
637;2.146;238145
638;2.150;224403
639;2.153;223943
640;2.156;240928
641;2.160;231456
642;2.163;222988
643;2.166;229946
644;2.170;213118
645;2.173;217413
646;2.176;214546
647;2.180;213987
648;2.183;204607
649;2.186;215858
650;2.189;216713
651;2.193;204930
652;2.196;208851
653;2.199;220247
654;2.203;206028
655;2.206;194660
656;2.209;195227
657;2.213;206961
658;2.216;189461
659;2.219;194082
660;2.222;195173
661;2.226;193546
662;2.229;189438
663;2.232;183645
664;2.236;196118
665;2.239;196259
666;2.242;209377
667;2.246;185602
668;2.249;187190
669;2.252;201921
670;2.256;204651
671;2.259;197387
672;2.262;190781
673;2.265;200374
674;2.269;194897
675;2.272;197320
676;2.275;197462
677;2.279;200344
678;2.282;200249
679;2.285;200832
680;2.289;214991
681;2.292;205941
682;2.295;219185
683;2.298;206733
684;2.302;201394
685;2.305;203884
686;2.308;209570
687;2.312;216015
688;2.315;210004
689;2.319;200560
690;2.322;201776
691;2.325;189710
692;2.329;200100
693;2.332;192842
694;2.335;199761
695;2.338;183720
696;2.342;195856
697;2.345;183191
698;2.348;185321
699;2.352;190163
700;2.355;187898
701;2.358;185142
702;2.362;180296
703;2.365;175659
704;2.368;172245
705;2.372;175233
706;2.375;189402
707;2.378;167063
708;2.381;180292
709;2.385;169888
710;2.388;171419
711;2.391;188718
712;2.395;167153
713;2.398;174771
714;2.401;173452
715;2.405;169289
716;2.408;178564
717;2.411;156556
718;2.415;168302
719;2.418;160539
720;2.421;171240
721;2.424;169517
722;2.428;160075
723;2.431;169793
724;2.434;174078
725;2.438;175607
726;2.441;160821
727;2.444;170159
728;2.448;158652
729;2.451;173346
730;2.454;147804
731;2.457;164913
732;2.461;164928
733;2.464;159101
734;2.467;152878
735;2.471;159466
736;2.474;163714
737;2.477;167241
738;2.481;157924
739;2.484;159364
740;2.487;156446
741;2.491;157013
742;2.494;153037
743;2.497;125323
744;2.500;118547
745;2.504;116847
746;2.507;121279
747;2.510;123715
748;2.514;128802
749;2.517;161493
750;2.520;146420
751;2.524;177210
752;2.527;157608
753;2.530;158026
754;2.533;166188
755;2.537;153840
756;2.540;168258
757;2.543;145826
758;2.547;159766
759;2.550;159113
760;2.553;157447
761;2.557;157152
762;2.560;161264
763;2.564;153961
764;2.567;149328
765;2.570;154661
766;2.573;150030
767;2.577;157602
768;2.580;159876
769;2.583;154968
770;2.587;148010
771;2.590;151670
772;2.593;162603
773;2.597;172680
774;2.600;153696
775;2.603;157483
776;2.607;166549
777;2.610;147267
778;2.613;153439
779;2.616;147993
780;2.620;151805
781;2.623;165232
782;2.626;177171
783;2.630;194338
784;2.633;208890
785;2.636;283171
786;2.640;422765
787;2.643;578758
788;2.646;650088
789;2.650;618681
790;2.653;648987
791;2.656;679732
792;2.659;743672
793;2.663;833374
794;2.666;937582
795;2.669;1075865
796;2.673;1208847
797;2.676;1281151
798;2.679;1423367
799;2.683;1431463
800;2.686;1537115
801;2.689;1590608
802;2.692;1604844
803;2.696;1636508
804;2.699;1677567
805;2.702;1703525
806;2.706;1759567
807;2.709;1793586
808;2.712;1840819
809;2.716;1775572
810;2.719;1853682
811;2.722;1854424
812;2.726;1794220
813;2.729;1834193
814;2.732;1814372
815;2.735;1841010
816;2.739;1857032
817;2.742;1743907
818;2.745;1697933
819;2.749;1689199
820;2.752;1629234
821;2.755;1636810
822;2.759;1577133
823;2.762;1556720
824;2.765;1456373
825;2.769;1398145
826;2.772;1376397
827;2.775;1311645
828;2.778;1171351
829;2.782;1117877
830;2.785;1042549
831;2.788;930713
832;2.792;864500
833;2.795;747435
834;2.798;670035
835;2.802;611231
836;2.805;601365
837;2.808;533870
838;2.811;509495
839;2.815;459084
840;2.818;440445
841;2.822;403542
842;2.825;387170
843;2.828;380748
844;2.832;344581
845;2.835;337221
846;2.838;299058
847;2.842;317395
848;2.845;297063
849;2.848;274130
850;2.851;285530
851;2.855;283067
852;2.858;266031
853;2.861;261475
854;2.865;259330
855;2.868;261181
856;2.871;265677
857;2.875;274428
858;2.878;267684
859;2.881;254253
860;2.885;279064
861;2.888;249079
862;2.891;245353
863;2.894;247061
864;2.898;272096
865;2.901;243607
866;2.904;253372
867;2.908;248952
868;2.911;242507
869;2.914;254316
870;2.918;247530
871;2.921;250845
872;2.924;247018
873;2.927;245109
874;2.931;237893
875;2.934;235671
876;2.937;238830
877;2.941;230267
878;2.944;232013
879;2.947;232390
880;2.951;226305
881;2.954;220903
882;2.957;223635
883;2.961;213393
884;2.964;203152
885;2.967;207139
886;2.970;195620
887;2.974;201324
888;2.977;184880
889;2.980;176011
890;2.984;179010
891;2.987;160310
892;2.990;167793
893;2.994;170718
894;2.997;166234
895;3.000;161255
896;3.004;162810
897;3.007;165639
898;3.010;150704
899;3.013;158099
900;3.017;165875
901;3.020;161385
902;3.023;153617
903;3.027;160101
904;3.030;164858
905;3.033;173400
906;3.037;161270
907;3.040;178494
908;3.043;178906
909;3.046;172812
910;3.050;184493
911;3.053;182835
912;3.056;181184
913;3.060;192748
914;3.064;200874
915;3.067;187741
916;3.070;197593
917;3.074;197704
918;3.077;195108
919;3.080;191544
920;3.083;190111
921;3.087;185189
922;3.090;193926
923;3.093;186192
924;3.097;199472
925;3.100;211859
926;3.103;196258
927;3.107;175919
928;3.110;191909
929;3.113;191156
930;3.117;185509
931;3.120;189230
932;3.123;195387
933;3.126;192998
934;3.130;185838
935;3.133;183168
936;3.136;200413
937;3.140;179662
938;3.143;187495
939;3.146;185115
940;3.150;177928
941;3.153;186171
942;3.156;183040
943;3.160;188869
944;3.163;192571
945;3.166;180709
946;3.169;175774
947;3.173;187615
948;3.176;184384
949;3.179;190037
950;3.183;173706
951;3.186;178472
952;3.189;174002
953;3.193;171242
954;3.196;185499
955;3.199;187981
956;3.202;172785
957;3.206;174005
958;3.209;167069
959;3.212;169479
960;3.216;177178
961;3.219;177082
962;3.222;179235
963;3.226;182705
964;3.229;182120
965;3.232;173264
966;3.236;185599
967;3.239;188305
968;3.242;183642
969;3.245;173283
970;3.249;179344
971;3.252;189790
972;3.255;181217
973;3.259;178577
974;3.262;186698
975;3.265;180953
976;3.269;180616
977;3.272;177133
978;3.275;189916
979;3.279;204820
980;3.282;197171
981;3.285;204816
982;3.288;210932
983;3.292;207998
984;3.295;221041
985;3.298;213653
986;3.302;225094
987;3.305;227159
988;3.308;230383
989;3.312;220913
990;3.315;220588
991;3.319;218742
992;3.322;226359
993;3.325;215154
994;3.328;217550
995;3.332;209471
996;3.335;212590
997;3.338;207964
998;3.342;192500
999;3.345;190107
1000;3.348;196369
1001;3.352;185740
1002;3.355;190058
1003;3.358;184646
1004;3.362;167565
1005;3.365;178287
1006;3.368;180126
1007;3.371;169770
1008;3.375;176075
1009;3.378;169873
1010;3.381;158286
1011;3.385;167040
1012;3.388;144890
1013;3.391;144738
1014;3.395;150122
1015;3.398;145430
1016;3.401;149585
1017;3.405;149474
1018;3.408;154783
1019;3.411;141843
1020;3.414;138977
1021;3.418;137453
1022;3.421;131816
1023;3.424;142131
1024;3.428;141242
1025;3.431;139929
1026;3.434;135490
1027;3.438;133493
1028;3.441;145674
1029;3.444;131733
1030;3.447;126271
1031;3.451;135867
1032;3.454;142867
1033;3.457;136887
1034;3.461;135237
1035;3.464;143375
1036;3.467;139953
1037;3.471;136002
1038;3.474;139771
1039;3.477;132946
1040;3.481;141173
1041;3.484;136863
1042;3.487;149161
1043;3.490;139974
1044;3.494;137643
1045;3.497;141572
1046;3.500;148293
1047;3.504;135461
1048;3.507;132196
1049;3.510;135869
1050;3.514;144642
1051;3.517;123929
1052;3.520;141713
1053;3.524;135087
1054;3.527;137705
1055;3.530;132007
1056;3.533;130003
1057;3.537;134182
1058;3.540;142298
1059;3.543;132067
1060;3.547;136331
1061;3.550;127346
1062;3.553;133345
1063;3.557;131427
1064;3.560;147709
1065;3.564;135056
1066;3.567;135525
1067;3.570;153672
1068;3.573;148439
1069;3.577;148134
1070;3.580;145054
1071;3.583;143795
1072;3.587;149304
1073;3.590;156686
1074;3.593;141645
1075;3.597;140572
1076;3.600;141417
1077;3.603;154479
1078;3.606;140915
1079;3.610;155381
1080;3.613;156132
1081;3.616;149015
1082;3.620;148854
1083;3.623;157394
1084;3.626;141407
1085;3.630;160355
1086;3.633;150402
1087;3.636;136039
1088;3.640;149135
1089;3.643;150601
1090;3.646;149181
1091;3.649;142612
1092;3.653;142290
1093;3.656;151378
1094;3.659;137011
1095;3.663;157211
1096;3.666;142904
1097;3.669;136805
1098;3.673;153884
1099;3.676;152257
1100;3.679;156494
1101;3.682;153396
1102;3.686;133612
1103;3.689;139202
1104;3.692;139464
1105;3.696;147049
1106;3.699;138388
1107;3.702;142275
1108;3.706;149180
1109;3.709;138045
1110;3.712;139615
1111;3.716;143442
1112;3.719;143351
1113;3.722;142811
1114;3.725;138427
1115;3.729;144784
1116;3.732;139622
1117;3.735;146170
1118;3.739;141349
1119;3.742;147048
1120;3.745;147544
1121;3.749;134703
1122;3.752;138931
1123;3.755;149055
1124;3.759;142543
1125;3.762;134646
1126;3.765;127365
1127;3.768;136768
1128;3.772;146019
1129;3.775;142328
1130;3.778;138469
1131;3.782;140051
1132;3.785;141442
1133;3.788;144457
1134;3.792;141962
1135;3.795;153481
1136;3.798;143071
1137;3.801;133404
1138;3.805;134280
1139;3.808;138498
1140;3.811;133928
1141;3.815;137916
1142;3.818;134730
1143;3.822;147685
1144;3.825;144280
1145;3.828;140827
1146;3.832;137506
1147;3.835;145851
1148;3.838;146666
1149;3.841;151948
1150;3.845;146329
1151;3.848;145613
1152;3.851;157858
1153;3.855;156235
1154;3.858;155616
1155;3.861;156493
1156;3.865;149510
1157;3.868;146942
1158;3.871;155060
1159;3.875;155386
1160;3.878;147259
1161;3.881;155895
1162;3.884;152903
1163;3.888;155069
1164;3.891;160454
1165;3.894;165113
1166;3.898;155045
1167;3.901;166361
1168;3.904;162306
1169;3.908;163159
1170;3.911;166929
1171;3.914;163477
1172;3.918;166777
1173;3.921;169823
1174;3.924;174970
1175;3.927;164933
1176;3.931;172803
1177;3.934;163147
1178;3.937;157794
1179;3.941;163825
1180;3.944;158901
1181;3.947;158790
1182;3.951;153090
1183;3.954;167088
1184;3.957;168503
1185;3.960;155552
1186;3.964;149804
1187;3.967;158591
1188;3.970;171473
1189;3.974;153042
1190;3.977;151286
1191;3.980;149249
1192;3.984;159687
1193;3.987;151919
1194;3.990;157010
1195;3.994;143027
1196;3.997;150707
1197;4.000;143546
1198;4.003;148653
1199;4.007;149456
1200;4.010;156296
1201;4.013;145338
1202;4.017;148272
1203;4.020;164623
1204;4.023;143619
1205;4.027;148604
1206;4.030;139113
1207;4.033;141130
1208;4.036;152809
1209;4.040;134812
1210;4.043;140346
1211;4.046;141475
1212;4.050;140690
1213;4.053;134572
1214;4.056;149894
1215;4.060;137862
1216;4.063;141647
1217;4.067;135761
1218;4.070;129188
1219;4.073;130308
1220;4.076;140431
1221;4.080;144034
1222;4.083;146124
1223;4.086;132563
1224;4.090;129221
1225;4.093;135554
1226;4.096;143029
1227;4.100;144230
1228;4.103;136538
1229;4.106;137335
1230;4.110;134458
1231;4.113;127753
1232;4.116;129179
1233;4.119;130046
1234;4.123;137690
1235;4.126;131763
1236;4.129;137203
1237;4.133;139090
1238;4.136;131446
1239;4.139;138448
1240;4.143;136947
1241;4.146;129206
1242;4.149;133463
1243;4.153;132462
1244;4.156;135575
1245;4.159;138378
1246;4.162;136019
1247;4.166;135771
1248;4.169;131861
1249;4.172;132703
1250;4.176;125544
1251;4.179;132603
1252;4.182;132270
1253;4.186;135249
1254;4.189;138265
1255;4.192;139025
1256;4.195;126900
1257;4.199;130464
1258;4.202;140039
1259;4.205;134541
1260;4.209;136550
1261;4.212;141160
1262;4.215;135389
1263;4.219;121255
1264;4.222;133382
1265;4.225;138365
1266;4.229;141202
1267;4.232;124004
1268;4.235;138057
1269;4.238;128683
1270;4.242;135667
1271;4.245;134338
1272;4.248;138580
1273;4.252;128847
1274;4.255;121598
1275;4.258;133306
1276;4.262;131343
1277;4.265;128187
1278;4.268;126834
1279;4.271;116391
1280;4.275;130709
1281;4.278;125807
1282;4.281;127788
1283;4.285;126645
1284;4.288;130803
1285;4.291;122320
1286;4.295;127684
1287;4.298;121897
1288;4.301;120721
1289;4.305;121532
1290;4.308;137895
1291;4.311;125649
1292;4.315;122871
1293;4.318;130952
1294;4.321;127073
1295;4.325;115749
1296;4.328;125627
1297;4.331;131769
1298;4.335;121065
1299;4.338;124924
1300;4.341;123647
1301;4.345;123378
1302;4.348;128068
1303;4.351;113094
1304;4.354;121815
1305;4.358;110396
1306;4.361;122466
1307;4.364;128187
1308;4.368;118658
1309;4.371;117919
1310;4.374;129215
1311;4.378;126189
1312;4.381;125191
1313;4.384;128199
1314;4.388;119812
1315;4.391;130602
1316;4.394;122641
1317;4.397;128322
1318;4.401;119699
1319;4.404;121783
1320;4.407;110717
1321;4.411;126091
1322;4.414;113446
1323;4.417;121855
1324;4.421;119732
1325;4.424;126635
1326;4.427;120445
1327;4.430;120240
1328;4.434;125980
1329;4.437;120321
1330;4.440;119275
1331;4.444;128290
1332;4.447;128267
1333;4.450;119043
1334;4.454;118323
1335;4.457;120871
1336;4.460;105871
1337;4.464;126754
1338;4.467;115453
1339;4.470;126495
1340;4.473;115928
1341;4.477;122871
1342;4.480;127716
1343;4.483;116578
1344;4.487;116836
1345;4.490;121225
1346;4.493;118962
1347;4.497;118550
1348;4.500;119017
1349;4.503;109625
1350;4.507;110346
1351;4.510;114290
1352;4.513;119417
1353;4.516;118763
1354;4.520;115089
1355;4.523;120495
1356;4.526;118776
1357;4.530;119415
1358;4.533;124900
1359;4.536;126522
1360;4.540;116047
1361;4.543;121703
1362;4.546;121981
1363;4.549;117176
1364;4.553;115461
1365;4.556;119914
1366;4.559;108934
1367;4.563;122028
1368;4.566;121614
1369;4.570;115182
1370;4.573;119757
1371;4.576;118405
1372;4.580;110160
1373;4.583;115632
1374;4.586;124348
1375;4.589;119238
1376;4.593;123122
1377;4.596;116259
1378;4.599;125561
1379;4.603;120465
1380;4.606;114244
1381;4.609;117221
1382;4.613;121886
1383;4.616;115801
1384;4.619;118734
1385;4.623;115305
1386;4.626;124386
1387;4.629;124055
1388;4.632;121456
1389;4.636;117208
1390;4.639;115068
1391;4.642;118440
1392;4.646;121037
1393;4.649;117424
1394;4.652;114450
1395;4.656;118223
1396;4.659;118898
1397;4.662;113028
1398;4.665;117650
1399;4.669;119058
1400;4.672;113988
1401;4.675;116531
1402;4.679;120474
1403;4.682;114823
1404;4.685;114777
1405;4.689;112341
1406;4.692;117951
1407;4.695;113618
1408;4.699;129130
1409;4.702;129153
1410;4.705;113577
1411;4.708;121420
1412;4.712;116407
1413;4.715;125579
1414;4.718;126470
1415;4.722;127177
1416;4.725;124893
1417;4.728;117152
1418;4.732;106358
1419;4.735;121385
1420;4.738;126898
1421;4.742;117668
1422;4.745;111594
1423;4.748;115274
1424;4.751;111046
1425;4.755;118971
1426;4.758;125857
1427;4.761;114082
1428;4.765;119355
1429;4.768;119553
1430;4.771;115286
1431;4.775;116872
1432;4.778;122095
1433;4.781;127136
1434;4.784;111804
1435;4.788;122748
1436;4.791;114089
1437;4.794;116988
1438;4.798;125435
1439;4.801;129095
1440;4.804;124373
1441;4.808;123366
1442;4.811;119113
1443;4.815;114356
1444;4.818;113845
1445;4.821;117688
1446;4.825;122722
1447;4.828;119152
1448;4.831;119761
1449;4.835;116098
1450;4.838;118848
1451;4.841;129514
1452;4.845;114950
1453;4.848;121356
1454;4.851;120940
1455;4.855;116066
1456;4.858;119668
1457;4.861;107155
1458;4.864;123380
1459;4.868;117819
1460;4.871;118579
1461;4.874;121693
1462;4.878;114115
1463;4.881;124151
1464;4.884;129563
1465;4.888;116066
1466;4.891;122277
1467;4.894;112954
1468;4.898;116313
1469;4.901;130141
1470;4.904;124141
1471;4.907;127162
1472;4.911;124967
1473;4.914;127025
1474;4.917;125411
1475;4.921;122288
1476;4.924;124739
1477;4.927;119474
1478;4.931;119262
1479;4.934;122127
1480;4.937;136073
1481;4.940;128278
1482;4.944;123123
1483;4.947;119935
1484;4.950;131028
1485;4.954;130660
1486;4.957;129535
1487;4.960;130790
1488;4.964;120885
1489;4.967;128496
1490;4.970;138605
1491;4.974;119951
1492;4.977;136005
1493;4.980;137148
1494;4.983;137510
1495;4.987;117518
1496;4.990;114858
1497;4.993;137657
1498;4.997;134629
1499;5.000;133446
1500;5.003;122416
1501;5.007;125953
1502;5.010;116728
1503;5.013;123015
1504;5.017;132653
1505;5.020;126996
1506;5.023;131049
1507;5.026;138720
1508;5.030;133480
1509;5.033;120451
1510;5.036;126789
1511;5.040;127385
1512;5.043;125757
1513;5.046;131830
1514;5.050;129595
1515;5.053;133068
1516;5.056;129597
1517;5.059;134583
1518;5.063;138127
1519;5.066;123016
1520;5.070;126261
1521;5.073;137258
1522;5.076;135830
1523;5.080;141554
1524;5.083;138202
1525;5.086;138198
1526;5.090;137148
1527;5.093;136575
1528;5.096;141701
1529;5.099;147778
1530;5.103;134735
1531;5.106;142054
1532;5.109;137474
1533;5.113;132677
1534;5.116;139095
1535;5.119;157893
1536;5.123;140067
1537;5.126;150930
1538;5.129;134660
1539;5.133;140181
1540;5.136;134366
1541;5.139;147474
1542;5.142;165520
1543;5.146;148719
1544;5.149;133151
1545;5.152;150792
1546;5.156;146598
1547;5.159;138499
1548;5.162;140298
1549;5.166;145878
1550;5.169;132741
1551;5.172;149706
1552;5.175;142652
1553;5.179;139145
1554;5.182;150432
1555;5.185;146781
1556;5.189;134638
1557;5.192;134023
1558;5.195;133457
1559;5.199;145272
1560;5.202;137288
1561;5.205;142821
1562;5.209;121202
1563;5.212;137789
1564;5.215;135757
1565;5.218;123153
1566;5.222;121991
1567;5.225;135717
1568;5.228;148704
1569;5.232;132427
1570;5.235;130739
1571;5.238;129050
1572;5.242;132787
1573;5.245;133176
1574;5.248;124120
1575;5.252;133258
1576;5.255;137909
1577;5.258;139384
1578;5.261;141142
1579;5.265;141029
1580;5.268;138153
1581;5.271;137024
1582;5.275;122306
1583;5.278;133290
1584;5.281;128030
1585;5.285;131652
1586;5.288;133656
1587;5.291;128420
1588;5.294;117483
1589;5.298;129183
1590;5.301;122537
1591;5.304;129809
1592;5.308;128524
1593;5.311;123557
1594;5.315;122851
1595;5.318;119935
1596;5.321;129957
1597;5.325;122005
1598;5.328;129742
1599;5.331;136971
1600;5.334;128184
1601;5.338;123550
1602;5.341;121516
1603;5.344;129954
1604;5.348;133363
1605;5.351;119571
1606;5.354;122054
1607;5.358;130644
1608;5.361;126249
1609;5.364;121291
1610;5.368;120574
1611;5.371;125216
1612;5.374;122278
1613;5.377;129664
1614;5.381;132372
1615;5.384;122850
1616;5.387;125746
1617;5.391;134033
1618;5.394;124937
1619;5.397;128446
1620;5.401;122207
1621;5.404;132833
1622;5.407;134600
1623;5.410;120365
1624;5.414;130198
1625;5.417;127945
1626;5.420;127390
1627;5.424;120707
1628;5.427;123713
1629;5.430;111152
1630;5.434;125563
1631;5.437;121259
1632;5.440;123266
1633;5.444;129252
1634;5.447;133821
1635;5.450;130231
1636;5.453;119344
1637;5.457;129051
1638;5.460;127493
1639;5.463;122663
1640;5.467;122454
1641;5.470;128329
1642;5.473;121457
1643;5.477;118208
1644;5.480;123988
1645;5.483;122088
1646;5.487;124426
1647;5.490;131878
1648;5.493;129222
1649;5.496;116230
1650;5.500;119192
1651;5.503;117927
1652;5.506;120032
1653;5.510;129526
1654;5.513;132351
1655;5.516;124490
1656;5.520;118617
1657;5.523;128195
1658;5.526;121452
1659;5.529;131445
1660;5.533;134690
1661;5.536;120822
1662;5.539;129874
1663;5.543;117022
1664;5.546;125706
1665;5.549;133737
1666;5.553;119521
1667;5.556;123716
1668;5.559;128568
1669;5.563;119063
1670;5.566;126427
1671;5.569;117267
1672;5.573;123549
1673;5.576;125100
1674;5.579;129329
1675;5.583;122524
1676;5.586;114625
1677;5.589;113592
1678;5.593;118566
1679;5.596;125021
1680;5.599;126064
1681;5.603;122170
1682;5.606;129339
1683;5.609;133279
1684;5.612;122739
1685;5.616;116817
1686;5.619;124003
1687;5.622;123578
1688;5.626;116667
1689;5.629;122378
1690;5.632;126137
1691;5.636;126368
1692;5.639;124658
1693;5.642;112393
1694;5.646;123683
1695;5.649;128509
1696;5.652;125316
1697;5.655;128305
1698;5.659;127547
1699;5.662;122419
1700;5.665;111139
1701;5.669;120602
1702;5.672;126299
1703;5.675;117657
1704;5.679;129849
1705;5.682;119187
1706;5.685;126433
1707;5.688;109298
1708;5.692;124382
1709;5.695;115598
1710;5.698;132368
1711;5.702;117966
1712;5.705;119246
1713;5.708;114485
1714;5.712;118050
1715;5.715;123125
1716;5.718;124517
1717;5.722;117576
1718;5.725;115877
1719;5.728;120633
1720;5.731;126023
1721;5.735;119182
1722;5.738;114121
1723;5.741;113605
1724;5.745;116214
1725;5.748;119945
1726;5.751;108066
1727;5.755;121668
1728;5.758;116518
1729;5.761;121612
1730;5.764;115867
1731;5.768;127489
1732;5.771;118637
1733;5.774;126068
1734;5.778;123841
1735;5.781;118892
1736;5.784;111203
1737;5.788;118578
1738;5.791;124887
1739;5.794;118349
1740;5.798;121714
1741;5.801;117929
1742;5.804;117468
1743;5.807;120066
1744;5.811;114943
1745;5.814;114903
1746;5.818;117450
1747;5.821;114363
1748;5.824;117093
1749;5.828;111700
1750;5.831;116040
1751;5.834;112369
1752;5.838;117469
1753;5.841;114608
1754;5.844;128665
1755;5.847;125871
1756;5.851;117875
1757;5.854;115655
1758;5.857;127477
1759;5.861;111380
1760;5.864;121073
1761;5.867;121308
1762;5.871;116538
1763;5.874;123861
1764;5.877;114901
1765;5.881;113598
1766;5.884;117223
1767;5.887;113239
1768;5.890;122188
1769;5.894;112298
1770;5.897;113178
1771;5.900;122936
1772;5.904;118850
1773;5.907;123184
1774;5.910;119520
1775;5.914;118988
1776;5.917;118468
1777;5.920;111300
1778;5.923;117325
1779;5.927;118258
1780;5.930;111779
1781;5.933;116556
1782;5.937;116172
1783;5.940;110768
1784;5.943;112941
1785;5.947;115453
1786;5.950;119472
1787;5.953;123889
1788;5.957;108392
1789;5.960;116361
1790;5.963;109521
1791;5.966;119028
1792;5.970;114670
1793;5.973;112611
1794;5.976;118715
1795;5.980;111721
1796;5.983;120548
1797;5.986;123402
1798;5.990;113198
1799;5.993;112091
1800;5.996;118533
1801;5.999;108444
1802;6.003;118251
1803;6.006;115284
1804;6.009;117757
1805;6.013;114960
1806;6.016;122431
1807;6.019;112970
1808;6.023;114655
1809;6.026;116609
1810;6.029;107948
1811;6.033;122378
1812;6.036;122891
1813;6.039;116366
1814;6.042;110842
1815;6.046;111847
1816;6.049;112595
1817;6.052;116621
1818;6.056;110492
1819;6.059;115685
1820;6.063;109977
1821;6.066;113621
1822;6.069;110549
1823;6.073;114035
1824;6.076;110539
1825;6.079;109972
1826;6.082;122259
1827;6.086;111849
1828;6.089;112062
1829;6.092;112159
1830;6.096;112473
1831;6.099;115448
1832;6.102;108262
1833;6.106;107513
1834;6.109;109014
1835;6.112;106468
1836;6.116;111438
1837;6.119;109347
1838;6.122;115674
1839;6.125;107564
1840;6.129;113546
1841;6.132;104854
1842;6.135;118811
1843;6.139;114152
1844;6.142;128256
1845;6.145;112637
1846;6.149;109615
1847;6.152;107642
1848;6.155;115492
1849;6.158;110306
1850;6.162;118412
1851;6.165;109873
1852;6.168;113571
1853;6.172;112426
1854;6.175;105952
1855;6.178;110274
1856;6.182;104628
1857;6.185;120095
1858;6.188;115130
1859;6.192;104183
1860;6.195;111141
1861;6.198;108997
1862;6.201;105897
1863;6.205;115376
1864;6.208;105343
1865;6.211;107989
1866;6.215;100603
1867;6.218;118912
1868;6.221;106250
1869;6.225;113850
1870;6.228;109035
1871;6.231;111091
1872;6.235;116287
1873;6.238;103709
1874;6.241;108299
1875;6.244;115612
1876;6.248;116609
1877;6.251;103726
1878;6.254;114050
1879;6.258;115495
1880;6.261;102621
1881;6.264;108062
1882;6.268;117103
1883;6.271;106583
1884;6.274;111814
1885;6.277;110092
1886;6.281;116354
1887;6.284;105210
1888;6.287;113940
1889;6.291;111009
1890;6.294;110408
1891;6.297;104942
1892;6.301;108190
1893;6.304;113855
1894;6.307;117426
1895;6.311;116406
1896;6.314;115097
1897;6.318;122782
1898;6.321;114048
1899;6.324;115141
1900;6.328;111052
1901;6.331;108815
1902;6.334;122482
1903;6.338;118302
1904;6.341;120381
1905;6.344;108753
1906;6.348;119956
1907;6.351;128861
1908;6.354;128308
1909;6.357;123558
1910;6.361;132955
1911;6.364;126607
1912;6.367;141545
1913;6.371;133164
1914;6.374;131636
1915;6.377;124556
1916;6.381;138621
1917;6.384;128752
1918;6.387;128004
1919;6.391;124373
1920;6.394;128294
1921;6.397;122140
1922;6.400;130175
1923;6.404;130715
1924;6.407;136149
1925;6.410;121811
1926;6.414;133173
1927;6.417;116158
1928;6.420;125866
1929;6.424;126712
1930;6.427;122556
1931;6.430;117496
1932;6.433;130730
1933;6.437;126123
1934;6.440;128301
1935;6.443;112797
1936;6.447;117974
1937;6.450;121247
1938;6.453;115364
1939;6.457;123451
1940;6.460;114016
1941;6.463;122758
1942;6.467;123586
1943;6.470;122610
1944;6.473;119752
1945;6.476;113727
1946;6.480;122098
1947;6.483;107550
1948;6.486;121873
1949;6.490;132315
1950;6.493;127105
1951;6.496;124076
1952;6.500;121741
1953;6.503;125538
1954;6.506;126394
1955;6.509;118872
1956;6.513;120633
1957;6.516;125220
1958;6.519;129304
1959;6.523;129213
1960;6.526;125876
1961;6.529;131830
1962;6.533;128225
1963;6.536;123821
1964;6.539;123298
1965;6.543;126715
1966;6.546;121730
1967;6.549;123261
1968;6.552;135419
1969;6.556;129815
1970;6.559;131074
1971;6.563;124272
1972;6.566;134779
1973;6.569;135645
1974;6.573;130063
1975;6.576;123312
1976;6.579;123809
1977;6.583;121119
1978;6.586;130226
1979;6.589;128209
1980;6.592;125073
1981;6.596;137591
1982;6.599;133585
1983;6.602;123311
1984;6.606;127699
1985;6.609;128721
1986;6.612;123067
1987;6.616;137293
1988;6.619;124167
1989;6.622;114438
1990;6.626;119647
1991;6.629;115031
1992;6.632;117069
1993;6.635;117431
1994;6.639;114946
1995;6.642;119295
1996;6.645;111497
1997;6.649;105441
1998;6.652;115514
1999;6.655;116358
2000;6.659;109482
2001;6.662;123932
2002;6.665;109926
2003;6.668;103986
2004;6.672;123956
2005;6.675;106028
2006;6.678;114047
2007;6.682;116080
2008;6.685;109204
2009;6.688;106532
2010;6.692;109694
2011;6.695;106372
2012;6.698;103328
2013;6.702;109331
2014;6.705;104580
2015;6.708;116225
2016;6.711;102904
2017;6.715;104700
2018;6.718;102619
2019;6.721;107082
2020;6.725;107462
2021;6.728;105652
2022;6.731;103017
2023;6.735;102823
2024;6.738;96766
2025;6.741;105757
2026;6.745;106455
2027;6.748;106561
2028;6.751;110332
2029;6.754;107295
2030;6.758;96180
2031;6.761;103588
2032;6.764;108474
2033;6.768;106979
2034;6.771;104635
2035;6.774;106491
2036;6.778;98039
2037;6.781;99467
2038;6.784;110009
2039;6.787;109016
2040;6.791;105811
2041;6.794;105407
2042;6.797;94233
2043;6.801;99382
2044;6.804;98878
2045;6.807;105864
2046;6.811;102043
2047;6.814;105091
2048;6.818;102720
2049;6.821;100898
2050;6.824;92559
2051;6.827;98439
2052;6.831;95119
2053;6.834;96744
2054;6.837;102461
2055;6.841;101475
2056;6.844;92871
2057;6.847;100411
2058;6.851;101780
2059;6.854;104052
2060;6.857;106204
2061;6.861;96299
2062;6.864;102624
2063;6.867;98894
2064;6.870;94578
2065;6.874;108887
2066;6.877;111457
2067;6.880;109485
2068;6.884;100197
2069;6.887;108647
2070;6.890;99178
2071;6.894;104890
2072;6.897;97931
2073;6.900;106611
2074;6.903;102079
2075;6.907;98576
2076;6.910;103698
2077;6.913;107303
2078;6.917;100688
2079;6.920;110348
2080;6.923;105848
2081;6.927;108144
2082;6.930;110443
2083;6.933;96481
2084;6.937;102053
2085;6.940;99274
2086;6.943;110181
2087;6.946;95418
2088;6.950;101827
2089;6.953;99789
2090;6.956;102454
2091;6.960;105964
2092;6.963;106117
2093;6.966;94758
2094;6.970;105418
2095;6.973;104073
2096;6.976;100276
2097;6.980;107845
2098;6.983;106734
2099;6.986;102679
2100;6.989;116067
2101;6.993;107859
2102;6.996;106997
2103;6.999;102679
2104;7.003;100187
2105;7.006;105202
2106;7.009;104641
2107;7.013;99704
2108;7.016;103010
2109;7.019;99755
2110;7.022;106242
2111;7.026;107416
2112;7.029;104987
2113;7.032;103189
2114;7.036;104162
2115;7.039;99942
2116;7.042;102085
2117;7.046;99705
2118;7.049;103327
2119;7.052;98985
2120;7.056;103835
2121;7.059;99444
2122;7.062;92696
2123;7.066;102235
2124;7.069;103272
2125;7.072;100818
2126;7.076;88740
2127;7.079;103456
2128;7.082;97675
2129;7.086;97016
2130;7.089;98891
2131;7.092;101436
2132;7.096;107559
2133;7.099;102488
2134;7.102;102920
2135;7.105;104806
2136;7.109;98013
2137;7.112;98786
2138;7.115;97684
2139;7.119;93517
2140;7.122;92773
2141;7.125;91981
2142;7.129;92772
2143;7.132;100316
2144;7.135;85423
2145;7.139;97963
2146;7.142;96698
2147;7.145;102635
2148;7.148;95241
2149;7.152;101047
2150;7.155;92075
2151;7.158;95338
2152;7.162;99034
2153;7.165;96470
2154;7.168;100331
2155;7.172;94410
2156;7.175;101886
2157;7.178;97070
2158;7.181;90933
2159;7.185;96237
2160;7.188;84339
2161;7.191;98568
2162;7.195;94694
2163;7.198;91234
2164;7.201;87388
2165;7.205;89488
2166;7.208;94249
2167;7.211;100828
2168;7.215;96962
2169;7.218;92062
2170;7.221;91228
2171;7.224;92485
2172;7.228;95428
2173;7.231;94763
2174;7.234;89654
2175;7.238;91385
2176;7.241;96604
2177;7.244;103831
2178;7.248;101315
2179;7.251;94589
2180;7.254;95222
2181;7.258;92748
2182;7.261;92264
2183;7.264;94002
2184;7.267;88985
2185;7.271;91208
2186;7.274;91789
2187;7.277;95787
2188;7.281;84620
2189;7.284;98547
2190;7.287;102408
2191;7.291;92260
2192;7.294;89178
2193;7.297;96071
2194;7.300;95814
2195;7.304;84861
2196;7.307;97525
2197;7.310;85491
2198;7.314;87501
2199;7.317;87987
2200;7.321;93374
2201;7.324;87617
2202;7.327;98301
2203;7.331;85906
2204;7.334;92148
2205;7.337;96330
2206;7.340;89343
2207;7.344;94263
2208;7.347;91409
2209;7.350;86776
2210;7.354;81895
2211;7.357;91570
2212;7.360;86323
2213;7.364;95073
2214;7.367;90238
2215;7.370;83936
2216;7.374;95062
2217;7.377;96654
2218;7.380;89128
2219;7.383;87935
2220;7.387;98011
2221;7.390;94707
2222;7.393;87791
2223;7.397;90036
2224;7.400;98216
2225;7.403;91244
2226;7.407;96850
2227;7.410;86329
2228;7.413;90254
2229;7.416;89383
2230;7.420;92434
2231;7.423;88711
2232;7.426;86167
2233;7.430;97059
2234;7.433;91291
2235;7.436;90797
2236;7.440;81310
2237;7.443;97976
2238;7.446;86146
2239;7.450;93216
2240;7.453;98465
2241;7.456;99575
2242;7.459;90566
2243;7.463;86008
2244;7.466;86497
2245;7.469;85505
2246;7.473;95758
2247;7.476;86024
2248;7.479;88350
2249;7.483;89096
2250;7.486;84801
2251;7.489;89770
2252;7.493;86331
2253;7.496;83039
2254;7.499;90039
2255;7.502;94542
2256;7.506;93107
2257;7.509;86600
2258;7.512;85472
2259;7.516;90717
2260;7.519;91164
2261;7.522;95089
2262;7.526;97186
2263;7.529;90023
2264;7.532;88419
2265;7.535;89626
2266;7.539;85474
2267;7.542;89701
2268;7.545;89319
2269;7.549;88300
2270;7.552;88410
2271;7.555;84706
2272;7.559;89268
2273;7.562;82321
2274;7.566;88816
2275;7.569;92258
2276;7.572;89878
2277;7.575;85039
2278;7.579;90374
2279;7.582;91442
2280;7.585;88787
2281;7.589;87409
2282;7.592;92591
2283;7.595;93108
2284;7.599;88412
2285;7.602;83333
2286;7.605;90089
2287;7.609;78019
2288;7.612;90198
2289;7.615;90693
2290;7.618;96168
2291;7.622;89524
2292;7.625;87060
2293;7.628;90844
2294;7.632;83392
2295;7.635;88359
2296;7.638;83940
2297;7.642;90893
2298;7.645;89498
2299;7.648;92885
2300;7.651;85342
2301;7.655;88309
2302;7.658;93953
2303;7.661;76773
2304;7.665;87539
2305;7.668;93901
2306;7.671;81463
2307;7.675;85565
2308;7.678;80467
2309;7.681;88066
2310;7.685;84719
2311;7.688;91029
2312;7.691;86120
2313;7.694;88544
2314;7.698;82931
2315;7.701;86443
2316;7.704;82428
2317;7.708;77463
2318;7.711;85190
2319;7.714;82299
2320;7.718;96476
2321;7.721;85194
2322;7.724;83412
2323;7.728;82755
2324;7.731;81611
2325;7.734;84649
2326;7.737;87931
2327;7.741;84729
2328;7.744;81369
2329;7.747;87956
2330;7.751;90975
2331;7.754;87430
2332;7.757;82998
2333;7.761;80636
2334;7.764;83900
2335;7.767;91310
2336;7.770;97542
2337;7.774;83738
2338;7.777;91305
2339;7.780;88470
2340;7.784;86956
2341;7.787;87478
2342;7.790;84056
2343;7.794;85800
2344;7.797;84094
2345;7.800;89733
2346;7.804;89177
2347;7.807;91134
2348;7.810;83419
2349;7.814;78091
2350;7.817;83969
2351;7.820;85535
2352;7.824;86094
2353;7.827;84686
2354;7.830;78665
2355;7.834;83518
2356;7.837;81547
2357;7.840;80511
2358;7.844;84078
2359;7.847;82338
2360;7.850;84983
2361;7.853;81306
2362;7.857;86726
2363;7.860;80399
2364;7.863;90575
2365;7.867;94080
2366;7.870;85950
2367;7.873;81257
2368;7.877;88392
2369;7.880;84800
2370;7.883;91069
2371;7.887;85396
2372;7.890;90098
2373;7.893;86957
2374;7.896;87268
2375;7.900;84657
2376;7.903;93498
2377;7.906;80283
2378;7.910;84422
2379;7.913;79321
2380;7.916;79340
2381;7.920;85957
2382;7.923;75920
2383;7.926;88743
2384;7.929;81689
2385;7.933;83376
2386;7.936;89698
2387;7.939;85311
2388;7.943;91532
2389;7.946;94695
2390;7.949;81648
2391;7.953;89951
2392;7.956;82737
2393;7.959;88396
2394;7.963;83389
2395;7.966;87162
2396;7.969;87516
2397;7.972;88239
2398;7.976;82735
2399;7.979;83710
2400;7.982;82425
2401;7.986;95417
2402;7.989;84490
2403;7.992;87577
2404;7.996;85572
2405;7.999;81082
2406;8.002;86521
2407;8.005;90698
2408;8.009;80671
2409;8.012;84968
2410;8.015;83833
2411;8.019;78384
2412;8.022;91349
2413;8.025;75291
2414;8.029;82221
2415;8.032;85193
2416;8.035;89813
2417;8.039;83667
2418;8.042;78185
2419;8.045;77152
2420;8.048;91920
2421;8.052;74754
2422;8.055;88967
2423;8.058;84062
2424;8.062;84984
2425;8.065;82696
2426;8.069;78243
2427;8.072;88562
2428;8.075;88236
2429;8.079;86558
2430;8.082;82553
2431;8.085;86056
2432;8.088;81072
2433;8.092;83937
2434;8.095;85921
2435;8.098;73006
2436;8.102;80163
2437;8.105;83392
2438;8.108;73626
2439;8.112;78756
2440;8.115;90212
2441;8.118;79453
2442;8.122;80350
2443;8.125;90677
2444;8.128;91100
2445;8.131;87741
2446;8.135;79227
2447;8.138;88760
2448;8.141;90343
2449;8.145;87660
2450;8.148;73677
2451;8.151;88133
2452;8.155;81384
2453;8.158;79789
2454;8.161;84184
2455;8.164;79564
2456;8.168;82197
2457;8.171;84621
2458;8.174;85764
2459;8.178;89935
2460;8.181;79751
2461;8.184;85381
2462;8.188;93034
2463;8.191;86168
2464;8.194;82673
2465;8.198;76201
2466;8.201;86908
2467;8.204;83997
2468;8.207;78887
2469;8.211;72604
2470;8.214;88100
2471;8.217;80482
2472;8.221;83821
2473;8.224;84405
2474;8.227;92432
2475;8.231;87111
2476;8.234;85473
2477;8.237;83708
2478;8.240;76161
2479;8.244;82618
2480;8.247;94491
2481;8.250;77444
2482;8.254;83655
2483;8.257;82916
2484;8.260;84707
2485;8.264;81123
2486;8.267;86402
2487;8.270;77853
2488;8.274;80711
2489;8.277;81510
2490;8.280;86587
2491;8.283;92522
2492;8.287;83856
2493;8.290;73415
2494;8.293;69287
2495;8.297;61182
2496;8.300;61911
2497;8.303;65269
2498;8.307;61642
2499;8.310;64800
2500;8.314;64785
2501;8.317;60637
2502;8.320;65339
2503;8.323;57718
2504;8.327;67992
2505;8.330;60368
2506;8.333;60557
2507;8.337;58855
2508;8.340;57661
2509;8.343;65359
2510;8.347;63067
2511;8.350;66047
2512;8.353;57104
2513;8.357;62487
2514;8.360;58025
2515;8.363;57563
2516;8.366;59038
2517;8.370;64050
2518;8.373;61742
2519;8.376;65694
2520;8.380;63657
2521;8.383;64158
2522;8.386;54513
2523;8.390;57864
2524;8.393;59256
2525;8.396;55620
2526;8.399;59898
2527;8.403;57577
2528;8.406;59715
2529;8.409;65598
2530;8.413;61639
2531;8.416;60154
2532;8.419;67076
2533;8.423;66243
2534;8.426;63080
2535;8.429;57635
2536;8.433;49229
2537;8.436;55912
2538;8.439;62663
2539;8.442;59600
2540;8.446;62010
2541;8.449;57537
2542;8.452;60670
2543;8.456;56457
2544;8.459;57705
2545;8.462;57621
2546;8.466;67342
2547;8.469;59927
2548;8.472;64747
2549;8.476;57649
2550;8.479;58745
2551;8.482;61915
2552;8.485;59817
2553;8.489;64932
2554;8.492;56726
2555;8.495;57060
2556;8.499;57428
2557;8.502;56544
2558;8.505;52948
2559;8.509;58893
2560;8.512;54968
2561;8.515;59642
2562;8.518;60460
2563;8.522;60006
2564;8.525;56188
2565;8.528;62917
2566;8.532;65241
2567;8.535;58460
2568;8.538;61512
2569;8.542;58090
2570;8.545;55798
2571;8.548;62359
2572;8.552;56504
2573;8.555;62072
2574;8.558;55860
2575;8.561;59850
2576;8.565;63047
2577;8.568;63160
2578;8.572;56261
2579;8.575;56569
2580;8.578;62443
2581;8.582;69980
2582;8.585;67792
2583;8.588;64905
2584;8.592;59037
2585;8.595;65247
2586;8.598;59495
2587;8.601;58870
2588;8.605;64564
2589;8.608;67620
2590;8.611;58492
2591;8.615;61302
2592;8.618;66501
2593;8.621;54906
2594;8.625;55162
2595;8.628;63927
2596;8.631;61954
2597;8.634;61164
2598;8.638;66012
2599;8.641;60154
2600;8.644;68745
2601;8.648;67763
2602;8.651;62846
2603;8.654;66376
2604;8.658;66537
2605;8.661;63751
2606;8.664;63127
2607;8.668;63827
2608;8.671;64183
2609;8.674;71250
2610;8.677;68607
2611;8.681;64089
2612;8.684;72729
2613;8.687;60311
2614;8.691;60267
2615;8.694;71868
2616;8.697;62624
2617;8.701;67811
2618;8.704;70163
2619;8.707;64957
2620;8.711;63166
2621;8.714;65938
2622;8.717;72221
2623;8.720;68953
2624;8.724;62027
2625;8.727;67240
2626;8.730;64842
2627;8.734;72165
2628;8.737;67988
2629;8.740;64444
2630;8.744;69648
2631;8.747;74477
2632;8.750;68760
2633;8.753;71042
2634;8.757;74754
2635;8.760;70398
2636;8.763;63805
2637;8.767;68077
2638;8.770;62423
2639;8.773;74188
2640;8.777;70871
2641;8.780;74269
2642;8.783;74841
2643;8.787;66933
2644;8.790;66190
2645;8.793;66482
2646;8.796;68051
2647;8.800;71328
2648;8.803;68095
2649;8.806;68194
2650;8.810;71515
2651;8.813;64345
2652;8.817;60655
2653;8.820;62009
2654;8.823;77007
2655;8.827;66474
2656;8.830;64615
2657;8.833;61247
2658;8.836;71681
2659;8.840;70491
2660;8.843;73166
2661;8.846;66640
2662;8.850;71237
2663;8.853;68466
2664;8.856;78301
2665;8.860;67746
2666;8.863;64905
2667;8.866;70992
2668;8.869;74976
2669;8.873;66251
2670;8.876;70387
2671;8.879;70123
2672;8.883;65816
2673;8.886;73306
2674;8.889;68388
2675;8.893;74861
2676;8.896;71117
2677;8.899;77403
2678;8.903;76683
2679;8.906;75651
2680;8.909;73154
2681;8.912;81095
2682;8.916;68156
2683;8.919;78123
2684;8.922;70981
2685;8.926;81296
2686;8.929;73020
2687;8.932;83835
2688;8.936;78166
2689;8.939;81758
2690;8.942;72561
2691;8.946;83755
2692;8.949;81480
2693;8.952;84734
2694;8.955;78262
2695;8.959;78211
2696;8.962;86419
2697;8.965;78466
2698;8.969;81465
2699;8.972;75030
2700;8.975;81931
2701;8.979;83888
2702;8.982;84082
2703;8.985;80985
2704;8.988;78852
2705;8.992;87144
2706;8.995;88266
2707;8.998;86190
2708;9.002;91745
2709;9.005;82444
2710;9.008;80159
2711;9.012;83085
2712;9.015;82321
2713;9.018;88627
2714;9.022;80376
2715;9.025;93548
2716;9.028;76968
2717;9.031;81522
2718;9.035;84150
2719;9.038;83473
2720;9.041;80825
2721;9.045;91230
2722;9.048;84305
2723;9.051;83694
2724;9.055;86109
2725;9.058;86356
2726;9.061;77260
2727;9.065;84772
2728;9.068;79268
2729;9.072;87135
2730;9.075;79596
2731;9.078;93620
2732;9.082;83315
2733;9.085;82672
2734;9.088;84236
2735;9.092;90857
2736;9.095;84564
2737;9.098;87697
2738;9.102;84039
2739;9.105;80228
2740;9.108;84553
2741;9.111;84040
2742;9.115;85383
2743;9.118;86651
2744;9.121;77581
2745;9.125;87693
2746;9.128;82509
2747;9.131;79902
2748;9.135;80827
2749;9.138;83752
2750;9.141;85366
2751;9.144;83825
2752;9.148;86135
2753;9.151;81744
2754;9.154;93035
2755;9.158;88416
2756;9.161;84620
2757;9.164;82216
2758;9.168;78473
2759;9.171;83062
2760;9.174;80706
2761;9.178;91896
2762;9.181;88620
2763;9.184;84163
2764;9.187;89651
2765;9.191;82754
2766;9.194;85893
2767;9.197;91526
2768;9.201;87116
2769;9.204;87187
2770;9.207;84493
2771;9.211;84031
2772;9.214;85463
2773;9.217;78494
2774;9.221;84770
2775;9.224;87390
2776;9.227;85298
2777;9.230;95575
2778;9.234;86632
2779;9.237;84350
2780;9.240;85340
2781;9.244;81998
2782;9.247;81605
2783;9.250;78271
2784;9.254;79169
2785;9.257;83335
2786;9.260;80688
2787;9.263;81747
2788;9.267;84546
2789;9.270;79724
2790;9.273;81722
2791;9.277;82644
2792;9.280;81879
2793;9.283;80517
2794;9.287;85707
2795;9.290;81973
2796;9.293;79947
2797;9.297;85759
2798;9.300;78395
2799;9.303;84977
2800;9.306;82530
2801;9.310;78517
2802;9.313;86300
2803;9.317;82501
2804;9.320;87731
2805;9.323;82505
2806;9.327;87404
2807;9.330;82549
2808;9.333;90733
2809;9.337;86147
2810;9.340;92500
2811;9.343;80819
2812;9.346;81415
2813;9.350;83801
2814;9.353;87091
2815;9.356;85574
2816;9.360;90056
2817;9.363;85551
2818;9.366;86746
2819;9.370;79884
2820;9.373;83573
2821;9.376;80970
2822;9.379;85788
2823;9.383;87691
2824;9.386;84016
2825;9.389;85142
2826;9.393;83751
2827;9.396;79408
2828;9.399;81118
2829;9.403;87531
2830;9.406;80509
2831;9.409;80786
2832;9.413;86930
2833;9.416;86981
2834;9.419;83266
2835;9.422;84316
2836;9.426;88868
2837;9.429;82100
2838;9.432;77715
2839;9.436;84888
2840;9.439;82239
2841;9.442;89686
2842;9.446;85970
2843;9.449;80712
2844;9.452;83718
2845;9.456;78779
2846;9.459;86252
2847;9.462;82424
2848;9.465;83378
2849;9.469;83758
2850;9.472;88432
2851;9.475;87351
2852;9.479;81472
2853;9.482;89778
2854;9.485;87668
2855;9.489;82056
2856;9.492;84136
2857;9.495;75087
2858;9.498;77610
2859;9.502;81472
2860;9.505;84962
2861;9.508;87151
2862;9.512;84507
2863;9.515;92058
2864;9.518;86714
2865;9.522;88945
2866;9.525;75732
2867;9.528;89473
2868;9.532;91292
2869;9.535;77144
2870;9.538;88314
2871;9.541;88700
2872;9.545;88268
2873;9.548;82990
2874;9.551;76744
2875;9.555;90258
2876;9.558;89949
2877;9.561;77244
2878;9.565;91994
2879;9.568;91548
2880;9.572;82451
2881;9.575;80417
2882;9.578;80883
2883;9.581;86116
2884;9.585;87244
2885;9.588;85263
2886;9.591;88978
2887;9.595;83009
2888;9.598;80522
2889;9.601;79237
2890;9.605;84973
2891;9.608;74520
2892;9.611;77180
2893;9.615;87352
2894;9.618;79248
2895;9.621;84801
2896;9.624;86511
2897;9.628;84431
2898;9.631;92307
2899;9.634;82236
2900;9.638;94595
2901;9.641;80490
2902;9.644;86950
2903;9.648;85226
2904;9.651;80097
2905;9.654;88203
2906;9.657;87904
2907;9.661;86801
2908;9.664;88691
2909;9.667;77316
2910;9.671;80219
2911;9.674;80411
2912;9.677;88929
2913;9.681;84026
2914;9.684;89577
2915;9.687;88390
2916;9.691;82450
2917;9.694;85993
2918;9.697;86486
2919;9.700;87600
2920;9.704;79616
2921;9.707;82459
2922;9.710;84353
2923;9.714;83158
2924;9.717;84189
2925;9.720;79154
2926;9.724;79051
2927;9.727;85948
2928;9.730;87197
2929;9.733;88262
2930;9.737;86163
2931;9.740;79660
2932;9.743;82092
2933;9.747;88827
2934;9.750;85613
2935;9.753;81297
2936;9.757;85101
2937;9.760;79267
2938;9.763;83981
2939;9.767;81314
2940;9.770;78926
2941;9.773;84330
2942;9.776;82659
2943;9.780;87550
2944;9.783;82580
2945;9.786;85635
2946;9.790;84084
2947;9.793;82449
2948;9.796;84052
2949;9.800;84063
2950;9.803;82314
2951;9.806;87223
2952;9.810;81836
2953;9.813;84485
2954;9.816;83851
2955;9.820;82020
2956;9.823;77012
2957;9.826;79644
2958;9.830;83425
2959;9.833;89003
2960;9.836;73907
2961;9.840;81475
2962;9.843;80674
2963;9.846;76613
2964;9.850;83213
2965;9.853;81371
2966;9.856;90468
2967;9.859;82052
2968;9.863;82737
2969;9.866;85409
2970;9.869;83426
2971;9.873;79003
2972;9.876;90957
2973;9.879;77836
2974;9.883;88772
2975;9.886;73267
2976;9.889;83230
2977;9.892;80799
2978;9.896;81837
2979;9.899;75741
2980;9.902;87533
2981;9.906;78166
2982;9.909;84525
2983;9.912;80846
2984;9.916;76368
2985;9.919;87598
2986;9.922;76522
2987;9.926;80064
2988;9.929;82344
2989;9.932;86035
2990;9.935;81154
2991;9.939;77783
2992;9.942;80856
2993;9.945;84638
2994;9.949;87426
2995;9.952;74941
2996;9.955;82044
2997;9.959;75509
2998;9.962;87181
2999;9.965;77380
3000;9.968;76219
3001;9.972;85180
3002;9.975;80823
3003;9.978;84484
3004;9.982;75444
3005;9.985;78948
3006;9.988;75245
3007;9.992;83294
3008;9.995;82213
3009;9.998;80750
3010;10.002;86275
3011;10.005;78015
3012;10.008;86685
3013;10.011;85059
3014;10.015;83168
3015;10.018;79338
3016;10.021;84408
3017;10.025;82261
3018;10.028;80361
3019;10.031;85979
3020;10.035;89815
3021;10.038;82770
3022;10.041;82098
3023;10.045;78667
3024;10.048;79510
3025;10.051;83008
3026;10.054;84446
3027;10.058;89327
3028;10.061;82458
3029;10.065;88140
3030;10.068;85644
3031;10.071;85289
3032;10.075;84171
3033;10.078;81608
3034;10.081;81333
3035;10.085;81465
3036;10.088;82341
3037;10.091;85114
3038;10.094;81694
3039;10.098;75095
3040;10.101;84007
3041;10.104;82668
3042;10.108;82038
3043;10.111;73175
3044;10.114;81417
3045;10.118;84328
3046;10.121;82163
3047;10.124;76118
3048;10.127;81230
3049;10.131;84424
3050;10.134;84874
3051;10.137;81601
3052;10.141;82549
3053;10.144;79888
3054;10.147;79392
3055;10.151;77472
3056;10.154;87085
3057;10.157;81333
3058;10.161;90679
3059;10.164;77720
3060;10.167;82160
3061;10.170;81028
3062;10.174;86401
3063;10.177;83747
3064;10.180;83558
3065;10.184;87897
3066;10.187;84881
3067;10.190;85520
3068;10.194;84268
3069;10.197;76631
3070;10.200;86040
3071;10.204;79520
3072;10.207;88107
3073;10.210;78423
3074;10.213;76987
3075;10.217;87503
3076;10.220;85487
3077;10.223;82753
3078;10.227;87964
3079;10.230;81935
3080;10.233;84800
3081;10.237;87510
3082;10.240;78327
3083;10.243;87723
3084;10.246;83472
3085;10.250;87709
3086;10.253;79726
3087;10.256;87172
3088;10.260;76690
3089;10.263;86203
3090;10.266;76871
3091;10.270;79058
3092;10.273;78588
3093;10.276;83577
3094;10.280;82246
3095;10.283;83655
3096;10.286;76054
3097;10.289;82118
3098;10.293;75989
3099;10.296;76057
3100;10.299;81309
3101;10.303;80839
3102;10.306;85392
3103;10.309;84472
3104;10.313;81772
3105;10.316;85989
3106;10.320;82821
3107;10.323;80579
3108;10.326;83003
3109;10.329;84366
3110;10.333;78329
3111;10.336;84262
3112;10.339;84596
3113;10.343;76571
3114;10.346;78103
3115;10.349;82023
3116;10.353;84736
3117;10.356;76809
3118;10.359;82568
3119;10.363;77712
3120;10.366;79870
3121;10.369;82631
3122;10.372;78950
3123;10.376;76609
3124;10.379;87021
3125;10.382;84189
3126;10.386;92776
3127;10.389;78543
3128;10.392;78450
3129;10.396;83309
3130;10.399;84715
3131;10.402;83668
3132;10.405;79983
3133;10.409;80615
3134;10.412;81802
3135;10.415;81554
3136;10.419;82532
3137;10.422;85897
3138;10.425;80284
3139;10.429;86893
3140;10.432;83419
3141;10.435;80799
3142;10.439;78675
3143;10.442;81415
3144;10.445;81083
3145;10.448;76159
3146;10.452;78241
3147;10.455;78790
3148;10.458;85949
3149;10.462;84689
3150;10.465;81415
3151;10.468;76064
3152;10.472;83661
3153;10.475;81328
3154;10.478;79327
3155;10.482;80823
3156;10.485;74432
3157;10.488;79770
3158;10.491;73943
3159;10.495;78487
3160;10.498;80621
3161;10.501;80471
3162;10.505;80034
3163;10.508;78986
3164;10.511;76217
3165;10.515;76658
3166;10.518;74300
3167;10.521;77321
3168;10.524;79975
3169;10.528;79831
3170;10.531;72310
3171;10.534;80588
3172;10.538;84598
3173;10.541;79684
3174;10.544;81275
3175;10.548;77531
3176;10.551;84645
3177;10.554;81673
3178;10.558;81533
3179;10.561;85071
3180;10.564;79658
3181;10.568;75777
3182;10.571;77091
3183;10.574;84925
3184;10.578;85263
3185;10.581;85988
3186;10.584;79484
3187;10.588;79642
3188;10.591;81728
3189;10.594;83875
3190;10.598;75574
3191;10.601;80055
3192;10.604;85331
3193;10.607;81276
3194;10.611;87542
3195;10.614;80600
3196;10.617;73924
3197;10.621;83063
3198;10.624;81590
3199;10.627;83768
3200;10.631;79747
3201;10.634;85819
3202;10.637;84479
3203;10.641;81395
3204;10.644;77108
3205;10.647;78240
3206;10.650;76789
3207;10.654;82717
3208;10.657;85709
3209;10.660;77614
3210;10.664;83867
3211;10.667;83813
3212;10.670;84120
3213;10.674;79787
3214;10.677;79864
3215;10.680;75634
3216;10.683;80377
3217;10.687;75959
3218;10.690;84672
3219;10.693;77241
3220;10.697;83637
3221;10.700;83128
3222;10.703;83447
3223;10.707;76787
3224;10.710;78391
3225;10.713;85488
3226;10.717;76535
3227;10.720;83402
3228;10.723;86331
3229;10.726;89394
3230;10.730;90958
3231;10.733;84295
3232;10.736;81903
3233;10.740;84726
3234;10.743;81993
3235;10.746;88931
3236;10.750;74623
3237;10.753;88825
3238;10.756;88687
3239;10.759;78745
3240;10.763;89634
3241;10.766;86366
3242;10.769;94110
3243;10.773;89958
3244;10.776;88063
3245;10.779;98200
3246;10.783;95732
3247;10.786;94039
3248;10.789;93289
3249;10.793;94786
3250;10.796;99584
3251;10.799;109843
3252;10.802;106911
3253;10.806;99811
3254;10.809;100003
3255;10.813;100438
3256;10.816;103084
3257;10.819;113249
3258;10.823;109288
3259;10.826;114395
3260;10.829;116710
3261;10.833;114750
3262;10.836;125750
3263;10.839;119418
3264;10.842;116142
3265;10.846;114514
3266;10.849;117245
3267;10.852;117759
3268;10.856;124942
3269;10.859;127404
3270;10.862;129138
3271;10.866;131892
3272;10.869;123532
3273;10.872;126853
3274;10.876;128420
3275;10.879;114585
3276;10.882;120842
3277;10.885;128898
3278;10.889;124619
3279;10.892;135606
3280;10.895;128371
3281;10.899;118354
3282;10.902;131947
3283;10.905;129312
3284;10.909;126770
3285;10.912;119452
3286;10.915;124545
3287;10.918;115354
3288;10.922;118124
3289;10.925;110452
3290;10.928;112344
3291;10.932;114823
3292;10.935;105982
3293;10.938;116328
3294;10.942;113880
3295;10.945;101673
3296;10.948;105553
3297;10.952;102615
3298;10.955;102615
3299;10.958;111172
3300;10.961;96381
3301;10.965;101867
3302;10.968;93349
3303;10.971;92007
3304;10.975;92697
3305;10.978;93687
3306;10.981;92773
3307;10.985;92809
3308;10.988;91345
3309;10.991;87801
3310;10.994;90835
3311;10.998;90016
3312;11.001;86496
3313;11.004;78261
3314;11.008;86689
3315;11.011;92255
3316;11.014;83581
3317;11.018;79859
3318;11.021;89012
3319;11.024;83779
3320;11.028;81542
3321;11.031;83880
3322;11.034;83486
3323;11.037;81473
3324;11.041;85727
3325;11.044;79410
3326;11.047;83584
3327;11.051;80330
3328;11.054;78166
3329;11.057;78519
3330;11.061;84822
3331;11.064;88688
3332;11.068;79990
3333;11.071;73491
3334;11.074;84758
3335;11.077;77924
3336;11.081;84527
3337;11.084;85773
3338;11.087;89282
3339;11.091;83536
3340;11.094;88485
3341;11.097;83007
3342;11.101;85317
3343;11.104;83425
3344;11.107;85841
3345;11.111;82693
3346;11.114;83003
3347;11.117;90527
3348;11.120;84615
3349;11.124;82286
3350;11.127;79821
3351;11.130;82864
3352;11.134;76455
3353;11.137;81980
3354;11.140;85322
3355;11.144;79063
3356;11.147;82231
3357;11.150;76416
3358;11.153;76223
3359;11.157;72454
3360;11.160;80935
3361;11.163;83818
3362;11.167;90330
3363;11.170;78557
3364;11.173;88041
3365;11.177;78815
3366;11.180;79165
3367;11.183;78720
3368;11.187;75972
3369;11.190;84500
3370;11.193;74182
3371;11.196;83334
3372;11.200;95821
3373;11.203;96152
3374;11.206;95764
3375;11.210;100490
3376;11.213;92431
3377;11.216;100772
3378;11.220;94405
3379;11.223;91166
3380;11.226;88188
3381;11.230;92304
3382;11.233;82945
3383;11.236;86977
3384;11.239;76138
3385;11.243;85604
3386;11.246;83166
3387;11.249;80162
3388;11.253;78865
3389;11.256;76697
3390;11.259;75618
3391;11.263;71586
3392;11.266;71679
3393;11.269;74532
3394;11.272;71024
3395;11.276;74775
3396;11.279;78216
3397;11.282;72744
3398;11.286;73588
3399;11.289;68394
3400;11.292;77726
3401;11.296;70750
3402;11.299;69830
3403;11.302;77608
3404;11.306;74549
3405;11.309;79995
3406;11.312;76675
3407;11.316;82368
3408;11.319;74810
3409;11.322;75785
3410;11.326;71657
3411;11.329;69877
3412;11.332;70377
3413;11.336;73117
3414;11.339;68440
3415;11.342;78874
3416;11.346;75407
3417;11.349;73015
3418;11.352;76299
3419;11.355;74237
3420;11.359;75848
3421;11.362;72908
3422;11.365;74188
3423;11.369;69133
3424;11.372;82827
3425;11.375;78959
3426;11.379;76394
3427;11.382;70554
3428;11.385;72148
3429;11.388;80155
3430;11.392;81398
3431;11.395;76078
3432;11.398;85146
3433;11.402;75317
3434;11.405;87074
3435;11.408;87243
3436;11.412;91167
3437;11.415;93011
3438;11.418;87272
3439;11.422;89017
3440;11.425;84325
3441;11.428;85771
3442;11.431;84959
3443;11.435;82164
3444;11.438;86901
3445;11.441;82174
3446;11.445;86084
3447;11.448;82933
3448;11.451;88150
3449;11.455;88789
3450;11.458;98554
3451;11.461;98922
3452;11.465;98111
3453;11.468;97701
3454;11.471;92449
3455;11.474;96633
3456;11.478;94898
3457;11.481;102061
3458;11.484;95747
3459;11.488;100520
3460;11.491;103043
3461;11.494;92657
3462;11.498;99454
3463;11.501;103882
3464;11.504;101469
3465;11.507;97222
3466;11.511;104432
3467;11.514;102551
3468;11.517;106141
3469;11.521;99939
3470;11.524;89972
3471;11.527;101848
3472;11.531;94333
3473;11.534;101874
3474;11.537;100801
3475;11.541;101759
3476;11.544;103901
3477;11.547;97458
3478;11.550;103198
3479;11.554;100027
3480;11.557;99914
3481;11.560;91877
3482;11.564;84657
3483;11.567;94655
3484;11.571;95672
3485;11.574;93380
3486;11.577;96399
3487;11.581;95113
3488;11.584;92951
3489;11.587;89811
3490;11.590;88222
3491;11.594;92626
3492;11.597;98742
3493;11.600;93968
3494;11.604;97375
3495;11.607;80864
3496;11.610;93357
3497;11.614;91464
3498;11.617;95495
3499;11.620;96678
3500;11.623;96107
3501;11.627;91190
3502;11.630;94440
3503;11.633;89332
3504;11.637;98861
3505;11.640;81685
3506;11.643;78646
3507;11.647;80788
3508;11.650;89588
3509;11.653;81723
3510;11.657;92254
3511;11.660;88952
3512;11.663;89913
3513;11.666;82005
3514;11.670;88835
3515;11.673;86976
3516;11.676;87348
3517;11.680;85873
3518;11.683;91670
3519;11.686;88779
3520;11.690;83349
3521;11.693;85612
3522;11.696;90759
3523;11.700;83819
3524;11.703;79430
3525;11.706;78757
3526;11.709;82961
3527;11.713;82397
3528;11.716;79918
3529;11.719;88503
3530;11.723;81252
3531;11.726;83675
3532;11.729;89660
3533;11.733;84564
3534;11.736;81836
3535;11.739;86456
3536;11.742;84837
3537;11.746;79042
3538;11.749;82242
3539;11.752;87513
3540;11.756;90969
3541;11.759;86385
3542;11.762;82726
3543;11.766;77943
3544;11.769;79623
3545;11.772;84866
3546;11.776;84044
3547;11.779;85952
3548;11.782;75172
3549;11.785;83924
3550;11.789;83773
3551;11.792;77999
3552;11.795;83940
3553;11.799;89099
3554;11.802;81317
3555;11.805;75051
3556;11.809;85652
3557;11.812;80482
3558;11.816;77348
3559;11.819;88973
3560;11.822;76812
3561;11.825;79926
3562;11.829;81924
3563;11.832;82376
3564;11.835;80616
3565;11.839;82199
3566;11.842;87039
3567;11.845;81702
3568;11.849;76753
3569;11.852;84099
3570;11.855;83795
3571;11.858;81314
3572;11.862;71189
3573;11.865;81613
3574;11.868;80814
3575;11.872;89965
3576;11.875;78002
3577;11.878;87783
3578;11.882;81553
3579;11.885;81977
3580;11.888;85935
3581;11.892;85655
3582;11.895;79869
3583;11.898;80144
3584;11.901;82061
3585;11.905;77346
3586;11.908;78415
3587;11.911;80292
3588;11.915;78618
3589;11.918;77752
3590;11.921;87044
3591;11.925;81946
3592;11.928;75867
3593;11.931;77242
3594;11.935;79740
3595;11.938;79039
3596;11.941;77680
3597;11.944;79946
3598;11.948;76655
3599;11.951;80624
3600;11.954;85475
3601;11.958;76357
3602;11.961;82516
3603;11.964;85241
3604;11.968;83129
3605;11.971;70747
3606;11.974;84142
3607;11.977;87297
3608;11.981;85027
3609;11.984;90689
3610;11.987;83545
3611;11.991;87496
3612;11.994;77636
3613;11.997;77108
3614;12.001;83935
3615;12.004;76307
3616;12.007;77568
3617;12.011;80205
3618;12.014;83187
3619;12.017;81583
3620;12.020;88696
3621;12.024;80272
3622;12.027;84706
3623;12.030;87287
3624;12.034;74698
3625;12.037;84002
3626;12.040;86886
3627;12.044;80323
3628;12.047;74737
3629;12.050;82499
3630;12.054;82579
3631;12.057;80150
3632;12.060;80616
3633;12.064;85039
3634;12.067;81136
3635;12.070;78530
3636;12.074;85238
3637;12.077;80321
3638;12.080;75693
3639;12.084;81903
3640;12.087;86318
3641;12.090;80551
3642;12.094;80165
3643;12.097;84402
3644;12.100;78926
3645;12.103;76953
3646;12.107;83274
3647;12.110;84428
3648;12.113;82838
3649;12.117;82868
3650;12.120;80526
3651;12.123;82280
3652;12.127;77302
3653;12.130;86536
3654;12.133;86061
3655;12.136;78987
3656;12.140;84218
3657;12.143;80047
3658;12.146;78703
3659;12.150;76644
3660;12.153;87895
3661;12.156;87662
3662;12.160;82466
3663;12.163;80752
3664;12.166;89037
3665;12.170;83337
3666;12.173;82935
3667;12.176;89285
3668;12.179;87656
3669;12.183;83120
3670;12.186;84330
3671;12.189;85778
3672;12.193;76613
3673;12.196;87274
3674;12.199;83670
3675;12.203;83910
3676;12.206;82389
3677;12.209;90272
3678;12.212;83819
3679;12.216;85564
3680;12.219;84768
3681;12.222;87916
3682;12.226;81022
3683;12.229;78836
3684;12.232;83003
3685;12.236;78534
3686;12.239;75624
3687;12.242;80528
3688;12.246;91432
3689;12.249;80170
3690;12.252;87844
3691;12.255;86090
3692;12.259;73684
3693;12.262;83733
3694;12.265;85178
3695;12.269;90606
3696;12.272;83659
3697;12.275;85809
3698;12.279;76637
3699;12.282;90012
3700;12.285;83709
3701;12.289;74954
3702;12.292;78186
3703;12.295;83229
3704;12.298;84488
3705;12.302;83702
3706;12.305;84858
3707;12.308;84640
3708;12.312;80005
3709;12.315;77075
3710;12.319;83358
3711;12.322;87099
3712;12.325;87300
3713;12.329;86441
3714;12.332;84873
3715;12.335;83196
3716;12.338;77136
3717;12.342;81318
3718;12.345;84972
3719;12.348;88821
3720;12.352;82418
3721;12.355;82977
3722;12.358;81768
3723;12.362;75679
3724;12.365;78651
3725;12.368;76595
3726;12.371;75304
3727;12.375;80199
3728;12.378;82276
3729;12.381;80480
3730;12.385;81805
3731;12.388;82174
3732;12.391;81576
3733;12.395;79235
3734;12.398;83275
3735;12.401;82413
3736;12.405;83913
3737;12.408;73268
3738;12.411;85010
3739;12.414;87955
3740;12.418;83818
3741;12.421;71022
3742;12.424;81266
3743;12.428;83004
3744;12.431;78323
3745;12.434;72384
3746;12.438;86030
3747;12.441;79882
3748;12.444;86789
3749;12.447;83681
3750;12.451;78953
3751;12.454;87281
3752;12.457;86521
3753;12.461;72130
3754;12.464;84712
3755;12.467;82750
3756;12.471;82804
3757;12.474;90204
3758;12.477;90662
3759;12.481;76117
3760;12.484;92526
3761;12.487;84658
3762;12.490;78279
3763;12.494;84579
3764;12.497;85254
3765;12.500;88889
3766;12.504;81045
3767;12.507;80050
3768;12.510;75729
3769;12.514;82867
3770;12.517;76901
3771;12.520;82470
3772;12.524;88810
3773;12.527;78840
3774;12.530;78678
3775;12.533;78863
3776;12.537;84524
3777;12.540;79229
3778;12.543;89902
3779;12.547;81329
3780;12.550;82199
3781;12.553;85630
3782;12.557;84641
3783;12.560;77552
3784;12.564;81362
3785;12.567;79630
3786;12.570;85269
3787;12.573;78987
3788;12.577;80663
3789;12.580;80550
3790;12.583;82082
3791;12.587;81781
3792;12.590;83794
3793;12.593;82686
3794;12.597;89023
3795;12.600;82553
3796;12.603;83482
3797;12.606;80617
3798;12.610;82135
3799;12.613;79959
3800;12.616;81426
3801;12.620;77752
3802;12.623;87662
3803;12.626;84309
3804;12.630;85327
3805;12.633;80590
3806;12.636;83158
3807;12.640;81590
3808;12.643;88765
3809;12.646;91093
3810;12.649;85926
3811;12.653;84112
3812;12.656;75620
3813;12.659;86648
3814;12.663;87697
3815;12.666;86358
3816;12.669;88673
3817;12.673;81950
3818;12.676;87438
3819;12.679;82232
3820;12.683;85928
3821;12.686;87678
3822;12.689;85890
3823;12.692;84385
3824;12.696;86497
3825;12.699;85308
3826;12.702;88455
3827;12.706;91915
3828;12.709;84954
3829;12.712;83228
3830;12.716;82018
3831;12.719;86229
3832;12.722;88518
3833;12.725;90201
3834;12.729;86740
3835;12.732;83669
3836;12.735;86579
3837;12.739;87885
3838;12.742;79725
3839;12.745;84359
3840;12.749;84597
3841;12.752;81487
3842;12.755;77702
3843;12.759;84987
3844;12.762;85102
3845;12.765;80881
3846;12.768;89351
3847;12.772;83951
3848;12.775;79567
3849;12.778;75669
3850;12.782;76902
3851;12.785;81450
3852;12.788;83719
3853;12.792;83302
3854;12.795;83129
3855;12.798;83684
3856;12.801;84459
3857;12.805;85160
3858;12.808;83852
3859;12.811;80441
3860;12.815;80547
3861;12.818;77484
3862;12.822;79908
3863;12.825;77052
3864;12.828;83500
3865;12.832;82652
3866;12.835;82619
3867;12.838;76366
3868;12.841;82110
3869;12.845;81288
3870;12.848;76820
3871;12.851;75551
3872;12.855;79425
3873;12.858;86002
3874;12.861;83400
3875;12.865;80993
3876;12.868;79636
3877;12.871;76814
3878;12.875;78121
3879;12.878;86339
3880;12.881;76708
3881;12.884;87732
3882;12.888;80987
3883;12.891;81733
3884;12.894;79976
3885;12.898;83715
3886;12.901;78915
3887;12.904;83299
3888;12.908;83775
3889;12.911;81300
3890;12.914;77501
3891;12.918;75905
3892;12.921;85328
3893;12.924;85648
3894;12.927;79360
3895;12.931;79393
3896;12.934;81205
3897;12.937;79516
3898;12.941;77413
3899;12.944;80137
3900;12.947;81610
3901;12.951;81912
3902;12.954;77201
3903;12.957;80609
3904;12.960;79414
3905;12.964;81874
3906;12.967;79710
3907;12.970;78778
3908;12.974;70817
3909;12.977;85152
3910;12.980;81120
3911;12.984;86906
3912;12.987;79349
3913;12.990;81455
3914;12.994;74535
3915;12.997;78115
3916;13.000;85303
3917;13.003;85005
3918;13.007;85158
3919;13.010;79228
3920;13.013;85102
3921;13.017;75012
3922;13.020;76257
3923;13.023;78605
3924;13.027;80731
3925;13.030;78391
3926;13.033;74790
3927;13.036;85851
3928;13.040;79284
3929;13.043;83454
3930;13.046;81323
3931;13.050;81949
3932;13.053;79958
3933;13.056;80893
3934;13.060;79467
3935;13.063;82445
3936;13.067;81785
3937;13.070;83546
3938;13.073;82424
3939;13.076;82392
3940;13.080;83473
3941;13.083;79444
3942;13.086;78928
3943;13.090;84690
3944;13.093;75178
3945;13.096;80620
3946;13.100;78503
3947;13.103;83266
3948;13.106;73799
3949;13.110;83553
3950;13.113;85766
3951;13.116;74284
3952;13.120;85499
3953;13.123;74490
3954;13.126;80039
3955;13.129;87570
3956;13.133;79642
3957;13.136;82621
3958;13.139;74409
3959;13.143;75827
3960;13.146;75343
3961;13.149;78788
3962;13.153;83931
3963;13.156;83448
3964;13.159;79495
3965;13.163;77556
3966;13.166;85839
3967;13.169;95414
3968;13.172;87380
3969;13.176;79289
3970;13.179;76304
3971;13.182;88857
3972;13.186;84170
3973;13.189;83328
3974;13.192;86168
3975;13.196;82965
3976;13.199;78428
3977;13.202;83348
3978;13.205;85229
3979;13.209;78526
3980;13.212;75933
3981;13.215;87952
3982;13.219;79646
3983;13.222;86762
3984;13.225;80135
3985;13.229;81489
3986;13.232;84235
3987;13.235;79672
3988;13.239;83200
3989;13.242;77385
3990;13.245;76644
3991;13.248;78710
3992;13.252;80588
3993;13.255;78600
3994;13.258;87739
3995;13.262;85569
3996;13.265;79454
3997;13.268;84330
3998;13.272;74316
3999;13.275;80642
4000;13.278;76813
4001;13.281;77405
4002;13.285;83008
4003;13.288;84150
4004;13.291;80436
4005;13.295;84850
4006;13.298;94307
4007;13.301;80110
4008;13.305;78758
4009;13.308;73941
4010;13.311;81048
4011;13.315;82267
4012;13.318;78364
4013;13.321;78516
4014;13.325;83089
4015;13.328;76919
4016;13.331;82292
4017;13.335;77098
4018;13.338;82423
4019;13.341;79321
4020;13.345;80153
4021;13.348;87289
4022;13.351;77159
4023;13.355;76576
4024;13.358;86638
4025;13.361;81456
4026;13.364;83759
4027;13.368;88709
4028;13.371;80092
4029;13.374;80172
4030;13.378;72961
4031;13.381;79272
4032;13.384;81850
4033;13.388;79153
4034;13.391;80447
4035;13.394;77221
4036;13.398;86075
4037;13.401;78969
4038;13.404;76321
4039;13.407;74238
4040;13.411;82312
4041;13.414;87654
4042;13.417;75136
4043;13.421;84384
4044;13.424;82808
4045;13.427;79028
4046;13.431;86209
4047;13.434;80286
4048;13.437;82275
4049;13.440;82053
4050;13.444;85066
4051;13.447;83373
4052;13.450;76900
4053;13.454;74727
4054;13.457;90017
4055;13.460;74234
4056;13.464;80607
4057;13.467;73637
4058;13.470;75381
4059;13.474;77134
4060;13.477;84635
4061;13.480;80446
4062;13.483;75395
4063;13.487;83376
4064;13.490;79054
4065;13.493;77624
4066;13.497;80065
4067;13.500;80033
4068;13.503;78561
4069;13.507;77929
4070;13.510;75816
4071;13.513;79637
4072;13.517;78186
4073;13.520;76145
4074;13.523;80305
4075;13.526;80215
4076;13.530;84871
4077;13.533;82345
4078;13.536;83486
4079;13.540;80846
4080;13.543;76815
4081;13.546;80134
4082;13.550;77505
4083;13.553;88423
4084;13.556;83800
4085;13.559;76367
4086;13.563;79609
4087;13.566;78078
4088;13.570;83107
4089;13.573;72668
4090;13.576;81628
4091;13.580;84458
4092;13.583;78713
4093;13.586;80604
4094;13.590;81156
4095;13.593;83242
4096;13.596;82323
4097;13.599;86947
4098;13.603;79676
4099;13.606;89979
4100;13.609;84244
4101;13.613;76437
4102;13.616;72832
4103;13.619;87338
4104;13.623;80204
4105;13.626;80504
4106;13.629;78657
4107;13.633;76011
4108;13.636;86051
4109;13.639;81643
4110;13.642;82859
4111;13.646;86400
4112;13.649;84427
4113;13.652;79305
4114;13.656;77328
4115;13.659;78415
4116;13.662;71284
4117;13.666;76724
4118;13.669;79160
4119;13.672;78208
4120;13.675;78759
4121;13.679;87088
4122;13.682;87416
4123;13.685;90167
4124;13.689;79285
4125;13.692;85509
4126;13.695;79980
4127;13.699;74772
4128;13.702;79233
4129;13.705;88444
4130;13.709;79819
4131;13.712;79571
4132;13.715;87424
4133;13.718;84818
4134;13.722;86665
4135;13.725;83268
4136;13.728;88747
4137;13.732;83793
4138;13.735;81026
4139;13.738;81474
4140;13.742;84116
4141;13.745;83788
4142;13.748;85952
4143;13.752;75151
4144;13.755;86162
4145;13.758;79447
4146;13.761;73632
4147;13.765;80561
4148;13.768;84160
4149;13.771;77919
4150;13.775;79596
4151;13.778;82661
4152;13.781;85873
4153;13.785;83343
4154;13.788;81126
4155;13.791;83081
4156;13.794;82005
4157;13.798;73930
4158;13.801;85142
4159;13.804;78819
4160;13.808;73542
4161;13.811;79901
4162;13.815;86778
4163;13.818;84018
4164;13.821;77698
4165;13.825;78658
4166;13.828;78802
4167;13.831;72987
4168;13.834;77623
4169;13.838;76853
4170;13.841;84232
4171;13.844;81244
4172;13.848;82593
4173;13.851;81155
4174;13.854;76397
4175;13.858;75294
4176;13.861;80953
4177;13.864;79535
4178;13.868;77622
4179;13.871;71851
4180;13.874;84848
4181;13.877;79363
4182;13.881;82491
4183;13.884;82840
4184;13.887;78761
4185;13.891;80210
4186;13.894;87562
4187;13.897;75819
4188;13.901;78921
4189;13.904;74829
4190;13.907;80856
4191;13.910;78363
4192;13.914;79258
4193;13.917;81523
4194;13.920;81803
4195;13.924;78879
4196;13.927;86325
4197;13.930;78524
4198;13.934;77663
4199;13.937;81468
4200;13.940;81114
4201;13.944;81801
4202;13.947;79679
4203;13.950;80113
4204;13.953;82531
4205;13.957;86015
4206;13.960;81159
4207;13.963;73849
4208;13.967;78531
4209;13.970;70848
4210;13.973;79112
4211;13.977;79545
4212;13.980;77899
4213;13.983;79054
4214;13.987;79317
4215;13.990;73643
4216;13.993;88785
4217;13.996;85015
4218;14.000;84107
4219;14.003;77707
4220;14.006;81218
4221;14.010;76194
4222;14.013;87822
4223;14.016;81295
4224;14.020;77322
4225;14.023;74401
4226;14.026;77126
4227;14.029;75930
4228;14.033;80471
4229;14.036;75895
4230;14.039;77317
4231;14.043;79414
4232;14.046;72736
4233;14.049;84364
4234;14.053;79889
4235;14.056;86151
4236;14.059;79711
4237;14.063;83113
4238;14.067;76518
4239;14.070;80232
4240;14.073;81642
4241;14.076;82514
4242;14.080;80406
4243;14.083;82816
4244;14.086;79155
4245;14.090;82922
4246;14.093;83589
4247;14.096;80346
4248;14.100;76128
4249;14.103;77024
4250;14.106;74028
4251;14.109;80249
4252;14.113;83083
4253;14.116;84722
4254;14.119;70655
4255;14.123;76390
4256;14.126;72740
4257;14.129;68581
4258;14.133;87814
4259;14.136;75962
4260;14.139;82109
4261;14.143;77787
4262;14.146;73810
4263;14.149;84429
4264;14.152;78278
4265;14.156;77856
4266;14.159;77989
4267;14.162;83311
4268;14.166;80428
4269;14.169;78915
4270;14.172;78903
4271;14.176;81440
4272;14.179;77091
4273;14.182;80409
4274;14.185;83867
4275;14.189;88502
4276;14.192;85213
4277;14.195;76974
4278;14.199;83267
4279;14.202;82682
4280;14.205;78741
4281;14.209;80737
4282;14.212;83905
4283;14.215;81579
4284;14.219;78778
4285;14.222;85503
4286;14.225;83155
4287;14.228;80226
4288;14.232;82196
4289;14.235;79919
4290;14.238;83139
4291;14.242;83592
4292;14.245;80117
4293;14.248;77011
4294;14.252;78167
4295;14.255;83471
4296;14.258;85060
4297;14.262;90214
4298;14.265;83152
4299;14.268;84889
4300;14.271;81501
4301;14.275;80149
4302;14.278;83782
4303;14.281;79003
4304;14.285;87908
4305;14.288;90391
4306;14.291;82354
4307;14.295;79383
4308;14.298;79750
4309;14.301;83839
4310;14.304;78482
4311;14.308;84423
4312;14.311;76135
4313;14.315;79924
4314;14.318;79630
4315;14.321;89783
4316;14.325;78159
4317;14.328;82913
4318;14.331;88357
4319;14.335;79290
4320;14.338;76924
4321;14.341;73828
4322;14.344;88421
4323;14.348;76621
4324;14.351;80813
4325;14.354;76525
4326;14.358;80746
4327;14.361;83646
4328;14.364;75638
4329;14.368;92141
4330;14.371;81284
4331;14.374;79014
4332;14.378;83014
4333;14.381;78237
4334;14.384;79457
4335;14.387;83455
4336;14.391;86952
4337;14.394;89436
4338;14.397;86700
4339;14.401;82540
4340;14.404;85611
4341;14.407;76641
4342;14.411;80613
4343;14.414;83066
4344;14.417;73566
4345;14.420;85392
4346;14.424;85314
4347;14.427;76398
4348;14.430;71295
4349;14.434;79750
4350;14.437;80481
4351;14.440;81181
4352;14.444;87225
4353;14.447;81590
4354;14.450;79496
4355;14.454;70748
4356;14.457;75829
4357;14.460;75877
4358;14.463;81536
4359;14.467;86159
4360;14.470;75366
4361;14.473;78076
4362;14.477;67810
4363;14.480;71552
4364;14.483;78599
4365;14.487;84184
4366;14.490;84024
4367;14.493;84789
4368;14.497;77322
4369;14.500;75475
4370;14.503;78635
4371;14.506;75906
4372;14.510;87929
4373;14.513;77505
4374;14.516;80203
4375;14.520;74670
4376;14.523;71071
4377;14.526;86356
4378;14.530;86007
4379;14.533;78526
4380;14.536;81844
4381;14.539;82006
4382;14.543;79620
4383;14.546;83967
4384;14.549;77051
4385;14.553;72227
4386;14.556;79215
4387;14.559;76719
4388;14.563;76387
4389;14.566;76621
4390;14.570;90123
4391;14.573;75216
4392;14.576;76947
4393;14.579;80294
4394;14.583;74441
4395;14.586;79693
4396;14.589;79842
4397;14.593;82808
4398;14.596;75343
4399;14.599;83243
4400;14.603;84189
4401;14.606;75454
4402;14.609;87483
4403;14.613;86198
4404;14.616;76224
4405;14.619;82757
4406;14.622;79365
4407;14.626;78837
4408;14.629;81683
4409;14.632;80181
4410;14.636;83124
4411;14.639;78235
4412;14.642;69855
4413;14.646;79202
4414;14.649;75197
4415;14.652;81991
4416;14.656;79533
4417;14.659;73021
4418;14.662;64893
4419;14.665;78269
4420;14.669;76999
4421;14.672;79297
4422;14.675;82244
4423;14.679;81756
4424;14.682;84897
4425;14.685;82516
4426;14.689;86968
4427;14.692;78066
4428;14.695;76977
4429;14.698;78017
4430;14.702;79546
4431;14.705;86202
4432;14.708;87489
4433;14.712;74229
4434;14.715;80468
4435;14.718;76145
4436;14.722;86042
4437;14.725;81580
4438;14.728;85567
4439;14.732;83758
4440;14.735;81808
4441;14.738;83089
4442;14.741;74724
4443;14.745;79307
4444;14.748;84061
4445;14.751;76232
4446;14.755;81255
4447;14.758;79149
4448;14.761;85988
4449;14.765;80467
4450;14.768;80569
4451;14.771;78534
4452;14.774;82454
4453;14.778;83658
4454;14.781;80041
4455;14.784;83163
4456;14.788;88616
4457;14.791;77715
4458;14.794;83103
4459;14.798;75777
4460;14.801;81191
4461;14.804;77860
4462;14.808;82555
4463;14.811;79831
4464;14.814;73397
4465;14.818;82347
4466;14.821;77687
4467;14.824;83892
4468;14.828;75403
4469;14.831;85019
4470;14.834;80760
4471;14.838;78664
4472;14.841;74127
4473;14.844;80667
4474;14.848;70763
4475;14.851;79219
4476;14.854;82197
4477;14.857;68535
4478;14.861;77516
4479;14.864;82537
4480;14.867;80876
4481;14.871;79373
4482;14.874;81699
4483;14.877;77922
4484;14.881;83469
4485;14.884;79444
4486;14.887;76883
4487;14.891;80502
4488;14.894;81197
4489;14.897;81783
4490;14.900;76533
4491;14.904;76054
4492;14.907;82524
4493;14.910;81843
4494;14.914;85243
4495;14.917;80242
4496;14.920;75257
4497;14.924;85590
4498;14.927;80715
4499;14.930;75696
4500;14.933;75334
4501;14.937;80813
4502;14.940;77358
4503;14.943;84027
4504;14.947;84444
4505;14.950;82153
4506;14.953;84056
4507;14.957;76367
4508;14.960;82987
4509;14.963;83505
4510;14.967;77968
4511;14.970;80051
4512;14.973;84597
4513;14.976;80724
4514;14.980;78682
4515;14.983;76410
4516;14.986;82663
4517;14.990;81234
4518;14.993;75914
4519;14.996;82179
4520;15.000;76327
4521;15.003;79002
4522;15.006;77769
4523;15.009;71751
4524;15.013;84957
4525;15.016;79168
4526;15.019;81361
4527;15.023;79937
4528;15.026;77607
4529;15.029;78840
4530;15.033;82680
4531;15.036;80006
4532;15.039;72901
4533;15.043;80158
4534;15.046;81032
4535;15.049;88399
4536;15.052;85055
4537;15.056;78987
4538;15.059;79348
4539;15.062;85257
4540;15.066;81767
4541;15.069;76799
4542;15.073;81249
4543;15.076;75437
4544;15.079;88370
4545;15.083;80865
4546;15.086;83955
4547;15.089;82396
4548;15.092;88796
4549;15.096;77306
4550;15.099;88426
4551;15.102;82173
4552;15.106;88433
4553;15.109;76982
4554;15.112;79379
4555;15.116;84725
4556;15.119;76952
4557;15.122;82517
4558;15.126;80436
4559;15.129;85421
4560;15.132;83197
4561;15.135;87369
4562;15.139;86091
4563;15.142;83561
4564;15.145;89004
4565;15.149;82348
4566;15.152;86509
4567;15.155;83021
4568;15.159;91945
4569;15.162;80367
4570;15.165;87720
4571;15.168;77779
4572;15.172;84056
4573;15.175;80503
4574;15.178;83665
4575;15.182;80940
4576;15.185;84307
4577;15.188;83466
4578;15.192;84371
4579;15.195;83457
4580;15.198;86135
4581;15.202;81160
4582;15.205;82852
4583;15.208;81647
4584;15.211;89870
4585;15.215;88311
4586;15.218;83032
4587;15.221;82752
4588;15.225;80800
4589;15.228;85360
4590;15.231;83081
4591;15.235;93201
4592;15.238;94784
4593;15.241;80439
4594;15.245;79084
4595;15.248;86274
4596;15.251;84514
4597;15.254;77852
4598;15.258;79907
4599;15.261;80746
4600;15.264;84025
4601;15.268;83943
4602;15.271;77352
4603;15.274;73450
4604;15.278;73664
4605;15.281;84882
4606;15.284;83805
4607;15.287;79311
4608;15.291;82374
4609;15.294;76251
4610;15.297;82702
4611;15.301;80218
4612;15.304;76802
4613;15.307;71216
4614;15.311;87067
4615;15.314;83161
4616;15.318;88323
4617;15.321;83551
4618;15.324;83295
4619;15.327;76462
4620;15.331;80533
4621;15.334;83080
4622;15.337;86871
4623;15.341;86082
4624;15.344;83830
4625;15.347;80246
4626;15.351;87519
4627;15.354;81651
4628;15.357;82386
4629;15.361;85309
4630;15.364;78557
4631;15.367;84139
4632;15.370;87898
4633;15.374;77921
4634;15.377;83778
4635;15.380;84268
4636;15.384;87912
4637;15.387;90342
4638;15.390;81372
4639;15.394;84855
4640;15.397;80377
4641;15.400;84062
4642;15.403;91142
4643;15.407;86713
4644;15.410;81476
4645;15.413;87149
4646;15.417;82341
4647;15.420;86713
4648;15.423;95669
4649;15.427;85596
4650;15.430;89785
4651;15.433;91134
4652;15.437;86662
4653;15.440;90500
4654;15.443;87730
4655;15.446;95380
4656;15.450;99722
4657;15.453;96305
4658;15.456;86456
4659;15.460;99102
4660;15.463;98199
4661;15.466;91426
4662;15.470;92982
4663;15.473;85795
4664;15.476;93103
4665;15.480;92181
4666;15.483;84900
4667;15.486;90241
4668;15.489;79309
4669;15.493;83074
4670;15.496;85656
4671;15.499;96365
4672;15.503;94734
4673;15.506;87642
4674;15.509;89682
4675;15.513;84808
4676;15.516;87540
4677;15.519;93001
4678;15.522;89881
4679;15.526;89422
4680;15.529;93642
4681;15.532;89815
4682;15.536;83752
4683;15.539;84323
4684;15.542;90304
4685;15.546;89254
4686;15.549;93200
4687;15.552;85458
4688;15.556;86583
4689;15.559;87943
4690;15.562;77949
4691;15.566;78243
4692;15.569;80404
4693;15.572;78329
4694;15.576;82010
4695;15.579;83289
4696;15.582;86664
4697;15.586;83023
4698;15.589;88217
4699;15.592;81027
4700;15.596;81871
4701;15.599;77430
4702;15.602;83783
4703;15.605;82572
4704;15.609;89573
4705;15.612;86708
4706;15.615;80416
4707;15.619;83285
4708;15.622;85085
4709;15.625;83090
4710;15.629;81997
4711;15.632;90255
4712;15.635;86356
4713;15.638;74928
4714;15.642;84421
4715;15.645;88014
4716;15.648;88283
4717;15.652;87556
4718;15.655;86688
4719;15.658;84163
4720;15.662;83473
4721;15.665;77088
4722;15.668;85858
4723;15.672;83493
4724;15.675;87664
4725;15.678;79395
4726;15.681;86462
4727;15.685;81127
4728;15.688;79207
4729;15.691;78949
4730;15.695;82457
4731;15.698;87895
4732;15.701;86587
4733;15.705;82935
4734;15.708;81710
4735;15.711;84602
4736;15.715;75132
4737;15.718;78997
4738;15.721;80591
4739;15.724;77752
4740;15.728;73745
4741;15.731;75632
4742;15.734;81318
4743;15.738;76309
4744;15.741;78387
4745;15.744;73555
4746;15.748;83732
4747;15.751;78257
4748;15.754;83481
4749;15.757;79111
4750;15.761;82244
4751;15.764;80622
4752;15.767;81013
4753;15.771;78027
4754;15.774;75701
4755;15.777;78155
4756;15.781;76412
4757;15.784;86072
4758;15.787;81057
4759;15.791;88268
4760;15.794;85766
4761;15.797;81917
4762;15.800;78454
4763;15.804;81589
4764;15.807;78992
4765;15.810;80757
4766;15.814;76612
4767;15.817;70492
4768;15.821;81644
4769;15.824;75541
4770;15.827;82469
4771;15.831;82439
4772;15.834;74055
4773;15.837;77504
4774;15.840;81737
4775;15.844;83463
4776;15.847;78501
4777;15.850;82731
4778;15.854;78629
4779;15.857;78698
4780;15.860;78839
4781;15.864;81229
4782;15.867;84225
4783;15.870;81140
4784;15.873;83483
4785;15.877;85051
4786;15.880;76670
4787;15.883;78504
4788;15.887;77794
4789;15.890;79390
4790;15.893;80359
4791;15.897;75918
4792;15.900;65463
4793;15.903;75665
4794;15.907;80034
4795;15.910;86378
4796;15.913;80869
4797;15.916;79911
4798;15.920;84159
4799;15.923;82334
4800;15.926;81050
4801;15.930;78965
4802;15.933;82426
4803;15.936;80404
4804;15.940;81206
4805;15.943;91591
4806;15.946;77954
4807;15.950;81344
4808;15.953;77805
4809;15.956;78633
4810;15.959;74093
4811;15.963;83570
4812;15.966;79228
4813;15.969;82076
4814;15.973;73858
4815;15.976;81913
4816;15.979;89197
4817;15.983;74709
4818;15.986;76452
4819;15.989;75112
4820;15.992;71130
4821;15.996;78917
4822;15.999;80169
4823;16.002;80637
4824;16.006;84283
4825;16.009;80005
4826;16.012;79479
4827;16.016;86858
4828;16.019;92087
4829;16.022;76880
4830;16.026;84718
4831;16.029;76967
4832;16.032;78949
4833;16.035;74123
4834;16.039;77673
4835;16.042;78021
4836;16.045;84886
4837;16.049;80561
4838;16.052;85069
4839;16.055;71445
4840;16.059;78395
4841;16.062;84072
4842;16.066;84887
4843;16.069;81829
4844;16.072;78306
4845;16.075;86904
4846;16.079;71930
4847;16.082;84677
4848;16.085;87622
4849;16.089;75174
4850;16.092;78470
4851;16.095;85633
4852;16.099;83449
4853;16.102;78826
4854;16.105;80318
4855;16.109;80982
4856;16.112;80771
4857;16.115;79646
4858;16.118;80704
4859;16.122;75259
4860;16.125;89182
4861;16.128;74156
4862;16.132;76280
4863;16.135;87310
4864;16.138;83633
4865;16.142;82936
4866;16.145;81025
4867;16.148;82619
4868;16.151;82050
4869;16.155;78821
4870;16.158;82803
4871;16.161;75341
4872;16.165;81309
4873;16.168;83140
4874;16.171;78545
4875;16.175;75461
4876;16.178;71731
4877;16.181;82502
4878;16.185;82262
4879;16.188;85488
4880;16.191;84061
4881;16.194;83169
4882;16.198;88183
4883;16.201;77330
4884;16.204;82171
4885;16.208;77889
4886;16.211;73779
4887;16.214;83923
4888;16.218;78279
4889;16.221;76514
4890;16.224;74800
4891;16.227;79952
4892;16.231;89545
4893;16.234;81662
4894;16.237;79569
4895;16.241;80798
4896;16.244;77604
4897;16.247;84607
4898;16.251;83793
4899;16.254;77605
4900;16.257;78319
4901;16.261;79497
4902;16.264;79885
4903;16.267;75636
4904;16.270;77260
4905;16.274;79234
4906;16.277;80963
4907;16.280;83488
4908;16.284;85669
4909;16.287;75756
4910;16.290;77423
4911;16.294;84586
4912;16.297;81690
4913;16.300;81613
4914;16.304;76921
4915;16.307;70861
4916;16.310;82070
4917;16.314;76082
4918;16.317;85334
4919;16.320;81614
4920;16.324;68825
4921;16.327;87868
4922;16.330;82118
4923;16.334;82464
4924;16.337;84284
4925;16.340;75072
4926;16.344;81125
4927;16.347;89179
4928;16.350;81170
4929;16.353;78716
4930;16.357;75281
4931;16.360;85842
4932;16.363;82834
4933;16.367;79936
4934;16.370;78941
4935;16.373;82801
4936;16.377;80254
4937;16.380;85327
4938;16.383;80561
4939;16.387;85443
4940;16.390;81292
4941;16.393;78387
4942;16.396;84989
4943;16.400;78850
4944;16.403;80906
4945;16.406;82640
4946;16.410;91793
4947;16.413;80771
4948;16.416;81139
4949;16.420;87098
4950;16.423;81849
4951;16.426;85324
4952;16.430;88192
4953;16.433;85550
4954;16.436;83286
4955;16.439;76279
4956;16.443;84443
4957;16.446;87760
4958;16.449;80588
4959;16.453;81022
4960;16.456;84084
4961;16.459;80268
4962;16.463;82410
4963;16.466;84865
4964;16.469;87990
4965;16.472;92847
4966;16.476;84383
4967;16.479;83610
4968;16.482;93878
4969;16.486;81158
4970;16.489;80461
4971;16.492;84751
4972;16.496;87377
4973;16.499;82529
4974;16.502;86915
4975;16.506;93082
4976;16.509;85743
4977;16.512;92709
4978;16.515;82965
4979;16.519;90224
4980;16.522;82780
4981;16.525;90576
4982;16.529;81429
4983;16.532;91204
4984;16.535;90881
4985;16.539;89555
4986;16.542;87229
4987;16.545;84225
4988;16.549;89160
4989;16.552;83925
4990;16.555;94010
4991;16.558;81512
4992;16.562;94415
4993;16.565;75796
4994;16.569;87802
4995;16.572;91151
4996;16.575;90782
4997;16.579;92584
4998;16.582;86187
4999;16.585;91140
5000;16.588;83630
5001;16.592;88583
5002;16.595;88187
5003;16.598;78252
5004;16.602;87411
5005;16.605;86461
5006;16.608;90746
5007;16.612;84751
5008;16.615;82235
5009;16.618;83898
5010;16.622;86140
5011;16.625;82224
5012;16.628;84447
5013;16.631;75887
5014;16.635;86971
5015;16.638;81832
5016;16.641;78643
5017;16.645;86428
5018;16.648;82560
5019;16.651;84884
5020;16.655;82555
5021;16.658;87343
5022;16.661;84516
5023;16.665;86394
5024;16.668;91685
5025;16.671;81618
5026;16.674;87559
5027;16.678;80947
5028;16.681;86616
5029;16.684;85100
5030;16.688;78314
5031;16.691;89381
5032;16.694;84405
5033;16.698;76133
5034;16.701;83908
5035;16.704;78342
5036;16.707;86115
5037;16.711;79089
5038;16.714;85132
5039;16.717;84970
5040;16.721;85001
5041;16.724;81423
5042;16.727;78671
5043;16.731;78903
5044;16.734;86213
5045;16.737;83205
5046;16.741;77773
5047;16.744;81756
5048;16.747;84896
5049;16.750;78615
5050;16.754;79754
5051;16.757;82521
5052;16.760;75057
5053;16.764;80052
5054;16.767;79618
5055;16.770;86070
5056;16.774;80215
5057;16.777;77622
5058;16.780;78358
5059;16.784;79261
5060;16.787;86817
5061;16.790;77749
5062;16.793;86671
5063;16.797;79957
5064;16.800;80471
5065;16.803;87747
5066;16.807;89346
5067;16.810;86938
5068;16.814;83659
5069;16.817;84543
5070;16.821;94221
5071;16.824;88987
5072;16.827;93117
5073;16.830;87187
5074;16.834;82540
5075;16.837;80535
5076;16.840;85153
5077;16.844;80233
5078;16.847;72985
5079;16.850;88658
5080;16.854;90098
5081;16.857;84735
5082;16.860;82505
5083;16.863;81523
5084;16.867;84286
5085;16.870;86061
5086;16.873;84992
5087;16.877;84199
5088;16.880;82066
5089;16.883;76188
5090;16.887;83408
5091;16.890;76413
5092;16.893;82167
5093;16.897;90211
5094;16.900;94502
5095;16.903;89813
5096;16.906;78705
5097;16.910;84114
5098;16.913;85482
5099;16.916;83513
5100;16.920;83127
5101;16.923;84203
5102;16.926;85768
5103;16.930;83990
5104;16.933;87570
5105;16.936;84651
5106;16.940;83700
5107;16.943;79247
5108;16.946;84241
5109;16.949;84412
5110;16.953;80960
5111;16.956;82755
5112;16.959;86362
5113;16.963;84513
5114;16.966;84376
5115;16.969;77475
5116;16.973;83108
5117;16.976;79464
5118;16.979;83296
5119;16.982;85841
5120;16.986;83653
5121;16.989;78901
5122;16.992;84556
5123;16.996;86504
5124;16.999;83014
5125;17.002;83587
5126;17.006;79017
5127;17.009;88229
5128;17.012;83094
5129;17.016;89685
5130;17.019;91581
5131;17.022;84068
5132;17.025;84942
5133;17.029;81257
5134;17.032;92275
5135;17.035;87108
5136;17.039;83060
5137;17.042;88866
5138;17.045;87487
5139;17.049;83674
5140;17.052;94514
5141;17.055;79606
5142;17.059;87816
5143;17.062;82411
5144;17.065;88075
5145;17.069;92103
5146;17.072;90657
5147;17.075;81522
5148;17.079;85742
5149;17.082;95298
5150;17.085;90814
5151;17.089;85854
5152;17.092;86903
5153;17.095;81898
5154;17.099;78780
5155;17.102;83377
5156;17.105;85352
5157;17.108;88336
5158;17.112;89999
5159;17.115;82764
5160;17.118;81010
5161;17.122;90049
5162;17.125;91360
5163;17.128;87685
5164;17.132;85636
5165;17.135;83887
5166;17.138;86777
5167;17.141;87213
5168;17.145;88246
5169;17.148;85973
5170;17.151;85446
5171;17.155;85202
5172;17.158;80749
5173;17.161;81218
5174;17.165;79209
5175;17.168;92801
5176;17.171;86103
5177;17.175;89588
5178;17.178;83013
5179;17.181;81616
5180;17.184;96488
5181;17.188;82761
5182;17.191;81232
5183;17.194;88611
5184;17.198;89117
5185;17.201;86796
5186;17.204;81534
5187;17.208;89434
5188;17.211;83062
5189;17.214;84595
5190;17.217;88670
5191;17.221;83428
5192;17.224;84869
5193;17.227;85057
5194;17.231;89964
5195;17.234;87224
5196;17.237;90752
5197;17.241;85175
5198;17.244;96196
5199;17.247;95493
5200;17.251;88779
5201;17.254;90368
5202;17.257;88813
5203;17.260;86827
5204;17.264;92556
5205;17.267;91267
5206;17.270;89745
5207;17.274;96965
5208;17.277;91231
5209;17.280;95679
5210;17.284;94970
5211;17.287;106307
5212;17.290;101714
5213;17.294;95725
5214;17.297;97996
5215;17.300;100107
5216;17.303;98618
5217;17.307;102847
5218;17.310;103229
5219;17.314;113945
5220;17.317;104467
5221;17.320;106655
5222;17.324;98901
5223;17.327;117273
5224;17.330;112719
5225;17.334;110236
5226;17.337;110429
5227;17.340;107975
5228;17.343;108420
5229;17.347;107088
5230;17.350;108884
5231;17.353;109677
5232;17.357;110949
5233;17.360;115667
5234;17.363;108038
5235;17.367;114205
5236;17.370;110660
5237;17.373;119133
5238;17.376;109395
5239;17.380;108661
5240;17.383;110552
5241;17.386;104346
5242;17.390;102825
5243;17.393;101997
5244;17.396;113700
5245;17.400;100328
5246;17.403;104567
5247;17.406;96774
5248;17.410;100645
5249;17.413;105816
5250;17.416;92268
5251;17.419;96160
5252;17.423;96768
5253;17.426;93595
5254;17.429;100786
5255;17.433;99354
5256;17.436;102939
5257;17.439;101183
5258;17.443;103152
5259;17.446;99215
5260;17.449;94247
5261;17.452;85015
5262;17.456;88898
5263;17.459;96249
5264;17.462;86425
5265;17.466;88245
5266;17.469;96138
5267;17.472;88079
5268;17.476;85594
5269;17.479;85886
5270;17.482;91637
5271;17.486;87298
5272;17.489;93395
5273;17.492;85670
5274;17.495;86601
5275;17.499;87782
5276;17.502;90789
5277;17.505;90036
5278;17.509;89055
5279;17.512;74807
5280;17.515;92367
5281;17.519;85896
5282;17.522;85284
5283;17.525;84680
5284;17.529;89021
5285;17.532;82026
5286;17.535;83523
5287;17.538;83819
5288;17.542;85646
5289;17.545;79696
5290;17.548;81817
5291;17.552;85085
5292;17.555;80484
5293;17.558;95359
5294;17.562;82965
5295;17.565;73229
5296;17.569;84291
5297;17.572;84248
5298;17.575;88334
5299;17.578;93663
5300;17.582;90080
5301;17.585;82568
5302;17.588;88334
5303;17.592;86063
5304;17.595;91690
5305;17.598;88150
5306;17.602;87457
5307;17.605;84189
5308;17.608;85718
5309;17.611;91033
5310;17.615;80048
5311;17.618;87510
5312;17.621;89569
5313;17.625;85077
5314;17.628;81575
5315;17.631;86685
5316;17.635;78235
5317;17.638;85573
5318;17.641;84183
5319;17.645;84841
5320;17.648;91101
5321;17.651;79845
5322;17.654;82803
5323;17.658;91637
5324;17.661;84869
5325;17.664;91972
5326;17.668;86463
5327;17.671;87195
5328;17.674;81482
5329;17.678;84809
5330;17.681;91972
5331;17.684;80062
5332;17.688;83825
5333;17.691;85452
5334;17.694;93674
5335;17.697;87911
5336;17.701;79068
5337;17.704;78127
5338;17.707;77980
5339;17.711;80809
5340;17.714;88046
5341;17.717;80855
5342;17.721;87239
5343;17.724;86398
5344;17.727;87195
5345;17.730;83282
5346;17.734;77795
5347;17.737;87249
5348;17.740;77780
5349;17.744;84664
5350;17.747;88726
5351;17.750;87245
5352;17.754;80486
5353;17.757;90476
5354;17.760;91164
5355;17.764;85400
5356;17.767;84905
5357;17.770;88697
5358;17.773;84056
5359;17.777;78108
5360;17.780;87608
5361;17.783;83705
5362;17.787;90422
5363;17.790;89126
5364;17.793;85685
5365;17.797;77301
5366;17.800;80626
5367;17.803;80035
5368;17.806;89020
5369;17.810;91639
5370;17.813;88745
5371;17.817;79462
5372;17.820;85978
5373;17.823;81686
5374;17.827;79448
5375;17.830;84315
5376;17.833;84224
5377;17.837;85151
5378;17.840;92715
5379;17.843;84574
5380;17.846;84094
5381;17.850;87259
5382;17.853;85114
5383;17.856;88489
5384;17.860;84383
5385;17.863;89235
5386;17.866;88104
5387;17.870;92104
5388;17.873;92310
5389;17.876;86854
5390;17.880;85940
5391;17.883;81703
5392;17.886;96171
5393;17.889;82401
5394;17.893;83069
5395;17.896;86510
5396;17.899;81856
5397;17.903;84790
5398;17.906;86768
5399;17.909;88561
5400;17.913;79482
5401;17.916;90084
5402;17.919;81700
5403;17.923;82183
5404;17.926;85914
5405;17.929;86326
5406;17.932;81155
5407;17.936;90328
5408;17.939;81163
5409;17.942;87599
5410;17.946;89207
5411;17.949;81044
5412;17.952;82712
5413;17.956;85289
5414;17.959;85842
5415;17.962;78436
5416;17.965;89073
5417;17.969;84417
5418;17.972;83562
5419;17.975;92075
5420;17.979;84970
5421;17.982;81050
5422;17.985;90418
5423;17.989;89421
5424;17.992;85187
5425;17.995;80841
5426;17.999;86181
5427;18.002;87696
5428;18.005;81987
5429;18.008;80930
5430;18.012;96574
5431;18.015;83846
5432;18.018;91911
5433;18.022;90400
5434;18.025;91159
5435;18.028;88913
5436;18.032;87039
5437;18.035;84151
5438;18.038;85361
5439;18.041;88797
5440;18.045;91184
5441;18.048;98980
5442;18.051;88154
5443;18.055;97381
5444;18.058;84355
5445;18.061;88749
5446;18.065;94380
5447;18.068;96856
5448;18.072;98496
5449;18.075;97554
5450;18.078;98295
5451;18.081;99358
5452;18.085;98317
5453;18.088;95046
5454;18.091;96519
5455;18.095;102917
5456;18.098;106500
5457;18.101;96983
5458;18.105;97068
5459;18.108;101002
5460;18.111;108987
5461;18.115;95403
5462;18.118;105354
5463;18.121;101910
5464;18.124;106074
5465;18.128;101894
5466;18.131;100816
5467;18.134;118792
5468;18.138;111368
5469;18.141;110566
5470;18.144;114498
5471;18.148;110303
5472;18.151;121483
5473;18.154;118166
5474;18.158;110750
5475;18.161;112217
5476;18.164;121014
5477;18.167;129777
5478;18.171;127517
5479;18.174;127331
5480;18.177;118434
5481;18.181;126597
5482;18.184;132344
5483;18.187;130440
5484;18.191;119829
5485;18.194;124928
5486;18.197;135439
5487;18.200;125958
5488;18.204;137454
5489;18.207;127236
5490;18.210;153900
5491;18.214;140482
5492;18.217;147028
5493;18.220;148968
5494;18.224;153336
5495;18.227;155810
5496;18.230;156785
5497;18.234;181731
5498;18.237;183864
5499;18.240;185256
5500;18.243;191948
5501;18.247;210027
5502;18.250;215935
5503;18.253;226888
5504;18.257;230094
5505;18.260;267943
5506;18.263;244400
5507;18.267;267601
5508;18.270;283387
5509;18.273;295422
5510;18.277;302778
5511;18.280;320756
5512;18.283;340941
5513;18.286;348002
5514;18.290;367764
5515;18.293;394458
5516;18.296;417839
5517;18.300;430332
5518;18.303;432849
5519;18.306;436398
5520;18.310;464344
5521;18.313;494500
5522;18.316;496918
5523;18.320;512657
5524;18.323;533111
5525;18.326;531816
5526;18.330;542999
5527;18.333;548134
5528;18.336;578034
5529;18.340;576030
5530;18.343;575129
5531;18.346;603647
5532;18.350;623621
5533;18.353;609981
5534;18.356;612986
5535;18.359;598658
5536;18.363;597594
5537;18.366;575741
5538;18.369;574824
5539;18.373;589861
5540;18.376;579391
5541;18.379;570532
5542;18.383;579503
5543;18.386;538698
5544;18.389;529996
5545;18.393;530966
5546;18.396;511888
5547;18.399;492005
5548;18.402;442570
5549;18.406;460357
5550;18.409;441504
5551;18.412;418988
5552;18.416;402897
5553;18.419;385492
5554;18.422;370733
5555;18.426;356681
5556;18.429;334580
5557;18.432;327059
5558;18.435;313108
5559;18.439;298793
5560;18.442;269770
5561;18.445;260082
5562;18.449;233461
5563;18.452;248859
5564;18.455;218425
5565;18.459;217309
5566;18.462;204424
5567;18.465;197822
5568;18.469;188366
5569;18.472;163237
5570;18.475;171314
5571;18.478;149336
5572;18.482;156525
5573;18.485;151631
5574;18.488;134934
5575;18.492;141804
5576;18.495;131854
5577;18.498;121343
5578;18.502;125032
5579;18.505;125107
5580;18.508;113642
5581;18.512;112012
5582;18.515;107084
5583;18.518;97732
5584;18.521;104989
5585;18.525;101199
5586;18.528;103154
5587;18.531;96704
5588;18.535;96209
5589;18.538;98131
5590;18.541;96835
5591;18.545;86788
5592;18.548;101868
5593;18.551;87679
5594;18.554;96206
5595;18.558;88500
5596;18.561;95533
5597;18.565;92505
5598;18.568;95245
5599;18.571;91957
5600;18.575;91548
5601;18.578;88753
5602;18.581;86818
5603;18.585;91357
5604;18.588;83924
5605;18.591;89067
5606;18.594;92578
5607;18.598;87168
5608;18.601;83796
5609;18.604;87245
5610;18.608;93805
5611;18.611;94707
5612;18.614;84226
5613;18.618;86526
5614;18.621;82588
5615;18.624;92082
5616;18.628;82282
5617;18.631;101477
5618;18.634;84684
5619;18.637;89180
5620;18.641;89141
5621;18.644;94752
5622;18.647;90143
5623;18.651;83342
5624;18.654;90964
5625;18.657;90161
5626;18.661;84725
5627;18.664;88160
5628;18.667;96308
5629;18.670;91025
5630;18.674;89122
5631;18.677;93737
5632;18.680;81399
5633;18.684;84185
5634;18.687;91245
5635;18.690;85371
5636;18.694;89626
5637;18.697;97271
5638;18.700;94219
5639;18.704;90004
5640;18.707;81293
5641;18.710;87415
5642;18.713;83433
5643;18.717;90791
5644;18.720;94545
5645;18.723;93067
5646;18.727;92039
5647;18.730;93019
5648;18.733;89598
5649;18.737;85345
5650;18.740;86393
5651;18.743;87981
5652;18.747;96221
5653;18.750;94561
5654;18.753;100269
5655;18.756;88477
5656;18.760;95509
5657;18.763;88021
5658;18.766;100981
5659;18.770;91782
5660;18.773;94191
5661;18.776;90973
5662;18.780;103276
5663;18.783;95930
5664;18.786;91535
5665;18.789;101108
5666;18.793;107951
5667;18.796;97163
5668;18.799;101936
5669;18.803;111384
5670;18.806;107050
5671;18.809;111198
5672;18.813;115985
5673;18.816;100125
5674;18.820;119447
5675;18.823;122110
5676;18.826;114241
5677;18.829;127564
5678;18.833;117376
5679;18.836;130482
5680;18.839;122255
5681;18.843;127932
5682;18.846;137404
5683;18.849;122857
5684;18.853;136122
5685;18.856;145996
5686;18.859;135598
5687;18.863;148683
5688;18.866;142362
5689;18.869;156007
5690;18.872;145761
5691;18.876;155805
5692;18.879;148911
5693;18.882;154489
5694;18.886;147686
5695;18.889;152419
5696;18.892;161445
5697;18.896;150825
5698;18.899;160189
5699;18.902;147363
5700;18.905;143741
5701;18.909;157720
5702;18.912;156136
5703;18.915;162268
5704;18.919;160960
5705;18.922;156859
5706;18.925;148953
5707;18.929;153039
5708;18.932;155207
5709;18.935;147290
5710;18.939;144042
5711;18.942;143186
5712;18.945;136176
5713;18.948;137332
5714;18.952;145351
5715;18.955;138870
5716;18.958;144562
5717;18.962;136303
5718;18.965;133152
5719;18.968;120442
5720;18.972;125373
5721;18.975;128245
5722;18.978;132685
5723;18.982;111846
5724;18.985;119534
5725;18.988;118941
5726;18.991;115371
5727;18.995;124240
5728;18.998;124542
5729;19.001;118296
5730;19.005;120206
5731;19.008;124420
5732;19.011;127344
5733;19.015;130749
5734;19.018;142194
5735;19.021;124167
5736;19.024;129276
5737;19.028;142209
5738;19.031;146113
5739;19.034;152769
5740;19.038;163777
5741;19.041;175125
5742;19.044;192361
5743;19.048;198025
5744;19.051;224525
5745;19.054;213134
5746;19.058;243948
5747;19.061;294384
5748;19.064;312758
5749;19.068;329641
5750;19.071;372837
5751;19.074;390558
5752;19.078;431263
5753;19.081;482593
5754;19.084;522088
5755;19.088;563325
5756;19.091;619442
5757;19.094;710451
5758;19.098;744663
5759;19.101;823975
5760;19.104;892307
5761;19.107;973923
5762;19.111;1063028
5763;19.114;1145519
5764;19.117;1224594
5765;19.121;1268191
5766;19.124;1358024
5767;19.127;1487023
5768;19.131;1606202
5769;19.134;1674136
5770;19.137;1771775
5771;19.141;1864407
5772;19.144;1985638
5773;19.147;2106401
5774;19.150;2151749
5775;19.154;2300507
5776;19.157;2305545
5777;19.160;2458652
5778;19.164;2537309
5779;19.167;2690441
5780;19.170;2734445
5781;19.174;2893426
5782;19.177;2944490
5783;19.180;3038863
5784;19.183;3141958
5785;19.187;3262320
5786;19.190;3288910
5787;19.193;3455321
5788;19.197;3453171
5789;19.200;3489887
5790;19.203;3571264
5791;19.207;3720384
5792;19.210;3617539
5793;19.213;3694782
5794;19.217;3790167
5795;19.220;3810887
5796;19.223;3875420
5797;19.226;3922780
5798;19.230;3893792
5799;19.233;4000653
5800;19.236;3973074
5801;19.240;3920943
5802;19.243;3980127
5803;19.246;3907953
5804;19.250;3912771
5805;19.253;3987577
5806;19.256;3932861
5807;19.259;3800047
5808;19.263;3920872
5809;19.266;3845174
5810;19.269;3745289
5811;19.273;3793247
5812;19.276;3721675
5813;19.279;3649495
5814;19.283;3501153
5815;19.286;3577315
5816;19.289;3421602
5817;19.293;3324078
5818;19.296;3253876
5819;19.299;3258195
5820;19.302;3128077
5821;19.306;3075183
5822;19.309;2985353
5823;19.312;2782662
5824;19.316;2787220
5825;19.319;2607694
5826;19.323;2459936
5827;19.326;2452778
5828;19.329;2255495
5829;19.333;2174897
5830;19.336;2074045
5831;19.339;1998266
5832;19.342;1861271
5833;19.346;1770277
5834;19.349;1687433
5835;19.352;1605196
5836;19.356;1485828
5837;19.359;1391331
5838;19.362;1336806
5839;19.366;1282543
5840;19.369;1220794
5841;19.372;1099003
5842;19.376;1041391
5843;19.379;990396
5844;19.382;935337
5845;19.385;856795
5846;19.389;819101
5847;19.392;731484
5848;19.395;680905
5849;19.399;631647
5850;19.402;574389
5851;19.405;528200
5852;19.409;501522
5853;19.412;490416
5854;19.415;461175
5855;19.418;424623
5856;19.422;366068
5857;19.425;349316
5858;19.428;348441
5859;19.432;335891
5860;19.435;311417
5861;19.438;286859
5862;19.442;293231
5863;19.445;266637
5864;19.448;270104
5865;19.452;228352
5866;19.455;243328
5867;19.458;215228
5868;19.461;227337
5869;19.465;220941
5870;19.468;227559
5871;19.471;224903
5872;19.475;209315
5873;19.478;205719
5874;19.481;206724
5875;19.485;209184
5876;19.488;210194
5877;19.491;202083
5878;19.494;219225
5879;19.498;207506
5880;19.501;205873
5881;19.504;232514
5882;19.508;217236
5883;19.511;253324
5884;19.514;239711
5885;19.518;250155
5886;19.521;260825
5887;19.524;279403
5888;19.528;289332
5889;19.531;319939
5890;19.534;312674
5891;19.537;335490
5892;19.541;358568
5893;19.544;359416
5894;19.547;385329
5895;19.551;398768
5896;19.554;450885
5897;19.557;444524
5898;19.561;482387
5899;19.564;520151
5900;19.568;549056
5901;19.571;555853
5902;19.574;608301
5903;19.577;615841
5904;19.581;625410
5905;19.584;690122
5906;19.587;695088
5907;19.591;719568
5908;19.594;752041
5909;19.597;785201
5910;19.601;815249
5911;19.604;852807
5912;19.607;871764
5913;19.611;942914
5914;19.614;904477
5915;19.617;938337
5916;19.620;962110
5917;19.624;1023902
5918;19.627;1007679
5919;19.630;1028183
5920;19.634;1054757
5921;19.637;1061606
5922;19.640;1075354
5923;19.644;1073047
5924;19.647;1156928
5925;19.650;1128481
5926;19.654;1108696
5927;19.657;1108138
5928;19.660;1082218
5929;19.663;1094662
5930;19.667;1113849
5931;19.670;1127660
5932;19.673;1082120
5933;19.677;1095797
5934;19.680;1062065
5935;19.683;1061872
5936;19.687;1025675
5937;19.690;1034877
5938;19.693;1046817
5939;19.697;954284
5940;19.700;962477
5941;19.703;987996
5942;19.706;894602
5943;19.710;876081
5944;19.713;836523
5945;19.716;790037
5946;19.720;789997
5947;19.723;733304
5948;19.726;712604
5949;19.730;664931
5950;19.733;643643
5951;19.736;610586
5952;19.739;595126
5953;19.743;563067
5954;19.746;553711
5955;19.749;530287
5956;19.753;484820
5957;19.756;469261
5958;19.759;433574
5959;19.763;422163
5960;19.766;379203
5961;19.769;394765
5962;19.773;352643
5963;19.776;335165
5964;19.779;330080
5965;19.782;310867
5966;19.786;291099
5967;19.789;274123
5968;19.792;264752
5969;19.796;259604
5970;19.799;242746
5971;19.802;248543
5972;19.806;240372
5973;19.809;220919
5974;19.812;206445
5975;19.816;203636
5976;19.819;199609
5977;19.822;190540
5978;19.826;193521
5979;19.829;170713
5980;19.832;163380
5981;19.836;165456
5982;19.839;165270
5983;19.842;159550
5984;19.846;150213
5985;19.849;147446
5986;19.852;151869
5987;19.855;134432
5988;19.859;134629
5989;19.862;131633
5990;19.865;148400
5991;19.869;132467
5992;19.872;124684
5993;19.875;131017
5994;19.879;128383
5995;19.882;124561
5996;19.885;116905
5997;19.889;117017
5998;19.892;112260
5999;19.895;110860
6000;19.898;108161
6001;19.902;106958
6002;19.905;115731
6003;19.908;111938
6004;19.912;116781
6005;19.915;107034
6006;19.918;98067
6007;19.922;112713
6008;19.925;107480
6009;19.928;101260
6010;19.932;105336
6011;19.935;106281
6012;19.938;108266
6013;19.941;112041
6014;19.945;105206
6015;19.948;107305
6016;19.951;101697
6017;19.955;101772
6018;19.958;101742
6019;19.961;94415
6020;19.965;106000
6021;19.968;98894
6022;19.971;97257
6023;19.974;99818
6024;19.978;96029
6025;19.981;103612
6026;19.984;88486
6027;19.988;108658
6028;19.991;102680
6029;19.994;105377
6030;19.998;108009
6031;20.001;105248
6032;20.004;94376
6033;20.008;104672
6034;20.011;100216
6035;20.014;93345
6036;20.017;98748
6037;20.021;102031
6038;20.024;95303
6039;20.027;100280
6040;20.031;101177
6041;20.034;98828
6042;20.037;108952
6043;20.041;89546
6044;20.044;91923
6045;20.047;93758
6046;20.051;92323
6047;20.054;101240
6048;20.057;100698
6049;20.060;100556
6050;20.064;94906
6051;20.067;91277
6052;20.071;97560
6053;20.074;97967
6054;20.077;96164
6055;20.081;93490
6056;20.084;98323
6057;20.087;91294
6058;20.091;97730
6059;20.094;98729
6060;20.097;97999
6061;20.100;99682
6062;20.104;93758
6063;20.107;93358
6064;20.110;91432
6065;20.114;93374
6066;20.117;90709
6067;20.120;94756
6068;20.124;103733
6069;20.127;100715
6070;20.130;102184
6071;20.133;98309
6072;20.137;93581
6073;20.140;93620
6074;20.143;88206
6075;20.147;95547
6076;20.150;94215
6077;20.153;96780
6078;20.157;93258
6079;20.160;95429
6080;20.163;92084
6081;20.167;92692
6082;20.170;93647
6083;20.173;88801
6084;20.176;101819
6085;20.180;94663
6086;20.183;97154
6087;20.186;92071
6088;20.190;93582
6089;20.193;88318
6090;20.196;92586
6091;20.200;96775
6092;20.203;82622
6093;20.206;83500
6094;20.209;95600
6095;20.213;90662
6096;20.216;88798
6097;20.219;87994
6098;20.223;93441
6099;20.226;94993
6100;20.229;93147
6101;20.233;94023
6102;20.236;97940
6103;20.239;96843
6104;20.243;88881
6105;20.246;85048
6106;20.249;91121
6107;20.252;98232
6108;20.256;94936
6109;20.259;87735
6110;20.262;87178
6111;20.266;92154
6112;20.269;94605
6113;20.272;88023
6114;20.276;92497
6115;20.279;103186
6116;20.282;91423
6117;20.286;96585
6118;20.289;90251
6119;20.292;96840
6120;20.295;102988
6121;20.299;99672
6122;20.302;91791
6123;20.305;104701
6124;20.309;94892
6125;20.312;105808
6126;20.316;99501
6127;20.319;99954
6128;20.322;100354
6129;20.326;101598
6130;20.329;105774
6131;20.332;105421
6132;20.335;106971
6133;20.339;106368
6134;20.342;113286
6135;20.345;110393
6136;20.349;112012
6137;20.352;113012
6138;20.355;110539
6139;20.359;115542
6140;20.362;108619
6141;20.365;109778
6142;20.368;113587
6143;20.372;116145
6144;20.375;121226
6145;20.378;110701
6146;20.382;126497
6147;20.385;113720
6148;20.388;123244
6149;20.392;113159
6150;20.395;120122
6151;20.398;121188
6152;20.402;121681
6153;20.405;116169
6154;20.408;119817
6155;20.411;132003
6156;20.415;130720
6157;20.418;119248
6158;20.421;118140
6159;20.425;111832
6160;20.428;115962
6161;20.431;120741
6162;20.435;115031
6163;20.438;125371
6164;20.441;131060
6165;20.444;118973
6166;20.448;126829
6167;20.451;121830
6168;20.454;116826
6169;20.458;117839
6170;20.461;123761
6171;20.464;114795
6172;20.468;114622
6173;20.471;119389
6174;20.474;112777
6175;20.478;118989
6176;20.481;112672
6177;20.484;107846
6178;20.487;105846
6179;20.491;105526
6180;20.494;104669
6181;20.497;116713
6182;20.501;108315
6183;20.504;107110
6184;20.507;111144
6185;20.511;102853
6186;20.514;103078
6187;20.517;98223
6188;20.521;106479
6189;20.524;103896
6190;20.527;99612
6191;20.530;101830
6192;20.534;102033
6193;20.537;94333
6194;20.540;102577
6195;20.544;105899
6196;20.547;99028
6197;20.550;105674
6198;20.554;100125
6199;20.557;99803
6200;20.560;106579
6201;20.564;104423
6202;20.567;100953
6203;20.570;100354
6204;20.574;103064
6205;20.577;102868
6206;20.580;98697
6207;20.584;102481
6208;20.587;100434
6209;20.590;99596
6210;20.594;100237
6211;20.597;91994
6212;20.600;103776
6213;20.603;100636
6214;20.607;111564
6215;20.610;106888
6216;20.613;102757
6217;20.617;104677
6218;20.620;97635
6219;20.623;104285
6220;20.627;106347
6221;20.630;101828
6222;20.633;95303
6223;20.637;109802
6224;20.640;102557
6225;20.643;115630
6226;20.646;97979
6227;20.650;101339
6228;20.653;102625
6229;20.656;102221
6230;20.660;101824
6231;20.663;105309
6232;20.666;116699
6233;20.670;109954
6234;20.673;117339
6235;20.676;105923
6236;20.680;115511
6237;20.683;111706
6238;20.686;103559
6239;20.689;110646
6240;20.693;109360
6241;20.696;104986
6242;20.699;114116
6243;20.703;116153
6244;20.706;113404
6245;20.709;101003
6246;20.713;121868
6247;20.716;111856
6248;20.719;115746
6249;20.722;111747
6250;20.726;105510
6251;20.729;106884
6252;20.732;112050
6253;20.736;111939
6254;20.739;112998
6255;20.742;112068
6256;20.746;106701
6257;20.749;113932
6258;20.752;99719
6259;20.756;98041
6260;20.759;107472
6261;20.762;117455
6262;20.765;118488
6263;20.769;99954
6264;20.772;109020
6265;20.775;111134
6266;20.779;105614
6267;20.782;101947
6268;20.785;103550
6269;20.789;103636
6270;20.792;109467
6271;20.795;103461
6272;20.798;106583
6273;20.802;102933
6274;20.805;102221
6275;20.808;101619
6276;20.812;100697
6277;20.815;101833
6278;20.819;94913
6279;20.822;106827
6280;20.825;107909
6281;20.829;98459
6282;20.832;105643
6283;20.835;95260
6284;20.838;101371
6285;20.842;101419
6286;20.845;94400
6287;20.848;91328
6288;20.852;97075
6289;20.855;99062
6290;20.858;98351
6291;20.862;89511
6292;20.865;96178
6293;20.868;98106
6294;20.872;93829
6295;20.875;93818
6296;20.878;100964
6297;20.881;93967
6298;20.885;94839
6299;20.888;99724
6300;20.891;102069
6301;20.895;91762
6302;20.898;103712
6303;20.901;97763
6304;20.905;99762
6305;20.908;92567
6306;20.911;100288
6307;20.915;105251
6308;20.918;94686
6309;20.921;91572
6310;20.924;98863
6311;20.928;91932
6312;20.931;95714
6313;20.934;93108
6314;20.938;93381
6315;20.941;88898
6316;20.944;103586
6317;20.948;94730
6318;20.951;102459
6319;20.954;100666
6320;20.957;93015
6321;20.961;97483
6322;20.964;91063
6323;20.967;91798
6324;20.971;93517
6325;20.974;97726
6326;20.977;95465
6327;20.981;90985
6328;20.984;106667
6329;20.987;94317
6330;20.991;95605
6331;20.994;86970
6332;20.997;94337
6333;21.000;102404
6334;21.004;89967
6335;21.007;92583
6336;21.010;86569
6337;21.014;86083
6338;21.017;96677
6339;21.020;89882
6340;21.024;91318
6341;21.027;89966
6342;21.030;89712
6343;21.033;93846
6344;21.037;94711
6345;21.040;85654
6346;21.043;93696
6347;21.047;91165
6348;21.050;95102
6349;21.053;95920
6350;21.057;84315
6351;21.060;94554
6352;21.064;93789
6353;21.067;82467
6354;21.070;90213
6355;21.073;95070
6356;21.077;90928
6357;21.080;91227
6358;21.083;89672
6359;21.087;93677
6360;21.090;96506
6361;21.093;91530
6362;21.097;91293
6363;21.100;83073
6364;21.103;92661
6365;21.107;100539
6366;21.110;99485
6367;21.113;91480
6368;21.116;92896
6369;21.120;86992
6370;21.123;97841
6371;21.126;98967
6372;21.130;98129
6373;21.133;98117
6374;21.136;104311
6375;21.140;93025
6376;21.143;100440
6377;21.146;98962
6378;21.150;106315
6379;21.153;108038
6380;21.156;102354
6381;21.159;101231
6382;21.163;104669
6383;21.166;107422
6384;21.169;104394
6385;21.173;111141
6386;21.176;106568
6387;21.179;112446
6388;21.183;100737
6389;21.186;104730
6390;21.189;107312
6391;21.192;117604
6392;21.196;110182
6393;21.199;112487
6394;21.202;119373
6395;21.206;111657
6396;21.209;113737
6397;21.212;115915
6398;21.216;116534
6399;21.219;112978
6400;21.222;114994
6401;21.226;103106
6402;21.229;102962
6403;21.232;116451
6404;21.235;111088
6405;21.239;107893
6406;21.242;110988
6407;21.245;106827
6408;21.249;118979
6409;21.252;116773
6410;21.255;119428
6411;21.259;118980
6412;21.262;119203
6413;21.265;119628
6414;21.269;119396
6415;21.272;117667
6416;21.275;132875
6417;21.278;132641
6418;21.282;130656
6419;21.285;117426
6420;21.288;129307
6421;21.292;140164
6422;21.295;147354
6423;21.298;132782
6424;21.302;133515
6425;21.305;146099
6426;21.308;145453
6427;21.311;152844
6428;21.315;149662
6429;21.318;160181
6430;21.322;156783
6431;21.325;164722
6432;21.328;172800
6433;21.332;167848
6434;21.335;179020
6435;21.338;168632
6436;21.342;183574
6437;21.345;197585
6438;21.348;202576
6439;21.351;194905
6440;21.355;208003
6441;21.358;205573
6442;21.361;201044
6443;21.365;201200
6444;21.368;209840
6445;21.371;226183
6446;21.375;221288
6447;21.378;213165
6448;21.381;225973
6449;21.385;233287
6450;21.388;229472
6451;21.391;228750
6452;21.394;228650
6453;21.398;226482
6454;21.401;235982
6455;21.404;218909
6456;21.408;227567
6457;21.411;226128
6458;21.414;238516
6459;21.418;225788
6460;21.421;223685
6461;21.424;228452
6462;21.427;230668
6463;21.431;214506
6464;21.434;208920
6465;21.437;222485
6466;21.441;217154
6467;21.444;202658
6468;21.447;201044
6469;21.451;204811
6470;21.454;214307
6471;21.457;187539
6472;21.461;194554
6473;21.464;185539
6474;21.467;175694
6475;21.470;192682
6476;21.474;175772
6477;21.477;166622
6478;21.480;172508
6479;21.484;164150
6480;21.487;156209
6481;21.490;155975
6482;21.494;159053
6483;21.497;149674
6484;21.500;155138
6485;21.504;143615
6486;21.507;141991
6487;21.510;142055
6488;21.513;139144
6489;21.517;138535
6490;21.520;151212
6491;21.523;139749
6492;21.527;136300
6493;21.530;141774
6494;21.533;135661
6495;21.537;136365
6496;21.540;131102
6497;21.543;133878
6498;21.546;129119
6499;21.550;133304
6500;21.553;141516
6501;21.556;131194
6502;21.560;139511
6503;21.563;130058
6504;21.567;124361
6505;21.570;134713
6506;21.573;132107
6507;21.577;124214
6508;21.580;128545
6509;21.583;125790
6510;21.586;124684
6511;21.590;115744
6512;21.593;119738
6513;21.596;127226
6514;21.600;109524
6515;21.603;126949
6516;21.606;114129
6517;21.610;117338
6518;21.613;119582
6519;21.616;108534
6520;21.620;124024
6521;21.623;116511
6522;21.626;112760
6523;21.629;104000
6524;21.633;102185
6525;21.636;104707
6526;21.639;102540
6527;21.643;107587
6528;21.646;104079
6529;21.649;104742
6530;21.653;109208
6531;21.656;101458
6532;21.659;113272
6533;21.662;100447
6534;21.666;103877
6535;21.669;101478
6536;21.672;99785
6537;21.676;91309
6538;21.679;94883
6539;21.682;96856
6540;21.686;95996
6541;21.689;87905
6542;21.692;97877
6543;21.696;98339
6544;21.699;89861
6545;21.702;101624
6546;21.705;94342
6547;21.709;96633
6548;21.712;92606
6549;21.715;90397
6550;21.719;91568
6551;21.722;87875
6552;21.725;85628
6553;21.729;88645
6554;21.732;95157
6555;21.735;76208
6556;21.739;93571
6557;21.742;82287
6558;21.745;86803
6559;21.748;89882
6560;21.752;93449
6561;21.755;81318
6562;21.758;90406
6563;21.762;88973
6564;21.765;77895
6565;21.768;86241
6566;21.772;91972
6567;21.775;84000
6568;21.778;77114
6569;21.781;82775
6570;21.785;84087
6571;21.788;77591
6572;21.791;84389
6573;21.795;89785
6574;21.798;78201
6575;21.801;92895
6576;21.805;81602
6577;21.808;83034
6578;21.811;85765
6579;21.815;89436
6580;21.819;88485
6581;21.822;88393
6582;21.825;80891
6583;21.828;88909
6584;21.832;87588
6585;21.835;78750
6586;21.838;89766
6587;21.842;90200
6588;21.845;91157
6589;21.848;88111
6590;21.852;85515
6591;21.855;89548
6592;21.858;91185
6593;21.861;85135
6594;21.865;91524
6595;21.868;92228
6596;21.871;82580
6597;21.875;85655
6598;21.878;97128
6599;21.881;96433
6600;21.885;95174
6601;21.888;90658
6602;21.891;97184
6603;21.895;98356
6604;21.898;94786
6605;21.901;101473
6606;21.904;103618
6607;21.908;102882
6608;21.911;96602
6609;21.914;108445
6610;21.918;99310
6611;21.921;105797
6612;21.924;109598
6613;21.928;114410
6614;21.931;110258
6615;21.934;118552
6616;21.937;124890
6617;21.941;129975
6618;21.944;122645
6619;21.947;122735
6620;21.951;126329
6621;21.954;127819
6622;21.957;141996
6623;21.961;147281
6624;21.964;156808
6625;21.967;144091
6626;21.971;154098
6627;21.974;163768
6628;21.977;163165
6629;21.980;172623
6630;21.984;163780
6631;21.987;183424
6632;21.990;189819
6633;21.994;197576
6634;21.997;205894
6635;22.000;205586
6636;22.004;211637
6637;22.007;222278
6638;22.010;237429
6639;22.014;237920
6640;22.017;244373
6641;22.020;268981
6642;22.023;281472
6643;22.027;314163
6644;22.030;318994
6645;22.033;325219
6646;22.037;343505
6647;22.040;377242
6648;22.043;374295
6649;22.047;422832
6650;22.050;422169
6651;22.053;460780
6652;22.056;503640
6653;22.060;522493
6654;22.063;557029
6655;22.067;578685
6656;22.070;613750
6657;22.073;658071
6658;22.077;694947
6659;22.080;735301
6660;22.083;784040
6661;22.087;768074
6662;22.090;873019
6663;22.093;881536
6664;22.096;930768
6665;22.100;988061
6666;22.103;1012813
6667;22.106;1073824
6668;22.110;1118909
6669;22.113;1152464
6670;22.116;1168426
6671;22.120;1216277
6672;22.123;1267542
6673;22.126;1336189
6674;22.130;1297657
6675;22.133;1348422
6676;22.136;1369390
6677;22.139;1471387
6678;22.143;1485912
6679;22.146;1438045
6680;22.149;1465661
6681;22.153;1528437
6682;22.156;1508497
6683;22.159;1529422
6684;22.163;1531633
6685;22.166;1551537
6686;22.169;1530213
6687;22.172;1523742
6688;22.176;1512629
6689;22.179;1466541
6690;22.182;1459589
6691;22.186;1498844
6692;22.189;1514120
6693;22.192;1433689
6694;22.196;1405222
6695;22.199;1408620
6696;22.202;1340380
6697;22.206;1299990
6698;22.209;1335553
6699;22.212;1275443
6700;22.215;1229357
6701;22.219;1133625
6702;22.222;1127817
6703;22.225;1061380
6704;22.229;1060850
6705;22.232;993510
6706;22.235;965100
6707;22.239;972007
6708;22.242;869473
6709;22.245;809850
6710;22.249;755537
6711;22.252;739903
6712;22.255;699429
6713;22.258;658815
6714;22.262;586310
6715;22.265;579097
6716;22.268;562878
6717;22.272;545908
6718;22.275;473619
6719;22.278;453890
6720;22.282;421509
6721;22.285;394239
6722;22.288;385859
6723;22.291;355970
6724;22.295;325932
6725;22.298;298015
6726;22.301;299632
6727;22.305;281577
6728;22.308;263950
6729;22.311;232227
6730;22.315;240815
6731;22.318;214552
6732;22.322;201094
6733;22.325;194235
6734;22.328;187855
6735;22.331;189403
6736;22.335;185993
6737;22.338;177030
6738;22.341;169690
6739;22.345;158520
6740;22.348;137874
6741;22.351;148126
6742;22.355;142358
6743;22.358;142373
6744;22.361;138183
6745;22.365;135595
6746;22.368;131309
6747;22.371;127688
6748;22.374;125706
6749;22.378;119302
6750;22.381;132060
6751;22.384;117218
6752;22.388;118729
6753;22.391;127860
6754;22.394;124511
6755;22.398;109893
6756;22.401;118212
6757;22.404;116019
6758;22.408;117417
6759;22.411;112297
6760;22.414;116509
6761;22.417;114321
6762;22.421;115943
6763;22.424;101672
6764;22.427;105561
6765;22.431;102513
6766;22.434;110852
6767;22.437;103736
6768;22.441;105306
6769;22.444;103999
6770;22.447;97545
6771;22.450;106452
6772;22.454;102958
6773;22.457;106396
6774;22.460;106107
6775;22.464;107456
6776;22.467;107522
6777;22.470;107208
6778;22.474;105131
6779;22.477;97607
6780;22.480;103653
6781;22.484;96071
6782;22.487;96646
6783;22.490;101599
6784;22.493;101398
6785;22.497;102476
6786;22.500;106545
6787;22.503;102539
6788;22.507;108927
6789;22.510;102955
6790;22.513;92955
6791;22.517;100814
6792;22.520;95867
6793;22.523;94979
6794;22.526;92684
6795;22.530;102498
6796;22.533;109347
6797;22.536;103923
6798;22.540;96369
6799;22.543;91907
6800;22.546;102932
6801;22.550;95163
6802;22.553;102710
6803;22.556;97741
6804;22.560;101792
6805;22.563;101320
6806;22.566;106116
6807;22.570;106803
6808;22.573;97545
6809;22.576;107292
6810;22.580;99600
6811;22.583;106695
6812;22.586;103968
6813;22.590;99502
6814;22.593;109735
6815;22.596;112155
6816;22.600;113043
6817;22.603;112155
6818;22.606;122742
6819;22.609;113986
6820;22.613;113525
6821;22.616;128269
6822;22.619;116088
6823;22.623;138221
6824;22.626;137485
6825;22.629;134833
6826;22.633;133321
6827;22.636;143704
6828;22.639;164664
6829;22.643;140520
6830;22.646;162662
6831;22.649;159855
6832;22.652;168783
6833;22.656;181324
6834;22.659;189083
6835;22.662;200900
6836;22.666;188842
6837;22.669;209002
6838;22.672;231300
6839;22.676;219589
6840;22.679;226597
6841;22.682;237517
6842;22.685;256453
6843;22.689;270286
6844;22.692;280528
6845;22.695;291880
6846;22.699;297951
6847;22.702;300813
6848;22.705;312055
6849;22.709;320204
6850;22.712;349791
6851;22.715;360214
6852;22.719;337833
6853;22.722;363649
6854;22.725;358785
6855;22.728;364927
6856;22.732;368270
6857;22.735;374956
6858;22.738;362437
6859;22.742;381423
6860;22.745;394822
6861;22.748;369405
6862;22.752;375055
6863;22.755;379171
6864;22.758;369877
6865;22.761;370658
6866;22.765;382805
6867;22.768;368467
6868;22.771;365251
6869;22.775;348007
6870;22.778;359471
6871;22.781;358420
6872;22.785;337054
6873;22.788;303790
6874;22.791;322503
6875;22.795;307152
6876;22.798;299032
6877;22.801;294083
6878;22.804;291598
6879;22.808;256317
6880;22.811;266581
6881;22.815;263140
6882;22.818;250613
6883;22.821;234931
6884;22.825;228697
6885;22.828;238106
6886;22.831;208118
6887;22.835;195744
6888;22.838;205136
6889;22.841;188671
6890;22.845;191863
6891;22.848;176497
6892;22.851;174985
6893;22.854;165751
6894;22.858;160284
6895;22.861;155156
6896;22.864;148490
6897;22.868;144478
6898;22.871;131368
6899;22.874;140513
6900;22.878;134096
6901;22.881;131738
6902;22.884;131625
6903;22.887;122570
6904;22.891;129943
6905;22.894;125537
6906;22.897;115368
6907;22.901;111841
6908;22.904;123553
6909;22.907;108244
6910;22.911;114324
6911;22.914;113524
6912;22.917;101031
6913;22.921;108435
6914;22.924;118156
6915;22.927;111524
6916;22.930;100168
6917;22.934;103128
6918;22.937;99341
6919;22.940;103983
6920;22.944;96159
6921;22.947;95517
6922;22.950;102107
6923;22.954;94330
6924;22.957;102724
6925;22.960;104164
6926;22.964;100068
6927;22.967;104209
6928;22.970;103692
6929;22.973;105029
6930;22.977;94320
6931;22.980;90763
6932;22.983;101962
6933;22.987;100992
6934;22.990;104313
6935;22.993;105571
6936;22.997;100828
6937;23.000;104052
6938;23.003;98767
6939;23.006;103891
6940;23.010;107999
6941;23.013;106103
6942;23.016;110565
6943;23.020;104922
6944;23.023;103321
6945;23.026;102620
6946;23.030;105563
6947;23.033;105959
6948;23.036;109514
6949;23.040;95412
6950;23.043;104075
6951;23.046;107203
6952;23.049;110926
6953;23.053;104778
6954;23.056;97497
6955;23.059;103801
6956;23.063;101587
6957;23.066;107387
6958;23.070;103440
6959;23.073;98117
6960;23.076;111083
6961;23.080;101855
6962;23.083;104993
6963;23.086;88727
6964;23.089;97757
6965;23.093;102920
6966;23.096;99308
6967;23.099;96880
6968;23.103;89005
6969;23.106;101123
6970;23.109;96610
6971;23.113;96249
6972;23.116;95181
6973;23.119;101428
6974;23.122;95067
6975;23.126;100100
6976;23.129;100068
6977;23.132;90520
6978;23.136;101604
6979;23.139;100346
6980;23.142;93502
6981;23.146;92770
6982;23.149;95686
6983;23.152;92058
6984;23.156;90017
6985;23.159;92866
6986;23.162;93855
6987;23.165;96153
6988;23.169;88168
6989;23.172;93381
6990;23.175;97313
6991;23.179;94794
6992;23.182;94132
6993;23.185;88208
6994;23.189;98532
6995;23.192;89873
6996;23.195;102075
6997;23.199;90073
6998;23.202;92413
6999;23.205;91579
7000;23.208;88599
7001;23.212;93167
7002;23.215;94071
7003;23.218;99966
7004;23.222;91426
7005;23.225;87962
7006;23.228;92859
7007;23.232;89799
7008;23.235;101759
7009;23.238;96165
7010;23.241;97774
7011;23.245;94847
7012;23.248;86238
7013;23.251;94981
7014;23.255;99952
7015;23.258;100947
7016;23.261;90760
7017;23.265;84822
7018;23.268;90911
7019;23.271;92847
7020;23.275;95217
7021;23.278;86946
7022;23.281;104376
7023;23.284;87245
7024;23.288;89319
7025;23.291;88326
7026;23.294;92959
7027;23.298;85345
7028;23.301;93811
7029;23.304;90259
7030;23.308;94809
7031;23.311;90493
7032;23.315;90994
7033;23.318;92271
7034;23.321;98243
7035;23.324;87073
7036;23.328;81662
7037;23.331;92335
7038;23.334;87848
7039;23.338;83444
7040;23.341;90011
7041;23.344;86673
7042;23.348;92191
7043;23.351;93607
7044;23.354;83151
7045;23.357;92911
7046;23.361;85782
7047;23.364;90642
7048;23.367;84902
7049;23.371;87361
7050;23.374;86163
7051;23.377;90867
7052;23.381;87762
7053;23.384;84065
7054;23.387;87073
7055;23.391;86655
7056;23.394;86240
7057;23.397;92744
7058;23.400;89098
7059;23.404;87991
7060;23.407;96181
7061;23.410;88274
7062;23.414;90686
7063;23.417;87451
7064;23.420;85065
7065;23.424;95041
7066;23.427;88134
7067;23.430;86479
7068;23.434;76840
7069;23.437;82183
7070;23.440;96852
7071;23.443;89558
7072;23.447;94446
7073;23.450;99755
7074;23.453;89554
7075;23.457;98510
7076;23.460;99027
7077;23.463;93938
7078;23.467;96518
7079;23.470;90023
7080;23.473;97293
7081;23.476;101981
7082;23.480;94805
7083;23.483;92664
7084;23.486;93482
7085;23.490;94305
7086;23.493;87245
7087;23.496;101078
7088;23.500;96916
7089;23.503;106409
7090;23.506;95056
7091;23.510;89549
7092;23.513;93285
7093;23.516;101834
7094;23.519;97008
7095;23.523;100014
7096;23.526;101515
7097;23.529;109280
7098;23.533;99991
7099;23.536;105877
7100;23.539;107900
7101;23.543;112755
7102;23.546;111166
7103;23.549;115364
7104;23.553;113046
7105;23.556;109861
7106;23.559;119142
7107;23.562;109720
7108;23.566;127429
7109;23.569;116770
7110;23.573;124110
7111;23.576;121890
7112;23.579;122486
7113;23.583;115629
7114;23.586;119366
7115;23.589;117370
7116;23.592;128867
7117;23.596;132982
7118;23.599;123036
7119;23.602;133510
7120;23.606;128826
7121;23.609;122066
7122;23.612;142637
7123;23.616;126151
7124;23.619;133958
7125;23.622;147155
7126;23.626;131615
7127;23.629;135249
7128;23.632;140395
7129;23.635;136431
7130;23.639;129089
7131;23.642;141735
7132;23.645;139943
7133;23.649;133027
7134;23.652;140913
7135;23.655;139334
7136;23.659;130234
7137;23.662;148625
7138;23.665;139608
7139;23.669;146912
7140;23.672;143565
7141;23.675;145677
7142;23.678;140544
7143;23.682;139377
7144;23.685;138886
7145;23.688;145135
7146;23.692;137005
7147;23.695;140146
7148;23.698;130907
7149;23.702;140081
7150;23.705;135039
7151;23.708;122294
7152;23.711;134547
7153;23.715;121852
7154;23.718;133866
7155;23.721;134635
7156;23.725;129708
7157;23.728;126246
7158;23.731;122251
7159;23.735;124061
7160;23.738;122914
7161;23.741;114017
7162;23.745;116743
7163;23.748;119508
7164;23.751;123874
7165;23.754;110978
7166;23.758;111745
7167;23.761;105547
7168;23.764;108637
7169;23.768;111043
7170;23.771;108903
7171;23.774;113169
7172;23.778;111851
7173;23.781;104738
7174;23.784;108721
7175;23.788;104945
7176;23.791;102475
7177;23.794;102711
7178;23.797;104761
7179;23.801;97154
7180;23.804;108140
7181;23.807;102892
7182;23.811;96609
7183;23.814;106110
7184;23.818;97912
7185;23.821;97436
7186;23.824;99083
7187;23.828;101310
7188;23.831;107403
7189;23.834;105403
7190;23.837;100017
7191;23.841;98982
7192;23.844;96813
7193;23.847;110567
7194;23.851;98096
7195;23.854;96871
7196;23.857;96223
7197;23.861;92131
7198;23.864;98098
7199;23.867;93286
7200;23.870;87811
7201;23.874;105415
7202;23.877;100072
7203;23.880;102807
7204;23.884;96152
7205;23.887;91304
7206;23.890;101965
7207;23.894;104828
7208;23.897;92560
7209;23.900;99711
7210;23.904;102038
7211;23.907;102571
7212;23.910;98305
7213;23.913;101064
7214;23.917;97168
7215;23.920;98645
7216;23.923;103176
7217;23.927;112157
7218;23.930;95569
7219;23.933;101492
7220;23.937;109754
7221;23.940;98419
7222;23.943;98636
7223;23.946;115869
7224;23.950;105810
7225;23.953;110966
7226;23.956;109814
7227;23.960;121387
7228;23.963;114249
7229;23.966;115394
7230;23.970;111155
7231;23.973;113087
7232;23.976;118501
7233;23.980;118782
7234;23.983;118490
7235;23.986;125069
7236;23.989;121058
7237;23.993;124476
7238;23.996;141171
7239;23.999;122631
7240;24.003;125981
7241;24.006;129066
7242;24.009;128707
7243;24.013;143116
7244;24.016;137502
7245;24.019;145190
7246;24.023;134435
7247;24.026;140508
7248;24.029;160950
7249;24.032;150307
7250;24.036;152056
7251;24.039;154321
7252;24.042;162638
7253;24.046;151029
7254;24.049;171149
7255;24.052;172470
7256;24.056;175876
7257;24.059;161594
7258;24.062;168687
7259;24.066;176289
7260;24.069;164052
7261;24.072;175412
7262;24.076;174603
7263;24.079;177877
7264;24.082;179708
7265;24.086;178835
7266;24.089;189129
7267;24.092;200248
7268;24.096;191941
7269;24.099;194330
7270;24.102;181121
7271;24.105;177463
7272;24.109;206162
7273;24.112;201287
7274;24.115;200945
7275;24.119;200555
7276;24.122;201098
7277;24.125;212565
7278;24.129;201973
7279;24.132;213799
7280;24.135;210968
7281;24.139;231225
7282;24.142;212682
7283;24.145;217999
7284;24.148;222988
7285;24.152;227997
7286;24.155;235565
7287;24.158;224651
7288;24.162;250703
7289;24.165;253257
7290;24.168;249380
7291;24.172;247873
7292;24.175;268015
7293;24.178;239474
7294;24.181;259576
7295;24.185;254881
7296;24.188;266597
7297;24.191;258661
7298;24.195;270556
7299;24.198;251902
7300;24.201;254989
7301;24.205;255658
7302;24.208;273560
7303;24.211;250760
7304;24.215;257259
7305;24.218;252772
7306;24.221;258159
7307;24.224;255337
7308;24.228;236954
7309;24.231;246123
7310;24.234;246976
7311;24.238;223637
7312;24.241;226357
7313;24.244;228487
7314;24.248;226883
7315;24.251;206647
7316;24.254;206905
7317;24.258;208994
7318;24.261;203520
7319;24.264;190734
7320;24.267;189838
7321;24.271;176762
7322;24.274;181173
7323;24.277;176671
7324;24.281;169766
7325;24.284;164358
7326;24.287;159317
7327;24.291;162286
7328;24.294;154944
7329;24.297;144849
7330;24.300;154154
7331;24.304;145703
7332;24.307;133830
7333;24.310;134625
7334;24.314;127824
7335;24.317;126196
7336;24.321;117191
7337;24.324;126936
7338;24.327;127126
7339;24.331;114181
7340;24.334;104186
7341;24.337;112608
7342;24.340;113543
7343;24.344;115690
7344;24.347;109865
7345;24.350;117650
7346;24.354;110535
7347;24.357;120057
7348;24.360;113087
7349;24.364;111451
7350;24.367;108142
7351;24.370;109547
7352;24.374;109921
7353;24.377;105392
7354;24.380;107545
7355;24.383;109648
7356;24.387;113772
7357;24.390;114014
7358;24.393;115306
7359;24.397;112459
7360;24.400;117536
7361;24.403;117581
7362;24.407;124577
7363;24.410;126717
7364;24.413;121408
7365;24.417;115188
7366;24.420;127483
7367;24.423;121504
7368;24.426;121424
7369;24.430;126209
7370;24.433;135183
7371;24.436;127414
7372;24.440;132573
7373;24.443;132690
7374;24.446;134936
7375;24.450;143055
7376;24.453;135133
7377;24.456;145049
7378;24.459;136581
7379;24.463;145416
7380;24.466;144726
7381;24.469;142973
7382;24.473;141267
7383;24.476;137080
7384;24.479;154140
7385;24.483;145088
7386;24.486;154079
7387;24.489;136334
7388;24.493;147258
7389;24.496;148181
7390;24.499;140202
7391;24.502;137452
7392;24.506;136628
7393;24.509;151430
7394;24.512;132384
7395;24.516;138141
7396;24.519;128163
7397;24.522;138266
7398;24.526;127286
7399;24.529;127224
7400;24.532;125768
7401;24.535;122699
7402;24.539;113369
7403;24.542;116985
7404;24.545;116460
7405;24.549;112008
7406;24.552;110950
7407;24.555;120487
7408;24.559;109674
7409;24.562;112106
7410;24.566;110604
7411;24.569;99037
7412;24.572;103456
7413;24.575;109173
7414;24.579;103284
7415;24.582;115064
7416;24.585;104386
7417;24.589;102716
7418;24.592;105908
7419;24.595;108783
7420;24.599;108267
7421;24.602;114596
7422;24.605;100106
7423;24.609;109153
7424;24.612;104412
7425;24.615;114274
7426;24.618;112854
7427;24.622;128263
7428;24.625;112341
7429;24.628;121260
7430;24.632;123003
7431;24.635;118478
7432;24.638;121010
7433;24.642;129601
7434;24.645;133670
7435;24.648;143622
7436;24.652;152331
7437;24.655;154467
7438;24.658;159552
7439;24.661;152203
7440;24.665;176878
7441;24.668;197307
7442;24.671;178756
7443;24.675;205182
7444;24.678;204402
7445;24.681;214584
7446;24.685;218526
7447;24.688;242066
7448;24.691;251338
7449;24.694;276136
7450;24.698;277646
7451;24.701;285512
7452;24.704;292519
7453;24.708;286754
7454;24.711;313886
7455;24.714;304378
7456;24.718;342105
7457;24.721;344799
7458;24.724;359435
7459;24.728;374994
7460;24.731;364613
7461;24.734;379808
7462;24.737;380178
7463;24.741;386315
7464;24.744;385335
7465;24.747;394266
7466;24.751;406149
7467;24.754;388170
7468;24.757;424007
7469;24.761;410943
7470;24.764;405942
7471;24.767;406158
7472;24.770;393602
7473;24.774;410800
7474;24.777;395695
7475;24.780;400548
7476;24.784;393427
7477;24.787;381345
7478;24.790;374940
7479;24.794;355993
7480;24.797;345280
7481;24.800;361555
7482;24.804;332718
7483;24.807;328168
7484;24.810;317059
7485;24.814;311920
7486;24.817;292875
7487;24.820;293045
7488;24.824;275700
7489;24.827;285308
7490;24.830;248475
7491;24.834;259463
7492;24.837;239887
7493;24.840;222303
7494;24.844;213578
7495;24.847;208433
7496;24.850;195781
7497;24.853;176999
7498;24.857;179118
7499;24.860;178966
7500;24.863;177007
7501;24.867;167289
7502;24.870;157155
7503;24.873;148606
7504;24.877;158856
7505;24.880;140603
7506;24.883;145455
7507;24.887;135547
7508;24.890;144193
7509;24.893;129742
7510;24.896;135281
7511;24.900;132224
7512;24.903;120308
7513;24.906;113364
7514;24.910;122991
7515;24.913;112954
7516;24.916;112185
7517;24.920;122756
7518;24.923;114514
7519;24.926;114269
7520;24.929;116243
7521;24.933;114485
7522;24.936;132521
7523;24.939;107871
7524;24.943;118145
7525;24.946;136793
7526;24.949;127112
7527;24.953;122734
7528;24.956;130466
7529;24.959;129218
7530;24.963;129445
7531;24.966;130485
7532;24.969;136138
7533;24.972;143971
7534;24.976;141625
7535;24.979;147837
7536;24.982;161202
7537;24.986;171457
7538;24.989;174773
7539;24.992;183637
7540;24.996;182082
7541;24.999;199968
7542;25.002;195683
7543;25.006;217885
7544;25.009;222791
7545;25.012;224781
7546;25.015;240172
7547;25.019;261042
7548;25.022;257865
7549;25.025;259102
7550;25.029;284390
7551;25.032;285378
7552;25.035;293888
7553;25.039;311660
7554;25.042;312057
7555;25.045;333834
7556;25.048;320697
7557;25.052;354649
7558;25.055;345730
7559;25.058;344471
7560;25.062;382583
7561;25.065;384723
7562;25.069;376214
7563;25.072;384142
7564;25.075;370744
7565;25.079;373479
7566;25.082;368692
7567;25.085;396055
7568;25.088;401057
7569;25.092;359284
7570;25.095;389741
7571;25.098;375644
7572;25.102;367175
7573;25.105;366637
7574;25.108;381964
7575;25.112;354789
7576;25.115;358791
7577;25.118;374823
7578;25.122;347234
7579;25.125;353012
7580;25.128;348559
7581;25.131;330499
7582;25.135;314902
7583;25.138;318579
7584;25.141;323351
7585;25.145;302938
7586;25.148;297384
7587;25.151;278397
7588;25.155;285081
7589;25.158;262160
7590;25.161;254647
7591;25.164;263244
7592;25.168;254065
7593;25.171;235680
7594;25.174;213507
7595;25.178;214363
7596;25.181;226367
7597;25.184;209524
7598;25.188;215458
7599;25.191;210514
7600;25.194;196528
7601;25.198;198507
7602;25.201;182060
7603;25.204;199903
7604;25.207;182626
7605;25.211;176136
7606;25.214;170814
7607;25.217;174626
7608;25.221;167111
7609;25.224;148963
7610;25.227;160331
7611;25.231;163209
7612;25.234;149603
7613;25.237;149091
7614;25.241;138700
7615;25.244;140473
7616;25.247;136543
7617;25.250;140909
7618;25.254;135199
7619;25.257;130962
7620;25.260;119685
7621;25.264;118072
7622;25.267;124810
7623;25.270;122231
7624;25.274;121572
7625;25.277;126245
7626;25.280;129128
7627;25.283;113919
7628;25.287;112212
7629;25.290;112903
7630;25.293;107062
7631;25.297;115560
7632;25.300;114290
7633;25.303;113730
7634;25.307;106471
7635;25.310;110747
7636;25.314;97443
7637;25.317;99383
7638;25.320;95066
7639;25.323;100667
7640;25.327;102039
7641;25.330;99994
7642;25.333;101707
7643;25.337;97004
7644;25.340;96593
7645;25.343;106542
7646;25.347;101505
7647;25.350;93755
7648;25.353;103949
7649;25.357;105337
7650;25.360;97803
7651;25.363;99128
7652;25.366;102069
7653;25.370;95966
7654;25.373;102699
7655;25.376;90545
7656;25.380;91453
7657;25.383;90436
7658;25.386;96084
7659;25.390;83559
7660;25.393;101948
7661;25.396;95134
7662;25.399;106320
7663;25.403;98882
7664;25.406;98207
7665;25.409;83282
7666;25.413;96305
7667;25.416;94321
7668;25.419;96878
7669;25.423;96092
7670;25.426;99747
7671;25.429;93052
7672;25.433;98693
7673;25.436;93842
7674;25.439;95423
7675;25.442;94375
7676;25.446;97042
7677;25.449;97234
7678;25.452;92039
7679;25.456;94468
7680;25.459;94703
7681;25.462;91680
7682;25.466;92100
7683;25.469;97037
7684;25.472;88172
7685;25.476;86750
7686;25.479;94856
7687;25.482;95824
7688;25.485;90810
7689;25.489;82156
7690;25.492;86851
7691;25.495;93805
7692;25.499;83081
7693;25.502;94206
7694;25.505;100646
7695;25.509;92485
7696;25.512;93255
7697;25.515;90169
7698;25.518;105705
7699;25.522;90392
7700;25.525;90697
7701;25.528;87850
7702;25.532;85634
7703;25.535;88990
7704;25.538;86334
7705;25.542;85621
7706;25.545;91835
7707;25.548;88034
7708;25.552;94590
7709;25.555;88147
7710;25.558;92328
7711;25.561;86596
7712;25.565;88748
7713;25.568;87270
7714;25.572;98867
7715;25.575;82597
7716;25.578;87424
7717;25.582;91475
7718;25.585;91083
7719;25.588;92319
7720;25.592;86146
7721;25.595;92981
7722;25.598;88874
7723;25.602;90062
7724;25.605;86404
7725;25.608;85509
7726;25.611;95709
7727;25.615;89799
7728;25.618;91389
7729;25.621;94246
7730;25.625;86811
7731;25.628;90968
7732;25.631;86857
7733;25.635;93111
7734;25.638;92704
7735;25.641;88690
7736;25.644;85450
7737;25.648;93595
7738;25.651;89455
7739;25.654;99525
7740;25.658;99555
7741;25.661;88827
7742;25.664;91078
7743;25.668;93514
7744;25.671;96531
7745;25.674;97977
7746;25.678;96680
7747;25.681;96271
7748;25.684;95167
7749;25.687;94870
7750;25.691;99770
7751;25.694;89301
7752;25.697;93270
7753;25.701;103732
7754;25.704;104253
7755;25.707;97192
7756;25.711;101218
7757;25.714;102641
7758;25.717;108218
7759;25.721;96539
7760;25.724;95749
7761;25.727;105483
7762;25.730;102489
7763;25.734;104084
7764;25.737;112836
7765;25.740;106108
7766;25.744;107122
7767;25.747;123035
7768;25.750;122483
7769;25.754;114539
7770;25.757;114749
7771;25.760;116033
7772;25.763;120123
7773;25.767;117050
7774;25.770;112265
7775;25.773;111366
7776;25.777;116838
7777;25.780;121623
7778;25.783;122009
7779;25.787;119969
7780;25.790;122807
7781;25.793;120765
7782;25.797;128566
7783;25.800;121439
7784;25.803;128186
7785;25.806;121066
7786;25.810;113552
7787;25.813;127561
7788;25.817;111141
7789;25.820;117256
7790;25.823;113735
7791;25.827;118034
7792;25.830;114382
7793;25.833;129078
7794;25.837;121703
7795;25.840;108921
7796;25.843;114212
7797;25.846;111692
7798;25.850;117509
7799;25.853;108436
7800;25.856;115244
7801;25.860;121517
7802;25.863;114465
7803;25.866;113635
7804;25.870;112494
7805;25.873;110655
7806;25.876;103197
7807;25.879;101165
7808;25.883;108391
7809;25.886;102036
7810;25.889;104433
7811;25.893;101257
7812;25.896;99866
7813;25.899;91413
7814;25.903;101570
7815;25.906;105113
7816;25.909;102301
7817;25.913;96986
7818;25.916;84615
7819;25.919;96187
7820;25.922;88997
7821;25.926;103178
7822;25.929;94137
7823;25.932;90940
7824;25.936;89091
7825;25.939;92340
7826;25.942;98433
7827;25.946;102575
7828;25.949;93652
7829;25.952;93930
7830;25.956;95658
7831;25.959;93797
7832;25.962;90163
7833;25.965;87461
7834;25.969;95831
7835;25.972;96764
7836;25.975;93415
7837;25.979;92941
7838;25.982;94221
7839;25.985;93191
7840;25.989;92805
7841;25.992;87515
7842;25.995;86591
7843;25.998;85459
7844;26.002;88895
7845;26.005;84091
7846;26.008;91049
7847;26.012;92814
7848;26.015;88839
7849;26.018;84666
7850;26.022;87599
7851;26.025;96922
7852;26.028;89629
7853;26.032;80135
7854;26.035;89091
7855;26.038;93856
7856;26.041;88173
7857;26.045;95229
7858;26.048;90128
7859;26.051;87754
7860;26.055;86542
7861;26.058;83391
7862;26.061;89488
7863;26.065;83489
7864;26.068;91607
7865;26.072;85052
7866;26.075;79689
7867;26.078;97365
7868;26.081;86722
7869;26.085;79847
7870;26.088;91217
7871;26.091;93310
7872;26.095;86361
7873;26.098;87728
7874;26.101;85272
7875;26.105;89018
7876;26.108;81121
7877;26.111;85202
7878;26.114;85149
7879;26.118;93118
7880;26.121;93645
7881;26.124;82021
7882;26.128;85894
7883;26.131;90079
7884;26.134;98560
7885;26.138;86881
7886;26.141;89504
7887;26.144;93091
7888;26.148;87645
7889;26.151;81751
7890;26.154;91721
7891;26.157;87843
7892;26.161;89960
7893;26.164;82832
7894;26.167;91875
7895;26.171;85034
7896;26.174;92974
7897;26.177;82892
7898;26.181;95672
7899;26.184;92477
7900;26.187;91172
7901;26.191;97101
7902;26.194;93706
7903;26.197;90598
7904;26.200;102046
7905;26.204;96406
7906;26.207;94181
7907;26.210;100392
7908;26.214;102139
7909;26.217;96922
7910;26.220;96394
7911;26.224;102301
7912;26.227;100189
7913;26.230;113405
7914;26.233;116921
7915;26.237;112695
7916;26.240;120744
7917;26.243;117702
7918;26.247;117873
7919;26.250;136030
7920;26.253;127257
7921;26.257;131532
7922;26.260;144290
7923;26.263;144955
7924;26.267;158044
7925;26.270;147497
7926;26.273;158960
7927;26.276;165726
7928;26.280;169501
7929;26.283;168362
7930;26.286;184570
7931;26.290;174410
7932;26.293;183115
7933;26.296;193291
7934;26.300;202784
7935;26.303;198935
7936;26.306;217014
7937;26.310;222915
7938;26.313;227153
7939;26.316;236347
7940;26.320;242819
7941;26.323;254882
7942;26.326;255174
7943;26.330;235017
7944;26.333;257193
7945;26.336;249447
7946;26.340;267857
7947;26.343;244804
7948;26.346;266703
7949;26.349;269782
7950;26.353;261583
7951;26.356;262838
7952;26.359;257285
7953;26.363;248456
7954;26.366;247946
7955;26.369;265522
7956;26.373;249911
7957;26.376;250687
7958;26.379;253983
7959;26.383;255659
7960;26.386;224151
7961;26.389;258944
7962;26.392;221134
7963;26.396;225770
7964;26.399;214801
7965;26.402;219300
7966;26.406;220248
7967;26.409;207359
7968;26.412;202409
7969;26.416;200779
7970;26.419;184438
7971;26.422;188858
7972;26.426;171921
7973;26.429;168961
7974;26.432;153980
7975;26.435;169011
7976;26.439;165383
7977;26.442;160464
7978;26.445;152770
7979;26.449;152763
7980;26.452;140605
7981;26.455;142187
7982;26.459;138761
7983;26.462;138008
7984;26.465;139476
7985;26.468;122406
7986;26.472;130179
7987;26.475;132635
7988;26.478;123035
7989;26.482;125706
7990;26.485;119523
7991;26.488;109467
7992;26.492;113011
7993;26.495;109840
7994;26.498;102117
7995;26.502;123425
7996;26.505;103583
7997;26.508;103550
7998;26.511;108506
7999;26.515;99926
8000;26.518;99187
8001;26.521;97544
8002;26.525;100077
8003;26.528;106449
8004;26.531;103040
8005;26.535;96173
8006;26.538;90890
8007;26.541;107410
8008;26.545;95519
8009;26.548;102387
8010;26.551;92579
8011;26.554;99777
8012;26.558;94936
8013;26.561;95023
8014;26.565;100049
8015;26.568;92280
8016;26.571;90305
8017;26.575;89717
8018;26.578;98352
8019;26.581;91384
8020;26.585;98583
8021;26.588;100324
8022;26.591;98692
8023;26.594;97285
8024;26.598;98652
8025;26.601;92676
8026;26.604;96600
8027;26.608;93757
8028;26.611;100027
8029;26.614;88241
8030;26.618;94462
8031;26.621;87637
8032;26.624;87083
8033;26.627;93158
8034;26.631;88333
8035;26.634;92998
8036;26.637;91846
8037;26.641;89962
8038;26.644;102324
8039;26.647;86141
8040;26.651;92799
8041;26.654;88970
8042;26.657;96523
8043;26.661;97418
8044;26.664;92210
8045;26.667;92340
8046;26.670;92086
8047;26.674;89229
8048;26.677;96538
8049;26.680;95185
8050;26.684;95051
8051;26.687;90258
8052;26.690;91128
8053;26.694;98546
8054;26.697;93387
8055;26.700;95462
8056;26.703;92857
8057;26.707;86527
8058;26.710;89998
8059;26.713;93238
8060;26.717;83425
8061;26.720;93082
8062;26.723;86592
8063;26.727;92597
8064;26.730;89072
8065;26.733;91517
8066;26.737;94036
8067;26.740;100237
8068;26.743;97280
8069;26.746;96588
8070;26.750;85588
8071;26.753;87474
8072;26.756;87184
8073;26.760;84301
8074;26.763;92147
8075;26.766;99880
8076;26.770;94122
8077;26.773;96022
8078;26.776;90222
8079;26.780;97480
8080;26.783;93508
8081;26.786;100876
8082;26.789;99593
8083;26.793;93854
8084;26.796;94915
8085;26.799;100310
8086;26.803;98958
8087;26.806;95426
8088;26.809;97427
8089;26.813;110151
8090;26.817;96458
8091;26.820;91981
8092;26.823;103900
8093;26.826;102506
8094;26.830;93513
8095;26.833;99543
8096;26.836;96379
8097;26.840;99121
8098;26.843;105260
8099;26.846;100808
8100;26.850;99073
8101;26.853;104766
8102;26.856;104107
8103;26.860;102903
8104;26.863;94305
8105;26.866;99967
8106;26.869;101002
8107;26.873;93382
8108;26.876;100116
8109;26.879;93281
8110;26.883;94382
8111;26.886;95100
8112;26.889;96995
8113;26.893;98361
8114;26.896;89927
8115;26.899;90394
8116;26.902;92256
8117;26.906;85748
8118;26.909;88945
8119;26.912;97316
8120;26.916;85970
8121;26.919;99320
8122;26.922;92718
8123;26.926;97441
8124;26.929;93384
8125;26.932;85602
8126;26.936;83031
8127;26.939;96490
8128;26.942;90632
8129;26.945;93003
8130;26.949;91924
8131;26.952;91209
8132;26.955;89546
8133;26.959;88429
8134;26.962;96149
8135;26.965;82185
8136;26.969;85687
8137;26.972;90444
8138;26.975;87524
8139;26.978;93691
8140;26.982;96803
8141;26.985;91004
8142;26.988;86071
8143;26.992;85229
8144;26.995;92433
8145;26.998;87271
8146;27.002;93326
8147;27.005;87703
8148;27.008;99957
8149;27.012;91621
8150;27.015;86413
8151;27.018;88258
8152;27.021;90904
8153;27.025;84439
8154;27.028;88530
8155;27.031;85591
8156;27.035;90305
8157;27.038;82654
8158;27.041;83823
8159;27.045;87079
8160;27.048;88554
8161;27.051;90709
8162;27.055;93111
8163;27.058;89767
8164;27.061;85207
8165;27.065;94571
8166;27.068;92843
8167;27.071;88093
8168;27.075;89561
8169;27.078;91047
8170;27.081;91590
8171;27.085;83583
8172;27.088;90578
8173;27.091;86815
8174;27.095;79746
8175;27.098;91041
8176;27.101;87784
8177;27.104;92740
8178;27.108;88727
8179;27.111;87549
8180;27.114;85482
8181;27.118;82152
8182;27.121;82640
8183;27.124;80066
8184;27.128;83219
8185;27.131;84203
8186;27.134;83725
8187;27.137;84341
8188;27.141;89175
8189;27.144;92418
8190;27.147;84387
8191;27.151;87436
8192;27.154;86326
8193;27.157;84269
8194;27.161;86214
8195;27.164;84240
8196;27.167;85845
8197;27.171;99123
8198;27.174;87526
8199;27.177;85450
8200;27.180;86671
8201;27.184;90907
8202;27.187;78325
8203;27.190;87682
8204;27.194;85722
8205;27.197;92926
8206;27.200;90110
8207;27.204;87567
8208;27.207;85061
8209;27.210;78404
8210;27.213;94985
8211;27.217;81959
8212;27.220;85573
8213;27.223;78833
8214;27.227;90567
8215;27.230;95240
8216;27.233;84259
8217;27.237;90999
8218;27.240;86013
8219;27.243;90445
8220;27.247;84102
8221;27.250;83822
8222;27.253;84150
8223;27.256;84703
8224;27.260;82766
8225;27.263;83453
8226;27.266;81910
8227;27.270;86543
8228;27.273;84565
8229;27.276;87997
8230;27.280;92716
8231;27.283;83873
8232;27.286;87876
8233;27.290;89922
8234;27.293;87445
8235;27.296;88760
8236;27.299;91800
8237;27.303;83612
8238;27.306;80582
8239;27.309;92604
8240;27.313;101521
8241;27.316;90122
8242;27.320;95599
8243;27.323;98077
8244;27.326;82248
8245;27.330;95186
8246;27.333;84148
8247;27.336;84712
8248;27.339;92323
8249;27.343;95502
8250;27.346;81564
8251;27.349;95883
8252;27.353;85982
8253;27.356;83794
8254;27.359;91500
8255;27.363;82293
8256;27.366;84484
8257;27.369;81927
8258;27.372;80598
8259;27.376;90019
8260;27.379;80074
8261;27.382;91531
8262;27.386;84055
8263;27.389;91245
8264;27.392;81043
8265;27.396;83666
8266;27.399;83432
8267;27.402;91201
8268;27.406;86614
8269;27.409;99007
8270;27.412;92310
8271;27.415;84261
8272;27.419;92307
8273;27.422;89517
8274;27.425;87638
8275;27.429;86097
8276;27.432;86978
8277;27.435;83581
8278;27.439;80055
8279;27.442;92954
8280;27.445;88644
8281;27.449;84382
8282;27.452;89764
8283;27.455;85537
8284;27.458;89239
8285;27.462;85230
8286;27.465;83873
8287;27.468;85752
8288;27.472;86591
8289;27.475;87073
8290;27.478;80975
8291;27.482;80018
8292;27.485;87391
8293;27.488;79525
8294;27.491;83401
8295;27.495;82755
8296;27.498;90023
8297;27.501;86576
8298;27.505;92616
8299;27.508;89680
8300;27.511;82538
8301;27.515;97319
8302;27.518;85516
8303;27.521;74351
8304;27.525;81768
8305;27.528;86269
8306;27.531;80260
8307;27.534;84192
8308;27.538;86583
8309;27.541;84672
8310;27.544;78733
8311;27.548;88762
8312;27.551;84435
8313;27.554;88429
8314;27.558;88400
8315;27.561;87362
8316;27.565;83682
8317;27.568;78573
8318;27.571;86822
8319;27.574;94916
8320;27.578;82903
8321;27.581;86671
8322;27.584;86276
8323;27.588;84397
8324;27.591;79962
8325;27.594;82591
8326;27.598;85960
8327;27.601;88434
8328;27.604;92951
8329;27.607;79755
8330;27.611;87657
8331;27.614;79432
8332;27.617;86133
8333;27.621;81009
8334;27.624;90098
8335;27.627;81458
8336;27.631;87978
8337;27.634;84404
8338;27.637;88556
8339;27.641;84819
8340;27.644;81804
8341;27.647;88063
8342;27.650;90947
8343;27.654;80836
8344;27.657;83936
8345;27.660;84995
8346;27.664;85582
8347;27.667;82017
8348;27.670;86327
8349;27.674;88397
8350;27.677;89570
8351;27.680;87822
8352;27.684;81697
8353;27.687;83222
8354;27.690;88018
8355;27.693;75593
8356;27.697;85424
8357;27.700;78908
8358;27.703;82125
8359;27.707;90815
8360;27.710;81472
8361;27.713;85635
8362;27.717;83059
8363;27.720;79717
8364;27.723;90853
8365;27.726;91951
8366;27.730;86434
8367;27.733;89246
8368;27.736;82184
8369;27.740;84774
8370;27.743;90813
8371;27.746;87673
8372;27.750;85498
8373;27.753;79816
8374;27.756;94841
8375;27.760;88668
8376;27.763;87236
8377;27.766;85423
8378;27.769;87560
8379;27.773;86660
8380;27.776;82265
8381;27.779;84451
8382;27.783;84267
8383;27.786;88906
8384;27.789;89280
8385;27.793;91341
8386;27.796;81028
8387;27.799;84458
8388;27.802;89004
8389;27.806;92350
8390;27.809;86391
8391;27.813;79220
8392;27.816;85105
8393;27.819;79820
8394;27.823;80140
8395;27.826;86685
8396;27.829;83222
8397;27.833;79999
8398;27.836;83135
8399;27.839;87631
8400;27.842;85285
8401;27.846;82781
8402;27.849;88179
8403;27.852;82683
8404;27.856;81797
8405;27.859;91151
8406;27.862;88342
8407;27.866;79961
8408;27.869;87986
8409;27.872;87395
8410;27.876;84833
8411;27.879;91173
8412;27.882;96688
8413;27.885;91370
8414;27.889;87931
8415;27.892;85799
8416;27.895;85757
8417;27.899;81442
8418;27.902;92840
8419;27.905;89506
8420;27.909;78388
8421;27.912;90037
8422;27.915;92136
8423;27.919;81125
8424;27.922;93775
8425;27.925;87505
8426;27.928;89373
8427;27.932;87744
8428;27.935;91039
8429;27.938;80239
8430;27.942;85214
8431;27.945;96794
8432;27.948;87465
8433;27.952;80046
8434;27.955;85687
8435;27.958;86052
8436;27.961;89337
8437;27.965;85870
8438;27.968;89480
8439;27.971;85493
8440;27.975;89073
8441;27.978;85135
8442;27.981;87481
8443;27.985;82435
8444;27.988;88382
8445;27.991;85052
8446;27.995;85930
8447;27.998;86635
8448;28.001;87083
8449;28.004;82320
8450;28.008;93847
8451;28.011;87545
8452;28.014;82240
8453;28.018;94843
8454;28.021;82091
8455;28.024;84550
8456;28.028;83069
8457;28.031;79554
8458;28.034;85513
8459;28.038;86096
8460;28.041;93408
8461;28.044;90828
8462;28.047;82399
8463;28.051;89958
8464;28.054;82076
8465;28.057;80857
8466;28.061;84250
8467;28.064;83003
8468;28.068;84518
8469;28.071;80535
8470;28.074;93965
8471;28.077;87288
8472;28.081;87317
8473;28.084;88788
8474;28.087;86107
8475;28.091;88436
8476;28.094;87967
8477;28.097;90974
8478;28.101;85021
8479;28.104;89233
8480;28.107;91256
8481;28.111;86236
8482;28.114;89437
8483;28.117;84311
8484;28.120;83971
8485;28.124;88712
8486;28.127;84187
8487;28.130;84542
8488;28.134;86043
8489;28.137;81509
8490;28.140;81973
8491;28.144;84371
8492;28.147;88796
8493;28.150;96642
8494;28.154;89808
8495;28.157;81774
8496;28.160;88067
8497;28.163;87121
8498;28.167;85835
8499;28.170;84610
8500;28.173;82908
8501;28.177;90017
8502;28.180;88639
8503;28.183;87872
8504;28.187;91342
8505;28.190;87351
8506;28.193;90005
8507;28.196;83146
8508;28.200;82414
8509;28.203;89049
8510;28.206;86305
8511;28.210;77802
8512;28.213;89667
8513;28.216;84429
8514;28.220;84481
8515;28.223;86248
8516;28.226;90830
8517;28.230;89939
8518;28.233;94963
8519;28.236;81211
8520;28.239;80621
8521;28.243;89710
8522;28.246;84785
8523;28.249;83620
8524;28.253;80493
8525;28.256;88736
8526;28.259;88106
8527;28.263;86940
8528;28.266;89337
8529;28.269;87094
8530;28.273;88999
8531;28.276;87079
8532;28.279;84984
8533;28.282;82387
8534;28.286;81921
8535;28.289;85939
8536;28.292;79079
8537;28.296;79851
8538;28.299;83569
8539;28.302;79968
8540;28.306;82093
8541;28.309;78931
8542;28.313;88065
8543;28.316;86614
8544;28.319;86948
8545;28.322;88418
8546;28.326;84132
8547;28.329;82912
8548;28.332;91929
8549;28.336;90349
8550;28.339;84570
8551;28.342;91048
8552;28.346;87929
8553;28.349;87113
8554;28.352;85130
8555;28.355;89166
8556;28.359;79731
8557;28.362;77594
8558;28.365;76815
8559;28.369;91968
8560;28.372;86044
8561;28.375;87863
8562;28.379;84237
8563;28.382;87898
8564;28.385;90643
8565;28.389;80038
8566;28.392;90229
8567;28.395;90779
8568;28.398;86510
8569;28.402;78243
8570;28.405;76539
8571;28.408;85570
8572;28.412;86661
8573;28.415;95364
8574;28.418;88289
8575;28.422;85121
8576;28.425;89231
8577;28.428;83394
8578;28.431;88096
8579;28.435;81066
8580;28.438;80275
8581;28.441;85239
8582;28.445;79330
8583;28.448;78648
8584;28.451;88281
8585;28.455;87653
8586;28.458;80335
8587;28.461;83760
8588;28.465;88664
8589;28.468;83812
8590;28.471;86540
8591;28.474;79852
8592;28.478;80275
8593;28.481;87006
8594;28.484;84166
8595;28.488;87132
8596;28.491;89982
8597;28.494;86832
8598;28.498;83392
8599;28.501;83349
8600;28.504;78439
8601;28.508;80941
8602;28.511;89301
8603;28.514;84417
8604;28.517;82881
8605;28.521;85015
8606;28.524;84282
8607;28.527;86062
8608;28.531;84050
8609;28.534;89804
8610;28.537;82634
8611;28.541;92390
8612;28.544;77767
8613;28.547;92658
8614;28.550;82680
8615;28.554;87078
8616;28.557;92435
8617;28.560;84275
8618;28.564;85511
8619;28.567;92764
8620;28.571;79557
8621;28.574;80714
8622;28.577;83716
8623;28.581;83957
8624;28.584;85241
8625;28.587;81855
8626;28.590;82189
8627;28.594;82385
8628;28.597;90021
8629;28.600;82178
8630;28.604;86240
8631;28.607;85213
8632;28.610;80588
8633;28.614;85860
8634;28.617;79316
8635;28.620;86718
8636;28.624;86473
8637;28.627;82079
8638;28.630;91903
8639;28.633;82292
8640;28.637;84808
8641;28.640;83837
8642;28.643;92093
8643;28.647;84796
8644;28.650;89315
8645;28.653;85930
8646;28.657;84431
8647;28.660;80620
8648;28.663;81918
8649;28.666;80231
8650;28.670;86834
8651;28.673;86835
8652;28.676;70376
8653;28.680;74237
8654;28.683;75288
8655;28.686;78180
8656;28.690;86758
8657;28.693;85264
8658;28.696;81198
8659;28.700;81437
8660;28.703;82451
8661;28.706;82518
8662;28.709;86913
8663;28.713;78574
8664;28.716;81093
8665;28.719;81266
8666;28.723;87625
8667;28.726;80581
8668;28.729;91505
8669;28.733;89345
8670;28.736;86033
8671;28.739;80956
8672;28.743;89666
8673;28.746;82843
8674;28.749;83766
8675;28.752;84968
8676;28.756;92502
8677;28.759;76041
8678;28.762;84208
8679;28.766;85040
8680;28.769;89470
8681;28.772;90707
8682;28.776;85234
8683;28.779;84589
8684;28.782;88061
8685;28.785;76841
8686;28.789;77783
8687;28.792;76113
8688;28.795;87198
8689;28.799;83664
8690;28.802;84874
8691;28.805;84647
8692;28.809;81214
8693;28.812;88206
8694;28.816;86662
8695;28.819;76373
8696;28.822;81881
8697;28.825;80894
8698;28.829;79815
8699;28.832;86194
8700;28.835;77259
8701;28.839;90578
8702;28.842;86181
8703;28.845;78892
8704;28.849;81309
8705;28.852;78595
8706;28.855;79571
8707;28.859;78353
8708;28.862;85551
8709;28.865;84041
8710;28.868;89467
8711;28.872;86111
8712;28.875;87259
8713;28.878;88458
8714;28.882;85348
8715;28.885;85793
8716;28.888;81077
8717;28.892;85006
8718;28.895;83028
8719;28.898;78310
8720;28.902;86700
8721;28.905;88266
8722;28.908;90057
8723;28.911;85832
8724;28.915;84908
8725;28.918;85502
8726;28.921;82813
8727;28.925;82395
8728;28.928;83800
8729;28.931;84339
8730;28.935;86036
8731;28.938;86506
8732;28.941;81634
8733;28.945;93291
8734;28.948;82646
8735;28.951;85427
8736;28.954;79112
8737;28.958;89341
8738;28.961;87231
8739;28.964;83392
8740;28.968;81929
8741;28.971;83129
8742;28.974;89769
8743;28.978;88961
8744;28.981;93613
8745;28.984;83976
8746;28.987;82274
8747;28.991;88402
8748;28.994;86544
8749;28.997;88000
8750;29.001;82580
8751;29.004;81729
8752;29.007;87840
8753;29.011;84848
8754;29.014;82743
8755;29.017;90588
8756;29.021;84439
8757;29.024;83242
8758;29.027;84018
8759;29.030;78312
8760;29.034;87411
8761;29.037;89292
8762;29.040;85149
8763;29.044;89805
8764;29.047;83879
8765;29.050;79563
8766;29.054;79121
8767;29.057;84356
8768;29.060;82175
8769;29.064;84262
8770;29.067;80780
8771;29.070;86872
8772;29.074;82724
8773;29.077;85595
8774;29.080;86535
8775;29.084;79517
8776;29.087;78858
8777;29.090;76245
8778;29.094;77539
8779;29.097;86032
8780;29.100;83407
8781;29.104;84320
8782;29.107;85261
8783;29.110;80770
8784;29.113;81411
8785;29.117;79067
8786;29.120;86961
8787;29.123;82395
8788;29.127;85568
8789;29.130;84044
8790;29.133;88500
8791;29.137;88040
8792;29.140;86910
8793;29.143;87926
8794;29.146;80911
8795;29.150;83601
8796;29.153;76565
8797;29.156;86859
8798;29.160;75006
8799;29.163;80311
8800;29.166;80892
8801;29.170;87254
8802;29.173;85300
8803;29.176;77285
8804;29.180;84142
8805;29.183;82223
8806;29.186;80525
8807;29.189;87230
8808;29.193;75340
8809;29.196;83338
8810;29.199;81677
8811;29.203;79339
8812;29.206;83402
8813;29.209;79768
8814;29.213;84869
8815;29.216;73219
8816;29.219;84271
8817;29.222;88046
8818;29.226;84304
8819;29.229;86383
8820;29.232;82940
8821;29.236;81872
8822;29.239;81762
8823;29.242;80086
8824;29.246;77916
8825;29.249;80376
8826;29.252;83819
8827;29.256;86375
8828;29.259;84685
8829;29.262;81652
8830;29.265;89455
8831;29.269;79702
8832;29.272;83164
8833;29.275;82758
8834;29.279;85306
8835;29.282;80398
8836;29.285;75027
8837;29.289;81931
8838;29.292;85235
8839;29.295;72960
8840;29.299;83339
8841;29.302;80316
8842;29.305;82346
8843;29.308;79151
8844;29.312;86686
8845;29.315;82767
8846;29.319;80867
8847;29.322;81001
8848;29.325;86488
8849;29.329;77308
8850;29.332;81956
8851;29.335;86209
8852;29.339;81776
8853;29.342;78564
8854;29.345;81286
8855;29.348;89486
8856;29.352;90208
8857;29.355;88634
8858;29.358;85563
8859;29.362;87386
8860;29.365;83085
8861;29.368;84024
8862;29.372;85605
8863;29.375;81391
8864;29.378;81401
8865;29.381;78781
8866;29.385;89198
8867;29.388;85865
8868;29.391;79186
8869;29.395;74264
8870;29.398;84126
8871;29.401;88479
8872;29.405;90670
8873;29.408;92772
8874;29.411;84809
8875;29.415;89003
8876;29.418;83621
8877;29.421;88070
8878;29.424;84115
8879;29.428;84623
8880;29.431;93891
8881;29.434;82009
8882;29.438;79163
8883;29.441;86126
8884;29.444;82289
8885;29.448;82289
8886;29.451;81334
8887;29.454;85618
8888;29.457;83176
8889;29.461;84238
8890;29.464;79880
8891;29.467;86281
8892;29.471;77057
8893;29.474;87005
8894;29.477;82004
8895;29.481;86914
8896;29.484;87356
8897;29.487;80313
8898;29.491;83269
8899;29.494;84433
8900;29.497;95320
8901;29.500;77698
8902;29.504;89809
8903;29.507;92378
8904;29.510;88995
8905;29.514;86756
8906;29.517;76187
8907;29.520;85877
8908;29.524;80315
8909;29.527;78623
8910;29.530;81011
8911;29.534;90628
8912;29.537;80706
8913;29.540;75280
8914;29.543;89603
8915;29.547;82495
8916;29.550;77952
8917;29.553;94518
8918;29.557;81607
8919;29.560;93915
8920;29.564;81514
8921;29.567;89928
8922;29.570;78761
8923;29.574;88553
8924;29.577;86885
8925;29.580;86885
8926;29.583;77054
8927;29.587;86478
8928;29.590;77969
8929;29.593;85455
8930;29.597;79102
8931;29.600;83695
8932;29.603;87993
8933;29.607;82351
8934;29.610;85159
8935;29.613;82582
8936;29.616;87038
8937;29.620;82218
8938;29.623;86069
8939;29.626;77046
8940;29.630;83793
8941;29.633;78006
8942;29.636;91135
8943;29.640;79343
8944;29.643;79573
8945;29.646;85412
8946;29.650;75168
8947;29.653;86428
8948;29.656;80578
8949;29.659;84236
8950;29.663;78451
8951;29.666;84202
8952;29.669;77128
8953;29.673;80916
8954;29.676;86621
8955;29.679;80934
8956;29.683;79196
8957;29.686;77643
8958;29.689;79865
8959;29.693;84508
8960;29.696;85661
8961;29.699;79757
8962;29.702;77489
8963;29.706;87984
8964;29.709;76762
8965;29.712;77429
8966;29.716;87440
8967;29.719;84513
8968;29.722;86790
8969;29.726;83905
8970;29.729;81060
8971;29.732;89812
8972;29.735;95690
8973;29.739;81689
8974;29.742;88042
8975;29.745;88959
8976;29.749;79220
8977;29.752;86689
8978;29.755;81882
8979;29.759;83301
8980;29.762;83916
8981;29.765;82844
8982;29.769;81147
8983;29.772;79135
8984;29.775;78945
8985;29.778;81411
8986;29.782;76878
8987;29.785;90543
8988;29.788;82419
8989;29.792;80265
8990;29.795;94314
8991;29.798;78238
8992;29.802;88245
8993;29.805;85426
8994;29.808;83651
8995;29.811;84440
8996;29.815;90442
8997;29.818;77704
8998;29.822;90744
8999;29.825;81783
9000;29.828;92436
9001;29.832;82082
9002;29.835;80938
9003;29.838;80878
9004;29.842;84841
9005;29.845;81528
9006;29.848;80016
9007;29.851;78714
9008;29.855;86702
9009;29.858;87028
9010;29.861;85509
9011;29.865;73485
9012;29.868;87425
9013;29.871;80739
9014;29.875;82006
9015;29.878;83495
9016;29.881;83233
9017;29.885;89877
9018;29.888;84670
9019;29.891;77268
9020;29.894;83553
9021;29.898;88405
9022;29.901;87635
9023;29.904;81782
9024;29.908;82249
9025;29.911;75053
9026;29.914;80515
9027;29.918;87438
9028;29.921;88442
9029;29.924;88951
9030;29.928;85936
9031;29.931;89771
9032;29.934;80962
9033;29.937;87038
9034;29.941;81272
9035;29.944;75776
9036;29.947;84023
9037;29.951;86721
9038;29.954;82974
9039;29.957;80377
9040;29.961;82678
9041;29.964;85517
9042;29.967;80433
9043;29.970;82928
9044;29.974;84092
9045;29.977;90618
9046;29.980;82281
9047;29.984;81379
9048;29.987;79866
9049;29.990;84196
9050;29.994;76783
9051;29.997;79840
9052;30.000;87230
9053;30.004;81490
9054;30.007;80858
9055;30.010;91162
9056;30.013;82024
9057;30.017;90004
9058;30.020;79372
9059;30.023;81266
9060;30.027;74415
9061;30.030;82077
9062;30.033;75094
9063;30.037;87987
9064;30.040;81585
9065;30.043;79834
9066;30.046;85362
9067;30.050;87910
9068;30.053;84655
9069;30.056;82085
9070;30.060;86889
9071;30.063;81700
9072;30.067;84093
9073;30.070;84356
9074;30.073;85424
9075;30.077;80399
9076;30.080;89256
9077;30.083;85817
9078;30.086;89148
9079;30.090;87086
9080;30.093;82692
9081;30.096;82351
9082;30.100;87399
9083;30.103;81044
9084;30.106;83513
9085;30.110;83265
9086;30.113;85348
9087;30.116;83334
9088;30.120;83193
9089;30.123;87944
9090;30.126;81913
9091;30.129;83564
9092;30.133;80890
9093;30.136;81671
9094;30.139;74449
9095;30.143;74206
9096;30.146;93285
9097;30.149;85741
9098;30.153;88916
9099;30.156;84899
9100;30.159;74725
9101;30.163;90543
9102;30.166;84089
9103;30.169;75770
9104;30.172;86897
9105;30.176;89391
9106;30.179;81267
9107;30.182;85223
9108;30.186;87605
9109;30.189;86975
9110;30.192;81140
9111;30.196;74257
9112;30.199;81266
9113;30.202;81341
9114;30.205;79518
9115;30.209;86515
9116;30.212;83813
9117;30.215;87934
9118;30.219;85271
9119;30.222;81922
9120;30.225;77507
9121;30.229;82503
9122;30.232;72941
9123;30.235;82921
9124;30.239;83785
9125;30.242;86389
9126;30.245;84831
9127;30.248;85480
9128;30.252;86292
9129;30.255;84061
9130;30.258;85588
9131;30.262;74250
9132;30.265;82277
9133;30.268;75376
9134;30.272;78547
9135;30.275;81712
9136;30.278;80386
9137;30.282;80011
9138;30.285;84972
9139;30.288;83579
9140;30.291;86772
9141;30.295;77854
9142;30.298;91587
9143;30.301;80375
9144;30.305;89618
9145;30.308;81071
9146;30.311;76485
9147;30.315;86446
9148;30.318;83708
9149;30.321;79958
9150;30.325;88310
9151;30.328;81066
9152;30.331;89761
9153;30.335;87004
9154;30.338;73832
9155;30.341;86281
9156;30.345;82950
9157;30.348;77902
9158;30.351;85437
9159;30.355;84169
9160;30.358;76629
9161;30.361;83137
9162;30.364;82604
9163;30.368;84831
9164;30.371;87319
9165;30.374;79081
9166;30.378;90642
9167;30.381;88211
9168;30.384;82134
9169;30.388;83168
9170;30.391;82832
9171;30.394;87391
9172;30.398;82179
9173;30.401;78154
9174;30.404;88577
9175;30.407;84788
9176;30.411;86416
9177;30.414;80909
9178;30.417;90900
9179;30.421;81105
9180;30.424;79826
9181;30.427;88141
9182;30.431;82747
9183;30.434;80814
9184;30.437;81020
9185;30.440;83468
9186;30.444;77262
9187;30.447;89811
9188;30.450;83930
9189;30.454;82848
9190;30.457;82351
9191;30.460;82213
9192;30.464;84528
9193;30.467;75665
9194;30.470;88959
9195;30.474;82517
9196;30.477;83570
9197;30.480;81477
9198;30.483;93367
9199;30.487;89141
9200;30.490;80358
9201;30.493;84488
9202;30.497;86442
9203;30.500;76990
9204;30.503;77704
9205;30.507;78469
9206;30.510;80554
9207;30.513;85165
9208;30.517;84021
9209;30.520;78944
9210;30.523;81927
9211;30.526;84275
9212;30.530;85843
9213;30.533;83573
9214;30.536;84851
9215;30.540;88638
9216;30.543;81040
9217;30.546;83250
9218;30.550;86516
9219;30.553;90975
9220;30.556;78006
9221;30.559;83855
9222;30.563;84403
9223;30.566;83617
9224;30.570;79839
9225;30.573;75523
9226;30.576;87187
9227;30.580;82457
9228;30.583;88720
9229;30.586;85895
9230;30.590;84354
9231;30.593;83932
9232;30.596;90302
9233;30.599;81705
9234;30.603;89967
9235;30.606;86004
9236;30.609;82158
9237;30.613;80810
9238;30.616;87073
9239;30.619;88646
9240;30.623;83932
9241;30.626;85657
9242;30.629;77341
9243;30.633;91425
9244;30.636;82347
9245;30.639;85385
9246;30.642;84088
9247;30.646;78093
9248;30.649;80882
9249;30.652;82556
9250;30.656;79697
9251;30.659;80855
9252;30.662;88965
9253;30.666;90479
9254;30.669;82795
9255;30.672;84981
9256;30.675;86465
9257;30.679;84674
9258;30.682;90849
9259;30.685;85599
9260;30.689;77782
9261;30.692;84362
9262;30.695;86852
9263;30.699;80878
9264;30.702;78343
9265;30.705;86926
9266;30.709;79655
9267;30.712;87864
9268;30.715;84186
9269;30.718;82163
9270;30.722;78305
9271;30.725;75780
9272;30.728;89520
9273;30.732;92056
9274;30.735;83785
9275;30.738;89987
9276;30.742;91016
9277;30.745;79076
9278;30.748;82843
9279;30.752;83239
9280;30.755;87520
9281;30.758;85039
9282;30.761;84886
9283;30.765;88178
9284;30.768;83525
9285;30.771;84269
9286;30.775;79647
9287;30.778;88085
9288;30.781;82860
9289;30.785;85746
9290;30.788;84395
9291;30.791;87550
9292;30.794;84095
9293;30.798;86067
9294;30.801;84587
9295;30.804;85267
9296;30.808;83412
9297;30.811;88280
9298;30.815;82818
9299;30.818;84032
9300;30.821;93043
9301;30.825;87027
9302;30.828;88900
9303;30.831;85798
9304;30.834;81999
9305;30.838;89685
9306;30.841;89494
9307;30.844;85381
9308;30.848;85922
9309;30.851;73129
9310;30.854;82603
9311;30.858;72407
9312;30.861;78491
9313;30.864;87312
9314;30.868;79271
9315;30.871;84350
9316;30.874;94301
9317;30.877;88152
9318;30.881;81739
9319;30.884;82553
9320;30.887;84139
9321;30.891;81260
9322;30.894;78625
9323;30.897;78382
9324;30.901;81835
9325;30.904;81709
9326;30.907;87796
9327;30.910;77087
9328;30.914;84773
9329;30.917;84859
9330;30.920;88063
9331;30.924;82816
9332;30.927;80890
9333;30.930;91741
9334;30.934;77603
9335;30.937;80935
9336;30.940;87689
9337;30.944;87844
9338;30.947;81347
9339;30.950;77763
9340;30.953;82596
9341;30.957;83029
9342;30.960;82941
9343;30.963;87504
9344;30.967;85433
9345;30.970;90341
9346;30.973;82715
9347;30.977;81651
9348;30.980;85926
9349;30.983;81942
9350;30.987;89093
9351;30.990;82597
9352;30.993;86064
9353;30.996;80749
9354;31.000;79841
9355;31.003;82477
9356;31.006;78114
9357;31.010;78001
9358;31.013;83113
9359;31.016;84232
9360;31.020;80416
9361;31.023;80837
9362;31.026;87976
9363;31.029;78843
9364;31.033;87086
9365;31.036;82678
9366;31.039;82210
9367;31.043;81249
9368;31.046;79276
9369;31.049;83961
9370;31.053;83152
9371;31.056;80413
9372;31.059;84890
9373;31.063;78237
9374;31.066;89872
9375;31.069;81876
9376;31.073;81492
9377;31.076;80026
9378;31.079;79126
9379;31.083;85498
9380;31.086;82318
9381;31.089;83804
9382;31.093;80527
9383;31.096;85297
9384;31.099;84186
9385;31.103;79982
9386;31.106;81944
9387;31.109;80586
9388;31.112;80789
9389;31.116;88129
9390;31.119;79064
9391;31.122;86994
9392;31.126;80369
9393;31.129;82985
9394;31.132;89384
9395;31.136;85198
9396;31.139;83264
9397;31.142;91013
9398;31.146;77344
9399;31.149;88708
9400;31.152;84148
9401;31.155;80843
9402;31.159;86865
9403;31.162;81317
9404;31.165;81819
9405;31.169;77458
9406;31.172;81304
9407;31.175;87073
9408;31.179;93139
9409;31.182;85714
9410;31.185;88231
9411;31.188;87280
9412;31.192;87901
9413;31.195;80882
9414;31.198;81415
9415;31.202;81012
9416;31.205;72400
9417;31.208;79436
9418;31.212;88454
9419;31.215;87586
9420;31.218;89081
9421;31.222;86134
9422;31.225;84508
9423;31.228;78043
9424;31.231;81101
9425;31.235;78197
9426;31.238;94271
9427;31.241;82408
9428;31.245;80359
9429;31.248;78531
9430;31.251;83833
9431;31.255;77804
9432;31.258;79869
9433;31.261;84830
9434;31.264;84133
9435;31.268;84472
9436;31.271;86418
9437;31.274;79792
9438;31.278;80698
9439;31.281;85309
9440;31.284;89781
9441;31.288;81455
9442;31.291;77980
9443;31.294;84696
9444;31.298;81538
9445;31.301;87418
9446;31.304;83554
9447;31.307;79389
9448;31.311;85616
9449;31.314;82155
9450;31.318;84622
9451;31.321;81501
9452;31.324;85872
9453;31.328;79693
9454;31.331;83365
9455;31.334;86329
9456;31.338;80508
9457;31.341;83298
9458;31.344;88325
9459;31.347;88343
9460;31.351;85434
9461;31.354;84089
9462;31.357;85539
9463;31.361;86619
9464;31.364;77248
9465;31.367;83348
9466;31.371;80245
9467;31.374;89914
9468;31.377;80950
9469;31.381;73698
9470;31.384;79874
9471;31.387;79260
9472;31.390;84914
9473;31.394;90326
9474;31.397;80852
9475;31.400;82542
9476;31.404;84757
9477;31.407;77946
9478;31.410;83121
9479;31.414;81809
9480;31.417;86300
9481;31.420;72503
9482;31.423;85074
9483;31.427;74127
9484;31.430;86995
9485;31.433;74801
9486;31.437;83186
9487;31.440;87682
9488;31.443;87956
9489;31.447;82423
9490;31.450;85466
9491;31.453;84745
9492;31.457;92286
9493;31.460;84743
9494;31.463;87211
9495;31.466;81557
9496;31.470;83208
9497;31.473;79790
9498;31.476;74430
9499;31.480;87615
9500;31.483;92277
9501;31.486;86160
9502;31.490;83319
9503;31.493;84456
9504;31.496;83471
9505;31.499;85999
9506;31.503;76354
9507;31.506;81200
9508;31.509;88916
9509;31.513;82866
9510;31.516;84482
9511;31.519;88452
9512;31.523;78676
9513;31.526;83773
9514;31.529;73230
9515;31.533;83634
9516;31.536;79455
9517;31.539;80806
9518;31.542;84924
9519;31.546;84713
9520;31.549;84106
9521;31.552;83305
9522;31.556;86409
9523;31.559;84413
9524;31.562;77851
9525;31.566;84497
9526;31.569;80775
9527;31.573;77113
9528;31.576;84110
9529;31.579;83191
9530;31.582;82852
9531;31.586;83603
9532;31.589;92280
9533;31.592;81611
9534;31.596;84624
9535;31.599;80594
9536;31.602;82560
9537;31.606;83229
9538;31.609;85818
9539;31.612;84707
9540;31.616;84750
9541;31.619;76015
9542;31.622;88306
9543;31.625;77763
9544;31.629;77027
9545;31.632;72606
9546;31.635;80745
9547;31.639;81756
9548;31.642;78364
9549;31.645;88449
9550;31.649;80595
9551;31.652;85827
9552;31.655;84862
9553;31.659;82004
9554;31.662;79233
9555;31.665;84220
9556;31.668;85171
9557;31.672;77412
9558;31.675;81737
9559;31.678;85436
9560;31.682;88434
9561;31.685;85509
9562;31.688;76046
9563;31.692;79683
9564;31.695;85826
9565;31.698;80180
9566;31.702;76445
9567;31.705;82481
9568;31.708;82190
9569;31.711;80700
9570;31.715;80634
9571;31.718;82548
9572;31.721;80345
9573;31.725;84182
9574;31.728;73234
9575;31.731;86038
9576;31.735;81478
9577;31.738;84972
9578;31.741;84343
9579;31.744;88696
9580;31.748;79645
9581;31.751;88878
9582;31.754;79774
9583;31.758;92806
9584;31.761;81022
9585;31.764;78888
9586;31.768;90136
9587;31.771;76156
9588;31.774;82684
9589;31.778;77476
9590;31.781;84968
9591;31.784;81170
9592;31.787;76798
9593;31.791;88275
9594;31.794;81453
9595;31.797;86827
9596;31.801;71535
9597;31.804;80785
9598;31.807;83052
9599;31.811;85337
9600;31.815;75693
9601;31.818;79363
9602;31.821;89083
9603;31.824;80428
9604;31.828;78933
9605;31.831;76827
9606;31.834;83203
9607;31.838;78418
9608;31.841;79972
9609;31.844;80408
9610;31.848;81303
9611;31.851;93833
9612;31.854;80956
9613;31.858;85726
9614;31.861;78117
9615;31.864;83562
9616;31.867;80157
9617;31.871;78320
9618;31.874;86376
9619;31.877;81032
9620;31.881;77573
9621;31.884;74542
9622;31.887;81923
9623;31.891;82677
9624;31.894;83263
9625;31.897;85104
9626;31.900;78504
9627;31.904;80214
9628;31.907;96577
9629;31.910;80782
9630;31.914;81122
9631;31.917;84186
9632;31.920;79960
9633;31.924;81768
9634;31.927;83407
9635;31.930;85227
9636;31.934;85971
9637;31.937;81649
9638;31.940;77025
9639;31.943;82976
9640;31.947;88822
9641;31.950;83397
9642;31.953;83898
9643;31.957;87025
9644;31.960;83694
9645;31.963;81509
9646;31.967;78560
9647;31.970;88010
9648;31.973;86712
9649;31.977;83129
9650;31.980;85075
9651;31.983;76778
9652;31.986;83202
9653;31.990;90749
9654;31.993;77497
9655;31.996;80628
9656;32.000;87508
9657;32.003;85994
9658;32.006;88744
9659;32.010;80361
9660;32.013;84698
9661;32.016;84167
9662;32.019;85356
9663;32.023;82519
9664;32.026;82534
9665;32.029;87331
9666;32.033;85208
9667;32.036;85228
9668;32.039;83489
9669;32.043;80535
9670;32.046;82035
9671;32.049;85333
9672;32.053;80224
9673;32.056;82900
9674;32.059;84519
9675;32.063;82048
9676;32.066;83314
9677;32.069;79377
9678;32.073;77107
9679;32.076;91046
9680;32.079;84640
9681;32.083;74436
9682;32.086;90896
9683;32.089;79082
9684;32.093;84337
9685;32.096;82755
9686;32.099;71316
9687;32.102;79600
9688;32.106;89295
9689;32.109;85076
9690;32.112;78643
9691;32.116;78367
9692;32.119;78322
9693;32.122;87706
9694;32.126;79942
9695;32.129;87290
9696;32.132;80567
9697;32.136;79646
9698;32.139;85744
9699;32.142;75999
9700;32.145;86521
9701;32.149;80529
9702;32.152;90873
9703;32.155;89964
9704;32.159;80612
9705;32.162;70566
9706;32.165;89015
9707;32.169;80858
9708;32.172;86711
9709;32.175;82606
9710;32.178;74336
9711;32.182;81273
9712;32.185;78843
9713;32.188;78984
9714;32.192;80044
9715;32.195;82644
9716;32.198;80053
9717;32.202;76727
9718;32.205;84948
9719;32.208;83187
9720;32.212;88688
9721;32.215;86615
9722;32.218;76387
9723;32.221;82995
9724;32.225;84451
9725;32.228;81475
9726;32.231;72220
9727;32.235;78034
9728;32.238;85256
9729;32.241;70644
9730;32.245;79108
9731;32.248;77153
9732;32.251;76505
9733;32.254;74236
9734;32.258;84677
9735;32.261;85467
9736;32.264;79997
9737;32.268;83396
9738;32.271;75757
9739;32.274;78559
9740;32.278;72807
9741;32.281;85767
9742;32.284;82501
9743;32.288;79924
9744;32.291;80128
9745;32.294;81382
9746;32.297;80179
9747;32.301;81060
9748;32.304;83392
9749;32.307;78361
9750;32.311;77406
9751;32.314;80198
9752;32.318;83987
9753;32.321;81622
9754;32.324;78156
9755;32.328;90026
9756;32.331;83314
9757;32.334;83484
9758;32.337;83735
9759;32.341;74613
9760;32.344;80242
9761;32.347;83264
9762;32.351;76350
9763;32.354;80655
9764;32.357;83558
9765;32.361;77734
9766;32.364;84674
9767;32.367;81337
9768;32.371;76886
9769;32.374;84094
9770;32.377;81952
9771;32.380;86147
9772;32.384;78262
9773;32.387;78019
9774;32.390;75707
9775;32.394;83318
9776;32.397;84923
9777;32.400;81223
9778;32.404;75875
9779;32.407;81418
9780;32.410;76473
9781;32.413;81834
9782;32.417;79612
9783;32.420;88488
9784;32.423;79060
9785;32.427;79116
9786;32.430;83924
9787;32.433;80747
9788;32.437;86086
9789;32.440;82357
9790;32.443;83118
9791;32.447;82037
9792;32.450;80826
9793;32.453;76275
9794;32.456;82465
9795;32.460;87501
9796;32.463;82218
9797;32.466;79454
9798;32.470;83195
9799;32.473;84090
9800;32.476;81024
9801;32.480;84480
9802;32.483;85137
9803;32.486;85706
9804;32.489;76431
9805;32.493;81896
9806;32.496;82591
9807;32.499;87605
9808;32.503;81123
9809;32.506;77341
9810;32.509;81788
9811;32.513;82878
9812;32.516;86932
9813;32.519;87644
9814;32.523;80349
9815;32.526;80689
9816;32.529;83525
9817;32.532;81794
9818;32.536;80081
9819;32.539;74787
9820;32.542;80595
9821;32.546;76644
9822;32.549;90112
9823;32.552;85404
9824;32.556;77032
9825;32.559;71454
9826;32.562;79588
9827;32.566;76488
9828;32.569;83803
9829;32.572;74527
9830;32.576;85565
9831;32.579;75480
9832;32.582;82201
9833;32.586;86883
9834;32.589;79069
9835;32.592;83159
9836;32.596;84440
9837;32.599;83850
9838;32.602;82404
9839;32.606;81762
9840;32.609;83272
9841;32.612;82958
9842;32.615;74492
9843;32.619;82526
9844;32.622;79169
9845;32.625;86206
9846;32.629;76894
9847;32.632;88426
9848;32.635;85492
9849;32.639;77834
9850;32.642;83154
9851;32.645;80061
9852;32.648;83348
9853;32.652;75178
9854;32.655;81508
9855;32.658;80987
9856;32.662;80319
9857;32.665;80265
9858;32.668;82222
9859;32.672;78034
9860;32.675;83225
9861;32.678;75755
9862;32.682;75510
9863;32.685;81613
9864;32.688;88360
9865;32.691;90992
9866;32.695;74821
9867;32.698;80866
9868;32.701;90142
9869;32.705;83174
9870;32.708;85288
9871;32.711;80538
9872;32.715;75755
9873;32.718;87263
9874;32.721;87181
9875;32.725;82520
9876;32.728;71950
9877;32.731;72658
9878;32.734;73932
9879;32.738;80893
9880;32.741;80614
9881;32.744;81872
9882;32.748;79825
9883;32.751;72583
9884;32.754;81702
9885;32.758;79411
9886;32.761;85949
9887;32.764;81129
9888;32.767;75365
9889;32.771;79651
9890;32.774;79787
9891;32.777;82753
9892;32.781;75811
9893;32.784;93560
9894;32.787;78447
9895;32.791;88732
9896;32.794;77449
9897;32.797;81588
9898;32.801;73598
9899;32.804;75896
9900;32.807;80278
9901;32.810;78699
9902;32.814;80307
9903;32.817;76829
9904;32.821;80331
9905;32.824;78201
9906;32.827;77006
9907;32.831;83838
9908;32.834;76218
9909;32.837;74467
9910;32.841;84123
9911;32.844;79635
9912;32.847;79908
9913;32.850;78660
9914;32.854;82031
9915;32.857;81330
9916;32.860;83714
9917;32.864;79980
9918;32.867;81657
9919;32.870;82109
9920;32.874;77554
9921;32.877;94786
9922;32.880;82241
9923;32.883;85703
9924;32.887;91900
9925;32.890;83829
9926;32.893;87427
9927;32.897;79471
9928;32.900;73600
9929;32.903;81562
9930;32.907;80565
9931;32.910;79711
9932;32.913;76776
9933;32.917;87482
9934;32.920;82169
9935;32.923;84377
9936;32.926;80467
9937;32.930;82135
9938;32.933;86342
9939;32.936;82253
9940;32.940;83808
9941;32.943;79816
9942;32.946;83137
9943;32.950;82106
9944;32.953;85039
9945;32.956;76935
9946;32.960;83077
9947;32.963;79595
9948;32.966;82169
9949;32.969;76459
9950;32.973;80955
9951;32.976;85415
9952;32.979;79166
9953;32.983;84998
9954;32.986;80719
9955;32.989;82486
9956;32.993;80782
9957;32.996;82677
9958;32.999;77707
9959;33.002;79303
9960;33.006;85705
9961;33.009;85427
9962;33.012;83597
9963;33.016;82917
9964;33.019;86366
9965;33.022;84649
9966;33.026;88487
9967;33.029;85099
9968;33.032;79250
9969;33.036;83009
9970;33.039;81907
9971;33.042;80673
9972;33.045;80460
9973;33.049;78533
9974;33.052;76046
9975;33.055;78956
9976;33.059;83613
9977;33.062;84670
9978;33.066;83355
9979;33.069;78325
9980;33.072;79257
9981;33.076;86058
9982;33.079;78047
9983;33.082;83521
9984;33.085;77475
9985;33.089;73747
9986;33.092;76311
9987;33.095;79450
9988;33.099;85708
9989;33.102;79810
9990;33.105;82002
9991;33.109;83790
9992;33.112;84475
9993;33.115;76622
9994;33.118;82990
9995;33.122;77415
9996;33.125;76439
9997;33.128;79291
9998;33.132;79332
9999;33.135;90258
10000;33.138;81967
10001;33.142;72431
10002;33.145;89838
10003;33.148;86331
10004;33.152;78548
10005;33.155;79025
10006;33.158;77256
10007;33.161;86452
10008;33.165;78163
10009;33.168;79967
10010;33.171;81172
10011;33.175;86124
10012;33.178;87315
10013;33.181;77939
10014;33.185;82545
10015;33.188;79146
10016;33.191;83033
10017;33.195;83674
10018;33.198;80536
10019;33.201;74412
10020;33.204;85953
10021;33.208;88656
10022;33.211;83929
10023;33.214;74153
10024;33.218;78009
10025;33.221;87660
10026;33.224;81453
10027;33.228;82000
10028;33.231;81468
10029;33.234;82496
10030;33.237;82023
10031;33.241;82798
10032;33.244;86514
10033;33.247;76946
10034;33.251;75905
10035;33.254;85033
10036;33.257;87097
10037;33.261;81951
10038;33.264;79939
10039;33.267;83512
10040;33.271;83313
10041;33.274;80403
10042;33.277;83456
10043;33.280;72120
10044;33.284;86749
10045;33.287;81871
10046;33.290;79273
10047;33.294;84882
10048;33.297;79075
10049;33.300;87707
10050;33.304;85140
10051;33.307;84785
10052;33.310;80195
10053;33.314;84430
10054;33.317;82658
10055;33.320;81665
10056;33.324;84034
10057;33.327;79606
10058;33.330;82448
10059;33.334;86091
10060;33.337;85198
10061;33.340;76337
10062;33.344;82178
10063;33.347;87325
10064;33.350;80422
10065;33.353;84035
10066;33.357;75692
10067;33.360;75967
10068;33.363;82585
10069;33.367;86918
10070;33.370;79155
10071;33.373;79195
10072;33.377;77697
10073;33.380;79421
10074;33.383;82937
10075;33.387;93596
10076;33.390;75272
10077;33.393;78510
10078;33.396;85123
10079;33.400;79359
10080;33.403;79935
10081;33.406;82847
10082;33.410;71981
10083;33.413;87327
10084;33.416;76068
10085;33.420;81624
10086;33.423;80299
10087;33.426;74295
10088;33.430;84819
10089;33.433;79220
10090;33.436;87994
10091;33.439;82847
10092;33.443;83133
10093;33.446;82313
10094;33.449;86920
10095;33.453;84966
10096;33.456;78238
10097;33.459;80278
10098;33.463;80781
10099;33.466;87505
10100;33.469;76066
10101;33.472;82672
10102;33.476;80275
10103;33.479;80250
10104;33.482;80942
10105;33.486;76511
10106;33.489;88285
10107;33.492;81801
10108;33.496;75833
10109;33.499;77740
10110;33.502;84054
10111;33.506;82109
10112;33.509;77812
10113;33.512;80213
10114;33.515;76436
10115;33.519;76562
10116;33.522;76249
10117;33.525;82908
10118;33.529;81224
10119;33.532;82167
10120;33.535;82800
10121;33.539;84560
10122;33.542;78358
10123;33.545;81745
10124;33.549;85314
10125;33.552;88576
10126;33.555;85659
10127;33.558;75962
10128;33.562;84182
10129;33.566;84678
10130;33.569;77189
10131;33.572;80476
10132;33.575;79902
10133;33.579;86468
10134;33.582;78299
10135;33.585;76318
10136;33.589;82358
10137;33.592;88554
10138;33.595;78367
10139;33.599;85437
10140;33.602;77458
10141;33.605;87684
10142;33.608;84541
10143;33.612;83482
10144;33.615;75584
10145;33.618;82485
10146;33.622;88986
10147;33.625;83975
10148;33.628;81393
10149;33.632;86055
10150;33.635;83414
10151;33.638;87839
10152;33.642;81672
10153;33.645;81226
10154;33.648;80026
10155;33.651;80845
10156;33.655;84378
10157;33.658;84500
10158;33.661;86184
10159;33.665;82896
10160;33.668;84208
10161;33.671;82341
10162;33.675;84845
10163;33.678;75850
10164;33.681;83939
10165;33.685;83545
10166;33.688;82273
10167;33.691;80902
10168;33.694;89098
10169;33.698;81878
10170;33.701;80040
10171;33.704;82443
10172;33.708;87301
10173;33.711;77610
10174;33.714;85362
10175;33.718;80846
10176;33.721;93040
10177;33.724;76942
10178;33.727;73973
10179;33.731;81089
10180;33.734;76698
10181;33.737;76144
10182;33.741;81952
10183;33.744;80895
10184;33.747;79518
10185;33.751;75572
10186;33.754;78983
10187;33.757;80264
10188;33.761;87728
10189;33.764;85550
10190;33.767;88108
10191;33.770;77496
10192;33.774;82050
10193;33.777;78460
10194;33.780;79551
10195;33.784;81859
10196;33.787;75717
10197;33.790;76366
10198;33.794;75200
10199;33.797;86663
10200;33.800;76785
10201;33.804;84850
10202;33.807;85903
10203;33.810;81734
10204;33.814;82748
10205;33.817;80619
10206;33.820;81053
10207;33.824;87602
10208;33.827;78303
10209;33.830;72753
10210;33.834;79417
10211;33.837;82587
10212;33.840;83909
10213;33.844;83462
10214;33.847;86519
10215;33.850;82230
10216;33.853;86926
10217;33.857;79291
10218;33.860;81672
10219;33.863;87047
10220;33.867;84136
10221;33.870;80219
10222;33.873;73083
10223;33.877;80073
10224;33.880;84385
10225;33.883;77990
10226;33.886;83405
10227;33.890;84787
10228;33.893;85752
10229;33.896;81647
10230;33.900;82401
10231;33.903;79137
10232;33.906;76757
10233;33.910;78013
10234;33.913;77582
10235;33.916;89543
10236;33.920;79644
10237;33.923;77052
10238;33.926;83738
10239;33.929;74162
10240;33.933;81674
10241;33.936;79324
10242;33.939;84000
10243;33.943;79474
10244;33.946;85353
10245;33.949;85272
10246;33.953;85360
10247;33.956;83161
10248;33.959;82839
10249;33.962;76720
10250;33.966;84418
10251;33.969;77141
10252;33.972;78802
10253;33.976;81642
10254;33.979;85346
10255;33.982;76966
10256;33.986;76798
10257;33.989;85916
10258;33.992;79209
10259;33.996;81008
10260;33.999;81391
10261;34.002;76519
10262;34.005;91650
10263;34.009;81546
10264;34.012;88065
10265;34.015;82012
10266;34.019;80320
10267;34.022;88326
10268;34.025;88420
10269;34.029;79314
10270;34.032;82512
10271;34.035;83740
10272;34.039;86099
10273;34.042;75824
10274;34.045;87844
10275;34.048;80104
10276;34.052;79565
10277;34.055;84035
10278;34.058;80400
10279;34.062;84107
10280;34.065;73719
10281;34.069;80678
10282;34.072;79287
10283;34.075;81121
10284;34.079;80998
10285;34.082;84071
10286;34.085;80324
10287;34.088;79822
10288;34.092;80021
10289;34.095;80677
10290;34.098;77394
10291;34.102;82098
10292;34.105;79708
10293;34.108;77619
10294;34.112;75691
10295;34.115;84305
10296;34.118;80579
10297;34.121;78922
10298;34.125;81891
10299;34.128;80979
10300;34.131;80177
10301;34.135;83909
10302;34.138;76900
10303;34.141;84277
10304;34.145;81886
10305;34.148;82081
10306;34.151;80763
10307;34.155;83061
10308;34.158;77975
10309;34.161;80795
10310;34.164;76817
10311;34.168;87576
10312;34.171;87229
10313;34.174;82016
10314;34.178;82968
10315;34.181;88258
10316;34.184;74168
10317;34.188;80439
10318;34.191;85332
10319;34.194;77297
10320;34.197;80082
10321;34.201;79843
10322;34.204;78829
10323;34.207;80415
10324;34.211;81291
10325;34.214;71676
10326;34.217;84810
10327;34.221;76532
10328;34.224;81713
10329;34.227;79421
10330;34.231;84954
10331;34.234;72919
10332;34.237;77109
10333;34.240;76393
10334;34.244;88008
10335;34.247;88168
10336;34.250;80557
10337;34.254;81774
10338;34.257;89626
10339;34.260;80231
10340;34.264;83151
10341;34.267;82495
10342;34.270;76284
10343;34.274;74833
10344;34.277;77048
10345;34.280;75781
10346;34.283;84637
10347;34.287;75438
10348;34.290;82595
10349;34.293;75064
10350;34.297;82776
10351;34.300;83880
10352;34.303;86868
10353;34.307;81491
10354;34.310;83218
10355;34.314;85802
10356;34.317;79178
10357;34.320;76345
10358;34.323;81704
10359;34.327;70844
10360;34.330;77486
10361;34.333;80914
10362;34.337;80930
10363;34.340;82545
10364;34.343;80230
10365;34.347;76576
10366;34.350;79553
10367;34.353;83822
10368;34.356;82937
10369;34.360;80967
10370;34.363;84305
10371;34.366;84459
10372;34.370;80575
10373;34.373;84060
10374;34.376;74284
10375;34.380;77539
10376;34.383;84684
10377;34.386;79340
10378;34.390;80804
10379;34.393;77135
10380;34.396;84596
10381;34.399;79381
10382;34.403;83857
10383;34.406;81052
10384;34.409;87800
10385;34.413;79836
10386;34.416;79952
10387;34.419;88129
10388;34.423;90849
10389;34.426;83079
10390;34.429;83891
10391;34.433;84488
10392;34.436;84309
10393;34.439;84835
10394;34.442;82895
10395;34.446;82752
10396;34.449;74839
10397;34.452;88601
10398;34.456;86771
10399;34.459;74641
10400;34.462;81188
10401;34.466;81194
10402;34.469;81400
10403;34.472;85170
10404;34.475;84753
10405;34.479;71661
10406;34.482;79641
10407;34.485;84015
10408;34.489;76281
10409;34.492;75674
10410;34.495;81529
10411;34.499;81526
10412;34.502;80032
10413;34.505;84189
10414;34.509;83667
10415;34.512;77647
10416;34.515;82652
10417;34.518;76303
10418;34.522;84122
10419;34.525;80589
10420;34.528;83805
10421;34.532;76100
10422;34.535;83175
10423;34.538;86036
10424;34.542;79914
10425;34.545;74840
10426;34.548;80281
10427;34.551;87440
10428;34.555;81826
10429;34.558;91230
10430;34.561;80136
10431;34.565;80201
10432;34.568;84283
10433;34.572;77390
10434;34.575;75319
10435;34.578;75325
10436;34.582;73629
10437;34.585;81498
10438;34.588;82123
10439;34.591;82917
10440;34.595;84743
10441;34.598;81201
10442;34.601;86973
10443;34.605;80069
10444;34.608;86673
10445;34.611;79461
10446;34.615;75309
10447;34.618;76685
10448;34.621;72399
10449;34.625;83458
10450;34.628;82897
10451;34.631;77771
10452;34.634;76001
10453;34.638;78949
10454;34.641;81262
10455;34.644;82923
10456;34.648;78652
10457;34.651;79522
10458;34.654;85717
10459;34.658;81524
10460;34.661;81362
10461;34.664;80306
10462;34.668;85777
10463;34.671;75580
10464;34.674;70352
10465;34.677;71400
10466;34.681;79156
10467;34.684;82169
10468;34.687;77133
10469;34.691;88313
10470;34.694;83995
10471;34.697;81738
10472;34.701;77013
10473;34.704;88263
10474;34.707;74699
10475;34.710;74348
10476;34.714;76223
10477;34.717;85222
10478;34.720;80504
10479;34.724;81905
10480;34.727;77850
10481;34.730;78826
10482;34.734;77733
10483;34.737;79381
10484;34.740;83832
10485;34.744;88276
10486;34.747;92799
10487;34.750;83922
10488;34.753;68472
10489;34.757;82178
10490;34.760;79325
10491;34.763;83871
10492;34.767;83469
10493;34.770;86374
10494;34.773;83233
10495;34.777;79875
10496;34.780;78147
10497;34.783;87447
10498;34.786;83873
10499;34.790;81224
10500;34.793;79016
10501;34.796;87271
10502;34.800;81845
10503;34.803;72233
10504;34.806;77544
10505;34.810;84157
10506;34.813;83863
10507;34.817;80211
10508;34.820;74998
10509;34.823;81304
10510;34.826;76369
10511;34.830;86722
10512;34.833;78349
10513;34.836;80285
10514;34.840;77186
10515;34.843;81403
10516;34.846;81374
10517;34.850;83201
10518;34.853;81511
10519;34.856;78428
10520;34.860;84344
10521;34.863;78167
10522;34.866;82925
10523;34.869;84516
10524;34.873;84559
10525;34.876;84740
10526;34.879;80014
10527;34.883;79609
10528;34.886;77017
10529;34.889;80372
10530;34.893;85874
10531;34.896;84573
10532;34.899;92158
10533;34.902;87434
10534;34.906;81319
10535;34.909;82401
10536;34.912;80815
10537;34.916;79296
10538;34.919;91949
10539;34.922;80428
10540;34.926;79889
10541;34.929;79714
10542;34.932;71662
10543;34.936;83711
10544;34.939;86330
10545;34.942;76861
10546;34.945;70361
10547;34.949;84163
10548;34.952;82993
10549;34.955;80956
10550;34.959;87739
10551;34.962;84794
10552;34.965;75917
10553;34.969;74290
10554;34.972;80121
10555;34.975;78011
10556;34.979;75072
10557;34.982;82565
10558;34.985;83025
10559;34.988;83730
10560;34.992;77348
10561;34.995;72067
10562;34.998;76417
10563;35.002;78263
10564;35.005;86224
10565;35.008;80534
10566;35.012;81273
10567;35.015;83916
10568;35.018;75449
10569;35.022;77789
10570;35.025;83049
10571;35.028;80430
10572;35.031;81872
10573;35.035;78336
10574;35.038;74447
10575;35.047;55193
10576;35.050;1249
10577;35.053;634
10578;35.057;513
10579;35.060;561
10580;35.068;371
10581;35.071;510
10582;35.074;496
10583;35.078;413
10584;35.081;535
10585;35.084;402
10586;35.087;404
10587;35.091;376
10588;35.094;446
10589;35.097;843
10590;35.101;349
10591;35.104;581
10592;35.107;575
10593;35.111;398
10594;35.114;343
10595;35.117;340
10596;35.120;402
10597;35.124;342
10598;35.127;3194
10599;35.130;428
10600;35.134;361
10601;35.137;364
10602;35.141;707
10603;35.145;414
10604;35.148;399
10605;35.151;670
10606;35.155;401
10607;35.158;492
10608;35.161;553
10609;35.165;341
10610;35.168;318
10611;35.171;325
10612;35.175;449
10613;35.178;448
10614;35.181;575
10615;35.184;552
10616;35.188;627
10617;35.191;501
10618;35.194;485
10619;35.198;466
10620;35.201;718
10621;35.204;623
10622;35.208;401
10623;35.211;432
10624;35.214;562
10625;35.217;504
10626;35.221;490
10627;35.224;617
10628;35.227;391
10629;35.231;362
10630;35.234;493
10631;35.237;361
10632;35.241;579
10633;35.244;492
10634;35.247;583
10635;35.251;385
10636;35.254;1429
10637;35.257;1306
10638;35.260;580
10639;35.264;474
10640;35.267;479
10641;35.270;334
10642;35.274;434
10643;35.277;458
10644;35.280;454
10645;35.284;283
10646;35.287;571
10647;35.290;479
10648;35.294;367
10649;35.297;402
10650;35.300;349
10651;35.303;470
10652;35.307;305
10653;35.310;356
10654;35.314;425
10655;35.317;508
10656;35.320;334
10657;35.324;327
10658;35.327;435
10659;35.330;419
10660;35.334;395
10661;35.337;441
10662;35.340;427
10663;35.343;520
10664;35.347;352
10665;35.350;2847
10666;35.353;613
10667;35.357;475
10668;35.360;469
10669;35.363;293
10670;35.367;410
10671;35.370;713
10672;35.373;375
10673;35.376;415
10674;35.380;332
10675;35.383;496
10676;35.386;328
10677;35.390;494
10678;35.393;716
10679;35.396;445
10680;35.400;449
10681;35.403;435
10682;35.406;452
10683;35.410;458
10684;35.413;544
10685;35.416;458
10686;35.419;373
10687;35.423;396
10688;35.426;501
10689;35.429;535
10690;35.433;524
10691;35.436;421
10692;35.439;323
10693;35.443;560
10694;35.446;425
10695;35.449;543
10696;35.452;418
10697;35.456;495
10698;35.459;463
10699;35.462;374
10700;35.466;392
10701;35.469;422
10702;35.472;385
10703;35.476;520
10704;35.479;401
10705;35.482;483
10706;35.486;407
10707;35.489;502
10708;35.492;376
10709;35.495;327
10710;35.499;583
10711;35.502;381
10712;35.505;503
10713;35.509;592
10714;35.512;450
10715;35.515;503
10716;35.519;457
10717;35.522;497
10718;35.525;475
10719;35.529;450
10720;35.532;420
10721;35.535;563
10722;35.538;351
10723;35.542;663
10724;35.545;952
10725;35.548;449
10726;35.552;491
10727;35.555;424
10728;35.558;377
10729;35.562;773
10730;35.565;384
10731;35.569;514
10732;35.572;464
10733;35.575;571
10734;35.578;354
10735;35.582;420
10736;35.585;330
10737;35.588;434
10738;35.592;484
10739;35.595;364
10740;35.598;506
10741;35.602;507
10742;35.605;454
10743;35.608;417
10744;35.611;453
10745;35.615;635
10746;35.618;417
10747;35.621;546
10748;35.625;336
10749;35.628;567
10750;35.631;381
10751;35.635;387
10752;35.638;422
10753;35.641;491
10754;35.645;431
10755;35.648;464
10756;35.651;325
10757;35.654;462
10758;35.658;456
10759;35.661;467
10760;35.664;703
10761;35.668;480
10762;35.671;404
10763;35.674;476
10764;35.678;561
10765;35.681;875
10766;35.684;518
10767;35.687;544
10768;35.691;381
10769;35.694;517
10770;35.697;640
10771;35.701;1187
10772;35.704;490
10773;35.707;508
10774;35.711;354
10775;35.714;462
10776;35.717;544
10777;35.721;407
10778;35.724;475
10779;35.727;469
10780;35.730;606
10781;35.734;521
10782;35.737;374
10783;35.740;903
10784;35.744;543
10785;35.747;514
10786;35.750;371
10787;35.754;423
10788;35.757;322
10789;35.760;419
10790;35.764;378
10791;35.767;301
10792;35.770;447
10793;35.773;403
10794;35.777;411
10795;35.780;343
10796;35.783;543
10797;35.787;488
10798;35.790;401
10799;35.793;276
10800;35.797;375
10801;35.800;296
10802;35.803;416
10803;35.806;2497
10804;35.810;513
10805;35.813;432
10806;35.817;299
10807;35.820;998
10808;35.823;434
10809;35.827;376
10810;35.830;352
10811;35.833;628
10812;35.837;680
10813;35.840;605
10814;35.843;420
10815;35.846;285
10816;35.850;385
10817;35.853;389
10818;35.856;609
10819;35.860;587
10820;35.863;478
10821;35.866;477
10822;35.870;402
10823;35.873;353
10824;35.876;340
10825;35.880;387
10826;35.883;338
10827;35.886;342
10828;35.889;524
10829;35.893;409
10830;35.896;439
10831;35.899;423
10832;35.903;302
10833;35.906;448
10834;35.909;303
10835;35.913;533
10836;35.916;332
10837;35.919;634
10838;35.923;448
10839;35.926;545
10840;35.929;634
10841;35.932;306
10842;35.936;513
10843;35.939;394
10844;35.942;425
10845;35.946;473
10846;35.949;493
10847;35.952;332
10848;35.956;428
10849;35.959;402
10850;35.962;617
10851;35.965;363
10852;35.969;493
10853;35.972;544
10854;35.975;484
10855;35.979;576
10856;35.982;553
10857;35.985;446
10858;35.989;1516
10859;35.992;468
10860;35.995;356
10861;35.999;392
10862;36.002;348
10863;36.005;306
10864;36.008;469
10865;36.012;690
10866;36.015;484
10867;36.018;511
10868;36.022;492
10869;36.025;370
10870;36.028;382
10871;36.032;600
10872;36.035;414
10873;36.038;444
10874;36.041;411
10875;36.045;340
10876;36.048;478
10877;36.051;1761
10878;36.055;415
10879;36.058;414
10880;36.061;400
10881;36.065;549
10882;36.068;633
10883;36.072;415
10884;36.075;652
10885;36.078;693
10886;36.081;526
10887;36.085;447
10888;36.088;391
10889;36.091;491
10890;36.095;570
10891;36.098;476
10892;36.101;439
10893;36.105;288
10894;36.108;480
10895;36.111;466
10896;36.115;470
10897;36.118;528
10898;36.121;465
10899;36.124;619
10900;36.128;356
10901;36.131;552
10902;36.134;486
10903;36.138;500
10904;36.141;435
10905;36.144;488
10906;36.148;841
10907;36.151;603
10908;36.154;540
10909;36.158;623
10910;36.161;430
10911;36.164;398
10912;36.167;370
10913;36.171;430
10914;36.174;599
10915;36.177;414
10916;36.181;489
10917;36.184;522
10918;36.187;620
10919;36.191;427
10920;36.194;580
10921;36.197;467
10922;36.200;2573
10923;36.204;508
10924;36.207;412
10925;36.210;439
10926;36.214;653
10927;36.217;574
10928;36.220;522
10929;36.224;455
10930;36.227;448
10931;36.230;378
10932;36.234;535
10933;36.237;475
10934;36.240;443
10935;36.243;395
10936;36.247;373
10937;36.250;425
10938;36.253;616
10939;36.257;511
10940;36.260;288
10941;36.263;612
10942;36.267;449
10943;36.270;409
10944;36.273;419
10945;36.276;452
10946;36.280;456
10947;36.283;462
10948;36.286;554
10949;36.290;399
10950;36.293;539
10951;36.296;490
10952;36.300;477
10953;36.303;536
10954;36.306;617
10955;36.310;614
10956;36.313;494
10957;36.316;361
10958;36.320;647
10959;36.323;486
10960;36.326;448
10961;36.330;466
10962;36.333;434
10963;36.336;516
10964;36.340;472
10965;36.343;502
10966;36.346;420
10967;36.350;561
10968;36.353;563
10969;36.356;571
10970;36.359;434
10971;36.363;854
10972;36.366;662
10973;36.369;444
10974;36.373;481
10975;36.376;427
10976;36.379;432
10977;36.383;519
10978;36.386;498
10979;36.389;512
10980;36.393;650
10981;36.396;388
10982;36.399;489
10983;36.402;432
10984;36.406;450
10985;36.409;569
10986;36.412;477
10987;36.416;405
10988;36.419;469
10989;36.422;459
10990;36.426;432
10991;36.429;613
10992;36.432;456
10993;36.435;473
10994;36.439;362
10995;36.442;430
10996;36.445;420
10997;36.449;487
10998;36.452;439
10999;36.455;616
11000;36.459;473
11001;36.462;406
11002;36.465;414
11003;36.469;489
11004;36.472;753
11005;36.475;467
11006;36.478;527
11007;36.482;562
11008;36.485;428
11009;36.488;431
11010;36.492;703
11011;36.495;503
11012;36.498;711
11013;36.502;540
11014;36.505;634
11015;36.508;457
11016;36.512;444
11017;36.515;569
11018;36.518;510
11019;36.521;623
11020;36.525;745
11021;36.528;564
11022;36.531;435
11023;36.535;509
11024;36.538;483
11025;36.541;382
11026;36.545;495
11027;36.548;440
11028;36.551;489
11029;36.554;571
11030;36.558;492
11031;36.561;389
11032;36.565;457
11033;36.568;669
11034;36.571;432
11035;36.575;612
11036;36.578;528
11037;36.581;381
11038;36.585;567
11039;36.588;2297
11040;36.591;404
11041;36.594;520
11042;36.598;421
11043;36.601;666
11044;36.604;534
11045;36.608;397
11046;36.611;441
11047;36.614;421
11048;36.618;394
11049;36.621;550
11050;36.624;548
11051;36.628;543
11052;36.631;630
11053;36.634;514
11054;36.637;585
11055;36.641;457
11056;36.644;464
11057;36.647;529
11058;36.651;625
11059;36.654;508
11060;36.657;416
11061;36.661;570
11062;36.664;526
11063;36.667;597
11064;36.670;578
11065;36.674;372
11066;36.677;357
11067;36.680;397
11068;36.684;502
11069;36.687;412
11070;36.690;508
11071;36.694;357
11072;36.697;390
11073;36.700;477
11074;36.704;650
11075;36.707;569
11076;36.710;484
11077;36.713;479
11078;36.717;659
11079;36.720;396
11080;36.723;357
11081;36.727;412
11082;36.730;814
11083;36.733;396
11084;36.737;342
11085;36.740;406
11086;36.743;480
11087;36.747;451
11088;36.750;499
11089;36.753;508
11090;36.756;696
11091;36.760;541
11092;36.763;650
11093;36.766;594
11094;36.770;536
11095;36.773;441
11096;36.776;559
11097;36.780;463
11098;36.783;514
11099;36.786;552
11100;36.789;532
11101;36.793;673
11102;36.796;585
11103;36.799;412
11104;36.803;634
11105;36.806;468
11106;36.809;491
11107;36.813;586
11108;36.816;421
11109;36.820;472
11110;36.823;451
11111;36.826;405
11112;36.829;740
11113;36.833;372
11114;36.836;467
11115;36.839;393
11116;36.843;505
11117;36.846;735
11118;36.849;657
11119;36.853;506
11120;36.856;505
11121;36.859;461
11122;36.863;528
11123;36.866;479
11124;36.869;548
11125;36.872;468
11126;36.876;478
11127;36.879;466
11128;36.882;595
11129;36.886;495
11130;36.889;451
11131;36.892;530
11132;36.896;520
11133;36.899;589
11134;36.902;545
11135;36.905;552
11136;36.909;633
11137;36.912;454
11138;36.915;501
11139;36.919;724
11140;36.922;504
11141;36.925;579
11142;36.929;540
11143;36.932;419
11144;36.935;564
11145;36.939;500
11146;36.942;462
11147;36.945;495
11148;36.948;498
11149;36.952;514
11150;36.955;535
11151;36.958;638
11152;36.962;587
11153;36.965;502
11154;36.968;535
11155;36.972;491
11156;36.975;401
11157;36.978;494
11158;36.982;719
11159;36.985;536
11160;36.988;448
11161;36.991;421
11162;36.995;460
11163;36.998;561
11164;37.001;438
11165;37.005;471
11166;37.008;445
11167;37.011;671
11168;37.015;719
11169;37.018;579
11170;37.021;490
11171;37.024;532
11172;37.028;472
11173;37.031;418
11174;37.034;513
11175;37.038;545
11176;37.041;449
11177;37.044;434
11178;37.048;500
11179;37.051;466
11180;37.054;509
11181;37.058;442
11182;37.061;783
11183;37.064;478
11184;37.068;1056
11185;37.071;528
11186;37.074;509
11187;37.078;566
11188;37.081;703
11189;37.084;490
11190;37.088;476
11191;37.091;512
11192;37.094;440
11193;37.098;1015
11194;37.101;344
11195;37.104;1879
11196;37.107;289
11197;37.111;461
11198;37.114;471
11199;37.117;407
11200;37.121;535
11201;37.124;525
11202;37.127;388
11203;37.131;416
11204;37.134;436
11205;37.137;466
11206;37.140;453
11207;37.144;503
11208;37.147;487
11209;37.150;458
11210;37.154;424
11211;37.157;355
11212;37.160;1702
11213;37.164;579
11214;37.167;369
11215;37.170;599
11216;37.174;346
11217;37.177;566
11218;37.180;464
11219;37.183;449
11220;37.187;509
11221;37.190;374
11222;37.193;325
11223;37.197;488
11224;37.200;439
11225;37.203;435
11226;37.207;2325
11227;37.210;359
11228;37.213;451
11229;37.217;482
11230;37.220;432
11231;37.223;415
11232;37.226;387
11233;37.230;670
11234;37.233;422
11235;37.236;436
11236;37.240;686
11237;37.243;543
11238;37.246;464
11239;37.250;559
11240;37.253;622
11241;37.256;598
11242;37.259;553
11243;37.263;607
11244;37.266;617
11245;37.269;686
11246;37.273;552
11247;37.276;644
11248;37.279;595
11249;37.283;556
11250;37.286;460
11251;37.289;598
11252;37.293;596
11253;37.296;752
11254;37.299;467
11255;37.302;439
11256;37.306;657
11257;37.309;511
11258;37.312;741
11259;37.316;662
11260;37.319;493
11261;37.323;462
11262;37.326;1033
11263;37.329;518
11264;37.333;478
11265;37.336;572
11266;37.339;509
11267;37.342;436
11268;37.346;504
11269;37.349;695
11270;37.352;530
11271;37.356;433
11272;37.359;526
11273;37.362;1065
11274;37.366;437
11275;37.369;458
11276;37.372;408
11277;37.376;620
11278;37.379;373
11279;37.382;534
11280;37.385;620
11281;37.389;408
11282;37.392;562
11283;37.395;559
11284;37.399;465
11285;37.402;483
11286;37.405;545
11287;37.409;656
11288;37.412;424
11289;37.415;513
11290;37.418;683
11291;37.422;479
11292;37.425;809
11293;37.428;479
11294;37.432;592
11295;37.435;614
11296;37.438;582
11297;37.442;565
11298;37.445;534
11299;37.448;2306
11300;37.452;551
11301;37.455;1561
11302;37.458;596
11303;37.461;557
11304;37.465;3147
11305;37.468;577
11306;37.471;696
11307;37.475;1566
11308;37.478;657
11309;37.481;651
11310;37.485;555
11311;37.488;671
11312;37.491;793
11313;37.494;496
11314;37.498;520
11315;37.501;472
11316;37.504;551
11317;37.508;601
11318;37.511;495
11319;37.514;454
11320;37.518;385
11321;37.521;398
11322;37.524;591
11323;37.528;563
11324;37.531;554
11325;37.534;596
11326;37.537;441
11327;37.541;468
11328;37.544;515
11329;37.547;567
11330;37.551;532
11331;37.554;705
11332;37.557;811
11333;37.561;553
11334;37.564;525
11335;37.568;501
11336;37.571;565
11337;37.574;487
11338;37.577;470
11339;37.581;634
11340;37.584;627
11341;37.587;372
11342;37.591;656
11343;37.594;580
11344;37.597;586
11345;37.601;508
11346;37.604;413
11347;37.607;567
11348;37.611;446
11349;37.614;426
11350;37.617;441
11351;37.620;601
11352;37.624;532
11353;37.627;607
11354;37.630;456
11355;37.634;434
11356;37.637;457
11357;37.640;594
11358;37.644;577
11359;37.647;642
11360;37.650;644
11361;37.653;618
11362;37.657;863
11363;37.660;539
11364;37.663;498
11365;37.667;538
11366;37.670;465
11367;37.673;525
11368;37.677;571
11369;37.680;573
11370;37.683;497
11371;37.687;446
11372;37.690;632
11373;37.693;596
11374;37.696;2705
11375;37.700;615
11376;37.703;630
11377;37.706;555
11378;37.710;548
11379;37.713;583
11380;37.716;700
11381;37.720;593
11382;37.723;641
11383;37.726;562
11384;37.730;596
11385;37.733;726
11386;37.736;1572
11387;37.739;570
11388;37.743;537
11389;37.746;499
11390;37.749;583
11391;37.753;454
11392;37.756;411
11393;37.759;494
11394;37.763;521
11395;37.766;500
11396;37.769;565
11397;37.772;475
11398;37.776;610
11399;37.779;655
11400;37.782;436
11401;37.786;435
11402;37.789;394
11403;37.792;527
11404;37.796;490
11405;37.799;474
11406;37.802;1399
11407;37.806;643
11408;37.809;649
11409;37.812;950
11410;37.816;555
11411;37.819;437
11412;37.822;506
11413;37.826;514
11414;37.829;509
11415;37.832;537
11416;37.836;751
11417;37.839;705
11418;37.842;622
11419;37.846;2494
11420;37.849;596
11421;37.852;501
11422;37.855;540
11423;37.859;688
11424;37.862;682
11425;37.865;705
11426;37.869;461
11427;37.872;545
11428;37.875;424
11429;37.879;433
11430;37.882;502
11431;37.885;510
11432;37.889;452
11433;37.892;509
11434;37.895;2635
11435;37.898;480
11436;37.902;585
11437;37.905;577
11438;37.908;529
11439;37.912;573
11440;37.915;458
11441;37.918;532
11442;37.922;605
11443;37.925;565
11444;37.928;554
11445;37.931;479
11446;37.935;454
11447;37.938;779
11448;37.941;521
11449;37.945;692
11450;37.948;695
11451;37.951;500
11452;37.955;775
11453;37.958;508
11454;37.961;556
11455;37.965;518
11456;37.968;520
11457;37.971;524
11458;37.974;477
11459;37.978;559
11460;37.981;577
11461;37.984;3409
11462;37.988;673
11463;37.991;700
11464;37.994;668
11465;37.998;2014
11466;38.001;703
11467;38.004;623
11468;38.007;478
11469;38.011;483
11470;38.014;637
11471;38.017;451
11472;38.021;460
11473;38.024;477
11474;38.027;458
11475;38.031;338
11476;38.034;641
11477;38.037;481
11478;38.041;599
11479;38.044;475
11480;38.047;578
11481;38.050;423
11482;38.054;508
11483;38.057;517
11484;38.060;527
11485;38.064;559
11486;38.067;652
11487;38.071;437
11488;38.074;601
11489;38.077;594
11490;38.081;428
11491;38.084;361
11492;38.087;1287
11493;38.090;532
11494;38.094;1612
11495;38.097;665
11496;38.100;673
11497;38.104;770
11498;38.107;441
11499;38.110;481
11500;38.114;503
11501;38.117;404
11502;38.120;592
11503;38.124;570
11504;38.127;474
11505;38.130;633
11506;38.133;415
11507;38.137;1974
11508;38.140;547
11509;38.143;477
11510;38.147;465
11511;38.150;630
11512;38.153;416
11513;38.157;461
11514;38.160;701
11515;38.163;422
11516;38.166;568
11517;38.170;581
11518;38.173;740
11519;38.176;413
11520;38.180;477
11521;38.183;685
11522;38.186;423
11523;38.190;378
11524;38.193;427
11525;38.196;500
11526;38.200;657
11527;38.203;676
11528;38.206;678
11529;38.209;651
11530;38.213;676
11531;38.216;526
11532;38.219;542
11533;38.223;517
11534;38.226;526
11535;38.229;614
11536;38.233;545
11537;38.236;528
11538;38.239;599
11539;38.242;526
11540;38.246;679
11541;38.249;499
11542;38.252;535
11543;38.256;593
11544;38.259;425
11545;38.262;397
11546;38.266;573
11547;38.269;414
11548;38.272;493
11549;38.276;701
11550;38.279;425
11551;38.282;644
11552;38.285;527
11553;38.289;603
11554;38.292;834
11555;38.295;528
11556;38.299;441
11557;38.302;525
11558;38.305;511
11559;38.309;412
11560;38.312;447
11561;38.316;472
11562;38.319;466
11563;38.322;440
11564;38.326;508
11565;38.329;454
11566;38.332;488
11567;38.336;365
11568;38.339;381
11569;38.342;509
11570;38.346;385
11571;38.349;355
11572;38.352;463
11573;38.356;419
11574;38.359;441
11575;38.362;923
11576;38.365;565
11577;38.369;710
11578;38.372;549
11579;38.375;717
11580;38.379;637
11581;38.382;508
11582;38.385;521
11583;38.389;560
11584;38.392;2483
11585;38.395;481
11586;38.399;681
11587;38.402;518
11588;38.405;522
11589;38.408;471
11590;38.412;479
11591;38.415;655
11592;38.418;536
11593;38.422;584
11594;38.425;492
11595;38.428;466
11596;38.432;679
11597;38.435;687
11598;38.438;535
11599;38.441;1572
11600;38.445;606
11601;38.448;543
11602;38.451;531
11603;38.455;621
11604;38.458;537
11605;38.461;491
11606;38.465;471
11607;38.468;477
11608;38.471;443
11609;38.475;555
11610;38.478;519
11611;38.481;487
11612;38.484;474
11613;38.488;458
11614;38.491;632
11615;38.494;628
11616;38.498;581
11617;38.501;663
11618;38.504;975
11619;38.508;542
11620;38.511;449
11621;38.514;559
11622;38.517;414
11623;38.521;486
11624;38.524;405
11625;38.527;556
11626;38.531;800
11627;38.534;378
11628;38.537;2783
11629;38.541;449
11630;38.544;739
11631;38.547;520
11632;38.551;523
11633;38.554;450
11634;38.557;466
11635;38.560;556
11636;38.564;488
11637;38.567;371
11638;38.571;504
11639;38.574;451
11640;38.577;501
11641;38.581;555
11642;38.584;386
11643;38.587;633
11644;38.591;432
11645;38.594;424
11646;38.597;416
11647;38.600;470
11648;38.604;622
11649;38.607;497
11650;38.610;711
11651;38.614;438
11652;38.617;520
11653;38.620;409
11654;38.624;503
11655;38.627;429
11656;38.630;425
11657;38.634;360
11658;38.637;320
11659;38.640;475
11660;38.643;410
11661;38.647;457
11662;38.650;576
11663;38.653;590
11664;38.657;389
11665;38.660;588
11666;38.663;484
11667;38.667;642
11668;38.670;367
11669;38.673;441
11670;38.676;479
11671;38.680;761
11672;38.683;577
11673;38.686;423
11674;38.690;390
11675;38.693;376
11676;38.696;506
11677;38.700;503
11678;38.703;594
11679;38.706;659
11680;38.710;411
11681;38.713;436
11682;38.716;509
11683;38.719;592
11684;38.723;403
11685;38.726;449
11686;38.729;467
11687;38.733;468
11688;38.736;395
11689;38.739;488
11690;38.743;613
11691;38.746;562
11692;38.749;510
11693;38.752;542
11694;38.756;782
11695;38.759;434
11696;38.762;520
11697;38.766;506
11698;38.769;428
11699;38.772;511
11700;38.776;406
11701;38.779;463
11702;38.782;389
11703;38.786;440
11704;38.789;510
11705;38.792;408
11706;38.795;438
11707;38.799;455
11708;38.802;480
11709;38.805;525
11710;38.809;439
11711;38.812;424
11712;38.816;417
11713;38.819;552
11714;38.822;520
11715;38.826;670
11716;38.829;505
11717;38.832;510
11718;38.835;597
11719;38.839;528
11720;38.842;476
11721;38.845;470
11722;38.849;478
11723;38.852;466
11724;38.855;562
11725;38.859;451
11726;38.862;411
11727;38.865;633
11728;38.869;1257
11729;38.872;789
11730;38.875;404
11731;38.878;512
11732;38.882;591
11733;38.885;525
11734;38.888;387
11735;38.892;562
11736;38.895;823
11737;38.898;428
11738;38.902;458
11739;38.905;412
11740;38.908;444
11741;38.911;533
11742;38.915;590
11743;38.918;523
11744;38.921;561
11745;38.925;482
11746;38.928;509
11747;38.931;427
11748;38.935;531
11749;38.938;537
11750;38.941;564
11751;38.945;577
11752;38.948;550
11753;38.951;412
11754;38.954;484
11755;38.958;483
11756;38.961;654
11757;38.964;492
11758;38.968;489
11759;38.971;511
11760;38.974;417
11761;38.978;583
11762;38.981;418
11763;38.984;385
11764;38.988;464
11765;38.991;457
11766;38.994;433
11767;38.997;566
11768;39.001;372
11769;39.004;400
11770;39.007;500
11771;39.011;423
11772;39.014;565
11773;39.017;488
11774;39.021;548
11775;39.024;410
11776;39.027;403
11777;39.030;379
11778;39.034;500
11779;39.037;454
11780;39.040;425
11781;39.044;392
11782;39.047;343
11783;39.050;350
11784;39.054;621
11785;39.057;545
11786;39.060;812
11787;39.064;643
11788;39.067;648
11789;39.070;702
11790;39.074;506
11791;39.077;633
11792;39.080;550
11793;39.084;477
11794;39.087;465
11795;39.090;519
11796;39.094;461
11797;39.097;1047
11798;39.100;421
11799;39.104;460
11800;39.107;595
11801;39.110;440
11802;39.113;596
11803;39.117;724
11804;39.120;593
11805;39.123;507
11806;39.127;662
11807;39.130;469
11808;39.133;452
11809;39.137;506
11810;39.140;484
11811;39.143;600
11812;39.146;472
11813;39.150;519
11814;39.153;392
11815;39.156;377
11816;39.160;495
11817;39.163;604
11818;39.166;600
11819;39.170;564
11820;39.173;625
11821;39.176;423
11822;39.180;371
11823;39.183;439
11824;39.186;401
11825;39.189;342
11826;39.193;1348
11827;39.196;469
11828;39.199;660
11829;39.203;596
11830;39.206;508
11831;39.209;527
11832;39.213;355
11833;39.216;424
11834;39.219;541
11835;39.223;386
11836;39.226;430
11837;39.229;477
11838;39.232;625
11839;39.236;378
11840;39.239;441
11841;39.242;584
11842;39.246;476
11843;39.249;463
11844;39.252;312
11845;39.256;468
11846;39.259;454
11847;39.262;452
11848;39.265;421
11849;39.269;502
11850;39.272;387
11851;39.275;462
11852;39.279;366
11853;39.282;467
11854;39.285;378
11855;39.289;665
11856;39.292;535
11857;39.295;1938
11858;39.299;385
11859;39.302;430
11860;39.305;471
11861;39.308;412
11862;39.312;453
11863;39.315;462
11864;39.319;323
11865;39.322;469
11866;39.325;530
11867;39.329;425
11868;39.332;504
11869;39.335;547
11870;39.339;364
11871;39.342;505
11872;39.345;508
11873;39.348;770
11874;39.352;477
11875;39.355;409
11876;39.358;465
11877;39.362;416
11878;39.365;331
11879;39.368;403
11880;39.372;495
11881;39.375;414
11882;39.378;357
11883;39.381;494
11884;39.385;453
11885;39.388;416
11886;39.391;444
11887;39.395;531
11888;39.398;436
11889;39.401;410
11890;39.405;395
11891;39.408;510
11892;39.411;463
11893;39.415;358
11894;39.418;433
11895;39.421;415
11896;39.424;360
11897;39.428;486
11898;39.431;369
11899;39.434;376
11900;39.438;548
11901;39.441;501
11902;39.444;478
11903;39.448;451
11904;39.451;298
11905;39.454;515
11906;39.458;487
11907;39.461;376
11908;39.464;519
11909;39.467;410
11910;39.471;499
11911;39.474;521
11912;39.477;417
11913;39.481;427
11914;39.484;550
11915;39.487;459
11916;39.491;468
11917;39.494;405
11918;39.497;426
11919;39.500;458
11920;39.504;309
11921;39.507;439
11922;39.510;478
11923;39.514;482
11924;39.517;344
11925;39.520;349
11926;39.524;412
11927;39.527;331
11928;39.530;465
11929;39.534;425
11930;39.537;563
11931;39.540;434
11932;39.543;492
11933;39.547;416
11934;39.550;459
11935;39.553;478
11936;39.557;510
11937;39.560;416
11938;39.564;438
11939;39.567;291
11940;39.570;754
11941;39.574;478
11942;39.577;410
11943;39.580;555
11944;39.584;582
11945;39.587;531
11946;39.590;451
11947;39.594;499
11948;39.597;347
11949;39.600;345
11950;39.603;505
11951;39.607;362
11952;39.610;305
11953;39.613;464
11954;39.617;401
11955;39.620;584
11956;39.623;462
11957;39.627;474
11958;39.630;478
11959;39.633;542
11960;39.637;418
11961;39.640;415
11962;39.643;393
11963;39.646;716
11964;39.650;379
11965;39.653;462
11966;39.656;420
11967;39.660;498
11968;39.663;399
11969;39.666;509
11970;39.670;408
11971;39.673;461
11972;39.676;447
11973;39.680;493
11974;39.683;585
11975;39.686;509
11976;39.689;447
11977;39.693;470
11978;39.696;428
11979;39.699;403
11980;39.703;3893
11981;39.706;486
11982;39.709;627
11983;39.713;448
11984;39.716;467
11985;39.719;535
11986;39.722;477
11987;39.726;647
11988;39.729;1101
11989;39.732;638
11990;39.736;384
11991;39.739;477
11992;39.742;430
11993;39.746;507
11994;39.749;468
11995;39.752;454
11996;39.756;414
11997;39.759;426
11998;39.762;529
11999;39.765;318
12000;39.769;419
12001;39.772;371
12002;39.775;428
12003;39.779;556
12004;39.782;583
12005;39.785;453
12006;39.789;569
12007;39.792;608
12008;39.795;438
12009;39.799;482
12010;39.802;455
12011;39.805;416
12012;39.808;786
12013;39.812;479
12014;39.815;434
12015;39.819;438
12016;39.822;720
12017;39.825;732
12018;39.829;488
12019;39.832;560
12020;39.835;450
12021;39.838;440
12022;39.842;458
12023;39.845;421
12024;39.848;583
12025;39.852;422
12026;39.855;375
12027;39.858;480
12028;39.862;492
12029;39.865;638
12030;39.868;381
12031;39.872;399
12032;39.875;341
12033;39.878;430
12034;39.881;413
12035;39.885;477
12036;39.888;588
12037;39.891;481
12038;39.895;386
12039;39.898;287
12040;39.901;397
12041;39.905;501
12042;39.908;480
12043;39.911;518
12044;39.915;350
12045;39.918;462
12046;39.921;449
12047;39.924;636
12048;39.928;488
12049;39.931;391
12050;39.934;474
12051;39.938;498
12052;39.941;425
12053;39.944;632
12054;39.948;646
12055;39.951;422
12056;39.954;873
12057;39.957;433
12058;39.961;434
12059;39.964;506
12060;39.967;326
12061;39.971;380
12062;39.974;525
12063;39.977;435
12064;39.981;360
12065;39.984;431
12066;39.987;342
12067;39.991;423
12068;39.994;407
12069;39.997;336
12070;40.000;432
12071;40.004;550
12072;40.007;512
12073;40.010;546
12074;40.014;370
12075;40.017;562
12076;40.020;416
12077;40.024;521
12078;40.027;548
12079;40.030;631
12080;40.034;2522
12081;40.037;374
12082;40.040;442
12083;40.043;495
12084;40.047;447
12085;40.050;451
12086;40.053;454
12087;40.057;389
12088;40.060;431
12089;40.064;509
12090;40.067;486
12091;40.070;377
12092;40.074;529
12093;40.077;684
12094;40.080;558
12095;40.083;440
12096;40.087;498
12097;40.090;489
12098;40.093;443
12099;40.097;494
12100;40.100;551
12101;40.103;542
12102;40.107;368
12103;40.110;390
12104;40.113;474
12105;40.116;782
12106;40.120;674
12107;40.123;477
12108;40.126;682
12109;40.130;451
12110;40.133;493
12111;40.136;421
12112;40.140;481
12113;40.143;1110
12114;40.146;552
12115;40.150;368
12116;40.153;594
12117;40.156;486
12118;40.159;398
12119;40.163;554
12120;40.166;425
12121;40.169;479
12122;40.173;485
12123;40.176;387
12124;40.179;350
12125;40.183;769
12126;40.186;447
12127;40.189;393
12128;40.192;392
12129;40.196;409
12130;40.199;452
12131;40.202;1912
12132;40.206;433
12133;40.209;639
12134;40.212;545
12135;40.216;462
12136;40.219;473
12137;40.222;605
12138;40.226;530
12139;40.229;708
12140;40.232;523
12141;40.235;398
12142;40.239;539
12143;40.242;1354
12144;40.245;340
12145;40.249;467
12146;40.252;371
12147;40.255;547
12148;40.259;397
12149;40.262;425
12150;40.265;372
12151;40.269;387
12152;40.272;402
12153;40.275;445
12154;40.278;387
12155;40.282;520
12156;40.285;590
12157;40.288;577
12158;40.292;388
12159;40.295;543
12160;40.298;403
12161;40.302;334
12162;40.305;437
12163;40.308;372
12164;40.311;488
12165;40.315;374
12166;40.318;461
12167;40.322;393
12168;40.325;406
12169;40.328;401
12170;40.332;441
12171;40.335;582
12172;40.338;739
12173;40.342;645
12174;40.345;538
12175;40.348;614
12176;40.351;389
12177;40.355;410
12178;40.358;390
12179;40.361;444
12180;40.365;340
12181;40.368;543
12182;40.371;399
12183;40.375;414
12184;40.378;685
12185;40.381;2730
12186;40.385;528
12187;40.388;505
12188;40.391;433
12189;40.394;410
12190;40.398;542
12191;40.401;514
12192;40.404;410
12193;40.408;644
12194;40.411;557
12195;40.414;602
12196;40.418;486
12197;40.421;391
12198;40.424;412
12199;40.427;457
12200;40.431;505
12201;40.434;501
12202;40.437;502
12203;40.441;530
12204;40.444;553
12205;40.447;498
12206;40.451;454
12207;40.454;447
12208;40.457;426
12209;40.461;494
12210;40.464;430
12211;40.467;485
12212;40.470;435
12213;40.474;536
12214;40.477;504
12215;40.480;691
12216;40.484;446
12217;40.487;546
12218;40.490;353
12219;40.494;601
12220;40.497;458
12221;40.500;673
12222;40.504;360
12223;40.507;401
12224;40.510;537
12225;40.513;466
12226;40.517;441
12227;40.520;407
12228;40.523;371
12229;40.527;524
12230;40.530;361
12231;40.533;472
12232;40.537;450
12233;40.540;564
12234;40.543;474
12235;40.546;578
12236;40.550;535
12237;40.553;444
12238;40.556;493
12239;40.560;470
12240;40.563;485
12241;40.567;486
12242;40.570;421
12243;40.573;2059
12244;40.577;569
12245;40.580;492
12246;40.583;534
12247;40.586;420
12248;40.590;686
12249;40.593;523
12250;40.596;346
12251;40.600;642
12252;40.603;418
12253;40.606;475
12254;40.610;379
12255;40.613;631
12256;40.616;387
12257;40.620;530
12258;40.623;445
12259;40.626;407
12260;40.629;421
12261;40.633;584
12262;40.636;425
12263;40.639;433
12264;40.643;503
12265;40.646;446
12266;40.649;2753
12267;40.653;343
12268;40.656;407
12269;40.659;398
12270;40.663;791
12271;40.666;435
12272;40.669;700
12273;40.672;530
12274;40.676;604
12275;40.679;537
12276;40.682;350
12277;40.686;414
12278;40.689;442
12279;40.692;484
12280;40.696;538
12281;40.699;401
12282;40.702;413
12283;40.705;351
12284;40.709;388
12285;40.712;472
12286;40.715;382
12287;40.719;400
12288;40.722;474
12289;40.725;443
12290;40.729;534
12291;40.732;493
12292;40.735;566
12293;40.739;497
12294;40.742;633
12295;40.745;452
12296;40.748;477
12297;40.752;476
12298;40.755;1264
12299;40.758;580
12300;40.762;467
12301;40.765;655
12302;40.768;589
12303;40.772;476
12304;40.775;604
12305;40.778;518
12306;40.781;658
12307;40.785;658
12308;40.788;653
12309;40.791;563
12310;40.795;533
12311;40.798;533
12312;40.801;600
12313;40.805;573
12314;40.808;459
12315;40.811;500
12316;40.815;577
12317;40.818;484
12318;40.821;451
12319;40.825;510
12320;40.828;537
12321;40.831;513
12322;40.835;574
12323;40.838;468
12324;40.841;473
12325;40.845;558
12326;40.848;818
12327;40.851;506
12328;40.855;501
12329;40.858;487
12330;40.861;469
12331;40.864;694
12332;40.868;514
12333;40.871;635
12334;40.874;524
12335;40.878;488
12336;40.881;480
12337;40.884;494
12338;40.888;498
12339;40.891;448
12340;40.894;514
12341;40.898;446
12342;40.901;491
12343;40.904;598
12344;40.907;512
12345;40.911;418
12346;40.914;407
12347;40.917;536
12348;40.921;588
12349;40.924;419
12350;40.927;587
12351;40.931;1268
12352;40.934;435
12353;40.937;498
12354;40.940;535
12355;40.944;527
12356;40.947;399
12357;40.950;619
12358;40.954;351
12359;40.957;405
12360;40.960;453
12361;40.964;349
12362;40.967;400
12363;40.970;623
12364;40.974;399
12365;40.977;529
12366;40.980;375
12367;40.983;530
12368;40.987;417
12369;40.990;346
12370;40.993;460
12371;40.997;478
12372;41.000;528
12373;41.003;328
12374;41.007;447
12375;41.010;356
12376;41.013;412
12377;41.016;538
12378;41.020;467
12379;41.023;374
12380;41.026;426
12381;41.030;519
12382;41.033;436
12383;41.036;433
12384;41.040;2697
12385;41.043;505
12386;41.046;347
12387;41.050;468
12388;41.053;517
12389;41.056;681
12390;41.059;520
12391;41.063;454
12392;41.066;587
12393;41.070;406
12394;41.073;309
12395;41.076;367
12396;41.080;419
12397;41.083;504
12398;41.086;371
12399;41.090;403
12400;41.093;376
12401;41.096;529
12402;41.099;793
12403;41.103;300
12404;41.106;362
12405;41.109;514
12406;41.113;479
12407;41.116;397
12408;41.119;534
12409;41.123;391
12410;41.126;496
12411;41.129;431
12412;41.133;501
12413;41.136;504
12414;41.139;475
12415;41.142;366
12416;41.146;478
12417;41.149;417
12418;41.152;398
12419;41.156;513
12420;41.159;444
12421;41.162;395
12422;41.166;433
12423;41.169;408
12424;41.172;418
12425;41.175;445
12426;41.179;345
12427;41.182;460
12428;41.185;451
12429;41.189;378
12430;41.192;405
12431;41.195;389
12432;41.199;497
12433;41.202;450
12434;41.205;407
12435;41.209;452
12436;41.212;540
12437;41.215;363
12438;41.218;572
12439;41.222;520
12440;41.225;644
12441;41.228;403
12442;41.232;444
12443;41.235;508
12444;41.238;449
12445;41.242;775
12446;41.245;688
12447;41.248;549
12448;41.252;559
12449;41.255;414
12450;41.258;406
12451;41.261;498
12452;41.265;427
12453;41.268;479
12454;41.271;513
12455;41.275;538
12456;41.278;488
12457;41.281;552
12458;41.285;437
12459;41.288;473
12460;41.291;527
12461;41.294;631
12462;41.298;397
12463;41.301;531
12464;41.304;480
12465;41.308;458
12466;41.311;464
12467;41.315;421
12468;41.318;410
12469;41.321;438
12470;41.325;394
12471;41.328;426
12472;41.331;1092
12473;41.334;449
12474;41.338;426
12475;41.341;506
12476;41.344;465
12477;41.348;431
12478;41.351;514
12479;41.354;491
12480;41.358;463
12481;41.361;291
12482;41.364;519
12483;41.368;538
12484;41.371;903
12485;41.374;596
12486;41.377;396
12487;41.381;511
12488;41.384;433
12489;41.387;444
12490;41.391;430
12491;41.394;377
12492;41.397;428
12493;41.401;431
12494;41.404;638
12495;41.407;436
12496;41.410;470
12497;41.414;505
12498;41.417;520
12499;41.420;348
12500;41.424;533
12501;41.427;391
12502;41.430;543
12503;41.434;351
12504;41.437;444
12505;41.440;509
12506;41.444;573
12507;41.447;453
12508;41.450;388
12509;41.453;490
12510;41.457;429
12511;41.460;453
12512;41.463;549
12513;41.467;447
12514;41.470;557
12515;41.473;461
12516;41.477;526
12517;41.480;459
12518;41.483;446
12519;41.487;494
12520;41.490;510
12521;41.493;441
12522;41.496;456
12523;41.500;427
12524;41.503;414
12525;41.506;431
12526;41.510;409
12527;41.513;590
12528;41.516;457
12529;41.520;387
12530;41.523;421
12531;41.526;523
12532;41.529;480
12533;41.533;536
12534;41.536;639
12535;41.539;462
12536;41.543;467
12537;41.546;416
12538;41.549;522
12539;41.553;449
12540;41.556;552
12541;41.559;375
12542;41.563;392
12543;41.566;431
12544;41.569;410
12545;41.573;481
12546;41.576;452
12547;41.579;317
12548;41.583;387
12549;41.586;646
12550;41.589;379
12551;41.593;617
12552;41.596;460
12553;41.599;404
12554;41.603;412
12555;41.606;612
12556;41.609;408
12557;41.612;432
12558;41.616;523
12559;41.619;471
12560;41.622;597
12561;41.626;489
12562;41.629;629
12563;41.632;441
12564;41.636;529
12565;41.639;404
12566;41.642;391
12567;41.645;348
12568;41.649;678
12569;41.652;647
12570;41.655;413
12571;41.659;351
12572;41.662;398
12573;41.665;416
12574;41.669;429
12575;41.672;603
12576;41.675;491
12577;41.679;427
12578;41.682;552
12579;41.685;470
12580;41.688;421
12581;41.692;452
12582;41.695;377
12583;41.698;501
12584;41.702;467
12585;41.705;465
12586;41.708;378
12587;41.712;400
12588;41.715;412
12589;41.718;362
12590;41.722;505
12591;41.725;844
12592;41.728;763
12593;41.731;479
12594;41.735;490
12595;41.738;490
12596;41.741;365
12597;41.745;492
12598;41.748;735
12599;41.751;398
12600;41.755;536
12601;41.758;435
12602;41.761;599
12603;41.764;474
12604;41.768;404
12605;41.771;423
12606;41.774;488
12607;41.778;405
12608;41.781;526
12609;41.784;615
12610;41.788;630
12611;41.791;443
12612;41.794;368
12613;41.798;366
12614;41.801;375
12615;41.804;440
12616;41.807;478
12617;41.811;605
12618;41.814;461
12619;41.818;359
12620;41.821;574
12621;41.824;700
12622;41.828;552
12623;41.831;601
12624;41.834;444
12625;41.838;493
12626;41.841;748
12627;41.844;718
12628;41.847;461
12629;41.851;378
12630;41.854;493
12631;41.857;663
12632;41.861;520
12633;41.864;714
12634;41.867;435
12635;41.871;394
12636;41.874;531
12637;41.877;420
12638;41.880;400
12639;41.884;358
12640;41.887;528
12641;41.890;479
12642;41.894;394
12643;41.897;432
12644;41.900;1689
12645;41.904;562
12646;41.907;382
12647;41.910;778
12648;41.914;419
12649;41.917;474
12650;41.920;321
12651;41.923;510
12652;41.927;489
12653;41.930;436
12654;41.933;876
12655;41.937;918
12656;41.940;1151
12657;41.943;354
12658;41.947;397
12659;41.950;363
12660;41.953;350
12661;41.957;689
12662;41.960;440
12663;41.963;456
12664;41.966;434
12665;41.970;481
12666;41.973;555
12667;41.976;430
12668;41.980;398
12669;41.983;386
12670;41.986;400
12671;41.990;366
12672;41.993;571
12673;41.996;450
12674;41.999;505
12675;42.003;529
12676;42.006;577
12677;42.009;362
12678;42.013;476
12679;42.016;498
12680;42.019;316
12681;42.023;379
12682;42.026;419
12683;42.029;374
12684;42.033;433
12685;42.036;368
12686;42.039;515
12687;42.042;457
12688;42.046;328
12689;42.049;407
12690;42.052;315
12691;42.056;335
12692;42.059;392
12693;42.062;374
12694;42.066;395
12695;42.069;469
12696;42.073;396
12697;42.076;446
12698;42.079;466
12699;42.082;577
12700;42.086;429
12701;42.089;526
12702;42.092;471
12703;42.096;759
12704;42.099;586
12705;42.102;394
12706;42.106;449
12707;42.109;415
12708;42.112;502
12709;42.116;473
12710;42.119;439
12711;42.122;453
12712;42.125;480
12713;42.129;619
12714;42.132;587
12715;42.135;566
12716;42.139;637
12717;42.142;407
12718;42.145;433
12719;42.149;469
12720;42.152;500
12721;42.155;351
12722;42.158;470
12723;42.162;437
12724;42.165;610
12725;42.168;948
12726;42.172;530
12727;42.175;460
12728;42.178;390
12729;42.182;540
12730;42.185;389
12731;42.188;456
12732;42.192;384
12733;42.195;338
12734;42.198;603
12735;42.201;589
12736;42.205;448
12737;42.208;318
12738;42.211;476
12739;42.215;412
12740;42.218;441
12741;42.221;433
12742;42.225;399
12743;42.228;382
12744;42.231;424
12745;42.234;460
12746;42.238;407
12747;42.241;424
12748;42.244;409
12749;42.248;484
12750;42.251;446
12751;42.254;567
12752;42.258;534
12753;42.261;2397
12754;42.264;478
12755;42.268;392
12756;42.271;325
12757;42.274;427
12758;42.277;440
12759;42.281;450
12760;42.284;407
12761;42.287;388
12762;42.291;467
12763;42.294;427
12764;42.297;478
12765;42.301;428
12766;42.304;481
12767;42.307;435
12768;42.311;464
12769;42.314;480
12770;42.317;574
12771;42.321;516
12772;42.324;2035
12773;42.327;520
12774;42.331;535
12775;42.334;354
12776;42.337;367
12777;42.341;425
12778;42.344;384
12779;42.347;607
12780;42.351;369
12781;42.354;347
12782;42.357;598
12783;42.360;512
12784;42.364;367
12785;42.367;423
12786;42.370;531
12787;42.374;468
12788;42.377;409
12789;42.380;447
12790;42.384;516
12791;42.387;410
12792;42.390;590
12793;42.393;477
12794;42.397;358
12795;42.400;546
12796;42.403;378
12797;42.407;511
12798;42.410;434
12799;42.413;2483
12800;42.417;443
12801;42.420;471
12802;42.423;502
12803;42.427;404
12804;42.430;356
12805;42.433;523
12806;42.436;465
12807;42.440;494
12808;42.443;549
12809;42.446;1647
12810;42.450;564
12811;42.453;445
12812;42.456;592
12813;42.460;385
12814;42.463;444
12815;42.466;465
12816;42.469;731
12817;42.473;659
12818;42.476;491
12819;42.479;533
12820;42.483;440
12821;42.486;366
12822;42.489;495
12823;42.493;1545
12824;42.496;440
12825;42.499;535
12826;42.503;498
12827;42.506;572
12828;42.509;458
12829;42.512;762
12830;42.516;853
12831;42.519;682
12832;42.522;540
12833;42.526;400
12834;42.529;1963
12835;42.532;515
12836;42.536;441
12837;42.539;603
12838;42.542;451
12839;42.546;468
12840;42.549;455
12841;42.552;434
12842;42.555;566
12843;42.559;460
12844;42.562;586
12845;42.566;449
12846;42.569;523
12847;42.572;608
12848;42.576;689
12849;42.579;535
12850;42.582;615
12851;42.586;677
12852;42.589;481
12853;42.592;476
12854;42.595;2070
12855;42.599;529
12856;42.602;603
12857;42.605;521
12858;42.609;402
12859;42.612;359
12860;42.615;636
12861;42.619;533
12862;42.622;578
12863;42.625;487
12864;42.628;843
12865;42.632;624
12866;42.635;545
12867;42.638;351
12868;42.642;897
12869;42.645;473
12870;42.648;630
12871;42.652;359
12872;42.655;521
12873;42.658;765
12874;42.662;618
12875;42.665;580
12876;42.668;564
12877;42.671;498
12878;42.675;486
12879;42.678;526
12880;42.681;444
12881;42.685;415
12882;42.688;646
12883;42.691;343
12884;42.695;426
12885;42.698;1173
12886;42.701;565
12887;42.705;526
12888;42.708;434
12889;42.711;415
12890;42.714;406
12891;42.718;428
12892;42.721;452
12893;42.724;467
12894;42.728;395
12895;42.731;464
12896;42.734;555
12897;42.738;527
12898;42.741;407
12899;42.744;485
12900;42.747;508
12901;42.751;431
12902;42.754;577
12903;42.757;488
12904;42.761;576
12905;42.764;592
12906;42.767;463
12907;42.771;512
12908;42.774;417
12909;42.777;705
12910;42.781;417
12911;42.784;473
12912;42.787;288
12913;42.790;353
12914;42.794;449
12915;42.797;523
12916;42.800;711
12917;42.804;435
12918;42.807;453
12919;42.810;391
12920;42.814;522
12921;42.818;329
12922;42.821;489
12923;42.824;499
12924;42.827;448
12925;42.831;571
12926;42.834;444
12927;42.837;1769
12928;42.841;442
12929;42.844;324
12930;42.847;384
12931;42.851;478
12932;42.854;412
12933;42.857;576
12934;42.861;445
12935;42.864;422
12936;42.867;647
12937;42.871;515
12938;42.874;512
12939;42.877;607
12940;42.880;2330
12941;42.884;461
12942;42.887;655
12943;42.890;522
12944;42.894;347
12945;42.897;464
12946;42.900;506
12947;42.904;564
12948;42.907;467
12949;42.910;537
12950;42.913;445
12951;42.917;318
12952;42.920;429
12953;42.923;517
12954;42.927;409
12955;42.930;565
12956;42.933;587
12957;42.937;477
12958;42.940;499
12959;42.943;554
12960;42.947;630
12961;42.950;587
12962;42.953;484
12963;42.956;672
12964;42.960;616
12965;42.963;636
12966;42.966;404
12967;42.970;682
12968;42.973;530
12969;42.976;464
12970;42.980;443
12971;42.983;445
12972;42.986;441
12973;42.989;544
12974;42.993;536
12975;42.996;379
12976;42.999;625
12977;43.003;939
12978;43.006;891
12979;43.009;718
12980;43.013;474
12981;43.016;481
12982;43.019;518
12983;43.023;391
12984;43.026;500
12985;43.029;410
12986;43.032;743
12987;43.036;517
12988;43.039;2288
12989;43.042;476
12990;43.046;716
12991;43.049;605
12992;43.052;527
12993;43.056;516
12994;43.059;431
12995;43.062;630
12996;43.066;563
12997;43.069;655
12998;43.072;567
12999;43.076;549
13000;43.079;602
13001;43.082;542
13002;43.086;3326
13003;43.089;492
13004;43.092;531
13005;43.096;476
13006;43.099;576
13007;43.102;446
13008;43.106;436
13009;43.109;483
13010;43.112;495
13011;43.115;560
13012;43.119;544
13013;43.122;573
13014;43.125;600
13015;43.129;536
13016;43.132;503
13017;43.135;595
13018;43.139;497
13019;43.142;676
13020;43.145;606
13021;43.148;458
13022;43.152;507
13023;43.155;454
13024;43.158;572
13025;43.162;764
13026;43.165;560
13027;43.168;588
13028;43.172;602
13029;43.175;442
13030;43.178;574
13031;43.182;700
13032;43.185;496
13033;43.188;730
13034;43.191;457
13035;43.195;569
13036;43.198;1265
13037;43.201;483
13038;43.205;427
13039;43.208;463
13040;43.211;583
13041;43.215;533
13042;43.218;664
13043;43.221;540
13044;43.225;796
13045;43.228;686
13046;43.231;577
13047;43.234;597
13048;43.238;539
13049;43.241;557
13050;43.244;498
13051;43.248;452
13052;43.251;562
13053;43.254;476
13054;43.258;442
13055;43.261;524
13056;43.264;619
13057;43.267;850
13058;43.271;708
13059;43.274;603
13060;43.277;641
13061;43.281;708
13062;43.284;484
13063;43.287;667
13064;43.291;726
13065;43.294;874
13066;43.297;537
13067;43.301;589
13068;43.304;521
13069;43.307;498
13070;43.310;497
13071;43.314;633
13072;43.317;456
13073;43.321;481
13074;43.324;483
13075;43.327;742
13076;43.331;644
13077;43.334;570
13078;43.337;538
13079;43.341;495
13080;43.344;673
13081;43.347;472
13082;43.350;677
13083;43.354;974
13084;43.357;619
13085;43.360;1024
13086;43.364;1876
13087;43.367;582
13088;43.370;590
13089;43.374;649
13090;43.377;640
13091;43.380;528
13092;43.383;795
13093;43.387;1029
13094;43.390;571
13095;43.393;529
13096;43.397;578
13097;43.400;582
13098;43.403;593
13099;43.407;549
13100;43.410;553
13101;43.413;597
13102;43.417;563
13103;43.420;3739
13104;43.423;507
13105;43.426;508
13106;43.430;760
13107;43.433;676
13108;43.436;644
13109;43.440;431
13110;43.443;601
13111;43.446;491
13112;43.450;620
13113;43.453;630
13114;43.456;567
13115;43.460;610
13116;43.463;515
13117;43.466;463
13118;43.469;516
13119;43.473;524
13120;43.476;967
13121;43.479;522
13122;43.483;664
13123;43.486;595
13124;43.489;660
13125;43.493;651
13126;43.496;1116
13127;43.499;646
13128;43.502;603
13129;43.506;874
13130;43.509;457
13131;43.512;613
13132;43.516;516
13133;43.519;575
13134;43.522;440
13135;43.526;774
13136;43.529;536
13137;43.532;514
13138;43.536;556
13139;43.539;613
13140;43.542;758
13141;43.545;609
13142;43.549;575
13143;43.552;799
13144;43.555;538
13145;43.559;554
13146;43.562;655
13147;43.566;543
13148;43.569;378
13149;43.572;661
13150;43.576;501
13151;43.579;492
13152;43.582;669
13153;43.585;701
13154;43.589;576
13155;43.592;590
13156;43.595;714
13157;43.599;657
13158;43.602;441
13159;43.605;709
13160;43.609;450
13161;43.612;603
13162;43.615;456
13163;43.618;589
13164;43.622;728
13165;43.625;809
13166;43.628;848
13167;43.632;857
13168;43.635;462
13169;43.638;1752
13170;43.642;688
13171;43.645;512
13172;43.648;748
13173;43.652;509
13174;43.655;511
13175;43.658;649
13176;43.661;699
13177;43.665;510
13178;43.668;640
13179;43.671;551
13180;43.675;511
13181;43.678;699
13182;43.681;530
13183;43.685;576
13184;43.688;583
13185;43.691;527
13186;43.695;542
13187;43.698;607
13188;43.701;774
13189;43.704;401
13190;43.708;614
13191;43.711;521
13192;43.714;554
13193;43.718;491
13194;43.721;436
13195;43.724;463
13196;43.728;607
13197;43.731;716
13198;43.734;529
13199;43.737;540
13200;43.741;629
13201;43.744;605
13202;43.747;567
13203;43.751;451
13204;43.754;1413
13205;43.757;500
13206;43.761;597
13207;43.764;1092
13208;43.767;484
13209;43.771;512
13210;43.774;582
13211;43.777;733
13212;43.780;471
13213;43.784;478
13214;43.787;571
13215;43.790;603
13216;43.794;558
13217;43.797;527
13218;43.800;528
13219;43.804;522
13220;43.807;461
13221;43.810;529
13222;43.814;505
13223;43.817;535
13224;43.820;616
13225;43.824;1631
13226;43.827;653
13227;43.830;582
13228;43.834;544
13229;43.837;548
13230;43.840;436
13231;43.844;497
13232;43.847;737
13233;43.850;684
13234;43.854;566
13235;43.857;540
13236;43.860;638
13237;43.863;581
13238;43.867;540
13239;43.870;645
13240;43.873;668
13241;43.877;631
13242;43.880;686
13243;43.883;658
13244;43.887;739
13245;43.890;492
13246;43.893;604
13247;43.896;572
13248;43.900;578
13249;43.903;478
13250;43.906;616
13251;43.910;649
13252;43.913;609
13253;43.916;527
13254;43.920;804
13255;43.923;449
13256;43.926;471
13257;43.930;546
13258;43.933;454
13259;43.936;528
13260;43.939;526
13261;43.943;539
13262;43.946;514
13263;43.949;636
13264;43.953;742
13265;43.956;678
13266;43.959;510
13267;43.963;524
13268;43.966;561
13269;43.969;753
13270;43.972;570
13271;43.976;528
13272;43.979;494
13273;43.982;517
13274;43.986;469
13275;43.989;501
13276;43.992;637
13277;43.996;597
13278;43.999;513
13279;44.002;445
13280;44.006;550
13281;44.009;658
13282;44.012;595
13283;44.015;601
13284;44.019;658
13285;44.022;541
13286;44.025;544
13287;44.029;547
13288;44.032;594
13289;44.035;530
13290;44.039;515
13291;44.042;492
13292;44.045;561
13293;44.049;476
13294;44.052;972
13295;44.055;631
13296;44.058;656
13297;44.062;655
13298;44.065;678
13299;44.069;614
13300;44.072;464
13301;44.075;528
13302;44.079;544
13303;44.082;610
13304;44.085;598
13305;44.089;684
13306;44.092;644
13307;44.095;643
13308;44.098;1979
13309;44.102;562
13310;44.105;542
13311;44.108;430
13312;44.112;865
13313;44.115;689
13314;44.118;543
13315;44.122;516
13316;44.125;409
13317;44.128;528
13318;44.131;644
13319;44.135;723
13320;44.138;699
13321;44.141;630
13322;44.145;515
13323;44.148;591
13324;44.151;537
13325;44.155;573
13326;44.158;624
13327;44.161;598
13328;44.165;502
13329;44.168;477
13330;44.171;546
13331;44.174;503
13332;44.178;581
13333;44.181;383
13334;44.184;670
13335;44.188;521
13336;44.191;599
13337;44.194;574
13338;44.198;603
13339;44.201;654
13340;44.204;499
13341;44.207;482
13342;44.211;494
13343;44.214;451
13344;44.217;522
13345;44.221;713
13346;44.224;392
13347;44.227;455
13348;44.231;485
13349;44.234;549
13350;44.237;608
13351;44.241;509
13352;44.244;528
13353;44.247;427
13354;44.250;495
13355;44.254;550
13356;44.257;546
13357;44.260;438
13358;44.264;574
13359;44.267;412
13360;44.270;463
13361;44.274;494
13362;44.277;670
13363;44.280;534
13364;44.284;533
13365;44.287;482
13366;44.290;544
13367;44.293;623
13368;44.297;476
13369;44.300;479
13370;44.303;546
13371;44.307;438
13372;44.310;456
13373;44.314;532
13374;44.317;527
13375;44.320;530
13376;44.324;454
13377;44.327;474
13378;44.330;613
13379;44.333;580
13380;44.337;482
13381;44.340;512
13382;44.343;491
13383;44.347;565
13384;44.350;529
13385;44.353;429
13386;44.357;449
13387;44.360;489
13388;44.363;596
13389;44.366;879
13390;44.370;521
13391;44.373;484
13392;44.376;464
13393;44.380;470
13394;44.383;376
13395;44.386;518
13396;44.390;533
13397;44.393;583
13398;44.396;507
13399;44.400;529
13400;44.403;539
13401;44.406;397
13402;44.409;472
13403;44.413;630
13404;44.416;371
13405;44.419;421
13406;44.423;361
13407;44.426;410
13408;44.429;587
13409;44.433;365
13410;44.436;542
13411;44.439;935
13412;44.442;361
13413;44.446;519
13414;44.449;489
13415;44.452;442
13416;44.456;434
13417;44.459;486
13418;44.462;567
13419;44.466;798
13420;44.469;600
13421;44.472;617
13422;44.476;460
13423;44.479;635
13424;44.482;521
13425;44.485;474
13426;44.489;547
13427;44.492;471
13428;44.495;502
13429;44.499;632
13430;44.502;491
13431;44.505;697
13432;44.509;453
13433;44.512;754
13434;44.515;524
13435;44.519;399
13436;44.522;581
13437;44.525;429
13438;44.528;569
13439;44.532;378
13440;44.535;331
13441;44.538;453
13442;44.542;411
13443;44.545;606
13444;44.548;446
13445;44.552;462
13446;44.555;431
13447;44.558;559
13448;44.561;417
13449;44.565;482
13450;44.568;549
13451;44.572;646
13452;44.575;594
13453;44.578;568
13454;44.582;534
13455;44.585;776
13456;44.588;479
13457;44.592;532
13458;44.595;618
13459;44.598;468
13460;44.601;521
13461;44.605;587
13462;44.608;603
13463;44.611;552
13464;44.615;604
13465;44.618;603
13466;44.621;614
13467;44.625;459
13468;44.628;470
13469;44.631;425
13470;44.635;377
13471;44.638;520
13472;44.641;419
13473;44.644;299
13474;44.648;537
13475;44.651;1799
13476;44.654;529
13477;44.658;346
13478;44.661;500
13479;44.664;438
13480;44.668;2085
13481;44.671;301
13482;44.674;393
13483;44.678;606
13484;44.681;465
13485;44.684;594
13486;44.687;477
13487;44.691;498
13488;44.694;518
13489;44.697;704
13490;44.701;492
13491;44.704;564
13492;44.707;513
13493;44.711;436
13494;44.714;416
13495;44.717;339
13496;44.720;387
13497;44.724;367
13498;44.727;407
13499;44.730;645
13500;44.734;353
13501;44.737;405
13502;44.740;530
13503;44.744;755
13504;44.747;556
13505;44.750;631
13506;44.754;531
13507;44.757;550
13508;44.760;413
13509;44.763;500
13510;44.767;527
13511;44.770;341
13512;44.773;621
13513;44.777;433
13514;44.780;543
13515;44.783;506
13516;44.787;478
13517;44.790;471
13518;44.793;401
13519;44.796;366
13520;44.800;374
13521;44.803;539
13522;44.806;498
13523;44.810;376
13524;44.813;327
13525;44.817;462
13526;44.820;450
13527;44.823;410
13528;44.827;399
13529;44.830;483
13530;44.833;481
13531;44.836;435
13532;44.840;376
13533;44.843;410
13534;44.846;509
13535;44.850;525
13536;44.853;628
13537;44.856;337
13538;44.860;454
13539;44.863;305
13540;44.866;315
13541;44.870;401
13542;44.873;407
13543;44.876;476
13544;44.879;396
13545;44.883;412
13546;44.886;391
13547;44.889;343
13548;44.893;461
13549;44.896;453
13550;44.899;517
13551;44.903;515
13552;44.906;507
13553;44.909;542
13554;44.913;596
13555;44.916;388
13556;44.919;424
13557;44.922;462
13558;44.926;445
13559;44.929;413
13560;44.932;416
13561;44.936;422
13562;44.939;396
13563;44.942;401
13564;44.946;561
13565;44.949;552
13566;44.952;445
13567;44.955;390
13568;44.959;472
13569;44.962;377
13570;44.965;479
13571;44.969;380
13572;44.972;429
13573;44.975;1199
13574;44.979;512
13575;44.982;610
13576;44.985;473
13577;44.989;419
13578;44.992;573
13579;44.995;452
13580;44.998;399
13581;45.002;390
13582;45.005;459
13583;45.008;386
13584;45.012;547
13585;45.015;443
13586;45.018;410
13587;45.022;556
13588;45.025;542
13589;45.028;668
13590;45.031;495
13591;45.035;558
13592;45.038;535
13593;45.041;464
13594;45.045;452
13595;45.048;362
13596;45.051;572
13597;45.055;386
13598;45.058;514
13599;45.061;353
13600;45.065;493
13601;45.068;565
13602;45.071;473
13603;45.075;483
13604;45.078;415
13605;45.081;411
13606;45.085;509
13607;45.088;640
13608;45.091;426
13609;45.095;494
13610;45.098;621
13611;45.101;494
13612;45.105;494
13613;45.108;674
13614;45.111;432
13615;45.114;802
13616;45.118;571
13617;45.121;614
13618;45.124;2381
13619;45.128;531
13620;45.131;461
13621;45.134;547
13622;45.138;402
13623;45.141;510
13624;45.144;462
13625;45.148;427
13626;45.151;388
13627;45.154;1858
13628;45.157;579
13629;45.161;542
13630;45.164;458
13631;45.167;558
13632;45.171;480
13633;45.174;517
13634;45.177;389
13635;45.181;498
13636;45.184;470
13637;45.187;480
13638;45.190;448
13639;45.194;494
13640;45.197;496
13641;45.200;459
13642;45.204;455
13643;45.207;667
13644;45.210;417
13645;45.214;553
13646;45.217;597
13647;45.220;752
13648;45.224;684
13649;45.227;2176
13650;45.230;470
13651;45.233;548
13652;45.237;371
13653;45.240;493
13654;45.243;562
13655;45.247;461
13656;45.250;569
13657;45.253;639
13658;45.257;551
13659;45.260;574
13660;45.263;530
13661;45.267;493
13662;45.270;469
13663;45.273;677
13664;45.276;743
13665;45.280;522
13666;45.283;493
13667;45.286;782
13668;45.290;634
13669;45.293;517
13670;45.296;451
13671;45.300;423
13672;45.303;601
13673;45.306;648
13674;45.309;945
13675;45.313;518
13676;45.316;522
13677;45.320;564
13678;45.323;515
13679;45.326;487
13680;45.330;602
13681;45.333;605
13682;45.336;487
13683;45.340;544
13684;45.343;498
13685;45.346;471
13686;45.349;592
13687;45.353;504
13688;45.356;376
13689;45.359;433
13690;45.363;326
13691;45.366;508
13692;45.369;478
13693;45.373;379
13694;45.376;516
13695;45.379;358
13696;45.383;381
13697;45.386;524
13698;45.389;369
13699;45.392;460
13700;45.396;535
13701;45.399;528
13702;45.402;544
13703;45.406;344
13704;45.409;531
13705;45.412;330
13706;45.416;439
13707;45.419;974
13708;45.422;435
13709;45.425;541
13710;45.429;498
13711;45.432;621
13712;45.435;421
13713;45.439;411
13714;45.442;419
13715;45.445;449
13716;45.449;361
13717;45.452;491
13718;45.455;491
13719;45.459;448
13720;45.462;424
13721;45.465;495
13722;45.468;585
13723;45.472;472
13724;45.475;620
13725;45.478;400
13726;45.482;465
13727;45.485;534
13728;45.488;595
13729;45.492;465
13730;45.495;466
13731;45.498;481
13732;45.502;665
13733;45.505;447
13734;45.508;520
13735;45.511;553
13736;45.515;474
13737;45.518;489
13738;45.521;513
13739;45.525;607
13740;45.528;528
13741;45.531;438
13742;45.535;570
13743;45.538;418
13744;45.541;451
13745;45.544;423
13746;45.548;564
13747;45.551;649
13748;45.554;528
13749;45.558;475
13750;45.561;479
13751;45.565;643
13752;45.568;517
13753;45.571;469
13754;45.575;366
13755;45.578;438
13756;45.581;457
13757;45.584;371
13758;45.588;403
13759;45.591;448
13760;45.594;657
13761;45.598;553
13762;45.601;502
13763;45.604;466
13764;45.608;524
13765;45.611;449
13766;45.614;553
13767;45.618;769
13768;45.621;548
13769;45.624;554
13770;45.627;412
13771;45.631;416
13772;45.634;533
13773;45.637;668
13774;45.641;445
13775;45.644;509
13776;45.647;516
13777;45.651;450
13778;45.654;380
13779;45.657;506
13780;45.660;439
13781;45.664;623
13782;45.667;425
13783;45.670;398
13784;45.674;436
13785;45.677;425
13786;45.680;388
13787;45.684;563
13788;45.687;569
13789;45.690;601
13790;45.694;599
13791;45.697;455
13792;45.700;421
13793;45.703;502
13794;45.707;469
13795;45.710;511
13796;45.713;449
13797;45.717;596
13798;45.720;611
13799;45.723;1030
13800;45.727;521
13801;45.730;554
13802;45.733;3137
13803;45.737;549
13804;45.740;397
13805;45.743;526
13806;45.746;597
13807;45.750;576
13808;45.753;555
13809;45.756;501
13810;45.760;593
13811;45.763;568
13812;45.766;618
13813;45.770;540
13814;45.773;532
13815;45.776;497
13816;45.779;569
13817;45.783;495
13818;45.786;485
13819;45.789;492
13820;45.793;583
13821;45.796;376
13822;45.799;2339
13823;45.803;734
13824;45.806;563
13825;45.809;674
13826;45.813;536
13827;45.816;538
13828;45.819;646
13829;45.823;706
13830;45.826;447
13831;45.829;418
13832;45.833;550
13833;45.836;449
13834;45.839;394
13835;45.843;379
13836;45.846;541
13837;45.849;417
13838;45.853;367
13839;45.856;386
13840;45.859;489
13841;45.862;566
13842;45.866;484
13843;45.869;395
13844;45.872;1712
13845;45.876;456
13846;45.879;401
13847;45.882;401
13848;45.886;557
13849;45.889;408
13850;45.892;536
13851;45.896;446
13852;45.899;361
13853;45.902;459
13854;45.905;633
13855;45.909;547
13856;45.912;624
13857;45.915;418
13858;45.919;513
13859;45.922;513
13860;45.925;2134
13861;45.929;502
13862;45.932;399
13863;45.935;508
13864;45.938;415
13865;45.942;433
13866;45.945;380
13867;45.948;544
13868;45.952;625
13869;45.955;483
13870;45.958;486
13871;45.962;563
13872;45.965;459
13873;45.968;542
13874;45.972;466
13875;45.975;356
13876;45.978;455
13877;45.981;603
13878;45.985;563
13879;45.988;452
13880;45.991;409
13881;45.995;603
13882;45.998;469
13883;46.001;485
13884;46.005;387
13885;46.008;515
13886;46.011;501
13887;46.015;557
13888;46.018;471
13889;46.021;430
13890;46.024;475
13891;46.028;416
13892;46.031;459
13893;46.034;453
13894;46.038;360
13895;46.041;408
13896;46.044;619
13897;46.048;393
13898;46.051;442
13899;46.054;364
13900;46.057;532
13901;46.061;425
13902;46.064;357
13903;46.068;398
13904;46.071;507
13905;46.074;384
13906;46.078;376
13907;46.081;450
13908;46.084;571
13909;46.088;490
13910;46.091;462
13911;46.094;415
13912;46.097;388
13913;46.101;435
13914;46.104;474
13915;46.107;784
13916;46.111;480
13917;46.114;328
13918;46.117;424
13919;46.121;411
13920;46.124;508
13921;46.127;446
13922;46.131;374
13923;46.134;500
13924;46.137;492
13925;46.140;353
13926;46.144;423
13927;46.147;427
13928;46.150;537
13929;46.154;336
13930;46.157;493
13931;46.160;356
13932;46.164;517
13933;46.167;422
13934;46.170;502
13935;46.174;473
13936;46.177;494
13937;46.180;747
13938;46.183;463
13939;46.187;439
13940;46.190;393
13941;46.193;393
13942;46.197;437
13943;46.200;598
13944;46.203;415
13945;46.207;464
13946;46.210;369
13947;46.213;654
13948;46.216;413
13949;46.220;494
13950;46.223;534
13951;46.226;2059
13952;46.230;463
13953;46.233;413
13954;46.236;498
13955;46.240;718
13956;46.243;454
13957;46.246;729
13958;46.250;510
13959;46.253;589
13960;46.256;481
13961;46.259;473
13962;46.263;414
13963;46.266;501
13964;46.269;466
13965;46.273;554
13966;46.276;547
13967;46.279;428
13968;46.283;457
13969;46.286;793
13970;46.289;362
13971;46.292;678
13972;46.296;543
13973;46.299;433
13974;46.302;592
13975;46.306;538
13976;46.309;442
13977;46.312;467
13978;46.316;467
13979;46.319;522
13980;46.323;552
13981;46.326;365
13982;46.329;314
13983;46.332;324
13984;46.336;647
13985;46.339;506
13986;46.342;432
13987;46.346;462
13988;46.349;459
13989;46.352;479
13990;46.356;381
13991;46.359;538
13992;46.362;453
13993;46.366;408
13994;46.369;466
13995;46.372;511
13996;46.375;453
13997;46.379;413
13998;46.382;397
13999;46.385;375
14000;46.389;394
14001;46.392;1091
14002;46.395;475
14003;46.399;347
14004;46.402;699
14005;46.405;447
14006;46.409;408
14007;46.412;2587
14008;46.415;554
14009;46.418;449
14010;46.422;519
14011;46.425;565
14012;46.428;373
14013;46.432;487
14014;46.435;501
14015;46.438;481
14016;46.442;456
14017;46.445;434
14018;46.448;436
14019;46.451;506
14020;46.455;507
14021;46.458;522
14022;46.461;458
14023;46.465;632
14024;46.468;507
14025;46.471;438
14026;46.475;637
14027;46.478;513
14028;46.481;576
14029;46.485;509
14030;46.488;397
14031;46.491;398
14032;46.494;441
14033;46.498;552
14034;46.501;457
14035;46.504;386
14036;46.508;432
14037;46.511;538
14038;46.514;533
14039;46.518;318
14040;46.521;521
14041;46.524;483
14042;46.527;590
14043;46.531;545
14044;46.534;498
14045;46.537;432
14046;46.541;469
14047;46.544;503
14048;46.547;470
14049;46.551;561
14050;46.554;522
14051;46.557;419
14052;46.561;530
14053;46.564;569
14054;46.567;515
14055;46.571;558
14056;46.574;628
14057;46.577;536
14058;46.581;705
14059;46.584;487
14060;46.587;456
14061;46.591;441
14062;46.594;436
14063;46.597;531
14064;46.601;426
14065;46.604;478
14066;46.607;397
14067;46.610;531
14068;46.614;542
14069;46.617;470
14070;46.620;382
14071;46.624;288
14072;46.627;355
14073;46.630;491
14074;46.634;538
14075;46.637;706
14076;46.640;525
14077;46.644;754
14078;46.647;720
14079;46.650;476
14080;46.653;1121
14081;46.657;397
14082;46.660;493
14083;46.663;592
14084;46.667;508
14085;46.670;619
14086;46.673;712
14087;46.677;628
14088;46.680;449
14089;46.683;451
14090;46.686;613
14091;46.690;369
14092;46.693;502
14093;46.696;609
14094;46.700;490
14095;46.703;770
14096;46.706;473
14097;46.710;457
14098;46.713;332
14099;46.716;563
14100;46.720;405
14101;46.723;593
14102;46.726;716
14103;46.729;571
14104;46.733;389
14105;46.736;432
14106;46.739;468
14107;46.743;494
14108;46.746;543
14109;46.749;535
14110;46.753;352
14111;46.756;434
14112;46.759;536
14113;46.763;430
14114;46.766;444
14115;46.769;505
14116;46.772;569
14117;46.776;513
14118;46.779;416
14119;46.782;454
14120;46.786;583
14121;46.789;371
14122;46.792;578
14123;46.796;422
14124;46.799;476
14125;46.802;542
14126;46.805;505
14127;46.809;440
14128;46.812;581
14129;46.816;385
14130;46.819;509
14131;46.822;429
14132;46.826;353
14133;46.829;423
14134;46.832;536
14135;46.836;408
14136;46.839;722
14137;46.842;724
14138;46.845;471
14139;46.849;408
14140;46.852;723
14141;46.855;446
14142;46.859;418
14143;46.862;480
14144;46.865;475
14145;46.869;539
14146;46.872;545
14147;46.875;419
14148;46.879;666
14149;46.882;736
14150;46.885;455
14151;46.888;496
14152;46.892;488
14153;46.895;400
14154;46.898;480
14155;46.902;618
14156;46.905;408
14157;46.908;562
14158;46.912;480
14159;46.915;468
14160;46.918;380
14161;46.921;549
14162;46.925;524
14163;46.928;460
14164;46.931;462
14165;46.935;436
14166;46.938;652
14167;46.941;549
14168;46.945;445
14169;46.948;455
14170;46.951;401
14171;46.955;429
14172;46.958;468
14173;46.961;396
14174;46.964;531
14175;46.968;1062
14176;46.971;569
14177;46.974;503
14178;46.978;455
14179;46.981;656
14180;46.984;456
14181;46.988;608
14182;46.991;543
14183;46.994;490
14184;46.998;615
14185;47.001;612
14186;47.004;480
14187;47.007;630
14188;47.011;565
14189;47.014;493
14190;47.017;455
14191;47.021;480
14192;47.024;557
14193;47.027;549
14194;47.031;448
14195;47.034;529
14196;47.037;526
14197;47.040;508
14198;47.044;562
14199;47.047;643
14200;47.050;565
14201;47.054;479
14202;47.057;462
14203;47.060;587
14204;47.064;671
14205;47.067;599
14206;47.071;592
14207;47.074;682
14208;47.077;566
14209;47.080;462
14210;47.084;616
14211;47.087;566
14212;47.090;926
14213;47.094;621
14214;47.097;522
14215;47.100;526
14216;47.104;510
14217;47.107;640
14218;47.110;821
14219;47.114;502
14220;47.117;426
14221;47.120;484
14222;47.123;588
14223;47.127;508
14224;47.130;475
14225;47.133;403
14226;47.137;441
14227;47.140;2866
14228;47.143;520
14229;47.147;650
14230;47.150;1840
14231;47.153;984
14232;47.156;583
14233;47.160;572
14234;47.163;572
14235;47.166;590
14236;47.170;648
14237;47.173;567
14238;47.176;766
14239;47.180;829
14240;47.183;634
14241;47.186;563
14242;47.190;761
14243;47.193;575
14244;47.196;653
14245;47.199;618
14246;47.203;666
14247;47.206;529
14248;47.209;570
14249;47.213;503
14250;47.216;536
14251;47.219;433
14252;47.223;579
14253;47.226;676
14254;47.229;614
14255;47.233;687
14256;47.236;572
14257;47.239;536
14258;47.242;726
14259;47.246;520
14260;47.249;586
14261;47.252;527
14262;47.256;488
14263;47.259;676
14264;47.262;486
14265;47.266;457
14266;47.269;709
14267;47.272;408
14268;47.275;665
14269;47.279;475
14270;47.282;472
14271;47.285;442
14272;47.289;577
14273;47.292;467
14274;47.295;724
14275;47.299;470
14276;47.302;456
14277;47.305;443
14278;47.309;591
14279;47.312;465
14280;47.315;579
14281;47.319;533
14282;47.322;516
14283;47.325;388
14284;47.329;535
14285;47.332;422
14286;47.335;583
14287;47.339;542
14288;47.342;521
14289;47.345;519
14290;47.349;567
14291;47.352;698
14292;47.355;472
14293;47.358;611
14294;47.362;1038
14295;47.365;628
14296;47.368;523
14297;47.372;584
14298;47.375;523
14299;47.378;513
14300;47.382;455
14301;47.385;486
14302;47.388;569
14303;47.391;456
14304;47.395;512
14305;47.398;545
14306;47.401;660
14307;47.405;706
14308;47.408;598
14309;47.411;603
14310;47.415;628
14311;47.418;565
14312;47.421;639
14313;47.425;458
14314;47.428;517
14315;47.431;610
14316;47.434;628
14317;47.438;533
14318;47.441;547
14319;47.444;434
14320;47.448;400
14321;47.451;2920
14322;47.454;804
14323;47.458;483
14324;47.461;339
14325;47.464;741
14326;47.468;670
14327;47.471;499
14328;47.474;500
14329;47.477;645
14330;47.481;593
14331;47.484;541
14332;47.487;498
14333;47.491;671
14334;47.494;433
14335;47.497;630
14336;47.501;476
14337;47.504;585
14338;47.507;751
14339;47.510;553
14340;47.514;687
14341;47.517;483
14342;47.520;1107
14343;47.524;743
14344;47.527;503
14345;47.530;616
14346;47.534;568
14347;47.537;535
14348;47.540;434
14349;47.544;459
14350;47.547;552
14351;47.550;580
14352;47.553;458
14353;47.557;543
14354;47.560;618
14355;47.564;590
14356;47.567;458
14357;47.570;532
14358;47.574;454
14359;47.577;469
14360;47.580;475
14361;47.584;2206
14362;47.587;686
14363;47.590;493
14364;47.593;573
14365;47.597;609
14366;47.600;457
14367;47.603;418
14368;47.607;590
14369;47.610;512
14370;47.613;601
14371;47.617;706
14372;47.620;997
14373;47.623;431
14374;47.627;660
14375;47.630;507
14376;47.633;653
14377;47.636;595
14378;47.640;601
14379;47.643;502
14380;47.646;624
14381;47.650;462
14382;47.653;666
14383;47.656;620
14384;47.660;617
14385;47.663;493
14386;47.666;544
14387;47.669;1471
14388;47.673;554
14389;47.676;492
14390;47.679;672
14391;47.683;509
14392;47.686;566
14393;47.689;711
14394;47.693;607
14395;47.696;728
14396;47.699;724
14397;47.703;582
14398;47.706;767
14399;47.709;599
14400;47.712;553
14401;47.716;561
14402;47.719;546
14403;47.722;449
14404;47.726;572
14405;47.729;731
14406;47.732;674
14407;47.736;522
14408;47.739;556
14409;47.742;465
14410;47.745;687
14411;47.749;733
14412;47.752;561
14413;47.755;521
14414;47.759;669
14415;47.762;408
14416;47.765;666
14417;47.769;439
14418;47.772;515
14419;47.775;541
14420;47.779;513
14421;47.782;453
14422;47.785;524
14423;47.788;518
14424;47.792;558
14425;47.795;772
14426;47.798;465
14427;47.802;472
14428;47.805;534
14429;47.808;505
14430;47.812;975
14431;47.815;567
14432;47.819;669
14433;47.822;938
14434;47.825;621
14435;47.828;435
14436;47.832;441
14437;47.835;486
14438;47.838;445
14439;47.842;493
14440;47.845;638
14441;47.848;553
14442;47.852;480
14443;47.855;548
14444;47.858;740
14445;47.862;421
14446;47.865;583
14447;47.868;519
14448;47.871;622
14449;47.875;661
14450;47.878;466
14451;47.881;474
14452;47.885;559
14453;47.888;655
14454;47.891;724
14455;47.895;516
14456;47.898;625
14457;47.901;697
14458;47.904;521
14459;47.908;465
14460;47.911;641
14461;47.914;563
14462;47.918;537
14463;47.921;582
14464;47.924;654
14465;47.928;694
14466;47.931;532
14467;47.934;536
14468;47.938;626
14469;47.941;667
14470;47.944;615
14471;47.947;486
14472;47.951;464
14473;47.954;688
14474;47.957;653
14475;47.961;696
14476;47.964;620
14477;47.967;595
14478;47.971;656
14479;47.974;552
14480;47.977;593
14481;47.980;643
14482;47.984;608
14483;47.987;669
14484;47.990;550
14485;47.994;587
14486;47.997;647
14487;48.000;422
14488;48.004;441
14489;48.007;529
14490;48.010;512
14491;48.014;622
14492;48.017;539
14493;48.020;684
14494;48.023;501
14495;48.027;434
14496;48.030;382
14497;48.033;778
14498;48.037;503
14499;48.040;734
14500;48.043;496
14501;48.047;574
14502;48.050;470
14503;48.053;512
14504;48.057;439
14505;48.060;414
14506;48.063;459
14507;48.067;474
14508;48.070;377
14509;48.073;372
14510;48.077;452
14511;48.080;507
14512;48.083;575
14513;48.087;499
14514;48.090;557
14515;48.093;545
14516;48.097;533
14517;48.100;733
14518;48.103;522
14519;48.106;679
14520;48.110;536
14521;48.113;483
14522;48.116;565
14523;48.120;823
14524;48.123;597
14525;48.126;614
14526;48.130;494
14527;48.133;539
14528;48.136;601
14529;48.139;625
14530;48.143;532
14531;48.146;559
14532;48.149;621
14533;48.153;649
14534;48.156;572
14535;48.159;538
14536;48.163;796
14537;48.166;869
14538;48.169;517
14539;48.173;589
14540;48.176;550
14541;48.179;527
14542;48.182;552
14543;48.186;761
14544;48.189;670
14545;48.192;676
14546;48.196;593
14547;48.199;640
14548;48.202;511
14549;48.206;728
14550;48.209;555
14551;48.212;528
14552;48.216;616
14553;48.219;505
14554;48.222;546
14555;48.225;463
14556;48.229;523
14557;48.232;756
14558;48.235;487
14559;48.239;625
14560;48.242;461
14561;48.245;379
14562;48.249;612
14563;48.252;462
14564;48.255;400
14565;48.258;487
14566;48.262;454
14567;48.265;414
14568;48.268;497
14569;48.272;493
14570;48.275;636
14571;48.278;473
14572;48.282;1017
14573;48.285;489
14574;48.288;487
14575;48.292;437
14576;48.295;637
14577;48.298;818
14578;48.301;611
14579;48.305;463
14580;48.308;546
14581;48.311;512
14582;48.315;515
14583;48.318;545
14584;48.322;471
14585;48.325;570
14586;48.328;604
14587;48.332;611
14588;48.335;634
14589;48.338;1009
14590;48.341;533
14591;48.345;523
14592;48.348;642
14593;48.351;533
14594;48.355;714
14595;48.358;642
14596;48.361;540
14597;48.365;512
14598;48.368;570
14599;48.371;592
14600;48.374;507
14601;48.378;516
14602;48.381;620
14603;48.384;599
14604;48.388;622
14605;48.391;650
14606;48.394;521
14607;48.398;843
14608;48.401;598
14609;48.404;534
14610;48.408;639
14611;48.411;733
14612;48.414;500
14613;48.417;530
14614;48.421;513
14615;48.424;656
14616;48.427;686
14617;48.431;663
14618;48.434;558
14619;48.437;464
14620;48.441;564
14621;48.444;737
14622;48.447;483
14623;48.451;628
14624;48.454;650
14625;48.457;659
14626;48.460;554
14627;48.464;582
14628;48.467;577
14629;48.470;450
14630;48.474;557
14631;48.477;452
14632;48.480;494
14633;48.484;517
14634;48.487;478
14635;48.490;610
14636;48.493;638
14637;48.497;594
14638;48.500;557
14639;48.503;482
14640;48.507;570
14641;48.510;564
14642;48.513;607
14643;48.517;559
14644;48.520;630
14645;48.523;471
14646;48.527;565
14647;48.530;532
14648;48.533;658
14649;48.536;831
14650;48.540;605
14651;48.543;580
14652;48.546;513
14653;48.550;596
14654;48.553;656
14655;48.556;581
14656;48.560;715
14657;48.563;610
14658;48.567;520
14659;48.570;3130
14660;48.573;578
14661;48.576;707
14662;48.580;745
14663;48.583;653
14664;48.586;569
14665;48.590;615
14666;48.593;503
14667;48.596;441
14668;48.600;2539
14669;48.603;418
14670;48.606;546
14671;48.609;637
14672;48.613;538
14673;48.616;659
14674;48.619;531
14675;48.623;469
14676;48.626;554
14677;48.629;476
14678;48.633;516
14679;48.636;495
14680;48.639;806
14681;48.643;508
14682;48.646;450
14683;48.649;327
14684;48.652;410
14685;48.656;492
14686;48.659;583
14687;48.662;448
14688;48.666;463
14689;48.669;442
14690;48.672;566
14691;48.676;508
14692;48.679;543
14693;48.682;621
14694;48.686;464
14695;48.689;531
14696;48.692;399
14697;48.695;604
14698;48.699;672
14699;48.702;349
14700;48.705;547
14701;48.709;588
14702;48.712;1041
14703;48.715;488
14704;48.719;527
14705;48.722;431
14706;48.725;525
14707;48.728;624
14708;48.732;474
14709;48.735;776
14710;48.738;736
14711;48.742;693
14712;48.745;482
14713;48.748;439
14714;48.752;538
14715;48.755;518
14716;48.758;732
14717;48.762;581
14718;48.765;595
14719;48.768;523
14720;48.771;564
14721;48.775;577
14722;48.778;756
14723;48.781;609
14724;48.785;649
14725;48.788;614
14726;48.791;536
14727;48.795;551
14728;48.798;814
14729;48.801;592
14730;48.805;498
14731;48.808;497
14732;48.811;761
14733;48.815;514
14734;48.818;533
14735;48.821;436
14736;48.825;483
14737;48.828;524
14738;48.831;628
14739;48.835;612
14740;48.838;535
14741;48.841;579
14742;48.844;493
14743;48.848;629
14744;48.851;495
14745;48.854;517
14746;48.858;642
14747;48.861;688
14748;48.864;664
14749;48.868;639
14750;48.871;872
14751;48.874;566
14752;48.878;660
14753;48.881;579
14754;48.884;476
14755;48.887;600
14756;48.891;458
14757;48.894;609
14758;48.897;633
14759;48.901;693
14760;48.904;698
14761;48.907;551
14762;48.911;608
14763;48.914;692
14764;48.917;605
14765;48.921;404
14766;48.924;587
14767;48.927;556
14768;48.930;599
14769;48.934;554
14770;48.937;599
14771;48.940;655
14772;48.944;789
14773;48.947;576
14774;48.950;686
14775;48.954;773
14776;48.957;476
14777;48.960;615
14778;48.963;586
14779;48.967;512
14780;48.970;617
14781;48.973;596
14782;48.977;556
14783;48.980;564
14784;48.983;666
14785;48.987;1552
14786;48.990;668
14787;48.993;638
14788;48.997;570
14789;49.000;764
14790;49.003;590
14791;49.006;647
14792;49.010;478
14793;49.013;710
14794;49.016;414
14795;49.020;541
14796;49.023;672
14797;49.026;567
14798;49.030;458
14799;49.033;546
14800;49.036;601
14801;49.040;507
14802;49.043;603
14803;49.046;469
14804;49.049;418
14805;49.053;758
14806;49.056;546
14807;49.059;578
14808;49.063;553
14809;49.066;445
14810;49.070;764
14811;49.073;724
14812;49.076;569
14813;49.080;507
14814;49.083;572
14815;49.086;505
14816;49.089;519
14817;49.093;593
14818;49.096;540
14819;49.099;638
14820;49.103;524
14821;49.106;603
14822;49.109;661
14823;49.113;400
14824;49.116;394
14825;49.119;614
14826;49.122;570
14827;49.126;562
14828;49.129;699
14829;49.132;686
14830;49.136;652
14831;49.139;736
14832;49.142;702
14833;49.146;746
14834;49.149;512
14835;49.152;533
14836;49.156;672
14837;49.159;623
14838;49.162;761
14839;49.165;526
14840;49.169;700
14841;49.172;552
14842;49.175;515
14843;49.179;706
14844;49.182;727
14845;49.185;603
14846;49.189;471
14847;49.192;698
14848;49.195;535
14849;49.198;721
14850;49.202;911
14851;49.205;562
14852;49.208;621
14853;49.212;564
14854;49.215;835
14855;49.218;609
14856;49.222;558
14857;49.225;647
14858;49.228;564
14859;49.232;801
14860;49.235;630
14861;49.238;475
14862;49.241;520
14863;49.245;667
14864;49.248;576
14865;49.251;726
14866;49.255;698
14867;49.258;657
14868;49.261;599
14869;49.265;655
14870;49.268;529
14871;49.271;668
14872;49.275;790
14873;49.278;653
14874;49.281;577
14875;49.284;744
14876;49.288;787
14877;49.291;877
14878;49.294;557
14879;49.298;726
14880;49.301;541
14881;49.304;499
14882;49.308;790
14883;49.311;766
14884;49.315;601
14885;49.318;558
14886;49.321;622
14887;49.324;702
14888;49.328;485
14889;49.331;487
14890;49.334;579
14891;49.338;604
14892;49.341;693
14893;49.344;526
14894;49.348;615
14895;49.351;501
14896;49.354;581
14897;49.357;566
14898;49.361;546
14899;49.364;630
14900;49.367;613
14901;49.371;794
14902;49.374;628
14903;49.377;605
14904;49.381;659
14905;49.384;654
14906;49.387;827
14907;49.391;695
14908;49.394;590
14909;49.397;733
14910;49.400;641
14911;49.404;666
14912;49.407;607
14913;49.410;677
14914;49.414;605
14915;49.417;574
14916;49.420;656
14917;49.424;680
14918;49.427;452
14919;49.430;478
14920;49.433;659
14921;49.437;645
14922;49.440;511
14923;49.443;610
14924;49.447;493
14925;49.450;683
14926;49.453;653
14927;49.457;514
14928;49.460;650
14929;49.463;543
14930;49.467;593
14931;49.470;505
14932;49.473;749
14933;49.476;537
14934;49.480;602
14935;49.483;420
14936;49.486;629
14937;49.490;539
14938;49.493;462
14939;49.496;452
14940;49.500;571
14941;49.503;529
14942;49.506;589
14943;49.510;641
14944;49.513;634
14945;49.516;563
14946;49.519;496
14947;49.523;460
14948;49.526;539
14949;49.529;573
14950;49.533;521
14951;49.536;577
14952;49.539;624
14953;49.543;621
14954;49.546;501
14955;49.549;575
14956;49.552;648
14957;49.556;744
14958;49.559;436
14959;49.563;499
14960;49.566;573
14961;49.569;422
14962;49.573;386
14963;49.576;472
14964;49.579;568
14965;49.583;630
14966;49.586;535
14967;49.589;594
14968;49.592;558
14969;49.596;558
14970;49.599;519
14971;49.602;421
14972;49.606;518
14973;49.609;453
14974;49.612;1789
14975;49.616;567
14976;49.619;583
14977;49.622;438
14978;49.626;401
14979;49.629;570
14980;49.632;471
14981;49.635;508
14982;49.639;640
14983;49.642;553
14984;49.645;650
14985;49.649;642
14986;49.652;515
14987;49.655;490
14988;49.659;1194
14989;49.662;543
14990;49.665;491
14991;49.669;498
14992;49.672;498
14993;49.675;531
14994;49.678;2259
14995;49.682;520
14996;49.685;374
14997;49.688;676
14998;49.692;555
14999;49.695;499
15000;49.698;495
15001;49.702;442
15002;49.705;517
15003;49.708;712
15004;49.711;2489
15005;49.715;460
15006;49.718;584
15007;49.721;566
15008;49.725;723
15009;49.728;494
15010;49.731;479
15011;49.735;697
15012;49.738;472
15013;49.741;608
15014;49.745;483
15015;49.748;583
15016;49.751;653
15017;49.754;570
15018;49.758;618
15019;49.761;577
15020;49.764;561
15021;49.768;500
15022;49.771;542
15023;49.774;449
15024;49.778;605
15025;49.781;649
15026;49.784;521
15027;49.788;678
15028;49.791;506
15029;49.794;565
15030;49.797;488
15031;49.801;598
15032;49.804;568
15033;49.807;638
15034;49.811;691
15035;49.814;709
15036;49.818;560
15037;49.821;639
15038;49.824;2622
15039;49.828;705
15040;49.831;812
15041;49.834;545
15042;49.837;538
15043;49.841;512
15044;49.844;645
15045;49.847;1020
15046;49.851;456
15047;49.854;634
15048;49.857;1593
15049;49.861;610
15050;49.864;592
15051;49.867;462
15052;49.870;600
15053;49.874;571
15054;49.877;492
15055;49.880;528
15056;49.884;795
15057;49.887;570
15058;49.890;514
15059;49.894;582
15060;49.897;625
15061;49.900;608
15062;49.904;553
15063;49.907;497
15064;49.910;485
15065;49.913;444
15066;49.917;547
15067;49.920;556
15068;49.923;612
15069;49.927;489
15070;49.930;633
15071;49.933;637
15072;49.937;626
15073;49.940;650
15074;49.943;489
15075;49.946;497
15076;49.950;554
15077;49.953;707
15078;49.956;506
15079;49.960;549
15080;49.963;626
15081;49.966;515
15082;49.970;742
15083;49.973;499
15084;49.976;505
15085;49.980;611
15086;49.983;492
15087;49.986;426
15088;49.989;356
15089;49.993;509
15090;49.996;448
15091;49.999;498
15092;50.003;633
15093;50.006;533
15094;50.009;579
15095;50.013;516
15096;50.016;448
15097;50.019;557
15098;50.023;542
15099;50.026;450
15100;50.029;478
15101;50.032;556
15102;50.036;604
15103;50.039;567
15104;50.042;530
15105;50.046;789
15106;50.049;433
15107;50.052;561
15108;50.056;676
15109;50.059;493
15110;50.063;635
15111;50.066;524
15112;50.069;654
15113;50.072;696
15114;50.076;565
15115;50.079;716
15116;50.082;611
15117;50.086;504
15118;50.089;528
15119;50.092;538
15120;50.096;500
15121;50.099;758
15122;50.102;457
15123;50.105;467
15124;50.109;488
15125;50.112;487
15126;50.115;632
15127;50.119;724
15128;50.122;658
15129;50.125;551
15130;50.129;547
15131;50.132;658
15132;50.135;502
15133;50.139;630
15134;50.142;694
15135;50.145;661
15136;50.148;595
15137;50.152;670
15138;50.155;599
15139;50.158;607
15140;50.162;489
15141;50.165;611
15142;50.168;685
15143;50.172;726
15144;50.175;630
15145;50.178;547
15146;50.181;574
15147;50.185;460
15148;50.188;685
15149;50.191;681
15150;50.195;601
15151;50.198;642
15152;50.201;705
15153;50.205;652
15154;50.208;646
15155;50.211;479
15156;50.215;648
15157;50.218;618
15158;50.221;766
15159;50.224;444
15160;50.228;492
15161;50.231;582
15162;50.234;596
15163;50.238;478
15164;50.241;740
15165;50.244;537
15166;50.248;452
15167;50.251;502
15168;50.254;700
15169;50.258;1135
15170;50.261;714
15171;50.264;647
15172;50.267;571
15173;50.271;728
15174;50.274;689
15175;50.277;472
15176;50.281;692
15177;50.284;736
15178;50.287;757
15179;50.291;543
15180;50.294;643
15181;50.297;603
15182;50.300;643
15183;50.304;702
15184;50.307;670
15185;50.310;682
15186;50.314;673
15187;50.317;579
15188;50.321;669
15189;50.324;545
15190;50.327;715
15191;50.331;687
15192;50.334;474
15193;50.337;508
15194;50.340;522
15195;50.344;541
15196;50.347;683
15197;50.350;672
15198;50.354;497
15199;50.357;571
15200;50.360;523
15201;50.364;661
15202;50.367;633
15203;50.370;567
15204;50.374;612
15205;50.377;554
15206;50.380;940
15207;50.383;628
15208;50.387;573
15209;50.390;720
15210;50.393;675
15211;50.397;675
15212;50.400;2699
15213;50.403;653
15214;50.407;480
15215;50.410;497
15216;50.413;485
15217;50.417;767
15218;50.420;815
15219;50.423;559
15220;50.426;602
15221;50.430;691
15222;50.433;657
15223;50.436;545
15224;50.440;2161
15225;50.443;627
15226;50.446;557
15227;50.450;579
15228;50.453;699
15229;50.456;612
15230;50.459;581
15231;50.463;530
15232;50.466;623
15233;50.469;668
15234;50.473;614
15235;50.476;550
15236;50.479;595
15237;50.483;678
15238;50.486;577
15239;50.489;640
15240;50.493;611
15241;50.496;673
15242;50.499;548
15243;50.502;628
15244;50.506;517
15245;50.509;621
15246;50.512;597
15247;50.516;599
15248;50.519;489
15249;50.522;583
15250;50.526;708
15251;50.529;843
15252;50.532;677
15253;50.535;644
15254;50.539;530
15255;50.542;643
15256;50.545;670
15257;50.549;582
15258;50.552;662
15259;50.555;566
15260;50.559;624
15261;50.562;491
15262;50.566;504
15263;50.569;647
15264;50.572;533
15265;50.575;696
15266;50.579;488
15267;50.582;517
15268;50.585;469
15269;50.589;585
15270;50.592;575
15271;50.595;533
15272;50.599;644
15273;50.602;569
15274;50.605;597
15275;50.609;757
15276;50.612;639
15277;50.615;643
15278;50.618;754
15279;50.622;584
15280;50.625;673
15281;50.628;562
15282;50.632;543
15283;50.635;623
15284;50.638;572
15285;50.642;700
15286;50.645;518
15287;50.648;491
15288;50.652;519
15289;50.655;502
15290;50.658;538
15291;50.661;494
15292;50.665;545
15293;50.668;673
15294;50.671;421
15295;50.675;554
15296;50.678;472
15297;50.681;525
15298;50.685;570
15299;50.688;612
15300;50.691;505
15301;50.694;719
15302;50.698;536
15303;50.701;3102
15304;50.704;440
15305;50.708;572
15306;50.711;2808
15307;50.714;1747
15308;50.718;490
15309;50.721;576
15310;50.724;621
15311;50.728;514
15312;50.731;672
15313;50.734;558
15314;50.737;571
15315;50.741;649
15316;50.744;722
15317;50.747;665
15318;50.751;623
15319;50.754;593
15320;50.757;648
15321;50.761;782
15322;50.764;875
15323;50.767;493
15324;50.770;599
15325;50.774;660
15326;50.777;671
15327;50.780;518
15328;50.784;633
15329;50.787;1211
15330;50.790;774
15331;50.794;758
15332;50.797;739
15333;50.800;581
15334;50.804;706
15335;50.807;752
15336;50.810;770
15337;50.814;717
15338;50.817;799
15339;50.820;732
15340;50.824;662
15341;50.827;592
15342;50.830;624
15343;50.834;679
15344;50.837;543
15345;50.840;641
15346;50.844;660
15347;50.847;547
15348;50.850;528
15349;50.853;632
15350;50.857;549
15351;50.860;595
15352;50.863;577
15353;50.867;538
15354;50.870;452
15355;50.873;543
15356;50.877;619
15357;50.880;734
15358;50.883;728
15359;50.887;527
15360;50.890;572
15361;50.893;575
15362;50.896;856
15363;50.900;916
15364;50.903;509
15365;50.906;540
15366;50.910;454
15367;50.913;427
15368;50.916;454
15369;50.920;432
15370;50.923;435
15371;50.926;774
15372;50.929;486
15373;50.933;565
15374;50.936;430
15375;50.939;545
15376;50.943;404
15377;50.946;592
15378;50.949;575
15379;50.953;546
15380;50.956;571
15381;50.959;687
15382;50.963;911
15383;50.966;666
15384;50.969;668
15385;50.972;580
15386;50.976;489
15387;50.979;522
15388;50.982;543
15389;50.986;507
15390;50.989;538
15391;50.992;687
15392;50.996;669
15393;50.999;579
15394;51.002;676
15395;51.006;563
15396;51.009;546
15397;51.012;429
15398;51.015;758
15399;51.019;551
15400;51.022;516
15401;51.025;651
15402;51.029;629
15403;51.032;558
15404;51.035;556
15405;51.039;596
15406;51.042;572
15407;51.045;537
15408;51.048;534
15409;51.052;582
15410;51.055;2360
15411;51.058;508
15412;51.062;531
15413;51.065;589
15414;51.069;595
15415;51.072;444
15416;51.075;529
15417;51.079;552
15418;51.082;571
15419;51.085;682
15420;51.088;865
15421;51.092;498
15422;51.095;2190
15423;51.098;566
15424;51.102;514
15425;51.105;737
15426;51.108;594
15427;51.112;627
15428;51.115;548
15429;51.118;555
15430;51.122;610
15431;51.125;546
15432;51.128;537
15433;51.131;591
15434;51.135;468
15435;51.138;575
15436;51.141;552
15437;51.145;552
15438;51.148;583
15439;51.151;630
15440;51.155;950
15441;51.158;734
15442;51.161;617
15443;51.164;637
15444;51.168;536
15445;51.171;659
15446;51.174;831
15447;51.178;620
15448;51.181;658
15449;51.184;672
15450;51.188;559
15451;51.191;539
15452;51.194;539
15453;51.198;733
15454;51.201;689
15455;51.204;668
15456;51.207;661
15457;51.211;659
15458;51.214;510
15459;51.217;564
15460;51.221;569
15461;51.224;620
15462;51.227;608
15463;51.231;949
15464;51.234;553
15465;51.237;495
15466;51.241;569
15467;51.244;668
15468;51.247;526
15469;51.250;629
15470;51.254;779
15471;51.257;619
15472;51.260;553
15473;51.264;626
15474;51.267;559
15475;51.270;506
15476;51.274;584
15477;51.277;627
15478;51.280;541
15479;51.283;630
15480;51.287;595
15481;51.290;468
15482;51.293;469
15483;51.297;562
15484;51.300;487
15485;51.303;708
15486;51.307;654
15487;51.310;702
15488;51.314;603
15489;51.317;601
15490;51.320;615
15491;51.323;746
15492;51.327;867
15493;51.330;634
15494;51.333;547
15495;51.337;579
15496;51.340;635
15497;51.343;559
15498;51.347;645
15499;51.350;591
15500;51.353;647
15501;51.357;518
15502;51.360;596
15503;51.363;612
15504;51.366;630
15505;51.370;758
15506;51.373;556
15507;51.376;680
15508;51.380;651
15509;51.383;653
15510;51.386;777
15511;51.390;795
15512;51.393;581
15513;51.396;559
15514;51.399;533
15515;51.403;513
15516;51.406;2016
15517;51.409;540
15518;51.413;544
15519;51.416;689
15520;51.419;635
15521;51.423;530
15522;51.426;563
15523;51.429;543
15524;51.433;569
15525;51.436;574
15526;51.439;540
15527;51.442;600
15528;51.446;535
15529;51.449;643
15530;51.452;715
15531;51.456;628
15532;51.459;535
15533;51.462;685
15534;51.466;708
15535;51.469;594
15536;51.472;654
15537;51.476;694
15538;51.479;809
15539;51.482;562
15540;51.485;1101
15541;51.489;678
15542;51.492;904
15543;51.495;664
15544;51.499;647
15545;51.502;698
15546;51.505;548
15547;51.509;487
15548;51.512;452
15549;51.515;507
15550;51.518;1476
15551;51.522;601
15552;51.525;487
15553;51.528;608
15554;51.532;696
15555;51.535;697
15556;51.538;518
15557;51.542;603
15558;51.545;627
15559;51.548;511
15560;51.552;572
15561;51.555;454
15562;51.558;371
15563;51.561;700
15564;51.565;559
15565;51.568;453
15566;51.572;718
15567;51.575;631
15568;51.578;490
15569;51.582;479
15570;51.585;547
15571;51.588;508
15572;51.592;530
15573;51.595;578
15574;51.598;2150
15575;51.601;622
15576;51.605;683
15577;51.608;702
15578;51.611;710
15579;51.615;1395
15580;51.618;655
15581;51.621;642
15582;51.625;480
15583;51.628;435
15584;51.631;400
15585;51.634;585
15586;51.638;627
15587;51.641;677
15588;51.644;609
15589;51.648;770
15590;51.651;705
15591;51.654;590
15592;51.658;505
15593;51.661;1252
15594;51.664;502
15595;51.668;657
15596;51.671;531
15597;51.674;719
15598;51.677;707
15599;51.681;452
15600;51.684;502
15601;51.687;536
15602;51.691;549
15603;51.694;567
15604;51.697;698
15605;51.701;614
15606;51.704;601
15607;51.707;506
15608;51.711;507
15609;51.714;625
15610;51.717;617
15611;51.720;603
15612;51.724;727
15613;51.727;669
15614;51.730;661
15615;51.734;528
15616;51.737;649
15617;51.740;825
15618;51.744;492
15619;51.747;606
15620;51.750;468
15621;51.753;488
15622;51.757;722
15623;51.760;497
15624;51.763;557
15625;51.767;439
15626;51.770;394
15627;51.773;697
15628;51.777;435
15629;51.780;462
15630;51.783;621
15631;51.787;650
15632;51.790;497
15633;51.793;509
15634;51.796;465
15635;51.800;770
15636;51.803;489
15637;51.806;493
15638;51.810;630
15639;51.813;517
15640;51.817;561
15641;51.820;497
15642;51.823;473
15643;51.827;509
15644;51.830;652
15645;51.833;639
15646;51.836;701
15647;51.840;544
15648;51.843;806
15649;51.846;622
15650;51.850;514
15651;51.853;649
15652;51.856;374
15653;51.860;505
15654;51.863;483
15655;51.866;972
15656;51.870;560
15657;51.873;519
15658;51.876;684
15659;51.879;700
15660;51.883;714
15661;51.886;610
15662;51.889;1201
15663;51.893;507
15664;51.896;669
15665;51.899;638
15666;51.903;557
15667;51.906;446
15668;51.909;604
15669;51.912;492
15670;51.916;542
15671;51.919;541
15672;51.922;505
15673;51.926;870
15674;51.929;565
15675;51.932;442
15676;51.936;543
15677;51.939;603
15678;51.942;525
15679;51.946;499
15680;51.949;581
15681;51.952;397
15682;51.955;549
15683;51.959;487
15684;51.962;609
15685;51.965;493
15686;51.969;502
15687;51.972;2032
15688;51.975;609
15689;51.979;2322
15690;51.982;501
15691;51.985;682
15692;51.988;572
15693;51.992;555
15694;51.995;493
15695;51.998;522
