# Supplementary material for: Successive remodeling of IgG glycans using a solid-phase enzymatic platform
Source: Commun Biol. 2022 Apr 7;5:328. doi: 10.1038/s42003-022-03257-4 (PMC8990068; doi:10.1038/s42003-022-03257-4)
Supplement: Supplementary file 4 — Supplementary Data 1 [file 42003_2022_3257_MOESM4_ESM.zip › Source Data/Figure 2/Figure 2 GlcNAcase.txt]

#""
#Point;X(Minutes);Y(Counts)
0;0.038;111739
1;0.042;114209
2;0.045;117678
3;0.048;115484
4;0.052;114780
5;0.055;112583
6;0.058;115973
7;0.062;117323
8;0.065;112456
9;0.068;115102
10;0.071;113969
11;0.075;110413
12;0.078;109212
13;0.081;115835
14;0.085;114154
15;0.088;116652
16;0.091;123256
17;0.095;113604
18;0.098;110002
19;0.101;115392
20;0.105;110056
21;0.108;122267
22;0.111;117027
23;0.114;113142
24;0.118;118674
25;0.121;114979
26;0.124;118920
27;0.128;106591
28;0.131;109924
29;0.134;112113
30;0.138;122685
31;0.141;118276
32;0.144;113384
33;0.148;116493
34;0.151;109328
35;0.154;115631
36;0.157;116925
37;0.161;112102
38;0.164;122707
39;0.167;119555
40;0.171;119615
41;0.174;117237
42;0.177;104283
43;0.181;113046
44;0.184;118609
45;0.187;117502
46;0.190;120871
47;0.194;108435
48;0.197;105583
49;0.200;110724
50;0.204;115636
51;0.207;107067
52;0.210;109766
53;0.214;109959
54;0.217;111265
55;0.221;122611
56;0.224;113365
57;0.228;109821
58;0.231;108499
59;0.234;121121
60;0.237;109789
61;0.241;117188
62;0.244;117499
63;0.247;113798
64;0.251;114516
65;0.254;118294
66;0.257;108932
67;0.261;121025
68;0.264;112362
69;0.267;115519
70;0.270;110689
71;0.274;103361
72;0.277;108876
73;0.280;116998
74;0.284;113843
75;0.287;110723
76;0.290;113203
77;0.294;119627
78;0.297;119554
79;0.300;111309
80;0.304;108671
81;0.307;115136
82;0.310;113015
83;0.313;120665
84;0.317;106085
85;0.320;116715
86;0.323;119934
87;0.327;111982
88;0.330;117020
89;0.333;121254
90;0.337;113431
91;0.340;113344
92;0.343;117035
93;0.346;111741
94;0.350;117726
95;0.353;112420
96;0.356;113290
97;0.360;110381
98;0.363;108064
99;0.366;112180
100;0.370;106043
101;0.373;107700
102;0.376;112274
103;0.380;114970
104;0.383;105597
105;0.386;116541
106;0.389;113102
107;0.393;116070
108;0.396;107698
109;0.399;119104
110;0.403;116407
111;0.406;113313
112;0.409;111296
113;0.413;117326
114;0.416;109303
115;0.419;116075
116;0.423;116766
117;0.426;109204
118;0.429;115308
119;0.432;122136
120;0.436;121311
121;0.439;118605
122;0.442;105262
123;0.446;117523
124;0.449;117867
125;0.452;115915
126;0.456;116555
127;0.459;124110
128;0.462;128275
129;0.465;110334
130;0.469;124599
131;0.472;116472
132;0.476;120082
133;0.479;121553
134;0.482;125213
135;0.486;119085
136;0.489;116067
137;0.492;114890
138;0.496;125463
139;0.499;125178
140;0.502;121811
141;0.505;116140
142;0.509;112995
143;0.512;115684
144;0.515;108853
145;0.519;117638
146;0.522;117880
147;0.525;124581
148;0.529;110706
149;0.532;112886
150;0.535;117758
151;0.539;117287
152;0.542;119689
153;0.545;114333
154;0.548;113817
155;0.552;123294
156;0.555;112940
157;0.558;126382
158;0.562;118034
159;0.565;109608
160;0.568;118583
161;0.572;124534
162;0.575;123561
163;0.578;116254
164;0.581;114891
165;0.585;122313
166;0.588;113035
167;0.591;121391
168;0.595;114405
169;0.598;131401
170;0.601;118084
171;0.605;122438
172;0.608;115165
173;0.611;126950
174;0.615;110089
175;0.618;126609
176;0.621;112914
177;0.624;124414
178;0.628;117053
179;0.631;128852
180;0.634;110890
181;0.638;123102
182;0.641;108910
183;0.644;112758
184;0.648;126441
185;0.651;107763
186;0.654;125075
187;0.658;119229
188;0.661;115853
189;0.664;108472
190;0.667;121275
191;0.671;119630
192;0.674;107118
193;0.677;119699
194;0.681;109354
195;0.684;112744
196;0.687;109303
197;0.691;105346
198;0.694;116680
199;0.697;111145
200;0.700;121944
201;0.704;105357
202;0.707;110835
203;0.710;110543
204;0.714;123830
205;0.717;114790
206;0.721;119431
207;0.724;116465
208;0.727;129530
209;0.731;123311
210;0.734;128925
211;0.737;117374
212;0.740;161545
213;0.744;161646
214;0.747;150670
215;0.750;171668
216;0.754;185792
217;0.757;212775
218;0.760;232479
219;0.764;240544
220;0.767;271786
221;0.770;275371
222;0.774;324916
223;0.777;348368
224;0.780;406890
225;0.783;411369
226;0.787;471521
227;0.790;525153
228;0.793;533968
229;0.797;566472
230;0.800;650741
231;0.803;660561
232;0.807;700778
233;0.810;827467
234;0.813;862436
235;0.817;1029862
236;0.820;1321996
237;0.823;1669223
238;0.826;2272241
239;0.830;2826360
240;0.833;3567631
241;0.836;4516018
242;0.840;5032228
243;0.843;5356344
244;0.846;5819676
245;0.850;6088602
246;0.853;6378625
247;0.856;6742234
248;0.859;6474459
249;0.863;6239984
250;0.866;5986424
251;0.869;5745928
252;0.873;5417828
253;0.876;5135240
254;0.879;4809169
255;0.883;4731704
256;0.886;4514449
257;0.889;4446453
258;0.893;4349936
259;0.896;4117315
260;0.899;3968805
261;0.902;3693318
262;0.906;3312548
263;0.909;2997839
264;0.912;2725791
265;0.916;2365705
266;0.919;2164118
267;0.922;1937890
268;0.926;1761238
269;0.929;1582862
270;0.932;1511952
271;0.935;1380716
272;0.939;1233405
273;0.942;1223798
274;0.945;1102107
275;0.949;1081793
276;0.952;1025654
277;0.955;929160
278;0.959;967967
279;0.962;937702
280;0.965;897548
281;0.969;910680
282;0.972;941208
283;0.975;968525
284;0.979;1008404
285;0.982;1027287
286;0.985;1184588
287;0.989;2725251
288;0.992;7993713
289;0.995;13683617
290;0.999;18226476
291;1.002;21459728
292;1.005;22785396
293;1.009;23944762
294;1.012;23813736
295;1.015;24240666
296;1.018;24930530
297;1.022;23750516
298;1.025;24486364
299;1.028;24179392
300;1.032;23878782
301;1.035;22920048
302;1.038;22975746
303;1.042;22388196
304;1.045;21732578
305;1.048;20739860
306;1.052;19343066
307;1.055;18853316
308;1.058;17477896
309;1.061;16504732
310;1.065;15354868
311;1.068;14495212
312;1.071;13419426
313;1.075;12635758
314;1.078;12088940
315;1.081;11389700
316;1.085;10928719
317;1.088;10750016
318;1.091;10027277
319;1.094;9795172
320;1.098;9378406
321;1.101;9113097
322;1.104;8868254
323;1.108;8768171
324;1.111;8362681
325;1.114;8234854
326;1.118;8202170
327;1.121;7936059
328;1.124;7721562
329;1.128;7851494
330;1.131;8250212
331;1.134;8912907
332;1.137;9667819
333;1.141;10519987
334;1.144;11779243
335;1.147;12776315
336;1.151;14636030
337;1.154;15321109
338;1.157;16544876
339;1.161;17018282
340;1.164;18114216
341;1.167;18864034
342;1.170;19673932
343;1.174;20983796
344;1.177;21501736
345;1.180;21830136
346;1.184;21903476
347;1.187;22331848
348;1.190;22814948
349;1.194;22600072
350;1.197;22443926
351;1.200;22828096
352;1.204;21888180
353;1.207;22841356
354;1.210;21467668
355;1.213;22058316
356;1.217;21791760
357;1.220;20991262
358;1.224;21762388
359;1.227;20507012
360;1.230;20070000
361;1.234;20090544
362;1.237;19363092
363;1.240;18350368
364;1.244;18348488
365;1.247;16989836
366;1.250;16231308
367;1.253;16301671
368;1.257;15466946
369;1.260;14552252
370;1.263;14119925
371;1.267;12973817
372;1.270;12112484
373;1.273;11659178
374;1.277;10228329
375;1.280;9805640
376;1.283;9269135
377;1.287;8795606
378;1.290;8413871
379;1.293;7863959
380;1.296;7624548
381;1.300;7248119
382;1.303;6609279
383;1.306;6829870
384;1.310;6344473
385;1.313;6304188
386;1.316;6052345
387;1.320;5969656
388;1.323;5593060
389;1.326;5721392
390;1.329;5647690
391;1.333;5585091
392;1.336;5496140
393;1.339;5482701
394;1.343;5145409
395;1.346;5027879
396;1.349;5062226
397;1.353;4991354
398;1.356;4793521
399;1.359;4579709
400;1.363;4578261
401;1.366;4388203
402;1.369;4240753
403;1.372;4055239
404;1.376;3921829
405;1.379;3816484
406;1.382;3674921
407;1.386;3476169
408;1.389;3148149
409;1.392;3082674
410;1.396;2869279
411;1.399;2755288
412;1.402;2555223
413;1.406;2423585
414;1.409;2219760
415;1.412;2174827
416;1.415;1982122
417;1.419;1895444
418;1.422;1738066
419;1.425;1716354
420;1.429;1600052
421;1.432;1572386
422;1.435;1545881
423;1.439;1621280
424;1.442;1596394
425;1.445;1585398
426;1.448;1553112
427;1.452;1532765
428;1.455;1564488
429;1.458;1547010
430;1.462;1511767
431;1.465;1497046
432;1.468;1512054
433;1.472;1483927
434;1.475;1422246
435;1.479;1428764
436;1.482;1401876
437;1.485;1400102
438;1.488;1369788
439;1.492;1367204
440;1.495;1314156
441;1.498;1306049
442;1.502;1341794
443;1.505;1346296
444;1.508;1304871
445;1.512;1296247
446;1.515;1291864
447;1.518;1276167
448;1.522;1250992
449;1.525;1233824
450;1.528;1262406
451;1.531;1231397
452;1.535;1206544
453;1.538;1229096
454;1.541;1176576
455;1.545;1210013
456;1.548;1195860
457;1.551;1157078
458;1.555;1122231
459;1.558;1125502
460;1.561;1083815
461;1.564;1114811
462;1.568;1037415
463;1.571;1076935
464;1.574;1075193
465;1.578;1014278
466;1.581;975749
467;1.584;1046262
468;1.588;958362
469;1.591;994655
470;1.594;1007704
471;1.598;1033442
472;1.601;1010448
473;1.604;1048782
474;1.607;1030336
475;1.611;1062691
476;1.614;1020899
477;1.617;1038077
478;1.621;1085732
479;1.624;1103218
480;1.627;1051122
481;1.631;1100658
482;1.634;1093090
483;1.637;1084216
484;1.641;1112575
485;1.644;1105181
486;1.647;1098745
487;1.650;1094580
488;1.654;1163772
489;1.657;1158729
490;1.660;1123838
491;1.664;1132965
492;1.667;1174549
493;1.670;1167596
494;1.674;1202954
495;1.677;1140635
496;1.680;1180605
497;1.683;1179838
498;1.687;1198997
499;1.690;1179374
500;1.693;1232398
501;1.697;1224275
502;1.700;1261521
503;1.703;1252382
504;1.707;1195593
505;1.710;1205680
506;1.713;1202914
507;1.717;1186533
508;1.720;1201431
509;1.723;1133969
510;1.727;1162772
511;1.730;1191689
512;1.733;1235184
513;1.737;1247436
514;1.740;1242117
515;1.743;1285639
516;1.747;1263392
517;1.750;1321401
518;1.753;1291001
519;1.757;1327406
520;1.760;1337307
521;1.763;1308897
522;1.766;1261280
523;1.770;1181292
524;1.773;1059887
525;1.776;937498
526;1.780;842813
527;1.783;898297
528;1.786;985053
529;1.790;1035760
530;1.793;1109873
531;1.796;1126811
532;1.799;1146759
533;1.803;1257439
534;1.806;1306373
535;1.809;1352675
536;1.813;1257418
537;1.816;1244769
538;1.819;1144652
539;1.823;1160546
540;1.826;1066340
541;1.829;1031642
542;1.833;937735
543;1.836;883295
544;1.839;842810
545;1.842;774640
546;1.846;749838
547;1.849;712371
548;1.852;684277
549;1.856;682885
550;1.859;642461
551;1.862;651817
552;1.866;582892
553;1.869;605551
554;1.872;601004
555;1.876;559314
556;1.879;583739
557;1.882;584538
558;1.885;584033
559;1.889;561378
560;1.892;597950
561;1.895;588288
562;1.899;627681
563;1.902;632369
564;1.905;652576
565;1.909;708758
566;1.912;713649
567;1.915;751674
568;1.918;773175
569;1.922;811396
570;1.925;829402
571;1.928;841664
572;1.932;868166
573;1.935;830758
574;1.938;835819
575;1.942;802216
576;1.945;830180
577;1.948;804107
578;1.952;764996
579;1.955;767186
580;1.958;790701
581;1.961;762198
582;1.965;762841
583;1.968;760250
584;1.972;739412
585;1.975;751825
586;1.978;747268
587;1.982;711752
588;1.985;690677
589;1.988;666992
590;1.992;659138
591;1.995;663264
592;1.998;620150
593;2.001;614776
594;2.005;601365
595;2.008;598835
596;2.011;575763
597;2.015;563037
598;2.018;550797
599;2.021;573177
600;2.025;553495
601;2.028;537313
602;2.031;527403
603;2.035;511842
604;2.038;495720
605;2.041;491323
606;2.044;488577
607;2.048;474772
608;2.051;489389
609;2.054;487014
610;2.058;503328
611;2.061;488376
612;2.064;483858
613;2.068;456885
614;2.071;468985
615;2.074;458162
616;2.077;449666
617;2.081;460368
618;2.084;460267
619;2.087;449121
620;2.091;444729
621;2.094;465443
622;2.097;451673
623;2.101;443764
624;2.104;424011
625;2.107;422532
626;2.111;439719
627;2.114;439907
628;2.117;432499
629;2.120;428104
630;2.124;418360
631;2.127;428523
632;2.130;404510
633;2.134;415014
634;2.137;411177
635;2.140;378287
636;2.144;383810
637;2.147;370879
638;2.150;385026
639;2.153;374505
640;2.157;361102
641;2.160;374384
642;2.163;352928
643;2.167;375727
644;2.170;359515
645;2.173;345108
646;2.177;342979
647;2.180;345494
648;2.183;342221
649;2.187;332827
650;2.190;341081
651;2.193;340591
652;2.196;323785
653;2.200;331843
654;2.203;346277
655;2.206;331433
656;2.210;314582
657;2.213;317983
658;2.216;330885
659;2.220;337107
660;2.223;333396
661;2.227;338203
662;2.230;324233
663;2.233;324407
664;2.236;339019
665;2.240;330435
666;2.243;338974
667;2.246;339301
668;2.250;331858
669;2.253;313239
670;2.256;305509
671;2.260;331563
672;2.263;325073
673;2.266;323064
674;2.270;326889
675;2.273;323248
676;2.276;324467
677;2.279;307932
678;2.283;331547
679;2.286;335376
680;2.289;334224
681;2.293;336262
682;2.296;341064
683;2.299;316797
684;2.303;337625
685;2.306;328038
686;2.309;350052
687;2.312;353728
688;2.316;342945
689;2.319;343396
690;2.322;350638
691;2.326;360454
692;2.329;365198
693;2.332;364494
694;2.336;337474
695;2.339;350017
696;2.342;365112
697;2.346;330850
698;2.349;337460
699;2.352;336941
700;2.355;342903
701;2.359;346104
702;2.362;341676
703;2.365;330673
704;2.369;318335
705;2.372;313576
706;2.375;310155
707;2.379;323947
708;2.382;309945
709;2.385;310171
710;2.388;311218
711;2.392;318703
712;2.395;313545
713;2.398;303531
714;2.402;301405
715;2.405;293824
716;2.408;303353
717;2.412;297430
718;2.415;290534
719;2.418;292318
720;2.422;288782
721;2.425;293115
722;2.428;284600
723;2.431;285310
724;2.435;282966
725;2.438;270657
726;2.441;251567
727;2.445;228035
728;2.448;230957
729;2.451;268254
730;2.455;269299
731;2.458;270399
732;2.461;259819
733;2.465;269717
734;2.468;283927
735;2.471;259493
736;2.475;257133
737;2.478;244989
738;2.481;242657
739;2.485;237702
740;2.488;225489
741;2.491;228375
742;2.495;229558
743;2.498;230126
744;2.501;226404
745;2.505;221804
746;2.508;209279
747;2.511;215177
748;2.514;199867
749;2.518;231024
750;2.521;211508
751;2.524;227891
752;2.528;207722
753;2.531;194949
754;2.534;218926
755;2.538;205681
756;2.541;221786
757;2.544;213940
758;2.547;221159
759;2.551;226691
760;2.554;220185
761;2.557;223564
762;2.561;212401
763;2.564;211860
764;2.567;204263
765;2.571;222686
766;2.574;210100
767;2.577;215329
768;2.581;213324
769;2.584;214479
770;2.587;230462
771;2.590;205515
772;2.594;214912
773;2.597;204321
774;2.600;222393
775;2.604;221666
776;2.607;218241
777;2.610;206186
778;2.614;225272
779;2.617;216156
780;2.620;225317
781;2.624;232564
782;2.627;280749
783;2.630;303920
784;2.633;388580
785;2.637;515152
786;2.640;655137
787;2.643;721025
788;2.647;841695
789;2.650;918207
790;2.653;1012774
791;2.657;1177657
792;2.660;1299558
793;2.663;1220652
794;2.666;1328082
795;2.670;1374188
796;2.673;1567567
797;2.676;1525100
798;2.680;1529838
799;2.683;1549124
800;2.686;1487417
801;2.690;1415214
802;2.693;1416858
803;2.696;1313899
804;2.700;1361380
805;2.703;1335930
806;2.706;1268769
807;2.709;1271829
808;2.713;1239964
809;2.716;1158497
810;2.720;1188719
811;2.723;1218361
812;2.726;1171702
813;2.730;1158996
814;2.733;1135315
815;2.736;1149201
816;2.740;1102395
817;2.743;1124106
818;2.746;1075977
819;2.749;1059384
820;2.753;1017344
821;2.756;1032066
822;2.759;1016128
823;2.763;939642
824;2.766;939086
825;2.769;849912
826;2.773;792675
827;2.776;776044
828;2.779;713888
829;2.782;655760
830;2.786;610393
831;2.789;527697
832;2.792;503465
833;2.796;493798
834;2.799;443984
835;2.802;466230
836;2.806;467871
837;2.809;442665
838;2.812;442434
839;2.816;419316
840;2.819;416032
841;2.822;411417
842;2.826;398655
843;2.829;395002
844;2.832;374389
845;2.835;352202
846;2.839;347013
847;2.842;332972
848;2.845;338850
849;2.849;321908
850;2.852;313746
851;2.855;305590
852;2.859;293882
853;2.862;290011
854;2.865;301796
855;2.868;294689
856;2.872;275846
857;2.875;266568
858;2.878;293734
859;2.882;262155
860;2.885;254538
861;2.888;264652
862;2.892;271174
863;2.895;264757
864;2.898;249818
865;2.902;261515
866;2.905;269238
867;2.908;258449
868;2.911;248788
869;2.915;252875
870;2.918;246005
871;2.921;241676
872;2.925;262457
873;2.928;244264
874;2.931;240264
875;2.935;235913
876;2.938;245266
877;2.941;242724
878;2.945;238795
879;2.948;225740
880;2.951;254250
881;2.954;249740
882;2.958;246081
883;2.961;238648
884;2.964;254284
885;2.968;253522
886;2.971;244362
887;2.975;239438
888;2.978;249742
889;2.981;246627
890;2.985;254783
891;2.988;251013
892;2.991;241661
893;2.994;258462
894;2.998;256197
895;3.001;264140
896;3.004;253182
897;3.008;251484
898;3.011;245738
899;3.014;250713
900;3.018;244959
901;3.021;236467
902;3.024;243384
903;3.027;253106
904;3.031;246608
905;3.034;250490
906;3.037;251905
907;3.041;246387
908;3.044;236611
909;3.047;238231
910;3.051;250370
911;3.054;241100
912;3.057;245207
913;3.061;245747
914;3.064;240204
915;3.067;227586
916;3.070;237868
917;3.074;242621
918;3.077;236182
919;3.080;223476
920;3.084;229779
921;3.087;243688
922;3.090;221008
923;3.094;220586
924;3.097;214613
925;3.100;207702
926;3.104;225058
927;3.107;228800
928;3.110;216369
929;3.113;225835
930;3.117;219957
931;3.120;231876
932;3.123;224480
933;3.127;217511
934;3.130;221406
935;3.133;205515
936;3.137;215054
937;3.140;228888
938;3.143;231010
939;3.146;234800
940;3.150;222057
941;3.153;206933
942;3.156;208209
943;3.160;205100
944;3.163;222880
945;3.166;205398
946;3.170;221019
947;3.173;220452
948;3.176;208437
949;3.180;202305
950;3.183;208966
951;3.186;217242
952;3.189;212568
953;3.193;230785
954;3.196;216692
955;3.199;219915
956;3.203;224119
957;3.206;226963
958;3.209;232886
959;3.213;240412
960;3.216;245157
961;3.220;244761
962;3.223;264657
963;3.226;280198
964;3.229;269884
965;3.233;287009
966;3.236;267362
967;3.239;292449
968;3.243;276816
969;3.246;271781
970;3.249;293009
971;3.253;306384
972;3.256;296442
973;3.259;297534
974;3.262;294105
975;3.266;297591
976;3.269;315627
977;3.272;295988
978;3.276;321931
979;3.279;298066
980;3.282;295693
981;3.286;312924
982;3.289;305968
983;3.292;309813
984;3.296;307227
985;3.299;311078
986;3.302;337213
987;3.305;296343
988;3.309;318219
989;3.312;308129
990;3.315;320075
991;3.319;330354
992;3.322;283639
993;3.325;303937
994;3.329;315607
995;3.332;323766
996;3.335;325149
997;3.339;297176
998;3.342;305951
999;3.345;299426
1000;3.348;306162
1001;3.352;297048
1002;3.355;299013
1003;3.358;300421
1004;3.362;280830
1005;3.365;281819
1006;3.368;275173
1007;3.372;280229
1008;3.375;282055
1009;3.378;260165
1010;3.381;284475
1011;3.385;241713
1012;3.388;236867
1013;3.391;258031
1014;3.395;235107
1015;3.398;226966
1016;3.401;228772
1017;3.405;237163
1018;3.408;236560
1019;3.411;250022
1020;3.415;222571
1021;3.418;231042
1022;3.421;234082
1023;3.424;234167
1024;3.428;230294
1025;3.431;241387
1026;3.434;229217
1027;3.438;239201
1028;3.441;228811
1029;3.444;235023
1030;3.448;229860
1031;3.451;224155
1032;3.454;238356
1033;3.457;221479
1034;3.461;221335
1035;3.464;239455
1036;3.467;220277
1037;3.471;248168
1038;3.474;221547
1039;3.478;229800
1040;3.481;231431
1041;3.484;227817
1042;3.488;236912
1043;3.491;236404
1044;3.494;231057
1045;3.497;221721
1046;3.501;212764
1047;3.504;238389
1048;3.507;235360
1049;3.511;216022
1050;3.514;227057
1051;3.517;220005
1052;3.521;230078
1053;3.524;229164
1054;3.527;208557
1055;3.531;210007
1056;3.534;216775
1057;3.537;202807
1058;3.540;214026
1059;3.544;211292
1060;3.547;182200
1061;3.550;183978
1062;3.554;196991
1063;3.557;201885
1064;3.560;191531
1065;3.564;199206
1066;3.567;188395
1067;3.570;182951
1068;3.574;187553
1069;3.577;175161
1070;3.580;174298
1071;3.583;190409
1072;3.587;172830
1073;3.590;191681
1074;3.593;182659
1075;3.597;172096
1076;3.600;184703
1077;3.603;181968
1078;3.607;179056
1079;3.610;175424
1080;3.613;179408
1081;3.616;176976
1082;3.620;173463
1083;3.623;164867
1084;3.626;173491
1085;3.630;178171
1086;3.633;169207
1087;3.636;169971
1088;3.640;174623
1089;3.643;177850
1090;3.646;184581
1091;3.650;171701
1092;3.653;175765
1093;3.656;177532
1094;3.659;179751
1095;3.663;177315
1096;3.666;175379
1097;3.669;177023
1098;3.673;169205
1099;3.676;184726
1100;3.679;169167
1101;3.683;172889
1102;3.686;168989
1103;3.689;182036
1104;3.693;177187
1105;3.696;183911
1106;3.699;176807
1107;3.702;169126
1108;3.706;169704
1109;3.709;176387
1110;3.712;174954
1111;3.716;173546
1112;3.719;173616
1113;3.723;159591
1114;3.726;184190
1115;3.729;178124
1116;3.732;178284
1117;3.736;173775
1118;3.739;169832
1119;3.742;180943
1120;3.746;160946
1121;3.749;160494
1122;3.752;172417
1123;3.756;173908
1124;3.759;177009
1125;3.762;164007
1126;3.766;185337
1127;3.769;168700
1128;3.772;174456
1129;3.775;162403
1130;3.779;176150
1131;3.782;172480
1132;3.785;175235
1133;3.789;180558
1134;3.792;173817
1135;3.795;177201
1136;3.799;177158
1137;3.802;171972
1138;3.805;176878
1139;3.809;179215
1140;3.812;173452
1141;3.815;172143
1142;3.818;181242
1143;3.822;181872
1144;3.825;177260
1145;3.828;188913
1146;3.832;188738
1147;3.835;191535
1148;3.838;179343
1149;3.842;180607
1150;3.845;172954
1151;3.848;187647
1152;3.851;172790
1153;3.855;189947
1154;3.858;192794
1155;3.861;179482
1156;3.865;190227
1157;3.868;188604
1158;3.871;183048
1159;3.875;190043
1160;3.878;190357
1161;3.881;191855
1162;3.885;180293
1163;3.888;195356
1164;3.891;182885
1165;3.894;188051
1166;3.898;186257
1167;3.901;196733
1168;3.904;203863
1169;3.908;176520
1170;3.911;185132
1171;3.914;182033
1172;3.918;191209
1173;3.921;186195
1174;3.924;193545
1175;3.928;192180
1176;3.931;193654
1177;3.934;201364
1178;3.937;178956
1179;3.941;188072
1180;3.944;185850
1181;3.947;203690
1182;3.951;201459
1183;3.954;199243
1184;3.957;189027
1185;3.961;189446
1186;3.964;183134
1187;3.967;189935
1188;3.971;175679
1189;3.974;179124
1190;3.977;183164
1191;3.981;189935
1192;3.984;190004
1193;3.987;182023
1194;3.991;204868
1195;3.994;189554
1196;3.997;182412
1197;4.001;181579
1198;4.004;198756
1199;4.007;187400
1200;4.010;183972
1201;4.014;164867
1202;4.017;184337
1203;4.020;183319
1204;4.024;176795
1205;4.027;175781
1206;4.030;179812
1207;4.034;179785
1208;4.037;170632
1209;4.040;178747
1210;4.044;182426
1211;4.047;175486
1212;4.050;168595
1213;4.053;168524
1214;4.057;171164
1215;4.060;173156
1216;4.063;166986
1217;4.067;169780
1218;4.070;164339
1219;4.073;165468
1220;4.077;155985
1221;4.080;174356
1222;4.083;167526
1223;4.086;155746
1224;4.090;150567
1225;4.093;150167
1226;4.096;158056
1227;4.100;154198
1228;4.103;166248
1229;4.106;165043
1230;4.110;163954
1231;4.113;159494
1232;4.116;154435
1233;4.120;164140
1234;4.123;154062
1235;4.126;165003
1236;4.129;159241
1237;4.133;156183
1238;4.136;146565
1239;4.139;160808
1240;4.143;158764
1241;4.146;165774
1242;4.149;168948
1243;4.153;163377
1244;4.156;152993
1245;4.159;164089
1246;4.163;154037
1247;4.166;156192
1248;4.169;161687
1249;4.172;160897
1250;4.176;172495
1251;4.179;159168
1252;4.182;162607
1253;4.186;165000
1254;4.189;150525
1255;4.192;155850
1256;4.196;159819
1257;4.199;162036
1258;4.202;163049
1259;4.205;155256
1260;4.209;162384
1261;4.212;147664
1262;4.215;155930
1263;4.219;156134
1264;4.222;164983
1265;4.226;145489
1266;4.229;151773
1267;4.232;166129
1268;4.236;156648
1269;4.239;165903
1270;4.242;165038
1271;4.245;154068
1272;4.249;157457
1273;4.252;153249
1274;4.255;151246
1275;4.259;152319
1276;4.262;152866
1277;4.265;159663
1278;4.269;155789
1279;4.272;168443
1280;4.275;153123
1281;4.279;153985
1282;4.282;150873
1283;4.285;160512
1284;4.288;146116
1285;4.292;159145
1286;4.295;152295
1287;4.298;148921
1288;4.302;153528
1289;4.305;162902
1290;4.308;144711
1291;4.312;162335
1292;4.315;153656
1293;4.318;166676
1294;4.321;154093
1295;4.325;158834
1296;4.328;155913
1297;4.331;159588
1298;4.335;162948
1299;4.338;154436
1300;4.341;151618
1301;4.345;152045
1302;4.348;156531
1303;4.351;152327
1304;4.355;157528
1305;4.358;159541
1306;4.361;163123
1307;4.364;157645
1308;4.368;152908
1309;4.371;150758
1310;4.374;163455
1311;4.378;164494
1312;4.381;157803
1313;4.384;154584
1314;4.388;152213
1315;4.391;160191
1316;4.394;156329
1317;4.398;158718
1318;4.401;153804
1319;4.404;159774
1320;4.407;164262
1321;4.411;153020
1322;4.414;159135
1323;4.417;151158
1324;4.421;154346
1325;4.424;140129
1326;4.427;155863
1327;4.431;159098
1328;4.434;154152
1329;4.437;158261
1330;4.440;154033
1331;4.444;151241
1332;4.447;153102
1333;4.450;162002
1334;4.454;164522
1335;4.457;156467
1336;4.460;161758
1337;4.464;146365
1338;4.467;153860
1339;4.471;169121
1340;4.474;154412
1341;4.477;158132
1342;4.480;150704
1343;4.484;149294
1344;4.487;153030
1345;4.490;154243
1346;4.494;154658
1347;4.497;157903
1348;4.500;149250
1349;4.504;149542
1350;4.507;153835
1351;4.510;165384
1352;4.514;156957
1353;4.517;151832
1354;4.520;154655
1355;4.523;151558
1356;4.527;155084
1357;4.530;144315
1358;4.533;151579
1359;4.537;159192
1360;4.540;147914
1361;4.543;146021
1362;4.547;147871
1363;4.550;152508
1364;4.553;152325
1365;4.557;158939
1366;4.560;147201
1367;4.563;153824
1368;4.566;161310
1369;4.570;159309
1370;4.573;149684
1371;4.576;160167
1372;4.580;142257
1373;4.583;153182
1374;4.586;146454
1375;4.590;153490
1376;4.593;143715
1377;4.596;159727
1378;4.599;159197
1379;4.603;151868
1380;4.606;153056
1381;4.609;153086
1382;4.613;153278
1383;4.616;153641
1384;4.619;152846
1385;4.623;144526
1386;4.626;161197
1387;4.629;152826
1388;4.633;156866
1389;4.636;148088
1390;4.639;147967
1391;4.642;138505
1392;4.646;166733
1393;4.649;145437
1394;4.652;154162
1395;4.656;155816
1396;4.659;146344
1397;4.662;172393
1398;4.666;147452
1399;4.669;158176
1400;4.672;146589
1401;4.675;142861
1402;4.679;148269
1403;4.682;144715
1404;4.685;150207
1405;4.689;149960
1406;4.692;153763
1407;4.695;159582
1408;4.699;143813
1409;4.702;145234
1410;4.705;148636
1411;4.709;152427
1412;4.712;156861
1413;4.715;150642
1414;4.719;148452
1415;4.722;144401
1416;4.725;143710
1417;4.729;157487
1418;4.732;159447
1419;4.735;160344
1420;4.739;155947
1421;4.742;157084
1422;4.745;158585
1423;4.749;150024
1424;4.752;151349
1425;4.755;161484
1426;4.758;146696
1427;4.762;149894
1428;4.765;152428
1429;4.768;151814
1430;4.772;152722
1431;4.775;143818
1432;4.778;154897
1433;4.782;151007
1434;4.785;153203
1435;4.788;135552
1436;4.792;152520
1437;4.795;148733
1438;4.798;155400
1439;4.801;152762
1440;4.805;154788
1441;4.808;147016
1442;4.811;146208
1443;4.815;152449
1444;4.818;149375
1445;4.821;143504
1446;4.825;153176
1447;4.828;144320
1448;4.831;150913
1449;4.834;141887
1450;4.838;161340
1451;4.841;146613
1452;4.844;146427
1453;4.848;142674
1454;4.851;148731
1455;4.854;145662
1456;4.858;143129
1457;4.861;145365
1458;4.864;150089
1459;4.868;146689
1460;4.871;143073
1461;4.874;152655
1462;4.877;141588
1463;4.881;157674
1464;4.884;150302
1465;4.887;145133
1466;4.891;155890
1467;4.894;143728
1468;4.897;145588
1469;4.901;151715
1470;4.904;156042
1471;4.907;148030
1472;4.910;154964
1473;4.914;162807
1474;4.917;153569
1475;4.920;150935
1476;4.924;162934
1477;4.927;176354
1478;4.930;156446
1479;4.934;153181
1480;4.937;159621
1481;4.940;151708
1482;4.944;158267
1483;4.947;171194
1484;4.950;163567
1485;4.953;165094
1486;4.957;158737
1487;4.960;171554
1488;4.963;168016
1489;4.967;152761
1490;4.970;168159
1491;4.974;167841
1492;4.977;152163
1493;4.980;150491
1494;4.984;170209
1495;4.987;157402
1496;4.990;163515
1497;4.993;164879
1498;4.997;170675
1499;5.000;159440
1500;5.003;173502
1501;5.007;154067
1502;5.010;176672
1503;5.013;165821
1504;5.017;181554
1505;5.020;185880
1506;5.023;178008
1507;5.027;164176
1508;5.030;175169
1509;5.033;178411
1510;5.036;180340
1511;5.040;178742
1512;5.043;180227
1513;5.046;172268
1514;5.050;184083
1515;5.053;164396
1516;5.056;174241
1517;5.060;177334
1518;5.063;174401
1519;5.066;172930
1520;5.069;188144
1521;5.073;176932
1522;5.076;177751
1523;5.079;180940
1524;5.083;178831
1525;5.086;188930
1526;5.089;177164
1527;5.093;180963
1528;5.096;186650
1529;5.099;177538
1530;5.103;184799
1531;5.106;181152
1532;5.109;185139
1533;5.112;183944
1534;5.116;180054
1535;5.119;177846
1536;5.122;198741
1537;5.126;188144
1538;5.129;184497
1539;5.132;179045
1540;5.136;193141
1541;5.139;187068
1542;5.142;179971
1543;5.146;188348
1544;5.149;173443
1545;5.152;179949
1546;5.155;185127
1547;5.159;176847
1548;5.162;195201
1549;5.165;188817
1550;5.169;172599
1551;5.172;185779
1552;5.175;178266
1553;5.179;189108
1554;5.182;185311
1555;5.185;184185
1556;5.188;184154
1557;5.192;201766
1558;5.195;185180
1559;5.198;191154
1560;5.202;180394
1561;5.205;185671
1562;5.208;183337
1563;5.212;175914
1564;5.215;172186
1565;5.218;181069
1566;5.222;185439
1567;5.225;187929
1568;5.228;187474
1569;5.232;184145
1570;5.235;187474
1571;5.238;176883
1572;5.242;184612
1573;5.245;184888
1574;5.248;168381
1575;5.252;176849
1576;5.255;191000
1577;5.258;194771
1578;5.262;179057
1579;5.265;199838
1580;5.268;177284
1581;5.271;187958
1582;5.275;187658
1583;5.278;182625
1584;5.281;175959
1585;5.285;182369
1586;5.288;180681
1587;5.291;166049
1588;5.295;196240
1589;5.298;183517
1590;5.301;183954
1591;5.304;172618
1592;5.308;182363
1593;5.311;176168
1594;5.314;173585
1595;5.318;174004
1596;5.321;184158
1597;5.324;181260
1598;5.328;191247
1599;5.331;172775
1600;5.334;190248
1601;5.338;179920
1602;5.341;180068
1603;5.344;167542
1604;5.347;174876
1605;5.351;182701
1606;5.354;169784
1607;5.357;195214
1608;5.361;175040
1609;5.364;187679
1610;5.367;175344
1611;5.371;182611
1612;5.374;183540
1613;5.377;186657
1614;5.381;174241
1615;5.384;179772
1616;5.387;185499
1617;5.390;178016
1618;5.394;181902
1619;5.397;175447
1620;5.400;174083
1621;5.404;176676
1622;5.407;183632
1623;5.410;173028
1624;5.414;176055
1625;5.417;171044
1626;5.420;166973
1627;5.423;161130
1628;5.427;169648
1629;5.430;164082
1630;5.433;176731
1631;5.437;167119
1632;5.440;170731
1633;5.443;177849
1634;5.447;182317
1635;5.450;169758
1636;5.453;166871
1637;5.457;172516
1638;5.460;173120
1639;5.463;169417
1640;5.466;177727
1641;5.470;173967
1642;5.473;166815
1643;5.477;169399
1644;5.480;172791
1645;5.483;177476
1646;5.487;163347
1647;5.490;182449
1648;5.493;166802
1649;5.497;175538
1650;5.500;157417
1651;5.503;168663
1652;5.506;170485
1653;5.510;162498
1654;5.513;171240
1655;5.516;170654
1656;5.520;171564
1657;5.523;155815
1658;5.526;176137
1659;5.530;166703
1660;5.533;171249
1661;5.536;163331
1662;5.539;165565
1663;5.543;167132
1664;5.546;174759
1665;5.549;173691
1666;5.553;165920
1667;5.556;159415
1668;5.559;176215
1669;5.563;172031
1670;5.566;165417
1671;5.569;156974
1672;5.573;163064
1673;5.576;169806
1674;5.579;155650
1675;5.582;167530
1676;5.586;159783
1677;5.589;178473
1678;5.592;166111
1679;5.596;149981
1680;5.599;158794
1681;5.602;170808
1682;5.606;162941
1683;5.609;162071
1684;5.612;165425
1685;5.616;166689
1686;5.619;166832
1687;5.622;149059
1688;5.625;169138
1689;5.629;163389
1690;5.632;163299
1691;5.635;160092
1692;5.639;174376
1693;5.642;165355
1694;5.645;153214
1695;5.649;164951
1696;5.652;161214
1697;5.655;148448
1698;5.658;170336
1699;5.662;161434
1700;5.665;166368
1701;5.668;153375
1702;5.672;155869
1703;5.675;161328
1704;5.678;149450
1705;5.682;148401
1706;5.685;151830
1707;5.688;156165
1708;5.692;165023
1709;5.695;153904
1710;5.698;150900
1711;5.701;153039
1712;5.705;159346
1713;5.708;156452
1714;5.711;151797
1715;5.715;158380
1716;5.718;156364
1717;5.722;147037
1718;5.725;149304
1719;5.728;149611
1720;5.732;157010
1721;5.735;156057
1722;5.738;160415
1723;5.741;148614
1724;5.745;154555
1725;5.748;164767
1726;5.751;155853
1727;5.755;156208
1728;5.758;147126
1729;5.761;160960
1730;5.765;163098
1731;5.768;156792
1732;5.771;155245
1733;5.774;154251
1734;5.778;160199
1735;5.781;158826
1736;5.784;157783
1737;5.788;145289
1738;5.791;159374
1739;5.794;159621
1740;5.798;143629
1741;5.801;155911
1742;5.804;163474
1743;5.808;157254
1744;5.811;152913
1745;5.814;148160
1746;5.817;161495
1747;5.821;150544
1748;5.824;152481
1749;5.827;146953
1750;5.831;159080
1751;5.834;159584
1752;5.837;146255
1753;5.841;154848
1754;5.844;160661
1755;5.847;151463
1756;5.851;144771
1757;5.854;143953
1758;5.857;148215
1759;5.860;151317
1760;5.864;154654
1761;5.867;151294
1762;5.870;159158
1763;5.874;164165
1764;5.877;158229
1765;5.880;162706
1766;5.884;151604
1767;5.887;147382
1768;5.890;153227
1769;5.893;154929
1770;5.897;149774
1771;5.900;145456
1772;5.903;157966
1773;5.907;160855
1774;5.910;153302
1775;5.913;143160
1776;5.917;149855
1777;5.920;148527
1778;5.923;156682
1779;5.927;146839
1780;5.930;151322
1781;5.933;157969
1782;5.936;153555
1783;5.940;150740
1784;5.943;138249
1785;5.946;143191
1786;5.950;147566
1787;5.953;145695
1788;5.956;138507
1789;5.960;152179
1790;5.963;157337
1791;5.966;155981
1792;5.970;150277
1793;5.973;138678
1794;5.976;152144
1795;5.980;152468
1796;5.983;153138
1797;5.986;143835
1798;5.990;139800
1799;5.993;146649
1800;5.996;141484
1801;6.000;159420
1802;6.003;145065
1803;6.006;149703
1804;6.010;151229
1805;6.013;149704
1806;6.016;146150
1807;6.019;149013
1808;6.023;142759
1809;6.026;147085
1810;6.029;148564
1811;6.033;147837
1812;6.036;153189
1813;6.039;141913
1814;6.043;143182
1815;6.046;141393
1816;6.049;142263
1817;6.052;158275
1818;6.056;151209
1819;6.059;143117
1820;6.062;152681
1821;6.066;138839
1822;6.069;138940
1823;6.072;151700
1824;6.076;133193
1825;6.079;153428
1826;6.082;146750
1827;6.086;146917
1828;6.089;143454
1829;6.092;146849
1830;6.095;140687
1831;6.099;149845
1832;6.102;155885
1833;6.105;145906
1834;6.109;138996
1835;6.112;144252
1836;6.115;138241
1837;6.119;140790
1838;6.122;148798
1839;6.125;143933
1840;6.129;141643
1841;6.132;141409
1842;6.135;149672
1843;6.138;143229
1844;6.142;151942
1845;6.145;137105
1846;6.148;145829
1847;6.152;143476
1848;6.155;136599
1849;6.158;140755
1850;6.162;154293
1851;6.165;146740
1852;6.168;137280
1853;6.171;133939
1854;6.175;144882
1855;6.178;140252
1856;6.181;149852
1857;6.185;146898
1858;6.188;140708
1859;6.191;140443
1860;6.195;137160
1861;6.198;153479
1862;6.201;148080
1863;6.205;138834
1864;6.208;140542
1865;6.211;151045
1866;6.214;145592
1867;6.218;149516
1868;6.221;143221
1869;6.225;135737
1870;6.228;131878
1871;6.231;142146
1872;6.235;141571
1873;6.238;145336
1874;6.241;147290
1875;6.245;135914
1876;6.248;146198
1877;6.251;146165
1878;6.254;143740
1879;6.258;147712
1880;6.261;142522
1881;6.264;147652
1882;6.268;149409
1883;6.271;147303
1884;6.274;130059
1885;6.278;144117
1886;6.281;149610
1887;6.284;139077
1888;6.288;139293
1889;6.291;137907
1890;6.294;138282
1891;6.297;154561
1892;6.301;146348
1893;6.304;143560
1894;6.307;154266
1895;6.311;145805
1896;6.314;144458
1897;6.317;157156
1898;6.321;155339
1899;6.324;155698
1900;6.327;162912
1901;6.330;157813
1902;6.334;155829
1903;6.337;160893
1904;6.340;162758
1905;6.344;166408
1906;6.347;175373
1907;6.350;164266
1908;6.354;165564
1909;6.357;168058
1910;6.360;167617
1911;6.364;180780
1912;6.367;187036
1913;6.370;178607
1914;6.373;174008
1915;6.377;177533
1916;6.380;173473
1917;6.383;178403
1918;6.387;168390
1919;6.390;171024
1920;6.393;179822
1921;6.397;169349
1922;6.400;182471
1923;6.403;180127
1924;6.406;178645
1925;6.410;176669
1926;6.413;179744
1927;6.416;167157
1928;6.420;172755
1929;6.423;176523
1930;6.426;175950
1931;6.430;183807
1932;6.433;174176
1933;6.436;171790
1934;6.440;175438
1935;6.443;175054
1936;6.446;179792
1937;6.449;169985
1938;6.453;176563
1939;6.456;186430
1940;6.459;183391
1941;6.463;177874
1942;6.466;177944
1943;6.470;172969
1944;6.473;174255
1945;6.476;178170
1946;6.480;186499
1947;6.483;182904
1948;6.486;175653
1949;6.489;171085
1950;6.493;189221
1951;6.496;180816
1952;6.499;178512
1953;6.503;184416
1954;6.506;177612
1955;6.509;178013
1956;6.513;178876
1957;6.516;172666
1958;6.519;177307
1959;6.523;180644
1960;6.526;181091
1961;6.529;180295
1962;6.532;186697
1963;6.536;174283
1964;6.539;175550
1965;6.542;197127
1966;6.546;173054
1967;6.549;185355
1968;6.552;177363
1969;6.556;179461
1970;6.559;171388
1971;6.562;166544
1972;6.565;166235
1973;6.569;161085
1974;6.572;172011
1975;6.575;168347
1976;6.579;167471
1977;6.582;160052
1978;6.585;166451
1979;6.589;150956
1980;6.592;163814
1981;6.595;145104
1982;6.599;157750
1983;6.602;151491
1984;6.605;160757
1985;6.608;147237
1986;6.612;143849
1987;6.615;149900
1988;6.618;145464
1989;6.622;149253
1990;6.625;143125
1991;6.628;146574
1992;6.632;150124
1993;6.635;144602
1994;6.638;138297
1995;6.641;140107
1996;6.645;147720
1997;6.648;141083
1998;6.651;137377
1999;6.655;136673
2000;6.658;135542
2001;6.661;132261
2002;6.665;136289
2003;6.668;148343
2004;6.671;126370
2005;6.675;133528
2006;6.678;131924
2007;6.681;127633
2008;6.684;137326
2009;6.688;136119
2010;6.691;132208
2011;6.694;124633
2012;6.698;129235
2013;6.701;125344
2014;6.704;129347
2015;6.708;131851
2016;6.711;129590
2017;6.714;129284
2018;6.718;126954
2019;6.721;131546
2020;6.724;123992
2021;6.728;136502
2022;6.731;127581
2023;6.734;124428
2024;6.738;127863
2025;6.741;127348
2026;6.744;124314
2027;6.748;132247
2028;6.751;134926
2029;6.754;125046
2030;6.758;135505
2031;6.761;127062
2032;6.764;128619
2033;6.767;132903
2034;6.771;140034
2035;6.774;134706
2036;6.777;131920
2037;6.781;132215
2038;6.784;134527
2039;6.787;145482
2040;6.791;133537
2041;6.794;132126
2042;6.797;131377
2043;6.800;132659
2044;6.804;133634
2045;6.807;138688
2046;6.810;133874
2047;6.814;139362
2048;6.817;136352
2049;6.820;129644
2050;6.824;135572
2051;6.827;124722
2052;6.830;133452
2053;6.834;131169
2054;6.837;139205
2055;6.840;143289
2056;6.843;137097
2057;6.847;141639
2058;6.850;141510
2059;6.853;144386
2060;6.857;142225
2061;6.860;146725
2062;6.863;138160
2063;6.867;134238
2064;6.870;138076
2065;6.873;142396
2066;6.877;147238
2067;6.880;137958
2068;6.883;141885
2069;6.886;132121
2070;6.890;145824
2071;6.893;142406
2072;6.896;150050
2073;6.900;145146
2074;6.903;138147
2075;6.906;146335
2076;6.910;142760
2077;6.913;151918
2078;6.916;142697
2079;6.919;140957
2080;6.923;144674
2081;6.926;149305
2082;6.929;149405
2083;6.933;147796
2084;6.936;148780
2085;6.939;140185
2086;6.943;145746
2087;6.946;137868
2088;6.949;157257
2089;6.953;146965
2090;6.956;153032
2091;6.959;155525
2092;6.962;151044
2093;6.966;157102
2094;6.969;136383
2095;6.973;150011
2096;6.976;147764
2097;6.979;153816
2098;6.983;146248
2099;6.986;146930
2100;6.989;147809
2101;6.993;154450
2102;6.996;155603
2103;6.999;144229
2104;7.002;146587
2105;7.006;156321
2106;7.009;156488
2107;7.012;157122
2108;7.016;145516
2109;7.019;153911
2110;7.022;158193
2111;7.026;161716
2112;7.029;151555
2113;7.032;143458
2114;7.035;148639
2115;7.039;151954
2116;7.042;146636
2117;7.045;142822
2118;7.049;151488
2119;7.052;168474
2120;7.055;141381
2121;7.059;140843
2122;7.062;155486
2123;7.065;140560
2124;7.069;146694
2125;7.072;138980
2126;7.075;140787
2127;7.078;137997
2128;7.082;142772
2129;7.085;147676
2130;7.088;139379
2131;7.092;143638
2132;7.095;148011
2133;7.098;130744
2134;7.102;141735
2135;7.105;141876
2136;7.108;141285
2137;7.112;139814
2138;7.115;136426
2139;7.118;138895
2140;7.121;131116
2141;7.125;133426
2142;7.128;149681
2143;7.131;129927
2144;7.135;139488
2145;7.138;139354
2146;7.141;151566
2147;7.145;134807
2148;7.148;131084
2149;7.151;133125
2150;7.154;133366
2151;7.158;138626
2152;7.161;128460
2153;7.164;139024
2154;7.168;136973
2155;7.171;141552
2156;7.174;146689
2157;7.178;135870
2158;7.181;140507
2159;7.184;131018
2160;7.188;135579
2161;7.191;128456
2162;7.194;136844
2163;7.197;129671
2164;7.201;129917
2165;7.204;127482
2166;7.207;138500
2167;7.211;129766
2168;7.214;131427
2169;7.217;130609
2170;7.221;126295
2171;7.224;135243
2172;7.228;140464
2173;7.231;125681
2174;7.234;134153
2175;7.237;124699
2176;7.241;129414
2177;7.244;136118
2178;7.247;130909
2179;7.251;141064
2180;7.254;132265
2181;7.257;130766
2182;7.261;132499
2183;7.264;129013
2184;7.267;133385
2185;7.270;132125
2186;7.274;131411
2187;7.277;137625
2188;7.280;130362
2189;7.284;138308
2190;7.287;134790
2191;7.290;134505
2192;7.294;129344
2193;7.297;136306
2194;7.300;134441
2195;7.304;135685
2196;7.307;137366
2197;7.310;138379
2198;7.313;131114
2199;7.317;131347
2200;7.320;134752
2201;7.323;122676
2202;7.327;125452
2203;7.330;122761
2204;7.333;131878
2205;7.337;116927
2206;7.340;128873
2207;7.343;130204
2208;7.347;135199
2209;7.350;130724
2210;7.353;141092
2211;7.356;131807
2212;7.360;117212
2213;7.363;136597
2214;7.366;122081
2215;7.370;123101
2216;7.373;135432
2217;7.376;131362
2218;7.380;126725
2219;7.383;128875
2220;7.386;133709
2221;7.389;131616
2222;7.393;129052
2223;7.396;120898
2224;7.399;131631
2225;7.403;133992
2226;7.406;130357
2227;7.409;127942
2228;7.413;144196
2229;7.416;129419
2230;7.419;125082
2231;7.423;133659
2232;7.426;129588
2233;7.429;127387
2234;7.432;122272
2235;7.436;130150
2236;7.439;131742
2237;7.442;128304
2238;7.446;126589
2239;7.449;125396
2240;7.452;126694
2241;7.456;122185
2242;7.459;130428
2243;7.462;125063
2244;7.466;124207
2245;7.469;130833
2246;7.472;124852
2247;7.476;126955
2248;7.479;133175
2249;7.482;134825
2250;7.486;134690
2251;7.489;127113
2252;7.492;138161
2253;7.496;131794
2254;7.499;128458
2255;7.502;133462
2256;7.505;125248
2257;7.509;128112
2258;7.512;118211
2259;7.515;127431
2260;7.519;126128
2261;7.522;127315
2262;7.525;129926
2263;7.529;129161
2264;7.532;129784
2265;7.535;128550
2266;7.539;137960
2267;7.542;126837
2268;7.545;136739
2269;7.548;122710
2270;7.552;122362
2271;7.555;132097
2272;7.558;124757
2273;7.562;131666
2274;7.565;129567
2275;7.568;129038
2276;7.572;138470
2277;7.575;128389
2278;7.578;129432
2279;7.582;138712
2280;7.585;136882
2281;7.588;138360
2282;7.591;127380
2283;7.595;131543
2284;7.598;128706
2285;7.601;128323
2286;7.605;128544
2287;7.608;126763
2288;7.611;129499
2289;7.615;126698
2290;7.618;136615
2291;7.621;130809
2292;7.624;130458
2293;7.628;129637
2294;7.631;118483
2295;7.634;125608
2296;7.638;136813
2297;7.641;129712
2298;7.644;128716
2299;7.648;133472
2300;7.651;129020
2301;7.654;133008
2302;7.658;134483
2303;7.661;130600
2304;7.664;123162
2305;7.667;123332
2306;7.671;138871
2307;7.674;120628
2308;7.677;124865
2309;7.681;123121
2310;7.684;143587
2311;7.687;136803
2312;7.691;130972
2313;7.694;134713
2314;7.697;136899
2315;7.701;135988
2316;7.704;133929
2317;7.707;130183
2318;7.710;130696
2319;7.714;129904
2320;7.717;123368
2321;7.721;135096
2322;7.724;129215
2323;7.727;126177
2324;7.731;134413
2325;7.734;131511
2326;7.737;130023
2327;7.741;126727
2328;7.744;124057
2329;7.747;132888
2330;7.750;125004
2331;7.754;134305
2332;7.757;130748
2333;7.760;132789
2334;7.764;128701
2335;7.767;121974
2336;7.770;126689
2337;7.774;121840
2338;7.777;119824
2339;7.780;120462
2340;7.783;120640
2341;7.787;122728
2342;7.790;126413
2343;7.793;127312
2344;7.797;126477
2345;7.800;122378
2346;7.803;130582
2347;7.807;126978
2348;7.810;125931
2349;7.813;125573
2350;7.817;123213
2351;7.820;121919
2352;7.823;126926
2353;7.826;124836
2354;7.830;126106
2355;7.833;131990
2356;7.836;124506
2357;7.840;131818
2358;7.843;127775
2359;7.846;127058
2360;7.850;132345
2361;7.853;127423
2362;7.856;131022
2363;7.859;120340
2364;7.863;125647
2365;7.866;130903
2366;7.869;132931
2367;7.873;123687
2368;7.876;122548
2369;7.879;118665
2370;7.883;123571
2371;7.886;119611
2372;7.889;118040
2373;7.893;123810
2374;7.896;138716
2375;7.899;133221
2376;7.902;124803
2377;7.906;126252
2378;7.909;127630
2379;7.912;128945
2380;7.916;135568
2381;7.919;132618
2382;7.922;121690
2383;7.926;118822
2384;7.929;131505
2385;7.932;119939
2386;7.936;127288
2387;7.939;123688
2388;7.942;129967
2389;7.945;129923
2390;7.949;128955
2391;7.952;131814
2392;7.955;132898
2393;7.959;136625
2394;7.962;129579
2395;7.965;124560
2396;7.969;131297
2397;7.972;137806
2398;7.976;125448
2399;7.979;120101
2400;7.982;128343
2401;7.985;126258
2402;7.989;126045
2403;7.992;131119
2404;7.995;128163
2405;7.999;127532
2406;8.002;127914
2407;8.005;131704
2408;8.009;126699
2409;8.012;131786
2410;8.015;123083
2411;8.018;132014
2412;8.022;129100
2413;8.025;133569
2414;8.028;119053
2415;8.032;127001
2416;8.035;127862
2417;8.038;125649
2418;8.042;120443
2419;8.045;115283
2420;8.048;132610
2421;8.052;122739
2422;8.055;126860
2423;8.058;130499
2424;8.061;129927
2425;8.065;112671
2426;8.068;130206
2427;8.071;124226
2428;8.075;119613
2429;8.078;125324
2430;8.081;117679
2431;8.085;124162
2432;8.088;124633
2433;8.091;126248
2434;8.094;113607
2435;8.098;119805
2436;8.101;123310
2437;8.104;123360
2438;8.108;120361
2439;8.111;131705
2440;8.114;114184
2441;8.118;123065
2442;8.121;122441
2443;8.124;125562
2444;8.128;121690
2445;8.131;126956
2446;8.134;128011
2447;8.137;122945
2448;8.141;134649
2449;8.144;124325
2450;8.147;121893
2451;8.151;125295
2452;8.154;114723
2453;8.157;124627
2454;8.161;129996
2455;8.164;126101
2456;8.167;125724
2457;8.171;129094
2458;8.174;134428
2459;8.177;127812
2460;8.180;128572
2461;8.184;130775
2462;8.187;132992
2463;8.190;125800
2464;8.194;137928
2465;8.197;142701
2466;8.200;133719
2467;8.204;137370
2468;8.207;138959
2469;8.210;153459
2470;8.213;143594
2471;8.217;140086
2472;8.220;131903
2473;8.224;137673
2474;8.227;135344
2475;8.230;130620
2476;8.234;132390
2477;8.237;132541
2478;8.240;142889
2479;8.244;156680
2480;8.247;146668
2481;8.250;149238
2482;8.253;142881
2483;8.257;153198
2484;8.260;158980
2485;8.263;160610
2486;8.267;149262
2487;8.270;157657
2488;8.273;150623
2489;8.277;154596
2490;8.280;158379
2491;8.283;150099
2492;8.287;143848
2493;8.290;144288
2494;8.293;150470
2495;8.296;141446
2496;8.300;145604
2497;8.303;153464
2498;8.306;154772
2499;8.310;163413
2500;8.313;153253
2501;8.316;150420
2502;8.320;157606
2503;8.323;156992
2504;8.326;143992
2505;8.330;149140
2506;8.333;148585
2507;8.336;149201
2508;8.339;154648
2509;8.343;152608
2510;8.346;146291
2511;8.349;151347
2512;8.353;146467
2513;8.356;141766
2514;8.359;135731
2515;8.363;136282
2516;8.366;150582
2517;8.369;138223
2518;8.372;133191
2519;8.376;136479
2520;8.379;134557
2521;8.382;134557
2522;8.386;134601
2523;8.389;146945
2524;8.392;153547
2525;8.396;140314
2526;8.399;153464
2527;8.402;137728
2528;8.406;136645
2529;8.409;135458
2530;8.412;130277
2531;8.415;130565
2532;8.419;117409
2533;8.422;126730
2534;8.425;111631
2535;8.429;106012
2536;8.432;105078
2537;8.435;101139
2538;8.439;100937
2539;8.442;104470
2540;8.445;103493
2541;8.448;109297
2542;8.452;102231
2543;8.455;104435
2544;8.458;98629
2545;8.462;100421
2546;8.465;104809
2547;8.468;99244
2548;8.472;97877
2549;8.475;95777
2550;8.479;92893
2551;8.482;97444
2552;8.485;100512
2553;8.488;95125
2554;8.492;98247
2555;8.495;97324
2556;8.498;94807
2557;8.502;89610
2558;8.505;93352
2559;8.508;98176
2560;8.512;93952
2561;8.515;89530
2562;8.518;94662
2563;8.522;93936
2564;8.525;95975
2565;8.528;95040
2566;8.531;101720
2567;8.535;97689
2568;8.538;100364
2569;8.541;100214
2570;8.545;91016
2571;8.548;99629
2572;8.551;95919
2573;8.555;96264
2574;8.558;88399
2575;8.561;98716
2576;8.565;94503
2577;8.568;101183
2578;8.571;93595
2579;8.574;100829
2580;8.578;88629
2581;8.581;103387
2582;8.584;110684
2583;8.588;97649
2584;8.591;99926
2585;8.594;94773
2586;8.598;97450
2587;8.601;102656
2588;8.604;95160
2589;8.607;103176
2590;8.611;96468
2591;8.614;98240
2592;8.617;96707
2593;8.621;94951
2594;8.624;94467
2595;8.627;99170
2596;8.631;102677
2597;8.634;103015
2598;8.637;89608
2599;8.641;91618
2600;8.644;105652
2601;8.647;105210
2602;8.650;104474
2603;8.654;100932
2604;8.657;96837
2605;8.660;94867
2606;8.664;99327
2607;8.667;100833
2608;8.670;98809
2609;8.674;101375
2610;8.677;101535
2611;8.680;107354
2612;8.683;104125
2613;8.687;95006
2614;8.690;96166
2615;8.693;100293
2616;8.697;93936
2617;8.700;107479
2618;8.703;95751
2619;8.707;104920
2620;8.710;109550
2621;8.713;103737
2622;8.717;107858
2623;8.720;102327
2624;8.724;104110
2625;8.727;93213
2626;8.730;107957
2627;8.733;104769
2628;8.737;106174
2629;8.740;109075
2630;8.743;104278
2631;8.747;104578
2632;8.750;112113
2633;8.753;107203
2634;8.757;101724
2635;8.760;100858
2636;8.763;98267
2637;8.767;103134
2638;8.770;102060
2639;8.773;97190
2640;8.776;105998
2641;8.780;98825
2642;8.783;108390
2643;8.786;98632
2644;8.790;104449
2645;8.793;101780
2646;8.796;114559
2647;8.800;98033
2648;8.803;107356
2649;8.806;97433
2650;8.810;105215
2651;8.813;99778
2652;8.816;107313
2653;8.819;107077
2654;8.823;114525
2655;8.826;104438
2656;8.829;107685
2657;8.833;104552
2658;8.836;100874
2659;8.839;99760
2660;8.843;109871
2661;8.846;113295
2662;8.849;100617
2663;8.852;103413
2664;8.856;99204
2665;8.859;102468
2666;8.862;101411
2667;8.866;110632
2668;8.869;107407
2669;8.872;96411
2670;8.876;103002
2671;8.879;110587
2672;8.882;113749
2673;8.886;113039
2674;8.889;107598
2675;8.892;106500
2676;8.895;107726
2677;8.899;107599
2678;8.902;105191
2679;8.905;104959
2680;8.909;108980
2681;8.912;112230
2682;8.915;108412
2683;8.919;105680
2684;8.922;112907
2685;8.925;110425
2686;8.929;112300
2687;8.932;108995
2688;8.935;108025
2689;8.938;117386
2690;8.942;112717
2691;8.945;105293
2692;8.948;106391
2693;8.952;98536
2694;8.955;100326
2695;8.958;100904
2696;8.962;99681
2697;8.965;118801
2698;8.968;106545
2699;8.972;103372
2700;8.975;106644
2701;8.978;105619
2702;8.982;104780
2703;8.985;112520
2704;8.988;106279
2705;8.992;100493
2706;8.995;107040
2707;8.998;103409
2708;9.002;107702
2709;9.005;111536
2710;9.008;112377
2711;9.011;101338
2712;9.015;102194
2713;9.018;105318
2714;9.021;109503
2715;9.025;101391
2716;9.028;104724
2717;9.031;103984
2718;9.035;106501
2719;9.038;108395
2720;9.041;109400
2721;9.045;95078
2722;9.048;107824
2723;9.051;99870
2724;9.054;102245
2725;9.058;111366
2726;9.061;115069
2727;9.064;107309
2728;9.068;105307
2729;9.071;108255
2730;9.074;103071
2731;9.078;105140
2732;9.081;106775
2733;9.084;109333
2734;9.087;98314
2735;9.091;105285
2736;9.094;98147
2737;9.097;115505
2738;9.101;110612
2739;9.104;106543
2740;9.107;107611
2741;9.111;101984
2742;9.114;100013
2743;9.117;111241
2744;9.121;109476
2745;9.124;111832
2746;9.127;105184
2747;9.130;113053
2748;9.134;105040
2749;9.137;103757
2750;9.140;98940
2751;9.144;102473
2752;9.147;108085
2753;9.150;110358
2754;9.154;107077
2755;9.157;99253
2756;9.160;94228
2757;9.164;101749
2758;9.167;115787
2759;9.170;103922
2760;9.173;112066
2761;9.177;112144
2762;9.180;98208
2763;9.183;110563
2764;9.187;114854
2765;9.190;110274
2766;9.193;113938
2767;9.197;105681
2768;9.200;112501
2769;9.203;110843
2770;9.206;106126
2771;9.210;104651
2772;9.213;107113
2773;9.216;108325
2774;9.220;106165
2775;9.223;100303
2776;9.227;104632
2777;9.230;103774
2778;9.233;105910
2779;9.237;105838
2780;9.240;111533
2781;9.243;109073
2782;9.246;107797
2783;9.250;106025
2784;9.253;102736
2785;9.256;108266
2786;9.260;107187
2787;9.263;111239
2788;9.266;105948
2789;9.270;110307
2790;9.273;110410
2791;9.276;102769
2792;9.280;103315
2793;9.283;107811
2794;9.286;102042
2795;9.289;98727
2796;9.293;104954
2797;9.296;99560
2798;9.299;112148
2799;9.303;116274
2800;9.306;105819
2801;9.309;107099
2802;9.313;105802
2803;9.316;107566
2804;9.319;105493
2805;9.322;110831
2806;9.326;93709
2807;9.329;106666
2808;9.332;101997
2809;9.336;105507
2810;9.339;100316
2811;9.342;106635
2812;9.346;105342
2813;9.349;105874
2814;9.352;99823
2815;9.356;109792
2816;9.359;102111
2817;9.362;111805
2818;9.365;113973
2819;9.369;110853
2820;9.372;110053
2821;9.375;102997
2822;9.379;110165
2823;9.382;109084
2824;9.385;99796
2825;9.389;107008
2826;9.392;106261
2827;9.395;109151
2828;9.399;107946
2829;9.402;101896
2830;9.405;110968
2831;9.408;112231
2832;9.412;102293
2833;9.415;100394
2834;9.418;107351
2835;9.422;113582
2836;9.425;110799
2837;9.428;109446
2838;9.432;107662
2839;9.435;115659
2840;9.438;105059
2841;9.441;109433
2842;9.445;109752
2843;9.448;101555
2844;9.451;112436
2845;9.455;103024
2846;9.458;110837
2847;9.461;104649
2848;9.465;109782
2849;9.468;113105
2850;9.472;103244
2851;9.475;116282
2852;9.478;115899
2853;9.481;110449
2854;9.485;114367
2855;9.488;124669
2856;9.491;122547
2857;9.495;108042
2858;9.498;110513
2859;9.501;112997
2860;9.505;115577
2861;9.508;115688
2862;9.511;117055
2863;9.515;129849
2864;9.518;123310
2865;9.521;117562
2866;9.524;108829
2867;9.528;122292
2868;9.531;126287
2869;9.534;123793
2870;9.538;122057
2871;9.541;125607
2872;9.544;122410
2873;9.548;121844
2874;9.551;114008
2875;9.554;114373
2876;9.557;122580
2877;9.561;117717
2878;9.564;122928
2879;9.567;129646
2880;9.571;127837
2881;9.574;125559
2882;9.577;125049
2883;9.581;134102
2884;9.584;126179
2885;9.587;122200
2886;9.591;130055
2887;9.594;125161
2888;9.597;122218
2889;9.600;134900
2890;9.604;129731
2891;9.607;128431
2892;9.610;127415
2893;9.614;128009
2894;9.617;136886
2895;9.620;120734
2896;9.624;128475
2897;9.627;125825
2898;9.630;141161
2899;9.634;142562
2900;9.637;133360
2901;9.640;128892
2902;9.643;128912
2903;9.647;121559
2904;9.650;130184
2905;9.653;125782
2906;9.657;133488
2907;9.660;126867
2908;9.663;127023
2909;9.667;129048
2910;9.670;139197
2911;9.673;123409
2912;9.676;128712
2913;9.680;130093
2914;9.683;131564
2915;9.686;126392
2916;9.690;135757
2917;9.693;129543
2918;9.696;130799
2919;9.700;137155
2920;9.703;128958
2921;9.706;118867
2922;9.710;124038
2923;9.713;123931
2924;9.716;121906
2925;9.720;125968
2926;9.723;132014
2927;9.726;125547
2928;9.730;129255
2929;9.733;137961
2930;9.736;122084
2931;9.740;125673
2932;9.743;117614
2933;9.746;118453
2934;9.750;133786
2935;9.753;120817
2936;9.756;122690
2937;9.759;129121
2938;9.763;120256
2939;9.766;120954
2940;9.769;116407
2941;9.773;113572
2942;9.776;117712
2943;9.779;123244
2944;9.783;126918
2945;9.786;113006
2946;9.789;111738
2947;9.793;120132
2948;9.796;121414
2949;9.799;123635
2950;9.802;118903
2951;9.806;109113
2952;9.809;123114
2953;9.812;121249
2954;9.816;115523
2955;9.819;119175
2956;9.822;118868
2957;9.826;126893
2958;9.829;124682
2959;9.832;109744
2960;9.835;112180
2961;9.839;123787
2962;9.842;121159
2963;9.845;121191
2964;9.849;118367
2965;9.852;130121
2966;9.855;119156
2967;9.859;114284
2968;9.862;126259
2969;9.865;116546
2970;9.869;120284
2971;9.872;123633
2972;9.875;113868
2973;9.878;126770
2974;9.882;126179
2975;9.885;122553
2976;9.888;124044
2977;9.892;121462
2978;9.895;126231
2979;9.898;126624
2980;9.902;132884
2981;9.905;114364
2982;9.908;119536
2983;9.911;125365
2984;9.915;115442
2985;9.918;113027
2986;9.921;118689
2987;9.925;116045
2988;9.928;124690
2989;9.931;124336
2990;9.935;121640
2991;9.938;129071
2992;9.941;118488
2993;9.945;117476
2994;9.948;115838
2995;9.951;121902
2996;9.954;115363
2997;9.958;113601
2998;9.961;122909
2999;9.964;123324
3000;9.968;116790
3001;9.971;106629
3002;9.975;126507
3003;9.978;126792
3004;9.981;114705
3005;9.985;110180
3006;9.988;119318
3007;9.991;115642
3008;9.994;118827
3009;9.998;124067
3010;10.001;117139
3011;10.004;117784
3012;10.008;120951
3013;10.011;116306
3014;10.014;127931
3015;10.018;113071
3016;10.021;123787
3017;10.024;125512
3018;10.028;116821
3019;10.031;125934
3020;10.034;123800
3021;10.037;126713
3022;10.041;126714
3023;10.044;125420
3024;10.047;127611
3025;10.051;115331
3026;10.054;124970
3027;10.057;115049
3028;10.061;114456
3029;10.064;119037
3030;10.067;121490
3031;10.070;120788
3032;10.074;117764
3033;10.077;120125
3034;10.080;114064
3035;10.084;116052
3036;10.087;111255
3037;10.090;115057
3038;10.094;125940
3039;10.097;119061
3040;10.100;115591
3041;10.104;120913
3042;10.107;120190
3043;10.110;116237
3044;10.113;129102
3045;10.117;121239
3046;10.120;122030
3047;10.123;114036
3048;10.127;122577
3049;10.130;125323
3050;10.133;117270
3051;10.137;114371
3052;10.140;113502
3053;10.143;123817
3054;10.146;116353
3055;10.150;115972
3056;10.153;118299
3057;10.156;123290
3058;10.160;115028
3059;10.163;124466
3060;10.166;121317
3061;10.170;134668
3062;10.173;118053
3063;10.176;119233
3064;10.180;116195
3065;10.183;112374
3066;10.186;116804
3067;10.189;118864
3068;10.193;119003
3069;10.196;116374
3070;10.199;113121
3071;10.203;122057
3072;10.206;132180
3073;10.209;120467
3074;10.213;115919
3075;10.216;124924
3076;10.220;115913
3077;10.223;124617
3078;10.226;128797
3079;10.229;118432
3080;10.233;122723
3081;10.236;115345
3082;10.239;107636
3083;10.243;124872
3084;10.246;114446
3085;10.249;113403
3086;10.253;122114
3087;10.256;119460
3088;10.259;121056
3089;10.263;113142
3090;10.266;117727
3091;10.269;129381
3092;10.272;125821
3093;10.276;117886
3094;10.279;110000
3095;10.282;130529
3096;10.286;119073
3097;10.289;114679
3098;10.292;119468
3099;10.296;113363
3100;10.299;118530
3101;10.302;126668
3102;10.305;117545
3103;10.309;112890
3104;10.312;120908
3105;10.315;113566
3106;10.319;116624
3107;10.322;117166
3108;10.325;115861
3109;10.329;114937
3110;10.332;125174
3111;10.335;119596
3112;10.339;114389
3113;10.342;117931
3114;10.345;117195
3115;10.348;118660
3116;10.352;120220
3117;10.355;112102
3118;10.358;120924
3119;10.362;125058
3120;10.365;124275
3121;10.368;122010
3122;10.372;126618
3123;10.375;118264
3124;10.378;121108
3125;10.382;123879
3126;10.385;114256
3127;10.388;119943
3128;10.391;115105
3129;10.395;120799
3130;10.398;129135
3131;10.401;118858
3132;10.405;112880
3133;10.408;114838
3134;10.411;120238
3135;10.415;122134
3136;10.418;116862
3137;10.421;122694
3138;10.424;113551
3139;10.428;120992
3140;10.431;116994
3141;10.434;119628
3142;10.438;123958
3143;10.441;119155
3144;10.444;123781
3145;10.448;119876
3146;10.451;119923
3147;10.454;115131
3148;10.458;121067
3149;10.461;117014
3150;10.464;126244
3151;10.467;126880
3152;10.471;122339
3153;10.474;117124
3154;10.478;117185
3155;10.481;124396
3156;10.484;110469
3157;10.488;125735
3158;10.491;124690
3159;10.494;119332
3160;10.498;123582
3161;10.501;125004
3162;10.504;122671
3163;10.507;125145
3164;10.511;120785
3165;10.514;120577
3166;10.517;127137
3167;10.521;112805
3168;10.524;119048
3169;10.527;131438
3170;10.531;114748
3171;10.534;117933
3172;10.537;125565
3173;10.540;116125
3174;10.544;116923
3175;10.547;122087
3176;10.550;122496
3177;10.554;117203
3178;10.557;123041
3179;10.560;124826
3180;10.564;129414
3181;10.567;107294
3182;10.570;114572
3183;10.574;121843
3184;10.577;119714
3185;10.580;124280
3186;10.583;122041
3187;10.587;125309
3188;10.590;111525
3189;10.593;116945
3190;10.597;126790
3191;10.600;130387
3192;10.603;123935
3193;10.607;122535
3194;10.610;127078
3195;10.613;121597
3196;10.617;120142
3197;10.620;132057
3198;10.623;122226
3199;10.626;114881
3200;10.630;126028
3201;10.633;126021
3202;10.636;129008
3203;10.640;131904
3204;10.643;122819
3205;10.646;134119
3206;10.650;136542
3207;10.653;124529
3208;10.656;140099
3209;10.659;130408
3210;10.663;149841
3211;10.666;146768
3212;10.669;144249
3213;10.673;152819
3214;10.676;154820
3215;10.679;157754
3216;10.683;163804
3217;10.686;168063
3218;10.689;175498
3219;10.693;181119
3220;10.696;193823
3221;10.699;191496
3222;10.702;210325
3223;10.706;215293
3224;10.709;222642
3225;10.712;239744
3226;10.716;250124
3227;10.719;264630
3228;10.723;279407
3229;10.726;289687
3230;10.729;290991
3231;10.733;326843
3232;10.736;337705
3233;10.739;355505
3234;10.742;367351
3235;10.746;408653
3236;10.749;406468
3237;10.752;423822
3238;10.756;442366
3239;10.759;456736
3240;10.762;500631
3241;10.766;511556
3242;10.769;545239
3243;10.772;534907
3244;10.775;562400
3245;10.779;587776
3246;10.782;605882
3247;10.785;656192
3248;10.789;629739
3249;10.792;685527
3250;10.795;669927
3251;10.799;701953
3252;10.802;721186
3253;10.805;755355
3254;10.809;775011
3255;10.812;770591
3256;10.815;782149
3257;10.818;801816
3258;10.822;826033
3259;10.825;820185
3260;10.828;812765
3261;10.832;821275
3262;10.835;894561
3263;10.838;848615
3264;10.842;897352
3265;10.845;892941
3266;10.848;905295
3267;10.852;934143
3268;10.855;927447
3269;10.858;929503
3270;10.861;934420
3271;10.865;936258
3272;10.868;941079
3273;10.871;923541
3274;10.875;985651
3275;10.878;914328
3276;10.881;999557
3277;10.885;961423
3278;10.888;964974
3279;10.891;980599
3280;10.894;980688
3281;10.898;944698
3282;10.901;955395
3283;10.904;997678
3284;10.908;977868
3285;10.911;957943
3286;10.914;980805
3287;10.918;960589
3288;10.921;948463
3289;10.924;970791
3290;10.928;916568
3291;10.931;933498
3292;10.934;887425
3293;10.937;909907
3294;10.941;878700
3295;10.944;809102
3296;10.947;822902
3297;10.951;809815
3298;10.954;758046
3299;10.957;773326
3300;10.961;748498
3301;10.964;691686
3302;10.967;682033
3303;10.971;688242
3304;10.974;616768
3305;10.977;622858
3306;10.981;568735
3307;10.984;560136
3308;10.987;533920
3309;10.991;498174
3310;10.994;485923
3311;10.997;450616
3312;11.001;450876
3313;11.004;433084
3314;11.007;379085
3315;11.010;362976
3316;11.014;365770
3317;11.017;324023
3318;11.020;303302
3319;11.024;304811
3320;11.027;299243
3321;11.030;258207
3322;11.034;269795
3323;11.037;239834
3324;11.040;239454
3325;11.044;219900
3326;11.047;216050
3327;11.050;211890
3328;11.053;209533
3329;11.057;185561
3330;11.060;197504
3331;11.063;175752
3332;11.067;183472
3333;11.070;178555
3334;11.073;155015
3335;11.077;161248
3336;11.080;167368
3337;11.083;153563
3338;11.087;145337
3339;11.090;161692
3340;11.093;140930
3341;11.096;150912
3342;11.100;145344
3343;11.103;145092
3344;11.106;147537
3345;11.110;141067
3346;11.113;141309
3347;11.116;142300
3348;11.120;135020
3349;11.123;139484
3350;11.126;138687
3351;11.129;128061
3352;11.133;130063
3353;11.136;145651
3354;11.139;139097
3355;11.143;130942
3356;11.146;125195
3357;11.149;123293
3358;11.153;122098
3359;11.156;127222
3360;11.159;130563
3361;11.163;132630
3362;11.166;127744
3363;11.169;121819
3364;11.172;122759
3365;11.176;137873
3366;11.179;118158
3367;11.182;129744
3368;11.186;123097
3369;11.189;130815
3370;11.192;138597
3371;11.196;141879
3372;11.199;157118
3373;11.202;158745
3374;11.206;157211
3375;11.209;151933
3376;11.212;148886
3377;11.215;153874
3378;11.219;156482
3379;11.222;148084
3380;11.226;139907
3381;11.229;135682
3382;11.232;136828
3383;11.236;123759
3384;11.239;141127
3385;11.242;129669
3386;11.246;129713
3387;11.249;128687
3388;11.252;114156
3389;11.255;114649
3390;11.259;123770
3391;11.262;126984
3392;11.265;110946
3393;11.269;121215
3394;11.272;130718
3395;11.275;128372
3396;11.279;117532
3397;11.282;124524
3398;11.285;114972
3399;11.288;118955
3400;11.292;123145
3401;11.295;121456
3402;11.298;113631
3403;11.302;116103
3404;11.305;114200
3405;11.308;116144
3406;11.312;125684
3407;11.315;112634
3408;11.318;122968
3409;11.322;115265
3410;11.325;118834
3411;11.328;124449
3412;11.331;122703
3413;11.335;120313
3414;11.338;128990
3415;11.341;120413
3416;11.345;125215
3417;11.348;124208
3418;11.351;120979
3419;11.355;112646
3420;11.358;119185
3421;11.361;125447
3422;11.364;128950
3423;11.368;115795
3424;11.371;123703
3425;11.374;136942
3426;11.378;120344
3427;11.381;133643
3428;11.384;130861
3429;11.388;125074
3430;11.391;131479
3431;11.394;130344
3432;11.398;129213
3433;11.401;117793
3434;11.404;120441
3435;11.407;130810
3436;11.411;131043
3437;11.414;135143
3438;11.417;133109
3439;11.421;146498
3440;11.424;137265
3441;11.427;134444
3442;11.431;128484
3443;11.434;126777
3444;11.437;129328
3445;11.441;133905
3446;11.444;138266
3447;11.447;142973
3448;11.450;148428
3449;11.454;145939
3450;11.457;145332
3451;11.460;144550
3452;11.464;137133
3453;11.467;146222
3454;11.471;148526
3455;11.474;151384
3456;11.478;138557
3457;11.481;151527
3458;11.484;155875
3459;11.488;145310
3460;11.491;153707
3461;11.494;151369
3462;11.497;145963
3463;11.501;169822
3464;11.504;142749
3465;11.507;151577
3466;11.511;163279
3467;11.514;150608
3468;11.517;151795
3469;11.521;148568
3470;11.524;160010
3471;11.527;147163
3472;11.531;146354
3473;11.534;139732
3474;11.537;142658
3475;11.540;153046
3476;11.544;140414
3477;11.547;141658
3478;11.550;139724
3479;11.554;142197
3480;11.557;139089
3481;11.560;147304
3482;11.564;139629
3483;11.567;145491
3484;11.570;136024
3485;11.574;134333
3486;11.577;140705
3487;11.580;129780
3488;11.583;143515
3489;11.587;131484
3490;11.590;138495
3491;11.593;128574
3492;11.597;138889
3493;11.600;118617
3494;11.603;130236
3495;11.607;128774
3496;11.610;130571
3497;11.613;125673
3498;11.616;126244
3499;11.620;128488
3500;11.623;120619
3501;11.626;127768
3502;11.630;120398
3503;11.633;126703
3504;11.636;125537
3505;11.640;119484
3506;11.643;132158
3507;11.646;111518
3508;11.650;102396
3509;11.653;121710
3510;11.656;117373
3511;11.659;124814
3512;11.663;129314
3513;11.666;107015
3514;11.669;112899
3515;11.673;121096
3516;11.676;115920
3517;11.679;114865
3518;11.683;119776
3519;11.686;116824
3520;11.689;114164
3521;11.693;118388
3522;11.696;116382
3523;11.699;116564
3524;11.702;124976
3525;11.706;118707
3526;11.709;116170
3527;11.712;121326
3528;11.716;114096
3529;11.719;113728
3530;11.723;115267
3531;11.726;118006
3532;11.729;116716
3533;11.733;110850
3534;11.736;109627
3535;11.739;120912
3536;11.742;116956
3537;11.746;106761
3538;11.749;104987
3539;11.752;103157
3540;11.756;107670
3541;11.759;102935
3542;11.762;115734
3543;11.766;113613
3544;11.769;102756
3545;11.772;104108
3546;11.775;103921
3547;11.779;104944
3548;11.782;99530
3549;11.785;114847
3550;11.789;109382
3551;11.792;107709
3552;11.795;97650
3553;11.799;101232
3554;11.802;111758
3555;11.805;116743
3556;11.809;105926
3557;11.812;114341
3558;11.815;104401
3559;11.818;107884
3560;11.822;111104
3561;11.825;106622
3562;11.828;117426
3563;11.832;112507
3564;11.835;112555
3565;11.838;104845
3566;11.842;114475
3567;11.845;111125
3568;11.848;105210
3569;11.851;117281
3570;11.855;111408
3571;11.858;107316
3572;11.861;116383
3573;11.865;118323
3574;11.868;121824
3575;11.871;112104
3576;11.875;109783
3577;11.878;110543
3578;11.881;110696
3579;11.885;110924
3580;11.888;120464
3581;11.891;116797
3582;11.894;108161
3583;11.898;114428
3584;11.901;110927
3585;11.904;117554
3586;11.908;122614
3587;11.911;112245
3588;11.914;109062
3589;11.918;112430
3590;11.921;121025
3591;11.924;121502
3592;11.928;120487
3593;11.931;117931
3594;11.934;117861
3595;11.937;118244
3596;11.941;108813
3597;11.944;114079
3598;11.947;121979
3599;11.951;117527
3600;11.954;113547
3601;11.957;105686
3602;11.961;118601
3603;11.964;118023
3604;11.967;121199
3605;11.971;113211
3606;11.974;118165
3607;11.977;115584
3608;11.981;112431
3609;11.984;120587
3610;11.987;122010
3611;11.991;124823
3612;11.994;124022
3613;11.997;117176
3614;12.001;122318
3615;12.004;113154
3616;12.007;113275
3617;12.010;120683
3618;12.014;121369
3619;12.017;119068
3620;12.020;121675
3621;12.024;116313
3622;12.027;113166
3623;12.030;124869
3624;12.034;114623
3625;12.037;131851
3626;12.040;118054
3627;12.044;122126
3628;12.047;117492
3629;12.050;114553
3630;12.053;119794
3631;12.057;117827
3632;12.060;118705
3633;12.063;121975
3634;12.067;126426
3635;12.070;116736
3636;12.073;119609
3637;12.077;120893
3638;12.080;117238
3639;12.083;121719
3640;12.087;115523
3641;12.090;120741
3642;12.093;113755
3643;12.096;122300
3644;12.100;116716
3645;12.103;119343
3646;12.106;112921
3647;12.110;115369
3648;12.113;120984
3649;12.116;115589
3650;12.120;125080
3651;12.123;114447
3652;12.126;118930
3653;12.129;123940
3654;12.133;121296
3655;12.136;117214
3656;12.139;115900
3657;12.143;119589
3658;12.146;112927
3659;12.149;116675
3660;12.153;123605
3661;12.156;112002
3662;12.159;116420
3663;12.163;113330
3664;12.166;116842
3665;12.169;112200
3666;12.172;121568
3667;12.176;115261
3668;12.179;112938
3669;12.182;122076
3670;12.186;118356
3671;12.189;122659
3672;12.192;120889
3673;12.196;122965
3674;12.199;122202
3675;12.202;123411
3676;12.205;122549
3677;12.209;127378
3678;12.212;127749
3679;12.215;120106
3680;12.219;121025
3681;12.222;123771
3682;12.226;121073
3683;12.229;124639
3684;12.232;127944
3685;12.236;124533
3686;12.239;122687
3687;12.242;119994
3688;12.245;121989
3689;12.249;116949
3690;12.252;124716
3691;12.255;117051
3692;12.259;117018
3693;12.262;123364
3694;12.265;132206
3695;12.269;127873
3696;12.272;127140
3697;12.275;112946
3698;12.279;129321
3699;12.282;123273
3700;12.285;118662
3701;12.288;119934
3702;12.292;122938
3703;12.295;126463
3704;12.298;119332
3705;12.302;124929
3706;12.305;120916
3707;12.308;127467
3708;12.312;130604
3709;12.315;123876
3710;12.318;129111
3711;12.322;117160
3712;12.325;120289
3713;12.328;131849
3714;12.331;127757
3715;12.335;125255
3716;12.338;110709
3717;12.341;128624
3718;12.345;126023
3719;12.348;128278
3720;12.351;117848
3721;12.355;118694
3722;12.358;119779
3723;12.361;125357
3724;12.364;120958
3725;12.368;122585
3726;12.371;120098
3727;12.374;129576
3728;12.378;117108
3729;12.381;121691
3730;12.384;125727
3731;12.388;123523
3732;12.391;109675
3733;12.394;125385
3734;12.398;125072
3735;12.401;130907
3736;12.404;118117
3737;12.407;118081
3738;12.411;122984
3739;12.414;129161
3740;12.417;123470
3741;12.421;130651
3742;12.424;122044
3743;12.427;132703
3744;12.431;128187
3745;12.434;122628
3746;12.437;117149
3747;12.440;111536
3748;12.444;131940
3749;12.447;128384
3750;12.450;132773
3751;12.454;117788
3752;12.457;122172
3753;12.460;124016
3754;12.464;112238
3755;12.467;123409
3756;12.471;123877
3757;12.474;132859
3758;12.477;122378
3759;12.480;125512
3760;12.484;123643
3761;12.487;115983
3762;12.490;118141
3763;12.494;129646
3764;12.497;129792
3765;12.500;119282
3766;12.504;127019
3767;12.507;126094
3768;12.510;126426
3769;12.514;121439
3770;12.517;130199
3771;12.520;132765
3772;12.523;125250
3773;12.527;130023
3774;12.530;119941
3775;12.533;131711
3776;12.537;121421
3777;12.540;134151
3778;12.543;131609
3779;12.547;130870
3780;12.550;125509
3781;12.553;133074
3782;12.557;130499
3783;12.560;130202
3784;12.563;137162
3785;12.566;136445
3786;12.570;121049
3787;12.573;132066
3788;12.576;132458
3789;12.580;122287
3790;12.583;131618
3791;12.586;125085
3792;12.590;135011
3793;12.593;141653
3794;12.596;132098
3795;12.599;124689
3796;12.603;128185
3797;12.606;135439
3798;12.609;128381
3799;12.613;131935
3800;12.616;136800
3801;12.619;128904
3802;12.623;122905
3803;12.626;129986
3804;12.629;138354
3805;12.633;141046
3806;12.636;137111
3807;12.639;132425
3808;12.642;138204
3809;12.646;140751
3810;12.649;141137
3811;12.652;135480
3812;12.656;125636
3813;12.659;128857
3814;12.662;136454
3815;12.666;128939
3816;12.669;130863
3817;12.672;125702
3818;12.676;130945
3819;12.679;129597
3820;12.682;129434
3821;12.685;129142
3822;12.689;134112
3823;12.692;134453
3824;12.695;134893
3825;12.699;142342
3826;12.702;125562
3827;12.705;129033
3828;12.709;130057
3829;12.712;131788
3830;12.715;133553
3831;12.718;122402
3832;12.722;124429
3833;12.725;120096
3834;12.729;135503
3835;12.732;121217
3836;12.735;120873
3837;12.739;132806
3838;12.742;124462
3839;12.745;126335
3840;12.749;121381
3841;12.752;125877
3842;12.755;124427
3843;12.758;126322
3844;12.762;121631
3845;12.765;129290
3846;12.768;125751
3847;12.772;129345
3848;12.775;128743
3849;12.778;117368
3850;12.782;123057
3851;12.785;123017
3852;12.788;128563
3853;12.792;121156
3854;12.795;124420
3855;12.798;118597
3856;12.801;129575
3857;12.805;119847
3858;12.808;114765
3859;12.811;122309
3860;12.815;124233
3861;12.818;119696
3862;12.821;116546
3863;12.825;117369
3864;12.828;121351
3865;12.831;117165
3866;12.834;119213
3867;12.838;121309
3868;12.841;117912
3869;12.844;120007
3870;12.848;118183
3871;12.851;127844
3872;12.854;130706
3873;12.858;125463
3874;12.861;121742
3875;12.864;118785
3876;12.868;116299
3877;12.871;126492
3878;12.874;113057
3879;12.877;122576
3880;12.881;122250
3881;12.884;122664
3882;12.887;121199
3883;12.891;128332
3884;12.894;118816
3885;12.897;120024
3886;12.901;118900
3887;12.904;120103
3888;12.907;114732
3889;12.911;110017
3890;12.914;126031
3891;12.917;121409
3892;12.920;123211
3893;12.924;126714
3894;12.927;127940
3895;12.930;119003
3896;12.934;121912
3897;12.937;117045
3898;12.940;121008
3899;12.944;129846
3900;12.947;123701
3901;12.950;120197
3902;12.953;117446
3903;12.957;114833
3904;12.960;116396
3905;12.963;120743
3906;12.967;112970
3907;12.970;119568
3908;12.974;117560
3909;12.977;114986
3910;12.980;114413
3911;12.984;111844
3912;12.987;122981
3913;12.990;130956
3914;12.993;120047
3915;12.997;118858
3916;13.000;111839
3917;13.003;119789
3918;13.007;129991
3919;13.010;113422
3920;13.013;127480
3921;13.017;124042
3922;13.020;120976
3923;13.023;123579
3924;13.027;114681
3925;13.030;118034
3926;13.033;116496
3927;13.036;133027
3928;13.040;129201
3929;13.043;115583
3930;13.046;118469
3931;13.050;120864
3932;13.053;135822
3933;13.056;118488
3934;13.060;121777
3935;13.063;120019
3936;13.066;117452
3937;13.069;126985
3938;13.073;112274
3939;13.076;116014
3940;13.079;120566
3941;13.083;114329
3942;13.086;123032
3943;13.089;117195
3944;13.093;128672
3945;13.096;109863
3946;13.099;126774
3947;13.103;122881
3948;13.106;116035
3949;13.109;111029
3950;13.112;118337
3951;13.116;126348
3952;13.119;123092
3953;13.122;116298
3954;13.126;120063
3955;13.129;120406
3956;13.132;121913
3957;13.136;118488
3958;13.139;125144
3959;13.142;118743
3960;13.146;115810
3961;13.149;117319
3962;13.152;129282
3963;13.155;129064
3964;13.159;122170
3965;13.162;123510
3966;13.165;125105
3967;13.169;120657
3968;13.172;109276
3969;13.175;119870
3970;13.179;129040
3971;13.182;138979
3972;13.185;133153
3973;13.188;122022
3974;13.192;126209
3975;13.195;123813
3976;13.198;115881
3977;13.202;118554
3978;13.205;114881
3979;13.208;119780
3980;13.212;123165
3981;13.215;129345
3982;13.218;130834
3983;13.222;113087
3984;13.225;118533
3985;13.228;119379
3986;13.232;114288
3987;13.235;118376
3988;13.238;119477
3989;13.242;122124
3990;13.245;116126
3991;13.248;117656
3992;13.252;113418
3993;13.255;122832
3994;13.258;123392
3995;13.262;124076
3996;13.265;114677
3997;13.268;117312
3998;13.271;116716
3999;13.275;115824
4000;13.278;119185
4001;13.281;115478
4002;13.285;118060
4003;13.288;125665
4004;13.291;114951
4005;13.295;114055
4006;13.298;133103
4007;13.301;116398
4008;13.304;124554
4009;13.308;125075
4010;13.311;117642
4011;13.314;120286
4012;13.318;118545
4013;13.321;110056
4014;13.324;119428
4015;13.328;124494
4016;13.331;122985
4017;13.334;114593
4018;13.338;113914
4019;13.341;123762
4020;13.344;118986
4021;13.347;120121
4022;13.351;119848
4023;13.354;119559
4024;13.357;122681
4025;13.361;121082
4026;13.364;124468
4027;13.367;119313
4028;13.371;125591
4029;13.374;124576
4030;13.377;114242
4031;13.381;122560
4032;13.384;122377
4033;13.387;117524
4034;13.390;115547
4035;13.394;117896
4036;13.397;117057
4037;13.400;118283
4038;13.404;124515
4039;13.407;123144
4040;13.410;119347
4041;13.414;121020
4042;13.417;123120
4043;13.420;119994
4044;13.423;123355
4045;13.427;114507
4046;13.430;119414
4047;13.433;125487
4048;13.437;116094
4049;13.440;125447
4050;13.443;112611
4051;13.447;119425
4052;13.450;121346
4053;13.453;117068
4054;13.457;118892
4055;13.460;117067
4056;13.463;124320
4057;13.466;123918
4058;13.470;114965
4059;13.473;114959
4060;13.477;117840
4061;13.480;117818
4062;13.483;116372
4063;13.487;118975
4064;13.490;121417
4065;13.493;118444
4066;13.497;119334
4067;13.500;112588
4068;13.503;127592
4069;13.506;123112
4070;13.510;114277
4071;13.513;112143
4072;13.516;117563
4073;13.520;119844
4074;13.523;118779
4075;13.526;127611
4076;13.530;130129
4077;13.533;112654
4078;13.536;118443
4079;13.540;119150
4080;13.543;120413
4081;13.546;121734
4082;13.549;126565
4083;13.553;119623
4084;13.556;124503
4085;13.559;113109
4086;13.563;121543
4087;13.566;122542
4088;13.569;122188
4089;13.573;115697
4090;13.576;116265
4091;13.579;124695
4092;13.582;123381
4093;13.586;119936
4094;13.589;117528
4095;13.592;116153
4096;13.596;113227
4097;13.599;116325
4098;13.602;119349
4099;13.606;115743
4100;13.609;124402
4101;13.612;125647
4102;13.616;116111
4103;13.619;112835
4104;13.622;109804
4105;13.625;124582
4106;13.629;121517
4107;13.632;120549
4108;13.635;116015
4109;13.639;112658
4110;13.642;120117
4111;13.645;118602
4112;13.649;117802
4113;13.652;115334
4114;13.655;117915
4115;13.658;106766
4116;13.662;124009
4117;13.665;104997
4118;13.668;121991
4119;13.672;128675
4120;13.675;117929
4121;13.678;123290
4122;13.682;126374
4123;13.685;117465
4124;13.688;119271
4125;13.692;122939
4126;13.695;119426
4127;13.698;111003
4128;13.701;117139
4129;13.705;118118
4130;13.708;111682
4131;13.711;128132
4132;13.715;115467
4133;13.718;111788
4134;13.722;119041
4135;13.725;125061
4136;13.728;117525
4137;13.732;117043
4138;13.735;119632
4139;13.738;119006
4140;13.741;117987
4141;13.745;114292
4142;13.748;114608
4143;13.751;121149
4144;13.755;121484
4145;13.758;120602
4146;13.761;119961
4147;13.765;121876
4148;13.768;123029
4149;13.771;118226
4150;13.775;122761
4151;13.778;125635
4152;13.781;134163
4153;13.784;119525
4154;13.788;130513
4155;13.791;120132
4156;13.794;125989
4157;13.798;126191
4158;13.801;130421
4159;13.804;131003
4160;13.808;135480
4161;13.811;125480
4162;13.814;133197
4163;13.817;120460
4164;13.821;129969
4165;13.824;129497
4166;13.827;123487
4167;13.831;134391
4168;13.834;130037
4169;13.837;122150
4170;13.841;121627
4171;13.844;133173
4172;13.847;135663
4173;13.851;126431
4174;13.854;128460
4175;13.857;121958
4176;13.860;121296
4177;13.864;137169
4178;13.867;135798
4179;13.870;133191
4180;13.874;128100
4181;13.877;131262
4182;13.880;131984
4183;13.884;127638
4184;13.887;122946
4185;13.890;126903
4186;13.893;123597
4187;13.897;133674
4188;13.900;140211
4189;13.903;134813
4190;13.907;126223
4191;13.910;120520
4192;13.913;122754
4193;13.917;132784
4194;13.920;128944
4195;13.923;134737
4196;13.927;132004
4197;13.930;137047
4198;13.933;134221
4199;13.936;135715
4200;13.940;133226
4201;13.943;137637
4202;13.946;134339
4203;13.950;130372
4204;13.953;128734
4205;13.956;134838
4206;13.960;127581
4207;13.963;141407
4208;13.966;146635
4209;13.970;143153
4210;13.973;144967
4211;13.976;150075
4212;13.980;157818
4213;13.983;156281
4214;13.986;154324
4215;13.990;148177
4216;13.993;151090
4217;13.996;157440
4218;14.000;153506
4219;14.003;172111
4220;14.006;157003
4221;14.010;158935
4222;14.013;169756
4223;14.016;176506
4224;14.019;166956
4225;14.023;169797
4226;14.026;178313
4227;14.029;172262
4228;14.033;181765
4229;14.036;176226
4230;14.039;191425
4231;14.043;201028
4232;14.046;191189
4233;14.049;195625
4234;14.052;205776
4235;14.056;191364
4236;14.059;216348
4237;14.062;205326
4238;14.066;204372
4239;14.069;213885
4240;14.072;208141
4241;14.076;212741
4242;14.079;214123
4243;14.082;209103
4244;14.086;222424
4245;14.089;221504
4246;14.092;213260
4247;14.095;214101
4248;14.099;210972
4249;14.102;227816
4250;14.105;218143
4251;14.109;220157
4252;14.112;205594
4253;14.115;221024
4254;14.119;214042
4255;14.122;216246
4256;14.125;211944
4257;14.129;221987
4258;14.132;215587
4259;14.135;212132
4260;14.138;213737
4261;14.142;209023
4262;14.145;211777
4263;14.148;212480
4264;14.152;202934
4265;14.155;202033
4266;14.158;210732
4267;14.162;208904
4268;14.165;201243
4269;14.168;197726
4270;14.171;186580
4271;14.175;197003
4272;14.178;194142
4273;14.181;189140
4274;14.185;187265
4275;14.188;197297
4276;14.191;180933
4277;14.195;176797
4278;14.198;170754
4279;14.201;174874
4280;14.205;179776
4281;14.208;163395
4282;14.211;168233
4283;14.214;170262
4284;14.218;161173
4285;14.221;163556
4286;14.225;161811
4287;14.228;158946
4288;14.231;162376
4289;14.235;165594
4290;14.238;168003
4291;14.241;159283
4292;14.245;159861
4293;14.248;158882
4294;14.251;150958
4295;14.254;160688
4296;14.258;160117
4297;14.261;161491
4298;14.264;145178
4299;14.268;149058
4300;14.271;152794
4301;14.274;149013
4302;14.278;151302
4303;14.281;141360
4304;14.284;144915
4305;14.287;142789
4306;14.291;149794
4307;14.294;153617
4308;14.297;138555
4309;14.301;128996
4310;14.304;148728
4311;14.307;137738
4312;14.311;150107
4313;14.314;131475
4314;14.317;155196
4315;14.321;139039
4316;14.324;146647
4317;14.327;127245
4318;14.330;141241
4319;14.334;129392
4320;14.337;143794
4321;14.340;138223
4322;14.344;142966
4323;14.347;136192
4324;14.350;136654
4325;14.354;130294
4326;14.357;142749
4327;14.360;129435
4328;14.364;131600
4329;14.367;151141
4330;14.370;127797
4331;14.373;135111
4332;14.377;138959
4333;14.380;143942
4334;14.383;134582
4335;14.387;139434
4336;14.390;141385
4337;14.393;143015
4338;14.397;139199
4339;14.400;135680
4340;14.403;149485
4341;14.406;143497
4342;14.410;137593
4343;14.413;140962
4344;14.416;144525
4345;14.420;141057
4346;14.423;154109
4347;14.426;149110
4348;14.430;144532
4349;14.433;143791
4350;14.436;143817
4351;14.440;131921
4352;14.443;146932
4353;14.446;151859
4354;14.449;151484
4355;14.453;150870
4356;14.456;146190
4357;14.459;147061
4358;14.463;146112
4359;14.466;148945
4360;14.470;145769
4361;14.473;140674
4362;14.476;151755
4363;14.480;140908
4364;14.483;130398
4365;14.486;136103
4366;14.489;142568
4367;14.493;157324
4368;14.496;158752
4369;14.499;144949
4370;14.503;152321
4371;14.506;137894
4372;14.509;128532
4373;14.513;130138
4374;14.516;149313
4375;14.519;141103
4376;14.522;149225
4377;14.526;146541
4378;14.529;134647
4379;14.532;145036
4380;14.536;133536
4381;14.539;135311
4382;14.542;133563
4383;14.546;133412
4384;14.549;136807
4385;14.552;136423
4386;14.556;145358
4387;14.559;118617
4388;14.562;138830
4389;14.565;127430
4390;14.569;129871
4391;14.572;136662
4392;14.575;137267
4393;14.579;133203
4394;14.582;127750
4395;14.585;124734
4396;14.589;126877
4397;14.592;117883
4398;14.595;121745
4399;14.599;135233
4400;14.602;127324
4401;14.605;130645
4402;14.608;124277
4403;14.612;119987
4404;14.615;118877
4405;14.618;123434
4406;14.622;123355
4407;14.625;126193
4408;14.628;124718
4409;14.632;130012
4410;14.635;123068
4411;14.638;120625
4412;14.641;116016
4413;14.645;121065
4414;14.648;121511
4415;14.651;121880
4416;14.655;134757
4417;14.658;118448
4418;14.661;116118
4419;14.665;123209
4420;14.668;112494
4421;14.671;112697
4422;14.675;117873
4423;14.678;118271
4424;14.681;119187
4425;14.684;116849
4426;14.688;112660
4427;14.691;118208
4428;14.694;121873
4429;14.698;123383
4430;14.701;114193
4431;14.704;120793
4432;14.708;125504
4433;14.711;121771
4434;14.714;124618
4435;14.718;121367
4436;14.721;119674
4437;14.724;126781
4438;14.728;122003
4439;14.731;112916
4440;14.734;112502
4441;14.738;126082
4442;14.741;110440
4443;14.744;115864
4444;14.748;124304
4445;14.751;114332
4446;14.754;124730
4447;14.758;121365
4448;14.761;103900
4449;14.764;121704
4450;14.767;117764
4451;14.771;115208
4452;14.774;120371
4453;14.777;103252
4454;14.781;122951
4455;14.784;123196
4456;14.787;109231
4457;14.791;113498
4458;14.794;120074
4459;14.797;116820
4460;14.800;124931
4461;14.804;114287
4462;14.807;120457
4463;14.810;121229
4464;14.814;121120
4465;14.817;122485
4466;14.820;127817
4467;14.824;124675
4468;14.827;111779
4469;14.830;122828
4470;14.834;123820
4471;14.837;122055
4472;14.840;116434
4473;14.843;109657
4474;14.847;118415
4475;14.850;113428
4476;14.853;126304
4477;14.857;120369
4478;14.860;113642
4479;14.863;125460
4480;14.867;116586
4481;14.870;116066
4482;14.873;126269
4483;14.877;116645
4484;14.880;120142
4485;14.883;129194
4486;14.886;114849
4487;14.890;129633
4488;14.893;118071
4489;14.896;134803
4490;14.900;123059
4491;14.903;127630
4492;14.906;119900
4493;14.910;127661
4494;14.913;125686
4495;14.916;126094
4496;14.919;122272
4497;14.923;117561
4498;14.926;125796
4499;14.929;124993
4500;14.933;133230
4501;14.936;128807
4502;14.939;143229
4503;14.943;131237
4504;14.946;135356
4505;14.949;145207
4506;14.953;152273
4507;14.956;175420
4508;14.959;159046
4509;14.962;166475
4510;14.966;158409
4511;14.969;172713
4512;14.973;176973
4513;14.976;185619
4514;14.979;197270
4515;14.983;216300
4516;14.986;212890
4517;14.989;234749
4518;14.993;250334
4519;14.996;269699
4520;14.999;270753
4521;15.002;303682
4522;15.006;317170
4523;15.009;332963
4524;15.012;335576
4525;15.016;377607
4526;15.019;403561
4527;15.022;427037
4528;15.026;456319
4529;15.029;455434
4530;15.032;518056
4531;15.035;546446
4532;15.039;575941
4533;15.042;619672
4534;15.045;657942
4535;15.049;680155
4536;15.052;701831
4537;15.055;783624
4538;15.059;790472
4539;15.062;823792
4540;15.065;859190
4541;15.069;924054
4542;15.072;957818
4543;15.075;994984
4544;15.078;1083235
4545;15.082;1081166
4546;15.085;1109933
4547;15.088;1150100
4548;15.092;1203626
4549;15.095;1286514
4550;15.098;1275931
4551;15.102;1342305
4552;15.105;1391692
4553;15.108;1410825
4554;15.112;1434000
4555;15.115;1480826
4556;15.118;1489939
4557;15.121;1553216
4558;15.125;1589071
4559;15.128;1521297
4560;15.131;1613259
4561;15.135;1595398
4562;15.138;1610047
4563;15.141;1650140
4564;15.145;1630935
4565;15.148;1689604
4566;15.151;1759975
4567;15.154;1658515
4568;15.158;1695570
4569;15.161;1780549
4570;15.164;1743959
4571;15.168;1739982
4572;15.171;1714873
4573;15.174;1728883
4574;15.178;1750017
4575;15.181;1677500
4576;15.184;1727815
4577;15.188;1675333
4578;15.191;1765025
4579;15.194;1686101
4580;15.197;1621111
4581;15.201;1645585
4582;15.204;1616902
4583;15.207;1547488
4584;15.211;1548228
4585;15.214;1473500
4586;15.217;1470293
4587;15.221;1407131
4588;15.224;1388083
4589;15.228;1390246
4590;15.231;1294485
4591;15.234;1317623
4592;15.237;1217165
4593;15.241;1165967
4594;15.244;1127184
4595;15.247;1095175
4596;15.251;1041576
4597;15.254;1001336
4598;15.257;937486
4599;15.261;932252
4600;15.264;895044
4601;15.267;812242
4602;15.270;764567
4603;15.274;758237
4604;15.277;691416
4605;15.280;646610
4606;15.284;630589
4607;15.287;617880
4608;15.290;565399
4609;15.294;503485
4610;15.297;489999
4611;15.300;486536
4612;15.304;427541
4613;15.307;411389
4614;15.310;364685
4615;15.313;364257
4616;15.317;362508
4617;15.320;303393
4618;15.323;320245
4619;15.327;299202
4620;15.330;273547
4621;15.333;263191
4622;15.337;257054
4623;15.340;245372
4624;15.343;225809
4625;15.347;218325
4626;15.350;227922
4627;15.353;200182
4628;15.356;190886
4629;15.360;200546
4630;15.363;183374
4631;15.366;183858
4632;15.370;179961
4633;15.373;177409
4634;15.376;181142
4635;15.380;181293
4636;15.383;173093
4637;15.386;159518
4638;15.389;162092
4639;15.393;164378
4640;15.396;168748
4641;15.399;160606
4642;15.403;161929
4643;15.406;154128
4644;15.409;153754
4645;15.413;164010
4646;15.416;153382
4647;15.419;155241
4648;15.423;159211
4649;15.426;149150
4650;15.429;165472
4651;15.432;160261
4652;15.436;156234
4653;15.439;165945
4654;15.442;158372
4655;15.446;168476
4656;15.449;166459
4657;15.452;179076
4658;15.456;176458
4659;15.459;170778
4660;15.462;178943
4661;15.466;176703
4662;15.469;185361
4663;15.472;189453
4664;15.476;191046
4665;15.479;194686
4666;15.482;213473
4667;15.486;214692
4668;15.489;218598
4669;15.492;226707
4670;15.496;237054
4671;15.499;234066
4672;15.502;244460
4673;15.506;266615
4674;15.509;254504
4675;15.512;278795
4676;15.515;295036
4677;15.519;287072
4678;15.522;300917
4679;15.525;349800
4680;15.529;337292
4681;15.532;349069
4682;15.535;385678
4683;15.539;393046
4684;15.542;383453
4685;15.545;425441
4686;15.548;420338
4687;15.552;447907
4688;15.555;481541
4689;15.558;469738
4690;15.562;511786
4691;15.565;535404
4692;15.568;550866
4693;15.572;571591
4694;15.575;577874
4695;15.578;601323
4696;15.582;624580
4697;15.585;608579
4698;15.588;660251
4699;15.591;657702
4700;15.595;689082
4701;15.598;718265
4702;15.601;737935
4703;15.605;712970
4704;15.608;719502
4705;15.611;754310
4706;15.615;734101
4707;15.618;799260
4708;15.621;750456
4709;15.624;755534
4710;15.628;804066
4711;15.631;779647
4712;15.634;788154
4713;15.638;809077
4714;15.641;794029
4715;15.644;781005
4716;15.648;810913
4717;15.651;788569
4718;15.654;791721
4719;15.658;797381
4720;15.661;817121
4721;15.664;769126
4722;15.667;756391
4723;15.671;777834
4724;15.674;757131
4725;15.677;731786
4726;15.681;731958
4727;15.684;714373
4728;15.687;716670
4729;15.691;710149
4730;15.694;656110
4731;15.697;654329
4732;15.701;648711
4733;15.704;613289
4734;15.707;609558
4735;15.710;604465
4736;15.714;560659
4737;15.717;561777
4738;15.721;509263
4739;15.724;514585
4740;15.727;491736
4741;15.731;489453
4742;15.734;443110
4743;15.737;424826
4744;15.741;422233
4745;15.744;375873
4746;15.747;362131
4747;15.750;358147
4748;15.754;338280
4749;15.757;314530
4750;15.760;293052
4751;15.764;298031
4752;15.767;278191
4753;15.770;271268
4754;15.774;245164
4755;15.777;244760
4756;15.780;236994
4757;15.783;228118
4758;15.787;216586
4759;15.790;207755
4760;15.793;202216
4761;15.797;193358
4762;15.800;191792
4763;15.803;181756
4764;15.807;175092
4765;15.810;171731
4766;15.813;174505
4767;15.817;161812
4768;15.820;157559
4769;15.823;162972
4770;15.826;154648
4771;15.830;147687
4772;15.833;140633
4773;15.836;145651
4774;15.840;145772
4775;15.843;144659
4776;15.846;146650
4777;15.850;142600
4778;15.853;148143
4779;15.856;132419
4780;15.859;132846
4781;15.863;136745
4782;15.866;132575
4783;15.869;131934
4784;15.873;131749
4785;15.876;138766
4786;15.879;130742
4787;15.883;133400
4788;15.886;128473
4789;15.889;131950
4790;15.893;120791
4791;15.896;133081
4792;15.899;130684
4793;15.902;124812
4794;15.906;130830
4795;15.909;122176
4796;15.912;121146
4797;15.916;129260
4798;15.919;125983
4799;15.922;132905
4800;15.926;125544
4801;15.929;125447
4802;15.932;130453
4803;15.936;123225
4804;15.939;136355
4805;15.942;125804
4806;15.945;130495
4807;15.949;130404
4808;15.952;126951
4809;15.955;125370
4810;15.959;123676
4811;15.962;124950
4812;15.965;125148
4813;15.969;133197
4814;15.972;121117
4815;15.976;130044
4816;15.979;118995
4817;15.982;132997
4818;15.985;122170
4819;15.989;119272
4820;15.992;124208
4821;15.995;131140
4822;15.999;134113
4823;16.002;122055
4824;16.005;131627
4825;16.009;128907
4826;16.012;121817
4827;16.015;138497
4828;16.018;132833
4829;16.022;118345
4830;16.025;125154
4831;16.028;128378
4832;16.032;119234
4833;16.035;135028
4834;16.038;133538
4835;16.042;137655
4836;16.045;125658
4837;16.048;123931
4838;16.052;126900
4839;16.055;142310
4840;16.058;130009
4841;16.061;130094
4842;16.065;133401
4843;16.068;123593
4844;16.071;132806
4845;16.075;127794
4846;16.078;116053
4847;16.081;127274
4848;16.085;119886
4849;16.088;130465
4850;16.091;120402
4851;16.095;120460
4852;16.098;119364
4853;16.101;131674
4854;16.104;115399
4855;16.108;117551
4856;16.111;122498
4857;16.114;119550
4858;16.118;123848
4859;16.121;121697
4860;16.124;125358
4861;16.128;122061
4862;16.131;127024
4863;16.134;124717
4864;16.137;122345
4865;16.141;117610
4866;16.144;127053
4867;16.147;120869
4868;16.151;125524
4869;16.154;120395
4870;16.157;112435
4871;16.161;124026
4872;16.164;119018
4873;16.167;120341
4874;16.171;119400
4875;16.174;128042
4876;16.177;119315
4877;16.180;121660
4878;16.184;123184
4879;16.187;129939
4880;16.190;124949
4881;16.194;111891
4882;16.197;127628
4883;16.200;120375
4884;16.204;126260
4885;16.207;127957
4886;16.210;112942
4887;16.213;115085
4888;16.217;119905
4889;16.220;119256
4890;16.224;126031
4891;16.227;118398
4892;16.230;127949
4893;16.234;125150
4894;16.237;115076
4895;16.240;120733
4896;16.244;112981
4897;16.247;125656
4898;16.250;112699
4899;16.253;138814
4900;16.257;123377
4901;16.260;133883
4902;16.263;125918
4903;16.267;132949
4904;16.270;115404
4905;16.273;122235
4906;16.277;119132
4907;16.280;127305
4908;16.283;129026
4909;16.287;131436
4910;16.290;122113
4911;16.293;118719
4912;16.296;135265
4913;16.300;131473
4914;16.303;131291
4915;16.306;129322
4916;16.310;126327
4917;16.313;134704
4918;16.316;129804
4919;16.320;132974
4920;16.323;132169
4921;16.326;137266
4922;16.330;133301
4923;16.333;141696
4924;16.336;135214
4925;16.339;139132
4926;16.343;128773
4927;16.346;124208
4928;16.349;129790
4929;16.353;132079
4930;16.356;125426
4931;16.359;125110
4932;16.363;141007
4933;16.366;133247
4934;16.369;118237
4935;16.372;128166
4936;16.376;140778
4937;16.379;127990
4938;16.382;131716
4939;16.386;127626
4940;16.389;125791
4941;16.392;137187
4942;16.396;122196
4943;16.399;124313
4944;16.402;123485
4945;16.406;126498
4946;16.409;119934
4947;16.412;129453
4948;16.415;128462
4949;16.419;129311
4950;16.422;130041
4951;16.425;136060
4952;16.429;131450
4953;16.432;122798
4954;16.435;123335
4955;16.439;124008
4956;16.442;131124
4957;16.445;119407
4958;16.448;134872
4959;16.452;139923
4960;16.455;128649
4961;16.458;129266
4962;16.462;128264
4963;16.465;131529
4964;16.468;119039
4965;16.472;124488
4966;16.475;135291
4967;16.479;132511
4968;16.482;124254
4969;16.485;135863
4970;16.488;132039
4971;16.492;124918
4972;16.495;124116
4973;16.498;133447
4974;16.502;131137
4975;16.505;118821
4976;16.508;133426
4977;16.512;127822
4978;16.515;129600
4979;16.518;134492
4980;16.522;129275
4981;16.525;131252
4982;16.528;136836
4983;16.531;139625
4984;16.535;126871
4985;16.538;131064
4986;16.541;128471
4987;16.545;133171
4988;16.548;130878
4989;16.551;131074
4990;16.555;137852
4991;16.558;128231
4992;16.561;134316
4993;16.565;141655
4994;16.568;141205
4995;16.571;135496
4996;16.574;140273
4997;16.578;145792
4998;16.581;147390
4999;16.584;132235
5000;16.588;146437
5001;16.591;132770
5002;16.594;141833
5003;16.598;144551
5004;16.601;143842
5005;16.604;130527
5006;16.607;140866
5007;16.611;149374
5008;16.614;136622
5009;16.617;138424
5010;16.621;141708
5011;16.624;149126
5012;16.627;146770
5013;16.631;150041
5014;16.634;144497
5015;16.637;134042
5016;16.641;131862
5017;16.644;143610
5018;16.647;136479
5019;16.650;146672
5020;16.654;134798
5021;16.657;139941
5022;16.660;147886
5023;16.664;136832
5024;16.667;140662
5025;16.670;139064
5026;16.674;137437
5027;16.677;141310
5028;16.680;136901
5029;16.684;137633
5030;16.687;136177
5031;16.690;137063
5032;16.693;141028
5033;16.697;140579
5034;16.700;138389
5035;16.703;138181
5036;16.707;135661
5037;16.710;134436
5038;16.713;142118
5039;16.717;150317
5040;16.720;129866
5041;16.724;144704
5042;16.727;124134
5043;16.730;138500
5044;16.733;129773
5045;16.737;122680
5046;16.740;128312
5047;16.743;131214
5048;16.747;134561
5049;16.750;123646
5050;16.753;128986
5051;16.757;129134
5052;16.760;140998
5053;16.763;121180
5054;16.766;117123
5055;16.770;136259
5056;16.773;129884
5057;16.776;130928
5058;16.780;126852
5059;16.783;126328
5060;16.786;127271
5061;16.790;125038
5062;16.793;123169
5063;16.796;133617
5064;16.800;125085
5065;16.803;128374
5066;16.806;129070
5067;16.809;116880
5068;16.813;131402
5069;16.816;131906
5070;16.819;134192
5071;16.823;128865
5072;16.826;137783
5073;16.829;121911
5074;16.833;132309
5075;16.836;118120
5076;16.839;128423
5077;16.842;130328
5078;16.846;117632
5079;16.849;133100
5080;16.852;128568
5081;16.856;117537
5082;16.859;130685
5083;16.862;130038
5084;16.866;121956
5085;16.869;121263
5086;16.872;121906
5087;16.876;127888
5088;16.879;123013
5089;16.882;130712
5090;16.885;123583
5091;16.889;122195
5092;16.892;125049
5093;16.895;123264
5094;16.899;124170
5095;16.902;112475
5096;16.905;123304
5097;16.909;126400
5098;16.912;128135
5099;16.915;127111
5100;16.919;123158
5101;16.922;121380
5102;16.925;130524
5103;16.928;120154
5104;16.932;132249
5105;16.935;132097
5106;16.938;129018
5107;16.942;124833
5108;16.945;124651
5109;16.948;121660
5110;16.952;131667
5111;16.955;131005
5112;16.958;132559
5113;16.961;133628
5114;16.965;127516
5115;16.968;130223
5116;16.972;140606
5117;16.975;130928
5118;16.978;131226
5119;16.982;133606
5120;16.985;122793
5121;16.988;137095
5122;16.992;130477
5123;16.995;135116
5124;16.998;128953
5125;17.001;131841
5126;17.005;131802
5127;17.008;137047
5128;17.011;134875
5129;17.015;126713
5130;17.018;149722
5131;17.021;131864
5132;17.025;128908
5133;17.028;130033
5134;17.031;131325
5135;17.035;130064
5136;17.038;128987
5137;17.041;138136
5138;17.044;136807
5139;17.048;126439
5140;17.051;135844
5141;17.054;135636
5142;17.058;128485
5143;17.061;126063
5144;17.064;130990
5145;17.068;138398
5146;17.071;132666
5147;17.074;130639
5148;17.077;125450
5149;17.081;133663
5150;17.084;132184
5151;17.087;133831
5152;17.091;123959
5153;17.094;131210
5154;17.097;130844
5155;17.101;119971
5156;17.104;133885
5157;17.107;124689
5158;17.111;118847
5159;17.114;127749
5160;17.117;135380
5161;17.120;133526
5162;17.124;123250
5163;17.127;121578
5164;17.130;118862
5165;17.134;124908
5166;17.137;121155
5167;17.140;132943
5168;17.144;128301
5169;17.147;122096
5170;17.150;128357
5171;17.153;132128
5172;17.157;124891
5173;17.160;125944
5174;17.163;121300
5175;17.167;114462
5176;17.170;116383
5177;17.173;129546
5178;17.177;120017
5179;17.180;115515
5180;17.183;113010
5181;17.187;126133
5182;17.190;125730
5183;17.193;125238
5184;17.196;127702
5185;17.200;127951
5186;17.203;129890
5187;17.206;118966
5188;17.210;114861
5189;17.213;117561
5190;17.216;123706
5191;17.220;125648
5192;17.223;118181
5193;17.227;120700
5194;17.230;129162
5195;17.233;123483
5196;17.236;124716
5197;17.240;123730
5198;17.243;115234
5199;17.246;121421
5200;17.250;129941
5201;17.253;122471
5202;17.256;121816
5203;17.260;131138
5204;17.263;120431
5205;17.266;116907
5206;17.270;124657
5207;17.273;120741
5208;17.276;127413
5209;17.279;124686
5210;17.283;125431
5211;17.286;125945
5212;17.289;116589
5213;17.293;123477
5214;17.296;128981
5215;17.299;130796
5216;17.303;118480
5217;17.306;120129
5218;17.309;120131
5219;17.313;126476
5220;17.316;123478
5221;17.319;121582
5222;17.322;121840
5223;17.326;116301
5224;17.329;119548
5225;17.332;121195
5226;17.336;116293
5227;17.339;118538
5228;17.342;125465
5229;17.346;109078
5230;17.349;133727
5231;17.352;122031
5232;17.355;128764
5233;17.359;121494
5234;17.362;125170
5235;17.365;118656
5236;17.369;127015
5237;17.372;118723
5238;17.375;125074
5239;17.379;125312
5240;17.382;120692
5241;17.385;127180
5242;17.389;124285
5243;17.392;120179
5244;17.395;129990
5245;17.398;126063
5246;17.402;114302
5247;17.405;121679
5248;17.408;118785
5249;17.412;117514
5250;17.415;127456
5251;17.418;127200
5252;17.422;121618
5253;17.425;123734
5254;17.428;118536
5255;17.431;130855
5256;17.435;120212
5257;17.438;116308
5258;17.441;117858
5259;17.445;128035
5260;17.448;137226
5261;17.451;119801
5262;17.455;129335
5263;17.458;113421
5264;17.461;119411
5265;17.465;129226
5266;17.468;118467
5267;17.471;121690
5268;17.475;129233
5269;17.478;121489
5270;17.481;136439
5271;17.485;118603
5272;17.488;123034
5273;17.491;134615
5274;17.495;116990
5275;17.498;129299
5276;17.501;126321
5277;17.505;129601
5278;17.508;125853
5279;17.511;117834
5280;17.514;130261
5281;17.518;128726
5282;17.521;127730
5283;17.524;125952
5284;17.528;124982
5285;17.531;123857
5286;17.534;128592
5287;17.538;136827
5288;17.541;133138
5289;17.544;125202
5290;17.548;122245
5291;17.551;125807
5292;17.554;138940
5293;17.557;130346
5294;17.561;132528
5295;17.564;128610
5296;17.567;129186
5297;17.571;121353
5298;17.574;129077
5299;17.577;133193
5300;17.581;127560
5301;17.584;137146
5302;17.587;139294
5303;17.590;137334
5304;17.594;147532
5305;17.597;144768
5306;17.600;142744
5307;17.604;133342
5308;17.607;133216
5309;17.610;149444
5310;17.614;151255
5311;17.617;142775
5312;17.620;145373
5313;17.624;143680
5314;17.627;136500
5315;17.630;155170
5316;17.633;134133
5317;17.637;143825
5318;17.640;148983
5319;17.643;140803
5320;17.647;144491
5321;17.650;156842
5322;17.653;138103
5323;17.657;140244
5324;17.660;151188
5325;17.663;158440
5326;17.666;142929
5327;17.670;151903
5328;17.673;143397
5329;17.676;153730
5330;17.680;144210
5331;17.683;153815
5332;17.686;163907
5333;17.690;151890
5334;17.693;147336
5335;17.696;163457
5336;17.700;161541
5337;17.703;157334
5338;17.706;154615
5339;17.709;167460
5340;17.713;156117
5341;17.716;163274
5342;17.720;163645
5343;17.723;161465
5344;17.726;161150
5345;17.730;161447
5346;17.733;174292
5347;17.736;163571
5348;17.740;154477
5349;17.743;164932
5350;17.746;155188
5351;17.749;169548
5352;17.753;161038
5353;17.756;158346
5354;17.759;162187
5355;17.763;165587
5356;17.766;156451
5357;17.769;162683
5358;17.773;150429
5359;17.776;157196
5360;17.779;160171
5361;17.783;145572
5362;17.786;159544
5363;17.789;146986
5364;17.792;163635
5365;17.796;147961
5366;17.799;147148
5367;17.802;135078
5368;17.806;144519
5369;17.809;147244
5370;17.812;142289
5371;17.816;150041
5372;17.819;140605
5373;17.822;132845
5374;17.825;149027
5375;17.829;135050
5376;17.832;133261
5377;17.835;132606
5378;17.839;134920
5379;17.842;144168
5380;17.845;137836
5381;17.849;138032
5382;17.852;141973
5383;17.855;133788
5384;17.859;133903
5385;17.862;134118
5386;17.865;122195
5387;17.868;134072
5388;17.872;125739
5389;17.875;130448
5390;17.878;130764
5391;17.882;124487
5392;17.885;133009
5393;17.888;126204
5394;17.892;130174
5395;17.895;125810
5396;17.898;128759
5397;17.902;127097
5398;17.905;137677
5399;17.908;140106
5400;17.911;127319
5401;17.915;127878
5402;17.918;125053
5403;17.921;128138
5404;17.925;124245
5405;17.928;126623
5406;17.931;117165
5407;17.935;129675
5408;17.938;127832
5409;17.941;124589
5410;17.944;124586
5411;17.948;129863
5412;17.951;122943
5413;17.954;120360
5414;17.958;134824
5415;17.961;126335
5416;17.964;123541
5417;17.968;128800
5418;17.971;128893
5419;17.975;128731
5420;17.978;116206
5421;17.981;122268
5422;17.984;127380
5423;17.988;118653
5424;17.991;131183
5425;17.994;125704
5426;17.998;129838
5427;18.001;129325
5428;18.004;116981
5429;18.008;130701
5430;18.011;132203
5431;18.014;137652
5432;18.018;130962
5433;18.021;127748
5434;18.024;131723
5435;18.027;131460
5436;18.031;138773
5437;18.034;124351
5438;18.037;123977
5439;18.041;129530
5440;18.044;127115
5441;18.047;132888
5442;18.051;137641
5443;18.054;122944
5444;18.057;136043
5445;18.060;132690
5446;18.064;126974
5447;18.067;131371
5448;18.070;128511
5449;18.074;133555
5450;18.077;140831
5451;18.080;130868
5452;18.084;128908
5453;18.087;139791
5454;18.090;138127
5455;18.094;137015
5456;18.097;128491
5457;18.100;138854
5458;18.103;133524
5459;18.107;145567
5460;18.110;143649
5461;18.113;134142
5462;18.117;137758
5463;18.120;141655
5464;18.123;138652
5465;18.127;143983
5466;18.130;140687
5467;18.133;134866
5468;18.137;145042
5469;18.140;145269
5470;18.143;144439
5471;18.146;146400
5472;18.150;142256
5473;18.153;144781
5474;18.156;133758
5475;18.160;139081
5476;18.163;149939
5477;18.166;139637
5478;18.170;138345
5479;18.173;139916
5480;18.176;146340
5481;18.179;130762
5482;18.183;139861
5483;18.186;132753
5484;18.189;154066
5485;18.193;137846
5486;18.196;143401
5487;18.199;150764
5488;18.203;134608
5489;18.206;146718
5490;18.209;158612
5491;18.213;150607
5492;18.216;152364
5493;18.219;160256
5494;18.223;147378
5495;18.226;163420
5496;18.229;142322
5497;18.233;148601
5498;18.236;149703
5499;18.239;164108
5500;18.243;147466
5501;18.246;150709
5502;18.249;146434
5503;18.253;151999
5504;18.256;150412
5505;18.259;147990
5506;18.262;167014
5507;18.266;168749
5508;18.269;174034
5509;18.272;154056
5510;18.276;166489
5511;18.279;159470
5512;18.282;168323
5513;18.286;174375
5514;18.289;178434
5515;18.292;164168
5516;18.295;166948
5517;18.299;174455
5518;18.302;187109
5519;18.305;172128
5520;18.309;176009
5521;18.312;182230
5522;18.315;194905
5523;18.319;178467
5524;18.322;171240
5525;18.325;184553
5526;18.329;185504
5527;18.332;183606
5528;18.335;184493
5529;18.338;195007
5530;18.342;187289
5531;18.345;201466
5532;18.348;186472
5533;18.352;187031
5534;18.355;198423
5535;18.358;192700
5536;18.362;196194
5537;18.365;203955
5538;18.368;200320
5539;18.372;194278
5540;18.375;196592
5541;18.378;203562
5542;18.381;207417
5543;18.385;196941
5544;18.388;196873
5545;18.391;193110
5546;18.395;200590
5547;18.398;174988
5548;18.401;195522
5549;18.405;178587
5550;18.408;187067
5551;18.411;186191
5552;18.414;195232
5553;18.418;178496
5554;18.421;178318
5555;18.424;176834
5556;18.428;174146
5557;18.431;167578
5558;18.434;168155
5559;18.438;170300
5560;18.441;158292
5561;18.444;158332
5562;18.448;166943
5563;18.451;155470
5564;18.454;150954
5565;18.457;143371
5566;18.461;155311
5567;18.464;146795
5568;18.467;159004
5569;18.471;143698
5570;18.474;144912
5571;18.478;149015
5572;18.481;147156
5573;18.484;154928
5574;18.488;147581
5575;18.491;150348
5576;18.494;141193
5577;18.497;159851
5578;18.501;146996
5579;18.504;138951
5580;18.507;149778
5581;18.511;140822
5582;18.514;149647
5583;18.517;150162
5584;18.521;144403
5585;18.524;146461
5586;18.527;147913
5587;18.531;161191
5588;18.534;166119
5589;18.537;161950
5590;18.540;161048
5591;18.544;164163
5592;18.547;172071
5593;18.550;157628
5594;18.554;171307
5595;18.557;174834
5596;18.560;168567
5597;18.564;174039
5598;18.567;185841
5599;18.570;171010
5600;18.573;171811
5601;18.577;181529
5602;18.580;177706
5603;18.583;171757
5604;18.587;174682
5605;18.590;171246
5606;18.593;167049
5607;18.597;174296
5608;18.600;181558
5609;18.603;179846
5610;18.607;184152
5611;18.610;172169
5612;18.613;181526
5613;18.616;186725
5614;18.620;172519
5615;18.623;178035
5616;18.626;184379
5617;18.630;182419
5618;18.633;170836
5619;18.636;167862
5620;18.640;163041
5621;18.643;166484
5622;18.646;157840
5623;18.649;157873
5624;18.653;162754
5625;18.656;158380
5626;18.659;155460
5627;18.663;158180
5628;18.666;148808
5629;18.669;151672
5630;18.673;159911
5631;18.676;150482
5632;18.679;144174
5633;18.683;153114
5634;18.686;141605
5635;18.689;144671
5636;18.692;142312
5637;18.696;135657
5638;18.699;139819
5639;18.702;127707
5640;18.706;135259
5641;18.709;142166
5642;18.712;141079
5643;18.716;129946
5644;18.719;128900
5645;18.723;133126
5646;18.726;122481
5647;18.729;133622
5648;18.732;114288
5649;18.736;129463
5650;18.739;128505
5651;18.742;132579
5652;18.746;122941
5653;18.749;127422
5654;18.752;126285
5655;18.756;123791
5656;18.759;133491
5657;18.762;118709
5658;18.766;126503
5659;18.769;128176
5660;18.772;124989
5661;18.775;125504
5662;18.779;134191
5663;18.782;126954
5664;18.785;120823
5665;18.789;119222
5666;18.792;127492
5667;18.795;121308
5668;18.799;132273
5669;18.802;128960
5670;18.805;123102
5671;18.808;114923
5672;18.812;121874
5673;18.815;118432
5674;18.818;126920
5675;18.822;123599
5676;18.825;126046
5677;18.828;126164
5678;18.832;125408
5679;18.835;130537
5680;18.838;129629
5681;18.842;124156
5682;18.845;132557
5683;18.848;126787
5684;18.851;127527
5685;18.855;124227
5686;18.858;122646
5687;18.861;125026
5688;18.865;131887
5689;18.868;128702
5690;18.871;130974
5691;18.875;127547
5692;18.878;129465
5693;18.881;128520
5694;18.885;134021
5695;18.888;130762
5696;18.891;122714
5697;18.894;128458
5698;18.898;138634
5699;18.901;135447
5700;18.904;131977
5701;18.908;129138
5702;18.911;135266
5703;18.914;134694
5704;18.918;141796
5705;18.921;132576
5706;18.924;126428
5707;18.927;122626
5708;18.931;130825
5709;18.934;130867
5710;18.937;134055
5711;18.941;128548
5712;18.944;124268
5713;18.947;123055
5714;18.951;134722
5715;18.954;134915
5716;18.957;134238
5717;18.961;123066
5718;18.964;136788
5719;18.967;134463
5720;18.971;134235
5721;18.974;134409
5722;18.977;132435
5723;18.981;134954
5724;18.984;135958
5725;18.987;133605
5726;18.991;132026
5727;18.994;129899
5728;18.997;138334
5729;19.001;135365
5730;19.004;136426
5731;19.007;137408
5732;19.010;135941
5733;19.014;154264
5734;19.017;138810
5735;19.020;147943
5736;19.024;136939
5737;19.027;158865
5738;19.030;144491
5739;19.034;152419
5740;19.037;150447
5741;19.040;164872
5742;19.043;162369
5743;19.047;161872
5744;19.050;169817
5745;19.053;181784
5746;19.057;175576
5747;19.060;199988
5748;19.063;196920
5749;19.067;207841
5750;19.070;235195
5751;19.073;231237
5752;19.077;228567
5753;19.080;266781
5754;19.083;259347
5755;19.086;265659
5756;19.090;296291
5757;19.093;310795
5758;19.096;320382
5759;19.100;362120
5760;19.103;340884
5761;19.106;368845
5762;19.110;394431
5763;19.113;448140
5764;19.116;448725
5765;19.120;483080
5766;19.123;498962
5767;19.126;526848
5768;19.129;548975
5769;19.133;611290
5770;19.136;594710
5771;19.139;628563
5772;19.143;665732
5773;19.146;710158
5774;19.149;733016
5775;19.153;761557
5776;19.156;781193
5777;19.159;817061
5778;19.162;851919
5779;19.166;931388
5780;19.169;942363
5781;19.172;989977
5782;19.176;993681
5783;19.179;1036010
5784;19.182;1088152
5785;19.186;1091492
5786;19.189;1123966
5787;19.192;1168630
5788;19.196;1223933
5789;19.199;1182979
5790;19.202;1242859
5791;19.205;1286831
5792;19.209;1304153
5793;19.212;1355370
5794;19.215;1368895
5795;19.219;1392860
5796;19.222;1406570
5797;19.226;1438561
5798;19.229;1449556
5799;19.232;1475953
5800;19.236;1454716
5801;19.239;1483015
5802;19.242;1460599
5803;19.245;1475771
5804;19.249;1493975
5805;19.252;1474555
5806;19.255;1506223
5807;19.259;1489182
5808;19.262;1451329
5809;19.265;1456432
5810;19.269;1485712
5811;19.272;1470928
5812;19.275;1432533
5813;19.278;1417845
5814;19.282;1412717
5815;19.285;1394101
5816;19.288;1389018
5817;19.292;1383105
5818;19.295;1328832
5819;19.298;1288422
5820;19.302;1235242
5821;19.305;1256585
5822;19.308;1235150
5823;19.312;1133847
5824;19.315;1122453
5825;19.318;1087760
5826;19.321;1060126
5827;19.325;1024812
5828;19.328;989815
5829;19.331;964023
5830;19.335;902774
5831;19.338;872359
5832;19.341;840516
5833;19.345;782256
5834;19.348;731684
5835;19.351;699461
5836;19.355;662219
5837;19.358;647095
5838;19.361;583668
5839;19.364;566829
5840;19.368;543077
5841;19.371;496456
5842;19.374;494962
5843;19.378;453308
5844;19.381;449606
5845;19.384;414749
5846;19.388;382226
5847;19.391;377590
5848;19.394;359469
5849;19.397;320698
5850;19.401;310949
5851;19.404;291171
5852;19.407;284940
5853;19.411;261482
5854;19.414;253022
5855;19.417;245325
5856;19.421;246193
5857;19.424;239423
5858;19.427;205229
5859;19.431;200754
5860;19.434;202221
5861;19.437;192376
5862;19.440;194119
5863;19.444;193921
5864;19.447;180213
5865;19.450;185473
5866;19.454;170519
5867;19.457;167256
5868;19.460;170127
5869;19.464;163478
5870;19.467;161000
5871;19.471;162642
5872;19.474;156717
5873;19.477;157779
5874;19.480;150651
5875;19.484;154442
5876;19.487;156271
5877;19.490;145568
5878;19.494;147587
5879;19.497;159634
5880;19.500;145972
5881;19.504;142232
5882;19.507;155863
5883;19.510;150360
5884;19.513;145301
5885;19.517;154331
5886;19.520;145644
5887;19.523;150265
5888;19.527;148160
5889;19.530;145934
5890;19.533;154093
5891;19.537;160743
5892;19.540;149340
5893;19.543;159445
5894;19.547;151554
5895;19.550;160435
5896;19.553;160219
5897;19.556;165916
5898;19.560;160980
5899;19.563;177281
5900;19.566;172305
5901;19.570;169848
5902;19.573;169491
5903;19.576;166067
5904;19.580;183992
5905;19.583;185594
5906;19.586;174576
5907;19.590;187547
5908;19.593;202255
5909;19.596;195626
5910;19.599;207448
5911;19.603;208608
5912;19.606;211859
5913;19.609;208800
5914;19.613;208350
5915;19.616;212980
5916;19.619;236853
5917;19.623;235683
5918;19.626;236377
5919;19.629;222089
5920;19.632;233083
5921;19.636;228539
5922;19.639;247973
5923;19.642;236385
5924;19.646;254070
5925;19.649;254689
5926;19.652;234434
5927;19.656;259228
5928;19.659;263055
5929;19.662;257861
5930;19.666;254826
5931;19.669;264468
5932;19.672;260132
5933;19.675;244812
5934;19.679;241419
5935;19.682;248628
5936;19.685;261480
5937;19.689;255378
5938;19.692;261722
5939;19.695;242983
5940;19.699;237992
5941;19.702;241449
5942;19.705;250073
5943;19.709;231125
5944;19.712;229920
5945;19.715;241730
5946;19.718;234222
5947;19.722;225485
5948;19.725;215836
5949;19.729;223739
5950;19.732;224356
5951;19.735;212275
5952;19.739;204082
5953;19.742;197145
5954;19.745;193593
5955;19.749;186016
5956;19.752;188580
5957;19.755;173079
5958;19.758;176144
5959;19.762;183925
5960;19.765;179787
5961;19.768;181045
5962;19.772;172056
5963;19.775;161642
5964;19.778;168007
5965;19.782;158894
5966;19.785;152642
5967;19.788;158595
5968;19.791;149355
5969;19.795;153373
5970;19.798;141398
5971;19.801;147117
5972;19.805;147150
5973;19.808;155924
5974;19.811;134954
5975;19.815;146705
5976;19.818;131487
5977;19.821;144087
5978;19.825;138545
5979;19.828;135984
5980;19.831;131774
5981;19.834;144408
5982;19.838;134428
5983;19.841;138028
5984;19.844;143896
5985;19.848;125901
5986;19.851;120845
5987;19.854;137799
5988;19.858;129757
5989;19.861;130849
5990;19.864;131054
5991;19.867;124181
5992;19.871;131145
5993;19.874;125322
5994;19.877;133575
5995;19.881;132686
5996;19.884;121507
5997;19.887;136400
5998;19.891;129469
5999;19.894;126172
6000;19.897;127166
6001;19.901;132718
6002;19.904;121987
6003;19.907;117114
6004;19.910;128729
6005;19.914;125706
6006;19.917;140384
6007;19.920;128866
6008;19.924;124190
6009;19.927;124735
6010;19.930;113375
6011;19.934;130199
6012;19.937;121257
6013;19.940;135738
6014;19.944;116423
6015;19.947;119756
6016;19.950;130283
6017;19.953;122036
6018;19.957;126344
6019;19.960;127530
6020;19.963;125351
6021;19.967;127867
6022;19.970;129995
6023;19.974;125959
6024;19.977;125562
6025;19.980;121045
6026;19.984;125097
6027;19.987;125195
6028;19.990;120845
6029;19.993;127774
6030;19.997;128056
6031;20.000;124695
6032;20.003;125088
6033;20.007;118120
6034;20.010;116600
6035;20.013;124098
6036;20.017;115589
6037;20.020;123354
6038;20.023;124624
6039;20.026;120934
6040;20.030;123756
6041;20.033;117338
6042;20.036;128727
6043;20.040;124125
6044;20.043;127716
6045;20.046;127722
6046;20.050;125160
6047;20.053;118207
6048;20.056;126258
6049;20.060;120302
6050;20.063;123086
6051;20.066;129372
6052;20.069;122313
6053;20.073;122605
6054;20.076;125735
6055;20.079;119496
6056;20.083;133663
6057;20.086;127589
6058;20.089;131088
6059;20.093;128514
6060;20.096;131956
6061;20.099;121971
6062;20.102;131820
6063;20.106;124021
6064;20.109;113808
6065;20.112;126076
6066;20.116;114198
6067;20.119;126281
6068;20.122;136670
6069;20.126;134545
6070;20.129;134851
6071;20.132;134045
6072;20.136;136924
6073;20.139;127828
6074;20.142;137746
6075;20.145;118275
6076;20.149;137334
6077;20.152;137270
6078;20.155;135202
6079;20.159;125349
6080;20.162;142255
6081;20.165;137405
6082;20.169;134357
6083;20.172;138775
6084;20.175;143542
6085;20.179;144965
6086;20.182;146325
6087;20.185;137324
6088;20.188;139846
6089;20.192;144795
6090;20.195;142550
6091;20.198;145649
6092;20.202;153187
6093;20.205;140114
6094;20.208;141493
6095;20.212;156760
6096;20.215;133994
6097;20.218;140264
6098;20.222;143036
6099;20.225;147913
6100;20.228;148197
6101;20.232;149308
6102;20.235;148281
6103;20.238;149192
6104;20.242;148548
6105;20.245;141466
6106;20.248;146298
6107;20.252;141180
6108;20.255;146180
6109;20.258;143883
6110;20.261;146409
6111;20.265;150737
6112;20.268;149185
6113;20.271;136044
6114;20.275;141400
6115;20.278;136908
6116;20.281;141192
6117;20.285;137972
6118;20.288;135897
6119;20.291;142476
6120;20.295;141104
6121;20.298;139186
6122;20.301;135868
6123;20.304;140229
6124;20.308;140437
6125;20.311;137871
6126;20.314;132028
6127;20.318;138036
6128;20.321;139164
6129;20.324;139406
6130;20.328;139779
6131;20.331;130669
6132;20.334;134849
6133;20.338;140833
6134;20.341;123977
6135;20.344;129074
6136;20.347;130645
6137;20.351;134855
6138;20.354;127859
6139;20.357;128836
6140;20.361;132953
6141;20.364;134647
6142;20.367;136825
6143;20.371;126390
6144;20.374;135363
6145;20.377;126066
6146;20.380;126658
6147;20.384;128865
6148;20.387;132627
6149;20.390;131607
6150;20.394;139272
6151;20.397;126431
6152;20.400;123728
6153;20.404;128897
6154;20.407;135609
6155;20.410;127788
6156;20.414;131735
6157;20.417;132246
6158;20.420;132170
6159;20.423;129344
6160;20.427;132179
6161;20.430;118606
6162;20.433;129587
6163;20.437;118456
6164;20.440;121195
6165;20.443;137090
6166;20.447;140255
6167;20.450;133442
6168;20.453;128615
6169;20.456;131849
6170;20.460;125998
6171;20.463;126757
6172;20.466;133743
6173;20.470;135704
6174;20.473;124163
6175;20.477;125874
6176;20.480;133804
6177;20.483;128660
6178;20.487;131740
6179;20.490;123894
6180;20.493;125824
6181;20.496;126016
6182;20.500;127663
6183;20.503;111672
6184;20.506;120122
6185;20.510;124073
6186;20.513;130376
6187;20.516;116356
6188;20.520;124873
6189;20.523;127685
6190;20.526;130129
6191;20.530;126908
6192;20.533;122271
6193;20.536;122605
6194;20.539;126073
6195;20.543;119601
6196;20.546;118203
6197;20.549;125069
6198;20.553;110449
6199;20.556;130576
6200;20.559;124653
6201;20.563;110276
6202;20.566;125812
6203;20.569;120775
6204;20.573;128163
6205;20.576;124042
6206;20.579;121115
6207;20.582;114176
6208;20.586;119263
6209;20.589;117493
6210;20.592;123340
6211;20.596;119216
6212;20.599;123457
6213;20.602;126959
6214;20.606;114471
6215;20.609;117141
6216;20.612;121856
6217;20.615;121667
6218;20.619;113237
6219;20.622;118780
6220;20.625;132941
6221;20.629;123526
6222;20.632;127897
6223;20.635;124121
6224;20.639;116313
6225;20.642;119864
6226;20.645;119110
6227;20.649;120298
6228;20.652;132583
6229;20.655;119098
6230;20.658;120712
6231;20.662;120705
6232;20.665;113303
6233;20.668;119243
6234;20.672;116622
6235;20.675;119790
6236;20.678;128855
6237;20.682;130741
6238;20.685;123255
6239;20.688;111327
6240;20.691;115506
6241;20.695;123603
6242;20.698;124439
6243;20.701;124691
6244;20.705;117192
6245;20.708;119692
6246;20.711;121984
6247;20.715;124666
6248;20.718;115973
6249;20.722;117777
6250;20.725;112875
6251;20.728;123498
6252;20.731;117867
6253;20.735;125401
6254;20.738;114849
6255;20.741;123242
6256;20.745;126282
6257;20.748;117533
6258;20.751;131992
6259;20.755;129340
6260;20.758;122163
6261;20.761;137548
6262;20.765;126627
6263;20.768;122784
6264;20.771;126459
6265;20.774;128051
6266;20.778;129504
6267;20.781;128781
6268;20.784;114908
6269;20.788;114410
6270;20.791;119814
6271;20.794;128056
6272;20.798;120781
6273;20.801;126172
6274;20.804;129984
6275;20.808;120973
6276;20.811;134113
6277;20.814;120898
6278;20.817;117365
6279;20.821;127731
6280;20.824;123374
6281;20.827;120886
6282;20.831;134951
6283;20.834;129504
6284;20.837;122613
6285;20.841;124087
6286;20.844;128206
6287;20.847;121002
6288;20.850;114589
6289;20.854;133169
6290;20.857;125017
6291;20.860;122235
6292;20.864;122134
6293;20.867;129641
6294;20.870;119837
6295;20.874;123598
6296;20.877;130227
6297;20.880;121071
6298;20.884;129311
6299;20.887;129993
6300;20.890;133739
6301;20.893;125667
6302;20.897;118404
6303;20.900;128140
6304;20.903;126699
6305;20.907;123449
6306;20.910;124577
6307;20.913;117484
6308;20.917;124716
6309;20.920;121382
6310;20.923;122508
6311;20.927;127250
6312;20.930;122791
6313;20.933;130480
6314;20.936;116499
6315;20.940;127367
6316;20.943;124369
6317;20.946;124497
6318;20.950;123865
6319;20.953;126522
6320;20.956;133493
6321;20.960;120242
6322;20.963;129782
6323;20.966;132350
6324;20.970;123881
6325;20.973;126363
6326;20.976;131823
6327;20.980;125815
6328;20.983;124262
6329;20.986;133479
6330;20.990;133577
6331;20.993;127038
6332;20.996;131809
6333;21.000;132791
6334;21.003;138024
6335;21.006;134077
6336;21.009;138818
6337;21.013;134477
6338;21.016;138113
6339;21.019;137021
6340;21.023;137629
6341;21.026;144339
6342;21.029;139433
6343;21.033;143433
6344;21.036;140491
6345;21.039;142116
6346;21.043;137733
6347;21.046;143512
6348;21.049;144469
6349;21.052;146716
6350;21.056;131741
6351;21.059;143534
6352;21.062;143281
6353;21.066;137971
6354;21.069;150713
6355;21.072;149689
6356;21.076;148461
6357;21.079;142067
6358;21.082;139824
6359;21.085;144246
6360;21.089;150541
6361;21.092;150910
6362;21.095;147048
6363;21.099;150075
6364;21.102;161897
6365;21.105;139976
6366;21.109;140053
6367;21.112;134799
6368;21.115;154815
6369;21.119;140749
6370;21.122;144510
6371;21.125;141949
6372;21.128;134576
6373;21.132;141069
6374;21.135;142001
6375;21.138;144777
6376;21.142;149451
6377;21.145;137309
6378;21.148;146607
6379;21.152;139204
6380;21.155;135233
6381;21.158;148401
6382;21.162;142426
6383;21.165;142641
6384;21.168;144988
6385;21.171;132090
6386;21.175;136894
6387;21.178;143345
6388;21.181;143878
6389;21.185;142053
6390;21.188;148062
6391;21.191;145515
6392;21.195;144140
6393;21.198;128173
6394;21.201;134038
6395;21.204;138795
6396;21.208;140719
6397;21.211;142101
6398;21.214;137776
6399;21.218;128769
6400;21.221;137834
6401;21.225;137632
6402;21.228;137123
6403;21.231;136956
6404;21.235;141389
6405;21.238;139677
6406;21.241;145311
6407;21.244;143083
6408;21.248;135429
6409;21.251;134490
6410;21.254;140175
6411;21.258;139342
6412;21.261;129782
6413;21.264;134975
6414;21.268;127019
6415;21.271;131571
6416;21.274;138999
6417;21.278;139877
6418;21.281;134391
6419;21.284;139709
6420;21.287;135866
6421;21.291;142629
6422;21.294;141805
6423;21.297;150637
6424;21.301;145046
6425;21.304;140442
6426;21.307;145095
6427;21.311;148822
6428;21.314;141931
6429;21.317;159916
6430;21.320;149661
6431;21.324;146528
6432;21.327;148331
6433;21.330;154377
6434;21.334;154099
6435;21.337;155946
6436;21.340;153539
6437;21.344;165374
6438;21.347;153746
6439;21.350;170488
6440;21.354;178377
6441;21.357;173385
6442;21.360;166242
6443;21.363;179911
6444;21.367;166002
6445;21.370;184070
6446;21.373;202387
6447;21.377;181635
6448;21.380;189520
6449;21.383;190851
6450;21.387;197701
6451;21.390;187693
6452;21.393;205488
6453;21.397;191405
6454;21.400;207141
6455;21.403;204401
6456;21.406;193211
6457;21.410;190153
6458;21.413;200667
6459;21.416;200794
6460;21.420;197168
6461;21.423;190047
6462;21.426;198578
6463;21.430;197973
6464;21.433;195135
6465;21.436;205011
6466;21.439;209905
6467;21.443;194030
6468;21.446;204214
6469;21.449;194026
6470;21.453;200277
6471;21.456;199752
6472;21.459;205130
6473;21.463;200089
6474;21.466;186685
6475;21.470;183314
6476;21.473;181323
6477;21.477;181558
6478;21.480;179092
6479;21.483;174172
6480;21.486;166010
6481;21.490;173811
6482;21.493;167704
6483;21.496;171317
6484;21.500;164913
6485;21.503;168652
6486;21.506;160097
6487;21.510;173155
6488;21.513;159762
6489;21.516;145305
6490;21.519;159836
6491;21.523;156213
6492;21.526;156161
6493;21.529;145672
6494;21.533;142149
6495;21.536;148248
6496;21.539;143289
6497;21.543;155735
6498;21.546;141435
6499;21.549;148470
6500;21.553;154209
6501;21.556;139913
6502;21.559;142265
6503;21.562;133674
6504;21.566;131865
6505;21.569;148945
6506;21.572;139733
6507;21.576;143854
6508;21.579;143280
6509;21.582;136577
6510;21.586;125702
6511;21.589;124491
6512;21.592;133866
6513;21.595;143026
6514;21.599;126587
6515;21.602;133411
6516;21.605;138138
6517;21.609;137395
6518;21.612;131058
6519;21.615;130960
6520;21.619;132149
6521;21.622;135039
6522;21.625;132860
6523;21.629;128340
6524;21.632;124535
6525;21.635;128321
6526;21.639;133508
6527;21.642;134793
6528;21.645;127953
6529;21.648;133589
6530;21.652;129581
6531;21.655;137099
6532;21.658;137994
6533;21.662;134020
6534;21.665;122596
6535;21.668;126954
6536;21.672;130556
6537;21.675;128072
6538;21.678;124671
6539;21.682;128677
6540;21.685;130783
6541;21.688;121831
6542;21.691;129169
6543;21.695;123988
6544;21.698;117798
6545;21.701;129515
6546;21.705;125696
6547;21.708;126748
6548;21.711;133368
6549;21.715;137038
6550;21.718;138628
6551;21.722;120229
6552;21.725;128767
6553;21.728;122427
6554;21.731;127320
6555;21.735;126643
6556;21.738;116838
6557;21.741;124683
6558;21.745;134024
6559;21.748;122054
6560;21.751;126588
6561;21.755;125786
6562;21.758;134447
6563;21.761;130874
6564;21.764;136208
6565;21.768;121119
6566;21.771;121017
6567;21.774;120720
6568;21.778;119549
6569;21.781;118051
6570;21.784;113450
6571;21.788;119503
6572;21.791;124126
6573;21.794;130791
6574;21.798;116146
6575;21.801;123512
6576;21.804;126600
6577;21.807;127593
6578;21.811;121499
6579;21.814;124655
6580;21.817;132352
6581;21.821;132765
6582;21.824;127293
6583;21.827;123015
6584;21.831;126266
6585;21.834;121954
6586;21.837;125999
6587;21.840;119173
6588;21.844;127640
6589;21.847;130254
6590;21.850;119311
6591;21.854;130590
6592;21.857;121296
6593;21.860;130212
6594;21.864;126695
6595;21.867;120258
6596;21.870;117797
6597;21.874;119708
6598;21.877;128938
6599;21.880;127135
6600;21.883;111046
6601;21.887;120720
6602;21.890;126178
6603;21.893;124031
6604;21.897;124413
6605;21.900;122401
6606;21.903;130599
6607;21.907;123319
6608;21.910;124060
6609;21.913;141876
6610;21.917;129359
6611;21.920;132767
6612;21.923;134634
6613;21.926;131437
6614;21.930;132696
6615;21.933;129278
6616;21.936;139346
6617;21.940;139793
6618;21.943;129004
6619;21.946;144685
6620;21.950;139247
6621;21.953;135902
6622;21.956;143396
6623;21.959;134429
6624;21.963;143210
6625;21.966;152188
6626;21.970;139007
6627;21.973;144694
6628;21.976;151993
6629;21.980;143486
6630;21.983;142932
6631;21.986;149840
6632;21.990;150576
6633;21.993;152174
6634;21.996;159752
6635;21.999;160181
6636;22.003;166135
6637;22.006;164752
6638;22.009;174798
6639;22.013;166819
6640;22.016;182698
6641;22.019;188702
6642;22.023;186581
6643;22.026;192076
6644;22.029;204712
6645;22.033;212131
6646;22.036;214873
6647;22.039;211932
6648;22.042;227645
6649;22.046;241582
6650;22.049;239641
6651;22.052;270224
6652;22.056;295485
6653;22.059;295898
6654;22.062;304735
6655;22.066;321889
6656;22.069;331577
6657;22.072;360941
6658;22.075;360639
6659;22.079;399299
6660;22.082;407965
6661;22.085;434106
6662;22.089;469884
6663;22.092;520223
6664;22.095;501202
6665;22.099;550596
6666;22.102;573491
6667;22.105;617240
6668;22.109;626797
6669;22.112;664063
6670;22.115;685288
6671;22.118;735934
6672;22.122;741855
6673;22.125;794037
6674;22.128;835905
6675;22.132;853196
6676;22.135;881004
6677;22.138;922818
6678;22.142;935869
6679;22.145;973954
6680;22.148;984682
6681;22.152;1027622
6682;22.155;1032039
6683;22.158;1028002
6684;22.161;1101815
6685;22.165;1113198
6686;22.168;1166036
6687;22.171;1150208
6688;22.175;1117330
6689;22.178;1102127
6690;22.181;1179287
6691;22.185;1172521
6692;22.188;1189640
6693;22.191;1147948
6694;22.194;1163491
6695;22.198;1181079
6696;22.201;1151825
6697;22.204;1152231
6698;22.208;1142490
6699;22.211;1086857
6700;22.214;1065043
6701;22.218;1104167
6702;22.221;1057146
6703;22.225;1028395
6704;22.228;1041721
6705;22.231;1003978
6706;22.234;957397
6707;22.238;917303
6708;22.241;891294
6709;22.244;863332
6710;22.248;852376
6711;22.251;818857
6712;22.254;784515
6713;22.258;757752
6714;22.261;727472
6715;22.264;684951
6716;22.268;658959
6717;22.271;626828
6718;22.274;600462
6719;22.277;561562
6720;22.281;520369
6721;22.284;521308
6722;22.287;522559
6723;22.291;467674
6724;22.294;452866
6725;22.297;416152
6726;22.301;401207
6727;22.304;376734
6728;22.307;364027
6729;22.311;350871
6730;22.314;324005
6731;22.317;304739
6732;22.320;284676
6733;22.324;275515
6734;22.327;254812
6735;22.330;251956
6736;22.334;233709
6737;22.337;207741
6738;22.340;221561
6739;22.344;209387
6740;22.347;200593
6741;22.350;192059
6742;22.353;194458
6743;22.357;175504
6744;22.360;180816
6745;22.363;172174
6746;22.367;156696
6747;22.370;168773
6748;22.373;167399
6749;22.377;155199
6750;22.380;159038
6751;22.383;160641
6752;22.387;155231
6753;22.390;145566
6754;22.393;153888
6755;22.396;142186
6756;22.400;143513
6757;22.403;136380
6758;22.406;138083
6759;22.410;144446
6760;22.413;146655
6761;22.416;133065
6762;22.420;144655
6763;22.423;132831
6764;22.426;138586
6765;22.429;149901
6766;22.433;138160
6767;22.436;136732
6768;22.439;135922
6769;22.443;132736
6770;22.446;141202
6771;22.449;134557
6772;22.453;126636
6773;22.456;141051
6774;22.459;132010
6775;22.463;134436
6776;22.466;140083
6777;22.469;136746
6778;22.473;125855
6779;22.476;127255
6780;22.479;125232
6781;22.483;123403
6782;22.486;125709
6783;22.489;128857
6784;22.493;135368
6785;22.496;138261
6786;22.499;122463
6787;22.503;128982
6788;22.506;134977
6789;22.509;126590
6790;22.512;131717
6791;22.516;127088
6792;22.519;135087
6793;22.522;129261
6794;22.526;130990
6795;22.529;137898
6796;22.532;130198
6797;22.536;129707
6798;22.539;131520
6799;22.542;140771
6800;22.546;129191
6801;22.549;127873
6802;22.552;143935
6803;22.555;131616
6804;22.559;131654
6805;22.562;121332
6806;22.565;128266
6807;22.569;137633
6808;22.572;130164
6809;22.575;133765
6810;22.579;137064
6811;22.582;140730
6812;22.585;147518
6813;22.588;136989
6814;22.592;137836
6815;22.595;141236
6816;22.598;137285
6817;22.602;131438
6818;22.605;146456
6819;22.608;130106
6820;22.612;138707
6821;22.615;141670
6822;22.618;146820
6823;22.622;155605
6824;22.625;145408
6825;22.628;146860
6826;22.631;159983
6827;22.635;153457
6828;22.638;157965
6829;22.641;157496
6830;22.645;163694
6831;22.648;179166
6832;22.651;163520
6833;22.655;178491
6834;22.658;172519
6835;22.661;174745
6836;22.664;194991
6837;22.668;188006
6838;22.671;205951
6839;22.674;220815
6840;22.678;216984
6841;22.681;234136
6842;22.684;237779
6843;22.688;249418
6844;22.691;240850
6845;22.694;251468
6846;22.698;257341
6847;22.701;269279
6848;22.704;277992
6849;22.707;280341
6850;22.711;316088
6851;22.714;302236
6852;22.717;308104
6853;22.721;347289
6854;22.724;336695
6855;22.728;348922
6856;22.731;360538
6857;22.734;361195
6858;22.738;391345
6859;22.741;368441
6860;22.744;390162
6861;22.747;410561
6862;22.751;387460
6863;22.754;396824
6864;22.757;387861
6865;22.761;424396
6866;22.764;412502
6867;22.767;425759
6868;22.771;400259
6869;22.774;418654
6870;22.777;410293
6871;22.781;408372
6872;22.784;414539
6873;22.787;389816
6874;22.790;388480
6875;22.794;384462
6876;22.797;402185
6877;22.800;381556
6878;22.804;371802
6879;22.807;368203
6880;22.810;361800
6881;22.814;347005
6882;22.817;358730
6883;22.820;344411
6884;22.823;343308
6885;22.827;340240
6886;22.830;312254
6887;22.833;312078
6888;22.837;295597
6889;22.840;286328
6890;22.843;296223
6891;22.847;269798
6892;22.850;260333
6893;22.853;250293
6894;22.857;246066
6895;22.860;235996
6896;22.863;243605
6897;22.866;233181
6898;22.870;220134
6899;22.873;223897
6900;22.876;211934
6901;22.880;215317
6902;22.883;198616
6903;22.886;205940
6904;22.890;185895
6905;22.893;195103
6906;22.896;196774
6907;22.900;178025
6908;22.903;171662
6909;22.906;159770
6910;22.909;163254
6911;22.913;157310
6912;22.916;152771
6913;22.919;157778
6914;22.923;151049
6915;22.926;152492
6916;22.929;156492
6917;22.933;150718
6918;22.936;144111
6919;22.939;145391
6920;22.942;137720
6921;22.946;132741
6922;22.949;119935
6923;22.952;133611
6924;22.956;148548
6925;22.959;131840
6926;22.962;124495
6927;22.966;122970
6928;22.969;122876
6929;22.973;128924
6930;22.976;121865
6931;22.979;137077
6932;22.982;126904
6933;22.986;127250
6934;22.989;126709
6935;22.992;133218
6936;22.996;130188
6937;22.999;136563
6938;23.002;122317
6939;23.006;129416
6940;23.009;124987
6941;23.012;126691
6942;23.016;126144
6943;23.019;125615
6944;23.022;124539
6945;23.025;120445
6946;23.029;127749
6947;23.032;122462
6948;23.035;126085
6949;23.039;131207
6950;23.042;135032
6951;23.045;126677
6952;23.049;134375
6953;23.052;123440
6954;23.055;139215
6955;23.058;129415
6956;23.062;125804
6957;23.065;127257
6958;23.068;128797
6959;23.072;127708
6960;23.075;133232
6961;23.078;121099
6962;23.082;125952
6963;23.085;127382
6964;23.088;125104
6965;23.092;126882
6966;23.095;120695
6967;23.098;120278
6968;23.101;122890
6969;23.105;126033
6970;23.108;131550
6971;23.111;126278
6972;23.115;123829
6973;23.118;130548
6974;23.121;125490
6975;23.125;122980
6976;23.128;123355
6977;23.131;117891
6978;23.135;121645
6979;23.138;121551
6980;23.141;119822
6981;23.144;121114
6982;23.148;115392
6983;23.151;123445
6984;23.154;113924
6985;23.158;120199
6986;23.161;116200
6987;23.164;116678
6988;23.168;114584
6989;23.171;108179
6990;23.174;125793
6991;23.177;107816
6992;23.181;114532
6993;23.184;119952
6994;23.187;109762
6995;23.191;120296
6996;23.194;117508
6997;23.197;115061
6998;23.201;111026
6999;23.204;116010
7000;23.207;120238
7001;23.211;111962
7002;23.214;122020
7003;23.217;117008
7004;23.221;116763
7005;23.224;112795
7006;23.227;115048
7007;23.231;112915
7008;23.234;123868
7009;23.237;116364
7010;23.241;113825
7011;23.244;118889
7012;23.247;116004
7013;23.251;119087
7014;23.254;111751
7015;23.257;124593
7016;23.260;108998
7017;23.264;122488
7018;23.267;118572
7019;23.270;125350
7020;23.274;118263
7021;23.277;107291
7022;23.280;116158
7023;23.284;118598
7024;23.287;114108
7025;23.290;121467
7026;23.293;115957
7027;23.297;120828
7028;23.300;115091
7029;23.303;106075
7030;23.307;111834
7031;23.310;112742
7032;23.313;118059
7033;23.317;111895
7034;23.320;119886
7035;23.323;114982
7036;23.327;114038
7037;23.330;115359
7038;23.333;129463
7039;23.336;115649
7040;23.340;113465
7041;23.343;125325
7042;23.346;120807
7043;23.350;125214
7044;23.353;122347
7045;23.356;113167
7046;23.360;122062
7047;23.363;122847
7048;23.366;108960
7049;23.370;122636
7050;23.373;119572
7051;23.376;111388
7052;23.379;121363
7053;23.383;118061
7054;23.386;115786
7055;23.389;117664
7056;23.393;125028
7057;23.396;125195
7058;23.399;114942
7059;23.403;119868
7060;23.406;118685
7061;23.409;124938
7062;23.412;120505
7063;23.416;132790
7064;23.419;121079
7065;23.422;123534
7066;23.426;118027
7067;23.429;116384
7068;23.432;129866
7069;23.436;115420
7070;23.439;119262
7071;23.442;121519
7072;23.446;121486
7073;23.449;126549
7074;23.452;124646
7075;23.455;124261
7076;23.459;132384
7077;23.462;134464
7078;23.465;118692
7079;23.469;128333
7080;23.472;115181
7081;23.476;120253
7082;23.479;119977
7083;23.482;130280
7084;23.486;124522
7085;23.489;118835
7086;23.492;122411
7087;23.495;126042
7088;23.499;133911
7089;23.502;136046
7090;23.505;129664
7091;23.509;123289
7092;23.512;127066
7093;23.515;128333
7094;23.519;121013
7095;23.522;127141
7096;23.525;124507
7097;23.528;120806
7098;23.532;120275
7099;23.535;125428
7100;23.538;139841
7101;23.542;115395
7102;23.545;124676
7103;23.548;126864
7104;23.552;125176
7105;23.555;124287
7106;23.558;130268
7107;23.562;128412
7108;23.565;120045
7109;23.568;123130
7110;23.571;124791
7111;23.575;130330
7112;23.578;120770
7113;23.581;132255
7114;23.585;122399
7115;23.588;120042
7116;23.591;129612
7117;23.595;126891
7118;23.598;126982
7119;23.601;127593
7120;23.605;123651
7121;23.608;136000
7122;23.611;133128
7123;23.614;140176
7124;23.618;136723
7125;23.621;132296
7126;23.624;129558
7127;23.628;130790
7128;23.631;129837
7129;23.634;121117
7130;23.638;112620
7131;23.641;129094
7132;23.644;135290
7133;23.647;127201
7134;23.651;134537
7135;23.654;137153
7136;23.657;133286
7137;23.661;125574
7138;23.664;136435
7139;23.667;122342
7140;23.671;136921
7141;23.674;138928
7142;23.677;118767
7143;23.681;133391
7144;23.684;128845
7145;23.687;143245
7146;23.690;119794
7147;23.694;133008
7148;23.697;139687
7149;23.700;146310
7150;23.704;126440
7151;23.707;144523
7152;23.710;141316
7153;23.714;133644
7154;23.717;145023
7155;23.721;135459
7156;23.724;128486
7157;23.727;135058
7158;23.730;140354
7159;23.734;138481
7160;23.737;134369
7161;23.740;145409
7162;23.744;149590
7163;23.747;134195
7164;23.750;142677
7165;23.754;136428
7166;23.757;130004
7167;23.760;140960
7168;23.764;127444
7169;23.767;144764
7170;23.770;137142
7171;23.773;134214
7172;23.777;129006
7173;23.780;142778
7174;23.783;143598
7175;23.787;130135
7176;23.790;137841
7177;23.793;138050
7178;23.797;136236
7179;23.800;134987
7180;23.803;133672
7181;23.806;130072
7182;23.810;121709
7183;23.813;137690
7184;23.816;121854
7185;23.820;135244
7186;23.823;122087
7187;23.826;134818
7188;23.830;130931
7189;23.833;133927
7190;23.836;127680
7191;23.840;136539
7192;23.843;132319
7193;23.846;132833
7194;23.849;137949
7195;23.853;122794
7196;23.856;135999
7197;23.859;140125
7198;23.863;133838
7199;23.866;141032
7200;23.869;137217
7201;23.873;133127
7202;23.876;132871
7203;23.879;132153
7204;23.882;128311
7205;23.886;132961
7206;23.889;127411
7207;23.892;136085
7208;23.896;140648
7209;23.899;125988
7210;23.902;128227
7211;23.906;136921
7212;23.909;133493
7213;23.912;132411
7214;23.916;132770
7215;23.919;127621
7216;23.922;134976
7217;23.925;126778
7218;23.929;122439
7219;23.932;126743
7220;23.935;147786
7221;23.939;140303
7222;23.942;141499
7223;23.945;137088
7224;23.949;143897
7225;23.952;126420
7226;23.955;144252
7227;23.959;139679
7228;23.962;144806
7229;23.965;128324
7230;23.968;136459
7231;23.972;144378
7232;23.975;148385
7233;23.979;144037
7234;23.982;148342
7235;23.985;148644
7236;23.989;137076
7237;23.992;154074
7238;23.995;148243
7239;23.999;139200
7240;24.002;150157
7241;24.005;143587
7242;24.008;138212
7243;24.012;148627
7244;24.015;156505
7245;24.018;150682
7246;24.022;164696
7247;24.025;153428
7248;24.028;158000
7249;24.032;161208
7250;24.035;167933
7251;24.038;149044
7252;24.041;156838
7253;24.045;162535
7254;24.048;156141
7255;24.051;158941
7256;24.055;167293
7257;24.058;163084
7258;24.061;174325
7259;24.065;168686
7260;24.068;169422
7261;24.071;177586
7262;24.075;175021
7263;24.078;179848
7264;24.081;170175
7265;24.084;174050
7266;24.088;186999
7267;24.091;168380
7268;24.094;180969
7269;24.098;167225
7270;24.101;190523
7271;24.104;182197
7272;24.108;178561
7273;24.111;181240
7274;24.114;177038
7275;24.117;180903
7276;24.121;180128
7277;24.124;187337
7278;24.127;173670
7279;24.131;176796
7280;24.134;163116
7281;24.137;177420
7282;24.141;174764
7283;24.144;180652
7284;24.147;167773
7285;24.151;177141
7286;24.154;171490
7287;24.157;171531
7288;24.160;180253
7289;24.164;169722
7290;24.167;164456
7291;24.170;162763
7292;24.174;161486
7293;24.177;161083
7294;24.180;160641
7295;24.184;170933
7296;24.187;147074
7297;24.190;154973
7298;24.194;167658
7299;24.197;154539
7300;24.200;161155
7301;24.203;151330
7302;24.207;153333
7303;24.210;164124
7304;24.213;145393
7305;24.217;139192
7306;24.220;161812
7307;24.224;159367
7308;24.227;153708
7309;24.230;151764
7310;24.234;140025
7311;24.237;148144
7312;24.240;145023
7313;24.243;146169
7314;24.247;136000
7315;24.250;151507
7316;24.253;144001
7317;24.257;144609
7318;24.260;143492
7319;24.263;147383
7320;24.267;145873
7321;24.270;145377
7322;24.273;138373
7323;24.276;137863
7324;24.280;142741
7325;24.283;134490
7326;24.286;136588
7327;24.290;133840
7328;24.293;129152
7329;24.296;130000
7330;24.300;133993
7331;24.303;139893
7332;24.306;127870
7333;24.310;136520
7334;24.313;128581
7335;24.316;145239
7336;24.319;128282
7337;24.323;128561
7338;24.326;135994
7339;24.329;134910
7340;24.333;129481
7341;24.336;125652
7342;24.339;138560
7343;24.343;126651
7344;24.346;126489
7345;24.349;135313
7346;24.353;133835
7347;24.356;137697
7348;24.359;131637
7349;24.362;128856
7350;24.366;124197
7351;24.369;124391
7352;24.372;135046
7353;24.376;129110
7354;24.379;124184
7355;24.382;131723
7356;24.386;127392
7357;24.389;134198
7358;24.392;140264
7359;24.395;133335
7360;24.399;140007
7361;24.402;143346
7362;24.405;137691
7363;24.409;129026
7364;24.412;151996
7365;24.415;145152
7366;24.419;144528
7367;24.422;140370
7368;24.425;144911
7369;24.429;139760
7370;24.432;151544
7371;24.435;143187
7372;24.438;144329
7373;24.442;148188
7374;24.445;163037
7375;24.448;144202
7376;24.452;156846
7377;24.455;164037
7378;24.458;148650
7379;24.462;165329
7380;24.465;166301
7381;24.468;159037
7382;24.472;166993
7383;24.475;174308
7384;24.478;169159
7385;24.482;175030
7386;24.485;171348
7387;24.488;168046
7388;24.492;177650
7389;24.495;183054
7390;24.498;178691
7391;24.502;188766
7392;24.505;180560
7393;24.508;189683
7394;24.511;182116
7395;24.515;173291
7396;24.518;177144
7397;24.521;178809
7398;24.525;175782
7399;24.528;176278
7400;24.531;170692
7401;24.535;180063
7402;24.538;175958
7403;24.541;179923
7404;24.545;177759
7405;24.548;165379
7406;24.551;188717
7407;24.554;169630
7408;24.558;172816
7409;24.561;164489
7410;24.564;177374
7411;24.568;161681
7412;24.571;156393
7413;24.574;152820
7414;24.578;160842
7415;24.581;145383
7416;24.584;161056
7417;24.588;154258
7418;24.591;147135
7419;24.594;156729
7420;24.597;152506
7421;24.601;140629
7422;24.604;150157
7423;24.607;155949
7424;24.611;156656
7425;24.614;140604
7426;24.617;137654
7427;24.621;141514
7428;24.624;137599
7429;24.627;135638
7430;24.630;138181
7431;24.634;136541
7432;24.637;132231
7433;24.640;140811
7434;24.644;144177
7435;24.647;130816
7436;24.650;138412
7437;24.654;146413
7438;24.657;153337
7439;24.660;155770
7440;24.664;150400
7441;24.667;166796
7442;24.670;142947
7443;24.673;154865
7444;24.677;168986
7445;24.680;176280
7446;24.683;183177
7447;24.687;186917
7448;24.690;196491
7449;24.693;191232
7450;24.697;197018
7451;24.700;210598
7452;24.703;219163
7453;24.706;205145
7454;24.710;222681
7455;24.713;232037
7456;24.716;249811
7457;24.720;264369
7458;24.723;260178
7459;24.727;269752
7460;24.730;288650
7461;24.733;277784
7462;24.737;323424
7463;24.740;304662
7464;24.743;314334
7465;24.746;323772
7466;24.750;338119
7467;24.753;340728
7468;24.756;359863
7469;24.760;342776
7470;24.763;368134
7471;24.766;350851
7472;24.770;382650
7473;24.773;381834
7474;24.776;397350
7475;24.780;406347
7476;24.783;395121
7477;24.786;397473
7478;24.789;403320
7479;24.793;397617
7480;24.796;408780
7481;24.799;398759
7482;24.803;407645
7483;24.806;411198
7484;24.809;403025
7485;24.813;390468
7486;24.816;375977
7487;24.819;359669
7488;24.823;364514
7489;24.826;353719
7490;24.829;345895
7491;24.832;338048
7492;24.836;354613
7493;24.839;350726
7494;24.842;326917
7495;24.846;325869
7496;24.849;295922
7497;24.852;300503
7498;24.856;290066
7499;24.859;266650
7500;24.862;263932
7501;24.865;256890
7502;24.869;259347
7503;24.872;238069
7504;24.875;227708
7505;24.879;222854
7506;24.882;215850
7507;24.885;213649
7508;24.889;224593
7509;24.892;190630
7510;24.895;198774
7511;24.899;189072
7512;24.902;182861
7513;24.905;180736
7514;24.908;173973
7515;24.912;185136
7516;24.915;164215
7517;24.918;161125
7518;24.922;168861
7519;24.925;170702
7520;24.928;160528
7521;24.932;153392
7522;24.935;150700
7523;24.938;154267
7524;24.942;158550
7525;24.945;144631
7526;24.948;142571
7527;24.951;160577
7528;24.955;142496
7529;24.958;146337
7530;24.961;149760
7531;24.965;133321
7532;24.968;153137
7533;24.972;156427
7534;24.975;164059
7535;24.978;155199
7536;24.981;153878
7537;24.985;152897
7538;24.988;158957
7539;24.991;162830
7540;24.995;174515
7541;24.998;169052
7542;25.001;181605
7543;25.005;184078
7544;25.008;205814
7545;25.011;204809
7546;25.015;195064
7547;25.018;201366
7548;25.021;221996
7549;25.024;222412
7550;25.028;228360
7551;25.031;252915
7552;25.034;243472
7553;25.038;266209
7554;25.041;273649
7555;25.044;288470
7556;25.048;301130
7557;25.051;306132
7558;25.054;307962
7559;25.058;317090
7560;25.061;339012
7561;25.064;346774
7562;25.067;373747
7563;25.071;367700
7564;25.074;359465
7565;25.077;377878
7566;25.081;399581
7567;25.084;398383
7568;25.087;422629
7569;25.091;406994
7570;25.094;412091
7571;25.097;419536
7572;25.100;402417
7573;25.104;423198
7574;25.107;443671
7575;25.110;423820
7576;25.114;466636
7577;25.117;463021
7578;25.120;446602
7579;25.124;427531
7580;25.127;432241
7581;25.130;458855
7582;25.134;413451
7583;25.137;408311
7584;25.140;455665
7585;25.143;437877
7586;25.147;411325
7587;25.150;393131
7588;25.153;402830
7589;25.157;405047
7590;25.160;403900
7591;25.163;374937
7592;25.167;364002
7593;25.170;347424
7594;25.173;348757
7595;25.177;329446
7596;25.180;318451
7597;25.183;313317
7598;25.186;311888
7599;25.190;307456
7600;25.193;288034
7601;25.196;271934
7602;25.200;283177
7603;25.203;278665
7604;25.206;261001
7605;25.210;241805
7606;25.213;239125
7607;25.216;227300
7608;25.220;231359
7609;25.223;234094
7610;25.226;211797
7611;25.230;202212
7612;25.233;185648
7613;25.236;192478
7614;25.240;186041
7615;25.243;188359
7616;25.246;191392
7617;25.250;177381
7618;25.253;178134
7619;25.256;164987
7620;25.259;159282
7621;25.263;160055
7622;25.266;160558
7623;25.269;150311
7624;25.273;163795
7625;25.276;156506
7626;25.279;149171
7627;25.283;145992
7628;25.286;142842
7629;25.289;141328
7630;25.293;148551
7631;25.296;143108
7632;25.299;150374
7633;25.302;135982
7634;25.306;138590
7635;25.309;138095
7636;25.312;135106
7637;25.316;143426
7638;25.319;139409
7639;25.322;135240
7640;25.326;125306
7641;25.329;129471
7642;25.332;129786
7643;25.336;135392
7644;25.339;125740
7645;25.342;135105
7646;25.345;120287
7647;25.349;133700
7648;25.352;131358
7649;25.355;125884
7650;25.359;125994
7651;25.362;121549
7652;25.365;133191
7653;25.369;130495
7654;25.372;126284
7655;25.375;127461
7656;25.378;121222
7657;25.382;128683
7658;25.385;132530
7659;25.388;129207
7660;25.392;121905
7661;25.395;120130
7662;25.398;120363
7663;25.402;126159
7664;25.405;130609
7665;25.408;131961
7666;25.412;129805
7667;25.415;123183
7668;25.418;123035
7669;25.421;123955
7670;25.425;123622
7671;25.428;117301
7672;25.431;129570
7673;25.435;116612
7674;25.438;134806
7675;25.441;129587
7676;25.445;125640
7677;25.448;130338
7678;25.451;130048
7679;25.455;130401
7680;25.458;126453
7681;25.461;125168
7682;25.464;127923
7683;25.468;123002
7684;25.471;127681
7685;25.475;124797
7686;25.478;133802
7687;25.481;121600
7688;25.485;119885
7689;25.488;123050
7690;25.491;125853
7691;25.495;125539
7692;25.498;117853
7693;25.501;130864
7694;25.504;120324
7695;25.508;131413
7696;25.511;120060
7697;25.514;123927
7698;25.518;130471
7699;25.521;122785
7700;25.524;126533
7701;25.528;121550
7702;25.531;118564
7703;25.534;120767
7704;25.537;126470
7705;25.541;130171
7706;25.544;123584
7707;25.547;117655
7708;25.551;117263
7709;25.554;119417
7710;25.557;117442
7711;25.561;124230
7712;25.564;118617
7713;25.567;119575
7714;25.571;126182
7715;25.574;123995
7716;25.577;123306
7717;25.580;118046
7718;25.584;123226
7719;25.587;109093
7720;25.590;118310
7721;25.594;129174
7722;25.597;133191
7723;25.600;129792
7724;25.604;116393
7725;25.607;127197
7726;25.610;126348
7727;25.613;131562
7728;25.617;120656
7729;25.620;115511
7730;25.623;122569
7731;25.627;115859
7732;25.630;122891
7733;25.633;119075
7734;25.637;130017
7735;25.640;117369
7736;25.643;127912
7737;25.647;113815
7738;25.650;119648
7739;25.653;121228
7740;25.656;109011
7741;25.660;111787
7742;25.663;122139
7743;25.666;121112
7744;25.670;123593
7745;25.673;117610
7746;25.676;122393
7747;25.680;120497
7748;25.683;115036
7749;25.686;123059
7750;25.690;128237
7751;25.693;116513
7752;25.696;125057
7753;25.699;106852
7754;25.703;118302
7755;25.706;112471
7756;25.709;117994
7757;25.713;123918
7758;25.716;121905
7759;25.720;114495
7760;25.723;118449
7761;25.726;121975
7762;25.730;122725
7763;25.733;113561
7764;25.736;112855
7765;25.739;124671
7766;25.743;123866
7767;25.746;120789
7768;25.749;111380
7769;25.753;108603
7770;25.756;119596
7771;25.759;113380
7772;25.763;111922
7773;25.766;118967
7774;25.769;119022
7775;25.772;117130
7776;25.776;115126
7777;25.779;114729
7778;25.782;112793
7779;25.786;119118
7780;25.789;109106
7781;25.792;121335
7782;25.796;122229
7783;25.799;128582
7784;25.802;116223
7785;25.806;116318
7786;25.809;114694
7787;25.812;120843
7788;25.815;119257
7789;25.819;123992
7790;25.822;114331
7791;25.825;120092
7792;25.829;128599
7793;25.832;113751
7794;25.835;125758
7795;25.839;117318
7796;25.842;110170
7797;25.845;121428
7798;25.848;124080
7799;25.852;114079
7800;25.855;125227
7801;25.858;113858
7802;25.862;113801
7803;25.865;113740
7804;25.868;118748
7805;25.872;112722
7806;25.875;109560
7807;25.878;109925
7808;25.882;110724
7809;25.885;109530
7810;25.888;118029
7811;25.891;120901
7812;25.895;117280
7813;25.898;124471
7814;25.901;121325
7815;25.905;113480
7816;25.908;110908
7817;25.911;121313
7818;25.915;115161
7819;25.918;110736
7820;25.921;121755
7821;25.925;125090
7822;25.928;118968
7823;25.931;118816
7824;25.934;104643
7825;25.938;112752
7826;25.941;116766
7827;25.944;118156
7828;25.948;111407
7829;25.951;108508
7830;25.954;111438
7831;25.958;108076
7832;25.961;121873
7833;25.964;113864
7834;25.967;115716
7835;25.971;116612
7836;25.974;115614
7837;25.978;118387
7838;25.981;114631
7839;25.984;114542
7840;25.988;121272
7841;25.991;119828
7842;25.994;119689
7843;25.998;118448
7844;26.001;111585
7845;26.004;123209
7846;26.007;117571
7847;26.011;116066
7848;26.014;123556
7849;26.017;114586
7850;26.021;118556
7851;26.024;116915
7852;26.027;116601
7853;26.031;114520
7854;26.034;120655
7855;26.037;118707
7856;26.041;119234
7857;26.044;123917
7858;26.047;113193
7859;26.050;119345
7860;26.054;117354
7861;26.057;124675
7862;26.060;112217
7863;26.064;118564
7864;26.067;124614
7865;26.070;113740
7866;26.074;121646
7867;26.077;116488
7868;26.080;129052
7869;26.084;122103
7870;26.087;125930
7871;26.090;118655
7872;26.093;115240
7873;26.097;115666
7874;26.100;127326
7875;26.103;118784
7876;26.107;113379
7877;26.110;117449
7878;26.113;116263
7879;26.117;118608
7880;26.120;120053
7881;26.123;118538
7882;26.126;124062
7883;26.130;117207
7884;26.133;130916
7885;26.136;119107
7886;26.140;115236
7887;26.143;113376
7888;26.146;109731
7889;26.150;120229
7890;26.153;118985
7891;26.156;126383
7892;26.160;114790
7893;26.163;118482
7894;26.166;115179
7895;26.169;122529
7896;26.173;125144
7897;26.176;112717
7898;26.179;110379
7899;26.183;111359
7900;26.186;115826
7901;26.189;118342
7902;26.193;113812
7903;26.196;113800
7904;26.199;114312
7905;26.202;129907
7906;26.206;116149
7907;26.209;113453
7908;26.212;124046
7909;26.216;129000
7910;26.219;121834
7911;26.223;120061
7912;26.226;122015
7913;26.229;123242
7914;26.233;124419
7915;26.236;122101
7916;26.239;126471
7917;26.242;112612
7918;26.246;122210
7919;26.249;118853
7920;26.252;122727
7921;26.256;121325
7922;26.259;123331
7923;26.262;120987
7924;26.266;126921
7925;26.269;122479
7926;26.272;115011
7927;26.276;122658
7928;26.279;123552
7929;26.282;126665
7930;26.285;120389
7931;26.289;124175
7932;26.292;119525
7933;26.295;112663
7934;26.299;121986
7935;26.302;113203
7936;26.305;114639
7937;26.309;131825
7938;26.312;133730
7939;26.315;143059
7940;26.319;132852
7941;26.322;133082
7942;26.325;122941
7943;26.328;130354
7944;26.332;138458
7945;26.335;128588
7946;26.338;131061
7947;26.342;126691
7948;26.345;142086
7949;26.348;131084
7950;26.352;137644
7951;26.355;128437
7952;26.358;127161
7953;26.361;134368
7954;26.365;133552
7955;26.368;134044
7956;26.371;127753
7957;26.375;138808
7958;26.378;133204
7959;26.381;126849
7960;26.385;134728
7961;26.388;130861
7962;26.391;128399
7963;26.395;125704
7964;26.398;136051
7965;26.401;135419
7966;26.404;133873
7967;26.408;136209
7968;26.411;140068
7969;26.414;147320
7970;26.418;141079
7971;26.421;122017
7972;26.424;133095
7973;26.428;131325
7974;26.431;126480
7975;26.434;129052
7976;26.437;134193
7977;26.441;132972
7978;26.444;130939
7979;26.447;124970
7980;26.451;130233
7981;26.454;129988
7982;26.457;121284
7983;26.461;123075
7984;26.464;128541
7985;26.467;125234
7986;26.471;123934
7987;26.474;127061
7988;26.477;125487
7989;26.481;123202
7990;26.484;114231
7991;26.487;119079
7992;26.491;122689
7993;26.494;118377
7994;26.497;119172
7995;26.501;127440
7996;26.504;127613
7997;26.507;122837
7998;26.511;120361
7999;26.514;129904
8000;26.517;118839
8001;26.520;119619
8002;26.524;120733
8003;26.527;122078
8004;26.530;122689
8005;26.534;113932
8006;26.537;128090
8007;26.540;123910
8008;26.544;122859
8009;26.547;113668
8010;26.550;113896
8011;26.554;109898
8012;26.557;124758
8013;26.560;120147
8014;26.563;112324
8015;26.567;122683
8016;26.570;113516
8017;26.573;112375
8018;26.577;117193
8019;26.580;122599
8020;26.583;118738
8021;26.587;117360
8022;26.590;116203
8023;26.593;114858
8024;26.596;115168
8025;26.600;122068
8026;26.603;123331
8027;26.606;123776
8028;26.610;116979
8029;26.613;115241
8030;26.616;117982
8031;26.620;118014
8032;26.623;121584
8033;26.626;115003
8034;26.630;112437
8035;26.633;119227
8036;26.636;123337
8037;26.639;116251
8038;26.643;123460
8039;26.646;126969
8040;26.649;124215
8041;26.653;120379
8042;26.656;123710
8043;26.659;112707
8044;26.663;127749
8045;26.666;116552
8046;26.669;117549
8047;26.672;118785
8048;26.676;118700
8049;26.679;120684
8050;26.682;116705
8051;26.686;122838
8052;26.689;124384
8053;26.692;126915
8054;26.696;116862
8055;26.699;118370
8056;26.702;127909
8057;26.706;127097
8058;26.709;116051
8059;26.712;126614
8060;26.715;124420
8061;26.719;113559
8062;26.722;109343
8063;26.726;114492
8064;26.729;113486
8065;26.732;116601
8066;26.736;125155
8067;26.739;123627
8068;26.742;125425
8069;26.746;124300
8070;26.749;115044
8071;26.752;113011
8072;26.755;119705
8073;26.759;116803
8074;26.762;112903
8075;26.765;113661
8076;26.769;113430
8077;26.772;116363
8078;26.775;115357
8079;26.779;119409
8080;26.782;124311
8081;26.785;108861
8082;26.789;124604
8083;26.792;117490
8084;26.795;122706
8085;26.798;115936
8086;26.802;132336
8087;26.805;113635
8088;26.808;117496
8089;26.812;121041
8090;26.815;127954
8091;26.818;113738
8092;26.822;118824
8093;26.825;121619
8094;26.828;117968
8095;26.831;133557
8096;26.835;120816
8097;26.838;123213
8098;26.841;114644
8099;26.845;124201
8100;26.848;109855
8101;26.851;121518
8102;26.855;119663
8103;26.858;121571
8104;26.861;113710
8105;26.865;132750
8106;26.868;118226
8107;26.871;122621
8108;26.874;111884
8109;26.878;115072
8110;26.881;125717
8111;26.884;112792
8112;26.888;118209
8113;26.891;116086
8114;26.894;123527
8115;26.898;116649
8116;26.901;123757
8117;26.904;120150
8118;26.908;115206
8119;26.911;121004
8120;26.914;111846
8121;26.917;127188
8122;26.921;128275
8123;26.924;122410
8124;26.927;122372
8125;26.931;116741
8126;26.934;113366
8127;26.937;125725
8128;26.941;122560
8129;26.944;127023
8130;26.947;128755
8131;26.950;119972
8132;26.954;118200
8133;26.957;121995
8134;26.960;116253
8135;26.964;126347
8136;26.967;117310
8137;26.971;120369
8138;26.974;123513
8139;26.977;119190
8140;26.981;119206
8141;26.984;119753
8142;26.987;115985
8143;26.990;128475
8144;26.994;116964
8145;26.997;114553
8146;27.000;120950
8147;27.004;124581
8148;27.007;118004
8149;27.010;127670
8150;27.014;115434
8151;27.017;117424
8152;27.020;125983
8153;27.024;120692
8154;27.027;115340
8155;27.030;119112
8156;27.033;119014
8157;27.037;117369
8158;27.040;115075
8159;27.043;119849
8160;27.047;117991
8161;27.050;122017
8162;27.053;116694
8163;27.057;113603
8164;27.060;128427
8165;27.063;106918
8166;27.066;118576
8167;27.070;118207
8168;27.073;115082
8169;27.076;120570
8170;27.080;111369
8171;27.083;123621
8172;27.086;117778
8173;27.090;117737
8174;27.093;122922
8175;27.096;124573
8176;27.100;115901
8177;27.103;115874
8178;27.106;126617
8179;27.109;114531
8180;27.113;120735
8181;27.116;120296
8182;27.119;114745
8183;27.123;117724
8184;27.126;117847
8185;27.129;112618
8186;27.133;116820
8187;27.136;119860
8188;27.139;115052
8189;27.143;112428
8190;27.146;115423
8191;27.149;123604
8192;27.152;122722
8193;27.156;115988
8194;27.159;117699
8195;27.162;120504
8196;27.166;122000
8197;27.169;119262
8198;27.172;121290
8199;27.176;123440
8200;27.179;116193
8201;27.182;115779
8202;27.185;119928
8203;27.189;123525
8204;27.192;123162
8205;27.195;121632
8206;27.199;119893
8207;27.202;112284
8208;27.205;119108
8209;27.209;114000
8210;27.212;130326
8211;27.215;115080
8212;27.219;113919
8213;27.222;124459
8214;27.225;120940
8215;27.229;123656
8216;27.232;118279
8217;27.235;106062
8218;27.239;119558
8219;27.242;115371
8220;27.245;119444
8221;27.249;125056
8222;27.252;125735
8223;27.255;116149
8224;27.259;122742
8225;27.262;114633
8226;27.265;111556
8227;27.268;119969
8228;27.272;115832
8229;27.275;123823
8230;27.278;124810
8231;27.282;120364
8232;27.285;118196
8233;27.288;119159
8234;27.292;113774
8235;27.295;111061
8236;27.298;119973
8237;27.301;117822
8238;27.305;127770
8239;27.308;116834
8240;27.311;113838
8241;27.315;115921
8242;27.318;123681
8243;27.321;125026
8244;27.325;120045
8245;27.328;117203
8246;27.331;120453
8247;27.335;117727
8248;27.338;131526
8249;27.341;127776
8250;27.344;126781
8251;27.348;122118
8252;27.351;120426
8253;27.354;128176
8254;27.358;109940
8255;27.361;117413
8256;27.364;124860
8257;27.368;118405
8258;27.371;121600
8259;27.374;117297
8260;27.378;117380
8261;27.381;124020
8262;27.384;120071
8263;27.387;128583
8264;27.391;116993
8265;27.394;130830
8266;27.397;117902
8267;27.401;121983
8268;27.404;116679
8269;27.407;115922
8270;27.411;111763
8271;27.414;112289
8272;27.417;125819
8273;27.420;127538
8274;27.424;113386
8275;27.427;113391
8276;27.430;111597
8277;27.434;114278
8278;27.437;111664
8279;27.440;120050
8280;27.444;123689
8281;27.447;126749
8282;27.450;119223
8283;27.454;116754
8284;27.457;121133
8285;27.460;122186
8286;27.463;118982
8287;27.467;118135
8288;27.470;121094
8289;27.474;131781
8290;27.477;121996
8291;27.480;117301
8292;27.484;122496
8293;27.487;124437
8294;27.490;118136
8295;27.494;117861
8296;27.497;117149
8297;27.500;112471
8298;27.503;116868
8299;27.507;117595
8300;27.510;119975
8301;27.513;116880
8302;27.517;114545
8303;27.520;120262
8304;27.523;113499
8305;27.527;122213
8306;27.530;114342
8307;27.533;121939
8308;27.537;116620
8309;27.540;120833
8310;27.543;115435
8311;27.546;115800
8312;27.550;122724
8313;27.553;125191
8314;27.556;112226
8315;27.560;115117
8316;27.563;112616
8317;27.566;121132
8318;27.570;128957
8319;27.573;124785
8320;27.576;107999
8321;27.579;117523
8322;27.583;119635
8323;27.586;110552
8324;27.589;120663
8325;27.593;113029
8326;27.596;116294
8327;27.599;113487
8328;27.603;119739
8329;27.606;112503
8330;27.609;113204
8331;27.613;111754
8332;27.616;117194
8333;27.619;116697
8334;27.622;119981
8335;27.626;123219
8336;27.629;115463
8337;27.632;119521
8338;27.636;110793
8339;27.639;109766
8340;27.642;121047
8341;27.646;114667
8342;27.649;115427
8343;27.652;120587
8344;27.655;123388
8345;27.659;113180
8346;27.662;112614
8347;27.665;109442
8348;27.669;109926
8349;27.672;116296
8350;27.675;116601
8351;27.679;118478
8352;27.682;115020
8353;27.685;119902
8354;27.689;110901
8355;27.692;120615
8356;27.695;111480
8357;27.698;117367
8358;27.702;124984
8359;27.705;115843
8360;27.708;119748
8361;27.712;114361
8362;27.715;112558
8363;27.718;115727
8364;27.722;115966
8365;27.725;116614
8366;27.729;116990
8367;27.732;123922
8368;27.735;119554
8369;27.738;126824
8370;27.742;117206
8371;27.745;123774
8372;27.748;113537
8373;27.752;114296
8374;27.755;120074
8375;27.758;118439
8376;27.762;112961
8377;27.765;119854
8378;27.768;113201
8379;27.772;114821
8380;27.775;117160
8381;27.778;121869
8382;27.781;116961
8383;27.785;117936
8384;27.788;113525
8385;27.791;111809
8386;27.795;118799
8387;27.798;121365
8388;27.801;118031
8389;27.805;116494
8390;27.808;113502
8391;27.811;119002
8392;27.814;116331
8393;27.818;112093
8394;27.821;108880
8395;27.824;121054
8396;27.828;107883
8397;27.831;112234
8398;27.834;114992
8399;27.838;122781
8400;27.841;123739
8401;27.844;119330
8402;27.848;109719
8403;27.851;116400
8404;27.854;111606
8405;27.857;108723
8406;27.861;121062
8407;27.864;111197
8408;27.867;118384
8409;27.871;115223
8410;27.874;108923
8411;27.877;120168
8412;27.881;111600
8413;27.884;112742
8414;27.887;114357
8415;27.890;111386
8416;27.894;114922
8417;27.897;113080
8418;27.900;121225
8419;27.904;123195
8420;27.907;118389
8421;27.910;112348
8422;27.914;113772
8423;27.917;108473
8424;27.920;121332
8425;27.924;120975
8426;27.927;112107
8427;27.930;109657
8428;27.933;123771
8429;27.937;121778
8430;27.940;114959
8431;27.943;112448
8432;27.947;112141
8433;27.950;110402
8434;27.953;120284
8435;27.957;113466
8436;27.960;121931
8437;27.963;114683
8438;27.967;111027
8439;27.970;116039
8440;27.973;114329
8441;27.977;116691
8442;27.980;117639
8443;27.983;119261
8444;27.987;119058
8445;27.990;110509
8446;27.993;115162
8447;27.997;104377
8448;28.000;110882
8449;28.003;114602
8450;28.007;104543
8451;28.010;106268
8452;28.013;108586
8453;28.016;114528
8454;28.020;107765
8455;28.023;114468
8456;28.026;118724
8457;28.030;118796
8458;28.033;111190
8459;28.036;108280
8460;28.040;103944
8461;28.043;103686
8462;28.046;108826
8463;28.049;125245
8464;28.053;110761
8465;28.056;107702
8466;28.059;117759
8467;28.063;110335
8468;28.066;114102
8469;28.069;110963
8470;28.073;106167
8471;28.076;121275
8472;28.079;111493
8473;28.083;105999
8474;28.086;108840
8475;28.089;108561
8476;28.092;115841
8477;28.096;107777
8478;28.099;119097
8479;28.102;108114
8480;28.106;120909
8481;28.109;109086
8482;28.112;106085
8483;28.116;103957
8484;28.119;111676
8485;28.122;109224
8486;28.126;109263
8487;28.129;112644
8488;28.132;109351
8489;28.135;105501
8490;28.139;115680
8491;28.142;111604
8492;28.145;108468
8493;28.149;111165
8494;28.152;102008
8495;28.155;105033
8496;28.159;115890
8497;28.162;103737
8498;28.165;112281
8499;28.168;109309
8500;28.172;104133
8501;28.175;114710
8502;28.178;106609
8503;28.182;111465
8504;28.185;109722
8505;28.188;111990
8506;28.192;103856
8507;28.195;103722
8508;28.198;101978
8509;28.202;109536
8510;28.205;111689
8511;28.208;116737
8512;28.211;109039
8513;28.215;113517
8514;28.218;112510
8515;28.222;104324
8516;28.225;105953
8517;28.228;113497
8518;28.232;102660
8519;28.235;109540
8520;28.238;105277
8521;28.242;110620
8522;28.245;110820
8523;28.248;115569
8524;28.251;114687
8525;28.255;111955
8526;28.258;109035
8527;28.261;110727
8528;28.265;115161
8529;28.268;110732
8530;28.271;107072
8531;28.275;110179
8532;28.278;106691
8533;28.281;114097
8534;28.284;107039
8535;28.288;109564
8536;28.291;104901
8537;28.294;111350
8538;28.298;110406
8539;28.301;102158
8540;28.304;109546
8541;28.308;109896
8542;28.311;104989
8543;28.314;114134
8544;28.318;105380
8545;28.321;109392
8546;28.324;106955
8547;28.327;109537
8548;28.331;103916
8549;28.334;97875
8550;28.337;99044
8551;28.341;107371
8552;28.344;115280
8553;28.347;109009
8554;28.351;109121
8555;28.354;107353
8556;28.357;113501
8557;28.361;114440
8558;28.364;103473
8559;28.367;115151
8560;28.370;114866
8561;28.374;105641
8562;28.377;108813
8563;28.380;118744
8564;28.384;123385
8565;28.387;118866
8566;28.390;107364
8567;28.394;108102
8568;28.397;106378
8569;28.400;110519
8570;28.403;111722
8571;28.407;117123
8572;28.410;113634
8573;28.413;111696
8574;28.417;113908
8575;28.420;109507
8576;28.423;110008
8577;28.427;111673
8578;28.430;116518
8579;28.433;110752
8580;28.437;120969
8581;28.440;112939
8582;28.443;110972
8583;28.446;112462
8584;28.450;125587
8585;28.453;117001
8586;28.456;110614
8587;28.460;117712
8588;28.463;125494
8589;28.466;114800
8590;28.470;108590
8591;28.473;115081
8592;28.477;122942
8593;28.480;115793
8594;28.483;110409
8595;28.486;112566
8596;28.490;110757
8597;28.493;109627
8598;28.496;111842
8599;28.500;115972
8600;28.503;115218
8601;28.506;115694
8602;28.510;118230
8603;28.513;115587
8604;28.516;115337
8605;28.520;114954
8606;28.523;120797
8607;28.526;109890
8608;28.529;110367
8609;28.533;116969
8610;28.536;115351
8611;28.539;120818
8612;28.543;118436
8613;28.546;110754
8614;28.549;116150
8615;28.553;108533
8616;28.556;115289
8617;28.559;115191
8618;28.562;114829
8619;28.566;114553
8620;28.569;117229
8621;28.572;121006
8622;28.576;108423
8623;28.579;112423
8624;28.582;122391
8625;28.586;104763
8626;28.589;110756
8627;28.592;116574
8628;28.596;118921
8629;28.599;113989
8630;28.602;122735
8631;28.605;115419
8632;28.609;116287
8633;28.612;109216
8634;28.615;120736
8635;28.619;118291
8636;28.622;111200
8637;28.625;109618
8638;28.629;115668
8639;28.632;114636
8640;28.635;119716
8641;28.639;122462
8642;28.642;117848
8643;28.645;117536
8644;28.648;116586
8645;28.652;108416
8646;28.655;117639
8647;28.658;118592
8648;28.662;119817
8649;28.665;111307
8650;28.668;119918
8651;28.672;121128
8652;28.675;120585
8653;28.678;112449
8654;28.681;109489
8655;28.685;116553
8656;28.688;123627
8657;28.691;117161
8658;28.695;116405
8659;28.698;112743
8660;28.701;115916
8661;28.705;125920
8662;28.708;122121
8663;28.711;122755
8664;28.715;104353
8665;28.718;111756
8666;28.722;115909
8667;28.725;114692
8668;28.728;107154
8669;28.732;111676
8670;28.735;106363
8671;28.738;121292
8672;28.742;120846
8673;28.745;107625
8674;28.748;105026
8675;28.752;121363
8676;28.755;119451
8677;28.758;117032
8678;28.761;117187
8679;28.765;116078
8680;28.768;124773
8681;28.771;121777
8682;28.775;112283
8683;28.778;112167
8684;28.781;116604
8685;28.785;117963
8686;28.788;109024
8687;28.791;119246
8688;28.795;117856
8689;28.798;111283
8690;28.801;115978
8691;28.804;117542
8692;28.808;115673
8693;28.811;111799
8694;28.814;117716
8695;28.818;116995
8696;28.821;122606
8697;28.824;119128
8698;28.828;115433
8699;28.831;112972
8700;28.834;121860
8701;28.837;103884
8702;28.841;118485
8703;28.844;119256
8704;28.847;105537
8705;28.851;118374
8706;28.854;108582
8707;28.857;122185
8708;28.861;120049
8709;28.864;115404
8710;28.867;111730
8711;28.871;111973
8712;28.874;122673
8713;28.877;119153
8714;28.880;116174
8715;28.884;111902
8716;28.887;119198
8717;28.890;109302
8718;28.894;104486
8719;28.897;115783
8720;28.900;126647
8721;28.904;109998
8722;28.907;115458
8723;28.910;110128
8724;28.914;123860
8725;28.917;118347
8726;28.920;125182
8727;28.923;115042
8728;28.927;118653
8729;28.930;108236
8730;28.933;121485
8731;28.937;115134
8732;28.940;109212
8733;28.943;121545
8734;28.947;111688
8735;28.950;120590
8736;28.953;119407
8737;28.956;126402
8738;28.960;117412
8739;28.963;121574
8740;28.966;119343
8741;28.970;114772
8742;28.973;118064
8743;28.977;116118
8744;28.980;119603
8745;28.983;114831
8746;28.987;119443
8747;28.990;112270
8748;28.993;112809
8749;28.996;112979
8750;29.000;116646
8751;29.003;122926
8752;29.006;111309
8753;29.010;125258
8754;29.013;118197
8755;29.016;111200
8756;29.020;115468
8757;29.023;117879
8758;29.026;120229
8759;29.030;117869
8760;29.033;117544
8761;29.036;108935
8762;29.039;113820
8763;29.043;104851
8764;29.046;115875
8765;29.049;114316
8766;29.053;125623
8767;29.056;120974
8768;29.059;125023
8769;29.063;122499
8770;29.066;116061
8771;29.069;115259
8772;29.073;113087
8773;29.076;117169
8774;29.079;108821
8775;29.082;111296
8776;29.086;110797
8777;29.089;118271
8778;29.092;111116
8779;29.096;118890
8780;29.099;127732
8781;29.102;117580
8782;29.106;117201
8783;29.109;122835
8784;29.112;108751
8785;29.115;118242
8786;29.119;114333
8787;29.122;112918
8788;29.125;108587
8789;29.129;107275
8790;29.132;123952
8791;29.135;107934
8792;29.139;116886
8793;29.142;116961
8794;29.145;120739
8795;29.149;114160
8796;29.152;101845
8797;29.155;114813
8798;29.158;119423
8799;29.162;115458
8800;29.165;116898
8801;29.168;117056
8802;29.172;104146
8803;29.175;113682
8804;29.178;108593
8805;29.182;122410
8806;29.185;101923
8807;29.188;119753
8808;29.191;110442
8809;29.195;118943
8810;29.198;118172
8811;29.201;125426
8812;29.205;117884
8813;29.208;120764
8814;29.211;109886
8815;29.215;121437
8816;29.218;114951
8817;29.222;110265
8818;29.225;114561
8819;29.228;120597
8820;29.231;110824
8821;29.235;121508
8822;29.238;121058
8823;29.241;121342
8824;29.245;112952
8825;29.248;119532
8826;29.251;115575
8827;29.255;112035
8828;29.258;117848
8829;29.261;121994
8830;29.265;113417
8831;29.268;117173
8832;29.271;115620
8833;29.274;114350
8834;29.278;117898
8835;29.281;106527
8836;29.284;116570
8837;29.288;120262
8838;29.291;111969
8839;29.294;108153
8840;29.298;114792
8841;29.301;116069
8842;29.304;107712
8843;29.308;111275
8844;29.311;112483
8845;29.314;120767
8846;29.317;120581
8847;29.321;111752
8848;29.324;113615
8849;29.327;113650
8850;29.331;118375
8851;29.334;117998
8852;29.337;115754
8853;29.341;115914
8854;29.344;118887
8855;29.347;113298
8856;29.350;113005
8857;29.354;106677
8858;29.357;121335
8859;29.360;123787
8860;29.364;108405
8861;29.367;112334
8862;29.370;119374
8863;29.374;117803
8864;29.377;114772
8865;29.380;112247
8866;29.384;116900
8867;29.387;110144
8868;29.390;115657
8869;29.393;115854
8870;29.397;120498
8871;29.400;109682
8872;29.403;114566
8873;29.407;114023
8874;29.410;106833
8875;29.413;117270
8876;29.417;120849
8877;29.420;114157
8878;29.423;116940
8879;29.426;120684
8880;29.430;114332
8881;29.433;117090
8882;29.436;116159
8883;29.440;115482
8884;29.443;105723
8885;29.446;117010
8886;29.450;105449
8887;29.453;117615
8888;29.456;101934
8889;29.460;126210
8890;29.463;124393
8891;29.466;113124
8892;29.470;113650
8893;29.473;124763
8894;29.476;101549
8895;29.480;115301
8896;29.483;117726
8897;29.486;116689
8898;29.490;110314
8899;29.493;112098
8900;29.496;112284
8901;29.500;113124
8902;29.503;118363
8903;29.506;105501
8904;29.509;112874
8905;29.513;117069
8906;29.516;113695
8907;29.519;114317
8908;29.523;107399
8909;29.526;118289
8910;29.529;102969
8911;29.533;115065
8912;29.536;118212
8913;29.539;110958
8914;29.543;114132
8915;29.546;113982
8916;29.549;102530
8917;29.552;120083
8918;29.556;110177
8919;29.559;119200
8920;29.562;115752
8921;29.566;111486
8922;29.569;111978
8923;29.572;115613
8924;29.576;108463
8925;29.579;120072
8926;29.582;120401
8927;29.585;119888
8928;29.589;123081
8929;29.592;110527
8930;29.595;117174
8931;29.599;117057
8932;29.602;108320
8933;29.605;115685
8934;29.609;118791
8935;29.612;115227
8936;29.615;113700
8937;29.619;115242
8938;29.622;111079
8939;29.625;104869
8940;29.628;111162
8941;29.632;115047
8942;29.635;116218
8943;29.638;111419
8944;29.642;109357
8945;29.645;120054
8946;29.648;126250
8947;29.652;119716
8948;29.655;122791
8949;29.658;113415
8950;29.662;113511
8951;29.665;101636
8952;29.668;112327
8953;29.671;115151
8954;29.675;117841
8955;29.678;110421
8956;29.681;108127
8957;29.685;113188
8958;29.688;115732
8959;29.691;122328
8960;29.695;114047
8961;29.698;116735
8962;29.701;112941
8963;29.704;109803
8964;29.708;108850
8965;29.711;118361
8966;29.714;110264
8967;29.718;109035
8968;29.721;114054
8969;29.725;105950
8970;29.728;117269
8971;29.731;108483
8972;29.735;122443
8973;29.738;110245
8974;29.741;110651
8975;29.744;111145
8976;29.748;109997
8977;29.751;115339
8978;29.754;117200
8979;29.758;119376
8980;29.761;118480
8981;29.764;121948
8982;29.768;116656
8983;29.771;112651
8984;29.774;118972
8985;29.778;107749
8986;29.781;113152
8987;29.784;110322
8988;29.787;118510
8989;29.791;115756
8990;29.794;109802
8991;29.797;120560
8992;29.801;117265
8993;29.804;112329
8994;29.807;109733
8995;29.811;118139
8996;29.814;123502
8997;29.817;116805
8998;29.820;120402
8999;29.824;119191
9000;29.827;117893
9001;29.830;108850
9002;29.834;119880
9003;29.837;107742
9004;29.840;107785
9005;29.844;120390
9006;29.847;122489
9007;29.850;118368
9008;29.854;108694
9009;29.857;114742
9010;29.860;111862
9011;29.863;117313
9012;29.867;109661
9013;29.870;95094
9014;29.873;109158
9015;29.877;111935
9016;29.880;107085
9017;29.883;116611
9018;29.887;117396
9019;29.890;116057
9020;29.893;115472
9021;29.897;113191
9022;29.900;117949
9023;29.903;110465
9024;29.906;114545
9025;29.910;109822
9026;29.913;110381
9027;29.916;119239
9028;29.920;109745
9029;29.923;121932
9030;29.926;111768
9031;29.930;108790
9032;29.933;120075
9033;29.936;112179
9034;29.939;117533
9035;29.943;111165
9036;29.946;108586
9037;29.949;119837
9038;29.953;125616
9039;29.956;113833
9040;29.959;112471
9041;29.963;111856
9042;29.966;111846
9043;29.970;118508
9044;29.973;118181
9045;29.976;107450
9046;29.979;113767
9047;29.983;117016
9048;29.986;118416
9049;29.989;122119
9050;29.993;114869
9051;29.996;114108
9052;29.999;122645
9053;30.003;129563
9054;30.006;119078
9055;30.009;108482
9056;30.013;121627
9057;30.016;114907
9058;30.019;119146
9059;30.022;114070
9060;30.026;118034
9061;30.029;113856
9062;30.032;116699
9063;30.036;107573
9064;30.039;113834
9065;30.042;119580
9066;30.046;114725
9067;30.049;116986
9068;30.052;108237
9069;30.055;109243
9070;30.059;117547
9071;30.062;114742
9072;30.065;112268
9073;30.069;120944
9074;30.072;112843
9075;30.075;116051
9076;30.079;111884
9077;30.082;112169
9078;30.085;119717
9079;30.089;112076
9080;30.092;121462
9081;30.095;116630
9082;30.098;115348
9083;30.102;114366
9084;30.105;111986
9085;30.108;107263
9086;30.112;118293
9087;30.115;112897
9088;30.118;126591
9089;30.122;118025
9090;30.125;107619
9091;30.128;106878
9092;30.132;119150
9093;30.135;111707
9094;30.138;109824
9095;30.141;117053
9096;30.145;107039
9097;30.148;116897
9098;30.151;110928
9099;30.155;112303
9100;30.158;112396
9101;30.161;115117
9102;30.165;116110
9103;30.168;108268
9104;30.171;116102
9105;30.174;120819
9106;30.178;118597
9107;30.181;111066
9108;30.184;115170
9109;30.188;130011
9110;30.191;121809
9111;30.194;120277
9112;30.198;113479
9113;30.201;111290
9114;30.204;122386
9115;30.208;111129
9116;30.211;120800
9117;30.214;124751
9118;30.217;119706
9119;30.221;114998
9120;30.224;114495
9121;30.228;114539
9122;30.231;118706
9123;30.234;120152
9124;30.238;107537
9125;30.241;122529
9126;30.244;116194
9127;30.248;115947
9128;30.251;111383
9129;30.254;111302
9130;30.257;117015
9131;30.261;114752
9132;30.264;116588
9133;30.267;105881
9134;30.271;118532
9135;30.274;116357
9136;30.277;118361
9137;30.281;108867
9138;30.284;111713
9139;30.287;114216
9140;30.290;111684
9141;30.294;114785
9142;30.297;116315
9143;30.300;119798
9144;30.304;114447
9145;30.307;110790
9146;30.310;123122
9147;30.314;108700
9148;30.317;114638
9149;30.320;109057
9150;30.324;112739
9151;30.327;117378
9152;30.330;99843
9153;30.333;104871
9154;30.337;112439
9155;30.340;121867
9156;30.343;114248
9157;30.347;113321
9158;30.350;114042
9159;30.353;115853
9160;30.357;114695
9161;30.360;113428
9162;30.363;109709
9163;30.367;109171
9164;30.370;123640
9165;30.373;119440
9166;30.376;116968
9167;30.380;119946
9168;30.383;116519
9169;30.386;112635
9170;30.390;115648
9171;30.393;118355
9172;30.396;113590
9173;30.400;111712
9174;30.403;110590
9175;30.406;102635
9176;30.409;114880
9177;30.413;111408
9178;30.416;104202
9179;30.419;111454
9180;30.423;115534
9181;30.426;120246
9182;30.429;120464
9183;30.433;120128
9184;30.436;102527
9185;30.439;118408
9186;30.443;120049
9187;30.446;112984
9188;30.449;108803
9189;30.452;124022
9190;30.456;113855
9191;30.459;108760
9192;30.462;111469
9193;30.466;116122
9194;30.469;118037
9195;30.473;117883
9196;30.476;115229
9197;30.479;113757
9198;30.483;112793
9199;30.486;111791
9200;30.489;111920
9201;30.492;113675
9202;30.496;112300
9203;30.499;113702
9204;30.502;120263
9205;30.506;117539
9206;30.509;111586
9207;30.512;118783
9208;30.516;111428
9209;30.519;109501
9210;30.522;111903
9211;30.526;106262
9212;30.529;112248
9213;30.532;117353
9214;30.535;112661
9215;30.539;107378
9216;30.542;118342
9217;30.545;115598
9218;30.549;117441
9219;30.552;132380
9220;30.555;117277
9221;30.559;98555
9222;30.562;115357
9223;30.565;107668
9224;30.568;112852
9225;30.572;113971
9226;30.575;116586
9227;30.578;115892
9228;30.582;107605
9229;30.585;115857
9230;30.588;115579
9231;30.592;122259
9232;30.595;113022
9233;30.598;108403
9234;30.602;116647
9235;30.605;108217
9236;30.608;111554
9237;30.611;118732
9238;30.615;122881
9239;30.618;116408
9240;30.621;113241
9241;30.625;108906
9242;30.628;112657
9243;30.631;116548
9244;30.635;112810
9245;30.638;113497
9246;30.641;113813
9247;30.644;116756
9248;30.648;112071
9249;30.651;118366
9250;30.654;117459
9251;30.658;119360
9252;30.661;113516
9253;30.664;118362
9254;30.668;121431
9255;30.671;111635
9256;30.674;115989
9257;30.678;104867
9258;30.681;105719
9259;30.684;119613
9260;30.687;119144
9261;30.691;119340
9262;30.694;118945
9263;30.697;110362
9264;30.701;121796
9265;30.704;113898
9266;30.707;121160
9267;30.711;107054
9268;30.714;120884
9269;30.717;119855
9270;30.721;119153
9271;30.724;116450
9272;30.727;119190
9273;30.731;113722
9274;30.734;115534
9275;30.737;114187
9276;30.741;115785
9277;30.744;116384
9278;30.747;110969
9279;30.751;104961
9280;30.754;109024
9281;30.757;113505
9282;30.761;118874
9283;30.764;111964
9284;30.767;111015
9285;30.770;106251
9286;30.774;115803
9287;30.777;113972
9288;30.780;104079
9289;30.784;109495
9290;30.787;109461
9291;30.790;107229
9292;30.794;109627
9293;30.797;113367
9294;30.800;101405
9295;30.803;105830
9296;30.807;111822
9297;30.810;113037
9298;30.813;112689
9299;30.817;113184
9300;30.820;114689
9301;30.823;117441
9302;30.827;108597
9303;30.830;111970
9304;30.833;108511
9305;30.837;101711
9306;30.840;106490
9307;30.843;115514
9308;30.846;107137
9309;30.850;111000
9310;30.853;105684
9311;30.856;111459
9312;30.860;109935
9313;30.863;109137
9314;30.866;107328
9315;30.870;110262
9316;30.873;108746
9317;30.876;111533
9318;30.879;109941
9319;30.883;108036
9320;30.886;107517
9321;30.889;112412
9322;30.893;118698
9323;30.896;103680
9324;30.899;109749
9325;30.903;104953
9326;30.906;114801
9327;30.909;112386
9328;30.913;112571
9329;30.916;115683
9330;30.919;119093
9331;30.922;116007
9332;30.926;110977
9333;30.929;112402
9334;30.932;107489
9335;30.936;105161
9336;30.939;101171
9337;30.942;113594
9338;30.946;110957
9339;30.949;112325
9340;30.952;109979
9341;30.956;119359
9342;30.959;111255
9343;30.962;107551
9344;30.965;106733
9345;30.969;105949
9346;30.972;106857
9347;30.976;108882
9348;30.979;109979
9349;30.982;105328
9350;30.986;112989
9351;30.989;100008
9352;30.992;108958
9353;30.996;116687
9354;30.999;109540
9355;31.002;109366
9356;31.005;114983
9357;31.009;107728
9358;31.012;119778
9359;31.015;115390
9360;31.019;101602
9361;31.022;113449
9362;31.025;109742
9363;31.029;116440
9364;31.032;107203
9365;31.035;104057
9366;31.038;114497
9367;31.042;111179
9368;31.045;112214
9369;31.048;114849
9370;31.052;108036
9371;31.055;109621
9372;31.058;101536
9373;31.062;110351
9374;31.065;104133
9375;31.068;113221
9376;31.072;114153
9377;31.075;105493
9378;31.078;108712
9379;31.081;108287
9380;31.085;106279
9381;31.088;113099
9382;31.091;110236
9383;31.095;118020
9384;31.098;114744
9385;31.101;116188
9386;31.105;116953
9387;31.108;113607
9388;31.111;115373
9389;31.115;123242
9390;31.118;112375
9391;31.121;114350
9392;31.124;109351
9393;31.128;106975
9394;31.131;118975
9395;31.134;106965
9396;31.138;122551
9397;31.141;119859
9398;31.144;113029
9399;31.148;110987
9400;31.151;113389
9401;31.154;113224
9402;31.157;116109
9403;31.161;116743
9404;31.164;117197
9405;31.167;122278
9406;31.171;112984
9407;31.174;112362
9408;31.177;113877
9409;31.181;112086
9410;31.184;120068
9411;31.187;117739
9412;31.191;116384
9413;31.194;119592
9414;31.197;120690
9415;31.200;119727
9416;31.204;121057
9417;31.207;111523
9418;31.210;124798
9419;31.214;117219
9420;31.217;124117
9421;31.221;123437
9422;31.224;110538
9423;31.227;119981
9424;31.231;115294
9425;31.234;108780
9426;31.237;114125
9427;31.240;119906
9428;31.244;117880
9429;31.247;118208
9430;31.250;117878
9431;31.254;114355
9432;31.257;117445
9433;31.260;116717
9434;31.264;124306
9435;31.267;117652
9436;31.270;119491
9437;31.273;129088
9438;31.277;114732
9439;31.280;118216
9440;31.283;125315
9441;31.287;114677
9442;31.290;123352
9443;31.293;111644
9444;31.297;120093
9445;31.300;123526
9446;31.303;112868
9447;31.307;113179
9448;31.310;114970
9449;31.313;120077
9450;31.316;123669
9451;31.320;120229
9452;31.323;115734
9453;31.326;119547
9454;31.330;116881
9455;31.333;114772
9456;31.336;116207
9457;31.340;118478
9458;31.343;120660
9459;31.346;122973
9460;31.350;114026
9461;31.353;120532
9462;31.356;110306
9463;31.359;116503
9464;31.363;128188
9465;31.366;121363
9466;31.369;121317
9467;31.373;115214
9468;31.376;113704
9469;31.379;111379
9470;31.383;133282
9471;31.386;109969
9472;31.389;123969
9473;31.392;121677
9474;31.396;119361
9475;31.399;127344
9476;31.402;119551
9477;31.406;121250
9478;31.409;119941
9479;31.412;124870
9480;31.416;127756
9481;31.419;129003
9482;31.422;120853
9483;31.426;117873
9484;31.429;124479
9485;31.432;123532
9486;31.435;123709
9487;31.439;122777
9488;31.442;118556
9489;31.445;122120
9490;31.449;113288
9491;31.452;126564
9492;31.455;121232
9493;31.459;114985
9494;31.462;115421
9495;31.465;123863
9496;31.468;109261
9497;31.472;116881
9498;31.475;111979
9499;31.479;118489
9500;31.482;112543
9501;31.485;127035
9502;31.489;119289
9503;31.492;118199
9504;31.495;123567
9505;31.499;121208
9506;31.502;116570
9507;31.505;121675
9508;31.508;114379
9509;31.512;115126
9510;31.515;131028
9511;31.518;115904
9512;31.522;125184
9513;31.525;121534
9514;31.528;125121
9515;31.532;118100
9516;31.535;124790
9517;31.538;123194
9518;31.542;113486
9519;31.545;119842
9520;31.548;115956
9521;31.551;108768
9522;31.555;118127
9523;31.558;123154
9524;31.561;112759
9525;31.565;118983
9526;31.568;122137
9527;31.571;125061
9528;31.575;115544
9529;31.578;123292
9530;31.581;115945
9531;31.585;109259
9532;31.588;110244
9533;31.591;119755
9534;31.594;115129
9535;31.598;106683
9536;31.601;121890
9537;31.604;119593
9538;31.608;113981
9539;31.611;122192
9540;31.614;119691
9541;31.618;120068
9542;31.621;122369
9543;31.624;118916
9544;31.627;122333
9545;31.631;117754
9546;31.634;119087
9547;31.637;117839
9548;31.641;121577
9549;31.644;106605
9550;31.647;127685
9551;31.651;124792
9552;31.654;122539
9553;31.657;126793
9554;31.661;110412
9555;31.664;115209
9556;31.667;121792
9557;31.670;110406
9558;31.674;118103
9559;31.677;127195
9560;31.680;124832
9561;31.684;124487
9562;31.687;119580
9563;31.690;119005
9564;31.694;119481
9565;31.697;128415
9566;31.700;126264
9567;31.704;116602
9568;31.707;122885
9569;31.710;112299
9570;31.713;119325
9571;31.717;125224
9572;31.720;121667
9573;31.724;112737
9574;31.727;112910
9575;31.730;113377
9576;31.734;122986
9577;31.737;114303
9578;31.740;123440
9579;31.744;128427
9580;31.747;124659
9581;31.750;121689
9582;31.753;122893
9583;31.757;123275
9584;31.760;120820
9585;31.763;119655
9586;31.767;128582
9587;31.770;130344
9588;31.773;113274
9589;31.777;130576
9590;31.780;118148
9591;31.783;129134
9592;31.787;113374
9593;31.790;120944
9594;31.793;120275
9595;31.796;120114
9596;31.800;117557
9597;31.803;122355
9598;31.806;124335
9599;31.810;122645
9600;31.813;121361
9601;31.816;119986
9602;31.820;119786
9603;31.823;130740
9604;31.826;119222
9605;31.830;109035
9606;31.833;121272
9607;31.836;116301
9608;31.839;137699
9609;31.843;129412
9610;31.846;127792
9611;31.849;118424
9612;31.853;118586
9613;31.856;126093
9614;31.859;118217
9615;31.863;122040
9616;31.866;118089
9617;31.869;124748
9618;31.872;118120
9619;31.876;118094
9620;31.879;120249
9621;31.882;120127
9622;31.886;120036
9623;31.889;116793
9624;31.892;119749
9625;31.896;126572
9626;31.899;125298
9627;31.902;123550
9628;31.906;125695
9629;31.909;114341
9630;31.912;108784
9631;31.915;128619
9632;31.919;122414
9633;31.922;124668
9634;31.925;111082
9635;31.929;111686
9636;31.932;121847
9637;31.935;122640
9638;31.939;114663
9639;31.942;119737
9640;31.945;122706
9641;31.949;118485
9642;31.952;119871
9643;31.955;130776
9644;31.958;126443
9645;31.962;120769
9646;31.965;121594
9647;31.968;115988
9648;31.972;118321
9649;31.975;117889
9650;31.979;116526
9651;31.982;123316
9652;31.985;123973
9653;31.988;115514
9654;31.992;125089
9655;31.995;115477
9656;31.998;120363
9657;32.002;111671
9658;32.005;119861
9659;32.008;118430
9660;32.012;126127
9661;32.015;119916
9662;32.018;115391
9663;32.022;120574
9664;32.025;125024
9665;32.028;117678
9666;32.031;124015
9667;32.035;121825
9668;32.038;120770
9669;32.041;112536
9670;32.045;118275
9671;32.048;112133
9672;32.051;121699
9673;32.055;122872
9674;32.058;118335
9675;32.061;127060
9676;32.065;122530
9677;32.068;113121
9678;32.071;121633
9679;32.074;126418
9680;32.078;119336
9681;32.081;113721
9682;32.084;117507
9683;32.088;118833
9684;32.091;122665
9685;32.094;115004
9686;32.098;126307
9687;32.101;125594
9688;32.104;113420
9689;32.107;119423
9690;32.111;118160
9691;32.114;129958
9692;32.117;118987
9693;32.121;119983
9694;32.124;123008
9695;32.127;117419
9696;32.131;117234
9697;32.134;120791
9698;32.137;122138
9699;32.141;119272
9700;32.144;117507
9701;32.147;120891
9702;32.150;122453
9703;32.154;115208
9704;32.157;118738
9705;32.160;116777
9706;32.164;119673
9707;32.167;124805
9708;32.170;125992
9709;32.174;121523
9710;32.177;114327
9711;32.180;129591
9712;32.184;123098
9713;32.187;126030
9714;32.190;115799
9715;32.193;116214
9716;32.197;126777
9717;32.200;119518
9718;32.203;117707
9719;32.207;114050
9720;32.210;111996
9721;32.213;125261
9722;32.217;126056
9723;32.220;115787
9724;32.224;121401
9725;32.227;121727
9726;32.230;113270
9727;32.233;115373
9728;32.237;122039
9729;32.240;121176
9730;32.243;127864
9731;32.247;120270
9732;32.250;113241
9733;32.253;120054
9734;32.257;118623
9735;32.260;117325
9736;32.263;120844
9737;32.266;116226
9738;32.270;119265
9739;32.273;117519
9740;32.276;121346
9741;32.280;115592
9742;32.283;118950
9743;32.286;121828
9744;32.290;116471
9745;32.293;121104
9746;32.296;110890
9747;32.300;117904
9748;32.303;116488
9749;32.306;116428
9750;32.309;121296
9751;32.313;123855
9752;32.316;118005
9753;32.319;126804
9754;32.323;117086
9755;32.326;119823
9756;32.329;115924
9757;32.333;116146
9758;32.336;116320
9759;32.339;120845
9760;32.342;115610
9761;32.346;115572
9762;32.349;113737
9763;32.352;118613
9764;32.356;114662
9765;32.359;142668
9766;32.362;124090
9767;32.366;122673
9768;32.369;124755
9769;32.372;123616
9770;32.376;108199
9771;32.379;117939
9772;32.382;115183
9773;32.385;128982
9774;32.389;112964
9775;32.392;127457
9776;32.395;121259
9777;32.399;124721
9778;32.402;112284
9779;32.405;121971
9780;32.409;119098
9781;32.412;118907
9782;32.415;123639
9783;32.419;121834
9784;32.422;121350
9785;32.425;116616
9786;32.428;118367
9787;32.432;115328
9788;32.435;116871
9789;32.438;114090
9790;32.442;126135
9791;32.445;116759
9792;32.448;118129
9793;32.452;120800
9794;32.455;115373
9795;32.458;119059
9796;32.461;123201
9797;32.465;116969
9798;32.468;112558
9799;32.472;124377
9800;32.475;121752
9801;32.478;119630
9802;32.482;116320
9803;32.485;118348
9804;32.488;123531
9805;32.492;120315
9806;32.495;112673
9807;32.498;120339
9808;32.501;121344
9809;32.505;118916
9810;32.508;116602
9811;32.511;130289
9812;32.515;125098
9813;32.518;126359
9814;32.521;112630
9815;32.525;116800
9816;32.528;113755
9817;32.531;114705
9818;32.535;119960
9819;32.538;123454
9820;32.541;120621
9821;32.544;114703
9822;32.548;127176
9823;32.551;122116
9824;32.554;115791
9825;32.558;114871
9826;32.561;117902
9827;32.564;118999
9828;32.568;119274
9829;32.571;117607
9830;32.574;116218
9831;32.577;121609
9832;32.581;108060
9833;32.584;116126
9834;32.587;118117
9835;32.591;114538
9836;32.594;122564
9837;32.597;113886
9838;32.601;112986
9839;32.604;115484
9840;32.607;114631
9841;32.611;129351
9842;32.614;115421
9843;32.617;121131
9844;32.620;121323
9845;32.624;122579
9846;32.627;117412
9847;32.630;120478
9848;32.634;110486
9849;32.637;113673
9850;32.640;114765
9851;32.644;113441
9852;32.647;116104
9853;32.650;120507
9854;32.654;113256
9855;32.657;114690
9856;32.660;119947
9857;32.663;116525
9858;32.667;114276
9859;32.670;110165
9860;32.673;118400
9861;32.677;114456
9862;32.680;119267
9863;32.683;114866
9864;32.687;118560
9865;32.690;128797
9866;32.693;122131
9867;32.696;126936
9868;32.700;119709
9869;32.703;125433
9870;32.706;119878
9871;32.710;119328
9872;32.713;112445
9873;32.716;119453
9874;32.720;119456
9875;32.723;120374
9876;32.727;110146
9877;32.730;108855
9878;32.733;122800
9879;32.736;118090
9880;32.740;118885
9881;32.743;116959
9882;32.746;111130
9883;32.750;113679
9884;32.753;113443
9885;32.756;120641
9886;32.760;111987
9887;32.763;124408
9888;32.766;118269
9889;32.770;111254
9890;32.773;121031
9891;32.776;118287
9892;32.779;111591
9893;32.783;129208
9894;32.786;113212
9895;32.789;123039
9896;32.793;121188
9897;32.796;120053
9898;32.799;115661
9899;32.803;122356
9900;32.806;118868
9901;32.809;109010
9902;32.813;115819
9903;32.816;125519
9904;32.819;130327
9905;32.822;115280
9906;32.826;126612
9907;32.829;115680
9908;32.832;117576
9909;32.836;116455
9910;32.839;120574
9911;32.842;109099
9912;32.846;112064
9913;32.849;115942
9914;32.852;117222
9915;32.855;123962
9916;32.859;115624
9917;32.862;101987
9918;32.865;114175
9919;32.869;108902
9920;32.872;118294
9921;32.875;113721
9922;32.879;110404
9923;32.882;117343
9924;32.885;113853
9925;32.889;110322
9926;32.892;125585
9927;32.895;121711
9928;32.898;120596
9929;32.902;127649
9930;32.905;121119
9931;32.908;128351
9932;32.912;107374
9933;32.915;121138
9934;32.918;116434
9935;32.922;114729
9936;32.925;122707
9937;32.928;119334
9938;32.931;110856
9939;32.935;124644
9940;32.938;118458
9941;32.941;119912
9942;32.945;111080
9943;32.948;121599
9944;32.951;116247
9945;32.955;120554
9946;32.958;114227
9947;32.961;110485
9948;32.965;115841
9949;32.968;123987
9950;32.971;112268
9951;32.975;105521
9952;32.978;133886
9953;32.981;115076
9954;32.985;111768
9955;32.988;110454
9956;32.991;118483
9957;32.995;116882
9958;32.998;113039
9959;33.001;107729
9960;33.005;118538
9961;33.008;117502
9962;33.011;110055
9963;33.014;122924
9964;33.018;119047
9965;33.021;119071
9966;33.024;118557
9967;33.028;117176
9968;33.031;122760
9969;33.034;117312
9970;33.038;112732
9971;33.041;115441
9972;33.044;128819
9973;33.048;115513
9974;33.051;121497
9975;33.054;126172
9976;33.057;121758
9977;33.061;125860
9978;33.064;113379
9979;33.067;120333
9980;33.071;121277
9981;33.074;109820
9982;33.077;118897
9983;33.081;115589
9984;33.084;116516
9985;33.087;131771
9986;33.090;115667
9987;33.094;122527
9988;33.097;115179
9989;33.100;120785
9990;33.104;118853
9991;33.107;116864
9992;33.110;122916
9993;33.114;119974
9994;33.117;120314
9995;33.120;118922
9996;33.124;114462
9997;33.127;122515
9998;33.130;108486
9999;33.133;118976
10000;33.137;121697
10001;33.140;112619
10002;33.143;111673
10003;33.147;112768
10004;33.150;124565
10005;33.153;116907
10006;33.157;117252
10007;33.160;112115
10008;33.163;123102
10009;33.166;112429
10010;33.170;122032
10011;33.173;113009
10012;33.176;115177
10013;33.180;118674
10014;33.183;122810
10015;33.186;117181
10016;33.190;120040
10017;33.193;124695
10018;33.196;112144
10019;33.200;125068
10020;33.203;120809
10021;33.206;120303
10022;33.209;122879
10023;33.213;121737
10024;33.216;119501
10025;33.220;114883
10026;33.223;111798
10027;33.226;118267
10028;33.230;113603
10029;33.233;112404
10030;33.236;105181
10031;33.240;119590
10032;33.243;117010
10033;33.246;119423
10034;33.249;117981
10035;33.253;121361
10036;33.256;116255
10037;33.259;115082
10038;33.263;112775
10039;33.266;115284
10040;33.269;117520
10041;33.273;111566
10042;33.276;118712
10043;33.279;125881
10044;33.283;121269
10045;33.286;116983
10046;33.289;120670
10047;33.292;119053
10048;33.296;114801
10049;33.299;109889
10050;33.302;110826
10051;33.306;121990
10052;33.309;121905
10053;33.312;116262
10054;33.316;115966
10055;33.319;124846
10056;33.322;117213
10057;33.325;113979
10058;33.329;118856
10059;33.332;122051
10060;33.335;119049
10061;33.339;114922
10062;33.342;116398
10063;33.345;116424
10064;33.349;114209
10065;33.352;123340
10066;33.355;115513
10067;33.359;126057
10068;33.362;124804
10069;33.365;114928
10070;33.368;114819
10071;33.372;115364
10072;33.375;111311
10073;33.378;118832
10074;33.382;126111
10075;33.385;117209
10076;33.388;121444
10077;33.392;117391
10078;33.395;122222
10079;33.398;119590
10080;33.402;114537
10081;33.405;115866
10082;33.408;112536
10083;33.411;111044
10084;33.415;109205
10085;33.418;115443
10086;33.421;111208
10087;33.425;119488
10088;33.428;118199
10089;33.431;119932
10090;33.435;121052
10091;33.438;112959
10092;33.441;117477
10093;33.444;111695
10094;33.448;117811
10095;33.451;120929
10096;33.454;124181
10097;33.458;113038
10098;33.461;122514
10099;33.464;115427
10100;33.468;111712
10101;33.471;120762
10102;33.475;113475
10103;33.478;113925
10104;33.481;120761
10105;33.484;109638
10106;33.488;119177
10107;33.491;112610
10108;33.494;118114
10109;33.498;123844
10110;33.501;114609
10111;33.504;123170
10112;33.508;119393
10113;33.511;111180
10114;33.514;114795
10115;33.518;117220
10116;33.521;122270
10117;33.524;116724
10118;33.527;120123
10119;33.531;121195
10120;33.534;123921
10121;33.537;115968
10122;33.541;117325
10123;33.544;120412
10124;33.547;121670
10125;33.551;119846
10126;33.554;123405
10127;33.557;114099
10128;33.560;112645
10129;33.564;118761
10130;33.567;109055
10131;33.570;112379
10132;33.574;111531
10133;33.577;119053
10134;33.580;119725
10135;33.584;116843
10136;33.587;113908
10137;33.590;128552
10138;33.594;119507
10139;33.597;119059
10140;33.600;123622
10141;33.603;124219
10142;33.607;118165
10143;33.610;116050
10144;33.613;115958
10145;33.617;108956
10146;33.620;118296
10147;33.623;113543
10148;33.627;104753
10149;33.630;114355
10150;33.633;125552
10151;33.637;117672
10152;33.640;119483
10153;33.643;126700
10154;33.646;119002
10155;33.650;118597
10156;33.653;107876
10157;33.656;109839
10158;33.660;110566
10159;33.663;107824
10160;33.666;115265
10161;33.670;113449
10162;33.673;121013
10163;33.676;114717
10164;33.679;106696
10165;33.683;112985
10166;33.686;118206
10167;33.689;114120
10168;33.693;111782
10169;33.696;111852
10170;33.699;121252
10171;33.703;106641
10172;33.706;115314
10173;33.709;106233
10174;33.713;118609
10175;33.716;102559
10176;33.719;117005
10177;33.723;111997
10178;33.726;108733
10179;33.729;106458
10180;33.733;111712
10181;33.736;110492
10182;33.739;108070
10183;33.743;111365
10184;33.746;113936
10185;33.749;114074
10186;33.753;112584
10187;33.756;121935
10188;33.759;108341
10189;33.762;100357
10190;33.766;115501
10191;33.769;114294
10192;33.772;103429
10193;33.776;115452
10194;33.779;112871
10195;33.782;114507
10196;33.786;105174
10197;33.789;111164
10198;33.792;115685
10199;33.795;116432
10200;33.799;116037
10201;33.802;109679
10202;33.805;105820
10203;33.809;114526
10204;33.812;108657
10205;33.815;108719
10206;33.819;112258
10207;33.822;110490
10208;33.825;113282
10209;33.829;113823
10210;33.832;111793
10211;33.835;114507
10212;33.838;108434
10213;33.842;105472
10214;33.845;121410
10215;33.848;104784
10216;33.852;117008
10217;33.855;109797
10218;33.858;111935
10219;33.862;107782
10220;33.865;124470
10221;33.868;111824
10222;33.872;107411
10223;33.875;110806
10224;33.878;110881
10225;33.881;116384
10226;33.885;121103
10227;33.888;102511
10228;33.891;104465
10229;33.895;108191
10230;33.898;105396
10231;33.901;105566
10232;33.905;106536
10233;33.908;109250
10234;33.911;113424
10235;33.914;115572
10236;33.918;108196
10237;33.921;104715
10238;33.924;115461
10239;33.928;108615
10240;33.931;103728
10241;33.934;105325
10242;33.938;109288
10243;33.941;104269
10244;33.944;107716
10245;33.948;113221
10246;33.951;106027
10247;33.954;102260
10248;33.957;116854
10249;33.961;113845
10250;33.964;111768
10251;33.967;108575
10252;33.971;107836
10253;33.974;115122
10254;33.978;117864
10255;33.981;124584
10256;33.984;114719
10257;33.988;109794
10258;33.991;112932
10259;33.994;111778
10260;33.997;118526
10261;34.001;113361
10262;34.004;110605
10263;34.007;114072
10264;34.011;116016
10265;34.014;109974
10266;34.017;107098
10267;34.021;119127
10268;34.024;120066
10269;34.027;110098
10270;34.030;113391
10271;34.034;126617
10272;34.037;114727
10273;34.040;114742
10274;34.044;116409
10275;34.047;116339
10276;34.050;113743
10277;34.054;116520
10278;34.057;116253
10279;34.060;117977
10280;34.064;114725
10281;34.067;120474
10282;34.070;116945
10283;34.073;107369
10284;34.077;115641
10285;34.080;119940
10286;34.083;121331
10287;34.087;120090
10288;34.090;112696
10289;34.093;119380
10290;34.097;110938
10291;34.100;115656
10292;34.103;117366
10293;34.107;121391
10294;34.110;117873
10295;34.113;116304
10296;34.116;107189
10297;34.120;110209
10298;34.123;116571
10299;34.126;118518
10300;34.130;113914
10301;34.133;117371
10302;34.136;115796
10303;34.140;109382
10304;34.143;116196
10305;34.146;112531
10306;34.149;118968
10307;34.153;111774
10308;34.156;112504
10309;34.159;119128
10310;34.163;104132
10311;34.166;118287
10312;34.169;120753
10313;34.173;113399
10314;34.176;114018
10315;34.179;110211
10316;34.183;117511
10317;34.186;114901
10318;34.189;120145
10319;34.192;116837
10320;34.196;115022
10321;34.199;113301
10322;34.202;113543
10323;34.206;118734
10324;34.209;116994
10325;34.212;114169
10326;34.216;110096
10327;34.219;123056
10328;34.223;110073
10329;34.226;116282
10330;34.229;116469
10331;34.232;114979
10332;34.236;120010
10333;34.239;112159
10334;34.242;121663
10335;34.246;119832
10336;34.249;129361
10337;34.252;120325
10338;34.256;115692
10339;34.259;112472
10340;34.262;111226
10341;34.265;119581
10342;34.269;120081
10343;34.272;118406
10344;34.275;115745
10345;34.279;123412
10346;34.282;120219
10347;34.285;110524
10348;34.289;109627
10349;34.292;110649
10350;34.295;113527
10351;34.299;116107
10352;34.302;120705
10353;34.305;117278
10354;34.308;112710
10355;34.312;118559
10356;34.315;112179
10357;34.318;120323
10358;34.322;121719
10359;34.325;111733
10360;34.328;116802
10361;34.332;120311
10362;34.335;109502
10363;34.338;113094
10364;34.342;112570
10365;34.345;120355
10366;34.348;116891
10367;34.351;123354
10368;34.355;123196
10369;34.358;118741
10370;34.361;132443
10371;34.365;125728
10372;34.368;124409
10373;34.371;113955
10374;34.375;122003
10375;34.378;120957
10376;34.381;125777
10377;34.384;110765
10378;34.388;120249
10379;34.391;118691
10380;34.394;111123
10381;34.398;127686
10382;34.401;122054
10383;34.404;127731
10384;34.408;119459
10385;34.411;114273
10386;34.414;120925
10387;34.418;120919
10388;34.421;114084
10389;34.424;106432
10390;34.427;118784
10391;34.431;117813
10392;34.434;122459
10393;34.437;111185
10394;34.441;121413
10395;34.444;111353
10396;34.447;124489
10397;34.451;122706
10398;34.454;116716
10399;34.457;117667
10400;34.460;122558
10401;34.464;117604
10402;34.467;117750
10403;34.471;117738
10404;34.474;119934
10405;34.477;115069
10406;34.481;112098
10407;34.484;107720
10408;34.487;116260
10409;34.491;125406
10410;34.494;115167
10411;34.497;116473
10412;34.501;121449
10413;34.504;112877
10414;34.507;118188
10415;34.510;115029
10416;34.514;121079
10417;34.517;113918
10418;34.520;118787
10419;34.524;116660
10420;34.527;119654
10421;34.530;121687
10422;34.534;121711
10423;34.537;124160
10424;34.540;131396
10425;34.543;118190
10426;34.547;117366
10427;34.550;120300
10428;34.553;105435
10429;34.557;129040
10430;34.560;124457
10431;34.563;106050
10432;34.567;116180
10433;34.570;118205
10434;34.573;118263
10435;34.577;116323
10436;34.580;111373
10437;34.583;116462
10438;34.586;111074
10439;34.590;120738
10440;34.593;111725
10441;34.596;117641
10442;34.600;119278
10443;34.603;117131
10444;34.606;120776
10445;34.610;111185
10446;34.613;125591
10447;34.616;115838
10448;34.619;116496
10449;34.623;105673
10450;34.626;107331
10451;34.629;114147
10452;34.633;117257
10453;34.636;115292
10454;34.639;120614
10455;34.643;131617
10456;34.646;113527
10457;34.649;121104
10458;34.653;110704
10459;34.656;114335
10460;34.659;120754
10461;34.662;123752
10462;34.666;123123
10463;34.669;114296
10464;34.672;116988
10465;34.676;110342
10466;34.679;110580
10467;34.682;118055
10468;34.686;132253
10469;34.689;117262
10470;34.692;111362
10471;34.696;120615
10472;34.699;119141
10473;34.702;113524
10474;34.705;115541
10475;34.709;118820
10476;34.712;113039
10477;34.715;122910
10478;34.719;123091
10479;34.722;123031
10480;34.726;121061
10481;34.729;119291
10482;34.732;125634
10483;34.735;109938
10484;34.739;115370
10485;34.742;114542
10486;34.745;131017
10487;34.749;112835
10488;34.752;117063
10489;34.755;121934
10490;34.759;111559
10491;34.762;123250
10492;34.765;124017
10493;34.769;112177
10494;34.772;105360
10495;34.775;117858
10496;34.778;118473
10497;34.782;124693
10498;34.785;120059
10499;34.788;118741
10500;34.792;113389
10501;34.795;122261
10502;34.798;117791
10503;34.802;120016
10504;34.805;116702
10505;34.808;115062
10506;34.812;108504
10507;34.815;129485
10508;34.818;117517
10509;34.821;116670
10510;34.825;116983
10511;34.828;113625
10512;34.831;123105
10513;34.835;111326
10514;34.838;115486
10515;34.841;123505
10516;34.845;120840
10517;34.848;114994
10518;34.851;112393
10519;34.855;111708
10520;34.858;126993
10521;34.861;120016
10522;34.864;117188
10523;34.868;119041
10524;34.871;106164
10525;34.874;124612
10526;34.878;121789
10527;34.881;112847
10528;34.884;112294
10529;34.888;117916
10530;34.891;115479
10531;34.894;113568
10532;34.897;112185
10533;34.901;121159
10534;34.904;113902
10535;34.907;107085
10536;34.911;110286
10537;34.914;115714
10538;34.917;113394
10539;34.921;122579
10540;34.924;109350
10541;34.927;108148
10542;34.931;118451
10543;34.934;116797
10544;34.937;111647
10545;34.940;113294
10546;34.944;124386
10547;34.947;120433
10548;34.950;117400
10549;34.954;123709
10550;34.957;111812
10551;34.960;122650
10552;34.964;123916
10553;34.967;117565
10554;34.971;118536
10555;34.974;120377
10556;34.977;118836
10557;34.980;120316
10558;34.984;118652
10559;34.987;118344
10560;34.990;130747
10561;34.994;122228
10562;34.997;122435
10563;35.000;113339
10564;35.004;116242
10565;35.007;115957
10566;35.010;120354
10567;35.013;111051
10568;35.017;117762
10569;35.020;109143
10570;35.023;113134
10571;35.027;125703
10572;35.030;115597
10573;35.033;121060
10574;35.037;117993
10575;35.040;114204
10576;35.047;97411
10577;35.050;12510
10578;35.053;352
10579;35.056;305
10580;35.060;443
10581;35.063;306
10582;35.066;273
10583;35.070;245
10584;35.073;396
10585;35.076;294
10586;35.080;659
10587;35.083;296
10588;35.086;246
10589;35.090;271
10590;35.093;390
10591;35.096;230
10592;35.099;330
10593;35.103;186
10594;35.106;274
10595;35.109;285
10596;35.113;235
10597;35.116;427
10598;35.119;377
10599;35.123;249
10600;35.126;339
10601;35.129;240
10602;35.132;246
10603;35.136;272
10604;35.139;250
10605;35.142;275
10606;35.146;279
10607;35.149;291
10608;35.152;304
10609;35.156;268
10610;35.159;255
10611;35.162;418
10612;35.166;381
10613;35.169;277
10614;35.172;252
10615;35.175;380
10616;35.179;334
10617;35.182;367
10618;35.185;355
10619;35.189;261
10620;35.192;312
10621;35.195;295
10622;35.199;311
10623;35.202;417
10624;35.205;314
10625;35.209;386
10626;35.212;243
10627;35.215;366
10628;35.218;297
10629;35.222;253
10630;35.225;381
10631;35.229;433
10632;35.232;293
10633;35.235;255
10634;35.239;326
10635;35.242;268
10636;35.245;433
10637;35.248;296
10638;35.252;265
10639;35.255;286
10640;35.258;204
10641;35.262;417
10642;35.265;332
10643;35.268;313
10644;35.272;3129
10645;35.275;233
10646;35.278;502
10647;35.282;395
10648;35.285;551
10649;35.288;371
10650;35.291;1651
10651;35.295;225
10652;35.298;320
10653;35.301;264
10654;35.305;351
10655;35.308;228
10656;35.311;400
10657;35.315;272
10658;35.318;364
10659;35.321;327
10660;35.325;244
10661;35.328;339
10662;35.331;410
10663;35.334;437
10664;35.338;291
10665;35.341;354
10666;35.344;291
10667;35.348;507
10668;35.351;314
10669;35.354;256
10670;35.358;297
10671;35.361;227
10672;35.364;292
10673;35.367;405
10674;35.371;454
10675;35.374;303
10676;35.377;313
10677;35.381;163
10678;35.384;275
10679;35.387;407
10680;35.391;256
10681;35.394;217
10682;35.397;266
10683;35.401;405
10684;35.404;282
10685;35.407;198
10686;35.410;200
10687;35.414;263
10688;35.417;276
10689;35.420;438
10690;35.424;327
10691;35.427;347
10692;35.430;155
10693;35.434;236
10694;35.437;321
10695;35.440;221
10696;35.444;253
10697;35.447;284
10698;35.450;260
10699;35.453;279
10700;35.457;509
10701;35.460;206
10702;35.463;337
10703;35.467;257
10704;35.471;313
10705;35.474;176
10706;35.477;230
10707;35.481;357
10708;35.484;287
10709;35.487;312
10710;35.490;202
10711;35.494;350
10712;35.497;355
10713;35.500;228
10714;35.504;175
10715;35.507;457
10716;35.510;298
10717;35.514;317
10718;35.517;421
10719;35.520;292
10720;35.524;362
10721;35.527;284
10722;35.530;237
10723;35.533;300
10724;35.537;293
10725;35.540;404
10726;35.543;335
10727;35.547;242
10728;35.550;264
10729;35.553;238
10730;35.557;313
10731;35.560;348
10732;35.563;207
10733;35.566;179
10734;35.570;365
10735;35.573;287
10736;35.576;180
10737;35.580;291
10738;35.583;285
10739;35.586;298
10740;35.590;308
10741;35.593;216
10742;35.596;255
10743;35.600;329
10744;35.603;229
10745;35.606;370
10746;35.609;260
10747;35.613;349
10748;35.616;340
10749;35.619;834
10750;35.623;381
10751;35.626;518
10752;35.629;241
10753;35.633;302
10754;35.636;374
10755;35.639;323
10756;35.642;304
10757;35.646;335
10758;35.649;372
10759;35.652;279
10760;35.656;193
10761;35.659;272
10762;35.662;325
10763;35.666;311
10764;35.669;937
10765;35.672;308
10766;35.676;280
10767;35.679;314
10768;35.682;293
10769;35.685;309
10770;35.689;424
10771;35.692;266
10772;35.695;278
10773;35.699;319
10774;35.702;436
10775;35.705;241
10776;35.709;1881
10777;35.712;363
10778;35.715;295
10779;35.719;331
10780;35.722;235
10781;35.725;363
10782;35.729;371
10783;35.732;302
10784;35.735;467
10785;35.739;384
10786;35.742;256
10787;35.745;241
10788;35.749;256
10789;35.752;492
10790;35.755;269
10791;35.759;313
10792;35.762;339
10793;35.765;884
10794;35.768;404
10795;35.772;351
10796;35.775;248
10797;35.778;415
10798;35.782;279
10799;35.785;225
10800;35.788;211
10801;35.792;273
10802;35.795;265
10803;35.798;1099
10804;35.801;334
10805;35.805;354
10806;35.808;388
10807;35.811;293
10808;35.815;554
10809;35.818;281
10810;35.821;333
10811;35.825;235
10812;35.828;200
10813;35.831;893
10814;35.835;305
10815;35.838;279
10816;35.841;206
10817;35.844;344
10818;35.848;260
10819;35.851;223
10820;35.854;467
10821;35.858;447
10822;35.861;336
10823;35.864;353
10824;35.868;271
10825;35.871;329
10826;35.874;385
10827;35.878;381
10828;35.881;298
10829;35.884;304
10830;35.887;329
10831;35.891;257
10832;35.894;399
10833;35.897;357
10834;35.901;440
10835;35.904;287
10836;35.907;300
10837;35.911;339
10838;35.914;243
10839;35.917;296
10840;35.920;336
10841;35.924;2672
10842;35.927;248
10843;35.930;244
10844;35.934;159
10845;35.937;258
10846;35.940;328
10847;35.944;1637
10848;35.947;299
10849;35.950;288
10850;35.954;285
10851;35.957;279
10852;35.960;176
10853;35.963;243
10854;35.967;355
10855;35.970;380
10856;35.974;249
10857;35.977;292
10858;35.980;233
10859;35.984;167
10860;35.987;335
10861;35.990;265
10862;35.994;2040
10863;35.997;329
10864;36.000;253
10865;36.003;334
10866;36.007;297
10867;36.010;347
10868;36.013;410
10869;36.017;301
10870;36.020;306
10871;36.023;430
10872;36.027;228
10873;36.030;169
10874;36.033;209
10875;36.036;272
10876;36.040;226
10877;36.043;1312
10878;36.046;260
10879;36.050;321
10880;36.053;463
10881;36.056;262
10882;36.060;423
10883;36.063;251
10884;36.066;287
10885;36.070;240
10886;36.073;259
10887;36.076;364
10888;36.079;234
10889;36.083;1535
10890;36.086;337
10891;36.089;377
10892;36.093;424
10893;36.096;399
10894;36.099;367
10895;36.103;270
10896;36.106;333
10897;36.109;190
10898;36.113;284
10899;36.116;373
10900;36.119;675
10901;36.122;266
10902;36.126;225
10903;36.129;386
10904;36.132;289
10905;36.136;276
10906;36.139;414
10907;36.142;397
10908;36.146;433
10909;36.149;287
10910;36.152;309
10911;36.155;481
10912;36.159;253
10913;36.162;392
10914;36.165;257
10915;36.169;310
10916;36.172;234
10917;36.175;265
10918;36.179;280
10919;36.182;316
10920;36.185;188
10921;36.189;253
10922;36.192;317
10923;36.195;439
10924;36.198;295
10925;36.202;229
10926;36.205;228
10927;36.208;256
10928;36.212;293
10929;36.215;302
10930;36.218;240
10931;36.222;303
10932;36.225;189
10933;36.229;208
10934;36.232;382
10935;36.235;278
10936;36.238;301
10937;36.242;266
10938;36.245;212
10939;36.248;378
10940;36.252;469
10941;36.255;278
10942;36.258;226
10943;36.262;299
10944;36.265;284
10945;36.268;293
10946;36.271;402
10947;36.275;268
10948;36.278;371
10949;36.281;1234
10950;36.285;391
10951;36.288;265
10952;36.291;294
10953;36.295;299
10954;36.298;327
10955;36.301;3203
10956;36.305;245
10957;36.308;354
10958;36.311;278
10959;36.314;414
10960;36.318;243
10961;36.321;352
10962;36.324;342
10963;36.328;250
10964;36.331;259
10965;36.334;239
10966;36.338;307
10967;36.341;290
10968;36.344;257
10969;36.348;216
10970;36.351;228
10971;36.354;241
10972;36.357;260
10973;36.361;324
10974;36.364;195
10975;36.367;252
10976;36.371;285
10977;36.374;277
10978;36.377;246
10979;36.381;239
10980;36.384;252
10981;36.387;258
10982;36.390;339
10983;36.394;414
10984;36.397;253
10985;36.400;237
10986;36.404;291
10987;36.407;198
10988;36.410;179
10989;36.414;281
10990;36.417;256
10991;36.420;298
10992;36.424;320
10993;36.427;3113
10994;36.430;181
10995;36.433;347
10996;36.437;281
10997;36.440;346
10998;36.443;369
10999;36.447;288
11000;36.450;124
11001;36.453;237
11002;36.457;292
11003;36.460;211
11004;36.463;552
11005;36.467;216
11006;36.470;193
11007;36.473;331
11008;36.477;343
11009;36.480;292
11010;36.483;239
11011;36.487;201
11012;36.490;286
11013;36.493;197
11014;36.497;232
11015;36.500;210
11016;36.503;290
11017;36.506;270
11018;36.510;244
11019;36.513;351
11020;36.516;201
11021;36.520;300
11022;36.523;222
11023;36.526;374
11024;36.530;298
11025;36.533;216
11026;36.536;342
11027;36.540;320
11028;36.543;286
11029;36.546;250
11030;36.549;270
11031;36.553;478
11032;36.556;230
11033;36.559;284
11034;36.563;327
11035;36.566;242
11036;36.569;330
11037;36.573;283
11038;36.576;268
11039;36.579;211
11040;36.583;210
11041;36.586;315
11042;36.589;292
11043;36.592;327
11044;36.596;260
11045;36.599;410
11046;36.602;295
11047;36.606;309
11048;36.609;321
11049;36.612;497
11050;36.616;233
11051;36.619;299
11052;36.622;234
11053;36.625;272
11054;36.629;163
11055;36.632;1648
11056;36.635;273
11057;36.639;374
11058;36.642;238
11059;36.645;919
11060;36.649;190
11061;36.652;337
11062;36.655;289
11063;36.659;317
11064;36.662;255
11065;36.665;309
11066;36.668;271
11067;36.672;413
11068;36.675;415
11069;36.678;292
11070;36.682;344
11071;36.685;202
11072;36.688;445
11073;36.692;306
11074;36.695;264
11075;36.698;273
11076;36.702;232
11077;36.705;330
11078;36.708;214
11079;36.711;250
11080;36.715;239
11081;36.718;240
11082;36.722;301
11083;36.725;285
11084;36.728;1738
11085;36.732;251
11086;36.735;319
11087;36.738;261
11088;36.742;274
11089;36.745;428
11090;36.748;2701
11091;36.751;271
11092;36.755;250
11093;36.758;422
11094;36.761;296
11095;36.765;446
11096;36.768;308
11097;36.771;346
11098;36.775;428
11099;36.778;210
11100;36.781;271
11101;36.784;426
11102;36.788;388
11103;36.791;351
11104;36.794;754
11105;36.798;494
11106;36.801;223
11107;36.804;325
11108;36.808;324
11109;36.811;327
11110;36.814;345
11111;36.818;351
11112;36.821;555
11113;36.824;329
11114;36.827;265
11115;36.831;259
11116;36.834;269
11117;36.837;298
11118;36.841;325
11119;36.844;215
11120;36.847;311
11121;36.851;274
11122;36.854;333
11123;36.857;216
11124;36.860;349
11125;36.864;365
11126;36.867;286
11127;36.870;473
11128;36.874;281
11129;36.877;266
11130;36.880;377
11131;36.884;279
11132;36.887;306
11133;36.890;446
11134;36.894;363
11135;36.897;401
11136;36.900;429
11137;36.903;274
11138;36.907;291
11139;36.910;293
11140;36.913;284
11141;36.917;280
11142;36.920;2088
11143;36.923;171
11144;36.927;243
11145;36.930;305
11146;36.933;351
11147;36.937;344
11148;36.940;248
11149;36.943;213
11150;36.946;306
11151;36.950;390
11152;36.953;319
11153;36.956;241
11154;36.960;335
11155;36.963;241
11156;36.966;274
11157;36.970;288
11158;36.973;363
11159;36.977;261
11160;36.980;206
11161;36.983;518
11162;36.986;275
11163;36.990;285
11164;36.993;372
11165;36.996;297
11166;37.000;329
11167;37.003;472
11168;37.006;203
11169;37.010;432
11170;37.013;326
11171;37.016;244
11172;37.019;258
11173;37.023;318
11174;37.026;268
11175;37.029;252
11176;37.033;553
11177;37.036;225
11178;37.039;329
11179;37.043;341
11180;37.046;278
11181;37.049;442
11182;37.053;386
11183;37.056;215
11184;37.059;212
11185;37.062;296
11186;37.066;307
11187;37.069;338
11188;37.072;182
11189;37.076;322
11190;37.079;257
11191;37.082;330
11192;37.086;259
11193;37.089;301
11194;37.092;299
11195;37.095;342
11196;37.099;238
11197;37.102;331
11198;37.105;202
11199;37.109;308
11200;37.112;282
11201;37.115;296
11202;37.119;327
11203;37.122;276
11204;37.125;220
11205;37.129;283
11206;37.132;276
11207;37.135;248
11208;37.138;372
11209;37.142;230
11210;37.145;268
11211;37.148;466
11212;37.152;280
11213;37.155;292
11214;37.158;414
11215;37.162;352
11216;37.165;314
11217;37.168;325
11218;37.172;254
11219;37.175;262
11220;37.178;226
11221;37.181;300
11222;37.185;311
11223;37.188;312
11224;37.191;328
11225;37.195;360
11226;37.198;290
11227;37.201;239
11228;37.205;337
11229;37.208;509
11230;37.211;322
11231;37.214;256
11232;37.218;207
11233;37.221;338
11234;37.225;326
11235;37.228;262
11236;37.231;222
11237;37.235;297
11238;37.238;293
11239;37.241;270
11240;37.245;300
11241;37.248;195
11242;37.251;303
11243;37.254;373
11244;37.258;259
11245;37.261;249
11246;37.264;1528
11247;37.268;195
11248;37.271;193
11249;37.274;296
11250;37.278;200
11251;37.281;194
11252;37.284;269
11253;37.288;307
11254;37.291;291
11255;37.294;413
11256;37.297;262
11257;37.301;272
11258;37.304;365
11259;37.307;266
11260;37.311;258
11261;37.314;297
11262;37.317;229
11263;37.321;243
11264;37.324;296
11265;37.327;328
11266;37.331;218
11267;37.334;370
11268;37.337;229
11269;37.340;287
11270;37.344;1798
11271;37.347;299
11272;37.350;265
11273;37.354;347
11274;37.357;187
11275;37.360;294
11276;37.364;515
11277;37.367;354
11278;37.370;427
11279;37.373;286
11280;37.377;231
11281;37.380;276
11282;37.383;302
11283;37.387;207
11284;37.390;228
11285;37.393;270
11286;37.397;288
11287;37.400;198
11288;37.403;229
11289;37.407;245
11290;37.410;243
11291;37.413;320
11292;37.416;306
11293;37.420;238
11294;37.423;379
11295;37.426;1439
11296;37.430;182
11297;37.433;226
11298;37.436;256
11299;37.440;248
11300;37.443;329
11301;37.446;359
11302;37.449;209
11303;37.453;281
11304;37.456;243
11305;37.459;316
11306;37.463;298
11307;37.466;212
11308;37.470;261
11309;37.473;195
11310;37.476;198
11311;37.480;212
11312;37.483;206
11313;37.486;232
11314;37.489;270
11315;37.493;152
11316;37.496;199
11317;37.499;274
11318;37.503;230
11319;37.506;323
11320;37.509;651
11321;37.513;232
11322;37.516;203
11323;37.519;319
11324;37.523;277
11325;37.526;271
11326;37.529;270
11327;37.532;238
11328;37.536;195
11329;37.539;322
11330;37.542;411
11331;37.546;243
11332;37.549;248
11333;37.552;230
11334;37.556;328
11335;37.559;430
11336;37.562;337
11337;37.566;2197
11338;37.569;282
11339;37.572;206
11340;37.575;302
11341;37.579;256
11342;37.582;252
11343;37.585;262
11344;37.589;232
11345;37.592;159
11346;37.595;317
11347;37.599;239
11348;37.602;233
11349;37.605;295
11350;37.608;443
11351;37.612;321
11352;37.615;382
11353;37.618;307
11354;37.622;352
11355;37.625;240
11356;37.628;2998
11357;37.632;300
11358;37.635;299
11359;37.638;231
11360;37.642;278
11361;37.645;322
11362;37.648;271
11363;37.651;456
11364;37.655;253
11365;37.658;221
11366;37.661;356
11367;37.665;229
11368;37.668;206
11369;37.671;309
11370;37.675;187
11371;37.678;351
11372;37.681;307
11373;37.684;349
11374;37.688;296
11375;37.691;227
11376;37.694;437
11377;37.698;258
11378;37.701;326
11379;37.704;315
11380;37.708;283
11381;37.711;263
11382;37.714;267
11383;37.718;327
11384;37.721;335
11385;37.724;308
11386;37.728;404
11387;37.731;333
11388;37.734;361
11389;37.738;286
11390;37.741;278
11391;37.744;235
11392;37.748;239
11393;37.751;294
11394;37.754;487
11395;37.758;267
11396;37.761;256
11397;37.764;202
11398;37.767;279
11399;37.771;1897
11400;37.774;245
11401;37.777;283
11402;37.781;213
11403;37.784;363
11404;37.787;2503
11405;37.791;202
11406;37.794;1376
11407;37.797;409
11408;37.801;279
11409;37.804;304
11410;37.807;265
11411;37.810;242
11412;37.814;230
11413;37.817;212
11414;37.820;273
11415;37.824;215
11416;37.827;259
11417;37.830;247
11418;37.834;419
11419;37.837;301
11420;37.840;307
11421;37.843;238
11422;37.847;233
11423;37.850;289
11424;37.853;379
11425;37.857;342
11426;37.860;407
11427;37.863;327
11428;37.867;336
11429;37.870;386
11430;37.873;376
11431;37.877;277
11432;37.880;265
11433;37.883;393
11434;37.886;492
11435;37.890;301
11436;37.893;360
11437;37.896;262
11438;37.900;287
11439;37.903;303
11440;37.906;202
11441;37.910;352
11442;37.913;310
11443;37.916;241
11444;37.920;226
11445;37.923;378
11446;37.926;423
11447;37.929;275
11448;37.933;2836
11449;37.936;344
11450;37.939;339
11451;37.943;253
11452;37.946;275
11453;37.949;464
11454;37.953;190
11455;37.956;243
11456;37.959;241
11457;37.962;282
11458;37.966;295
11459;37.969;248
11460;37.973;267
11461;37.976;282
11462;37.979;285
11463;37.983;299
11464;37.986;291
11465;37.989;458
11466;37.993;248
11467;37.996;254
11468;37.999;247
11469;38.002;405
11470;38.006;697
11471;38.009;290
11472;38.012;291
11473;38.016;318
11474;38.019;302
11475;38.022;253
11476;38.026;268
11477;38.029;185
11478;38.032;352
11479;38.036;251
11480;38.039;408
11481;38.042;328
11482;38.045;2434
11483;38.049;343
11484;38.052;302
11485;38.055;286
11486;38.059;290
11487;38.062;307
11488;38.065;371
11489;38.069;382
11490;38.072;316
11491;38.075;409
11492;38.078;338
11493;38.082;259
11494;38.085;246
11495;38.088;382
11496;38.092;286
11497;38.095;276
11498;38.098;258
11499;38.102;362
11500;38.105;334
11501;38.108;1112
11502;38.112;349
11503;38.115;297
11504;38.118;395
11505;38.121;221
11506;38.125;318
11507;38.128;548
11508;38.131;249
11509;38.135;365
11510;38.138;273
11511;38.141;366
11512;38.145;626
11513;38.148;469
11514;38.151;328
11515;38.155;377
11516;38.158;408
11517;38.161;271
11518;38.164;367
11519;38.168;348
11520;38.171;319
11521;38.174;302
11522;38.178;427
11523;38.181;295
11524;38.184;288
11525;38.188;387
11526;38.191;342
11527;38.194;393
11528;38.197;241
11529;38.201;212
11530;38.204;554
11531;38.207;360
11532;38.211;483
11533;38.214;253
11534;38.217;269
11535;38.221;314
11536;38.224;291
11537;38.228;366
11538;38.231;418
11539;38.234;277
11540;38.237;329
11541;38.241;2527
11542;38.244;367
11543;38.247;393
11544;38.251;315
11545;38.254;366
11546;38.257;236
11547;38.261;341
11548;38.264;273
11549;38.267;430
11550;38.271;263
11551;38.274;393
11552;38.277;293
11553;38.280;460
11554;38.284;345
11555;38.287;344
11556;38.290;282
11557;38.294;336
11558;38.297;278
11559;38.300;379
11560;38.304;298
11561;38.307;294
11562;38.310;280
11563;38.313;408
11564;38.317;466
11565;38.320;412
11566;38.323;1908
11567;38.327;372
11568;38.330;296
11569;38.333;439
11570;38.337;225
11571;38.340;292
11572;38.343;262
11573;38.347;198
11574;38.350;313
11575;38.353;995
11576;38.356;356
11577;38.360;202
11578;38.363;256
11579;38.366;284
11580;38.370;235
11581;38.373;186
11582;38.376;286
11583;38.380;3414
11584;38.383;295
11585;38.386;308
11586;38.390;569
11587;38.393;255
11588;38.396;320
11589;38.399;328
11590;38.403;494
11591;38.406;317
11592;38.409;287
11593;38.413;274
11594;38.416;378
11595;38.419;570
11596;38.423;415
11597;38.426;298
11598;38.429;424
11599;38.432;387
11600;38.436;287
11601;38.439;321
11602;38.442;307
11603;38.446;396
11604;38.449;294
11605;38.452;351
11606;38.456;331
11607;38.459;322
11608;38.462;294
11609;38.466;352
11610;38.469;544
11611;38.472;300
11612;38.476;435
11613;38.479;320
11614;38.482;428
11615;38.486;275
11616;38.489;230
11617;38.492;406
11618;38.496;329
11619;38.499;251
11620;38.502;243
11621;38.506;313
11622;38.509;377
11623;38.512;301
11624;38.515;239
11625;38.519;249
11626;38.522;269
11627;38.525;254
11628;38.529;333
11629;38.532;299
11630;38.535;264
11631;38.539;323
11632;38.542;531
11633;38.545;462
11634;38.548;362
11635;38.552;221
11636;38.555;427
11637;38.558;328
11638;38.562;338
11639;38.565;352
11640;38.568;346
11641;38.572;332
11642;38.575;549
11643;38.578;175
11644;38.582;290
11645;38.585;501
11646;38.588;311
11647;38.591;2148
11648;38.595;361
11649;38.598;717
11650;38.601;475
11651;38.605;314
11652;38.608;265
11653;38.611;333
11654;38.615;326
11655;38.618;443
11656;38.621;308
11657;38.625;260
11658;38.628;364
11659;38.631;413
11660;38.634;283
11661;38.638;304
11662;38.641;230
11663;38.644;389
11664;38.648;209
11665;38.651;195
11666;38.654;300
11667;38.658;221
11668;38.661;308
11669;38.664;390
11670;38.667;259
11671;38.671;181
11672;38.674;208
11673;38.677;211
11674;38.681;293
11675;38.684;250
11676;38.687;421
11677;38.691;283
11678;38.694;399
11679;38.697;257
11680;38.701;305
11681;38.704;278
11682;38.707;207
11683;38.710;363
11684;38.714;278
11685;38.717;308
11686;38.721;228
11687;38.724;282
11688;38.727;214
11689;38.731;267
11690;38.734;228
11691;38.737;314
11692;38.741;226
11693;38.744;262
11694;38.747;311
11695;38.750;261
11696;38.754;250
11697;38.757;327
11698;38.760;326
11699;38.764;290
11700;38.767;318
11701;38.770;554
11702;38.774;348
11703;38.777;411
11704;38.780;313
11705;38.784;254
11706;38.787;2097
11707;38.790;283
11708;38.793;285
11709;38.797;369
11710;38.800;297
11711;38.803;232
11712;38.807;329
11713;38.810;218
11714;38.813;161
11715;38.817;205
11716;38.820;192
11717;38.823;353
11718;38.826;264
11719;38.830;272
11720;38.833;251
11721;38.836;347
11722;38.840;280
11723;38.843;345
11724;38.846;378
11725;38.850;320
11726;38.853;364
11727;38.856;1626
11728;38.860;206
11729;38.863;477
11730;38.866;266
11731;38.869;305
11732;38.873;470
11733;38.876;487
11734;38.879;290
11735;38.883;194
11736;38.886;369
11737;38.889;212
11738;38.893;328
11739;38.896;315
11740;38.899;267
11741;38.902;264
11742;38.906;391
11743;38.909;289
11744;38.912;233
11745;38.916;428
11746;38.919;329
11747;38.922;240
11748;38.926;273
11749;38.929;303
11750;38.932;288
11751;38.936;316
11752;38.939;349
11753;38.942;372
11754;38.945;225
11755;38.949;309
11756;38.952;261
11757;38.955;203
11758;38.959;352
11759;38.962;321
11760;38.965;192
11761;38.969;226
11762;38.972;339
11763;38.976;340
11764;38.979;270
11765;38.982;326
11766;38.985;305
11767;38.989;247
11768;38.992;239
11769;38.995;330
11770;38.999;301
11771;39.002;291
11772;39.005;272
11773;39.009;388
11774;39.012;249
11775;39.015;293
11776;39.019;463
11777;39.022;434
11778;39.025;278
11779;39.028;272
11780;39.032;329
11781;39.035;483
11782;39.038;270
11783;39.042;514
11784;39.045;233
11785;39.048;347
11786;39.052;320
11787;39.055;392
11788;39.058;322
11789;39.061;168
11790;39.065;335
11791;39.068;1160
11792;39.071;334
11793;39.075;305
11794;39.078;303
11795;39.081;396
11796;39.085;324
11797;39.088;418
11798;39.091;223
11799;39.095;289
11800;39.098;260
11801;39.101;362
11802;39.104;281
11803;39.108;363
11804;39.111;330
11805;39.114;313
11806;39.118;300
11807;39.121;274
11808;39.124;229
11809;39.128;392
11810;39.131;352
11811;39.134;310
11812;39.137;357
11813;39.141;332
11814;39.144;233
11815;39.147;374
11816;39.151;211
11817;39.154;406
11818;39.157;282
11819;39.161;182
11820;39.164;397
11821;39.167;302
11822;39.171;372
11823;39.174;274
11824;39.177;386
11825;39.180;247
11826;39.184;320
11827;39.187;273
11828;39.190;386
11829;39.194;318
11830;39.197;316
11831;39.200;416
11832;39.204;358
11833;39.207;636
11834;39.210;342
11835;39.214;340
11836;39.217;271
11837;39.220;302
11838;39.224;288
11839;39.227;253
11840;39.230;281
11841;39.234;296
11842;39.237;310
11843;39.240;328
11844;39.244;409
11845;39.247;313
11846;39.250;356
11847;39.254;408
11848;39.257;336
11849;39.260;290
11850;39.263;320
11851;39.267;273
11852;39.270;385
11853;39.273;258
11854;39.277;425
11855;39.280;303
11856;39.283;276
11857;39.287;427
11858;39.290;330
11859;39.293;204
11860;39.296;228
11861;39.300;256
11862;39.303;289
11863;39.306;232
11864;39.310;228
11865;39.313;344
11866;39.316;259
11867;39.320;253
11868;39.323;312
11869;39.326;427
11870;39.330;295
11871;39.333;344
11872;39.336;611
11873;39.339;366
11874;39.343;436
11875;39.346;215
11876;39.349;156
11877;39.353;234
11878;39.356;377
11879;39.359;249
11880;39.363;354
11881;39.366;224
11882;39.369;368
11883;39.373;456
11884;39.376;331
11885;39.379;224
11886;39.382;281
11887;39.386;380
11888;39.389;268
11889;39.392;338
11890;39.396;398
11891;39.399;295
11892;39.402;221
11893;39.406;730
11894;39.409;649
11895;39.412;309
11896;39.415;287
11897;39.419;281
11898;39.422;293
11899;39.425;438
11900;39.429;302
11901;39.432;291
11902;39.435;285
11903;39.439;341
11904;39.442;204
11905;39.445;324
11906;39.449;258
11907;39.452;373
11908;39.455;363
11909;39.458;478
11910;39.462;361
11911;39.465;290
11912;39.468;298
11913;39.472;283
11914;39.475;222
11915;39.479;374
11916;39.482;218
11917;39.485;274
11918;39.489;345
11919;39.492;446
11920;39.495;294
11921;39.498;282
11922;39.502;464
11923;39.505;331
11924;39.508;303
11925;39.512;342
11926;39.515;324
11927;39.518;414
11928;39.522;274
11929;39.525;424
11930;39.528;236
11931;39.531;286
11932;39.535;331
11933;39.538;476
11934;39.541;238
11935;39.545;1670
11936;39.548;291
11937;39.551;416
11938;39.555;329
11939;39.558;301
11940;39.561;261
11941;39.565;250
11942;39.568;344
11943;39.571;502
11944;39.574;362
11945;39.578;340
11946;39.581;419
11947;39.584;308
11948;39.588;309
11949;39.591;298
11950;39.594;447
11951;39.598;344
11952;39.601;320
11953;39.604;298
11954;39.608;365
11955;39.611;397
11956;39.614;345
11957;39.617;292
11958;39.621;353
11959;39.624;267
11960;39.627;331
11961;39.631;356
11962;39.634;439
11963;39.637;324
11964;39.641;432
11965;39.644;419
11966;39.647;318
11967;39.650;266
11968;39.654;290
11969;39.657;399
11970;39.660;2575
11971;39.664;289
11972;39.667;458
11973;39.670;401
11974;39.674;325
11975;39.677;271
11976;39.680;323
11977;39.684;373
11978;39.687;344
11979;39.690;242
11980;39.693;359
11981;39.697;259
11982;39.700;380
11983;39.703;244
11984;39.707;403
11985;39.710;475
11986;39.713;213
11987;39.717;244
11988;39.720;375
11989;39.724;271
11990;39.727;385
11991;39.730;300
11992;39.733;1127
11993;39.737;438
11994;39.740;288
11995;39.743;350
11996;39.747;207
11997;39.750;341
11998;39.753;271
11999;39.757;286
12000;39.760;264
12001;39.763;343
12002;39.767;405
12003;39.770;258
12004;39.773;397
12005;39.776;445
12006;39.780;379
12007;39.783;266
12008;39.786;297
12009;39.790;631
12010;39.793;298
12011;39.796;270
12012;39.800;250
12013;39.803;403
12014;39.806;235
12015;39.809;390
12016;39.813;282
12017;39.816;365
12018;39.819;176
12019;39.823;354
12020;39.826;209
12021;39.829;236
12022;39.833;251
12023;39.836;222
12024;39.839;331
12025;39.843;1280
12026;39.846;181
12027;39.849;217
12028;39.852;279
12029;39.856;242
12030;39.859;282
12031;39.862;269
12032;39.866;267
12033;39.869;378
12034;39.872;422
12035;39.876;259
12036;39.879;253
12037;39.882;431
12038;39.885;425
12039;39.889;242
12040;39.892;219
12041;39.895;315
12042;39.899;328
12043;39.902;484
12044;39.905;493
12045;39.909;367
12046;39.912;239
12047;39.915;256
12048;39.919;271
12049;39.922;329
12050;39.925;391
12051;39.928;224
12052;39.932;351
12053;39.935;211
12054;39.938;272
12055;39.942;189
12056;39.945;232
12057;39.948;253
12058;39.952;193
12059;39.955;230
12060;39.958;313
12061;39.962;291
12062;39.965;239
12063;39.968;180
12064;39.972;203
12065;39.975;250
12066;39.978;204
12067;39.982;390
12068;39.985;251
12069;39.988;301
12070;39.992;298
12071;39.995;371
12072;39.998;213
12073;40.002;295
12074;40.005;258
12075;40.008;357
12076;40.011;208
12077;40.015;339
12078;40.018;323
12079;40.021;277
12080;40.025;286
12081;40.028;258
12082;40.031;251
12083;40.035;421
12084;40.038;339
12085;40.041;498
12086;40.045;227
12087;40.048;240
12088;40.051;225
12089;40.054;236
12090;40.058;436
12091;40.061;361
12092;40.064;247
12093;40.068;302
12094;40.071;278
12095;40.074;258
12096;40.078;321
12097;40.081;230
12098;40.084;181
12099;40.087;250
12100;40.091;260
12101;40.094;231
12102;40.097;381
12103;40.101;358
12104;40.104;187
12105;40.107;267
12106;40.111;1024
12107;40.114;284
12108;40.117;376
12109;40.121;264
12110;40.124;313
12111;40.127;311
12112;40.130;380
12113;40.134;200
12114;40.137;250
12115;40.140;212
12116;40.144;472
12117;40.147;249
12118;40.150;361
12119;40.154;452
12120;40.157;253
12121;40.160;228
12122;40.164;359
12123;40.167;252
12124;40.170;289
12125;40.173;291
12126;40.177;372
12127;40.180;230
12128;40.183;330
12129;40.187;238
12130;40.190;346
12131;40.193;202
12132;40.197;297
12133;40.200;370
12134;40.203;319
12135;40.206;194
12136;40.210;184
12137;40.213;286
12138;40.216;355
12139;40.220;304
12140;40.223;286
12141;40.227;275
12142;40.230;351
12143;40.233;328
12144;40.237;281
12145;40.240;1426
12146;40.243;321
12147;40.246;278
12148;40.250;344
12149;40.253;324
12150;40.256;399
12151;40.260;249
12152;40.263;264
12153;40.266;373
12154;40.270;285
12155;40.273;229
12156;40.276;280
12157;40.280;180
12158;40.283;301
12159;40.286;356
12160;40.289;241
12161;40.293;300
12162;40.296;371
12163;40.299;327
12164;40.303;295
12165;40.306;185
12166;40.309;254
12167;40.313;335
12168;40.316;396
12169;40.319;325
12170;40.322;231
12171;40.326;334
12172;40.329;219
12173;40.332;255
12174;40.336;220
12175;40.339;268
12176;40.342;421
12177;40.346;290
12178;40.349;277
12179;40.352;253
12180;40.356;223
12181;40.359;256
12182;40.362;266
12183;40.365;322
12184;40.369;267
12185;40.372;374
12186;40.375;258
12187;40.379;188
12188;40.382;298
12189;40.385;376
12190;40.389;310
12191;40.392;465
12192;40.395;2940
12193;40.399;340
12194;40.402;284
12195;40.405;194
12196;40.408;235
12197;40.412;244
12198;40.415;272
12199;40.418;332
12200;40.422;287
12201;40.425;297
12202;40.428;250
12203;40.432;299
12204;40.435;292
12205;40.438;1377
12206;40.441;297
12207;40.445;215
12208;40.448;182
12209;40.451;236
12210;40.455;319
12211;40.458;292
12212;40.461;190
12213;40.465;319
12214;40.468;317
12215;40.472;284
12216;40.475;395
12217;40.478;399
12218;40.481;285
12219;40.485;389
12220;40.488;263
12221;40.491;1078
12222;40.495;195
12223;40.498;296
12224;40.501;215
12225;40.505;755
12226;40.508;297
12227;40.511;235
12228;40.515;268
12229;40.518;310
12230;40.521;284
12231;40.524;179
12232;40.528;247
12233;40.531;313
12234;40.534;239
12235;40.538;329
12236;40.541;461
12237;40.544;221
12238;40.548;374
12239;40.551;236
12240;40.554;278
12241;40.557;256
12242;40.561;190
12243;40.564;312
12244;40.567;241
12245;40.571;215
12246;40.574;288
12247;40.577;412
12248;40.581;199
12249;40.584;242
12250;40.587;213
12251;40.591;214
12252;40.594;352
12253;40.597;543
12254;40.600;307
12255;40.604;238
12256;40.607;345
12257;40.610;201
12258;40.614;307
12259;40.617;259
12260;40.620;338
12261;40.624;258
12262;40.627;327
12263;40.630;294
12264;40.634;344
12265;40.637;1974
12266;40.640;329
12267;40.643;407
12268;40.647;267
12269;40.650;289
12270;40.653;223
12271;40.657;197
12272;40.660;218
12273;40.663;369
12274;40.667;194
12275;40.670;266
12276;40.673;163
12277;40.676;310
12278;40.680;182
12279;40.683;277
12280;40.686;263
12281;40.690;351
12282;40.693;367
12283;40.696;288
12284;40.700;333
12285;40.703;304
12286;40.706;207
12287;40.710;343
12288;40.713;274
12289;40.716;284
12290;40.720;1998
12291;40.723;258
12292;40.726;293
12293;40.730;242
12294;40.733;460
12295;40.736;220
12296;40.740;234
12297;40.743;171
12298;40.746;228
12299;40.750;233
12300;40.753;361
12301;40.756;304
12302;40.759;189
12303;40.763;266
12304;40.766;261
12305;40.769;245
12306;40.773;439
12307;40.776;253
12308;40.779;221
12309;40.783;320
12310;40.786;260
12311;40.789;336
12312;40.792;324
12313;40.796;348
12314;40.799;182
12315;40.802;247
12316;40.806;419
12317;40.809;226
12318;40.812;348
12319;40.816;259
12320;40.819;380
12321;40.822;359
12322;40.826;237
12323;40.829;268
12324;40.832;594
12325;40.835;346
12326;40.839;289
12327;40.842;355
12328;40.845;326
12329;40.849;286
12330;40.852;250
12331;40.855;309
12332;40.859;415
12333;40.862;262
12334;40.865;2389
12335;40.869;297
12336;40.872;212
12337;40.875;330
12338;40.878;248
12339;40.882;392
12340;40.885;223
12341;40.888;2274
12342;40.892;323
12343;40.895;395
12344;40.898;332
12345;40.902;304
12346;40.905;188
12347;40.908;218
12348;40.911;216
12349;40.915;347
12350;40.918;413
12351;40.921;228
12352;40.925;398
12353;40.928;239
12354;40.931;335
12355;40.935;303
12356;40.938;248
12357;40.941;228
12358;40.945;242
12359;40.948;487
12360;40.951;240
12361;40.954;235
12362;40.958;369
12363;40.961;278
12364;40.964;318
12365;40.968;291
12366;40.971;310
12367;40.975;234
12368;40.978;243
12369;40.981;420
12370;40.985;171
12371;40.988;271
12372;40.991;314
12373;40.994;287
12374;40.998;344
12375;41.001;1416
12376;41.004;389
12377;41.008;265
12378;41.011;363
12379;41.014;334
12380;41.018;277
12381;41.021;208
12382;41.024;232
12383;41.028;305
12384;41.031;400
12385;41.034;399
12386;41.037;266
12387;41.041;275
12388;41.044;384
12389;41.047;284
12390;41.051;303
12391;41.054;397
12392;41.057;328
12393;41.061;367
12394;41.064;256
12395;41.067;345
12396;41.070;341
12397;41.074;300
12398;41.077;290
12399;41.080;255
12400;41.084;263
12401;41.087;307
12402;41.090;256
12403;41.094;403
12404;41.097;290
12405;41.100;485
12406;41.104;323
12407;41.107;374
12408;41.110;286
12409;41.113;234
12410;41.117;385
12411;41.120;317
12412;41.123;282
12413;41.127;357
12414;41.130;244
12415;41.133;294
12416;41.137;387
12417;41.140;269
12418;41.143;1201
12419;41.146;237
12420;41.150;300
12421;41.153;265
12422;41.156;254
12423;41.160;290
12424;41.163;293
12425;41.166;397
12426;41.170;274
12427;41.173;342
12428;41.176;441
12429;41.180;216
12430;41.183;249
12431;41.186;323
12432;41.189;244
12433;41.193;269
12434;41.196;257
12435;41.199;178
12436;41.203;453
12437;41.206;297
12438;41.209;239
12439;41.213;318
12440;41.216;269
12441;41.220;224
12442;41.223;297
12443;41.226;314
12444;41.229;346
12445;41.233;295
12446;41.236;309
12447;41.239;226
12448;41.243;258
12449;41.246;199
12450;41.249;427
12451;41.253;210
12452;41.256;307
12453;41.259;275
12454;41.263;327
12455;41.266;382
12456;41.269;263
12457;41.272;349
12458;41.276;307
12459;41.279;268
12460;41.282;320
12461;41.286;367
12462;41.289;272
12463;41.292;254
12464;41.296;231
12465;41.299;354
12466;41.302;306
12467;41.305;243
12468;41.309;259
12469;41.312;420
12470;41.315;252
12471;41.319;2235
12472;41.322;2518
12473;41.325;214
12474;41.329;335
12475;41.332;617
12476;41.335;194
12477;41.339;394
12478;41.342;294
12479;41.345;335
12480;41.348;514
12481;41.352;284
12482;41.355;282
12483;41.358;309
12484;41.362;252
12485;41.365;315
12486;41.368;403
12487;41.372;347
12488;41.375;406
12489;41.378;277
12490;41.381;243
12491;41.385;310
12492;41.388;290
12493;41.391;375
12494;41.395;295
12495;41.398;300
12496;41.401;258
12497;41.405;224
12498;41.408;933
12499;41.411;229
12500;41.415;276
12501;41.418;268
12502;41.421;211
12503;41.424;259
12504;41.428;255
12505;41.431;226
12506;41.434;250
12507;41.438;304
12508;41.441;375
12509;41.444;203
12510;41.448;387
12511;41.451;342
12512;41.454;205
12513;41.458;313
12514;41.461;476
12515;41.464;197
12516;41.467;186
12517;41.471;211
12518;41.474;146
12519;41.478;321
12520;41.481;207
12521;41.484;249
12522;41.488;323
12523;41.491;271
12524;41.494;186
12525;41.498;307
12526;41.501;286
12527;41.504;562
12528;41.507;226
12529;41.511;222
12530;41.514;325
12531;41.517;225
12532;41.521;358
12533;41.524;251
12534;41.527;208
12535;41.531;282
12536;41.534;216
12537;41.537;365
12538;41.540;260
12539;41.544;197
12540;41.547;378
12541;41.550;322
12542;41.554;289
12543;41.557;262
12544;41.560;255
12545;41.564;288
12546;41.567;189
12547;41.570;414
12548;41.574;261
12549;41.577;270
12550;41.580;337
12551;41.583;410
12552;41.587;316
12553;41.590;248
12554;41.593;235
12555;41.597;288
12556;41.600;309
12557;41.603;245
12558;41.607;302
12559;41.610;260
12560;41.613;328
12561;41.617;302
12562;41.620;470
12563;41.623;225
12564;41.626;347
12565;41.630;300
12566;41.633;226
12567;41.636;277
12568;41.640;212
12569;41.643;317
12570;41.646;205
12571;41.650;316
12572;41.653;391
12573;41.656;378
12574;41.659;296
12575;41.663;294
12576;41.666;287
12577;41.669;1369
12578;41.673;269
12579;41.676;886
12580;41.679;254
12581;41.683;302
12582;41.686;210
12583;41.689;312
12584;41.693;268
12585;41.696;280
12586;41.699;262
12587;41.702;429
12588;41.706;278
12589;41.709;500
12590;41.712;225
12591;41.716;372
12592;41.719;226
12593;41.723;340
12594;41.726;289
12595;41.729;279
12596;41.733;342
12597;41.736;309
12598;41.739;310
12599;41.742;1330
12600;41.746;434
12601;41.749;300
12602;41.752;472
12603;41.756;309
12604;41.759;313
12605;41.762;351
12606;41.766;307
12607;41.769;294
12608;41.772;280
12609;41.775;318
12610;41.779;308
12611;41.782;308
12612;41.785;407
12613;41.789;401
12614;41.792;334
12615;41.795;411
12616;41.799;380
12617;41.802;302
12618;41.805;329
12619;41.809;455
12620;41.812;1051
12621;41.815;412
12622;41.818;315
12623;41.822;204
12624;41.825;237
12625;41.828;273
12626;41.832;283
12627;41.835;294
12628;41.838;313
12629;41.842;245
12630;41.845;492
12631;41.848;382
12632;41.852;425
12633;41.855;358
12634;41.858;394
12635;41.861;314
12636;41.865;373
12637;41.868;321
12638;41.871;300
12639;41.875;495
12640;41.878;240
12641;41.881;254
12642;41.885;400
12643;41.888;307
12644;41.891;281
12645;41.894;265
12646;41.898;402
12647;41.901;366
12648;41.904;319
12649;41.908;419
12650;41.911;258
12651;41.914;326
12652;41.918;380
12653;41.921;304
12654;41.924;315
12655;41.928;315
12656;41.931;274
12657;41.934;368
12658;41.937;217
12659;41.941;329
12660;41.944;298
12661;41.947;780
12662;41.951;557
12663;41.954;295
12664;41.957;235
12665;41.961;387
12666;41.964;308
12667;41.967;406
12668;41.971;277
12669;41.974;345
12670;41.977;945
12671;41.981;309
12672;41.984;183
12673;41.987;328
12674;41.991;327
12675;41.994;373
12676;41.997;230
12677;42.001;282
12678;42.004;289
12679;42.007;313
12680;42.010;260
12681;42.014;299
12682;42.017;304
12683;42.020;325
12684;42.024;318
12685;42.027;328
12686;42.030;436
12687;42.034;1485
12688;42.037;488
12689;42.040;204
12690;42.044;249
12691;42.047;427
12692;42.050;298
12693;42.053;313
12694;42.057;278
12695;42.060;424
12696;42.063;265
12697;42.067;209
12698;42.070;198
12699;42.073;260
12700;42.077;323
12701;42.080;212
12702;42.083;432
12703;42.087;306
12704;42.090;317
12705;42.093;276
12706;42.096;325
12707;42.100;336
12708;42.103;333
12709;42.106;302
12710;42.110;410
12711;42.113;361
12712;42.116;315
12713;42.120;381
12714;42.123;381
12715;42.126;285
12716;42.129;301
12717;42.133;460
12718;42.136;253
12719;42.139;357
12720;42.143;421
12721;42.146;572
12722;42.149;322
12723;42.153;312
12724;42.156;266
12725;42.159;297
12726;42.163;315
12727;42.166;804
12728;42.169;331
12729;42.172;224
12730;42.176;303
12731;42.179;279
12732;42.182;169
12733;42.186;267
12734;42.189;390
12735;42.192;377
12736;42.196;386
12737;42.199;300
12738;42.202;281
12739;42.206;326
12740;42.209;276
12741;42.212;369
12742;42.215;288
12743;42.219;345
12744;42.222;351
12745;42.226;363
12746;42.229;1299
12747;42.232;295
12748;42.236;219
12749;42.239;240
12750;42.242;352
12751;42.246;377
12752;42.249;294
12753;42.252;186
12754;42.255;368
12755;42.259;408
12756;42.262;410
12757;42.265;177
12758;42.269;344
12759;42.272;2626
12760;42.275;2862
12761;42.279;260
12762;42.282;389
12763;42.285;379
12764;42.288;280
12765;42.292;330
12766;42.295;253
12767;42.298;306
12768;42.302;259
12769;42.305;275
12770;42.308;281
12771;42.312;246
12772;42.315;386
12773;42.318;326
12774;42.322;264
12775;42.325;253
12776;42.328;209
12777;42.331;301
12778;42.335;418
12779;42.338;279
12780;42.341;390
12781;42.345;355
12782;42.348;266
12783;42.351;207
12784;42.355;246
12785;42.358;312
12786;42.361;241
12787;42.365;305
12788;42.368;364
12789;42.371;292
12790;42.374;244
12791;42.378;344
12792;42.381;392
12793;42.384;264
12794;42.388;270
12795;42.391;263
12796;42.394;344
12797;42.398;301
12798;42.401;283
12799;42.404;296
12800;42.408;335
12801;42.411;263
12802;42.414;265
12803;42.417;234
12804;42.421;321
12805;42.424;334
12806;42.427;218
12807;42.431;300
12808;42.434;339
12809;42.437;298
12810;42.441;281
12811;42.444;419
12812;42.447;379
12813;42.450;295
12814;42.454;543
12815;42.457;372
12816;42.460;353
12817;42.464;316
12818;42.467;341
12819;42.471;315
12820;42.474;308
12821;42.477;349
12822;42.481;2355
12823;42.484;290
12824;42.487;229
12825;42.490;182
12826;42.494;290
12827;42.497;233
12828;42.500;444
12829;42.504;487
12830;42.507;428
12831;42.510;256
12832;42.514;260
12833;42.517;349
12834;42.520;346
12835;42.524;321
12836;42.527;291
12837;42.530;300
12838;42.533;300
12839;42.537;407
12840;42.540;376
12841;42.543;1116
12842;42.547;308
12843;42.550;209
12844;42.553;268
12845;42.557;1971
12846;42.560;191
12847;42.563;377
12848;42.567;299
12849;42.570;265
12850;42.573;738
12851;42.576;363
12852;42.580;344
12853;42.583;355
12854;42.586;274
12855;42.590;342
12856;42.593;318
12857;42.596;297
12858;42.600;269
12859;42.603;284
12860;42.606;290
12861;42.609;503
12862;42.613;1049
12863;42.616;210
12864;42.619;180
12865;42.623;287
12866;42.626;278
12867;42.629;329
12868;42.633;308
12869;42.636;325
12870;42.639;370
12871;42.643;347
12872;42.646;369
12873;42.649;288
12874;42.652;304
12875;42.656;331
12876;42.659;662
12877;42.662;328
12878;42.666;347
12879;42.669;404
12880;42.672;243
12881;42.676;340
12882;42.679;268
12883;42.682;299
12884;42.685;322
12885;42.689;362
12886;42.692;427
12887;42.695;266
12888;42.699;368
12889;42.702;298
12890;42.705;1243
12891;42.709;328
12892;42.712;359
12893;42.715;289
12894;42.719;305
12895;42.723;249
12896;42.726;312
12897;42.729;2583
12898;42.732;234
12899;42.736;301
12900;42.739;325
12901;42.742;1561
12902;42.746;299
12903;42.749;401
12904;42.752;229
12905;42.756;396
12906;42.759;298
12907;42.762;292
12908;42.765;260
12909;42.769;259
12910;42.772;254
12911;42.775;355
12912;42.779;181
12913;42.782;266
12914;42.785;439
12915;42.789;271
12916;42.792;232
12917;42.795;347
12918;42.799;237
12919;42.802;260
12920;42.805;482
12921;42.808;228
12922;42.812;317
12923;42.815;372
12924;42.818;263
12925;42.822;332
12926;42.825;312
12927;42.828;618
12928;42.832;332
12929;42.835;225
12930;42.838;230
12931;42.842;288
12932;42.845;594
12933;42.848;258
12934;42.851;333
12935;42.855;409
12936;42.858;535
12937;42.861;428
12938;42.865;353
12939;42.868;283
12940;42.871;326
12941;42.875;201
12942;42.878;342
12943;42.881;316
12944;42.884;286
12945;42.888;328
12946;42.891;408
12947;42.894;220
12948;42.898;323
12949;42.901;287
12950;42.904;369
12951;42.908;280
12952;42.911;335
12953;42.914;2728
12954;42.918;352
12955;42.921;293
12956;42.924;497
12957;42.927;536
12958;42.931;307
12959;42.934;244
12960;42.937;295
12961;42.941;320
12962;42.944;260
12963;42.947;296
12964;42.951;258
12965;42.954;309
12966;42.957;341
12967;42.960;384
12968;42.964;346
12969;42.967;328
12970;42.971;328
12971;42.974;344
12972;42.977;265
12973;42.981;2200
12974;42.984;320
12975;42.987;472
12976;42.991;272
12977;42.994;407
12978;42.997;218
12979;43.000;226
12980;43.004;259
12981;43.007;235
12982;43.010;434
12983;43.014;420
12984;43.017;340
12985;43.020;359
12986;43.024;288
12987;43.027;270
12988;43.030;307
12989;43.034;437
12990;43.037;281
12991;43.040;223
12992;43.043;292
12993;43.047;324
12994;43.050;325
12995;43.053;314
12996;43.057;367
12997;43.060;284
12998;43.063;309
12999;43.067;248
13000;43.070;336
13001;43.073;307
13002;43.077;388
13003;43.080;478
13004;43.083;400
13005;43.086;330
13006;43.090;318
13007;43.093;288
13008;43.096;1693
13009;43.100;348
13010;43.103;331
13011;43.106;313
13012;43.110;626
13013;43.113;310
13014;43.116;354
13015;43.119;398
13016;43.123;1779
13017;43.126;466
13018;43.129;604
13019;43.133;301
13020;43.136;315
13021;43.139;336
13022;43.143;1168
13023;43.146;284
13024;43.149;324
13025;43.153;290
13026;43.156;473
13027;43.159;333
13028;43.162;350
13029;43.166;374
13030;43.169;344
13031;43.172;368
13032;43.176;481
13033;43.179;320
13034;43.182;511
13035;43.186;380
13036;43.189;391
13037;43.192;337
13038;43.195;328
13039;43.199;425
13040;43.202;408
13041;43.205;289
13042;43.209;276
13043;43.212;420
13044;43.215;323
13045;43.219;253
13046;43.222;355
13047;43.226;344
13048;43.229;519
13049;43.232;304
13050;43.235;300
13051;43.239;540
13052;43.242;337
13053;43.245;309
13054;43.249;341
13055;43.252;341
13056;43.255;359
13057;43.259;300
13058;43.262;349
13059;43.265;428
13060;43.269;390
13061;43.272;372
13062;43.275;368
13063;43.278;387
13064;43.282;372
13065;43.285;391
13066;43.288;383
13067;43.292;263
13068;43.295;338
13069;43.298;287
13070;43.302;516
13071;43.305;315
13072;43.308;438
13073;43.312;321
13074;43.315;414
13075;43.318;302
13076;43.321;376
13077;43.325;238
13078;43.328;415
13079;43.331;370
13080;43.335;419
13081;43.338;380
13082;43.341;426
13083;43.345;461
13084;43.348;324
13085;43.351;459
13086;43.354;339
13087;43.358;246
13088;43.361;243
13089;43.364;441
13090;43.368;366
13091;43.371;503
13092;43.374;359
13093;43.378;349
13094;43.381;283
13095;43.384;293
13096;43.388;427
13097;43.391;250
13098;43.394;375
13099;43.397;403
13100;43.401;351
13101;43.404;487
13102;43.407;688
13103;43.411;333
13104;43.414;344
13105;43.417;352
13106;43.421;417
13107;43.424;335
13108;43.427;384
13109;43.431;309
13110;43.434;461
13111;43.437;333
13112;43.440;438
13113;43.444;597
13114;43.447;404
13115;43.450;380
13116;43.454;324
13117;43.457;382
13118;43.460;317
13119;43.464;349
13120;43.467;330
13121;43.470;337
13122;43.474;328
13123;43.477;436
13124;43.480;333
13125;43.484;382
13126;43.487;277
13127;43.490;298
13128;43.494;347
13129;43.497;337
13130;43.500;358
13131;43.504;440
13132;43.507;310
13133;43.510;320
13134;43.513;397
13135;43.517;345
13136;43.520;494
13137;43.523;254
13138;43.527;1296
13139;43.530;307
13140;43.533;317
13141;43.537;291
13142;43.540;281
13143;43.543;381
13144;43.547;277
13145;43.550;371
13146;43.553;278
13147;43.556;296
13148;43.560;326
13149;43.563;362
13150;43.566;285
13151;43.570;321
13152;43.573;355
13153;43.576;337
13154;43.580;1420
13155;43.583;288
13156;43.586;559
13157;43.589;267
13158;43.593;433
13159;43.596;442
13160;43.599;328
13161;43.603;333
13162;43.606;234
13163;43.609;2250
13164;43.613;372
13165;43.616;434
13166;43.619;324
13167;43.623;364
13168;43.626;385
13169;43.629;216
13170;43.632;267
13171;43.636;346
13172;43.639;443
13173;43.642;239
13174;43.646;278
13175;43.649;341
13176;43.652;347
13177;43.656;253
13178;43.659;249
13179;43.662;398
13180;43.666;302
13181;43.669;270
13182;43.672;163
13183;43.675;261
13184;43.679;1886
13185;43.682;289
13186;43.685;322
13187;43.689;317
13188;43.692;208
13189;43.695;306
13190;43.699;410
13191;43.702;356
13192;43.705;457
13193;43.708;339
13194;43.712;429
13195;43.715;309
13196;43.718;378
13197;43.722;339
13198;43.726;260
13199;43.729;372
13200;43.732;370
13201;43.736;426
13202;43.739;515
13203;43.742;435
13204;43.745;419
13205;43.749;290
13206;43.752;511
13207;43.755;321
13208;43.759;340
13209;43.762;295
13210;43.765;365
13211;43.769;842
13212;43.772;357
13213;43.775;245
13214;43.779;252
13215;43.782;529
13216;43.785;499
13217;43.788;408
13218;43.792;337
13219;43.795;335
13220;43.798;463
13221;43.802;330
13222;43.805;457
13223;43.808;246
13224;43.812;257
13225;43.815;242
13226;43.818;462
13227;43.822;366
13228;43.825;366
13229;43.828;273
13230;43.831;307
13231;43.835;430
13232;43.838;333
13233;43.841;367
13234;43.845;366
13235;43.848;420
13236;43.851;323
13237;43.855;293
13238;43.858;426
13239;43.861;358
13240;43.864;332
13241;43.868;321
13242;43.871;367
13243;43.874;446
13244;43.878;484
13245;43.881;302
13246;43.884;321
13247;43.888;262
13248;43.891;285
13249;43.894;304
13250;43.898;262
13251;43.901;425
13252;43.904;296
13253;43.907;298
13254;43.911;278
13255;43.914;327
13256;43.917;284
13257;43.921;457
13258;43.924;342
13259;43.927;275
13260;43.931;307
13261;43.934;468
13262;43.937;357
13263;43.941;306
13264;43.944;245
13265;43.947;223
13266;43.950;333
13267;43.954;223
13268;43.957;281
13269;43.960;253
13270;43.964;173
13271;43.967;399
13272;43.971;731
13273;43.974;316
13274;43.977;283
13275;43.981;449
13276;43.984;308
13277;43.987;365
13278;43.990;267
13279;43.994;280
13280;43.997;192
13281;44.000;233
13282;44.004;232
13283;44.007;295
13284;44.010;320
13285;44.014;306
13286;44.017;308
13287;44.020;406
13288;44.023;367
13289;44.027;342
13290;44.030;684
13291;44.033;306
13292;44.037;299
13293;44.040;356
13294;44.043;281
13295;44.047;227
13296;44.050;254
13297;44.053;249
13298;44.057;331
13299;44.060;502
13300;44.063;595
13301;44.066;305
13302;44.070;1298
13303;44.073;453
13304;44.076;205
13305;44.080;241
13306;44.083;224
13307;44.086;298
13308;44.090;321
13309;44.093;257
13310;44.096;255
13311;44.099;306
13312;44.103;370
13313;44.106;286
13314;44.109;333
13315;44.113;223
13316;44.116;236
13317;44.119;265
13318;44.123;275
13319;44.126;460
13320;44.129;343
13321;44.133;342
13322;44.136;255
13323;44.139;316
13324;44.142;287
13325;44.146;262
13326;44.149;300
13327;44.152;441
13328;44.156;239
13329;44.159;323
13330;44.162;291
13331;44.166;337
13332;44.169;1900
13333;44.172;330
13334;44.176;271
13335;44.179;237
13336;44.182;352
13337;44.185;153
13338;44.189;413
13339;44.192;242
13340;44.195;518
13341;44.199;349
13342;44.202;475
13343;44.205;230
13344;44.209;176
13345;44.212;308
13346;44.215;224
13347;44.219;385
13348;44.222;254
13349;44.225;359
13350;44.229;317
13351;44.232;239
13352;44.235;330
13353;44.239;319
13354;44.242;275
13355;44.245;348
13356;44.249;279
13357;44.252;351
13358;44.255;198
13359;44.258;280
13360;44.262;265
13361;44.265;293
13362;44.268;300
13363;44.272;377
13364;44.275;362
13365;44.278;318
13366;44.282;303
13367;44.285;447
13368;44.288;259
13369;44.292;317
13370;44.295;409
13371;44.298;309
13372;44.301;231
13373;44.305;317
13374;44.308;410
13375;44.311;241
13376;44.315;236
13377;44.318;412
13378;44.321;352
13379;44.325;362
13380;44.328;262
13381;44.331;301
13382;44.334;309
13383;44.338;319
13384;44.341;412
13385;44.344;313
13386;44.348;387
13387;44.351;441
13388;44.354;304
13389;44.358;296
13390;44.361;402
13391;44.364;505
13392;44.368;288
13393;44.371;371
13394;44.374;197
13395;44.377;263
13396;44.381;1474
13397;44.384;267
13398;44.387;324
13399;44.391;321
13400;44.394;266
13401;44.397;320
13402;44.401;339
13403;44.404;347
13404;44.407;502
13405;44.411;307
13406;44.414;400
13407;44.417;289
13408;44.420;296
13409;44.424;309
13410;44.427;347
13411;44.430;278
13412;44.434;365
13413;44.437;342
13414;44.440;292
13415;44.444;269
13416;44.447;297
13417;44.450;345
13418;44.453;374
13419;44.457;290
13420;44.460;303
13421;44.463;313
13422;44.467;261
13423;44.470;281
13424;44.474;321
13425;44.477;1733
13426;44.480;347
13427;44.484;302
13428;44.487;325
13429;44.490;260
13430;44.493;297
13431;44.497;396
13432;44.500;319
13433;44.503;351
13434;44.507;279
13435;44.510;315
13436;44.513;425
13437;44.517;258
13438;44.520;278
13439;44.523;386
13440;44.527;244
13441;44.530;335
13442;44.533;355
13443;44.536;303
13444;44.540;219
13445;44.543;263
13446;44.546;275
13447;44.550;300
13448;44.553;249
13449;44.556;294
13450;44.560;294
13451;44.563;342
13452;44.566;361
13453;44.570;376
13454;44.573;272
13455;44.576;390
13456;44.579;343
13457;44.583;215
13458;44.586;396
13459;44.589;302
13460;44.593;248
13461;44.596;241
13462;44.599;409
13463;44.603;273
13464;44.606;275
13465;44.609;273
13466;44.612;282
13467;44.616;295
13468;44.619;384
13469;44.622;335
13470;44.626;370
13471;44.629;401
13472;44.632;278
13473;44.636;332
13474;44.639;282
13475;44.642;370
13476;44.646;276
13477;44.649;266
13478;44.652;258
13479;44.655;380
13480;44.659;419
13481;44.662;398
13482;44.665;287
13483;44.669;369
13484;44.672;366
13485;44.675;242
13486;44.679;396
13487;44.682;378
13488;44.685;269
13489;44.688;265
13490;44.692;289
13491;44.695;443
13492;44.698;308
13493;44.702;201
13494;44.705;280
13495;44.708;258
13496;44.712;362
13497;44.715;458
13498;44.718;302
13499;44.722;342
13500;44.725;265
13501;44.728;222
13502;44.732;250
13503;44.735;253
13504;44.738;305
13505;44.742;413
13506;44.745;276
13507;44.748;317
13508;44.752;291
13509;44.755;283
13510;44.758;231
13511;44.762;350
13512;44.765;285
13513;44.768;314
13514;44.771;186
13515;44.775;223
13516;44.778;230
13517;44.781;353
13518;44.785;329
13519;44.788;216
13520;44.791;237
13521;44.795;410
13522;44.798;412
13523;44.801;341
13524;44.805;397
13525;44.808;400
13526;44.811;273
13527;44.814;195
13528;44.818;381
13529;44.821;352
13530;44.824;297
13531;44.828;383
13532;44.831;286
13533;44.834;485
13534;44.838;349
13535;44.841;392
13536;44.844;310
13537;44.847;315
13538;44.851;367
13539;44.854;481
13540;44.857;250
13541;44.861;263
13542;44.864;291
13543;44.867;308
13544;44.871;221
13545;44.874;336
13546;44.877;266
13547;44.881;236
13548;44.884;260
13549;44.887;272
13550;44.890;188
13551;44.894;295
13552;44.897;208
13553;44.900;184
13554;44.904;345
13555;44.907;275
13556;44.910;382
13557;44.914;297
13558;44.917;316
13559;44.920;304
13560;44.923;340
13561;44.927;337
13562;44.930;253
13563;44.933;303
13564;44.937;195
13565;44.940;465
13566;44.943;371
13567;44.947;252
13568;44.950;214
13569;44.953;300
13570;44.957;295
13571;44.960;421
13572;44.963;229
13573;44.966;328
13574;44.970;294
13575;44.973;338
13576;44.977;215
13577;44.980;236
13578;44.983;396
13579;44.987;245
13580;44.990;321
13581;44.993;441
13582;44.997;370
13583;45.000;350
13584;45.003;2199
13585;45.006;345
13586;45.010;321
13587;45.013;475
13588;45.016;243
13589;45.020;176
13590;45.023;297
13591;45.026;253
13592;45.030;383
13593;45.033;258
13594;45.036;331
13595;45.040;463
13596;45.043;240
13597;45.046;474
13598;45.049;351
13599;45.053;297
13600;45.056;271
13601;45.059;337
13602;45.063;196
13603;45.066;264
13604;45.069;324
13605;45.073;440
13606;45.076;385
13607;45.079;216
13608;45.082;209
13609;45.086;329
13610;45.089;1657
13611;45.092;184
13612;45.096;227
13613;45.099;401
13614;45.102;437
13615;45.106;125
13616;45.109;260
13617;45.112;289
13618;45.116;249
13619;45.119;332
13620;45.122;243
13621;45.125;254
13622;45.129;398
13623;45.132;284
13624;45.135;296
13625;45.139;435
13626;45.142;248
13627;45.145;452
13628;45.149;346
13629;45.152;288
13630;45.155;311
13631;45.159;308
13632;45.162;254
13633;45.165;288
13634;45.168;256
13635;45.172;321
13636;45.175;203
13637;45.178;257
13638;45.182;283
13639;45.185;286
13640;45.188;335
13641;45.192;334
13642;45.195;215
13643;45.198;248
13644;45.201;201
13645;45.205;213
13646;45.208;333
13647;45.211;365
13648;45.215;200
13649;45.218;320
13650;45.222;272
13651;45.225;268
13652;45.228;199
13653;45.232;166
13654;45.235;342
13655;45.238;237
13656;45.241;214
13657;45.245;258
13658;45.248;235
13659;45.251;362
13660;45.255;246
13661;45.258;315
13662;45.261;269
13663;45.265;317
13664;45.268;256
13665;45.271;405
13666;45.275;280
13667;45.278;234
13668;45.281;343
13669;45.284;299
13670;45.288;366
13671;45.291;284
13672;45.294;254
13673;45.298;229
13674;45.301;398
13675;45.304;263
13676;45.308;342
13677;45.311;368
13678;45.314;338
13679;45.317;235
13680;45.321;301
13681;45.324;288
13682;45.327;319
13683;45.331;332
13684;45.334;312
13685;45.337;455
13686;45.341;371
13687;45.344;248
13688;45.347;396
13689;45.351;282
13690;45.354;327
13691;45.357;330
13692;45.360;1365
13693;45.364;353
13694;45.367;222
13695;45.370;379
13696;45.374;460
13697;45.377;383
13698;45.380;272
13699;45.384;442
13700;45.387;320
13701;45.390;505
13702;45.394;463
13703;45.397;371
13704;45.400;334
13705;45.403;406
13706;45.407;390
13707;45.410;437
13708;45.413;303
13709;45.417;278
13710;45.420;328
13711;45.423;388
13712;45.427;322
13713;45.430;280
13714;45.433;227
13715;45.436;355
13716;45.440;276
13717;45.443;295
13718;45.446;279
13719;45.450;470
13720;45.453;281
13721;45.456;272
13722;45.460;357
13723;45.463;307
13724;45.466;312
13725;45.470;431
13726;45.473;518
13727;45.476;392
13728;45.480;308
13729;45.483;299
13730;45.486;366
13731;45.490;399
13732;45.493;296
13733;45.496;362
13734;45.500;521
13735;45.503;300
13736;45.506;301
13737;45.510;240
13738;45.513;271
13739;45.516;355
13740;45.519;304
13741;45.523;297
13742;45.526;275
13743;45.529;381
13744;45.533;265
13745;45.536;257
13746;45.539;391
13747;45.543;273
13748;45.546;359
13749;45.549;250
13750;45.552;332
13751;45.556;370
13752;45.559;1227
13753;45.562;243
13754;45.566;403
13755;45.569;232
13756;45.572;272
13757;45.576;342
13758;45.579;359
13759;45.582;419
13760;45.586;257
13761;45.589;408
13762;45.592;254
13763;45.595;222
13764;45.599;166
13765;45.602;290
13766;45.605;285
13767;45.609;256
13768;45.612;388
13769;45.615;210
13770;45.619;242
13771;45.622;276
13772;45.625;287
13773;45.629;344
13774;45.632;387
13775;45.635;1218
13776;45.638;295
13777;45.642;378
13778;45.645;358
13779;45.648;395
13780;45.652;308
13781;45.655;312
13782;45.658;335
13783;45.662;235
13784;45.665;380
13785;45.668;280
13786;45.671;357
13787;45.675;244
13788;45.678;206
13789;45.681;443
13790;45.685;392
13791;45.688;448
13792;45.691;356
13793;45.695;254
13794;45.698;286
13795;45.701;379
13796;45.705;360
13797;45.708;2388
13798;45.711;269
13799;45.714;371
13800;45.718;467
13801;45.721;302
13802;45.725;341
13803;45.728;408
13804;45.731;440
13805;45.735;373
13806;45.738;283
13807;45.741;385
13808;45.745;321
13809;45.748;309
13810;45.751;309
13811;45.754;274
13812;45.758;255
13813;45.761;298
13814;45.764;285
13815;45.768;277
13816;45.771;470
13817;45.774;360
13818;45.778;321
13819;45.781;229
13820;45.784;288
13821;45.787;484
13822;45.791;313
13823;45.794;231
13824;45.797;372
13825;45.801;324
13826;45.804;724
13827;45.807;271
13828;45.811;361
13829;45.814;259
13830;45.817;385
13831;45.821;273
13832;45.824;327
13833;45.827;416
13834;45.830;297
13835;45.834;344
13836;45.837;328
13837;45.840;421
13838;45.844;389
13839;45.847;294
13840;45.850;310
13841;45.854;315
13842;45.857;419
13843;45.860;260
13844;45.864;339
13845;45.867;282
13846;45.870;278
13847;45.873;294
13848;45.877;304
13849;45.880;376
13850;45.883;405
13851;45.887;334
13852;45.890;381
13853;45.893;289
13854;45.897;247
13855;45.900;360
13856;45.903;275
13857;45.906;222
13858;45.910;1311
13859;45.913;506
13860;45.916;348
13861;45.920;255
13862;45.923;280
13863;45.926;326
13864;45.930;247
13865;45.933;413
13866;45.936;271
13867;45.940;374
13868;45.943;301
13869;45.946;344
13870;45.949;336
13871;45.953;304
13872;45.956;213
13873;45.959;251
13874;45.963;263
13875;45.966;331
13876;45.970;2044
13877;45.973;382
13878;45.977;303
13879;45.980;269
13880;45.983;1555
13881;45.986;307
13882;45.990;301
13883;45.993;332
13884;45.996;322
13885;46.000;532
13886;46.003;513
13887;46.006;368
13888;46.010;258
13889;46.013;287
13890;46.016;329
13891;46.020;2821
13892;46.023;298
13893;46.026;361
13894;46.029;266
13895;46.033;276
13896;46.036;365
13897;46.039;411
13898;46.043;2376
13899;46.046;342
13900;46.049;211
13901;46.053;267
13902;46.056;224
13903;46.059;392
13904;46.062;386
13905;46.066;297
13906;46.069;276
13907;46.072;256
13908;46.076;245
13909;46.079;297
13910;46.082;292
13911;46.086;530
13912;46.089;431
13913;46.092;497
13914;46.096;295
13915;46.099;364
13916;46.102;359
13917;46.105;265
13918;46.109;308
13919;46.112;355
13920;46.115;325
13921;46.119;363
13922;46.122;397
13923;46.125;540
13924;46.129;295
13925;46.132;339
13926;46.135;340
13927;46.139;287
13928;46.142;375
13929;46.145;466
13930;46.148;345
13931;46.152;320
13932;46.155;364
13933;46.158;336
13934;46.162;327
13935;46.165;319
13936;46.168;238
13937;46.172;278
13938;46.175;405
13939;46.178;244
13940;46.181;321
13941;46.185;339
13942;46.188;270
13943;46.191;283
13944;46.195;245
13945;46.198;273
13946;46.201;390
13947;46.205;468
13948;46.208;362
13949;46.211;288
13950;46.215;319
13951;46.218;360
13952;46.221;366
13953;46.225;258
13954;46.228;883
13955;46.231;313
13956;46.235;278
13957;46.238;281
13958;46.241;329
13959;46.245;505
13960;46.248;513
13961;46.251;271
13962;46.255;422
13963;46.258;399
13964;46.261;347
13965;46.264;297
13966;46.268;411
13967;46.271;1123
13968;46.274;434
13969;46.278;272
13970;46.281;676
13971;46.284;321
13972;46.288;337
13973;46.291;364
13974;46.294;366
13975;46.298;331
13976;46.301;540
13977;46.304;320
13978;46.307;2838
13979;46.311;370
13980;46.314;343
13981;46.317;310
13982;46.321;443
13983;46.324;358
13984;46.327;398
13985;46.331;287
13986;46.334;413
13987;46.337;298
13988;46.340;316
13989;46.344;215
13990;46.347;418
13991;46.350;585
13992;46.354;377
13993;46.357;240
13994;46.360;288
13995;46.364;270
13996;46.367;339
13997;46.370;323
13998;46.374;203
13999;46.377;256
14000;46.380;235
14001;46.383;478
14002;46.387;401
14003;46.390;339
14004;46.393;465
14005;46.397;413
14006;46.400;479
14007;46.403;362
14008;46.407;208
14009;46.410;386
14010;46.413;194
14011;46.416;302
14012;46.420;424
14013;46.423;252
14014;46.426;211
14015;46.430;258
14016;46.433;329
14017;46.436;312
14018;46.440;299
14019;46.443;362
14020;46.446;317
14021;46.450;298
14022;46.453;297
14023;46.456;279
14024;46.459;427
14025;46.463;502
14026;46.466;370
14027;46.470;383
14028;46.473;217
14029;46.476;654
14030;46.480;278
14031;46.483;308
14032;46.486;335
14033;46.490;249
14034;46.493;337
14035;46.496;320
14036;46.499;232
14037;46.503;413
14038;46.506;345
14039;46.509;323
14040;46.513;338
14041;46.516;415
14042;46.519;310
14043;46.523;508
14044;46.526;342
14045;46.529;374
14046;46.533;320
14047;46.536;305
14048;46.539;333
14049;46.542;444
14050;46.546;306
14051;46.549;333
14052;46.552;225
14053;46.556;403
14054;46.559;336
14055;46.562;390
14056;46.566;302
14057;46.569;388
14058;46.572;324
14059;46.576;277
14060;46.579;263
14061;46.582;305
14062;46.585;417
14063;46.589;283
14064;46.592;229
14065;46.595;396
14066;46.599;335
14067;46.602;336
14068;46.605;211
14069;46.609;359
14070;46.612;300
14071;46.615;355
14072;46.618;274
14073;46.622;405
14074;46.625;266
14075;46.628;310
14076;46.632;314
14077;46.635;321
14078;46.638;444
14079;46.642;373
14080;46.645;320
14081;46.648;363
14082;46.652;326
14083;46.655;454
14084;46.658;299
14085;46.661;502
14086;46.665;383
14087;46.668;345
14088;46.671;426
14089;46.675;259
14090;46.678;241
14091;46.681;224
14092;46.685;287
14093;46.688;310
14094;46.691;328
14095;46.695;450
14096;46.698;329
14097;46.701;330
14098;46.704;385
14099;46.708;526
14100;46.711;314
14101;46.714;360
14102;46.718;191
14103;46.721;361
14104;46.725;412
14105;46.728;384
14106;46.731;270
14107;46.735;331
14108;46.738;357
14109;46.741;453
14110;46.744;170
14111;46.748;284
14112;46.751;320
14113;46.754;243
14114;46.758;278
14115;46.761;328
14116;46.764;382
14117;46.768;446
14118;46.771;287
14119;46.774;271
14120;46.777;325
14121;46.781;351
14122;46.784;360
14123;46.787;342
14124;46.791;440
14125;46.794;229
14126;46.797;402
14127;46.801;449
14128;46.804;355
14129;46.807;330
14130;46.811;320
14131;46.814;356
14132;46.817;461
14133;46.820;395
14134;46.824;375
14135;46.827;394
14136;46.830;337
14137;46.834;235
14138;46.837;1815
14139;46.840;252
14140;46.844;386
14141;46.847;287
14142;46.850;269
14143;46.853;385
14144;46.857;302
14145;46.860;451
14146;46.863;267
14147;46.867;229
14148;46.870;488
14149;46.873;287
14150;46.877;398
14151;46.880;339
14152;46.883;488
14153;46.887;288
14154;46.890;306
14155;46.893;361
14156;46.896;402
14157;46.900;368
14158;46.903;237
14159;46.906;343
14160;46.910;333
14161;46.913;212
14162;46.916;397
14163;46.920;1231
14164;46.923;402
14165;46.926;269
14166;46.930;354
14167;46.933;265
14168;46.936;234
14169;46.939;296
14170;46.943;296
14171;46.946;334
14172;46.949;319
14173;46.953;364
14174;46.956;817
14175;46.959;312
14176;46.963;414
14177;46.966;254
14178;46.970;369
14179;46.973;275
14180;46.976;229
14181;46.979;280
14182;46.983;372
14183;46.986;434
14184;46.989;239
14185;46.993;340
14186;46.996;696
14187;46.999;315
14188;47.003;257
14189;47.006;332
14190;47.009;410
14191;47.012;329
14192;47.016;437
14193;47.019;579
14194;47.022;351
14195;47.026;373
14196;47.029;454
14197;47.032;249
14198;47.036;272
14199;47.039;458
14200;47.042;295
14201;47.046;301
14202;47.049;265
14203;47.052;335
14204;47.055;329
14205;47.059;250
14206;47.062;273
14207;47.065;272
14208;47.069;322
14209;47.072;511
14210;47.075;295
14211;47.079;314
14212;47.082;237
14213;47.085;291
14214;47.089;349
14215;47.092;500
14216;47.095;254
14217;47.098;238
14218;47.102;300
14219;47.105;409
14220;47.108;336
14221;47.112;341
14222;47.115;359
14223;47.118;257
14224;47.122;311
14225;47.125;307
14226;47.128;229
14227;47.131;1675
14228;47.135;395
14229;47.138;444
14230;47.141;427
14231;47.145;263
14232;47.148;251
14233;47.151;525
14234;47.155;398
14235;47.158;304
14236;47.161;347
14237;47.165;345
14238;47.168;288
14239;47.171;798
14240;47.174;319
14241;47.178;350
14242;47.181;216
14243;47.184;282
14244;47.188;347
14245;47.191;389
14246;47.194;519
14247;47.198;461
14248;47.201;238
14249;47.204;221
14250;47.207;248
14251;47.211;429
14252;47.214;248
14253;47.217;306
14254;47.221;281
14255;47.224;335
14256;47.228;280
14257;47.231;277
14258;47.234;375
14259;47.238;220
14260;47.241;220
14261;47.244;412
14262;47.247;535
14263;47.251;355
14264;47.254;330
14265;47.257;296
14266;47.261;293
14267;47.264;212
14268;47.267;317
14269;47.271;282
14270;47.274;343
14271;47.277;261
14272;47.281;460
14273;47.284;325
14274;47.287;254
14275;47.290;272
14276;47.294;344
14277;47.297;2516
14278;47.300;300
14279;47.304;294
14280;47.307;279
14281;47.310;364
14282;47.314;406
14283;47.317;307
14284;47.320;251
14285;47.324;252
14286;47.327;405
14287;47.330;228
14288;47.333;283
14289;47.337;529
14290;47.340;222
14291;47.343;339
14292;47.347;224
14293;47.350;288
14294;47.353;269
14295;47.357;378
14296;47.360;304
14297;47.363;288
14298;47.366;328
14299;47.370;282
14300;47.373;315
14301;47.376;304
14302;47.380;319
14303;47.383;306
14304;47.386;389
14305;47.390;390
14306;47.393;240
14307;47.396;221
14308;47.400;265
14309;47.403;242
14310;47.406;393
14311;47.409;286
14312;47.413;250
14313;47.416;333
14314;47.419;453
14315;47.423;412
14316;47.426;304
14317;47.429;300
14318;47.433;269
14319;47.436;248
14320;47.439;500
14321;47.442;353
14322;47.446;380
14323;47.449;267
14324;47.452;409
14325;47.456;427
14326;47.459;349
14327;47.462;303
14328;47.466;386
14329;47.469;247
14330;47.473;429
14331;47.476;432
14332;47.479;302
14333;47.482;413
14334;47.486;306
14335;47.489;340
14336;47.492;384
14337;47.496;377
14338;47.499;451
14339;47.502;444
14340;47.506;393
14341;47.509;313
14342;47.512;507
14343;47.516;247
14344;47.519;354
14345;47.522;336
14346;47.525;329
14347;47.529;398
14348;47.532;324
14349;47.535;361
14350;47.539;402
14351;47.542;382
14352;47.545;428
14353;47.549;549
14354;47.552;268
14355;47.555;219
14356;47.559;433
14357;47.562;460
14358;47.565;333
14359;47.568;359
14360;47.572;421
14361;47.575;445
14362;47.578;390
14363;47.582;361
14364;47.585;271
14365;47.588;460
14366;47.592;520
14367;47.595;304
14368;47.598;2262
14369;47.601;311
14370;47.605;466
14371;47.608;373
14372;47.611;333
14373;47.615;318
14374;47.618;249
14375;47.621;456
14376;47.625;454
14377;47.628;317
14378;47.631;429
14379;47.635;544
14380;47.638;333
14381;47.641;380
14382;47.644;466
14383;47.648;761
14384;47.651;297
14385;47.654;345
14386;47.658;307
14387;47.661;415
14388;47.664;260
14389;47.668;304
14390;47.671;220
14391;47.674;274
14392;47.678;447
14393;47.681;269
14394;47.684;359
14395;47.687;477
14396;47.691;336
14397;47.694;285
14398;47.697;297
14399;47.701;366
14400;47.704;271
14401;47.707;613
14402;47.711;398
14403;47.714;301
14404;47.717;421
14405;47.721;266
14406;47.724;340
14407;47.727;202
14408;47.731;443
14409;47.734;258
14410;47.737;325
14411;47.741;282
14412;47.744;382
14413;47.747;351
14414;47.751;889
14415;47.754;340
14416;47.757;272
14417;47.760;345
14418;47.764;410
14419;47.767;216
14420;47.770;284
14421;47.774;275
14422;47.777;328
14423;47.780;397
14424;47.784;416
14425;47.787;404
14426;47.790;297
14427;47.794;282
14428;47.797;214
14429;47.800;368
14430;47.803;397
14431;47.807;311
14432;47.810;277
14433;47.813;240
14434;47.817;276
14435;47.820;224
14436;47.823;356
14437;47.827;255
14438;47.830;284
14439;47.833;296
14440;47.836;323
14441;47.840;307
14442;47.843;224
14443;47.846;383
14444;47.850;258
14445;47.853;824
14446;47.856;347
14447;47.860;313
14448;47.863;223
14449;47.866;394
14450;47.870;280
14451;47.873;1847
14452;47.876;348
14453;47.879;501
14454;47.883;264
14455;47.886;2360
14456;47.889;269
14457;47.893;352
14458;47.896;466
14459;47.899;347
14460;47.903;442
14461;47.906;262
14462;47.909;302
14463;47.913;391
14464;47.916;408
14465;47.919;353
14466;47.922;444
14467;47.926;374
14468;47.929;362
14469;47.932;300
14470;47.936;394
14471;47.939;210
14472;47.942;314
14473;47.946;431
14474;47.949;271
14475;47.952;368
14476;47.955;303
14477;47.959;341
14478;47.962;388
14479;47.965;982
14480;47.969;403
14481;47.972;347
14482;47.976;297
14483;47.979;389
14484;47.982;227
14485;47.986;482
14486;47.989;237
14487;47.992;296
14488;47.995;509
14489;47.999;485
14490;48.002;300
14491;48.005;340
14492;48.009;524
14493;48.012;321
14494;48.015;387
14495;48.019;361
14496;48.022;379
14497;48.025;370
14498;48.029;425
14499;48.032;298
14500;48.035;366
14501;48.038;270
14502;48.042;310
14503;48.045;356
14504;48.048;531
14505;48.052;436
14506;48.055;345
14507;48.058;302
14508;48.062;343
14509;48.065;810
14510;48.068;212
14511;48.071;296
14512;48.075;348
14513;48.078;351
14514;48.081;350
14515;48.085;430
14516;48.088;355
14517;48.091;491
14518;48.095;306
14519;48.098;271
14520;48.101;354
14521;48.105;410
14522;48.108;382
14523;48.111;292
14524;48.114;394
14525;48.118;410
14526;48.121;299
14527;48.124;293
14528;48.128;1628
14529;48.131;406
14530;48.134;409
14531;48.138;302
14532;48.141;371
14533;48.144;313
14534;48.148;272
14535;48.151;307
14536;48.154;361
14537;48.157;274
14538;48.161;346
14539;48.164;294
14540;48.167;795
14541;48.171;430
14542;48.174;482
14543;48.177;285
14544;48.181;437
14545;48.184;381
14546;48.187;362
14547;48.190;226
14548;48.194;503
14549;48.197;318
14550;48.200;232
14551;48.204;317
14552;48.207;223
14553;48.210;321
14554;48.214;295
14555;48.217;324
14556;48.221;331
14557;48.224;2527
14558;48.227;209
14559;48.230;242
14560;48.234;337
14561;48.237;310
14562;48.240;314
14563;48.244;293
14564;48.247;204
14565;48.250;380
14566;48.254;368
14567;48.257;396
14568;48.260;499
14569;48.264;309
14570;48.267;275
14571;48.270;293
14572;48.273;435
14573;48.277;292
14574;48.280;278
14575;48.283;436
14576;48.287;316
14577;48.290;327
14578;48.293;247
14579;48.297;353
14580;48.300;304
14581;48.303;359
14582;48.306;278
14583;48.310;322
14584;48.313;431
14585;48.316;339
14586;48.320;310
14587;48.323;333
14588;48.326;1218
14589;48.330;267
14590;48.333;282
14591;48.336;297
14592;48.340;337
14593;48.343;409
14594;48.346;317
14595;48.349;307
14596;48.353;320
14597;48.356;337
14598;48.359;432
14599;48.363;327
14600;48.366;291
14601;48.369;421
14602;48.373;335
14603;48.376;515
14604;48.379;432
14605;48.383;353
14606;48.386;270
14607;48.389;287
14608;48.392;414
14609;48.396;338
14610;48.399;414
14611;48.402;296
14612;48.406;377
14613;48.409;296
14614;48.412;397
14615;48.416;276
14616;48.419;470
14617;48.422;446
14618;48.425;401
14619;48.429;324
14620;48.432;318
14621;48.435;307
14622;48.439;303
14623;48.442;311
14624;48.445;400
14625;48.449;386
14626;48.452;262
14627;48.455;356
14628;48.459;392
14629;48.462;389
14630;48.465;273
14631;48.468;286
14632;48.472;262
14633;48.475;237
14634;48.479;306
14635;48.482;252
14636;48.485;387
14637;48.489;343
14638;48.492;353
14639;48.495;334
14640;48.499;250
14641;48.502;225
14642;48.505;469
14643;48.508;414
14644;48.512;332
14645;48.515;282
14646;48.518;337
14647;48.522;322
14648;48.525;307
14649;48.528;315
14650;48.532;302
14651;48.535;404
14652;48.538;290
14653;48.542;354
14654;48.545;360
14655;48.548;314
14656;48.551;421
14657;48.555;354
14658;48.558;323
14659;48.561;327
14660;48.565;263
14661;48.568;358
14662;48.571;1507
14663;48.575;364
14664;48.578;365
14665;48.581;388
14666;48.584;428
14667;48.588;267
14668;48.591;386
14669;48.594;360
14670;48.598;312
14671;48.601;223
14672;48.604;299
14673;48.608;276
14674;48.611;313
14675;48.614;322
14676;48.618;279
14677;48.621;437
14678;48.624;300
14679;48.627;390
14680;48.631;2298
14681;48.634;329
14682;48.637;428
14683;48.641;348
14684;48.644;382
14685;48.647;437
14686;48.651;335
14687;48.654;404
14688;48.657;319
14689;48.660;303
14690;48.664;363
14691;48.667;2885
14692;48.670;284
14693;48.674;350
14694;48.677;392
14695;48.680;375
14696;48.684;333
14697;48.687;254
14698;48.690;366
14699;48.694;293
14700;48.697;594
14701;48.700;302
14702;48.703;294
14703;48.707;437
14704;48.710;303
14705;48.713;304
14706;48.717;209
14707;48.720;256
14708;48.724;287
14709;48.727;247
14710;48.730;340
14711;48.734;442
14712;48.737;413
14713;48.740;341
14714;48.743;369
14715;48.747;2652
14716;48.750;471
14717;48.753;419
14718;48.757;348
14719;48.760;280
14720;48.763;303
14721;48.767;317
14722;48.770;319
14723;48.773;315
14724;48.777;359
14725;48.780;294
14726;48.783;392
14727;48.786;346
14728;48.790;293
14729;48.793;296
14730;48.796;232
14731;48.800;302
14732;48.803;367
14733;48.806;303
14734;48.810;307
14735;48.813;323
14736;48.816;355
14737;48.819;282
14738;48.823;294
14739;48.826;368
14740;48.829;471
14741;48.833;296
14742;48.836;363
14743;48.839;508
14744;48.843;292
14745;48.846;252
14746;48.849;337
14747;48.853;606
14748;48.856;330
14749;48.859;338
14750;48.862;365
14751;48.866;1163
14752;48.869;307
14753;48.872;298
14754;48.876;307
14755;48.879;404
14756;48.882;378
14757;48.886;283
14758;48.889;355
14759;48.892;460
14760;48.895;251
14761;48.899;298
14762;48.902;337
14763;48.905;390
14764;48.909;496
14765;48.912;414
14766;48.915;298
14767;48.919;327
14768;48.922;383
14769;48.925;254
14770;48.929;213
14771;48.932;310
14772;48.935;463
14773;48.938;282
14774;48.942;466
14775;48.945;224
14776;48.948;496
14777;48.952;439
14778;48.955;402
14779;48.958;327
14780;48.962;302
14781;48.965;236
14782;48.968;373
14783;48.972;281
14784;48.975;399
14785;48.978;270
14786;48.982;256
14787;48.985;317
14788;48.988;1292
14789;48.992;241
14790;48.995;373
14791;48.998;365
14792;49.002;238
14793;49.005;346
14794;49.008;481
14795;49.012;243
14796;49.015;320
14797;49.018;472
14798;49.021;390
14799;49.025;509
14800;49.028;309
14801;49.031;350
14802;49.035;303
14803;49.038;444
14804;49.041;415
14805;49.045;304
14806;49.048;370
14807;49.051;472
14808;49.054;404
14809;49.058;256
14810;49.061;370
14811;49.064;378
14812;49.068;210
14813;49.071;272
14814;49.074;396
14815;49.078;510
14816;49.081;223
14817;49.084;305
14818;49.088;351
14819;49.091;360
14820;49.094;285
14821;49.097;281
14822;49.101;396
14823;49.104;406
14824;49.107;415
14825;49.111;311
14826;49.114;238
14827;49.117;387
14828;49.121;296
14829;49.124;309
14830;49.127;452
14831;49.131;349
14832;49.134;395
14833;49.137;334
14834;49.140;257
14835;49.144;350
14836;49.147;368
14837;49.150;483
14838;49.154;404
14839;49.157;338
14840;49.160;327
14841;49.164;311
14842;49.167;428
14843;49.170;266
14844;49.173;344
14845;49.177;272
14846;49.180;422
14847;49.183;337
14848;49.187;547
14849;49.190;243
14850;49.193;337
14851;49.197;323
14852;49.200;232
14853;49.203;399
14854;49.207;281
14855;49.210;292
14856;49.213;302
14857;49.216;462
14858;49.220;330
14859;49.223;339
14860;49.227;267
14861;49.230;357
14862;49.233;358
14863;49.237;258
14864;49.240;261
14865;49.243;432
14866;49.247;379
14867;49.250;300
14868;49.253;383
14869;49.256;360
14870;49.260;345
14871;49.263;376
14872;49.266;346
14873;49.270;207
14874;49.273;298
14875;49.276;243
14876;49.280;339
14877;49.283;415
14878;49.286;334
14879;49.289;356
14880;49.293;336
14881;49.296;343
14882;49.299;254
14883;49.303;426
14884;49.306;495
14885;49.309;396
14886;49.313;333
14887;49.316;244
14888;49.319;327
14889;49.323;354
14890;49.326;322
14891;49.329;303
14892;49.332;290
14893;49.336;424
14894;49.339;427
14895;49.342;295
14896;49.346;280
14897;49.349;293
14898;49.352;264
14899;49.356;434
14900;49.359;449
14901;49.362;292
14902;49.366;309
14903;49.369;436
14904;49.372;325
14905;49.375;479
14906;49.379;268
14907;49.382;278
14908;49.385;379
14909;49.389;238
14910;49.392;332
14911;49.395;307
14912;49.399;258
14913;49.402;381
14914;49.405;356
14915;49.408;318
14916;49.412;318
14917;49.415;309
14918;49.418;322
14919;49.422;482
14920;49.425;343
14921;49.428;521
14922;49.432;362
14923;49.435;356
14924;49.438;281
14925;49.442;355
14926;49.445;323
14927;49.448;366
14928;49.451;298
14929;49.455;518
14930;49.458;360
14931;49.461;377
14932;49.465;420
14933;49.468;365
14934;49.472;366
14935;49.475;339
14936;49.478;442
14937;49.482;323
14938;49.485;386
14939;49.488;361
14940;49.491;631
14941;49.495;350
14942;49.498;483
14943;49.501;306
14944;49.505;523
14945;49.508;293
14946;49.511;341
14947;49.515;327
14948;49.518;248
14949;49.521;294
14950;49.524;464
14951;49.528;320
14952;49.531;457
14953;49.534;384
14954;49.538;3538
14955;49.541;405
14956;49.544;323
14957;49.548;248
14958;49.551;439
14959;49.554;329
14960;49.558;594
14961;49.561;395
14962;49.564;307
14963;49.567;385
14964;49.571;349
14965;49.574;204
14966;49.577;333
14967;49.581;346
14968;49.584;285
14969;49.587;264
14970;49.591;370
14971;49.594;368
14972;49.597;364
14973;49.601;308
14974;49.604;482
14975;49.607;327
14976;49.610;236
14977;49.614;320
14978;49.617;374
14979;49.620;227
14980;49.624;255
14981;49.627;249
14982;49.630;295
14983;49.634;287
14984;49.637;322
14985;49.640;401
14986;49.643;271
14987;49.647;306
14988;49.650;431
14989;49.653;362
14990;49.657;290
14991;49.660;372
14992;49.663;214
14993;49.667;314
14994;49.670;258
14995;49.673;368
14996;49.677;418
14997;49.680;423
14998;49.683;316
14999;49.686;359
15000;49.690;277
15001;49.693;329
15002;49.696;290
15003;49.700;360
15004;49.703;345
15005;49.706;448
15006;49.710;392
15007;49.713;259
15008;49.716;277
15009;49.720;412
15010;49.723;280
15011;49.726;231
15012;49.730;281
15013;49.733;302
15014;49.736;339
15015;49.740;324
15016;49.743;357
15017;49.746;334
15018;49.750;234
15019;49.753;364
15020;49.756;357
15021;49.760;332
15022;49.763;256
15023;49.766;295
15024;49.769;317
15025;49.773;316
15026;49.776;981
15027;49.779;742
15028;49.783;381
15029;49.786;250
15030;49.789;362
15031;49.793;423
15032;49.796;278
15033;49.799;303
15034;49.802;2317
15035;49.806;2588
15036;49.809;505
15037;49.812;405
15038;49.816;312
15039;49.819;285
15040;49.822;292
15041;49.826;269
15042;49.829;315
15043;49.832;290
15044;49.836;312
15045;49.839;396
15046;49.842;437
15047;49.845;343
15048;49.849;435
15049;49.852;392
15050;49.855;461
15051;49.859;248
15052;49.862;409
15053;49.865;272
15054;49.869;249
15055;49.872;340
15056;49.875;244
15057;49.879;322
15058;49.882;283
15059;49.885;438
15060;49.888;284
15061;49.892;361
15062;49.895;232
15063;49.898;265
15064;49.902;362
15065;49.905;333
15066;49.908;381
15067;49.912;348
15068;49.915;251
15069;49.918;313
15070;49.921;287
15071;49.925;277
15072;49.928;235
15073;49.931;437
15074;49.935;214
15075;49.938;250
15076;49.941;261
15077;49.945;260
15078;49.948;231
15079;49.951;432
15080;49.955;293
15081;49.958;256
15082;49.961;270
15083;49.964;277
15084;49.968;457
15085;49.971;2548
15086;49.975;276
15087;49.978;416
15088;49.981;349
15089;49.985;284
15090;49.988;323
15091;49.991;234
15092;49.995;266
15093;49.998;319
15094;50.001;277
15095;50.004;259
15096;50.008;392
15097;50.011;308
15098;50.014;409
15099;50.018;276
15100;50.021;518
15101;50.024;380
15102;50.028;254
15103;50.031;294
15104;50.034;325
15105;50.037;274
15106;50.041;408
15107;50.044;301
15108;50.047;328
15109;50.051;394
15110;50.054;310
15111;50.057;337
15112;50.061;393
15113;50.064;251
15114;50.067;441
15115;50.071;320
15116;50.074;358
15117;50.077;258
15118;50.080;451
15119;50.084;316
15120;50.087;624
15121;50.090;320
15122;50.094;273
15123;50.097;320
15124;50.100;415
15125;50.104;368
15126;50.107;277
15127;50.110;478
15128;50.114;448
15129;50.117;611
15130;50.120;402
15131;50.123;424
15132;50.127;338
15133;50.130;300
15134;50.133;349
15135;50.137;291
15136;50.140;353
15137;50.143;329
15138;50.147;394
15139;50.150;372
15140;50.153;249
15141;50.156;354
15142;50.160;337
15143;50.163;218
15144;50.166;1227
15145;50.170;581
15146;50.173;303
15147;50.176;296
15148;50.180;260
15149;50.183;326
15150;50.186;380
15151;50.190;1551
15152;50.193;1681
15153;50.196;529
15154;50.199;255
15155;50.203;296
15156;50.206;285
15157;50.209;301
15158;50.213;211
15159;50.216;345
15160;50.220;257
15161;50.223;328
15162;50.226;214
15163;50.230;283
15164;50.233;331
15165;50.236;356
15166;50.239;208
15167;50.243;198
15168;50.246;400
15169;50.249;311
15170;50.253;463
15171;50.256;270
15172;50.259;275
15173;50.263;423
15174;50.266;355
15175;50.269;260
15176;50.273;2866
15177;50.276;249
15178;50.279;321
15179;50.282;397
15180;50.286;250
15181;50.289;339
15182;50.292;368
15183;50.296;314
15184;50.299;322
15185;50.302;304
15186;50.306;259
15187;50.309;305
15188;50.312;261
15189;50.315;372
15190;50.319;177
15191;50.322;302
15192;50.325;286
15193;50.329;278
15194;50.332;275
15195;50.335;351
15196;50.339;452
15197;50.342;267
15198;50.345;398
15199;50.349;260
15200;50.352;332
15201;50.355;307
15202;50.358;359
15203;50.362;285
15204;50.365;377
15205;50.368;364
15206;50.372;271
15207;50.375;345
15208;50.378;306
15209;50.382;358
15210;50.385;363
15211;50.388;395
15212;50.391;336
15213;50.395;365
15214;50.398;259
15215;50.401;269
15216;50.405;228
15217;50.408;362
15218;50.411;1498
15219;50.415;320
15220;50.418;212
15221;50.421;381
15222;50.425;274
15223;50.428;286
15224;50.431;299
15225;50.434;658
15226;50.438;239
15227;50.441;309
15228;50.444;250
15229;50.448;360
15230;50.451;217
15231;50.454;365
15232;50.458;163
15233;50.461;410
15234;50.464;327
15235;50.468;427
15236;50.471;355
15237;50.475;420
15238;50.478;222
15239;50.481;366
15240;50.485;446
15241;50.488;420
15242;50.491;217
15243;50.494;257
15244;50.498;308
15245;50.501;393
15246;50.504;309
15247;50.508;204
15248;50.511;261
15249;50.514;312
15250;50.518;420
15251;50.521;423
15252;50.524;237
15253;50.528;396
15254;50.531;374
15255;50.534;268
15256;50.537;253
15257;50.541;347
15258;50.544;264
15259;50.547;409
15260;50.551;281
15261;50.554;231
15262;50.557;245
15263;50.561;358
15264;50.564;275
15265;50.567;278
15266;50.570;232
15267;50.574;367
15268;50.577;182
15269;50.580;212
15270;50.584;448
15271;50.587;350
15272;50.590;508
15273;50.594;199
15274;50.597;304
15275;50.600;216
15276;50.604;462
15277;50.607;313
15278;50.610;238
15279;50.613;293
15280;50.617;221
15281;50.620;216
15282;50.623;207
15283;50.627;269
15284;50.630;207
15285;50.633;475
15286;50.637;247
15287;50.640;284
15288;50.643;236
15289;50.646;297
15290;50.650;240
15291;50.653;318
15292;50.656;269
15293;50.660;348
15294;50.663;278
15295;50.666;251
15296;50.670;280
15297;50.673;285
15298;50.676;438
15299;50.680;344
15300;50.683;366
15301;50.686;227
15302;50.689;274
15303;50.693;231
15304;50.696;339
15305;50.699;309
15306;50.703;327
15307;50.706;296
15308;50.709;328
15309;50.713;276
15310;50.716;219
15311;50.720;355
15312;50.723;540
15313;50.726;350
15314;50.729;340
15315;50.733;221
15316;50.736;501
15317;50.739;370
15318;50.743;319
15319;50.746;349
15320;50.749;396
15321;50.753;236
15322;50.756;322
15323;50.759;280
15324;50.763;467
15325;50.766;298
15326;50.769;181
15327;50.772;288
15328;50.776;302
15329;50.779;526
15330;50.782;325
15331;50.786;324
15332;50.789;415
15333;50.792;362
15334;50.796;238
15335;50.799;394
15336;50.802;448
15337;50.805;305
15338;50.809;345
15339;50.812;192
15340;50.815;418
15341;50.819;399
15342;50.822;538
15343;50.825;391
15344;50.829;270
15345;50.832;259
15346;50.835;305
15347;50.839;247
15348;50.842;347
15349;50.845;299
15350;50.848;258
15351;50.852;265
15352;50.855;292
15353;50.858;284
15354;50.862;420
15355;50.865;290
15356;50.868;409
15357;50.872;405
15358;50.875;201
15359;50.878;298
15360;50.882;244
15361;50.885;245
15362;50.888;273
15363;50.891;401
15364;50.895;301
15365;50.898;227
15366;50.901;269
15367;50.905;306
15368;50.908;290
15369;50.911;357
15370;50.915;1058
15371;50.918;368
15372;50.921;304
15373;50.924;391
15374;50.928;279
15375;50.931;244
15376;50.934;280
15377;50.938;303
15378;50.941;258
15379;50.944;344
15380;50.948;568
15381;50.951;257
15382;50.954;245
15383;50.958;329
15384;50.961;282
15385;50.964;303
15386;50.967;315
15387;50.971;284
15388;50.974;408
15389;50.978;303
15390;50.981;311
15391;50.984;396
15392;50.988;316
15393;50.991;417
15394;50.994;218
15395;50.998;298
15396;51.001;330
15397;51.004;246
15398;51.007;306
15399;51.011;253
15400;51.014;202
15401;51.017;254
15402;51.021;324
15403;51.024;362
15404;51.027;390
15405;51.031;405
15406;51.034;293
15407;51.037;262
15408;51.040;324
15409;51.044;334
15410;51.047;317
15411;51.050;227
15412;51.054;361
15413;51.057;2072
15414;51.060;314
15415;51.064;269
15416;51.067;282
15417;51.070;223
15418;51.074;449
15419;51.077;338
15420;51.080;459
15421;51.083;294
15422;51.087;582
15423;51.090;330
15424;51.093;183
15425;51.097;343
15426;51.100;274
15427;51.103;266
15428;51.107;1889
15429;51.110;215
15430;51.113;371
15431;51.117;272
15432;51.120;324
15433;51.123;210
15434;51.126;237
15435;51.130;275
15436;51.133;290
15437;51.136;409
15438;51.140;302
15439;51.143;248
15440;51.146;212
15441;51.150;202
15442;51.153;284
15443;51.156;652
15444;51.160;246
15445;51.163;301
15446;51.166;357
15447;51.169;326
15448;51.173;287
15449;51.176;350
15450;51.179;288
15451;51.183;344
15452;51.186;212
15453;51.189;427
15454;51.193;346
15455;51.196;429
15456;51.199;318
15457;51.203;305
15458;51.206;262
15459;51.209;323
15460;51.212;276
15461;51.216;467
15462;51.219;412
15463;51.223;402
15464;51.226;218
15465;51.229;301
15466;51.233;431
15467;51.236;219
15468;51.239;302
15469;51.243;353
15470;51.246;209
15471;51.249;257
15472;51.252;354
15473;51.256;219
15474;51.259;266
15475;51.262;367
15476;51.266;379
15477;51.269;369
15478;51.272;320
15479;51.276;296
15480;51.279;552
15481;51.282;291
15482;51.285;369
15483;51.289;282
15484;51.292;275
15485;51.295;231
15486;51.299;432
15487;51.302;259
15488;51.305;253
15489;51.309;391
15490;51.312;391
15491;51.315;377
15492;51.319;212
15493;51.322;243
15494;51.325;205
15495;51.328;385
15496;51.332;175
15497;51.335;369
15498;51.338;379
15499;51.342;324
15500;51.345;300
15501;51.348;397
15502;51.352;406
15503;51.355;383
15504;51.358;316
15505;51.362;277
15506;51.365;295
15507;51.368;450
15508;51.371;381
15509;51.375;281
15510;51.378;333
15511;51.381;370
15512;51.385;365
15513;51.388;241
15514;51.391;278
15515;51.395;283
15516;51.398;230
15517;51.401;336
15518;51.404;221
15519;51.408;718
15520;51.411;296
15521;51.414;222
15522;51.418;255
15523;51.421;281
15524;51.424;345
15525;51.428;388
15526;51.431;329
15527;51.434;363
15528;51.438;264
15529;51.441;388
15530;51.444;335
15531;51.447;287
15532;51.451;219
15533;51.454;277
15534;51.457;206
15535;51.461;220
15536;51.464;265
15537;51.467;226
15538;51.471;380
15539;51.474;570
15540;51.478;226
15541;51.481;190
15542;51.484;374
15543;51.487;321
15544;51.491;264
15545;51.494;209
15546;51.497;236
15547;51.501;197
15548;51.504;798
15549;51.507;183
15550;51.511;223
15551;51.514;215
15552;51.517;296
15553;51.520;238
15554;51.524;271
15555;51.527;235
15556;51.530;349
15557;51.534;239
15558;51.537;355
15559;51.540;274
15560;51.544;331
15561;51.547;264
15562;51.550;341
15563;51.554;390
15564;51.557;218
15565;51.560;337
15566;51.563;506
15567;51.567;324
15568;51.570;325
15569;51.573;353
15570;51.577;303
15571;51.580;207
15572;51.583;207
15573;51.587;343
15574;51.590;239
15575;51.593;457
15576;51.597;280
15577;51.600;237
15578;51.603;341
15579;51.606;460
15580;51.610;299
15581;51.613;248
15582;51.616;312
15583;51.620;461
15584;51.623;225
15585;51.626;328
15586;51.630;267
15587;51.633;316
15588;51.636;1597
15589;51.639;414
15590;51.643;2562
15591;51.646;368
15592;51.649;313
15593;51.653;308
15594;51.656;333
15595;51.659;271
15596;51.663;393
15597;51.666;406
15598;51.669;258
15599;51.673;347
15600;51.676;324
15601;51.679;267
15602;51.682;370
15603;51.686;439
15604;51.689;288
15605;51.692;269
15606;51.696;284
15607;51.699;395
15608;51.702;2719
15609;51.706;262
15610;51.709;295
15611;51.712;344
15612;51.715;226
15613;51.719;286
15614;51.722;225
15615;51.726;346
15616;51.729;318
15617;51.732;351
15618;51.736;445
15619;51.739;483
15620;51.742;291
15621;51.746;516
15622;51.749;613
15623;51.752;414
15624;51.755;497
15625;51.759;335
15626;51.762;377
15627;51.765;366
15628;51.769;305
15629;51.772;459
15630;51.775;279
15631;51.779;455
15632;51.782;423
15633;51.785;418
15634;51.789;386
15635;51.792;192
15636;51.795;2259
15637;51.798;287
15638;51.802;248
15639;51.805;205
15640;51.808;316
15641;51.812;518
15642;51.815;393
15643;51.818;292
15644;51.822;252
15645;51.825;249
15646;51.828;275
15647;51.832;347
15648;51.835;390
15649;51.838;306
15650;51.841;303
15651;51.845;393
15652;51.848;208
15653;51.851;381
15654;51.855;159
15655;51.858;223
15656;51.861;280
15657;51.865;365
15658;51.868;210
15659;51.871;141
15660;51.874;299
15661;51.878;268
15662;51.881;331
15663;51.884;338
15664;51.888;553
15665;51.891;363
15666;51.894;399
15667;51.898;280
15668;51.901;238
15669;51.904;385
15670;51.908;390
15671;51.911;319
15672;51.914;433
15673;51.917;467
15674;51.921;370
15675;51.924;170
15676;51.927;254
15677;51.931;406
15678;51.934;270
15679;51.937;478
15680;51.941;552
15681;51.944;407
15682;51.947;244
15683;51.950;2187
15684;51.954;295
15685;51.957;339
15686;51.960;356
15687;51.964;373
15688;51.967;249
15689;51.971;303
15690;51.974;347
15691;51.977;359
15692;51.981;427
15693;51.984;355
15694;51.987;227
15695;51.990;1473
15696;51.994;295
15697;51.997;220
