# Supplementary material for: Successive remodeling of IgG glycans using a solid-phase enzymatic platform
Source: Commun Biol. 2022 Apr 7;5:328. doi: 10.1038/s42003-022-03257-4 (PMC8990068; doi:10.1038/s42003-022-03257-4)
Supplement: Supplementary file 4 — Supplementary Data 1 [file 42003_2022_3257_MOESM4_ESM.zip › Source Data/Figure 2/Figure 2 GnT-III.txt]

#""
#Point;X(Minutes);Y(Counts)
0;0.037;72075
1;0.041;78063
2;0.044;78753
3;0.047;80524
4;0.051;79735
5;0.054;78248
6;0.057;88125
7;0.061;80720
8;0.064;82423
9;0.067;78174
10;0.070;82986
11;0.074;76496
12;0.077;79595
13;0.080;77231
14;0.084;76719
15;0.087;81791
16;0.090;84893
17;0.094;80271
18;0.097;88054
19;0.100;81425
20;0.103;75650
21;0.107;72900
22;0.110;79103
23;0.113;87832
24;0.117;91063
25;0.120;82925
26;0.123;80129
27;0.127;84011
28;0.130;77818
29;0.133;87964
30;0.137;80319
31;0.140;81793
32;0.143;86295
33;0.146;78523
34;0.150;78262
35;0.153;76305
36;0.156;85951
37;0.160;80076
38;0.163;82441
39;0.166;86934
40;0.170;78909
41;0.173;86323
42;0.176;71914
43;0.179;84899
44;0.183;80372
45;0.186;82142
46;0.189;82315
47;0.193;77127
48;0.196;81277
49;0.199;85887
50;0.203;79614
51;0.206;84341
52;0.210;79682
53;0.213;82004
54;0.216;85441
55;0.219;76648
56;0.223;81625
57;0.226;73812
58;0.229;79566
59;0.233;83499
60;0.236;75212
61;0.239;78783
62;0.243;86140
63;0.246;81427
64;0.249;78997
65;0.253;81552
66;0.256;87698
67;0.259;79536
68;0.262;79307
69;0.266;82230
70;0.269;75442
71;0.272;75627
72;0.276;85384
73;0.279;76842
74;0.282;77427
75;0.286;86584
76;0.289;79105
77;0.292;79613
78;0.296;82771
79;0.299;91230
80;0.302;87949
81;0.305;79225
82;0.309;80651
83;0.312;86889
84;0.315;76358
85;0.319;81253
86;0.322;81151
87;0.325;77658
88;0.329;78832
89;0.332;89810
90;0.335;71472
91;0.338;79426
92;0.342;90290
93;0.345;87261
94;0.348;86696
95;0.352;83863
96;0.355;81331
97;0.358;79180
98;0.362;85714
99;0.365;85709
100;0.368;91777
101;0.372;91036
102;0.375;90095
103;0.378;81520
104;0.381;83116
105;0.385;86759
106;0.388;82310
107;0.391;85000
108;0.395;85498
109;0.398;83739
110;0.401;86445
111;0.405;82909
112;0.408;80889
113;0.411;88285
114;0.414;86166
115;0.418;86477
116;0.421;85116
117;0.424;83916
118;0.428;89749
119;0.431;85490
120;0.434;83192
121;0.438;83522
122;0.441;83601
123;0.444;85002
124;0.448;93038
125;0.451;85964
126;0.454;89878
127;0.457;87026
128;0.461;90924
129;0.464;95458
130;0.468;91338
131;0.471;88670
132;0.474;89441
133;0.478;84976
134;0.481;97035
135;0.484;97087
136;0.488;83127
137;0.491;85720
138;0.494;85467
139;0.497;95108
140;0.501;94352
141;0.504;86820
142;0.507;86619
143;0.511;83110
144;0.514;97331
145;0.517;90075
146;0.521;93651
147;0.524;91292
148;0.527;83902
149;0.531;84179
150;0.534;94459
151;0.537;93142
152;0.540;81444
153;0.544;92486
154;0.547;91311
155;0.550;90829
156;0.554;92772
157;0.557;96465
158;0.560;87447
159;0.564;94721
160;0.567;96657
161;0.570;93591
162;0.573;84065
163;0.577;98190
164;0.580;91161
165;0.583;89232
166;0.587;94164
167;0.590;87409
168;0.593;89038
169;0.597;88192
170;0.600;88444
171;0.603;91553
172;0.607;85884
173;0.610;96573
174;0.613;87165
175;0.616;87090
176;0.620;86036
177;0.623;83622
178;0.626;91074
179;0.630;90613
180;0.633;86681
181;0.636;93712
182;0.640;84197
183;0.643;96461
184;0.646;86295
185;0.650;94962
186;0.653;88976
187;0.656;84612
188;0.659;88945
189;0.663;81598
190;0.666;86383
191;0.669;87670
192;0.673;86312
193;0.676;88497
194;0.679;94181
195;0.683;82224
196;0.686;83613
197;0.689;83294
198;0.692;91382
199;0.696;87531
200;0.699;94296
201;0.702;95020
202;0.706;89814
203;0.709;93428
204;0.713;86881
205;0.716;93463
206;0.719;87167
207;0.723;91150
208;0.726;84927
209;0.729;87790
210;0.732;98833
211;0.736;95100
212;0.739;95159
213;0.742;85527
214;0.746;92363
215;0.749;93976
216;0.752;92049
217;0.756;99994
218;0.759;93396
219;0.762;108020
220;0.766;108099
221;0.769;106081
222;0.772;115410
223;0.775;102842
224;0.779;117507
225;0.782;114935
226;0.785;111069
227;0.789;118632
228;0.792;109988
229;0.795;120035
230;0.799;124200
231;0.802;130131
232;0.805;135274
233;0.808;166416
234;0.812;228247
235;0.815;331157
236;0.818;559924
237;0.822;969081
238;0.825;1634214
239;0.828;2279766
240;0.832;3148104
241;0.835;3732535
242;0.838;4445342
243;0.842;4857322
244;0.845;5048706
245;0.848;5250161
246;0.851;5086687
247;0.855;4994611
248;0.858;4970084
249;0.861;4860172
250;0.865;4534900
251;0.868;4142397
252;0.871;3926525
253;0.875;3417980
254;0.878;3454871
255;0.881;3249893
256;0.885;3319445
257;0.888;3219928
258;0.891;3005542
259;0.894;2817353
260;0.898;2701779
261;0.901;2538353
262;0.904;2163021
263;0.908;1987056
264;0.911;1746821
265;0.914;1598217
266;0.918;1437373
267;0.921;1245057
268;0.924;1127156
269;0.927;1014603
270;0.931;929026
271;0.934;890594
272;0.937;858765
273;0.941;745762
274;0.944;670938
275;0.947;591293
276;0.951;563146
277;0.954;546006
278;0.957;503323
279;0.961;478327
280;0.964;444667
281;0.967;461877
282;0.971;461387
283;0.974;460689
284;0.977;469047
285;0.981;518238
286;0.984;536699
287;0.987;541273
288;0.991;556007
289;0.994;667675
290;0.997;1388148
291;1.001;4439437
292;1.004;8107877
293;1.007;11497728
294;1.010;14458671
295;1.014;15759018
296;1.017;16858314
297;1.020;17640460
298;1.024;17960820
299;1.027;17952692
300;1.030;18201210
301;1.034;17966700
302;1.037;17565298
303;1.040;17900192
304;1.043;17218660
305;1.047;17302420
306;1.050;17226538
307;1.053;16005490
308;1.057;15385211
309;1.060;14360284
310;1.063;13545447
311;1.067;12885475
312;1.070;12279973
313;1.073;11147632
314;1.077;10186747
315;1.080;9480536
316;1.083;8840772
317;1.086;8222156
318;1.090;7535065
319;1.093;7165249
320;1.096;6619108
321;1.100;6171726
322;1.103;6013105
323;1.106;5663686
324;1.110;5529116
325;1.113;5512900
326;1.116;5349007
327;1.120;5623626
328;1.123;6074108
329;1.126;6602658
330;1.129;7132080
331;1.133;7933346
332;1.136;8832118
333;1.139;9650538
334;1.143;10119294
335;1.146;10933495
336;1.149;11472943
337;1.153;11777149
338;1.156;12834695
339;1.159;13193774
340;1.162;13727038
341;1.166;14088638
342;1.169;14813730
343;1.172;14501995
344;1.176;14838393
345;1.179;15336932
346;1.182;15409173
347;1.186;15367083
348;1.189;15214281
349;1.192;15689942
350;1.196;15513876
351;1.199;15802254
352;1.202;15206781
353;1.205;15626660
354;1.209;15801554
355;1.213;15255250
356;1.216;14335888
357;1.219;14713349
358;1.222;15126295
359;1.226;14095367
360;1.229;14144745
361;1.232;13654408
362;1.236;13208569
363;1.239;12641061
364;1.242;12365278
365;1.246;11546681
366;1.249;11376170
367;1.252;10635601
368;1.256;10057425
369;1.259;9109679
370;1.262;8742703
371;1.265;7858619
372;1.269;7342212
373;1.272;6638354
374;1.275;5869253
375;1.279;5385264
376;1.282;5076553
377;1.285;4726422
378;1.289;4525805
379;1.292;4147383
380;1.295;3777815
381;1.299;3603452
382;1.302;3553869
383;1.305;3390939
384;1.308;3106748
385;1.312;3073507
386;1.315;2889640
387;1.318;2913152
388;1.322;2897064
389;1.325;2672308
390;1.328;2654351
391;1.332;2707269
392;1.335;2591011
393;1.338;2612724
394;1.342;2538699
395;1.345;2506651
396;1.348;2444627
397;1.351;2412061
398;1.355;2487621
399;1.358;2335166
400;1.361;2393776
401;1.365;2371102
402;1.368;2355457
403;1.371;2309080
404;1.375;2248437
405;1.378;2244783
406;1.381;2119664
407;1.384;2163204
408;1.388;2067423
409;1.391;2031328
410;1.394;1914109
411;1.398;1930501
412;1.401;1814412
413;1.404;1769447
414;1.408;1708423
415;1.411;1683621
416;1.414;1674382
417;1.418;1606648
418;1.421;1542728
419;1.424;1543213
420;1.427;1456876
421;1.431;1447237
422;1.434;1404635
423;1.437;1387897
424;1.441;1390027
425;1.444;1364682
426;1.447;1418492
427;1.451;1422547
428;1.454;1377505
429;1.457;1287642
430;1.461;1343911
431;1.464;1237999
432;1.467;1192622
433;1.471;1197574
434;1.474;1127854
435;1.477;1090917
436;1.481;1059628
437;1.484;993501
438;1.487;947775
439;1.491;946248
440;1.494;904709
441;1.497;885100
442;1.501;850612
443;1.504;885633
444;1.507;833567
445;1.510;816071
446;1.514;797674
447;1.517;794980
448;1.520;798574
449;1.524;793652
450;1.527;807613
451;1.530;805894
452;1.534;753773
453;1.537;748215
454;1.540;760610
455;1.543;739337
456;1.547;743854
457;1.550;712438
458;1.553;720827
459;1.557;720238
460;1.560;722595
461;1.563;690746
462;1.567;680608
463;1.570;680652
464;1.573;684489
465;1.577;700936
466;1.580;710417
467;1.583;673065
468;1.586;730048
469;1.590;702062
470;1.593;697616
471;1.596;711103
472;1.600;703702
473;1.603;683940
474;1.606;719072
475;1.610;668781
476;1.613;724235
477;1.616;729086
478;1.620;750414
479;1.623;726911
480;1.626;764253
481;1.629;798040
482;1.633;774278
483;1.636;774968
484;1.639;794674
485;1.643;793674
486;1.646;807372
487;1.649;817433
488;1.653;838577
489;1.656;812728
490;1.659;820914
491;1.662;842473
492;1.666;815969
493;1.669;817134
494;1.672;812547
495;1.676;838997
496;1.679;836155
497;1.682;844747
498;1.686;868042
499;1.689;833717
500;1.692;839183
501;1.696;895644
502;1.699;844101
503;1.702;830728
504;1.705;838707
505;1.709;844739
506;1.712;854729
507;1.716;854291
508;1.719;854562
509;1.722;874696
510;1.726;872820
511;1.729;838052
512;1.732;842098
513;1.736;808199
514;1.739;801245
515;1.742;759631
516;1.745;803043
517;1.749;793578
518;1.752;838919
519;1.755;867920
520;1.759;867181
521;1.762;926419
522;1.765;881356
523;1.769;895951
524;1.772;814042
525;1.775;729389
526;1.778;638056
527;1.782;483242
528;1.785;463497
529;1.788;481375
530;1.792;484543
531;1.795;427675
532;1.798;440894
533;1.802;434656
534;1.805;394639
535;1.808;379651
536;1.812;327730
537;1.815;279281
538;1.818;254260
539;1.821;241395
540;1.825;212929
541;1.828;192289
542;1.831;173189
543;1.835;152109
544;1.838;160112
545;1.841;144764
546;1.845;151330
547;1.848;135761
548;1.851;131716
549;1.855;135463
550;1.858;131154
551;1.861;128520
552;1.864;130483
553;1.868;144262
554;1.871;132261
555;1.874;129121
556;1.878;138487
557;1.881;150642
558;1.884;143046
559;1.888;174116
560;1.891;183779
561;1.894;201398
562;1.897;217903
563;1.901;264166
564;1.904;297788
565;1.907;311869
566;1.911;347050
567;1.914;350692
568;1.917;410802
569;1.921;441934
570;1.924;433379
571;1.927;457441
572;1.931;490111
573;1.934;480188
574;1.937;470678
575;1.940;452533
576;1.944;476072
577;1.947;459270
578;1.950;478693
579;1.954;463532
580;1.957;450021
581;1.960;486425
582;1.964;496984
583;1.967;525916
584;1.971;481652
585;1.974;458416
586;1.977;438114
587;1.980;406204
588;1.984;404757
589;1.987;377057
590;1.990;362537
591;1.994;374423
592;1.997;351881
593;2.000;316560
594;2.004;316671
595;2.007;320659
596;2.010;300483
597;2.013;295911
598;2.017;295558
599;2.020;283641
600;2.023;296707
601;2.027;274056
602;2.030;283667
603;2.033;264438
604;2.037;270555
605;2.040;265338
606;2.043;261511
607;2.047;252810
608;2.050;257951
609;2.053;251816
610;2.056;254878
611;2.060;255449
612;2.063;255191
613;2.066;235812
614;2.070;254883
615;2.073;247923
616;2.076;263008
617;2.080;232750
618;2.083;249017
619;2.086;256693
620;2.090;252628
621;2.093;250858
622;2.096;236343
623;2.099;255840
624;2.103;253548
625;2.106;250437
626;2.109;248151
627;2.113;257042
628;2.116;270144
629;2.119;264354
630;2.123;260194
631;2.126;271822
632;2.129;260897
633;2.132;246837
634;2.136;267948
635;2.139;253432
636;2.142;268151
637;2.146;245383
638;2.149;248036
639;2.152;247758
640;2.156;241256
641;2.159;224003
642;2.162;244724
643;2.166;233695
644;2.169;222048
645;2.172;225580
646;2.175;220726
647;2.179;206324
648;2.182;216522
649;2.185;222455
650;2.189;208483
651;2.192;205583
652;2.195;221026
653;2.199;199055
654;2.202;194344
655;2.205;187691
656;2.209;202699
657;2.212;190625
658;2.215;189286
659;2.219;190648
660;2.222;194193
661;2.225;201351
662;2.229;198593
663;2.232;204858
664;2.235;204627
665;2.239;193225
666;2.242;197379
667;2.245;207733
668;2.248;190812
669;2.252;198940
670;2.255;188447
671;2.258;202418
672;2.262;196123
673;2.265;195111
674;2.268;179444
675;2.272;194469
676;2.275;187816
677;2.278;186490
678;2.282;191472
679;2.285;172612
680;2.288;176453
681;2.291;184611
682;2.295;185896
683;2.298;187358
684;2.301;181531
685;2.305;190306
686;2.308;189674
687;2.311;185331
688;2.315;192694
689;2.318;202519
690;2.321;200367
691;2.325;199893
692;2.328;193815
693;2.331;208412
694;2.334;189571
695;2.338;195138
696;2.341;210504
697;2.344;191828
698;2.348;178994
699;2.351;196566
700;2.354;196735
701;2.358;196218
702;2.361;189126
703;2.364;188612
704;2.367;193335
705;2.371;184307
706;2.374;188748
707;2.377;184395
708;2.381;179922
709;2.384;173622
710;2.387;174575
711;2.391;188218
712;2.394;181961
713;2.397;170840
714;2.401;171731
715;2.404;168915
716;2.407;159726
717;2.410;158845
718;2.414;177247
719;2.417;159862
720;2.420;167427
721;2.424;162527
722;2.427;164728
723;2.430;162349
724;2.434;153829
725;2.437;158870
726;2.440;144755
727;2.444;152668
728;2.447;142688
729;2.450;163002
730;2.453;155696
731;2.457;162263
732;2.460;142543
733;2.464;165730
734;2.467;148768
735;2.470;147960
736;2.474;163205
737;2.477;148484
738;2.480;153993
739;2.484;158297
740;2.487;154373
741;2.490;136417
742;2.493;142898
743;2.497;133242
744;2.500;135289
745;2.503;124064
746;2.507;122645
747;2.510;124239
748;2.513;129139
749;2.517;125091
750;2.520;126519
751;2.523;135090
752;2.526;126675
753;2.530;130530
754;2.533;148836
755;2.536;152549
756;2.540;147982
757;2.543;143502
758;2.546;155917
759;2.550;133364
760;2.553;148665
761;2.556;152209
762;2.560;137788
763;2.563;159727
764;2.566;145109
765;2.569;153552
766;2.573;150666
767;2.576;149970
768;2.579;144687
769;2.583;134915
770;2.586;142450
771;2.589;147359
772;2.593;151501
773;2.596;144693
774;2.599;135202
775;2.602;142988
776;2.606;135994
777;2.609;131905
778;2.612;131529
779;2.616;147116
780;2.619;159781
781;2.622;194353
782;2.626;222489
783;2.629;290135
784;2.632;400810
785;2.636;526855
786;2.639;586702
787;2.642;641576
788;2.645;646280
789;2.649;640927
790;2.652;690613
791;2.655;787015
792;2.659;864011
793;2.662;965442
794;2.665;1082827
795;2.669;1176089
796;2.672;1257083
797;2.675;1316852
798;2.679;1372213
799;2.682;1481050
800;2.685;1499894
801;2.688;1568361
802;2.692;1608017
803;2.695;1647953
804;2.698;1627375
805;2.702;1664419
806;2.705;1734286
807;2.709;1722899
808;2.712;1711618
809;2.715;1723168
810;2.719;1726155
811;2.722;1744039
812;2.725;1773013
813;2.728;1720724
814;2.732;1733428
815;2.735;1720642
816;2.738;1801478
817;2.742;1707912
818;2.745;1715997
819;2.748;1673275
820;2.752;1747277
821;2.755;1602143
822;2.758;1729013
823;2.761;1599147
824;2.765;1565757
825;2.768;1572841
826;2.771;1469358
827;2.775;1488837
828;2.778;1364974
829;2.781;1324786
830;2.785;1256017
831;2.788;1159598
832;2.791;1108775
833;2.795;1032889
834;2.798;948675
835;2.801;888980
836;2.804;796521
837;2.808;732541
838;2.811;659154
839;2.814;601618
840;2.818;559617
841;2.821;505440
842;2.824;474391
843;2.828;473956
844;2.831;427923
845;2.834;385726
846;2.837;380535
847;2.841;371203
848;2.844;337570
849;2.847;336256
850;2.851;314268
851;2.854;329551
852;2.857;305833
853;2.861;321682
854;2.864;290259
855;2.867;291264
856;2.871;290476
857;2.874;282995
858;2.877;278190
859;2.880;290765
860;2.884;301368
861;2.887;276533
862;2.890;262778
863;2.894;274759
864;2.897;264001
865;2.900;257607
866;2.904;286560
867;2.907;260278
868;2.910;280723
869;2.914;263902
870;2.917;266760
871;2.920;261354
872;2.923;250299
873;2.927;273934
874;2.930;258401
875;2.933;239331
876;2.937;252242
877;2.940;251870
878;2.943;246656
879;2.947;234173
880;2.950;248085
881;2.953;225454
882;2.956;231466
883;2.960;252399
884;2.963;225961
885;2.967;235517
886;2.970;207325
887;2.973;211182
888;2.977;213056
889;2.980;199825
890;2.983;207434
891;2.987;211737
892;2.990;203443
893;2.993;197237
894;2.996;201703
895;3.000;195192
896;3.003;204401
897;3.006;195931
898;3.010;191404
899;3.013;191072
900;3.016;178937
901;3.020;180111
902;3.023;184388
903;3.026;182020
904;3.030;194469
905;3.033;199294
906;3.036;194833
907;3.039;189098
908;3.043;189604
909;3.046;194201
910;3.049;189248
911;3.053;204923
912;3.056;196594
913;3.059;203205
914;3.063;197554
915;3.066;211124
916;3.069;198042
917;3.073;213726
918;3.076;203464
919;3.079;204061
920;3.082;201106
921;3.086;200979
922;3.089;196821
923;3.092;201509
924;3.096;203460
925;3.099;202746
926;3.102;183359
927;3.106;197755
928;3.109;200421
929;3.112;198944
930;3.115;203105
931;3.119;215479
932;3.122;203792
933;3.125;192442
934;3.129;191748
935;3.132;194451
936;3.135;192380
937;3.139;198701
938;3.142;183300
939;3.145;209785
940;3.149;199200
941;3.152;199160
942;3.155;204880
943;3.158;195483
944;3.162;193863
945;3.165;196381
946;3.168;183026
947;3.172;192835
948;3.175;184998
949;3.178;194016
950;3.182;196182
951;3.185;197176
952;3.188;192320
953;3.191;183156
954;3.195;182794
955;3.198;187275
956;3.201;180866
957;3.205;183661
958;3.208;187836
959;3.212;189724
960;3.215;185356
961;3.218;189289
962;3.222;188207
963;3.225;174418
964;3.228;196505
965;3.231;199969
966;3.235;200640
967;3.238;194456
968;3.241;220133
969;3.245;218615
970;3.248;210547
971;3.251;207601
972;3.255;221492
973;3.258;214267
974;3.261;209931
975;3.265;206411
976;3.268;209025
977;3.271;193389
978;3.274;208930
979;3.278;204375
980;3.281;199847
981;3.284;199690
982;3.288;204464
983;3.291;215477
984;3.294;220269
985;3.298;222342
986;3.301;224807
987;3.304;205243
988;3.308;217521
989;3.311;219463
990;3.314;208742
991;3.317;213784
992;3.321;212674
993;3.324;200393
994;3.327;205910
995;3.331;204838
996;3.334;224369
997;3.337;211670
998;3.341;206999
999;3.344;206716
1000;3.347;211471
1001;3.350;190276
1002;3.354;206335
1003;3.357;202310
1004;3.360;207132
1005;3.364;202314
1006;3.367;195227
1007;3.370;179679
1008;3.374;182618
1009;3.377;194346
1010;3.380;180450
1011;3.384;189742
1012;3.387;182124
1013;3.390;175303
1014;3.393;184214
1015;3.397;177769
1016;3.400;156424
1017;3.403;161503
1018;3.407;177357
1019;3.410;165311
1020;3.413;166350
1021;3.417;164767
1022;3.420;165981
1023;3.423;160142
1024;3.426;170295
1025;3.430;172207
1026;3.433;150936
1027;3.436;171290
1028;3.440;153233
1029;3.443;155962
1030;3.446;168564
1031;3.450;146949
1032;3.453;158778
1033;3.456;155538
1034;3.460;149884
1035;3.463;151127
1036;3.466;162140
1037;3.470;154031
1038;3.473;160108
1039;3.476;148700
1040;3.480;164134
1041;3.483;160624
1042;3.486;167931
1043;3.490;154934
1044;3.493;143752
1045;3.496;161069
1046;3.500;146904
1047;3.503;149853
1048;3.506;154330
1049;3.509;161134
1050;3.513;165052
1051;3.516;166554
1052;3.519;159601
1053;3.523;159613
1054;3.526;156896
1055;3.529;163014
1056;3.533;163317
1057;3.536;167614
1058;3.539;166525
1059;3.543;142835
1060;3.546;147497
1061;3.549;171171
1062;3.552;151083
1063;3.556;166807
1064;3.559;163168
1065;3.562;160057
1066;3.566;155725
1067;3.569;156922
1068;3.572;153365
1069;3.576;158924
1070;3.579;162042
1071;3.582;153929
1072;3.585;163660
1073;3.589;160648
1074;3.592;170530
1075;3.595;159459
1076;3.599;151326
1077;3.602;156398
1078;3.605;158971
1079;3.609;160068
1080;3.612;160602
1081;3.615;153147
1082;3.619;159113
1083;3.622;159275
1084;3.625;164170
1085;3.628;151934
1086;3.632;151261
1087;3.635;158951
1088;3.638;150364
1089;3.642;160610
1090;3.645;159977
1091;3.648;160883
1092;3.652;153572
1093;3.655;145446
1094;3.658;155431
1095;3.662;159937
1096;3.665;153640
1097;3.668;152424
1098;3.671;159072
1099;3.675;151000
1100;3.678;147668
1101;3.681;148372
1102;3.685;150987
1103;3.688;140416
1104;3.691;140382
1105;3.695;148563
1106;3.698;145709
1107;3.701;148430
1108;3.704;143601
1109;3.708;148439
1110;3.711;156846
1111;3.715;159644
1112;3.718;149428
1113;3.721;146572
1114;3.725;143414
1115;3.728;141631
1116;3.731;143926
1117;3.735;148342
1118;3.738;144597
1119;3.741;136485
1120;3.744;140293
1121;3.748;148050
1122;3.751;143680
1123;3.754;156711
1124;3.758;147928
1125;3.761;136217
1126;3.764;146989
1127;3.768;133380
1128;3.771;157096
1129;3.774;133177
1130;3.778;137700
1131;3.781;145134
1132;3.784;138817
1133;3.787;138122
1134;3.791;139577
1135;3.794;132851
1136;3.797;147960
1137;3.801;138359
1138;3.804;140092
1139;3.807;149128
1140;3.811;146997
1141;3.814;149370
1142;3.817;144646
1143;3.820;146760
1144;3.824;150066
1145;3.827;140765
1146;3.830;152586
1147;3.834;153714
1148;3.837;152526
1149;3.840;147902
1150;3.844;155462
1151;3.847;142660
1152;3.850;158189
1153;3.854;158582
1154;3.857;151236
1155;3.860;159667
1156;3.863;152856
1157;3.867;156179
1158;3.870;156604
1159;3.873;155219
1160;3.877;164160
1161;3.880;159609
1162;3.883;165740
1163;3.887;163571
1164;3.890;164236
1165;3.893;164695
1166;3.897;162244
1167;3.900;161997
1168;3.903;153901
1169;3.906;164841
1170;3.910;167971
1171;3.913;168126
1172;3.916;165881
1173;3.920;164645
1174;3.923;170626
1175;3.926;165754
1176;3.930;168628
1177;3.933;156133
1178;3.936;144438
1179;3.939;164102
1180;3.943;160737
1181;3.946;165918
1182;3.949;165812
1183;3.953;162809
1184;3.956;168974
1185;3.959;159891
1186;3.963;158277
1187;3.966;175587
1188;3.970;158884
1189;3.973;158335
1190;3.976;155441
1191;3.980;157646
1192;3.983;154036
1193;3.986;148622
1194;3.990;159566
1195;3.993;152609
1196;3.996;168703
1197;3.999;151241
1198;4.003;152144
1199;4.006;157081
1200;4.009;153517
1201;4.013;150242
1202;4.016;141216
1203;4.019;145940
1204;4.023;144023
1205;4.026;151863
1206;4.029;144688
1207;4.033;149508
1208;4.036;148936
1209;4.039;150780
1210;4.042;154827
1211;4.046;140940
1212;4.049;144390
1213;4.052;140759
1214;4.056;149917
1215;4.059;137522
1216;4.062;145686
1217;4.066;143642
1218;4.069;153049
1219;4.072;143608
1220;4.075;137628
1221;4.079;147645
1222;4.082;132676
1223;4.085;141535
1224;4.089;139313
1225;4.092;139246
1226;4.095;133887
1227;4.099;145943
1228;4.102;132993
1229;4.105;137929
1230;4.109;131776
1231;4.112;128002
1232;4.115;137132
1233;4.118;135503
1234;4.122;145441
1235;4.125;138958
1236;4.128;140260
1237;4.132;141582
1238;4.135;142553
1239;4.138;143224
1240;4.142;130923
1241;4.145;136691
1242;4.148;139815
1243;4.152;133058
1244;4.155;132971
1245;4.158;135319
1246;4.161;139818
1247;4.165;128581
1248;4.168;138100
1249;4.171;134733
1250;4.175;133683
1251;4.178;140872
1252;4.181;136312
1253;4.185;131557
1254;4.188;131851
1255;4.191;134003
1256;4.194;131088
1257;4.198;129855
1258;4.201;133634
1259;4.204;123025
1260;4.208;141198
1261;4.211;123965
1262;4.215;133495
1263;4.218;130947
1264;4.221;127680
1265;4.225;125659
1266;4.228;135286
1267;4.231;136359
1268;4.234;127611
1269;4.238;126467
1270;4.241;125250
1271;4.244;143395
1272;4.248;114590
1273;4.251;131561
1274;4.254;132650
1275;4.258;131274
1276;4.261;131348
1277;4.264;121294
1278;4.268;135090
1279;4.271;120226
1280;4.274;131390
1281;4.277;131070
1282;4.281;129769
1283;4.284;125858
1284;4.287;124830
1285;4.291;123687
1286;4.294;125565
1287;4.297;123288
1288;4.301;127127
1289;4.304;123843
1290;4.307;126542
1291;4.310;128343
1292;4.314;111743
1293;4.317;126312
1294;4.320;128381
1295;4.324;132138
1296;4.327;124801
1297;4.330;112556
1298;4.334;123313
1299;4.337;114969
1300;4.340;118391
1301;4.344;127505
1302;4.347;127064
1303;4.350;118841
1304;4.353;125017
1305;4.357;123769
1306;4.360;121055
1307;4.363;119949
1308;4.367;124254
1309;4.370;129561
1310;4.373;130397
1311;4.377;116367
1312;4.380;116772
1313;4.383;121699
1314;4.387;129087
1315;4.390;120603
1316;4.393;122954
1317;4.396;119644
1318;4.400;122470
1319;4.403;124335
1320;4.406;118517
1321;4.410;120499
1322;4.413;116507
1323;4.416;119027
1324;4.420;119727
1325;4.423;126250
1326;4.426;121136
1327;4.429;128188
1328;4.433;116940
1329;4.436;119562
1330;4.439;112930
1331;4.443;126624
1332;4.446;110664
1333;4.449;120349
1334;4.453;127576
1335;4.456;117380
1336;4.459;124658
1337;4.463;118401
1338;4.466;113668
1339;4.469;112730
1340;4.473;123587
1341;4.476;124516
1342;4.479;117153
1343;4.483;117674
1344;4.486;123133
1345;4.489;115429
1346;4.493;117437
1347;4.496;119114
1348;4.499;109929
1349;4.503;119194
1350;4.506;115946
1351;4.509;120757
1352;4.512;113334
1353;4.516;114651
1354;4.519;113165
1355;4.522;117300
1356;4.526;120745
1357;4.529;114082
1358;4.532;111874
1359;4.536;116489
1360;4.539;113099
1361;4.542;121977
1362;4.546;116710
1363;4.549;114008
1364;4.552;126361
1365;4.555;101289
1366;4.559;114789
1367;4.562;124414
1368;4.565;113299
1369;4.569;114828
1370;4.572;117246
1371;4.575;114409
1372;4.579;113432
1373;4.582;119898
1374;4.585;113842
1375;4.588;116929
1376;4.592;118020
1377;4.595;112945
1378;4.598;114943
1379;4.602;114428
1380;4.605;111660
1381;4.608;112302
1382;4.612;113115
1383;4.615;117405
1384;4.618;120673
1385;4.622;121017
1386;4.625;119919
1387;4.628;112123
1388;4.631;112579
1389;4.635;105569
1390;4.638;103199
1391;4.641;117843
1392;4.645;117951
1393;4.648;110048
1394;4.651;118151
1395;4.655;110742
1396;4.658;119175
1397;4.661;111981
1398;4.664;120311
1399;4.668;106384
1400;4.671;107813
1401;4.674;112258
1402;4.678;116615
1403;4.681;112628
1404;4.684;122885
1405;4.688;114057
1406;4.691;115056
1407;4.694;118218
1408;4.698;122389
1409;4.701;111127
1410;4.704;114853
1411;4.708;108837
1412;4.711;109932
1413;4.714;111478
1414;4.718;118465
1415;4.721;119371
1416;4.724;115016
1417;4.728;118039
1418;4.731;120644
1419;4.734;119956
1420;4.738;108969
1421;4.741;115223
1422;4.744;116725
1423;4.747;121940
1424;4.751;123901
1425;4.754;120218
1426;4.757;103891
1427;4.761;107475
1428;4.764;108019
1429;4.767;114099
1430;4.771;107843
1431;4.774;109409
1432;4.777;111093
1433;4.781;117674
1434;4.784;113712
1435;4.787;118602
1436;4.790;114991
1437;4.794;117661
1438;4.797;117208
1439;4.800;113606
1440;4.804;112651
1441;4.807;114087
1442;4.810;124371
1443;4.814;115516
1444;4.817;118543
1445;4.820;122552
1446;4.823;119119
1447;4.827;105064
1448;4.830;113395
1449;4.833;113234
1450;4.837;114759
1451;4.840;114650
1452;4.843;117671
1453;4.847;125271
1454;4.850;125164
1455;4.853;116505
1456;4.857;116277
1457;4.860;114992
1458;4.863;111332
1459;4.866;115132
1460;4.870;116667
1461;4.873;122344
1462;4.876;120009
1463;4.880;115402
1464;4.883;111649
1465;4.886;124124
1466;4.890;118050
1467;4.893;118749
1468;4.896;121387
1469;4.899;122244
1470;4.903;117499
1471;4.906;121897
1472;4.909;121489
1473;4.913;122762
1474;4.916;110834
1475;4.919;121076
1476;4.923;116051
1477;4.926;124823
1478;4.929;127046
1479;4.933;121041
1480;4.936;139234
1481;4.939;127261
1482;4.942;124288
1483;4.946;124786
1484;4.949;123867
1485;4.952;123580
1486;4.956;120148
1487;4.959;128328
1488;4.962;125699
1489;4.966;135189
1490;4.969;122387
1491;4.973;135892
1492;4.976;125381
1493;4.979;127898
1494;4.982;123226
1495;4.986;127386
1496;4.989;131512
1497;4.992;130798
1498;4.996;128426
1499;4.999;129424
1500;5.002;125822
1501;5.006;132763
1502;5.009;122754
1503;5.012;125278
1504;5.016;125846
1505;5.019;136563
1506;5.022;129572
1507;5.025;139474
1508;5.029;136759
1509;5.032;126160
1510;5.035;136473
1511;5.039;143408
1512;5.042;133059
1513;5.045;137368
1514;5.049;140044
1515;5.052;139207
1516;5.055;134967
1517;5.058;137721
1518;5.062;143300
1519;5.065;154942
1520;5.068;148356
1521;5.072;131325
1522;5.075;131553
1523;5.078;127931
1524;5.082;138034
1525;5.085;149525
1526;5.088;136684
1527;5.092;146240
1528;5.095;144431
1529;5.098;131016
1530;5.101;147901
1531;5.105;148364
1532;5.108;142363
1533;5.111;144607
1534;5.115;163373
1535;5.118;152609
1536;5.121;137120
1537;5.125;148779
1538;5.128;147803
1539;5.131;133763
1540;5.135;134621
1541;5.138;143045
1542;5.141;152229
1543;5.144;162435
1544;5.148;144123
1545;5.151;144218
1546;5.154;136143
1547;5.158;151592
1548;5.161;132833
1549;5.164;157436
1550;5.168;146392
1551;5.171;143753
1552;5.174;146263
1553;5.177;148817
1554;5.181;141344
1555;5.184;134410
1556;5.187;142524
1557;5.191;145604
1558;5.194;143236
1559;5.197;138013
1560;5.201;144739
1561;5.204;148293
1562;5.208;148873
1563;5.211;143885
1564;5.214;150327
1565;5.217;145346
1566;5.221;135593
1567;5.224;137168
1568;5.227;145178
1569;5.231;151194
1570;5.234;144629
1571;5.237;141397
1572;5.241;129221
1573;5.244;140232
1574;5.247;137099
1575;5.251;142951
1576;5.254;144482
1577;5.257;129350
1578;5.260;146563
1579;5.264;134830
1580;5.267;128740
1581;5.270;146027
1582;5.274;133904
1583;5.277;130925
1584;5.280;133185
1585;5.284;122004
1586;5.287;137610
1587;5.290;134563
1588;5.293;139663
1589;5.297;137000
1590;5.300;136199
1591;5.303;143071
1592;5.307;128190
1593;5.310;135342
1594;5.313;129171
1595;5.317;137296
1596;5.320;132685
1597;5.323;135981
1598;5.327;137665
1599;5.330;140379
1600;5.333;142700
1601;5.336;137231
1602;5.340;122951
1603;5.343;129403
1604;5.346;127449
1605;5.350;127908
1606;5.353;129315
1607;5.356;139264
1608;5.360;128440
1609;5.363;133062
1610;5.366;128979
1611;5.370;123799
1612;5.373;139241
1613;5.376;139942
1614;5.379;125974
1615;5.383;129747
1616;5.386;136483
1617;5.389;125192
1618;5.393;129260
1619;5.396;132312
1620;5.399;135409
1621;5.403;132188
1622;5.406;138489
1623;5.409;132381
1624;5.412;126841
1625;5.416;136444
1626;5.419;131877
1627;5.422;117619
1628;5.426;122564
1629;5.429;141204
1630;5.432;121868
1631;5.436;130246
1632;5.439;114200
1633;5.442;126713
1634;5.446;122895
1635;5.449;125943
1636;5.452;114462
1637;5.455;130437
1638;5.459;126070
1639;5.462;123663
1640;5.466;119903
1641;5.469;125715
1642;5.472;128928
1643;5.476;123107
1644;5.479;130326
1645;5.482;120681
1646;5.486;127507
1647;5.489;125772
1648;5.492;127107
1649;5.495;122941
1650;5.499;120924
1651;5.502;134300
1652;5.505;128924
1653;5.509;135620
1654;5.512;126813
1655;5.515;129894
1656;5.519;124038
1657;5.522;115730
1658;5.525;128646
1659;5.528;127668
1660;5.532;128167
1661;5.535;118660
1662;5.538;123302
1663;5.542;120343
1664;5.545;121469
1665;5.548;125899
1666;5.552;120925
1667;5.555;126502
1668;5.558;122514
1669;5.562;120619
1670;5.565;132867
1671;5.568;131152
1672;5.571;120608
1673;5.575;110995
1674;5.578;112320
1675;5.581;115748
1676;5.585;122392
1677;5.588;122958
1678;5.591;111387
1679;5.595;121227
1680;5.598;116234
1681;5.601;122619
1682;5.605;111470
1683;5.608;117394
1684;5.611;122297
1685;5.614;118566
1686;5.618;121885
1687;5.621;118496
1688;5.624;115237
1689;5.628;115008
1690;5.631;120571
1691;5.634;114051
1692;5.638;111830
1693;5.641;121058
1694;5.644;119521
1695;5.647;120513
1696;5.651;120270
1697;5.654;118428
1698;5.657;115976
1699;5.661;117339
1700;5.664;124806
1701;5.667;116943
1702;5.671;113420
1703;5.674;116899
1704;5.677;119348
1705;5.681;124928
1706;5.684;110914
1707;5.687;123670
1708;5.690;120883
1709;5.694;112977
1710;5.697;109797
1711;5.700;104291
1712;5.704;123510
1713;5.707;120032
1714;5.711;110369
1715;5.714;117603
1716;5.717;112261
1717;5.721;118092
1718;5.724;118832
1719;5.727;121768
1720;5.731;118912
1721;5.734;110538
1722;5.737;103871
1723;5.741;112777
1724;5.744;120332
1725;5.747;111573
1726;5.750;108007
1727;5.754;118670
1728;5.757;107222
1729;5.760;115507
1730;5.764;118994
1731;5.767;104082
1732;5.770;107841
1733;5.774;106525
1734;5.777;116162
1735;5.780;122250
1736;5.783;109906
1737;5.787;112241
1738;5.790;120525
1739;5.793;113856
1740;5.797;116741
1741;5.800;106145
1742;5.803;107493
1743;5.807;108373
1744;5.810;114480
1745;5.813;110401
1746;5.817;110908
1747;5.820;115721
1748;5.823;116881
1749;5.826;114607
1750;5.830;108414
1751;5.833;114380
1752;5.836;113618
1753;5.840;102254
1754;5.843;116739
1755;5.846;110377
1756;5.850;114907
1757;5.853;112546
1758;5.856;111866
1759;5.860;103239
1760;5.863;110829
1761;5.866;110586
1762;5.869;106764
1763;5.873;109824
1764;5.876;109155
1765;5.879;116839
1766;5.883;107281
1767;5.886;105186
1768;5.889;110832
1769;5.893;104530
1770;5.896;109318
1771;5.899;113738
1772;5.902;108678
1773;5.906;103770
1774;5.909;113621
1775;5.912;105494
1776;5.916;107282
1777;5.919;113029
1778;5.922;108092
1779;5.926;111021
1780;5.929;112894
1781;5.932;100895
1782;5.936;108859
1783;5.939;106040
1784;5.942;108005
1785;5.945;101675
1786;5.949;111012
1787;5.952;104162
1788;5.955;109096
1789;5.959;112198
1790;5.962;110153
1791;5.966;104218
1792;5.969;113773
1793;5.972;112092
1794;5.976;112949
1795;5.979;117585
1796;5.982;110575
1797;5.985;109299
1798;5.989;110504
1799;5.992;110505
1800;5.995;102424
1801;5.999;107330
1802;6.002;103874
1803;6.005;105982
1804;6.009;104512
1805;6.012;114001
1806;6.015;108154
1807;6.019;102624
1808;6.022;110383
1809;6.025;111336
1810;6.028;108528
1811;6.032;107623
1812;6.035;104506
1813;6.038;103414
1814;6.042;103140
1815;6.045;114721
1816;6.048;108408
1817;6.052;110513
1818;6.055;105440
1819;6.058;110065
1820;6.061;119032
1821;6.065;108537
1822;6.068;95693
1823;6.071;101137
1824;6.075;104048
1825;6.078;109966
1826;6.081;102179
1827;6.085;105101
1828;6.088;103127
1829;6.091;110668
1830;6.095;108293
1831;6.098;102132
1832;6.101;112221
1833;6.104;108792
1834;6.108;110286
1835;6.111;108568
1836;6.114;113370
1837;6.118;106385
1838;6.121;110343
1839;6.124;106791
1840;6.128;105420
1841;6.131;103555
1842;6.134;97941
1843;6.137;111670
1844;6.141;105442
1845;6.144;112383
1846;6.147;105791
1847;6.151;102121
1848;6.154;104693
1849;6.157;100084
1850;6.161;103458
1851;6.164;106183
1852;6.167;110549
1853;6.171;108518
1854;6.174;109960
1855;6.177;115552
1856;6.180;106906
1857;6.184;102870
1858;6.187;102474
1859;6.190;100519
1860;6.194;108934
1861;6.197;103990
1862;6.200;98570
1863;6.204;104491
1864;6.207;98131
1865;6.211;102868
1866;6.214;111443
1867;6.217;102663
1868;6.220;102902
1869;6.224;107966
1870;6.227;105658
1871;6.230;100600
1872;6.234;96400
1873;6.237;113835
1874;6.240;99714
1875;6.244;111984
1876;6.247;106225
1877;6.250;90046
1878;6.254;112020
1879;6.257;103000
1880;6.260;108975
1881;6.263;105906
1882;6.267;101505
1883;6.270;102854
1884;6.273;101249
1885;6.277;114867
1886;6.280;108160
1887;6.283;95362
1888;6.287;103108
1889;6.290;96439
1890;6.293;101564
1891;6.296;96818
1892;6.300;102585
1893;6.303;110152
1894;6.306;104277
1895;6.310;108770
1896;6.313;106581
1897;6.316;109408
1898;6.320;98477
1899;6.323;107594
1900;6.326;87488
1901;6.330;104922
1902;6.333;95653
1903;6.336;116639
1904;6.339;97218
1905;6.343;112265
1906;6.346;100552
1907;6.349;124024
1908;6.353;114128
1909;6.356;113356
1910;6.359;114256
1911;6.363;119697
1912;6.366;130738
1913;6.369;122554
1914;6.372;123450
1915;6.376;119561
1916;6.379;126114
1917;6.382;125905
1918;6.386;137571
1919;6.389;126065
1920;6.392;127515
1921;6.396;127299
1922;6.399;129547
1923;6.402;123952
1924;6.406;141518
1925;6.409;131308
1926;6.412;134862
1927;6.415;122959
1928;6.419;130575
1929;6.422;140268
1930;6.425;127075
1931;6.429;142547
1932;6.432;143501
1933;6.435;126288
1934;6.439;134593
1935;6.442;134419
1936;6.445;142091
1937;6.449;137095
1938;6.452;139117
1939;6.455;131512
1940;6.458;135090
1941;6.462;129188
1942;6.465;132162
1943;6.469;130200
1944;6.472;132336
1945;6.475;138337
1946;6.479;128211
1947;6.482;148702
1948;6.485;138801
1949;6.489;133275
1950;6.492;135135
1951;6.495;142550
1952;6.498;134205
1953;6.502;136033
1954;6.505;138520
1955;6.508;124990
1956;6.512;136869
1957;6.515;143264
1958;6.518;144001
1959;6.522;135355
1960;6.525;133383
1961;6.528;139901
1962;6.531;137724
1963;6.535;124325
1964;6.538;131357
1965;6.541;143009
1966;6.545;143392
1967;6.548;139286
1968;6.551;136461
1969;6.555;139178
1970;6.558;123507
1971;6.561;126712
1972;6.565;133539
1973;6.568;133154
1974;6.571;117319
1975;6.574;114049
1976;6.578;128804
1977;6.581;123829
1978;6.584;126354
1979;6.588;127347
1980;6.591;127207
1981;6.594;128721
1982;6.598;120497
1983;6.601;113985
1984;6.604;123822
1985;6.608;109330
1986;6.611;116879
1987;6.614;112805
1988;6.617;125303
1989;6.621;111831
1990;6.624;108646
1991;6.627;118253
1992;6.631;103897
1993;6.634;112492
1994;6.637;112264
1995;6.641;109951
1996;6.644;104306
1997;6.647;112628
1998;6.650;102459
1999;6.654;101124
2000;6.657;117413
2001;6.660;105138
2002;6.664;112633
2003;6.667;95485
2004;6.670;106762
2005;6.674;101806
2006;6.677;114799
2007;6.680;99015
2008;6.684;103392
2009;6.687;101216
2010;6.690;102360
2011;6.693;98771
2012;6.697;98379
2013;6.700;107620
2014;6.703;97773
2015;6.707;96207
2016;6.710;110679
2017;6.714;94337
2018;6.717;102899
2019;6.720;104485
2020;6.724;109842
2021;6.727;94064
2022;6.730;91195
2023;6.733;106203
2024;6.737;95692
2025;6.740;102685
2026;6.743;101695
2027;6.747;98986
2028;6.750;99795
2029;6.753;100345
2030;6.757;94504
2031;6.760;99081
2032;6.763;97853
2033;6.766;105040
2034;6.770;99615
2035;6.773;103353
2036;6.776;85311
2037;6.780;96813
2038;6.783;97468
2039;6.786;99348
2040;6.790;98580
2041;6.793;104055
2042;6.796;97250
2043;6.800;94647
2044;6.803;106593
2045;6.806;90999
2046;6.809;99846
2047;6.813;101113
2048;6.816;92681
2049;6.819;92542
2050;6.823;101642
2051;6.826;101071
2052;6.829;97919
2053;6.833;90382
2054;6.836;87311
2055;6.839;95252
2056;6.843;99845
2057;6.846;92942
2058;6.849;95926
2059;6.852;93121
2060;6.856;95194
2061;6.859;93512
2062;6.862;100934
2063;6.866;95397
2064;6.869;92988
2065;6.872;95400
2066;6.876;91627
2067;6.879;93085
2068;6.882;95026
2069;6.885;94654
2070;6.889;97630
2071;6.892;95005
2072;6.895;96308
2073;6.899;100121
2074;6.902;94360
2075;6.905;90127
2076;6.909;100302
2077;6.912;91390
2078;6.915;98692
2079;6.919;99485
2080;6.922;98846
2081;6.925;100292
2082;6.928;89052
2083;6.932;99108
2084;6.935;105013
2085;6.938;99670
2086;6.942;93262
2087;6.945;95341
2088;6.948;96557
2089;6.952;111652
2090;6.955;101223
2091;6.958;98531
2092;6.961;100220
2093;6.965;106532
2094;6.968;99025
2095;6.972;96875
2096;6.975;102168
2097;6.978;108170
2098;6.982;109581
2099;6.985;110310
2100;6.988;99597
2101;6.992;108305
2102;6.995;101005
2103;6.998;91678
2104;7.001;115785
2105;7.005;98607
2106;7.008;106648
2107;7.011;105446
2108;7.015;114140
2109;7.018;111709
2110;7.021;102229
2111;7.025;107887
2112;7.028;108520
2113;7.031;109342
2114;7.035;109074
2115;7.038;99062
2116;7.041;103734
2117;7.044;110485
2118;7.048;101281
2119;7.051;109997
2120;7.054;107551
2121;7.058;104290
2122;7.061;109493
2123;7.064;109824
2124;7.068;106153
2125;7.071;107618
2126;7.074;105100
2127;7.078;108646
2128;7.081;114399
2129;7.084;109954
2130;7.087;111480
2131;7.091;111544
2132;7.094;108006
2133;7.097;109493
2134;7.101;106219
2135;7.104;116431
2136;7.107;105711
2137;7.111;114576
2138;7.114;108557
2139;7.117;100949
2140;7.120;99703
2141;7.124;107398
2142;7.127;104919
2143;7.130;101513
2144;7.134;100986
2145;7.137;102716
2146;7.140;98303
2147;7.144;110207
2148;7.147;103411
2149;7.150;97827
2150;7.154;96414
2151;7.157;102224
2152;7.160;102268
2153;7.163;95409
2154;7.167;101580
2155;7.170;92953
2156;7.173;98188
2157;7.177;99708
2158;7.180;103654
2159;7.183;95612
2160;7.187;91288
2161;7.190;91965
2162;7.193;100432
2163;7.197;102092
2164;7.200;92300
2165;7.203;82489
2166;7.206;87909
2167;7.210;90855
2168;7.213;86700
2169;7.217;94061
2170;7.220;90247
2171;7.223;82138
2172;7.227;97085
2173;7.230;85557
2174;7.233;83379
2175;7.236;96458
2176;7.240;90113
2177;7.243;94174
2178;7.246;92687
2179;7.250;98736
2180;7.253;85127
2181;7.256;96566
2182;7.260;87027
2183;7.263;86411
2184;7.266;83192
2185;7.270;92956
2186;7.273;96760
2187;7.276;93802
2188;7.279;87910
2189;7.283;90690
2190;7.286;89645
2191;7.289;83140
2192;7.293;88648
2193;7.296;83153
2194;7.299;89244
2195;7.303;83715
2196;7.306;92058
2197;7.309;91292
2198;7.313;87157
2199;7.316;88081
2200;7.319;90636
2201;7.322;95470
2202;7.326;89430
2203;7.329;87957
2204;7.332;84429
2205;7.336;87380
2206;7.339;92129
2207;7.342;97739
2208;7.346;94013
2209;7.349;86610
2210;7.352;92095
2211;7.355;88748
2212;7.359;83850
2213;7.362;91181
2214;7.365;88681
2215;7.369;93742
2216;7.372;89725
2217;7.375;93003
2218;7.379;85028
2219;7.382;91402
2220;7.385;86945
2221;7.389;94534
2222;7.392;77540
2223;7.395;85491
2224;7.398;86354
2225;7.402;86392
2226;7.405;86385
2227;7.408;85796
2228;7.412;80198
2229;7.415;87063
2230;7.418;79508
2231;7.422;86995
2232;7.425;85390
2233;7.428;90401
2234;7.432;86156
2235;7.435;80811
2236;7.438;88144
2237;7.441;75036
2238;7.445;82637
2239;7.448;86442
2240;7.451;88421
2241;7.455;93898
2242;7.458;90873
2243;7.461;86932
2244;7.465;86462
2245;7.468;88743
2246;7.472;82402
2247;7.475;89481
2248;7.478;86561
2249;7.481;88556
2250;7.485;89054
2251;7.488;85136
2252;7.491;88904
2253;7.495;85455
2254;7.498;96401
2255;7.501;85997
2256;7.505;88090
2257;7.508;88018
2258;7.511;87564
2259;7.514;86868
2260;7.518;83796
2261;7.521;81260
2262;7.524;90626
2263;7.528;87224
2264;7.531;85099
2265;7.534;85155
2266;7.538;77967
2267;7.541;81202
2268;7.544;87565
2269;7.548;86992
2270;7.551;95575
2271;7.554;91563
2272;7.557;80522
2273;7.561;88537
2274;7.564;80735
2275;7.567;84428
2276;7.571;88709
2277;7.574;87667
2278;7.577;81183
2279;7.581;93362
2280;7.584;90056
2281;7.587;91019
2282;7.590;83109
2283;7.594;82962
2284;7.597;88662
2285;7.600;85673
2286;7.604;86609
2287;7.607;82413
2288;7.610;82037
2289;7.614;84698
2290;7.617;84395
2291;7.620;83643
2292;7.624;93781
2293;7.627;84574
2294;7.630;87220
2295;7.633;82829
2296;7.637;85839
2297;7.640;89339
2298;7.643;95686
2299;7.647;86842
2300;7.650;88019
2301;7.653;86648
2302;7.657;91568
2303;7.660;81022
2304;7.663;84850
2305;7.667;90918
2306;7.670;92981
2307;7.673;91294
2308;7.676;88614
2309;7.680;83562
2310;7.683;88899
2311;7.686;84301
2312;7.690;87024
2313;7.693;82553
2314;7.696;87046
2315;7.700;89790
2316;7.703;88319
2317;7.706;87864
2318;7.710;81570
2319;7.713;78972
2320;7.716;87378
2321;7.720;91728
2322;7.723;81996
2323;7.726;88177
2324;7.730;87286
2325;7.733;94595
2326;7.736;88352
2327;7.740;90026
2328;7.743;89144
2329;7.746;84927
2330;7.749;83797
2331;7.753;78776
2332;7.756;82386
2333;7.759;84926
2334;7.763;88441
2335;7.766;88095
2336;7.769;80714
2337;7.773;88788
2338;7.776;79594
2339;7.779;92259
2340;7.783;84082
2341;7.786;88916
2342;7.789;85532
2343;7.792;83199
2344;7.796;87343
2345;7.799;78875
2346;7.802;89158
2347;7.806;86784
2348;7.809;82857
2349;7.812;85253
2350;7.816;84337
2351;7.819;87574
2352;7.822;79874
2353;7.825;88650
2354;7.829;86996
2355;7.832;87715
2356;7.835;75890
2357;7.839;92585
2358;7.842;84244
2359;7.845;89289
2360;7.849;82553
2361;7.852;82272
2362;7.855;84001
2363;7.859;88077
2364;7.862;85489
2365;7.865;83163
2366;7.868;89143
2367;7.872;85272
2368;7.875;86877
2369;7.878;81666
2370;7.882;76958
2371;7.885;80914
2372;7.888;79100
2373;7.892;86960
2374;7.895;86730
2375;7.898;85605
2376;7.902;82570
2377;7.905;89515
2378;7.908;88791
2379;7.911;98952
2380;7.915;83557
2381;7.918;91112
2382;7.921;76729
2383;7.925;89998
2384;7.928;89934
2385;7.931;80229
2386;7.935;85147
2387;7.938;83582
2388;7.941;89612
2389;7.944;86304
2390;7.948;92587
2391;7.951;89468
2392;7.954;83514
2393;7.958;86058
2394;7.961;83715
2395;7.965;79743
2396;7.968;85225
2397;7.971;86873
2398;7.975;93627
2399;7.978;84107
2400;7.981;85528
2401;7.984;85941
2402;7.988;81081
2403;7.991;81457
2404;7.994;89114
2405;7.998;83882
2406;8.001;85158
2407;8.004;87241
2408;8.008;77767
2409;8.011;87040
2410;8.014;85205
2411;8.018;84867
2412;8.021;84718
2413;8.024;89645
2414;8.027;94308
2415;8.031;87191
2416;8.034;87397
2417;8.037;82654
2418;8.041;92285
2419;8.044;88925
2420;8.047;93419
2421;8.051;86389
2422;8.054;80408
2423;8.057;84764
2424;8.061;90282
2425;8.064;86924
2426;8.067;91284
2427;8.070;88834
2428;8.074;85173
2429;8.077;79916
2430;8.080;91486
2431;8.084;83514
2432;8.087;89606
2433;8.090;92793
2434;8.094;89449
2435;8.097;85733
2436;8.100;84446
2437;8.103;90140
2438;8.107;83700
2439;8.110;94631
2440;8.113;85556
2441;8.117;82585
2442;8.120;88751
2443;8.123;78523
2444;8.127;78587
2445;8.130;81259
2446;8.133;79619
2447;8.137;86602
2448;8.140;87425
2449;8.143;86850
2450;8.146;80610
2451;8.150;82494
2452;8.153;85960
2453;8.156;89110
2454;8.160;91430
2455;8.163;81010
2456;8.166;88123
2457;8.170;84558
2458;8.173;86046
2459;8.176;88570
2460;8.179;86577
2461;8.183;93627
2462;8.186;81604
2463;8.189;88628
2464;8.193;89933
2465;8.196;86074
2466;8.199;89426
2467;8.203;90738
2468;8.206;92317
2469;8.210;90848
2470;8.213;84722
2471;8.216;89616
2472;8.220;81223
2473;8.223;92489
2474;8.226;85433
2475;8.229;94028
2476;8.233;89765
2477;8.236;90233
2478;8.239;91415
2479;8.243;90343
2480;8.246;95540
2481;8.249;87144
2482;8.253;90796
2483;8.256;93684
2484;8.259;95009
2485;8.263;97579
2486;8.266;99613
2487;8.269;101433
2488;8.272;104186
2489;8.276;100530
2490;8.279;102180
2491;8.282;100665
2492;8.286;109735
2493;8.289;105296
2494;8.292;99934
2495;8.296;101662
2496;8.299;108247
2497;8.302;103408
2498;8.305;103604
2499;8.309;94775
2500;8.312;106810
2501;8.315;102436
2502;8.319;95406
2503;8.322;115391
2504;8.325;113676
2505;8.329;115869
2506;8.332;104140
2507;8.335;107236
2508;8.339;113862
2509;8.342;96016
2510;8.345;101225
2511;8.348;102664
2512;8.352;94809
2513;8.355;97205
2514;8.358;92401
2515;8.362;95456
2516;8.365;101895
2517;8.368;89318
2518;8.372;88968
2519;8.375;87826
2520;8.378;92219
2521;8.382;91823
2522;8.385;97385
2523;8.388;93465
2524;8.391;93725
2525;8.395;89398
2526;8.398;81826
2527;8.401;80378
2528;8.405;70883
2529;8.408;69401
2530;8.411;72379
2531;8.415;80320
2532;8.418;77295
2533;8.421;72795
2534;8.424;67469
2535;8.428;68155
2536;8.431;68280
2537;8.434;61826
2538;8.438;68880
2539;8.441;68587
2540;8.444;67145
2541;8.448;74388
2542;8.451;67556
2543;8.454;68091
2544;8.458;67912
2545;8.461;61974
2546;8.464;74954
2547;8.468;69188
2548;8.471;65976
2549;8.474;64890
2550;8.478;63812
2551;8.481;76769
2552;8.484;67326
2553;8.488;61795
2554;8.491;61150
2555;8.494;61620
2556;8.498;65151
2557;8.501;63542
2558;8.504;58868
2559;8.507;73765
2560;8.511;70318
2561;8.514;67617
2562;8.517;72806
2563;8.521;74331
2564;8.524;62012
2565;8.527;62004
2566;8.531;69232
2567;8.534;70636
2568;8.537;64441
2569;8.541;61286
2570;8.544;69461
2571;8.547;67410
2572;8.550;71409
2573;8.554;64801
2574;8.557;67194
2575;8.560;75147
2576;8.564;66623
2577;8.567;73280
2578;8.570;64553
2579;8.574;66397
2580;8.577;66747
2581;8.580;75309
2582;8.583;68523
2583;8.587;71081
2584;8.590;62729
2585;8.593;70174
2586;8.597;67856
2587;8.600;63496
2588;8.603;66243
2589;8.607;77414
2590;8.610;66671
2591;8.613;75779
2592;8.617;65934
2593;8.620;67720
2594;8.623;71009
2595;8.626;65435
2596;8.630;68385
2597;8.633;67841
2598;8.636;72100
2599;8.640;66797
2600;8.643;67575
2601;8.646;66099
2602;8.650;70503
2603;8.653;71077
2604;8.656;65735
2605;8.659;71499
2606;8.663;71721
2607;8.666;65268
2608;8.669;74795
2609;8.673;76066
2610;8.676;72960
2611;8.679;65607
2612;8.683;71442
2613;8.686;69373
2614;8.689;70351
2615;8.693;74493
2616;8.696;66881
2617;8.699;63670
2618;8.702;66641
2619;8.706;78313
2620;8.709;68337
2621;8.713;72140
2622;8.716;75294
2623;8.719;74780
2624;8.723;75654
2625;8.726;62782
2626;8.729;80585
2627;8.733;70034
2628;8.736;70832
2629;8.739;71986
2630;8.742;70893
2631;8.746;72176
2632;8.749;66580
2633;8.752;69685
2634;8.756;75568
2635;8.759;76773
2636;8.762;79445
2637;8.766;69353
2638;8.769;72729
2639;8.772;73477
2640;8.776;71045
2641;8.779;70366
2642;8.782;72412
2643;8.785;79510
2644;8.789;68474
2645;8.792;70802
2646;8.795;70747
2647;8.799;66124
2648;8.802;70592
2649;8.805;78864
2650;8.809;74167
2651;8.812;76790
2652;8.815;69044
2653;8.818;73305
2654;8.822;74720
2655;8.825;65889
2656;8.828;80318
2657;8.832;72919
2658;8.835;71330
2659;8.838;79532
2660;8.842;64485
2661;8.845;74095
2662;8.848;76468
2663;8.852;68877
2664;8.855;76320
2665;8.858;78228
2666;8.861;74185
2667;8.865;72294
2668;8.868;77283
2669;8.871;79425
2670;8.875;75271
2671;8.878;72845
2672;8.881;68486
2673;8.885;80718
2674;8.888;79700
2675;8.891;73031
2676;8.894;82589
2677;8.898;83632
2678;8.901;75586
2679;8.904;75152
2680;8.908;83741
2681;8.911;78700
2682;8.914;79210
2683;8.918;78564
2684;8.921;87407
2685;8.924;84225
2686;8.928;89865
2687;8.931;86192
2688;8.934;85082
2689;8.937;89466
2690;8.941;87659
2691;8.944;91416
2692;8.947;84188
2693;8.951;84787
2694;8.954;87239
2695;8.957;79060
2696;8.961;92615
2697;8.964;92332
2698;8.968;83408
2699;8.971;90135
2700;8.974;87749
2701;8.977;91728
2702;8.981;84357
2703;8.984;79715
2704;8.987;90368
2705;8.991;79958
2706;8.994;94324
2707;8.997;82395
2708;9.001;90550
2709;9.004;85078
2710;9.007;85380
2711;9.011;92089
2712;9.014;92695
2713;9.017;97943
2714;9.020;92570
2715;9.024;90775
2716;9.027;93028
2717;9.030;83790
2718;9.034;97949
2719;9.037;92823
2720;9.040;91673
2721;9.044;87371
2722;9.047;93208
2723;9.050;86653
2724;9.053;93210
2725;9.057;95295
2726;9.060;84090
2727;9.063;93558
2728;9.067;89076
2729;9.070;88377
2730;9.073;93587
2731;9.077;91286
2732;9.080;95459
2733;9.083;86437
2734;9.087;90028
2735;9.090;81346
2736;9.093;89820
2737;9.096;93486
2738;9.100;89117
2739;9.103;91401
2740;9.106;90527
2741;9.110;93312
2742;9.113;87806
2743;9.116;85859
2744;9.120;92465
2745;9.123;89110
2746;9.126;88707
2747;9.130;88068
2748;9.133;92517
2749;9.136;100222
2750;9.139;103463
2751;9.143;91316
2752;9.146;89295
2753;9.149;82915
2754;9.153;81454
2755;9.156;87621
2756;9.159;97908
2757;9.163;90502
2758;9.166;91562
2759;9.169;83169
2760;9.172;94074
2761;9.176;88596
2762;9.179;89554
2763;9.182;93151
2764;9.186;94746
2765;9.189;93033
2766;9.192;92073
2767;9.196;87477
2768;9.199;88484
2769;9.202;91576
2770;9.206;84475
2771;9.209;92916
2772;9.212;86137
2773;9.216;92834
2774;9.219;89073
2775;9.222;101157
2776;9.226;86191
2777;9.229;100971
2778;9.232;93135
2779;9.236;88974
2780;9.239;90303
2781;9.242;84972
2782;9.246;91667
2783;9.249;96936
2784;9.252;89352
2785;9.255;95581
2786;9.259;93523
2787;9.262;95009
2788;9.265;90727
2789;9.269;87382
2790;9.272;85176
2791;9.275;89394
2792;9.279;90926
2793;9.282;92811
2794;9.285;87040
2795;9.288;93911
2796;9.292;88278
2797;9.295;91134
2798;9.298;89713
2799;9.302;83499
2800;9.305;92864
2801;9.308;92405
2802;9.312;83781
2803;9.315;91741
2804;9.318;95681
2805;9.322;81839
2806;9.325;90599
2807;9.328;86990
2808;9.331;81050
2809;9.335;86468
2810;9.338;87517
2811;9.341;92404
2812;9.345;90614
2813;9.348;79972
2814;9.351;84421
2815;9.355;90491
2816;9.358;86648
2817;9.361;94484
2818;9.365;84016
2819;9.368;86386
2820;9.371;81772
2821;9.374;89371
2822;9.378;84914
2823;9.381;84252
2824;9.384;87680
2825;9.388;83224
2826;9.391;83895
2827;9.394;86166
2828;9.398;84184
2829;9.401;92098
2830;9.404;87572
2831;9.407;85324
2832;9.411;87874
2833;9.414;94997
2834;9.417;88303
2835;9.421;90549
2836;9.424;93982
2837;9.427;90932
2838;9.431;89552
2839;9.434;86190
2840;9.437;87601
2841;9.441;87191
2842;9.444;85814
2843;9.447;78479
2844;9.450;86256
2845;9.454;84119
2846;9.457;84489
2847;9.460;93763
2848;9.464;91850
2849;9.467;86448
2850;9.471;86497
2851;9.474;86668
2852;9.477;87845
2853;9.481;93256
2854;9.484;89662
2855;9.487;87170
2856;9.490;88649
2857;9.494;86308
2858;9.497;84786
2859;9.500;86632
2860;9.504;90266
2861;9.507;88898
2862;9.510;85421
2863;9.514;92395
2864;9.517;93741
2865;9.520;79853
2866;9.523;86494
2867;9.527;100452
2868;9.530;83458
2869;9.533;87391
2870;9.537;84328
2871;9.540;82221
2872;9.543;84237
2873;9.547;87507
2874;9.550;86673
2875;9.553;88934
2876;9.557;93589
2877;9.560;86485
2878;9.563;88673
2879;9.566;100309
2880;9.570;89080
2881;9.573;91942
2882;9.576;96331
2883;9.580;84429
2884;9.583;95272
2885;9.586;84986
2886;9.590;89674
2887;9.593;83635
2888;9.596;81721
2889;9.600;85293
2890;9.603;95179
2891;9.606;81914
2892;9.609;85918
2893;9.613;84174
2894;9.616;92882
2895;9.619;93823
2896;9.623;85545
2897;9.626;81394
2898;9.629;89114
2899;9.633;88933
2900;9.636;84621
2901;9.639;83889
2902;9.642;86891
2903;9.646;86115
2904;9.649;88860
2905;9.652;91116
2906;9.656;87735
2907;9.659;86805
2908;9.662;84476
2909;9.666;88803
2910;9.669;95335
2911;9.672;85971
2912;9.676;82937
2913;9.679;85786
2914;9.682;85769
2915;9.685;87159
2916;9.689;84538
2917;9.692;86506
2918;9.695;89733
2919;9.699;92739
2920;9.702;80945
2921;9.705;88686
2922;9.709;93936
2923;9.712;85472
2924;9.716;81903
2925;9.719;88925
2926;9.722;80444
2927;9.725;92553
2928;9.729;92404
2929;9.732;90339
2930;9.735;89099
2931;9.739;79154
2932;9.742;82380
2933;9.745;83340
2934;9.749;86225
2935;9.752;77956
2936;9.755;94750
2937;9.758;86256
2938;9.762;90113
2939;9.765;80033
2940;9.768;86133
2941;9.772;83170
2942;9.775;93508
2943;9.778;84362
2944;9.782;86867
2945;9.785;86377
2946;9.788;90640
2947;9.792;87561
2948;9.795;88419
2949;9.798;82723
2950;9.801;89493
2951;9.805;93992
2952;9.808;92757
2953;9.811;85444
2954;9.815;82156
2955;9.818;82161
2956;9.821;85534
2957;9.825;81317
2958;9.828;88946
2959;9.831;82987
2960;9.835;83017
2961;9.838;84619
2962;9.841;91972
2963;9.844;78218
2964;9.848;84064
2965;9.851;81625
2966;9.854;89790
2967;9.858;85333
2968;9.861;88561
2969;9.864;86048
2970;9.868;90241
2971;9.871;89217
2972;9.874;75938
2973;9.877;88393
2974;9.881;88397
2975;9.884;96320
2976;9.887;92141
2977;9.891;85740
2978;9.894;87183
2979;9.897;92252
2980;9.901;92510
2981;9.904;90439
2982;9.907;79718
2983;9.911;85835
2984;9.914;85462
2985;9.917;79546
2986;9.920;94184
2987;9.924;80113
2988;9.927;82027
2989;9.930;88676
2990;9.934;86781
2991;9.937;86696
2992;9.940;76930
2993;9.944;89483
2994;9.947;83865
2995;9.950;87729
2996;9.954;89060
2997;9.957;89506
2998;9.960;82749
2999;9.963;85871
3000;9.967;88381
3001;9.970;84055
3002;9.974;89455
3003;9.977;92011
3004;9.980;95865
3005;9.984;92103
3006;9.987;84129
3007;9.990;93315
3008;9.994;85958
3009;9.997;84883
3010;10.000;85926
3011;10.003;77247
3012;10.007;88675
3013;10.010;82205
3014;10.013;93556
3015;10.017;86381
3016;10.020;88346
3017;10.023;90487
3018;10.027;79352
3019;10.030;93571
3020;10.033;87266
3021;10.036;75585
3022;10.040;85542
3023;10.043;87531
3024;10.046;92599
3025;10.050;86089
3026;10.053;88968
3027;10.056;89117
3028;10.060;81420
3029;10.063;90278
3030;10.066;92795
3031;10.070;79768
3032;10.073;86883
3033;10.076;83119
3034;10.079;88942
3035;10.083;91960
3036;10.086;98571
3037;10.089;91621
3038;10.093;81415
3039;10.096;97784
3040;10.099;85769
3041;10.103;88778
3042;10.106;89362
3043;10.109;89849
3044;10.112;86560
3045;10.116;90179
3046;10.119;85230
3047;10.122;86966
3048;10.126;92432
3049;10.129;80884
3050;10.132;92718
3051;10.136;85236
3052;10.139;83873
3053;10.142;93684
3054;10.146;89300
3055;10.149;90907
3056;10.152;87721
3057;10.155;87377
3058;10.159;98760
3059;10.162;84525
3060;10.165;90077
3061;10.169;83084
3062;10.172;84401
3063;10.175;87923
3064;10.179;86369
3065;10.182;82423
3066;10.185;85683
3067;10.189;90687
3068;10.192;90555
3069;10.195;88120
3070;10.198;84830
3071;10.202;90131
3072;10.205;84489
3073;10.209;85220
3074;10.212;79923
3075;10.215;88241
3076;10.219;89231
3077;10.222;81152
3078;10.225;81697
3079;10.229;92848
3080;10.232;85998
3081;10.235;83463
3082;10.238;81884
3083;10.242;87996
3084;10.245;84730
3085;10.248;89531
3086;10.252;87907
3087;10.255;79891
3088;10.258;89746
3089;10.262;90033
3090;10.265;77397
3091;10.268;85669
3092;10.271;83896
3093;10.275;90780
3094;10.278;81796
3095;10.281;91252
3096;10.285;83953
3097;10.288;83998
3098;10.291;84563
3099;10.295;84963
3100;10.298;86740
3101;10.301;87138
3102;10.305;90747
3103;10.308;92728
3104;10.311;95246
3105;10.314;82741
3106;10.318;78094
3107;10.321;85093
3108;10.324;89463
3109;10.328;84888
3110;10.331;82850
3111;10.334;86077
3112;10.338;87690
3113;10.341;84594
3114;10.344;86714
3115;10.347;86399
3116;10.351;85009
3117;10.354;78503
3118;10.357;87423
3119;10.361;83303
3120;10.364;82371
3121;10.367;89836
3122;10.371;81292
3123;10.374;86638
3124;10.377;91483
3125;10.381;87306
3126;10.384;88348
3127;10.387;89078
3128;10.390;86284
3129;10.394;84501
3130;10.397;80008
3131;10.400;88502
3132;10.404;83659
3133;10.407;83163
3134;10.410;78908
3135;10.414;86330
3136;10.417;93996
3137;10.420;94504
3138;10.424;86679
3139;10.427;97963
3140;10.430;82421
3141;10.433;84134
3142;10.437;79125
3143;10.440;87676
3144;10.443;89963
3145;10.447;87773
3146;10.450;88599
3147;10.453;84783
3148;10.457;94970
3149;10.460;88156
3150;10.463;93130
3151;10.467;81329
3152;10.470;90745
3153;10.473;86914
3154;10.477;91192
3155;10.480;80104
3156;10.483;82831
3157;10.487;80117
3158;10.490;93184
3159;10.493;89164
3160;10.497;90365
3161;10.500;94671
3162;10.503;93798
3163;10.506;89266
3164;10.510;90118
3165;10.513;84351
3166;10.516;86146
3167;10.520;81037
3168;10.523;83688
3169;10.526;83308
3170;10.530;85783
3171;10.533;79349
3172;10.536;88009
3173;10.540;83992
3174;10.543;88336
3175;10.546;85567
3176;10.549;87615
3177;10.553;77547
3178;10.556;81979
3179;10.559;85912
3180;10.563;90498
3181;10.566;86284
3182;10.569;87069
3183;10.573;84863
3184;10.576;82572
3185;10.579;81186
3186;10.583;81623
3187;10.586;94338
3188;10.589;83457
3189;10.592;92290
3190;10.596;90017
3191;10.599;82503
3192;10.602;90325
3193;10.606;92027
3194;10.609;79524
3195;10.612;82922
3196;10.616;84543
3197;10.619;86923
3198;10.622;82746
3199;10.625;76818
3200;10.629;83923
3201;10.632;84956
3202;10.635;82817
3203;10.639;83683
3204;10.642;84678
3205;10.645;84809
3206;10.649;88468
3207;10.652;87948
3208;10.655;81450
3209;10.659;79764
3210;10.662;87360
3211;10.665;76632
3212;10.668;90327
3213;10.672;86751
3214;10.675;85578
3215;10.678;86526
3216;10.682;88721
3217;10.685;88898
3218;10.688;85345
3219;10.692;81635
3220;10.695;83134
3221;10.698;86923
3222;10.701;92198
3223;10.705;84196
3224;10.708;85909
3225;10.712;85594
3226;10.715;86184
3227;10.718;81324
3228;10.722;90246
3229;10.725;84379
3230;10.728;93397
3231;10.732;86189
3232;10.735;84732
3233;10.738;90265
3234;10.741;82565
3235;10.745;83003
3236;10.748;85839
3237;10.751;89322
3238;10.755;85184
3239;10.758;83616
3240;10.761;94067
3241;10.765;86257
3242;10.768;78195
3243;10.771;86681
3244;10.775;82367
3245;10.778;85233
3246;10.781;87866
3247;10.784;82348
3248;10.788;92487
3249;10.791;88548
3250;10.794;84112
3251;10.798;86974
3252;10.801;87397
3253;10.804;83118
3254;10.808;83765
3255;10.811;87577
3256;10.814;91214
3257;10.818;85978
3258;10.821;86360
3259;10.824;87948
3260;10.827;85667
3261;10.831;89671
3262;10.834;84206
3263;10.837;86975
3264;10.841;91863
3265;10.844;88004
3266;10.847;89756
3267;10.851;90522
3268;10.854;91324
3269;10.857;81082
3270;10.860;83177
3271;10.864;82810
3272;10.867;84292
3273;10.870;82847
3274;10.874;86378
3275;10.877;86604
3276;10.880;82609
3277;10.884;90149
3278;10.887;84381
3279;10.890;95699
3280;10.894;89711
3281;10.897;81115
3282;10.900;80749
3283;10.903;79489
3284;10.907;84693
3285;10.910;82256
3286;10.913;85465
3287;10.917;88836
3288;10.920;85583
3289;10.923;89879
3290;10.927;84424
3291;10.930;93090
3292;10.933;77813
3293;10.936;93117
3294;10.940;87903
3295;10.943;87002
3296;10.946;81675
3297;10.950;83648
3298;10.953;88238
3299;10.956;88455
3300;10.960;85743
3301;10.963;81308
3302;10.967;94085
3303;10.970;86688
3304;10.973;87539
3305;10.976;82929
3306;10.980;90600
3307;10.983;90255
3308;10.986;81505
3309;10.990;89331
3310;10.993;87950
3311;10.996;80200
3312;11.000;83501
3313;11.003;87219
3314;11.006;91339
3315;11.010;86244
3316;11.013;86998
3317;11.016;93006
3318;11.019;90177
3319;11.023;93328
3320;11.026;88504
3321;11.029;82519
3322;11.033;76432
3323;11.036;82082
3324;11.039;88975
3325;11.043;88317
3326;11.046;85805
3327;11.049;90829
3328;11.053;85873
3329;11.056;84161
3330;11.059;88496
3331;11.062;86110
3332;11.066;85189
3333;11.069;86707
3334;11.072;80131
3335;11.076;85283
3336;11.079;80501
3337;11.082;85930
3338;11.086;82381
3339;11.089;89239
3340;11.092;79836
3341;11.095;85737
3342;11.099;90223
3343;11.102;88204
3344;11.105;85573
3345;11.109;82727
3346;11.112;78352
3347;11.115;90881
3348;11.119;80527
3349;11.122;87593
3350;11.125;76826
3351;11.129;89759
3352;11.132;81238
3353;11.135;84055
3354;11.138;86960
3355;11.142;81625
3356;11.145;84932
3357;11.148;88797
3358;11.152;77860
3359;11.155;82667
3360;11.158;85577
3361;11.162;78977
3362;11.165;85415
3363;11.168;86209
3364;11.172;92349
3365;11.175;85853
3366;11.178;77732
3367;11.181;85199
3368;11.185;81961
3369;11.188;83294
3370;11.191;81904
3371;11.195;91575
3372;11.198;89068
3373;11.201;97042
3374;11.205;86483
3375;11.208;98419
3376;11.212;94477
3377;11.215;109345
3378;11.218;99240
3379;11.221;93112
3380;11.225;103036
3381;11.228;97456
3382;11.231;104028
3383;11.235;95151
3384;11.238;93565
3385;11.241;96028
3386;11.245;101445
3387;11.248;91994
3388;11.251;82897
3389;11.254;92381
3390;11.258;84821
3391;11.261;74744
3392;11.264;80441
3393;11.268;87226
3394;11.271;80868
3395;11.274;78487
3396;11.278;73794
3397;11.281;78765
3398;11.284;75064
3399;11.288;77345
3400;11.291;75027
3401;11.294;82437
3402;11.297;69835
3403;11.301;78856
3404;11.304;68941
3405;11.307;76753
3406;11.311;74073
3407;11.314;77198
3408;11.317;84801
3409;11.321;76906
3410;11.324;79648
3411;11.327;80741
3412;11.330;82734
3413;11.334;81079
3414;11.337;79472
3415;11.340;71518
3416;11.344;88043
3417;11.347;80230
3418;11.350;75931
3419;11.354;74243
3420;11.357;70300
3421;11.360;84924
3422;11.364;78351
3423;11.367;77612
3424;11.370;81635
3425;11.373;75688
3426;11.377;74741
3427;11.380;80164
3428;11.383;84656
3429;11.387;80773
3430;11.390;84371
3431;11.393;76772
3432;11.397;84675
3433;11.400;86467
3434;11.403;85376
3435;11.407;85449
3436;11.410;89874
3437;11.413;78583
3438;11.416;90638
3439;11.420;82340
3440;11.423;80959
3441;11.426;103361
3442;11.430;96651
3443;11.433;96648
3444;11.436;88464
3445;11.440;95667
3446;11.443;89663
3447;11.446;95755
3448;11.450;96209
3449;11.453;90192
3450;11.456;91434
3451;11.459;103762
3452;11.463;97347
3453;11.466;91049
3454;11.470;96802
3455;11.473;104232
3456;11.476;88933
3457;11.480;100626
3458;11.483;107743
3459;11.486;104512
3460;11.490;94851
3461;11.493;100311
3462;11.496;107660
3463;11.499;93204
3464;11.503;98653
3465;11.506;102853
3466;11.509;96177
3467;11.513;105045
3468;11.516;109468
3469;11.519;102372
3470;11.523;96342
3471;11.526;105173
3472;11.529;92730
3473;11.532;96700
3474;11.536;108169
3475;11.539;103051
3476;11.542;91218
3477;11.546;90624
3478;11.549;99161
3479;11.552;97277
3480;11.556;93413
3481;11.559;93052
3482;11.562;102498
3483;11.566;94503
3484;11.569;106319
3485;11.572;101023
3486;11.575;89945
3487;11.579;92707
3488;11.582;86334
3489;11.585;89982
3490;11.589;90500
3491;11.592;94838
3492;11.595;98662
3493;11.599;90935
3494;11.602;96707
3495;11.605;86856
3496;11.608;89107
3497;11.612;85842
3498;11.615;85055
3499;11.618;82796
3500;11.622;93973
3501;11.625;92188
3502;11.628;85460
3503;11.632;93998
3504;11.635;87885
3505;11.638;92767
3506;11.642;85553
3507;11.645;90545
3508;11.648;95999
3509;11.651;92773
3510;11.655;83252
3511;11.658;84914
3512;11.661;87121
3513;11.665;84298
3514;11.668;85281
3515;11.671;81832
3516;11.675;84789
3517;11.678;93385
3518;11.681;92254
3519;11.685;90927
3520;11.688;85473
3521;11.691;85091
3522;11.694;94085
3523;11.698;87949
3524;11.701;87875
3525;11.704;93216
3526;11.708;83739
3527;11.711;87507
3528;11.715;89891
3529;11.718;83787
3530;11.721;78743
3531;11.725;84578
3532;11.728;84532
3533;11.731;80259
3534;11.734;80056
3535;11.738;77460
3536;11.741;84732
3537;11.744;81762
3538;11.748;85593
3539;11.751;83414
3540;11.754;87951
3541;11.758;91462
3542;11.761;80445
3543;11.764;83986
3544;11.767;86877
3545;11.771;82113
3546;11.774;82318
3547;11.777;81133
3548;11.781;82578
3549;11.784;86530
3550;11.787;82377
3551;11.791;82889
3552;11.794;86128
3553;11.797;89505
3554;11.801;78585
3555;11.804;76454
3556;11.807;83664
3557;11.810;85709
3558;11.814;85131
3559;11.817;87566
3560;11.820;85802
3561;11.824;77602
3562;11.827;80371
3563;11.830;79652
3564;11.834;82321
3565;11.837;79292
3566;11.840;81789
3567;11.843;84424
3568;11.847;83711
3569;11.850;74743
3570;11.853;87633
3571;11.857;82055
3572;11.860;82699
3573;11.863;86916
3574;11.867;76213
3575;11.870;83792
3576;11.873;79603
3577;11.877;87841
3578;11.880;89130
3579;11.883;81373
3580;11.886;87708
3581;11.890;82666
3582;11.893;86257
3583;11.896;81342
3584;11.900;86973
3585;11.903;85254
3586;11.906;84543
3587;11.910;79479
3588;11.913;82949
3589;11.916;82626
3590;11.920;81947
3591;11.923;82692
3592;11.926;81269
3593;11.929;84758
3594;11.933;80104
3595;11.936;83618
3596;11.939;79894
3597;11.943;76203
3598;11.946;76198
3599;11.949;90138
3600;11.953;83149
3601;11.956;85297
3602;11.959;78560
3603;11.962;80002
3604;11.966;89683
3605;11.969;86743
3606;11.973;84790
3607;11.976;83917
3608;11.979;87888
3609;11.983;88434
3610;11.986;85795
3611;11.989;88243
3612;11.993;92769
3613;11.996;79830
3614;11.999;86223
3615;12.002;88552
3616;12.006;81271
3617;12.009;86718
3618;12.012;84306
3619;12.016;86746
3620;12.019;79594
3621;12.022;83276
3622;12.026;84633
3623;12.029;87365
3624;12.032;87310
3625;12.036;81142
3626;12.039;88638
3627;12.042;90033
3628;12.045;82277
3629;12.049;85277
3630;12.052;87409
3631;12.055;91981
3632;12.059;87526
3633;12.062;83654
3634;12.065;79884
3635;12.069;91633
3636;12.072;84304
3637;12.075;86812
3638;12.079;84749
3639;12.082;80219
3640;12.085;85772
3641;12.088;90253
3642;12.092;87856
3643;12.095;83530
3644;12.098;82438
3645;12.102;86310
3646;12.105;82970
3647;12.108;85919
3648;12.112;85235
3649;12.115;83889
3650;12.118;89948
3651;12.121;82833
3652;12.125;90759
3653;12.128;85721
3654;12.131;86083
3655;12.135;85997
3656;12.138;79005
3657;12.141;85111
3658;12.145;88186
3659;12.148;82143
3660;12.151;86744
3661;12.155;82517
3662;12.158;77792
3663;12.161;88796
3664;12.164;94874
3665;12.168;89133
3666;12.171;86981
3667;12.174;87526
3668;12.178;94972
3669;12.181;82088
3670;12.184;88145
3671;12.188;80970
3672;12.191;89421
3673;12.194;74851
3674;12.197;82345
3675;12.201;83621
3676;12.204;83659
3677;12.208;84634
3678;12.211;90877
3679;12.214;78963
3680;12.218;77683
3681;12.221;86828
3682;12.224;88146
3683;12.228;88414
3684;12.231;88545
3685;12.234;77145
3686;12.237;86203
3687;12.241;84992
3688;12.244;86241
3689;12.247;85610
3690;12.251;85496
3691;12.254;80836
3692;12.257;90637
3693;12.261;94972
3694;12.264;85936
3695;12.267;82232
3696;12.271;80116
3697;12.274;84625
3698;12.277;89543
3699;12.280;89921
3700;12.284;87745
3701;12.287;87487
3702;12.290;88057
3703;12.294;80929
3704;12.297;84802
3705;12.300;83117
3706;12.304;86188
3707;12.307;84560
3708;12.310;89946
3709;12.314;86306
3710;12.317;85349
3711;12.320;84146
3712;12.323;89502
3713;12.327;86234
3714;12.330;83133
3715;12.333;84910
3716;12.337;86483
3717;12.340;85789
3718;12.343;88603
3719;12.347;88789
3720;12.350;85412
3721;12.353;87364
3722;12.356;86439
3723;12.360;86799
3724;12.363;84897
3725;12.366;79988
3726;12.370;86749
3727;12.373;94100
3728;12.376;87055
3729;12.380;77125
3730;12.383;88692
3731;12.386;75607
3732;12.390;78559
3733;12.393;79124
3734;12.396;88308
3735;12.399;91599
3736;12.403;85669
3737;12.406;91978
3738;12.409;93896
3739;12.413;83947
3740;12.416;92752
3741;12.419;81785
3742;12.423;85847
3743;12.426;83630
3744;12.429;88051
3745;12.432;88395
3746;12.436;89150
3747;12.439;87012
3748;12.442;89928
3749;12.446;81350
3750;12.449;89908
3751;12.452;84993
3752;12.456;85646
3753;12.459;92284
3754;12.462;86054
3755;12.466;80699
3756;12.469;79843
3757;12.472;84868
3758;12.476;91939
3759;12.479;79286
3760;12.482;79483
3761;12.486;81389
3762;12.489;78924
3763;12.492;88775
3764;12.496;80804
3765;12.499;90509
3766;12.502;89166
3767;12.506;85392
3768;12.509;88574
3769;12.512;86816
3770;12.515;90700
3771;12.519;89258
3772;12.522;83372
3773;12.525;80824
3774;12.529;83020
3775;12.532;84659
3776;12.535;82324
3777;12.539;81167
3778;12.542;86503
3779;12.545;83259
3780;12.549;80889
3781;12.552;92197
3782;12.555;86531
3783;12.558;79964
3784;12.562;84454
3785;12.565;93475
3786;12.568;82820
3787;12.572;88788
3788;12.575;87178
3789;12.578;88942
3790;12.582;80585
3791;12.585;87968
3792;12.588;91049
3793;12.591;86835
3794;12.595;90065
3795;12.598;86579
3796;12.601;84045
3797;12.605;84949
3798;12.608;84503
3799;12.611;91798
3800;12.615;92326
3801;12.618;85826
3802;12.621;83174
3803;12.625;86033
3804;12.628;80587
3805;12.631;82912
3806;12.634;89365
3807;12.638;86148
3808;12.641;88623
3809;12.644;91591
3810;12.648;92393
3811;12.651;86725
3812;12.654;93629
3813;12.658;89544
3814;12.661;86346
3815;12.664;83856
3816;12.668;90618
3817;12.671;79126
3818;12.674;90563
3819;12.677;82611
3820;12.681;85640
3821;12.684;85231
3822;12.687;87103
3823;12.691;85245
3824;12.694;87248
3825;12.697;87089
3826;12.701;90256
3827;12.704;93864
3828;12.707;83415
3829;12.711;79218
3830;12.714;85292
3831;12.717;84956
3832;12.721;83841
3833;12.724;86240
3834;12.727;91443
3835;12.731;89415
3836;12.734;90756
3837;12.737;86888
3838;12.741;79908
3839;12.744;85482
3840;12.747;85531
3841;12.750;88449
3842;12.754;89924
3843;12.757;86006
3844;12.760;89547
3845;12.764;89134
3846;12.767;87548
3847;12.770;83809
3848;12.774;82666
3849;12.777;89478
3850;12.780;87324
3851;12.784;78039
3852;12.787;90239
3853;12.790;87776
3854;12.793;78470
3855;12.797;85029
3856;12.800;81297
3857;12.803;86227
3858;12.807;85958
3859;12.810;84424
3860;12.813;87201
3861;12.817;84177
3862;12.820;84807
3863;12.823;84651
3864;12.826;83864
3865;12.830;76271
3866;12.833;79755
3867;12.836;87989
3868;12.840;86742
3869;12.843;82890
3870;12.846;82110
3871;12.850;91771
3872;12.853;87688
3873;12.856;89611
3874;12.860;78559
3875;12.863;86898
3876;12.866;81935
3877;12.869;83029
3878;12.873;87235
3879;12.876;80774
3880;12.879;81153
3881;12.883;81999
3882;12.886;94203
3883;12.889;77103
3884;12.893;86035
3885;12.896;81189
3886;12.899;78966
3887;12.903;87256
3888;12.906;88012
3889;12.909;86635
3890;12.912;83831
3891;12.916;91252
3892;12.919;85691
3893;12.922;85328
3894;12.926;87817
3895;12.929;87700
3896;12.932;85861
3897;12.936;91245
3898;12.939;81339
3899;12.942;85076
3900;12.945;92213
3901;12.949;75217
3902;12.952;79054
3903;12.955;89311
3904;12.959;86215
3905;12.962;78171
3906;12.966;77830
3907;12.969;94249
3908;12.972;81762
3909;12.976;85233
3910;12.979;76345
3911;12.982;83358
3912;12.985;81316
3913;12.989;80383
3914;12.992;86803
3915;12.995;82155
3916;12.999;78663
3917;13.002;89219
3918;13.005;79957
3919;13.009;89240
3920;13.012;87849
3921;13.015;79680
3922;13.019;78472
3923;13.022;85543
3924;13.025;83251
3925;13.028;86024
3926;13.032;85064
3927;13.035;90820
3928;13.038;85991
3929;13.042;82978
3930;13.045;83761
3931;13.048;78897
3932;13.052;91347
3933;13.055;82757
3934;13.058;85035
3935;13.061;80808
3936;13.065;84289
3937;13.068;90864
3938;13.071;86279
3939;13.075;87103
3940;13.078;81359
3941;13.081;84514
3942;13.085;89200
3943;13.088;95113
3944;13.091;94030
3945;13.095;88627
3946;13.098;94671
3947;13.101;90176
3948;13.104;82386
3949;13.108;85700
3950;13.111;87586
3951;13.114;88464
3952;13.118;89893
3953;13.121;90271
3954;13.124;86671
3955;13.128;91509
3956;13.131;95357
3957;13.134;91284
3958;13.138;94336
3959;13.141;94262
3960;13.144;105916
3961;13.147;96547
3962;13.151;90399
3963;13.154;99001
3964;13.157;92214
3965;13.161;99571
3966;13.164;92617
3967;13.167;92516
3968;13.171;93631
3969;13.174;95290
3970;13.177;91361
3971;13.180;94127
3972;13.184;90102
3973;13.187;101851
3974;13.190;98284
3975;13.194;99065
3976;13.197;102642
3977;13.200;98428
3978;13.204;93326
3979;13.207;93013
3980;13.211;88878
3981;13.214;90852
3982;13.217;91447
3983;13.220;100053
3984;13.224;94499
3985;13.227;96060
3986;13.230;89838
3987;13.234;91834
3988;13.237;93100
3989;13.240;97740
3990;13.244;96005
3991;13.247;97359
3992;13.250;93857
3993;13.254;91283
3994;13.257;91177
3995;13.260;93973
3996;13.263;93976
3997;13.267;91492
3998;13.270;88493
3999;13.273;95839
4000;13.277;87382
4001;13.280;89660
4002;13.283;94051
4003;13.287;93442
4004;13.290;96638
4005;13.293;94308
4006;13.296;91635
4007;13.300;91512
4008;13.303;86935
4009;13.306;98533
4010;13.310;87747
4011;13.313;88139
4012;13.316;88738
4013;13.320;84432
4014;13.323;89435
4015;13.326;88715
4016;13.330;81528
4017;13.333;90649
4018;13.336;81058
4019;13.339;92109
4020;13.343;77503
4021;13.346;84297
4022;13.349;82633
4023;13.353;84541
4024;13.356;88574
4025;13.359;87795
4026;13.363;87078
4027;13.366;83253
4028;13.369;83196
4029;13.373;89279
4030;13.376;86003
4031;13.379;82205
4032;13.382;86477
4033;13.386;87204
4034;13.389;83729
4035;13.392;89152
4036;13.396;82990
4037;13.399;91856
4038;13.402;77112
4039;13.406;87556
4040;13.409;84956
4041;13.412;83865
4042;13.415;80677
4043;13.419;76049
4044;13.422;90588
4045;13.425;83734
4046;13.429;85893
4047;13.432;83127
4048;13.435;91265
4049;13.439;80283
4050;13.442;78915
4051;13.445;81865
4052;13.449;76273
4053;13.452;82466
4054;13.455;88426
4055;13.458;82862
4056;13.462;83562
4057;13.465;85234
4058;13.469;84579
4059;13.472;88130
4060;13.475;95219
4061;13.479;76688
4062;13.482;89559
4063;13.485;78511
4064;13.489;90046
4065;13.492;84493
4066;13.495;82227
4067;13.498;85296
4068;13.502;82108
4069;13.505;89389
4070;13.508;82176
4071;13.512;79813
4072;13.515;84125
4073;13.518;80531
4074;13.522;85571
4075;13.525;88785
4076;13.528;86018
4077;13.532;81383
4078;13.535;84338
4079;13.538;81860
4080;13.541;83402
4081;13.545;80997
4082;13.548;82633
4083;13.551;83089
4084;13.555;82272
4085;13.558;79078
4086;13.561;84948
4087;13.565;85098
4088;13.568;101342
4089;13.571;79057
4090;13.574;89387
4091;13.578;76197
4092;13.581;79149
4093;13.584;83577
4094;13.588;84627
4095;13.591;83873
4096;13.594;80811
4097;13.598;95182
4098;13.601;80885
4099;13.604;89382
4100;13.608;75680
4101;13.611;80570
4102;13.614;78889
4103;13.617;85499
4104;13.621;81680
4105;13.624;81481
4106;13.627;91508
4107;13.631;87438
4108;13.634;90160
4109;13.637;79559
4110;13.641;89765
4111;13.644;78358
4112;13.647;83146
4113;13.650;95200
4114;13.654;90445
4115;13.657;86726
4116;13.660;83342
4117;13.664;84868
4118;13.667;93999
4119;13.670;84758
4120;13.674;86594
4121;13.677;81287
4122;13.680;89969
4123;13.684;77875
4124;13.687;82079
4125;13.690;79265
4126;13.693;85671
4127;13.697;82631
4128;13.700;89750
4129;13.703;89219
4130;13.707;84865
4131;13.710;83833
4132;13.714;87991
4133;13.717;91906
4134;13.720;87189
4135;13.724;78204
4136;13.727;89743
4137;13.730;73343
4138;13.733;78297
4139;13.737;83733
4140;13.740;84084
4141;13.743;83035
4142;13.747;88392
4143;13.750;88682
4144;13.753;83750
4145;13.757;88488
4146;13.760;81947
4147;13.763;78297
4148;13.767;82828
4149;13.770;80280
4150;13.773;79503
4151;13.776;84629
4152;13.780;86975
4153;13.783;86619
4154;13.786;81230
4155;13.790;85642
4156;13.793;81483
4157;13.796;84602
4158;13.800;82857
4159;13.803;85740
4160;13.806;87979
4161;13.809;89320
4162;13.813;80883
4163;13.816;87018
4164;13.819;89248
4165;13.823;82318
4166;13.826;77586
4167;13.829;80041
4168;13.833;84251
4169;13.836;75747
4170;13.839;83300
4171;13.843;78260
4172;13.846;81985
4173;13.849;78393
4174;13.852;85083
4175;13.856;96933
4176;13.859;92091
4177;13.862;85778
4178;13.866;86352
4179;13.869;84930
4180;13.872;79607
4181;13.876;87011
4182;13.879;79443
4183;13.882;76080
4184;13.885;82654
4185;13.889;85518
4186;13.892;78697
4187;13.895;81112
4188;13.899;83449
4189;13.902;81713
4190;13.905;78915
4191;13.909;83133
4192;13.912;82127
4193;13.915;88548
4194;13.919;89227
4195;13.922;85133
4196;13.925;92185
4197;13.928;87830
4198;13.932;79587
4199;13.935;78766
4200;13.938;88134
4201;13.942;87082
4202;13.945;86196
4203;13.948;77589
4204;13.952;84279
4205;13.955;82176
4206;13.958;81476
4207;13.962;84173
4208;13.965;85446
4209;13.968;81684
4210;13.972;86701
4211;13.975;83841
4212;13.978;88845
4213;13.982;88866
4214;13.985;91598
4215;13.988;83319
4216;13.992;87302
4217;13.995;82531
4218;13.998;79392
4219;14.002;81652
4220;14.005;86165
4221;14.008;91689
4222;14.011;93506
4223;14.015;84247
4224;14.018;89774
4225;14.021;93297
4226;14.025;89476
4227;14.028;86380
4228;14.031;91558
4229;14.035;91387
4230;14.038;85938
4231;14.041;90871
4232;14.044;86194
4233;14.048;81583
4234;14.051;89701
4235;14.054;88392
4236;14.058;86392
4237;14.061;88049
4238;14.064;91492
4239;14.068;92673
4240;14.071;88462
4241;14.074;95965
4242;14.078;86418
4243;14.081;97385
4244;14.084;100956
4245;14.087;95325
4246;14.091;96573
4247;14.094;96053
4248;14.097;100246
4249;14.101;90918
4250;14.104;101678
4251;14.107;100975
4252;14.111;101858
4253;14.114;104888
4254;14.117;98117
4255;14.121;113609
4256;14.124;112726
4257;14.127;110709
4258;14.130;121720
4259;14.134;120458
4260;14.137;122237
4261;14.140;123930
4262;14.144;127381
4263;14.147;131800
4264;14.150;147131
4265;14.154;139585
4266;14.157;134142
4267;14.160;156929
4268;14.163;145929
4269;14.167;164640
4270;14.170;158152
4271;14.173;175339
4272;14.177;181029
4273;14.180;168290
4274;14.183;182624
4275;14.187;195174
4276;14.190;189523
4277;14.193;206438
4278;14.197;203092
4279;14.200;195790
4280;14.203;210645
4281;14.206;221203
4282;14.210;223549
4283;14.213;240630
4284;14.217;255168
4285;14.220;240349
4286;14.223;258373
4287;14.227;250177
4288;14.230;251469
4289;14.233;271199
4290;14.237;267168
4291;14.240;274029
4292;14.243;271835
4293;14.246;295957
4294;14.250;279852
4295;14.253;289738
4296;14.256;294050
4297;14.260;311629
4298;14.263;322792
4299;14.266;319861
4300;14.270;320776
4301;14.273;317532
4302;14.276;317276
4303;14.279;317725
4304;14.283;306509
4305;14.286;344273
4306;14.289;331087
4307;14.293;320868
4308;14.296;339041
4309;14.299;329909
4310;14.303;330105
4311;14.306;322864
4312;14.309;340423
4313;14.313;314746
4314;14.316;330989
4315;14.319;337054
4316;14.322;321539
4317;14.326;325759
4318;14.329;316290
4319;14.332;297407
4320;14.336;297374
4321;14.339;297196
4322;14.342;309331
4323;14.346;286946
4324;14.349;292067
4325;14.352;268831
4326;14.356;274626
4327;14.359;252378
4328;14.362;262923
4329;14.365;269265
4330;14.369;262868
4331;14.372;230698
4332;14.375;241649
4333;14.379;222472
4334;14.382;212745
4335;14.385;233602
4336;14.389;221518
4337;14.392;215498
4338;14.395;204618
4339;14.398;203823
4340;14.402;188478
4341;14.405;199995
4342;14.408;189348
4343;14.412;182469
4344;14.415;179921
4345;14.418;174845
4346;14.422;180539
4347;14.425;156977
4348;14.428;152172
4349;14.432;168594
4350;14.435;158118
4351;14.438;140762
4352;14.441;146076
4353;14.445;145372
4354;14.448;142137
4355;14.451;141432
4356;14.455;124153
4357;14.458;121221
4358;14.461;111537
4359;14.465;118518
4360;14.468;106386
4361;14.472;102060
4362;14.475;116415
4363;14.478;121260
4364;14.481;109591
4365;14.485;118589
4366;14.488;106639
4367;14.491;102105
4368;14.495;109890
4369;14.498;105453
4370;14.501;95416
4371;14.505;111217
4372;14.508;90791
4373;14.511;103009
4374;14.514;92673
4375;14.518;93106
4376;14.521;101805
4377;14.524;96590
4378;14.528;89644
4379;14.531;88192
4380;14.534;88058
4381;14.538;90505
4382;14.541;87046
4383;14.544;88385
4384;14.548;90722
4385;14.551;85431
4386;14.554;90511
4387;14.557;93302
4388;14.561;89937
4389;14.564;100399
4390;14.567;87862
4391;14.571;87255
4392;14.574;91242
4393;14.577;89027
4394;14.581;90998
4395;14.584;86522
4396;14.587;83854
4397;14.591;82002
4398;14.594;89287
4399;14.597;86179
4400;14.600;87185
4401;14.604;92057
4402;14.607;82507
4403;14.610;86649
4404;14.614;84208
4405;14.617;88482
4406;14.620;84912
4407;14.624;86276
4408;14.627;82620
4409;14.630;90219
4410;14.633;85209
4411;14.637;77962
4412;14.640;76577
4413;14.643;89537
4414;14.647;86188
4415;14.650;82159
4416;14.653;88053
4417;14.657;85938
4418;14.660;77720
4419;14.663;93216
4420;14.667;86183
4421;14.670;85782
4422;14.673;76938
4423;14.676;96068
4424;14.680;90507
4425;14.683;85028
4426;14.686;92195
4427;14.690;79531
4428;14.693;84594
4429;14.696;87807
4430;14.700;84961
4431;14.703;83925
4432;14.706;75654
4433;14.710;96859
4434;14.713;90592
4435;14.716;89145
4436;14.720;79821
4437;14.723;86002
4438;14.726;84382
4439;14.730;88179
4440;14.733;87627
4441;14.736;83646
4442;14.740;83879
4443;14.743;80768
4444;14.746;77699
4445;14.749;88809
4446;14.753;88520
4447;14.756;81540
4448;14.759;86019
4449;14.763;77740
4450;14.766;85811
4451;14.769;88048
4452;14.773;88023
4453;14.776;87726
4454;14.779;73435
4455;14.783;86699
4456;14.786;79386
4457;14.789;87017
4458;14.792;80622
4459;14.796;90054
4460;14.799;83527
4461;14.802;86289
4462;14.806;86625
4463;14.809;81877
4464;14.812;85547
4465;14.816;83503
4466;14.819;83695
4467;14.822;82402
4468;14.826;83202
4469;14.829;74608
4470;14.832;82160
4471;14.835;85754
4472;14.839;78196
4473;14.842;83900
4474;14.845;89838
4475;14.849;83971
4476;14.852;83768
4477;14.855;77196
4478;14.859;86715
4479;14.862;88779
4480;14.865;85554
4481;14.868;84801
4482;14.872;85035
4483;14.875;81169
4484;14.878;80088
4485;14.882;84397
4486;14.885;87629
4487;14.888;87763
4488;14.892;82514
4489;14.895;78353
4490;14.898;82902
4491;14.902;88700
4492;14.905;82959
4493;14.908;83049
4494;14.911;83519
4495;14.915;86939
4496;14.918;86785
4497;14.921;90925
4498;14.925;85958
4499;14.928;87069
4500;14.931;83967
4501;14.935;91334
4502;14.938;82594
4503;14.941;80372
4504;14.945;92243
4505;14.948;86339
4506;14.951;87290
4507;14.954;77864
4508;14.958;88560
4509;14.961;87270
4510;14.964;89984
4511;14.968;85158
4512;14.971;82733
4513;14.975;79537
4514;14.978;85123
4515;14.981;74407
4516;14.985;82528
4517;14.988;78829
4518;14.991;85302
4519;14.994;87217
4520;14.998;82922
4521;15.001;77981
4522;15.004;89253
4523;15.008;85416
4524;15.011;80850
4525;15.014;80476
4526;15.018;84956
4527;15.021;81047
4528;15.024;75765
4529;15.027;84106
4530;15.031;76163
4531;15.034;86100
4532;15.037;78396
4533;15.041;86044
4534;15.044;91028
4535;15.047;84971
4536;15.051;77326
4537;15.054;75152
4538;15.057;87597
4539;15.061;87808
4540;15.064;84149
4541;15.067;88514
4542;15.070;90067
4543;15.074;91230
4544;15.077;93208
4545;15.080;91637
4546;15.084;86989
4547;15.087;102812
4548;15.090;96648
4549;15.094;106017
4550;15.097;106591
4551;15.100;100543
4552;15.104;105101
4553;15.107;118962
4554;15.110;118727
4555;15.113;130757
4556;15.117;127014
4557;15.120;137496
4558;15.123;133612
4559;15.127;148669
4560;15.130;157108
4561;15.133;159918
4562;15.137;166499
4563;15.140;180819
4564;15.143;202619
4565;15.146;202359
4566;15.150;225771
4567;15.153;231569
4568;15.156;242917
4569;15.160;276757
4570;15.163;291585
4571;15.166;314178
4572;15.170;339997
4573;15.173;375582
4574;15.176;389847
4575;15.180;419604
4576;15.183;441667
4577;15.186;498747
4578;15.189;518302
4579;15.193;565512
4580;15.196;603891
4581;15.199;632131
4582;15.203;680498
4583;15.206;706337
4584;15.210;779156
4585;15.213;829765
4586;15.216;849105
4587;15.220;911620
4588;15.223;959555
4589;15.226;1020929
4590;15.229;1050871
4591;15.233;1146137
4592;15.236;1184837
4593;15.239;1187335
4594;15.243;1247481
4595;15.246;1305458
4596;15.249;1393315
4597;15.253;1394437
4598;15.256;1481588
4599;15.259;1504468
4600;15.262;1600839
4601;15.266;1568656
4602;15.269;1699263
4603;15.272;1675766
4604;15.276;1729837
4605;15.279;1752349
4606;15.282;1795267
4607;15.286;1833493
4608;15.289;1805578
4609;15.292;1927958
4610;15.296;1937103
4611;15.299;1923961
4612;15.302;1927167
4613;15.305;1907762
4614;15.309;1924120
4615;15.312;2005049
4616;15.315;1968723
4617;15.319;1986276
4618;15.322;2020330
4619;15.325;1945262
4620;15.329;1921488
4621;15.332;1904340
4622;15.335;1879274
4623;15.339;1941879
4624;15.342;1915360
4625;15.345;1853062
4626;15.348;1860118
4627;15.352;1838836
4628;15.355;1821829
4629;15.358;1786894
4630;15.362;1724511
4631;15.365;1740901
4632;15.368;1645603
4633;15.372;1578630
4634;15.375;1547708
4635;15.378;1519387
4636;15.381;1441333
4637;15.385;1408366
4638;15.388;1330801
4639;15.391;1291687
4640;15.395;1246719
4641;15.398;1128399
4642;15.401;1135295
4643;15.405;1103891
4644;15.408;1069405
4645;15.411;985551
4646;15.415;929955
4647;15.418;890592
4648;15.421;840436
4649;15.424;780049
4650;15.428;760517
4651;15.431;690940
4652;15.434;632940
4653;15.438;599064
4654;15.441;579318
4655;15.444;540753
4656;15.448;494940
4657;15.451;490233
4658;15.454;445683
4659;15.458;435724
4660;15.461;394990
4661;15.464;387285
4662;15.468;364655
4663;15.471;343871
4664;15.474;331385
4665;15.478;311573
4666;15.481;288002
4667;15.484;264601
4668;15.488;274862
4669;15.491;244053
4670;15.494;226284
4671;15.498;225260
4672;15.501;205851
4673;15.504;217288
4674;15.507;196018
4675;15.511;195296
4676;15.514;186168
4677;15.517;167421
4678;15.521;168763
4679;15.524;163468
4680;15.527;163206
4681;15.531;163793
4682;15.534;158119
4683;15.537;145637
4684;15.540;139762
4685;15.544;148167
4686;15.547;144105
4687;15.550;137325
4688;15.554;145293
4689;15.557;143924
4690;15.560;130555
4691;15.564;133178
4692;15.567;124809
4693;15.570;139434
4694;15.574;131521
4695;15.577;137302
4696;15.580;136068
4697;15.583;140261
4698;15.587;129320
4699;15.590;142732
4700;15.593;127096
4701;15.597;138334
4702;15.600;134207
4703;15.603;135202
4704;15.607;140323
4705;15.610;137997
4706;15.613;135336
4707;15.616;142050
4708;15.620;140331
4709;15.623;140041
4710;15.626;132436
4711;15.630;130997
4712;15.633;134448
4713;15.636;147134
4714;15.640;139896
4715;15.643;143179
4716;15.646;152597
4717;15.650;154592
4718;15.653;155607
4719;15.656;150865
4720;15.659;160017
4721;15.663;156493
4722;15.666;161426
4723;15.669;158013
4724;15.673;152408
4725;15.676;160507
4726;15.679;147056
4727;15.683;160193
4728;15.686;151357
4729;15.689;156656
4730;15.693;147338
4731;15.696;154595
4732;15.699;149857
4733;15.702;138783
4734;15.706;149985
4735;15.710;151597
4736;15.713;145252
4737;15.716;142294
4738;15.720;145590
4739;15.723;141684
4740;15.726;147079
4741;15.730;135141
4742;15.733;152271
4743;15.736;132254
4744;15.739;119289
4745;15.743;133047
4746;15.746;133414
4747;15.749;131411
4748;15.753;128308
4749;15.756;132655
4750;15.759;115645
4751;15.763;132123
4752;15.766;111909
4753;15.769;114877
4754;15.773;118069
4755;15.776;123740
4756;15.779;111818
4757;15.782;108916
4758;15.786;114587
4759;15.789;107146
4760;15.792;111899
4761;15.796;108418
4762;15.799;102882
4763;15.802;106540
4764;15.806;98193
4765;15.809;99196
4766;15.812;99174
4767;15.815;100125
4768;15.819;92669
4769;15.822;96490
4770;15.825;92881
4771;15.829;92359
4772;15.832;95991
4773;15.835;91686
4774;15.839;93254
4775;15.842;87741
4776;15.845;100464
4777;15.849;86531
4778;15.852;94503
4779;15.855;84718
4780;15.858;99254
4781;15.862;91529
4782;15.865;92177
4783;15.868;90875
4784;15.872;93683
4785;15.875;93248
4786;15.878;104204
4787;15.882;94457
4788;15.885;88804
4789;15.888;92248
4790;15.891;99196
4791;15.895;95800
4792;15.898;96469
4793;15.901;95887
4794;15.905;96313
4795;15.908;93965
4796;15.911;101270
4797;15.915;92753
4798;15.918;91326
4799;15.921;98186
4800;15.925;105018
4801;15.928;103215
4802;15.931;105591
4803;15.934;103904
4804;15.938;108062
4805;15.941;94281
4806;15.944;106622
4807;15.948;105297
4808;15.951;116163
4809;15.954;111240
4810;15.958;105447
4811;15.961;110240
4812;15.964;120838
4813;15.968;122750
4814;15.971;121828
4815;15.974;120101
4816;15.978;125663
4817;15.981;127275
4818;15.984;115270
4819;15.988;127158
4820;15.991;136699
4821;15.994;129547
4822;15.998;137966
4823;16.001;133294
4824;16.004;134671
4825;16.008;133617
4826;16.011;145172
4827;16.014;127345
4828;16.017;144406
4829;16.021;142668
4830;16.024;126183
4831;16.027;133189
4832;16.031;148550
4833;16.034;136402
4834;16.037;140006
4835;16.041;145105
4836;16.044;137317
4837;16.047;146802
4838;16.050;134355
4839;16.054;143035
4840;16.057;140069
4841;16.060;154766
4842;16.064;130644
4843;16.067;153834
4844;16.070;131167
4845;16.074;145546
4846;16.077;133926
4847;16.080;129213
4848;16.084;139696
4849;16.087;132138
4850;16.090;125055
4851;16.093;132962
4852;16.097;135559
4853;16.100;135924
4854;16.103;120468
4855;16.107;129683
4856;16.110;125532
4857;16.113;122744
4858;16.117;104583
4859;16.120;125450
4860;16.123;124856
4861;16.126;113058
4862;16.130;110947
4863;16.133;107648
4864;16.136;107170
4865;16.140;99192
4866;16.143;112887
4867;16.146;99745
4868;16.150;107931
4869;16.153;102822
4870;16.156;103908
4871;16.160;99431
4872;16.163;99943
4873;16.166;103693
4874;16.169;102346
4875;16.173;100041
4876;16.176;94262
4877;16.179;93451
4878;16.183;100535
4879;16.186;89926
4880;16.189;92766
4881;16.193;100001
4882;16.196;92504
4883;16.199;92306
4884;16.203;107780
4885;16.206;95563
4886;16.209;89591
4887;16.213;90922
4888;16.216;90578
4889;16.219;90604
4890;16.223;93072
4891;16.226;93358
4892;16.229;84414
4893;16.233;94047
4894;16.236;88786
4895;16.239;89798
4896;16.243;86911
4897;16.246;84811
4898;16.249;81411
4899;16.252;88633
4900;16.256;92512
4901;16.259;92418
4902;16.262;86536
4903;16.266;91142
4904;16.269;86539
4905;16.272;95079
4906;16.276;83732
4907;16.279;86789
4908;16.282;97472
4909;16.285;92419
4910;16.289;90517
4911;16.292;92610
4912;16.295;88197
4913;16.299;83196
4914;16.302;89099
4915;16.305;91199
4916;16.309;94430
4917;16.312;91573
4918;16.315;83629
4919;16.319;90634
4920;16.322;84674
4921;16.325;85706
4922;16.328;87426
4923;16.332;87909
4924;16.335;88491
4925;16.338;86293
4926;16.342;97563
4927;16.345;84331
4928;16.348;91735
4929;16.352;88316
4930;16.355;90135
4931;16.358;98147
4932;16.362;98785
4933;16.365;89301
4934;16.368;90322
4935;16.371;90124
4936;16.375;95560
4937;16.378;92654
4938;16.381;90431
4939;16.385;87318
4940;16.388;89703
4941;16.391;93226
4942;16.395;98171
4943;16.398;95166
4944;16.401;99862
4945;16.404;100021
4946;16.408;105208
4947;16.411;98684
4948;16.414;101471
4949;16.418;111845
4950;16.421;113966
4951;16.424;99669
4952;16.428;111247
4953;16.431;103138
4954;16.434;109420
4955;16.438;102624
4956;16.441;127333
4957;16.444;109397
4958;16.447;124869
4959;16.451;130367
4960;16.454;131717
4961;16.457;134574
4962;16.461;137731
4963;16.464;139662
4964;16.468;153515
4965;16.471;157803
4966;16.474;154619
4967;16.478;156412
4968;16.481;185714
4969;16.484;182738
4970;16.487;199650
4971;16.491;194626
4972;16.494;198920
4973;16.497;201122
4974;16.501;222995
4975;16.504;244271
4976;16.507;257585
4977;16.511;258909
4978;16.514;296802
4979;16.517;303002
4980;16.520;309555
4981;16.524;314880
4982;16.527;339305
4983;16.530;348645
4984;16.534;370918
4985;16.537;386681
4986;16.540;397175
4987;16.544;442551
4988;16.547;429383
4989;16.550;457187
4990;16.554;483911
4991;16.557;499581
4992;16.560;534393
4993;16.563;552114
4994;16.567;576342
4995;16.570;575928
4996;16.573;603883
4997;16.577;610289
4998;16.580;669299
4999;16.583;679246
5000;16.587;723879
5001;16.590;691910
5002;16.593;740511
5003;16.597;753121
5004;16.600;763870
5005;16.603;766225
5006;16.606;779596
5007;16.610;806170
5008;16.613;816464
5009;16.616;777289
5010;16.620;812066
5011;16.623;845339
5012;16.626;839483
5013;16.630;857783
5014;16.633;866434
5015;16.636;825863
5016;16.639;867132
5017;16.643;888044
5018;16.646;887023
5019;16.649;856015
5020;16.653;853594
5021;16.656;870869
5022;16.659;836697
5023;16.663;811273
5024;16.666;835622
5025;16.669;812491
5026;16.673;793452
5027;16.676;760191
5028;16.679;750060
5029;16.682;757279
5030;16.686;757575
5031;16.689;741527
5032;16.692;711538
5033;16.696;675159
5034;16.699;652709
5035;16.702;639742
5036;16.706;602266
5037;16.709;580962
5038;16.713;547320
5039;16.716;537829
5040;16.719;521552
5041;16.722;514759
5042;16.726;488488
5043;16.729;455099
5044;16.732;425887
5045;16.736;381725
5046;16.739;387757
5047;16.742;348357
5048;16.746;341179
5049;16.749;330200
5050;16.752;305554
5051;16.755;304095
5052;16.759;277194
5053;16.762;251600
5054;16.765;236726
5055;16.769;238475
5056;16.772;227888
5057;16.775;215683
5058;16.779;211001
5059;16.782;196399
5060;16.785;187897
5061;16.789;190388
5062;16.792;171716
5063;16.795;163310
5064;16.798;165674
5065;16.802;162874
5066;16.805;148260
5067;16.808;138232
5068;16.812;132801
5069;16.815;150923
5070;16.818;138718
5071;16.822;131532
5072;16.825;127507
5073;16.828;114633
5074;16.832;121065
5075;16.835;122739
5076;16.838;118805
5077;16.841;120658
5078;16.845;115417
5079;16.848;125851
5080;16.851;121907
5081;16.855;123961
5082;16.858;124155
5083;16.861;120737
5084;16.865;127150
5085;16.868;130807
5086;16.871;132739
5087;16.874;139822
5088;16.878;129517
5089;16.881;139581
5090;16.884;144359
5091;16.888;158790
5092;16.891;156951
5093;16.894;160611
5094;16.898;162959
5095;16.901;180482
5096;16.904;180525
5097;16.908;190077
5098;16.911;201954
5099;16.914;211704
5100;16.917;230684
5101;16.921;238952
5102;16.924;250147
5103;16.927;280565
5104;16.931;290328
5105;16.934;300413
5106;16.937;323914
5107;16.941;339766
5108;16.944;333568
5109;16.947;366831
5110;16.951;378788
5111;16.954;417593
5112;16.957;409561
5113;16.960;441882
5114;16.964;454659
5115;16.967;509793
5116;16.971;520148
5117;16.974;567050
5118;16.977;591989
5119;16.981;619291
5120;16.984;665704
5121;16.987;658677
5122;16.990;674968
5123;16.994;708065
5124;16.997;760790
5125;17.000;742162
5126;17.004;767538
5127;17.007;810382
5128;17.010;777632
5129;17.014;872448
5130;17.017;882093
5131;17.020;844955
5132;17.024;914870
5133;17.027;881012
5134;17.030;921373
5135;17.033;926379
5136;17.037;951083
5137;17.040;942482
5138;17.043;925686
5139;17.047;956076
5140;17.050;987318
5141;17.053;928614
5142;17.057;938848
5143;17.060;948155
5144;17.063;939088
5145;17.067;959838
5146;17.070;934950
5147;17.073;942776
5148;17.076;903631
5149;17.080;872982
5150;17.083;895157
5151;17.086;886151
5152;17.090;859249
5153;17.093;846291
5154;17.096;800461
5155;17.100;790400
5156;17.103;757792
5157;17.106;756532
5158;17.109;700575
5159;17.113;679283
5160;17.116;665691
5161;17.119;660860
5162;17.123;589565
5163;17.126;582197
5164;17.129;559280
5165;17.133;530316
5166;17.136;491979
5167;17.139;478025
5168;17.143;446969
5169;17.146;430695
5170;17.149;414919
5171;17.152;386225
5172;17.156;365492
5173;17.159;346316
5174;17.162;332875
5175;17.166;329448
5176;17.169;304612
5177;17.172;284788
5178;17.176;266445
5179;17.179;283204
5180;17.182;266969
5181;17.186;251264
5182;17.189;247223
5183;17.192;248552
5184;17.195;233166
5185;17.199;232239
5186;17.202;235683
5187;17.205;221302
5188;17.209;213784
5189;17.212;225934
5190;17.216;232910
5191;17.219;239406
5192;17.222;252369
5193;17.226;249048
5194;17.229;247299
5195;17.232;282533
5196;17.235;301563
5197;17.239;302592
5198;17.242;322747
5199;17.245;332149
5200;17.249;355032
5201;17.252;382349
5202;17.255;396850
5203;17.259;435114
5204;17.262;437365
5205;17.265;482561
5206;17.268;517936
5207;17.272;553735
5208;17.275;579837
5209;17.278;587712
5210;17.282;656493
5211;17.285;688925
5212;17.288;727918
5213;17.292;738148
5214;17.295;800198
5215;17.298;795495
5216;17.302;840320
5217;17.305;910370
5218;17.308;956628
5219;17.311;991100
5220;17.315;1006878
5221;17.318;1099253
5222;17.321;1102076
5223;17.325;1114253
5224;17.328;1212117
5225;17.331;1166315
5226;17.335;1259497
5227;17.338;1264725
5228;17.341;1262229
5229;17.344;1333181
5230;17.348;1316531
5231;17.351;1400225
5232;17.354;1388854
5233;17.358;1415550
5234;17.361;1464021
5235;17.364;1450171
5236;17.368;1473422
5237;17.371;1474261
5238;17.374;1514870
5239;17.378;1522990
5240;17.381;1550398
5241;17.384;1502762
5242;17.387;1503103
5243;17.391;1543800
5244;17.394;1523791
5245;17.397;1551092
5246;17.401;1461167
5247;17.404;1494844
5248;17.407;1478713
5249;17.411;1419317
5250;17.414;1446896
5251;17.417;1388976
5252;17.421;1372821
5253;17.424;1368213
5254;17.427;1273584
5255;17.430;1302783
5256;17.434;1236088
5257;17.437;1174363
5258;17.440;1209952
5259;17.444;1110025
5260;17.447;1114896
5261;17.450;1067708
5262;17.454;995733
5263;17.457;1003619
5264;17.460;930663
5265;17.463;874124
5266;17.467;880102
5267;17.470;802055
5268;17.474;793905
5269;17.477;741054
5270;17.480;682988
5271;17.484;652883
5272;17.487;618308
5273;17.490;621003
5274;17.494;564881
5275;17.497;550515
5276;17.500;513741
5277;17.503;495874
5278;17.507;463043
5279;17.510;427374
5280;17.513;413372
5281;17.517;383319
5282;17.520;372345
5283;17.523;345291
5284;17.527;335377
5285;17.530;317234
5286;17.533;294995
5287;17.537;284278
5288;17.540;277754
5289;17.543;255725
5290;17.546;259287
5291;17.550;231858
5292;17.553;237013
5293;17.556;214711
5294;17.560;213345
5295;17.563;206098
5296;17.566;195084
5297;17.570;202557
5298;17.573;182124
5299;17.576;177081
5300;17.579;172080
5301;17.583;161250
5302;17.586;159277
5303;17.589;153609
5304;17.593;165813
5305;17.596;152937
5306;17.599;153771
5307;17.603;141476
5308;17.606;144922
5309;17.609;136913
5310;17.613;138317
5311;17.616;131052
5312;17.619;139266
5313;17.622;130040
5314;17.626;137078
5315;17.629;123077
5316;17.632;134169
5317;17.636;128987
5318;17.639;129495
5319;17.642;135727
5320;17.646;116092
5321;17.649;121187
5322;17.652;127726
5323;17.656;127367
5324;17.659;127963
5325;17.662;124342
5326;17.665;130040
5327;17.669;126064
5328;17.672;119606
5329;17.675;135093
5330;17.679;131303
5331;17.682;130008
5332;17.685;137849
5333;17.689;135679
5334;17.692;136356
5335;17.695;128623
5336;17.698;138840
5337;17.702;131138
5338;17.705;132613
5339;17.709;134199
5340;17.712;144229
5341;17.715;141317
5342;17.719;149037
5343;17.722;145267
5344;17.725;137167
5345;17.729;143488
5346;17.732;144587
5347;17.735;145257
5348;17.738;148389
5349;17.742;143265
5350;17.745;136664
5351;17.748;158427
5352;17.752;159669
5353;17.755;136271
5354;17.758;150305
5355;17.762;155489
5356;17.765;149210
5357;17.768;135222
5358;17.772;144553
5359;17.775;139114
5360;17.778;143441
5361;17.781;146981
5362;17.785;143009
5363;17.788;141201
5364;17.791;136237
5365;17.795;133856
5366;17.798;139093
5367;17.801;127422
5368;17.805;133659
5369;17.808;135507
5370;17.811;123624
5371;17.815;125408
5372;17.818;135082
5373;17.821;120803
5374;17.824;126921
5375;17.828;105982
5376;17.831;125662
5377;17.834;112319
5378;17.838;112913
5379;17.841;108538
5380;17.844;117922
5381;17.848;116981
5382;17.851;111727
5383;17.854;111716
5384;17.857;108871
5385;17.861;101857
5386;17.864;107942
5387;17.867;107152
5388;17.871;105380
5389;17.874;115484
5390;17.877;110018
5391;17.881;99860
5392;17.884;94127
5393;17.887;100751
5394;17.891;101727
5395;17.894;102202
5396;17.897;98942
5397;17.900;105547
5398;17.904;112985
5399;17.907;103891
5400;17.910;102969
5401;17.914;98372
5402;17.917;111097
5403;17.920;106296
5404;17.924;100823
5405;17.927;104965
5406;17.930;106958
5407;17.933;99701
5408;17.937;97864
5409;17.940;97595
5410;17.943;101293
5411;17.947;102042
5412;17.950;93208
5413;17.953;100980
5414;17.957;113134
5415;17.960;104271
5416;17.963;96232
5417;17.967;98056
5418;17.970;97216
5419;17.973;101899
5420;17.977;103903
5421;17.980;110948
5422;17.983;103674
5423;17.987;94639
5424;17.990;104536
5425;17.993;106955
5426;17.997;109950
5427;18.000;103274
5428;18.003;105807
5429;18.007;103919
5430;18.010;95197
5431;18.013;101286
5432;18.016;103404
5433;18.020;105172
5434;18.023;98546
5435;18.026;106117
5436;18.030;102050
5437;18.033;99461
5438;18.036;97565
5439;18.040;108759
5440;18.043;96942
5441;18.046;103638
5442;18.050;107093
5443;18.053;106559
5444;18.056;99598
5445;18.059;97110
5446;18.063;96520
5447;18.066;97377
5448;18.069;94893
5449;18.073;99718
5450;18.076;96465
5451;18.079;88503
5452;18.083;98762
5453;18.086;91304
5454;18.089;100089
5455;18.092;94837
5456;18.096;88385
5457;18.099;91728
5458;18.102;100144
5459;18.106;95583
5460;18.109;94317
5461;18.112;95158
5462;18.116;99397
5463;18.119;97567
5464;18.122;104224
5465;18.126;99483
5466;18.129;89363
5467;18.132;94717
5468;18.135;107019
5469;18.139;90144
5470;18.142;95970
5471;18.145;99384
5472;18.149;90616
5473;18.152;99427
5474;18.155;97594
5475;18.159;106598
5476;18.162;91863
5477;18.165;100305
5478;18.168;111709
5479;18.172;101124
5480;18.175;101576
5481;18.178;105833
5482;18.182;100507
5483;18.185;110977
5484;18.188;98088
5485;18.192;97117
5486;18.195;95238
5487;18.198;103895
5488;18.202;99917
5489;18.205;110970
5490;18.208;102917
5491;18.212;106294
5492;18.215;105891
5493;18.218;102821
5494;18.222;94972
5495;18.225;106700
5496;18.228;109661
5497;18.232;114833
5498;18.235;110359
5499;18.238;117749
5500;18.242;108373
5501;18.245;111042
5502;18.248;114022
5503;18.251;108564
5504;18.255;118079
5505;18.258;119978
5506;18.261;111960
5507;18.265;125179
5508;18.268;116594
5509;18.271;124933
5510;18.275;124615
5511;18.278;129545
5512;18.281;135469
5513;18.285;121563
5514;18.288;132222
5515;18.291;142500
5516;18.294;132695
5517;18.298;141737
5518;18.301;140016
5519;18.304;146779
5520;18.308;140236
5521;18.311;149233
5522;18.314;153871
5523;18.318;150946
5524;18.321;159904
5525;18.324;161437
5526;18.328;174068
5527;18.331;175257
5528;18.334;169472
5529;18.337;173509
5530;18.341;166157
5531;18.344;173728
5532;18.347;181947
5533;18.351;191767
5534;18.354;193845
5535;18.357;180429
5536;18.361;192740
5537;18.364;195211
5538;18.367;187236
5539;18.371;203914
5540;18.374;200389
5541;18.377;198127
5542;18.380;210639
5543;18.384;192299
5544;18.387;207449
5545;18.390;205577
5546;18.394;207177
5547;18.397;183728
5548;18.400;205562
5549;18.404;206599
5550;18.407;186978
5551;18.410;205401
5552;18.414;199114
5553;18.417;203516
5554;18.420;194264
5555;18.423;187915
5556;18.427;205786
5557;18.430;182559
5558;18.433;195777
5559;18.437;188194
5560;18.440;176858
5561;18.443;180218
5562;18.447;162087
5563;18.450;159798
5564;18.453;176076
5565;18.456;160938
5566;18.460;167430
5567;18.463;144650
5568;18.466;155088
5569;18.470;152777
5570;18.474;133838
5571;18.477;151221
5572;18.480;131343
5573;18.484;134702
5574;18.487;131883
5575;18.490;124001
5576;18.493;114677
5577;18.497;137953
5578;18.500;117051
5579;18.503;110982
5580;18.507;109241
5581;18.510;118515
5582;18.513;106494
5583;18.517;110733
5584;18.520;113779
5585;18.523;110274
5586;18.527;107436
5587;18.530;102919
5588;18.533;97557
5589;18.536;99511
5590;18.540;98138
5591;18.543;108334
5592;18.546;87128
5593;18.550;91521
5594;18.553;101942
5595;18.556;94002
5596;18.560;100543
5597;18.563;90229
5598;18.566;99072
5599;18.570;101218
5600;18.573;94384
5601;18.576;95004
5602;18.579;97221
5603;18.583;91976
5604;18.586;94452
5605;18.589;91290
5606;18.593;88593
5607;18.596;91019
5608;18.599;94973
5609;18.603;90525
5610;18.606;88813
5611;18.609;97333
5612;18.612;94299
5613;18.616;90334
5614;18.619;89760
5615;18.622;82170
5616;18.626;95429
5617;18.629;85169
5618;18.632;84415
5619;18.636;80787
5620;18.639;94260
5621;18.642;95526
5622;18.646;90277
5623;18.649;86561
5624;18.652;88572
5625;18.655;95534
5626;18.659;101105
5627;18.662;90531
5628;18.665;92096
5629;18.669;92389
5630;18.672;93630
5631;18.675;91143
5632;18.679;89293
5633;18.682;87874
5634;18.685;95616
5635;18.689;87539
5636;18.692;91497
5637;18.695;92853
5638;18.698;93585
5639;18.702;97728
5640;18.705;89668
5641;18.709;96014
5642;18.712;91627
5643;18.715;89822
5644;18.719;88517
5645;18.722;87469
5646;18.725;92672
5647;18.728;90197
5648;18.732;82245
5649;18.735;87736
5650;18.738;88585
5651;18.742;90746
5652;18.745;93137
5653;18.748;91963
5654;18.752;92526
5655;18.755;90357
5656;18.758;88003
5657;18.762;101571
5658;18.765;91604
5659;18.768;86750
5660;18.771;93433
5661;18.775;95123
5662;18.778;95529
5663;18.781;93295
5664;18.785;97168
5665;18.788;84565
5666;18.791;88575
5667;18.795;93184
5668;18.798;91930
5669;18.801;96003
5670;18.805;92049
5671;18.808;99090
5672;18.811;87509
5673;18.814;87058
5674;18.818;92458
5675;18.821;86791
5676;18.824;92657
5677;18.828;89607
5678;18.831;89812
5679;18.834;94623
5680;18.838;98410
5681;18.841;92151
5682;18.844;92631
5683;18.847;102626
5684;18.851;97389
5685;18.854;90888
5686;18.857;101675
5687;18.861;101460
5688;18.864;105615
5689;18.867;94378
5690;18.871;90327
5691;18.874;98395
5692;18.877;97664
5693;18.881;107531
5694;18.884;101055
5695;18.887;106527
5696;18.890;100729
5697;18.894;93886
5698;18.897;97328
5699;18.900;99776
5700;18.904;89197
5701;18.907;97955
5702;18.910;97334
5703;18.914;98793
5704;18.917;107811
5705;18.920;97339
5706;18.924;101518
5707;18.927;98970
5708;18.930;104183
5709;18.933;104185
5710;18.937;112075
5711;18.940;92003
5712;18.943;90632
5713;18.947;100867
5714;18.950;104596
5715;18.953;110468
5716;18.957;100963
5717;18.960;98313
5718;18.963;97839
5719;18.966;98083
5720;18.970;97551
5721;18.973;99683
5722;18.977;99933
5723;18.980;96188
5724;18.983;96307
5725;18.987;102772
5726;18.990;107778
5727;18.993;102304
5728;18.997;103832
5729;19.000;103803
5730;19.003;100706
5731;19.006;98032
5732;19.010;97672
5733;19.013;97596
5734;19.016;91134
5735;19.020;97222
5736;19.023;98470
5737;19.026;96874
5738;19.030;106614
5739;19.033;83999
5740;19.036;95271
5741;19.040;103607
5742;19.043;93707
5743;19.046;97700
5744;19.049;89693
5745;19.053;90869
5746;19.056;93632
5747;19.059;93799
5748;19.063;104351
5749;19.066;93574
5750;19.069;101188
5751;19.073;100801
5752;19.076;103389
5753;19.079;106830
5754;19.082;112584
5755;19.086;107124
5756;19.089;120691
5757;19.092;128529
5758;19.096;121423
5759;19.099;129425
5760;19.102;129797
5761;19.106;141706
5762;19.109;152505
5763;19.112;149226
5764;19.116;164898
5765;19.119;176857
5766;19.122;188834
5767;19.125;185012
5768;19.129;209106
5769;19.132;213244
5770;19.135;233907
5771;19.139;246761
5772;19.142;261952
5773;19.145;281453
5774;19.149;293663
5775;19.152;332523
5776;19.155;334867
5777;19.159;350752
5778;19.162;416695
5779;19.165;420268
5780;19.168;441855
5781;19.172;472411
5782;19.175;505089
5783;19.178;550707
5784;19.182;577220
5785;19.185;615117
5786;19.188;671676
5787;19.192;670928
5788;19.195;714090
5789;19.198;761603
5790;19.201;776430
5791;19.205;869030
5792;19.208;892097
5793;19.212;943228
5794;19.215;1004383
5795;19.218;976415
5796;19.222;1028162
5797;19.225;1062679
5798;19.228;1120972
5799;19.232;1147868
5800;19.235;1203211
5801;19.238;1197691
5802;19.241;1194767
5803;19.245;1341695
5804;19.248;1316753
5805;19.251;1332972
5806;19.255;1369654
5807;19.258;1408585
5808;19.261;1432382
5809;19.265;1387068
5810;19.268;1465004
5811;19.271;1423147
5812;19.275;1448516
5813;19.278;1459680
5814;19.281;1444932
5815;19.284;1471473
5816;19.288;1431543
5817;19.291;1509341
5818;19.294;1432485
5819;19.298;1459838
5820;19.301;1448720
5821;19.304;1381901
5822;19.308;1380530
5823;19.311;1379272
5824;19.314;1332712
5825;19.317;1325255
5826;19.321;1302479
5827;19.324;1256814
5828;19.327;1249018
5829;19.331;1241799
5830;19.334;1175012
5831;19.337;1069441
5832;19.341;1075726
5833;19.344;1063340
5834;19.347;984328
5835;19.351;1004028
5836;19.354;934482
5837;19.357;926123
5838;19.360;848069
5839;19.364;814318
5840;19.367;788652
5841;19.370;766478
5842;19.374;711154
5843;19.377;654294
5844;19.380;602144
5845;19.384;574675
5846;19.387;577343
5847;19.390;519177
5848;19.394;485963
5849;19.397;490854
5850;19.400;453921
5851;19.403;438771
5852;19.407;403379
5853;19.410;368853
5854;19.413;354324
5855;19.417;324473
5856;19.420;300689
5857;19.423;300648
5858;19.427;275495
5859;19.430;267424
5860;19.433;251276
5861;19.436;237897
5862;19.440;224310
5863;19.443;217166
5864;19.446;193796
5865;19.450;187728
5866;19.453;188393
5867;19.456;178778
5868;19.460;167659
5869;19.463;170345
5870;19.466;166022
5871;19.470;160015
5872;19.473;153393
5873;19.476;148536
5874;19.480;150262
5875;19.483;140571
5876;19.486;145259
5877;19.490;135691
5878;19.493;138802
5879;19.496;133010
5880;19.500;114077
5881;19.503;132759
5882;19.506;121073
5883;19.510;119946
5884;19.513;132658
5885;19.516;125494
5886;19.519;122394
5887;19.523;111671
5888;19.526;124249
5889;19.529;125399
5890;19.533;119690
5891;19.536;121960
5892;19.539;125393
5893;19.543;123124
5894;19.546;126147
5895;19.549;122305
5896;19.553;119209
5897;19.556;117170
5898;19.559;122944
5899;19.562;124982
5900;19.566;125455
5901;19.569;115719
5902;19.572;136562
5903;19.576;124970
5904;19.579;130381
5905;19.582;135117
5906;19.586;137002
5907;19.589;141129
5908;19.592;134613
5909;19.595;149697
5910;19.599;143306
5911;19.602;153088
5912;19.605;149557
5913;19.609;162331
5914;19.612;152145
5915;19.615;167118
5916;19.619;161100
5917;19.622;166657
5918;19.625;176269
5919;19.629;185064
5920;19.632;183816
5921;19.635;190108
5922;19.638;180492
5923;19.642;207420
5924;19.645;202120
5925;19.648;221290
5926;19.652;223526
5927;19.655;232060
5928;19.658;218591
5929;19.662;228015
5930;19.665;219669
5931;19.668;246298
5932;19.671;220097
5933;19.675;224332
5934;19.678;234113
5935;19.681;245326
5936;19.685;247288
5937;19.688;236317
5938;19.691;236595
5939;19.695;237885
5940;19.698;251241
5941;19.701;245685
5942;19.705;239001
5943;19.708;249235
5944;19.711;242205
5945;19.715;234270
5946;19.718;235571
5947;19.721;232755
5948;19.725;232736
5949;19.728;217660
5950;19.731;231758
5951;19.735;227808
5952;19.738;226076
5953;19.741;199126
5954;19.745;215162
5955;19.748;217794
5956;19.751;194762
5957;19.754;196162
5958;19.758;187487
5959;19.761;202406
5960;19.764;198655
5961;19.768;189401
5962;19.771;178602
5963;19.774;181245
5964;19.778;170798
5965;19.781;173553
5966;19.784;170058
5967;19.788;164519
5968;19.791;155105
5969;19.794;153808
5970;19.797;146727
5971;19.801;154454
5972;19.804;147200
5973;19.807;145770
5974;19.811;141758
5975;19.814;134803
5976;19.817;131672
5977;19.821;124473
5978;19.824;124933
5979;19.827;127780
5980;19.830;127360
5981;19.834;117288
5982;19.837;117159
5983;19.840;117552
5984;19.844;116467
5985;19.847;109333
5986;19.850;106440
5987;19.854;115472
5988;19.857;108059
5989;19.860;110348
5990;19.864;106713
5991;19.867;103818
5992;19.870;96900
5993;19.873;108874
5994;19.877;102290
5995;19.880;93468
5996;19.883;96634
5997;19.887;105760
5998;19.890;96584
5999;19.893;104324
6000;19.897;108520
6001;19.900;95344
6002;19.903;95244
6003;19.906;99165
6004;19.910;103063
6005;19.913;97112
6006;19.916;103690
6007;19.920;93224
6008;19.923;89122
6009;19.926;95109
6010;19.930;93091
6011;19.933;98775
6012;19.936;94137
6013;19.940;79635
6014;19.943;94440
6015;19.946;90081
6016;19.949;92792
6017;19.953;82400
6018;19.956;101415
6019;19.959;97028
6020;19.963;94774
6021;19.966;101731
6022;19.970;94002
6023;19.973;93161
6024;19.976;98463
6025;19.980;103850
6026;19.983;91216
6027;19.986;93558
6028;19.989;92613
6029;19.993;94722
6030;19.996;91557
6031;19.999;85949
6032;20.003;87615
6033;20.006;97582
6034;20.009;94702
6035;20.013;95212
6036;20.016;88714
6037;20.019;99770
6038;20.023;85860
6039;20.026;97352
6040;20.029;94768
6041;20.032;86445
6042;20.036;96430
6043;20.039;93390
6044;20.042;99923
6045;20.046;101139
6046;20.049;93441
6047;20.052;91808
6048;20.056;101112
6049;20.059;96715
6050;20.062;92227
6051;20.065;103310
6052;20.069;91875
6053;20.072;99181
6054;20.075;108130
6055;20.079;106283
6056;20.082;105321
6057;20.085;100434
6058;20.089;106977
6059;20.092;103832
6060;20.095;105246
6061;20.099;109926
6062;20.102;115015
6063;20.105;117887
6064;20.108;119225
6065;20.112;128378
6066;20.115;128481
6067;20.118;135149
6068;20.122;141902
6069;20.125;137012
6070;20.128;145650
6071;20.132;155274
6072;20.135;157240
6073;20.138;159618
6074;20.142;170698
6075;20.145;168592
6076;20.148;165584
6077;20.151;182994
6078;20.155;176898
6079;20.158;180809
6080;20.161;187252
6081;20.165;192413
6082;20.168;201201
6083;20.171;219997
6084;20.175;213823
6085;20.178;224525
6086;20.181;240032
6087;20.184;262927
6088;20.188;230693
6089;20.191;268659
6090;20.194;261669
6091;20.198;263326
6092;20.201;285496
6093;20.204;297717
6094;20.208;294733
6095;20.211;310951
6096;20.215;305347
6097;20.218;321087
6098;20.221;305452
6099;20.224;332341
6100;20.228;314003
6101;20.231;328699
6102;20.234;355623
6103;20.238;369189
6104;20.241;366661
6105;20.244;372142
6106;20.248;377803
6107;20.251;364045
6108;20.254;382029
6109;20.258;383776
6110;20.261;388183
6111;20.264;399115
6112;20.267;367907
6113;20.271;374862
6114;20.274;371677
6115;20.277;366729
6116;20.281;359386
6117;20.284;386068
6118;20.287;359172
6119;20.291;358542
6120;20.294;355094
6121;20.297;354741
6122;20.300;327045
6123;20.304;327360
6124;20.307;348480
6125;20.310;325191
6126;20.314;301268
6127;20.317;328016
6128;20.320;305311
6129;20.324;292979
6130;20.327;277019
6131;20.330;275393
6132;20.334;243827
6133;20.337;251363
6134;20.340;236517
6135;20.343;236537
6136;20.347;220974
6137;20.350;202006
6138;20.353;205829
6139;20.357;196246
6140;20.360;187601
6141;20.363;189236
6142;20.367;179829
6143;20.370;166839
6144;20.373;154585
6145;20.377;156275
6146;20.380;161585
6147;20.383;146905
6148;20.386;154362
6149;20.390;135320
6150;20.393;130476
6151;20.396;133508
6152;20.400;132754
6153;20.403;116969
6154;20.406;121605
6155;20.410;120951
6156;20.413;109404
6157;20.416;115437
6158;20.419;111968
6159;20.423;115096
6160;20.426;110137
6161;20.429;111838
6162;20.433;110030
6163;20.436;100831
6164;20.439;97769
6165;20.443;97763
6166;20.446;99076
6167;20.449;104947
6168;20.453;93652
6169;20.456;91629
6170;20.459;110059
6171;20.462;101875
6172;20.466;93466
6173;20.469;97573
6174;20.473;95041
6175;20.476;90763
6176;20.479;94034
6177;20.483;97458
6178;20.486;96768
6179;20.489;97726
6180;20.493;97522
6181;20.496;98008
6182;20.499;92163
6183;20.502;96167
6184;20.506;91653
6185;20.509;96830
6186;20.512;90839
6187;20.516;100550
6188;20.519;97345
6189;20.522;85261
6190;20.526;101026
6191;20.529;84863
6192;20.532;95457
6193;20.535;100129
6194;20.539;91685
6195;20.542;94645
6196;20.545;95224
6197;20.549;95304
6198;20.552;88740
6199;20.555;87351
6200;20.559;98733
6201;20.562;96363
6202;20.565;96775
6203;20.569;93752
6204;20.572;97628
6205;20.575;90470
6206;20.578;88708
6207;20.582;101603
6208;20.585;92938
6209;20.588;94768
6210;20.592;91462
6211;20.595;97178
6212;20.598;90553
6213;20.602;92187
6214;20.605;97098
6215;20.608;87000
6216;20.612;89799
6217;20.615;96436
6218;20.618;87141
6219;20.621;82686
6220;20.625;90850
6221;20.628;104480
6222;20.631;91637
6223;20.635;89159
6224;20.638;92805
6225;20.641;91049
6226;20.645;93060
6227;20.648;96260
6228;20.651;84587
6229;20.654;93779
6230;20.658;85400
6231;20.661;93480
6232;20.664;93368
6233;20.668;96995
6234;20.671;92106
6235;20.674;87852
6236;20.678;94158
6237;20.681;87944
6238;20.684;90036
6239;20.688;101475
6240;20.691;89951
6241;20.694;94741
6242;20.697;94575
6243;20.701;87153
6244;20.704;97659
6245;20.708;107902
6246;20.711;89923
6247;20.714;95954
6248;20.718;82369
6249;20.721;93897
6250;20.724;99499
6251;20.728;88390
6252;20.731;95211
6253;20.734;84401
6254;20.737;88360
6255;20.741;96743
6256;20.744;93901
6257;20.747;96220
6258;20.751;90050
6259;20.754;98057
6260;20.757;92675
6261;20.761;92038
6262;20.764;99962
6263;20.767;89725
6264;20.770;104332
6265;20.774;99648
6266;20.777;89140
6267;20.780;90729
6268;20.784;99567
6269;20.787;92765
6270;20.790;85814
6271;20.794;93094
6272;20.797;87652
6273;20.800;90596
6274;20.804;95294
6275;20.807;87339
6276;20.810;93547
6277;20.813;97358
6278;20.817;103075
6279;20.820;94858
6280;20.823;86286
6281;20.827;90183
6282;20.830;94523
6283;20.833;88660
6284;20.837;92013
6285;20.840;87677
6286;20.843;90223
6287;20.847;94988
6288;20.850;97784
6289;20.853;92954
6290;20.856;92266
6291;20.860;103195
6292;20.863;88797
6293;20.866;89814
6294;20.870;83761
6295;20.873;84804
6296;20.876;93445
6297;20.880;89868
6298;20.883;88051
6299;20.886;93822
6300;20.889;94097
6301;20.893;86235
6302;20.896;93252
6303;20.899;86641
6304;20.903;92116
6305;20.906;89840
6306;20.909;94654
6307;20.913;93194
6308;20.916;96276
6309;20.919;94430
6310;20.923;90398
6311;20.926;99696
6312;20.929;87480
6313;20.932;89852
6314;20.936;87984
6315;20.939;91826
6316;20.942;87591
6317;20.946;93108
6318;20.949;82100
6319;20.952;100806
6320;20.956;98229
6321;20.959;96466
6322;20.962;95500
6323;20.966;98640
6324;20.969;98529
6325;20.972;100702
6326;20.976;96010
6327;20.979;88260
6328;20.982;100087
6329;20.986;98166
6330;20.989;92493
6331;20.992;92888
6332;20.996;106060
6333;20.999;99791
6334;21.002;105119
6335;21.006;98874
6336;21.009;103603
6337;21.012;103724
6338;21.015;98594
6339;21.019;111167
6340;21.022;111384
6341;21.025;109806
6342;21.029;107443
6343;21.032;102352
6344;21.035;117983
6345;21.039;119471
6346;21.042;114210
6347;21.045;108682
6348;21.048;109972
6349;21.052;121829
6350;21.055;113252
6351;21.058;123424
6352;21.062;122971
6353;21.065;123605
6354;21.068;121410
6355;21.072;120666
6356;21.075;123407
6357;21.078;119885
6358;21.082;132139
6359;21.085;126953
6360;21.088;131590
6361;21.091;132050
6362;21.095;135442
6363;21.098;127953
6364;21.101;126632
6365;21.105;136688
6366;21.108;116395
6367;21.111;125861
6368;21.115;126748
6369;21.118;116723
6370;21.121;115826
6371;21.124;127788
6372;21.128;119629
6373;21.131;128796
6374;21.134;104780
6375;21.138;114478
6376;21.141;111803
6377;21.144;116144
6378;21.148;122047
6379;21.151;111265
6380;21.154;113921
6381;21.158;122346
6382;21.161;113763
6383;21.164;106896
6384;21.167;115150
6385;21.171;109379
6386;21.174;111976
6387;21.177;99246
6388;21.181;111245
6389;21.184;113023
6390;21.187;109867
6391;21.191;105307
6392;21.194;99638
6393;21.197;97678
6394;21.201;97567
6395;21.204;107339
6396;21.207;99922
6397;21.211;105485
6398;21.214;98907
6399;21.217;96596
6400;21.221;104813
6401;21.224;103194
6402;21.227;96954
6403;21.231;100815
6404;21.234;95375
6405;21.237;103205
6406;21.241;100613
6407;21.244;106939
6408;21.247;98181
6409;21.250;94243
6410;21.254;97011
6411;21.257;96315
6412;21.260;103643
6413;21.264;101739
6414;21.267;89536
6415;21.270;103705
6416;21.274;92799
6417;21.277;90818
6418;21.280;96194
6419;21.283;96600
6420;21.287;96851
6421;21.290;94537
6422;21.293;103464
6423;21.297;99458
6424;21.300;106808
6425;21.303;101646
6426;21.307;102499
6427;21.310;100848
6428;21.313;107499
6429;21.317;110448
6430;21.320;113609
6431;21.323;109106
6432;21.326;112541
6433;21.330;109649
6434;21.333;115647
6435;21.336;111733
6436;21.340;118453
6437;21.343;115436
6438;21.346;111681
6439;21.350;116250
6440;21.353;117606
6441;21.356;120668
6442;21.359;122822
6443;21.363;125513
6444;21.366;129163
6445;21.369;128926
6446;21.373;141326
6447;21.376;131252
6448;21.379;133735
6449;21.383;137956
6450;21.386;135754
6451;21.389;152663
6452;21.393;147849
6453;21.396;150991
6454;21.399;150636
6455;21.402;158168
6456;21.406;164043
6457;21.409;157671
6458;21.412;163047
6459;21.416;176660
6460;21.419;177656
6461;21.422;169562
6462;21.426;169114
6463;21.429;165537
6464;21.432;163325
6465;21.436;174326
6466;21.439;172608
6467;21.442;163140
6468;21.445;173886
6469;21.449;173651
6470;21.452;168939
6471;21.455;170220
6472;21.459;177768
6473;21.462;155693
6474;21.465;158511
6475;21.469;153388
6476;21.472;154480
6477;21.476;148170
6478;21.479;157198
6479;21.482;150681
6480;21.485;147220
6481;21.489;136664
6482;21.492;139093
6483;21.495;144677
6484;21.499;143418
6485;21.502;132443
6486;21.505;139539
6487;21.509;126290
6488;21.512;130841
6489;21.515;135042
6490;21.518;123237
6491;21.522;115986
6492;21.525;118406
6493;21.528;108951
6494;21.532;118784
6495;21.535;117164
6496;21.538;104160
6497;21.542;112092
6498;21.545;110339
6499;21.548;109455
6500;21.552;103139
6501;21.555;100157
6502;21.558;110439
6503;21.562;109078
6504;21.565;106305
6505;21.568;95994
6506;21.571;96406
6507;21.575;97896
6508;21.578;91413
6509;21.581;96011
6510;21.585;103041
6511;21.588;98363
6512;21.591;94880
6513;21.595;92345
6514;21.598;101949
6515;21.601;97477
6516;21.605;98987
6517;21.608;91776
6518;21.611;95457
6519;21.614;106257
6520;21.618;91279
6521;21.621;93700
6522;21.624;102730
6523;21.628;86981
6524;21.631;97698
6525;21.634;97717
6526;21.638;100796
6527;21.641;89795
6528;21.644;91862
6529;21.647;85151
6530;21.651;91276
6531;21.654;88955
6532;21.657;95202
6533;21.661;90420
6534;21.664;85090
6535;21.667;93009
6536;21.671;88597
6537;21.674;90527
6538;21.677;90046
6539;21.681;84082
6540;21.684;90309
6541;21.687;87209
6542;21.690;91086
6543;21.694;94033
6544;21.697;97662
6545;21.700;90531
6546;21.704;85223
6547;21.707;87878
6548;21.711;88896
6549;21.714;86076
6550;21.717;90827
6551;21.721;85547
6552;21.724;82001
6553;21.727;92431
6554;21.730;82013
6555;21.734;84845
6556;21.737;84306
6557;21.740;89678
6558;21.744;83055
6559;21.747;82785
6560;21.750;82698
6561;21.754;88906
6562;21.757;86267
6563;21.760;82513
6564;21.763;88719
6565;21.767;85778
6566;21.770;96601
6567;21.773;88480
6568;21.777;91787
6569;21.780;91029
6570;21.783;84160
6571;21.787;90207
6572;21.790;82970
6573;21.793;80132
6574;21.797;87711
6575;21.800;78206
6576;21.803;80482
6577;21.806;88417
6578;21.810;87353
6579;21.813;94026
6580;21.816;93266
6581;21.820;82462
6582;21.823;93294
6583;21.826;83503
6584;21.830;82101
6585;21.833;77691
6586;21.836;86885
6587;21.840;85110
6588;21.843;86071
6589;21.846;84681
6590;21.849;84069
6591;21.853;84626
6592;21.856;82321
6593;21.859;77466
6594;21.863;87666
6595;21.866;85935
6596;21.869;82009
6597;21.873;90046
6598;21.876;88237
6599;21.879;76624
6600;21.882;91204
6601;21.886;85855
6602;21.889;89281
6603;21.892;90331
6604;21.896;86573
6605;21.899;81450
6606;21.902;86335
6607;21.906;85997
6608;21.909;79606
6609;21.912;92113
6610;21.916;87817
6611;21.919;82170
6612;21.922;83279
6613;21.925;94182
6614;21.929;80799
6615;21.932;91725
6616;21.935;92261
6617;21.939;93980
6618;21.942;91220
6619;21.945;86048
6620;21.949;86516
6621;21.952;97684
6622;21.955;97882
6623;21.958;90621
6624;21.962;97870
6625;21.965;99609
6626;21.969;96821
6627;21.972;98698
6628;21.975;107158
6629;21.979;97430
6630;21.982;109096
6631;21.985;107995
6632;21.989;102086
6633;21.992;117790
6634;21.995;106935
6635;21.998;113015
6636;22.002;117590
6637;22.005;114467
6638;22.008;119432
6639;22.012;117337
6640;22.015;129981
6641;22.018;121713
6642;22.022;130422
6643;22.025;139951
6644;22.028;143753
6645;22.032;150992
6646;22.035;149328
6647;22.038;154108
6648;22.041;177825
6649;22.045;160649
6650;22.048;172583
6651;22.051;196068
6652;22.055;207471
6653;22.058;215670
6654;22.061;214968
6655;22.065;224186
6656;22.068;255773
6657;22.071;257078
6658;22.075;273341
6659;22.078;276339
6660;22.081;308559
6661;22.084;317795
6662;22.088;330144
6663;22.091;344676
6664;22.094;371788
6665;22.098;392583
6666;22.101;412534
6667;22.104;464494
6668;22.108;479562
6669;22.111;532682
6670;22.114;540560
6671;22.117;551390
6672;22.121;601308
6673;22.124;637746
6674;22.127;659743
6675;22.131;689417
6676;22.134;691220
6677;22.137;758895
6678;22.141;766357
6679;22.144;817808
6680;22.147;843834
6681;22.151;886668
6682;22.154;865799
6683;22.157;889796
6684;22.160;936773
6685;22.164;956511
6686;22.167;991919
6687;22.170;977926
6688;22.174;1022183
6689;22.177;1045406
6690;22.180;1050699
6691;22.184;1062980
6692;22.187;1089139
6693;22.190;1098718
6694;22.194;1052660
6695;22.197;1075707
6696;22.200;1084493
6697;22.203;1089298
6698;22.207;1057730
6699;22.210;1105978
6700;22.214;1033695
6701;22.217;1024554
6702;22.220;1039811
6703;22.224;1008292
6704;22.227;1003315
6705;22.230;997393
6706;22.233;949075
6707;22.237;945748
6708;22.240;963425
6709;22.243;881358
6710;22.247;824473
6711;22.250;827873
6712;22.253;772886
6713;22.257;766883
6714;22.260;713386
6715;22.263;729424
6716;22.267;669226
6717;22.270;662196
6718;22.273;613875
6719;22.276;602412
6720;22.280;553760
6721;22.283;517086
6722;22.286;504934
6723;22.290;481693
6724;22.293;445741
6725;22.296;433617
6726;22.300;399768
6727;22.303;384740
6728;22.306;347285
6729;22.310;336318
6730;22.313;310937
6731;22.316;284985
6732;22.319;274568
6733;22.323;246600
6734;22.326;249426
6735;22.329;231221
6736;22.333;228114
6737;22.336;202095
6738;22.339;203603
6739;22.343;181167
6740;22.346;174350
6741;22.349;164292
6742;22.352;165404
6743;22.356;151552
6744;22.359;140074
6745;22.362;143363
6746;22.366;145439
6747;22.369;146307
6748;22.372;130567
6749;22.376;133952
6750;22.379;126466
6751;22.382;130646
6752;22.386;115812
6753;22.389;113662
6754;22.392;113439
6755;22.395;112171
6756;22.399;117824
6757;22.402;117209
6758;22.405;105326
6759;22.409;111245
6760;22.412;105708
6761;22.415;103023
6762;22.419;103100
6763;22.422;96918
6764;22.425;108020
6765;22.429;101706
6766;22.432;107377
6767;22.435;101157
6768;22.438;95909
6769;22.442;101762
6770;22.445;100019
6771;22.448;103798
6772;22.452;100695
6773;22.455;99632
6774;22.458;96516
6775;22.462;92274
6776;22.465;94991
6777;22.469;95456
6778;22.472;94729
6779;22.475;91785
6780;22.478;104077
6781;22.482;89624
6782;22.485;86659
6783;22.488;94975
6784;22.492;92658
6785;22.495;90757
6786;22.498;95450
6787;22.502;93513
6788;22.505;94737
6789;22.508;87247
6790;22.511;95230
6791;22.515;95601
6792;22.518;98057
6793;22.521;98715
6794;22.525;94565
6795;22.528;97900
6796;22.531;96628
6797;22.535;95447
6798;22.538;94876
6799;22.541;97766
6800;22.545;97214
6801;22.548;90696
6802;22.551;95653
6803;22.554;95889
6804;22.558;88389
6805;22.561;98528
6806;22.564;90483
6807;22.568;92962
6808;22.571;99687
6809;22.574;101786
6810;22.578;92272
6811;22.581;97762
6812;22.584;91060
6813;22.587;94622
6814;22.591;83887
6815;22.594;99623
6816;22.597;97739
6817;22.601;100610
6818;22.604;90356
6819;22.607;96797
6820;22.611;101329
6821;22.614;109889
6822;22.617;104050
6823;22.621;106955
6824;22.624;109453
6825;22.627;107281
6826;22.630;109162
6827;22.634;109178
6828;22.637;117194
6829;22.640;129053
6830;22.644;122819
6831;22.647;133404
6832;22.650;124278
6833;22.654;140319
6834;22.657;131599
6835;22.660;135241
6836;22.664;156678
6837;22.667;156945
6838;22.670;168816
6839;22.673;169209
6840;22.677;175204
6841;22.680;185651
6842;22.683;193552
6843;22.687;212689
6844;22.690;203170
6845;22.693;196145
6846;22.697;234062
6847;22.700;234023
6848;22.703;247834
6849;22.706;251779
6850;22.710;266598
6851;22.713;268232
6852;22.717;294463
6853;22.720;296989
6854;22.723;311461
6855;22.727;318900
6856;22.730;328680
6857;22.733;329167
6858;22.737;320297
6859;22.740;337248
6860;22.743;329853
6861;22.746;363302
6862;22.750;361528
6863;22.753;377277
6864;22.756;373901
6865;22.760;363992
6866;22.763;374733
6867;22.766;374079
6868;22.770;371980
6869;22.773;377795
6870;22.776;382549
6871;22.780;378578
6872;22.783;360809
6873;22.786;384643
6874;22.789;356994
6875;22.793;370086
6876;22.796;369591
6877;22.799;351789
6878;22.803;336939
6879;22.806;331123
6880;22.809;336294
6881;22.813;319894
6882;22.816;326143
6883;22.819;312747
6884;22.822;296189
6885;22.826;282740
6886;22.829;281178
6887;22.832;276968
6888;22.836;250165
6889;22.839;270157
6890;22.842;259298
6891;22.846;234890
6892;22.849;236688
6893;22.852;219010
6894;22.856;209493
6895;22.859;211774
6896;22.862;200235
6897;22.865;188576
6898;22.869;186682
6899;22.872;178085
6900;22.875;182647
6901;22.879;170785
6902;22.882;169736
6903;22.885;162362
6904;22.889;159734
6905;22.892;147372
6906;22.895;142908
6907;22.899;133829
6908;22.902;143241
6909;22.905;133502
6910;22.908;130517
6911;22.912;114148
6912;22.915;120901
6913;22.918;123467
6914;22.922;122515
6915;22.925;118533
6916;22.928;109942
6917;22.932;99677
6918;22.935;109113
6919;22.938;109181
6920;22.941;116592
6921;22.945;100340
6922;22.948;104314
6923;22.951;103270
6924;22.955;96533
6925;22.958;101211
6926;22.961;99214
6927;22.965;91088
6928;22.968;104800
6929;22.972;97625
6930;22.975;94625
6931;22.978;108289
6932;22.981;98454
6933;22.985;98509
6934;22.988;89700
6935;22.991;99034
6936;22.995;90354
6937;22.998;98105
6938;23.001;103097
6939;23.005;107209
6940;23.008;100189
6941;23.011;103625
6942;23.015;97437
6943;23.018;98752
6944;23.021;93476
6945;23.024;102036
6946;23.028;104169
6947;23.031;91468
6948;23.034;98998
6949;23.038;95989
6950;23.041;97960
6951;23.044;89325
6952;23.048;105167
6953;23.051;89288
6954;23.054;96887
6955;23.058;102241
6956;23.061;90902
6957;23.064;100755
6958;23.067;104293
6959;23.071;108712
6960;23.074;94502
6961;23.077;96482
6962;23.081;97001
6963;23.084;97432
6964;23.087;82796
6965;23.091;97447
6966;23.094;95628
6967;23.097;92744
6968;23.100;99503
6969;23.104;97917
6970;23.107;97123
6971;23.110;89181
6972;23.114;97272
6973;23.117;98701
6974;23.120;93633
6975;23.124;89601
6976;23.127;93207
6977;23.130;90000
6978;23.134;94332
6979;23.137;94665
6980;23.140;98985
6981;23.143;92692
6982;23.147;94460
6983;23.150;89995
6984;23.153;92168
6985;23.157;91954
6986;23.160;92445
6987;23.163;91837
6988;23.167;84948
6989;23.170;92331
6990;23.173;85049
6991;23.176;89256
6992;23.180;102796
6993;23.183;92889
6994;23.186;91792
6995;23.190;90104
6996;23.193;92442
6997;23.196;89246
6998;23.200;90653
6999;23.203;85377
7000;23.206;91825
7001;23.210;83820
7002;23.213;86356
7003;23.216;98348
7004;23.220;92397
7005;23.223;89453
7006;23.226;86688
7007;23.230;91459
7008;23.233;93508
7009;23.236;85421
7010;23.240;89376
7011;23.243;89131
7012;23.246;89211
7013;23.250;94388
7014;23.253;98107
7015;23.256;91732
7016;23.259;82644
7017;23.263;77182
7018;23.266;88559
7019;23.269;93283
7020;23.273;94322
7021;23.276;91850
7022;23.279;89344
7023;23.283;85917
7024;23.286;81642
7025;23.289;82191
7026;23.293;84209
7027;23.296;87346
7028;23.299;91627
7029;23.302;82056
7030;23.306;98072
7031;23.309;90599
7032;23.312;82922
7033;23.316;86985
7034;23.319;87877
7035;23.322;85633
7036;23.326;86603
7037;23.329;97464
7038;23.332;82376
7039;23.335;91087
7040;23.339;86791
7041;23.342;88360
7042;23.345;89499
7043;23.349;95982
7044;23.352;80904
7045;23.355;91248
7046;23.359;81705
7047;23.362;91029
7048;23.365;78205
7049;23.369;87276
7050;23.372;87439
7051;23.375;88462
7052;23.378;85916
7053;23.382;83993
7054;23.385;86320
7055;23.388;85212
7056;23.392;86700
7057;23.395;88212
7058;23.398;87158
7059;23.402;80259
7060;23.405;90198
7061;23.408;74633
7062;23.411;87148
7063;23.415;78135
7064;23.418;82673
7065;23.421;89023
7066;23.425;79725
7067;23.428;85247
7068;23.431;76240
7069;23.435;83833
7070;23.438;84938
7071;23.441;81893
7072;23.445;91829
7073;23.448;84373
7074;23.451;80281
7075;23.454;83318
7076;23.458;81835
7077;23.461;80869
7078;23.464;86343
7079;23.468;81374
7080;23.471;83362
7081;23.475;85614
7082;23.478;84790
7083;23.481;91227
7084;23.485;86685
7085;23.488;90701
7086;23.491;87061
7087;23.495;82766
7088;23.498;91134
7089;23.501;85791
7090;23.505;86952
7091;23.508;87045
7092;23.511;87304
7093;23.514;83566
7094;23.518;90870
7095;23.521;87709
7096;23.524;87669
7097;23.528;86185
7098;23.531;85572
7099;23.534;92689
7100;23.538;88503
7101;23.541;79875
7102;23.544;79485
7103;23.548;81093
7104;23.551;85023
7105;23.554;83011
7106;23.557;86212
7107;23.561;87580
7108;23.564;80585
7109;23.567;78589
7110;23.571;87587
7111;23.574;81746
7112;23.577;82810
7113;23.581;81743
7114;23.584;78559
7115;23.587;85867
7116;23.590;85315
7117;23.594;75893
7118;23.597;85409
7119;23.600;91471
7120;23.604;89809
7121;23.607;80213
7122;23.610;90503
7123;23.614;82649
7124;23.617;89981
7125;23.620;79470
7126;23.624;93017
7127;23.627;94081
7128;23.630;84992
7129;23.633;84459
7130;23.637;91865
7131;23.640;95091
7132;23.643;91112
7133;23.647;82251
7134;23.650;86640
7135;23.653;93658
7136;23.657;95461
7137;23.660;95259
7138;23.663;79642
7139;23.667;90519
7140;23.670;92283
7141;23.673;89495
7142;23.676;95171
7143;23.680;96218
7144;23.683;91004
7145;23.686;90421
7146;23.690;103033
7147;23.693;87901
7148;23.696;92105
7149;23.700;91723
7150;23.703;93426
7151;23.706;87030
7152;23.710;92109
7153;23.713;89925
7154;23.716;94834
7155;23.720;96720
7156;23.723;101108
7157;23.726;89885
7158;23.730;105399
7159;23.733;102099
7160;23.736;93839
7161;23.740;94107
7162;23.743;100231
7163;23.746;93356
7164;23.749;92664
7165;23.753;102858
7166;23.756;97459
7167;23.759;93220
7168;23.763;101661
7169;23.766;102996
7170;23.769;94944
7171;23.773;99703
7172;23.776;88445
7173;23.779;94003
7174;23.783;96471
7175;23.786;93582
7176;23.789;92706
7177;23.792;89870
7178;23.796;96110
7179;23.799;87330
7180;23.802;96760
7181;23.806;85475
7182;23.809;93655
7183;23.812;86645
7184;23.816;83647
7185;23.819;97401
7186;23.822;91105
7187;23.825;89486
7188;23.829;90608
7189;23.832;90612
7190;23.835;85616
7191;23.839;83892
7192;23.842;91105
7193;23.845;87700
7194;23.849;90203
7195;23.852;89935
7196;23.855;96476
7197;23.859;85847
7198;23.862;86411
7199;23.865;84557
7200;23.868;92248
7201;23.872;81812
7202;23.875;81452
7203;23.878;88482
7204;23.882;89401
7205;23.885;96611
7206;23.888;90130
7207;23.892;97176
7208;23.895;93715
7209;23.898;93459
7210;23.902;80604
7211;23.905;87644
7212;23.908;80223
7213;23.911;95515
7214;23.915;92972
7215;23.918;85872
7216;23.921;95353
7217;23.925;97883
7218;23.928;91025
7219;23.931;93395
7220;23.935;100139
7221;23.938;96083
7222;23.941;99326
7223;23.944;94569
7224;23.948;103688
7225;23.951;86200
7226;23.954;98277
7227;23.958;94912
7228;23.961;90332
7229;23.964;97211
7230;23.968;95330
7231;23.971;91638
7232;23.975;105508
7233;23.978;103518
7234;23.981;98641
7235;23.984;89175
7236;23.988;95448
7237;23.991;101502
7238;23.994;95717
7239;23.998;100978
7240;24.001;108841
7241;24.004;110673
7242;24.008;111830
7243;24.011;97749
7244;24.014;108496
7245;24.018;115318
7246;24.021;102000
7247;24.024;112793
7248;24.027;115272
7249;24.031;115720
7250;24.034;101826
7251;24.037;111565
7252;24.041;115585
7253;24.044;129525
7254;24.047;117791
7255;24.051;123197
7256;24.054;126920
7257;24.057;136685
7258;24.060;121565
7259;24.064;131571
7260;24.067;124620
7261;24.070;121260
7262;24.074;133282
7263;24.077;135489
7264;24.080;129445
7265;24.084;125660
7266;24.087;134700
7267;24.090;135991
7268;24.094;127980
7269;24.097;132729
7270;24.100;136930
7271;24.103;127567
7272;24.107;138809
7273;24.110;135650
7274;24.113;133374
7275;24.117;142709
7276;24.120;136299
7277;24.123;146579
7278;24.127;138823
7279;24.130;127177
7280;24.133;134049
7281;24.137;132464
7282;24.140;139505
7283;24.143;140742
7284;24.146;132661
7285;24.150;125448
7286;24.153;137070
7287;24.156;136670
7288;24.160;129801
7289;24.163;130234
7290;24.166;123473
7291;24.170;126254
7292;24.173;118835
7293;24.176;121586
7294;24.179;137459
7295;24.183;119957
7296;24.186;128575
7297;24.189;120279
7298;24.193;107739
7299;24.196;116676
7300;24.199;119534
7301;24.203;119122
7302;24.206;110929
7303;24.210;123613
7304;24.213;108670
7305;24.216;117209
7306;24.219;115306
7307;24.223;111385
7308;24.226;109370
7309;24.229;111131
7310;24.233;111076
7311;24.236;109486
7312;24.239;102706
7313;24.243;105239
7314;24.246;105985
7315;24.249;108825
7316;24.253;107584
7317;24.256;109610
7318;24.259;110280
7319;24.262;97122
7320;24.266;104242
7321;24.269;109976
7322;24.272;105074
7323;24.276;105319
7324;24.279;102624
7325;24.282;93352
7326;24.286;96164
7327;24.289;97587
7328;24.292;108258
7329;24.295;106031
7330;24.299;93006
7331;24.302;102553
7332;24.305;99400
7333;24.309;95870
7334;24.312;92848
7335;24.315;93502
7336;24.319;92630
7337;24.322;90320
7338;24.325;86565
7339;24.329;99480
7340;24.332;90401
7341;24.335;95210
7342;24.338;94515
7343;24.342;94554
7344;24.345;94213
7345;24.348;97271
7346;24.352;93715
7347;24.355;92657
7348;24.358;86324
7349;24.362;93743
7350;24.365;89682
7351;24.368;99461
7352;24.372;95902
7353;24.375;91530
7354;24.378;92682
7355;24.381;87164
7356;24.385;92883
7357;24.388;95937
7358;24.391;100737
7359;24.395;95117
7360;24.398;99628
7361;24.401;96029
7362;24.405;100966
7363;24.408;97433
7364;24.411;107475
7365;24.414;112503
7366;24.418;103425
7367;24.421;103744
7368;24.424;103698
7369;24.428;114531
7370;24.431;104339
7371;24.434;101986
7372;24.438;119782
7373;24.441;117573
7374;24.444;116127
7375;24.448;109085
7376;24.451;125216
7377;24.454;118533
7378;24.457;125948
7379;24.461;137651
7380;24.464;132016
7381;24.467;135977
7382;24.471;123962
7383;24.474;138671
7384;24.478;129473
7385;24.481;143513
7386;24.484;131666
7387;24.488;137208
7388;24.491;141150
7389;24.494;134755
7390;24.497;150943
7391;24.501;140389
7392;24.504;148211
7393;24.507;139398
7394;24.511;141494
7395;24.514;143591
7396;24.517;152289
7397;24.521;139398
7398;24.524;152106
7399;24.527;147731
7400;24.531;136968
7401;24.534;144050
7402;24.537;142149
7403;24.540;138883
7404;24.544;136891
7405;24.547;139042
7406;24.550;129030
7407;24.554;140630
7408;24.557;126450
7409;24.560;133179
7410;24.564;130833
7411;24.567;132968
7412;24.570;128523
7413;24.573;122865
7414;24.577;126195
7415;24.580;118600
7416;24.583;121457
7417;24.587;107909
7418;24.590;116624
7419;24.593;113642
7420;24.597;108628
7421;24.600;108282
7422;24.603;112043
7423;24.607;110688
7424;24.610;103835
7425;24.613;105640
7426;24.616;105216
7427;24.620;102837
7428;24.623;102520
7429;24.626;109314
7430;24.630;104026
7431;24.633;104776
7432;24.636;96105
7433;24.640;103563
7434;24.643;105223
7435;24.646;104544
7436;24.649;108763
7437;24.653;102107
7438;24.656;115934
7439;24.659;112789
7440;24.663;115495
7441;24.666;130028
7442;24.669;112621
7443;24.673;126164
7444;24.676;126996
7445;24.679;124901
7446;24.683;133003
7447;24.686;138868
7448;24.689;147730
7449;24.692;153254
7450;24.696;150405
7451;24.699;162435
7452;24.702;165523
7453;24.706;172718
7454;24.709;183543
7455;24.713;183595
7456;24.716;196908
7457;24.719;203098
7458;24.723;215616
7459;24.726;226013
7460;24.729;216036
7461;24.732;236569
7462;24.736;251704
7463;24.739;264967
7464;24.742;264219
7465;24.746;287200
7466;24.749;275994
7467;24.752;311152
7468;24.756;297651
7469;24.759;319979
7470;24.762;318113
7471;24.766;337021
7472;24.769;331378
7473;24.772;369565
7474;24.775;352377
7475;24.779;365342
7476;24.782;343158
7477;24.785;370399
7478;24.789;364032
7479;24.792;362537
7480;24.795;384386
7481;24.799;354570
7482;24.802;364871
7483;24.805;345016
7484;24.808;345459
7485;24.812;351813
7486;24.815;331725
7487;24.818;330244
7488;24.822;327315
7489;24.825;325259
7490;24.828;307930
7491;24.832;297221
7492;24.835;301559
7493;24.838;290949
7494;24.842;301490
7495;24.845;256341
7496;24.848;270923
7497;24.851;262896
7498;24.855;251767
7499;24.858;260664
7500;24.861;224310
7501;24.865;227128
7502;24.868;214446
7503;24.871;213388
7504;24.875;210284
7505;24.878;210530
7506;24.881;200307
7507;24.884;170074
7508;24.888;179121
7509;24.891;182653
7510;24.894;165526
7511;24.898;165683
7512;24.901;153570
7513;24.904;153074
7514;24.908;137346
7515;24.911;139932
7516;24.914;143607
7517;24.918;128999
7518;24.921;125722
7519;24.924;129855
7520;24.927;124926
7521;24.931;134407
7522;24.934;123958
7523;24.937;117943
7524;24.941;126277
7525;24.944;119768
7526;24.947;111399
7527;24.951;113781
7528;24.954;113588
7529;24.957;109998
7530;24.961;110880
7531;24.964;115543
7532;24.967;116282
7533;24.971;122831
7534;24.974;119014
7535;24.977;120684
7536;24.981;119105
7537;24.984;138747
7538;24.987;140808
7539;24.991;138671
7540;24.994;139451
7541;24.997;141669
7542;25.001;145146
7543;25.004;150019
7544;25.007;162421
7545;25.010;179102
7546;25.014;178852
7547;25.017;180051
7548;25.020;196252
7549;25.024;195587
7550;25.027;204688
7551;25.030;208863
7552;25.034;233338
7553;25.037;229746
7554;25.040;241062
7555;25.043;257184
7556;25.047;264455
7557;25.050;279284
7558;25.053;305294
7559;25.057;302411
7560;25.060;309127
7561;25.063;320844
7562;25.067;338961
7563;25.070;344412
7564;25.073;367772
7565;25.077;366281
7566;25.080;382892
7567;25.083;377085
7568;25.086;374599
7569;25.090;395136
7570;25.093;430085
7571;25.096;416707
7572;25.100;423602
7573;25.103;395560
7574;25.106;439347
7575;25.110;414975
7576;25.113;423049
7577;25.116;417285
7578;25.120;431294
7579;25.123;433935
7580;25.126;429198
7581;25.129;421103
7582;25.133;415154
7583;25.136;409545
7584;25.139;391877
7585;25.143;396533
7586;25.146;389354
7587;25.149;388273
7588;25.153;406931
7589;25.156;360607
7590;25.159;362995
7591;25.162;357920
7592;25.166;349548
7593;25.169;323023
7594;25.172;337539
7595;25.176;317842
7596;25.179;307964
7597;25.182;304967
7598;25.186;268908
7599;25.189;280084
7600;25.192;266901
7601;25.196;256507
7602;25.199;256000
7603;25.202;244562
7604;25.205;225086
7605;25.209;215222
7606;25.212;220112
7607;25.216;205242
7608;25.219;193264
7609;25.222;189139
7610;25.226;178403
7611;25.229;173252
7612;25.232;181057
7613;25.236;159794
7614;25.239;175066
7615;25.242;161451
7616;25.245;159339
7617;25.249;148819
7618;25.252;144249
7619;25.255;127933
7620;25.259;133701
7621;25.262;129498
7622;25.265;127222
7623;25.269;125571
7624;25.272;127683
7625;25.275;121743
7626;25.278;120279
7627;25.282;118797
7628;25.285;118916
7629;25.288;108017
7630;25.292;108275
7631;25.295;115150
7632;25.298;110470
7633;25.302;109732
7634;25.305;107903
7635;25.308;105025
7636;25.312;106463
7637;25.315;101895
7638;25.318;105647
7639;25.321;99058
7640;25.325;98374
7641;25.328;99808
7642;25.331;97947
7643;25.335;90938
7644;25.338;102059
7645;25.341;96122
7646;25.345;91470
7647;25.348;91863
7648;25.351;95037
7649;25.355;97376
7650;25.358;94588
7651;25.361;94195
7652;25.364;87679
7653;25.368;87460
7654;25.371;88082
7655;25.374;101948
7656;25.378;95211
7657;25.381;92822
7658;25.384;91684
7659;25.388;90779
7660;25.391;96190
7661;25.394;89977
7662;25.397;90576
7663;25.401;92444
7664;25.404;87524
7665;25.407;88654
7666;25.411;93031
7667;25.414;98067
7668;25.417;94072
7669;25.421;96641
7670;25.424;86219
7671;25.427;98774
7672;25.431;89946
7673;25.434;89748
7674;25.437;87244
7675;25.440;84715
7676;25.444;87628
7677;25.447;99699
7678;25.450;90326
7679;25.454;93891
7680;25.457;95467
7681;25.460;89973
7682;25.464;89377
7683;25.467;87113
7684;25.471;93766
7685;25.474;95026
7686;25.477;87642
7687;25.480;93551
7688;25.484;97999
7689;25.487;91116
7690;25.490;96664
7691;25.494;92776
7692;25.497;88806
7693;25.500;85944
7694;25.504;90258
7695;25.507;92495
7696;25.510;86620
7697;25.513;91007
7698;25.517;97064
7699;25.520;96648
7700;25.523;89882
7701;25.527;93399
7702;25.530;88435
7703;25.533;87230
7704;25.537;89940
7705;25.540;89429
7706;25.543;78259
7707;25.547;85878
7708;25.550;91387
7709;25.553;89267
7710;25.556;94424
7711;25.560;88647
7712;25.563;88877
7713;25.566;81449
7714;25.570;81176
7715;25.573;87229
7716;25.576;85313
7717;25.580;84650
7718;25.583;89813
7719;25.586;86630
7720;25.590;88646
7721;25.593;83537
7722;25.596;82615
7723;25.599;83318
7724;25.603;92831
7725;25.606;85934
7726;25.609;83380
7727;25.613;86227
7728;25.616;86377
7729;25.619;88193
7730;25.623;87379
7731;25.626;91017
7732;25.629;81571
7733;25.632;84677
7734;25.636;93857
7735;25.639;88652
7736;25.642;91523
7737;25.646;91000
7738;25.649;85270
7739;25.652;80607
7740;25.656;99020
7741;25.659;82490
7742;25.662;88390
7743;25.666;84297
7744;25.669;85640
7745;25.672;88406
7746;25.675;79540
7747;25.679;85271
7748;25.682;85303
7749;25.685;98739
7750;25.689;90212
7751;25.692;82504
7752;25.695;86096
7753;25.699;84168
7754;25.702;92577
7755;25.705;76042
7756;25.709;86335
7757;25.712;88596
7758;25.715;88135
7759;25.719;82253
7760;25.722;87419
7761;25.725;88399
7762;25.729;91766
7763;25.732;94788
7764;25.735;86384
7765;25.739;88325
7766;25.742;87099
7767;25.745;88762
7768;25.748;86512
7769;25.752;82236
7770;25.755;87374
7771;25.758;88294
7772;25.762;83616
7773;25.765;82275
7774;25.768;82316
7775;25.772;87348
7776;25.775;95990
7777;25.778;83795
7778;25.782;88899
7779;25.785;88905
7780;25.788;91760
7781;25.791;89034
7782;25.795;88141
7783;25.798;98140
7784;25.801;84436
7785;25.805;101701
7786;25.808;86975
7787;25.811;92783
7788;25.815;92291
7789;25.818;91492
7790;25.821;90507
7791;25.825;92410
7792;25.828;96015
7793;25.831;89711
7794;25.834;90250
7795;25.838;92053
7796;25.841;91657
7797;25.844;91716
7798;25.848;88310
7799;25.851;88743
7800;25.854;89426
7801;25.858;87313
7802;25.861;90799
7803;25.864;87193
7804;25.867;93367
7805;25.871;83134
7806;25.874;81886
7807;25.877;91563
7808;25.881;91269
7809;25.884;83195
7810;25.887;90722
7811;25.891;85331
7812;25.894;82629
7813;25.897;92013
7814;25.901;84574
7815;25.904;82234
7816;25.907;86620
7817;25.910;94166
7818;25.914;91078
7819;25.917;87561
7820;25.920;88027
7821;25.924;87682
7822;25.927;82735
7823;25.930;85057
7824;25.934;85237
7825;25.937;95252
7826;25.940;86682
7827;25.944;86930
7828;25.947;94770
7829;25.950;82058
7830;25.953;86542
7831;25.957;85454
7832;25.960;86462
7833;25.963;91314
7834;25.967;81633
7835;25.970;93951
7836;25.974;82780
7837;25.977;84384
7838;25.980;85947
7839;25.984;99815
7840;25.987;92316
7841;25.990;84013
7842;25.993;85369
7843;25.997;87899
7844;26.000;77843
7845;26.003;87062
7846;26.007;83917
7847;26.010;82807
7848;26.013;83400
7849;26.017;84307
7850;26.020;85812
7851;26.023;79932
7852;26.026;82326
7853;26.030;91978
7854;26.033;84246
7855;26.036;91970
7856;26.040;81039
7857;26.043;82767
7858;26.046;90685
7859;26.050;81176
7860;26.053;85985
7861;26.056;80996
7862;26.060;89572
7863;26.063;83124
7864;26.066;84129
7865;26.069;88668
7866;26.073;83494
7867;26.076;89835
7868;26.079;84213
7869;26.083;82354
7870;26.086;83298
7871;26.089;96836
7872;26.093;88308
7873;26.096;82994
7874;26.099;85028
7875;26.102;81813
7876;26.106;83023
7877;26.109;81939
7878;26.112;93562
7879;26.116;91751
7880;26.119;82018
7881;26.122;85958
7882;26.126;85214
7883;26.129;77542
7884;26.132;87736
7885;26.136;97670
7886;26.139;78066
7887;26.142;77124
7888;26.145;90219
7889;26.149;85186
7890;26.152;91643
7891;26.155;87559
7892;26.159;83470
7893;26.162;85896
7894;26.165;92112
7895;26.169;91384
7896;26.172;84001
7897;26.175;87398
7898;26.179;81652
7899;26.182;83157
7900;26.185;84123
7901;26.188;77081
7902;26.192;88707
7903;26.195;81061
7904;26.198;81383
7905;26.202;81843
7906;26.205;92299
7907;26.209;94981
7908;26.212;84799
7909;26.215;85472
7910;26.219;89109
7911;26.222;91849
7912;26.225;94113
7913;26.228;85852
7914;26.232;86641
7915;26.235;84103
7916;26.238;82947
7917;26.242;85730
7918;26.245;93336
7919;26.248;85554
7920;26.252;85685
7921;26.255;86327
7922;26.258;80768
7923;26.261;84498
7924;26.265;85215
7925;26.268;83517
7926;26.271;93004
7927;26.275;86540
7928;26.278;90327
7929;26.281;86472
7930;26.285;90902
7931;26.288;89447
7932;26.291;90033
7933;26.295;84195
7934;26.298;82504
7935;26.301;91726
7936;26.304;89107
7937;26.308;89320
7938;26.311;88562
7939;26.314;89870
7940;26.318;95492
7941;26.321;89585
7942;26.324;96295
7943;26.328;102993
7944;26.331;84816
7945;26.334;93429
7946;26.337;99822
7947;26.341;99993
7948;26.344;99245
7949;26.347;95135
7950;26.351;104240
7951;26.354;103700
7952;26.357;99312
7953;26.361;95348
7954;26.364;93059
7955;26.367;96829
7956;26.371;103378
7957;26.374;107990
7958;26.377;100873
7959;26.380;110025
7960;26.384;92872
7961;26.387;94168
7962;26.390;111213
7963;26.394;102706
7964;26.397;105888
7965;26.400;103039
7966;26.404;107393
7967;26.407;107132
7968;26.410;92648
7969;26.414;104667
7970;26.417;108320
7971;26.420;106030
7972;26.423;96086
7973;26.427;94664
7974;26.430;95822
7975;26.433;100763
7976;26.437;98909
7977;26.440;95600
7978;26.443;97115
7979;26.447;95028
7980;26.450;101287
7981;26.453;96568
7982;26.456;90594
7983;26.460;91980
7984;26.463;93612
7985;26.466;99203
7986;26.470;101550
7987;26.473;91234
7988;26.477;99363
7989;26.480;91525
7990;26.483;96103
7991;26.487;91106
7992;26.490;96767
7993;26.493;97862
7994;26.496;89942
7995;26.500;86958
7996;26.503;92011
7997;26.506;89155
7998;26.510;84682
7999;26.513;87478
8000;26.516;90342
8001;26.520;83096
8002;26.523;87737
8003;26.526;89460
8004;26.530;86296
8005;26.533;88625
8006;26.536;87086
8007;26.539;91719
8008;26.543;89937
8009;26.546;89048
8010;26.549;87456
8011;26.553;86796
8012;26.556;85891
8013;26.559;90255
8014;26.563;84650
8015;26.566;86493
8016;26.569;88357
8017;26.573;85525
8018;26.576;88272
8019;26.579;87657
8020;26.582;89543
8021;26.586;88409
8022;26.589;85669
8023;26.592;88658
8024;26.596;90160
8025;26.599;98291
8026;26.602;86911
8027;26.606;80154
8028;26.609;90940
8029;26.612;83971
8030;26.615;83935
8031;26.619;93380
8032;26.622;87935
8033;26.625;83771
8034;26.629;88078
8035;26.632;93647
8036;26.635;80932
8037;26.639;88214
8038;26.642;90409
8039;26.645;88370
8040;26.649;86140
8041;26.652;78813
8042;26.655;90186
8043;26.658;92613
8044;26.662;87057
8045;26.665;99364
8046;26.668;83925
8047;26.672;83698
8048;26.675;83396
8049;26.678;80739
8050;26.682;84691
8051;26.685;87610
8052;26.688;80469
8053;26.691;86907
8054;26.695;88640
8055;26.698;92742
8056;26.701;85493
8057;26.705;82050
8058;26.708;86320
8059;26.712;81011
8060;26.715;84030
8061;26.718;89991
8062;26.722;79032
8063;26.725;83863
8064;26.728;89276
8065;26.731;87305
8066;26.735;84856
8067;26.738;83451
8068;26.741;84949
8069;26.745;79073
8070;26.748;77562
8071;26.751;87437
8072;26.755;84192
8073;26.758;87596
8074;26.761;81834
8075;26.765;82868
8076;26.768;81110
8077;26.771;86179
8078;26.774;86416
8079;26.778;92477
8080;26.781;78742
8081;26.784;83865
8082;26.788;85605
8083;26.791;87513
8084;26.794;90359
8085;26.798;80734
8086;26.801;87763
8087;26.804;83207
8088;26.808;91805
8089;26.811;78955
8090;26.814;86787
8091;26.817;86230
8092;26.821;85209
8093;26.824;78262
8094;26.827;84969
8095;26.831;76064
8096;26.834;81108
8097;26.837;82902
8098;26.841;86980
8099;26.844;85640
8100;26.847;86297
8101;26.850;86701
8102;26.854;87028
8103;26.857;95505
8104;26.860;88097
8105;26.864;84895
8106;26.867;83955
8107;26.870;82543
8108;26.874;83962
8109;26.877;83360
8110;26.880;97523
8111;26.884;86133
8112;26.887;98085
8113;26.890;87808
8114;26.893;96822
8115;26.897;89756
8116;26.900;89945
8117;26.903;92630
8118;26.907;88807
8119;26.910;87758
8120;26.913;89009
8121;26.917;87035
8122;26.920;87556
8123;26.923;84556
8124;26.926;93979
8125;26.930;82233
8126;26.933;96648
8127;26.936;94480
8128;26.940;86748
8129;26.943;88807
8130;26.946;81420
8131;26.950;85048
8132;26.953;91597
8133;26.956;86628
8134;26.960;85487
8135;26.963;86698
8136;26.966;79211
8137;26.970;81711
8138;26.973;89003
8139;26.976;85910
8140;26.980;82643
8141;26.983;90221
8142;26.986;90382
8143;26.990;87302
8144;26.993;88568
8145;26.996;84151
8146;27.000;81707
8147;27.003;88571
8148;27.006;87734
8149;27.009;84181
8150;27.013;86531
8151;27.016;85367
8152;27.019;84603
8153;27.023;81707
8154;27.026;81088
8155;27.029;86355
8156;27.033;78313
8157;27.036;84229
8158;27.039;88844
8159;27.043;85379
8160;27.046;85513
8161;27.049;80784
8162;27.052;81511
8163;27.056;77729
8164;27.059;82177
8165;27.062;79116
8166;27.066;85948
8167;27.069;80958
8168;27.072;84019
8169;27.076;88161
8170;27.079;84271
8171;27.082;89536
8172;27.086;81192
8173;27.089;84773
8174;27.092;84479
8175;27.095;86989
8176;27.099;90204
8177;27.102;92024
8178;27.105;87001
8179;27.109;80322
8180;27.112;90553
8181;27.115;84487
8182;27.119;78256
8183;27.122;83051
8184;27.125;84872
8185;27.128;90359
8186;27.132;88830
8187;27.135;79526
8188;27.138;90125
8189;27.142;87573
8190;27.145;86293
8191;27.148;78580
8192;27.152;88014
8193;27.155;79925
8194;27.158;81193
8195;27.162;82225
8196;27.165;82177
8197;27.168;86263
8198;27.171;87691
8199;27.175;81520
8200;27.178;79942
8201;27.181;84846
8202;27.185;82942
8203;27.188;86682
8204;27.191;83061
8205;27.195;90418
8206;27.198;86456
8207;27.201;84021
8208;27.204;79005
8209;27.208;80030
8210;27.211;82977
8211;27.215;86797
8212;27.218;84690
8213;27.221;85360
8214;27.225;81146
8215;27.228;91344
8216;27.231;86295
8217;27.235;79391
8218;27.238;82738
8219;27.241;78820
8220;27.244;87791
8221;27.248;91653
8222;27.251;87175
8223;27.254;82405
8224;27.258;89541
8225;27.261;81394
8226;27.264;77532
8227;27.268;87978
8228;27.271;76686
8229;27.274;85556
8230;27.278;88005
8231;27.281;85022
8232;27.284;90375
8233;27.287;81068
8234;27.291;85155
8235;27.294;77273
8236;27.297;87654
8237;27.301;81050
8238;27.304;85293
8239;27.307;75371
8240;27.311;82996
8241;27.314;85724
8242;27.317;82017
8243;27.321;78155
8244;27.324;84842
8245;27.327;81623
8246;27.330;91052
8247;27.334;79894
8248;27.337;83774
8249;27.340;80862
8250;27.344;83677
8251;27.347;90973
8252;27.350;83796
8253;27.354;78222
8254;27.357;82414
8255;27.360;93332
8256;27.363;83099
8257;27.367;77449
8258;27.370;86640
8259;27.373;84700
8260;27.377;85900
8261;27.380;84911
8262;27.383;79674
8263;27.387;80089
8264;27.390;77447
8265;27.393;88818
8266;27.397;79220
8267;27.400;90502
8268;27.403;76529
8269;27.406;82536
8270;27.410;82338
8271;27.413;81621
8272;27.416;76229
8273;27.420;85074
8274;27.423;80961
8275;27.426;89917
8276;27.430;78730
8277;27.433;84091
8278;27.436;86877
8279;27.440;79352
8280;27.443;86284
8281;27.446;80397
8282;27.449;87268
8283;27.453;81056
8284;27.456;78433
8285;27.459;84844
8286;27.463;82847
8287;27.466;84673
8288;27.470;87058
8289;27.473;87434
8290;27.476;81975
8291;27.480;84538
8292;27.483;85736
8293;27.486;90516
8294;27.489;84031
8295;27.493;79025
8296;27.496;80831
8297;27.499;82070
8298;27.503;81083
8299;27.506;82060
8300;27.509;83862
8301;27.513;81840
8302;27.516;86561
8303;27.519;84941
8304;27.522;85782
8305;27.526;79341
8306;27.529;80065
8307;27.532;84142
8308;27.536;78353
8309;27.539;88598
8310;27.542;75847
8311;27.546;84349
8312;27.549;80646
8313;27.552;85579
8314;27.556;80158
8315;27.559;84073
8316;27.562;87511
8317;27.565;87963
8318;27.569;78451
8319;27.572;79643
8320;27.575;81616
8321;27.579;81691
8322;27.582;78192
8323;27.585;80622
8324;27.589;82856
8325;27.592;84032
8326;27.595;76467
8327;27.598;77450
8328;27.602;77081
8329;27.605;90283
8330;27.608;81116
8331;27.612;86414
8332;27.615;87678
8333;27.618;89982
8334;27.622;83871
8335;27.625;84929
8336;27.628;83557
8337;27.632;77711
8338;27.635;83717
8339;27.638;83070
8340;27.641;77123
8341;27.645;82669
8342;27.648;88440
8343;27.651;84287
8344;27.655;81555
8345;27.658;84798
8346;27.661;82638
8347;27.665;85846
8348;27.668;81168
8349;27.671;78043
8350;27.675;86608
8351;27.678;81681
8352;27.681;88030
8353;27.684;93259
8354;27.688;88776
8355;27.691;89756
8356;27.694;83106
8357;27.698;87240
8358;27.701;81309
8359;27.704;81021
8360;27.708;79893
8361;27.711;84831
8362;27.715;89962
8363;27.718;82519
8364;27.721;85190
8365;27.724;82900
8366;27.728;87342
8367;27.731;83929
8368;27.734;87885
8369;27.738;81973
8370;27.741;82428
8371;27.744;78604
8372;27.748;87140
8373;27.751;85190
8374;27.754;76031
8375;27.757;84958
8376;27.761;80921
8377;27.764;84865
8378;27.767;82722
8379;27.771;78717
8380;27.774;72991
8381;27.777;85004
8382;27.781;85847
8383;27.784;79790
8384;27.787;76641
8385;27.791;85492
8386;27.794;86110
8387;27.797;80914
8388;27.800;79942
8389;27.804;85494
8390;27.807;83032
8391;27.810;87187
8392;27.814;82064
8393;27.817;84805
8394;27.820;87465
8395;27.824;85230
8396;27.827;80753
8397;27.830;80917
8398;27.833;89575
8399;27.837;72454
8400;27.840;89012
8401;27.843;82634
8402;27.847;77285
8403;27.850;84209
8404;27.853;82886
8405;27.857;80701
8406;27.860;87490
8407;27.863;84944
8408;27.867;81383
8409;27.870;85114
8410;27.873;83337
8411;27.876;89486
8412;27.880;68781
8413;27.883;82114
8414;27.886;81631
8415;27.890;81038
8416;27.893;87367
8417;27.896;89589
8418;27.900;84089
8419;27.903;84615
8420;27.906;85596
8421;27.910;88732
8422;27.913;82994
8423;27.916;91350
8424;27.919;82083
8425;27.923;79243
8426;27.926;88521
8427;27.929;84403
8428;27.933;82961
8429;27.936;78507
8430;27.939;86637
8431;27.943;81402
8432;27.946;76560
8433;27.949;82141
8434;27.952;86308
8435;27.956;93401
8436;27.959;84399
8437;27.962;93386
8438;27.966;85645
8439;27.969;86126
8440;27.973;82783
8441;27.976;82510
8442;27.979;86804
8443;27.983;75214
8444;27.986;76698
8445;27.989;88599
8446;27.992;74352
8447;27.996;86062
8448;27.999;82915
8449;28.002;84126
8450;28.006;86315
8451;28.009;82399
8452;28.012;83769
8453;28.016;84530
8454;28.019;88912
8455;28.022;87045
8456;28.026;85872
8457;28.029;89422
8458;28.032;85690
8459;28.035;79031
8460;28.039;87695
8461;28.042;86130
8462;28.045;86485
8463;28.049;75854
8464;28.052;88011
8465;28.055;88151
8466;28.059;79228
8467;28.062;83350
8468;28.065;86658
8469;28.069;85663
8470;28.072;90464
8471;28.075;81211
8472;28.078;81134
8473;28.082;86973
8474;28.085;77731
8475;28.088;83599
8476;28.092;82640
8477;28.095;83197
8478;28.098;86555
8479;28.102;82285
8480;28.105;84656
8481;28.108;76827
8482;28.111;88592
8483;28.115;77484
8484;28.118;77486
8485;28.121;84414
8486;28.125;84458
8487;28.128;80712
8488;28.131;83113
8489;28.135;83010
8490;28.138;91333
8491;28.141;82169
8492;28.145;86862
8493;28.148;85471
8494;28.151;81435
8495;28.154;88448
8496;28.158;79206
8497;28.161;84856
8498;28.164;88034
8499;28.168;86746
8500;28.171;79847
8501;28.174;77538
8502;28.178;86440
8503;28.181;89193
8504;28.184;78945
8505;28.187;84474
8506;28.191;85105
8507;28.194;78244
8508;28.197;80054
8509;28.201;85032
8510;28.204;84417
8511;28.208;81503
8512;28.211;90854
8513;28.214;85893
8514;28.218;84409
8515;28.221;82632
8516;28.224;76184
8517;28.227;79619
8518;28.231;87874
8519;28.234;86671
8520;28.237;91698
8521;28.241;84838
8522;28.244;87664
8523;28.247;82666
8524;28.251;82522
8525;28.254;83203
8526;28.257;80210
8527;28.261;82496
8528;28.264;79702
8529;28.267;78908
8530;28.270;86444
8531;28.274;86117
8532;28.277;76818
8533;28.280;77444
8534;28.284;85157
8535;28.287;81558
8536;28.290;81762
8537;28.294;83702
8538;28.297;82151
8539;28.300;82709
8540;28.304;82070
8541;28.307;90352
8542;28.310;80248
8543;28.313;78675
8544;28.317;85568
8545;28.320;88996
8546;28.323;85673
8547;28.327;86318
8548;28.330;83594
8549;28.333;85675
8550;28.337;80027
8551;28.340;84831
8552;28.343;84644
8553;28.346;87760
8554;28.350;82018
8555;28.353;79326
8556;28.356;92697
8557;28.360;77282
8558;28.363;72320
8559;28.366;76541
8560;28.370;79554
8561;28.373;81256
8562;28.376;78204
8563;28.380;77296
8564;28.383;87033
8565;28.386;84536
8566;28.389;81059
8567;28.393;83031
8568;28.396;78036
8569;28.399;73614
8570;28.403;77749
8571;28.406;81560
8572;28.409;82490
8573;28.413;81456
8574;28.416;86252
8575;28.419;86211
8576;28.422;85129
8577;28.426;79563
8578;28.429;86308
8579;28.432;81387
8580;28.436;85187
8581;28.439;80056
8582;28.442;77955
8583;28.446;78804
8584;28.449;88348
8585;28.452;79308
8586;28.456;71130
8587;28.459;83904
8588;28.462;81297
8589;28.465;87146
8590;28.469;79101
8591;28.472;82844
8592;28.476;75215
8593;28.479;70044
8594;28.482;82437
8595;28.486;87579
8596;28.489;87422
8597;28.492;86127
8598;28.496;75712
8599;28.499;85430
8600;28.502;83727
8601;28.505;81685
8602;28.509;82966
8603;28.512;89537
8604;28.515;84370
8605;28.519;79626
8606;28.522;83173
8607;28.525;87553
8608;28.529;79425
8609;28.532;83828
8610;28.535;90539
8611;28.539;80215
8612;28.542;81538
8613;28.545;83282
8614;28.548;92827
8615;28.552;76885
8616;28.555;88013
8617;28.558;82281
8618;28.562;78621
8619;28.565;85686
8620;28.568;89384
8621;28.572;85736
8622;28.575;82568
8623;28.578;92231
8624;28.581;72848
8625;28.585;73932
8626;28.588;85822
8627;28.591;80989
8628;28.595;80416
8629;28.598;87262
8630;28.601;81503
8631;28.605;84962
8632;28.608;85688
8633;28.611;80877
8634;28.615;83882
8635;28.618;86461
8636;28.621;88077
8637;28.624;87180
8638;28.628;71698
8639;28.631;79827
8640;28.634;91030
8641;28.638;79191
8642;28.641;82723
8643;28.644;75482
8644;28.648;88678
8645;28.651;80248
8646;28.654;83411
8647;28.657;88544
8648;28.661;84913
8649;28.664;85182
8650;28.667;87931
8651;28.671;81341
8652;28.674;81159
8653;28.677;78923
8654;28.681;77379
8655;28.684;79308
8656;28.687;76830
8657;28.691;83702
8658;28.694;88318
8659;28.697;83337
8660;28.700;87128
8661;28.704;86841
8662;28.707;82956
8663;28.711;78012
8664;28.714;91584
8665;28.717;79785
8666;28.721;88790
8667;28.724;81588
8668;28.727;76056
8669;28.731;97116
8670;28.734;83658
8671;28.737;87208
8672;28.740;91283
8673;28.744;83360
8674;28.747;83116
8675;28.750;87529
8676;28.754;89995
8677;28.757;91292
8678;28.760;89662
8679;28.764;85812
8680;28.767;84214
8681;28.770;77349
8682;28.774;82958
8683;28.777;82254
8684;28.780;84284
8685;28.783;84252
8686;28.787;86098
8687;28.790;80631
8688;28.793;80057
8689;28.797;92544
8690;28.800;80688
8691;28.803;79507
8692;28.807;82827
8693;28.810;84704
8694;28.813;87025
8695;28.816;83993
8696;28.820;86429
8697;28.823;76941
8698;28.826;89412
8699;28.830;75340
8700;28.833;70835
8701;28.836;79985
8702;28.840;82608
8703;28.843;75349
8704;28.846;85763
8705;28.850;87045
8706;28.853;83622
8707;28.856;84197
8708;28.859;81561
8709;28.863;85023
8710;28.866;72770
8711;28.869;82626
8712;28.873;88189
8713;28.876;81730
8714;28.879;77879
8715;28.883;82675
8716;28.886;84562
8717;28.889;83453
8718;28.893;78303
8719;28.896;76971
8720;28.899;86374
8721;28.902;80966
8722;28.906;78185
8723;28.909;87993
8724;28.912;89175
8725;28.916;85367
8726;28.919;81815
8727;28.922;90484
8728;28.926;81587
8729;28.929;82967
8730;28.932;76101
8731;28.935;81655
8732;28.939;79418
8733;28.942;83552
8734;28.945;85181
8735;28.949;84809
8736;28.952;86996
8737;28.955;75603
8738;28.959;83634
8739;28.962;87771
8740;28.965;88001
8741;28.969;85274
8742;28.972;82462
8743;28.975;82697
8744;28.979;86917
8745;28.982;81261
8746;28.985;83211
8747;28.989;78784
8748;28.992;81216
8749;28.995;88766
8750;28.999;82178
8751;29.002;82668
8752;29.005;76956
8753;29.009;84526
8754;29.012;75320
8755;29.015;86394
8756;29.018;82620
8757;29.022;78885
8758;29.025;77821
8759;29.028;84954
8760;29.032;77205
8761;29.035;78830
8762;29.038;88261
8763;29.042;90834
8764;29.045;75858
8765;29.048;77522
8766;29.051;81875
8767;29.055;80457
8768;29.058;85720
8769;29.061;83091
8770;29.065;81528
8771;29.068;86270
8772;29.071;81468
8773;29.075;77648
8774;29.078;81141
8775;29.081;77932
8776;29.085;82191
8777;29.088;80400
8778;29.091;79155
8779;29.094;83237
8780;29.098;75815
8781;29.101;82036
8782;29.104;81473
8783;29.108;83756
8784;29.111;92879
8785;29.114;86214
8786;29.118;83363
8787;29.121;81787
8788;29.124;86593
8789;29.128;84082
8790;29.131;78919
8791;29.134;77671
8792;29.137;79032
8793;29.141;86845
8794;29.144;79923
8795;29.147;79387
8796;29.151;84561
8797;29.154;81188
8798;29.157;90331
8799;29.161;80395
8800;29.164;80117
8801;29.167;83313
8802;29.170;80046
8803;29.174;91043
8804;29.177;82310
8805;29.180;83393
8806;29.184;80035
8807;29.187;82827
8808;29.190;86613
8809;29.194;78000
8810;29.197;87725
8811;29.200;77454
8812;29.204;86034
8813;29.207;85399
8814;29.210;78584
8815;29.214;89534
8816;29.217;83871
8817;29.220;81986
8818;29.224;87778
8819;29.227;79277
8820;29.230;78205
8821;29.234;78176
8822;29.237;82629
8823;29.240;78791
8824;29.244;84621
8825;29.247;77998
8826;29.250;91649
8827;29.253;75144
8828;29.257;73366
8829;29.260;77257
8830;29.263;78547
8831;29.267;76495
8832;29.270;81960
8833;29.273;89769
8834;29.277;85434
8835;29.280;81411
8836;29.283;81861
8837;29.286;85206
8838;29.290;82649
8839;29.293;77473
8840;29.296;83050
8841;29.300;73279
8842;29.303;82331
8843;29.306;83273
8844;29.310;84920
8845;29.313;79823
8846;29.316;72613
8847;29.320;85675
8848;29.323;82811
8849;29.326;84486
8850;29.329;90078
8851;29.333;85108
8852;29.336;87582
8853;29.339;85988
8854;29.343;83796
8855;29.346;87078
8856;29.349;87587
8857;29.353;83105
8858;29.356;87044
8859;29.359;77546
8860;29.363;75282
8861;29.366;86148
8862;29.369;83294
8863;29.372;84709
8864;29.376;80284
8865;29.379;81763
8866;29.382;83935
8867;29.386;79145
8868;29.389;80725
8869;29.392;81356
8870;29.396;82659
8871;29.399;86067
8872;29.402;76536
8873;29.405;83576
8874;29.409;72548
8875;29.412;84921
8876;29.415;86628
8877;29.419;90788
8878;29.422;76151
8879;29.425;87012
8880;29.429;77552
8881;29.432;80445
8882;29.435;81436
8883;29.439;74707
8884;29.442;82009
8885;29.445;79539
8886;29.448;81271
8887;29.452;79649
8888;29.455;80070
8889;29.458;85577
8890;29.462;71439
8891;29.465;76893
8892;29.468;86392
8893;29.472;76705
8894;29.475;85773
8895;29.479;84000
8896;29.482;88048
8897;29.485;75255
8898;29.488;85791
8899;29.492;75005
8900;29.495;85813
8901;29.498;84491
8902;29.502;86781
8903;29.505;84663
8904;29.508;86496
8905;29.512;73786
8906;29.515;78137
8907;29.518;83116
8908;29.522;81014
8909;29.525;82156
8910;29.528;82562
8911;29.531;78061
8912;29.535;82211
8913;29.538;86033
8914;29.541;78051
8915;29.545;84826
8916;29.548;80096
8917;29.551;81485
8918;29.555;84774
8919;29.558;84028
8920;29.561;83291
8921;29.564;79475
8922;29.568;74819
8923;29.571;79768
8924;29.574;82701
8925;29.578;84665
8926;29.581;75561
8927;29.584;81745
8928;29.588;84877
8929;29.591;83185
8930;29.594;83582
8931;29.598;82268
8932;29.601;81233
8933;29.604;82909
8934;29.607;77533
8935;29.611;82329
8936;29.614;77000
8937;29.617;81118
8938;29.621;80619
8939;29.624;85020
8940;29.627;80036
8941;29.631;84120
8942;29.634;87053
8943;29.637;83208
8944;29.640;84896
8945;29.644;82073
8946;29.647;84934
8947;29.650;76795
8948;29.654;80191
8949;29.657;77638
8950;29.660;84098
8951;29.664;79222
8952;29.667;84219
8953;29.670;84720
8954;29.674;77228
8955;29.677;83195
8956;29.680;88924
8957;29.683;77606
8958;29.687;77829
8959;29.690;84811
8960;29.693;77218
8961;29.697;78733
8962;29.700;71520
8963;29.703;78576
8964;29.707;83683
8965;29.710;84918
8966;29.714;88016
8967;29.717;93710
8968;29.720;86933
8969;29.723;78639
8970;29.727;76938
8971;29.730;78345
8972;29.733;83968
8973;29.737;82287
8974;29.740;82149
8975;29.743;79775
8976;29.747;80570
8977;29.750;85002
8978;29.753;86316
8979;29.757;85288
8980;29.760;79725
8981;29.763;75660
8982;29.766;82836
8983;29.770;77689
8984;29.773;90342
8985;29.776;80948
8986;29.780;87660
8987;29.783;82832
8988;29.786;81244
8989;29.790;78905
8990;29.793;83456
8991;29.796;79440
8992;29.799;84398
8993;29.803;86628
8994;29.806;90494
8995;29.809;79391
8996;29.813;80335
8997;29.816;84772
8998;29.819;77426
8999;29.823;85489
9000;29.826;79205
9001;29.829;79384
9002;29.833;81973
9003;29.836;79276
9004;29.839;80698
9005;29.842;85267
9006;29.846;83873
9007;29.849;80880
9008;29.852;79732
9009;29.856;88746
9010;29.859;76939
9011;29.862;84930
9012;29.866;79647
9013;29.869;85686
9014;29.872;76613
9015;29.875;83500
9016;29.879;85606
9017;29.882;83942
9018;29.885;86241
9019;29.889;86666
9020;29.892;85641
9021;29.895;82183
9022;29.899;88528
9023;29.902;83253
9024;29.905;82218
9025;29.909;81479
9026;29.912;84174
9027;29.915;83506
9028;29.918;77183
9029;29.922;89617
9030;29.925;82221
9031;29.928;77290
9032;29.932;81962
9033;29.935;85068
9034;29.938;83186
9035;29.942;73914
9036;29.945;77502
9037;29.948;81870
9038;29.952;83416
9039;29.955;74748
9040;29.958;82056
9041;29.961;82002
9042;29.965;78168
9043;29.968;81418
9044;29.972;80038
9045;29.975;81553
9046;29.978;78128
9047;29.982;80015
9048;29.985;77679
9049;29.988;77794
9050;29.992;83904
9051;29.995;80716
9052;29.998;71517
9053;30.001;82331
9054;30.005;85948
9055;30.008;85262
9056;30.011;83105
9057;30.015;82315
9058;30.018;80821
9059;30.021;74473
9060;30.025;89301
9061;30.028;83450
9062;30.031;74787
9063;30.034;82653
9064;30.038;79339
9065;30.041;78508
9066;30.044;83172
9067;30.048;80157
9068;30.051;82021
9069;30.054;82646
9070;30.058;83048
9071;30.061;84497
9072;30.064;82030
9073;30.068;83875
9074;30.071;77121
9075;30.074;81197
9076;30.077;80865
9077;30.081;78861
9078;30.084;85570
9079;30.087;81004
9080;30.091;77093
9081;30.094;80590
9082;30.097;81203
9083;30.101;86076
9084;30.104;78971
9085;30.107;74458
9086;30.111;80596
9087;30.114;78131
9088;30.117;80495
9089;30.120;82118
9090;30.124;89534
9091;30.127;82838
9092;30.130;84949
9093;30.134;78352
9094;30.137;80974
9095;30.140;78597
9096;30.144;77538
9097;30.147;74782
9098;30.150;81779
9099;30.153;81465
9100;30.157;75961
9101;30.160;85922
9102;30.163;85042
9103;30.167;88911
9104;30.170;83328
9105;30.173;80566
9106;30.177;75840
9107;30.180;70881
9108;30.183;84346
9109;30.187;87656
9110;30.190;71858
9111;30.193;78466
9112;30.196;88076
9113;30.200;79578
9114;30.203;80572
9115;30.206;84345
9116;30.210;83753
9117;30.213;84177
9118;30.217;78934
9119;30.220;79131
9120;30.223;85462
9121;30.227;77964
9122;30.230;81597
9123;30.233;80405
9124;30.236;82286
9125;30.240;86647
9126;30.243;75623
9127;30.246;81292
9128;30.250;75464
9129;30.253;78367
9130;30.256;80702
9131;30.260;86121
9132;30.263;80973
9133;30.266;74787
9134;30.269;87185
9135;30.273;80197
9136;30.276;78242
9137;30.279;82195
9138;30.283;78621
9139;30.286;77847
9140;30.289;82891
9141;30.293;73273
9142;30.296;88737
9143;30.299;76212
9144;30.303;81319
9145;30.306;80521
9146;30.309;84466
9147;30.312;76232
9148;30.316;77694
9149;30.319;84424
9150;30.322;84789
9151;30.326;81064
9152;30.329;92372
9153;30.332;76244
9154;30.336;84423
9155;30.339;84383
9156;30.342;82262
9157;30.346;78647
9158;30.349;79501
9159;30.352;76846
9160;30.355;80354
9161;30.359;84786
9162;30.362;78248
9163;30.365;83970
9164;30.369;82622
9165;30.372;84738
9166;30.375;84153
9167;30.379;73643
9168;30.382;82074
9169;30.385;78347
9170;30.388;81927
9171;30.392;72028
9172;30.395;82627
9173;30.398;76529
9174;30.402;80222
9175;30.405;77846
9176;30.408;81718
9177;30.412;82454
9178;30.415;85365
9179;30.418;79140
9180;30.422;75308
9181;30.425;89780
9182;30.428;83490
9183;30.431;72548
9184;30.435;81979
9185;30.438;79415
9186;30.441;81770
9187;30.445;81396
9188;30.448;84977
9189;30.451;88836
9190;30.455;89188
9191;30.458;81354
9192;30.461;83898
9193;30.464;76760
9194;30.468;75573
9195;30.471;78253
9196;30.475;81279
9197;30.478;74015
9198;30.481;80235
9199;30.485;84033
9200;30.488;77553
9201;30.491;77665
9202;30.495;84991
9203;30.498;74892
9204;30.501;78003
9205;30.504;82762
9206;30.508;77697
9207;30.511;80204
9208;30.514;82859
9209;30.518;80133
9210;30.521;79930
9211;30.524;82484
9212;30.528;81565
9213;30.531;79481
9214;30.534;77341
9215;30.538;83533
9216;30.541;84326
9217;30.544;78806
9218;30.547;82986
9219;30.551;80513
9220;30.554;79336
9221;30.557;84577
9222;30.561;80859
9223;30.564;77382
9224;30.567;79868
9225;30.571;83285
9226;30.574;78082
9227;30.577;77317
9228;30.581;81171
9229;30.584;80383
9230;30.587;83426
9231;30.590;80011
9232;30.594;78163
9233;30.597;83244
9234;30.600;79490
9235;30.604;75274
9236;30.607;71047
9237;30.610;84179
9238;30.614;75958
9239;30.617;89271
9240;30.620;81610
9241;30.623;75999
9242;30.627;92119
9243;30.630;84898
9244;30.633;76597
9245;30.637;84518
9246;30.640;78651
9247;30.643;82881
9248;30.647;81058
9249;30.650;79557
9250;30.653;80030
9251;30.657;83922
9252;30.660;86311
9253;30.663;85718
9254;30.666;82996
9255;30.670;84234
9256;30.673;88524
9257;30.676;82586
9258;30.680;77039
9259;30.683;78111
9260;30.686;80208
9261;30.690;81023
9262;30.693;81652
9263;30.696;84017
9264;30.700;81960
9265;30.703;85481
9266;30.706;85754
9267;30.710;80949
9268;30.713;80275
9269;30.716;86478
9270;30.720;78411
9271;30.723;78725
9272;30.726;71261
9273;30.730;85785
9274;30.733;80977
9275;30.736;76569
9276;30.740;84751
9277;30.743;76899
9278;30.746;80635
9279;30.749;82316
9280;30.753;81309
9281;30.756;72335
9282;30.759;84849
9283;30.763;82164
9284;30.766;75686
9285;30.769;80647
9286;30.773;72575
9287;30.776;80836
9288;30.779;80046
9289;30.782;88209
9290;30.786;75922
9291;30.789;86342
9292;30.792;81994
9293;30.796;75648
9294;30.799;81196
9295;30.802;85028
9296;30.806;84546
9297;30.809;79358
9298;30.812;79788
9299;30.816;83124
9300;30.819;85660
9301;30.822;83642
9302;30.825;71482
9303;30.829;79017
9304;30.832;78928
9305;30.835;81640
9306;30.839;83567
9307;30.842;84079
9308;30.845;79435
9309;30.849;72769
9310;30.852;79241
9311;30.855;84540
9312;30.859;78983
9313;30.862;71028
9314;30.865;74597
9315;30.868;84036
9316;30.872;85509
9317;30.875;82103
9318;30.878;80120
9319;30.882;81332
9320;30.885;77366
9321;30.888;85114
9322;30.892;81861
9323;30.895;85306
9324;30.898;83362
9325;30.901;77043
9326;30.905;84407
9327;30.908;81537
9328;30.911;84367
9329;30.915;76717
9330;30.918;82562
9331;30.921;82741
9332;30.925;79640
9333;30.928;77462
9334;30.931;90310
9335;30.935;78385
9336;30.938;76420
9337;30.941;82244
9338;30.944;80305
9339;30.948;88065
9340;30.951;85018
9341;30.954;83005
9342;30.958;79034
9343;30.961;87706
9344;30.964;82559
9345;30.968;80816
9346;30.971;81021
9347;30.975;82423
9348;30.978;75500
9349;30.981;78073
9350;30.984;82809
9351;30.988;77006
9352;30.991;83907
9353;30.994;84110
9354;30.998;78790
9355;31.001;82266
9356;31.004;77234
9357;31.008;85069
9358;31.011;78690
9359;31.014;82555
9360;31.017;78077
9361;31.021;79274
9362;31.024;83114
9363;31.027;79421
9364;31.031;79916
9365;31.034;82116
9366;31.037;82712
9367;31.041;80017
9368;31.044;77836
9369;31.047;81195
9370;31.051;80946
9371;31.054;83223
9372;31.057;81386
9373;31.060;84768
9374;31.064;88441
9375;31.067;83982
9376;31.070;82649
9377;31.074;85877
9378;31.077;81203
9379;31.080;80756
9380;31.084;77083
9381;31.087;83536
9382;31.090;79562
9383;31.094;77533
9384;31.097;85014
9385;31.100;80223
9386;31.103;86644
9387;31.107;78586
9388;31.110;81552
9389;31.113;77295
9390;31.117;84072
9391;31.120;77677
9392;31.123;83216
9393;31.127;82327
9394;31.130;71910
9395;31.133;69185
9396;31.136;81060
9397;31.140;78770
9398;31.143;81402
9399;31.146;80391
9400;31.150;77095
9401;31.153;84582
9402;31.156;83409
9403;31.160;76334
9404;31.163;75636
9405;31.166;84429
9406;31.170;81490
9407;31.173;78688
9408;31.176;87448
9409;31.179;75742
9410;31.183;76981
9411;31.186;74355
9412;31.189;85351
9413;31.193;78942
9414;31.196;75036
9415;31.199;79326
9416;31.203;78880
9417;31.206;81344
9418;31.210;73734
9419;31.213;76558
9420;31.216;86011
9421;31.219;77830
9422;31.223;88189
9423;31.226;80022
9424;31.229;79669
9425;31.233;79572
9426;31.236;82699
9427;31.239;81661
9428;31.243;71865
9429;31.246;80680
9430;31.249;79195
9431;31.252;77718
9432;31.256;74137
9433;31.259;85575
9434;31.262;85688
9435;31.266;81238
9436;31.269;84427
9437;31.272;82827
9438;31.276;79605
9439;31.279;85467
9440;31.282;73650
9441;31.286;78782
9442;31.289;78040
9443;31.292;77854
9444;31.295;88126
9445;31.299;80418
9446;31.302;82626
9447;31.305;77177
9448;31.309;84885
9449;31.312;81430
9450;31.315;79160
9451;31.319;85915
9452;31.322;84996
9453;31.325;88044
9454;31.329;76805
9455;31.332;80363
9456;31.335;78822
9457;31.338;78338
9458;31.342;74910
9459;31.345;76367
9460;31.348;81983
9461;31.352;79794
9462;31.355;83321
9463;31.358;76557
9464;31.362;83717
9465;31.365;82025
9466;31.368;77249
9467;31.371;73394
9468;31.375;85618
9469;31.378;77709
9470;31.381;80829
9471;31.385;91566
9472;31.388;74933
9473;31.391;79941
9474;31.395;84463
9475;31.398;73191
9476;31.401;79341
9477;31.405;75975
9478;31.408;82968
9479;31.411;83375
9480;31.414;74118
9481;31.418;82491
9482;31.421;79685
9483;31.424;84446
9484;31.428;83875
9485;31.431;73414
9486;31.434;76883
9487;31.438;79891
9488;31.441;86687
9489;31.444;81579
9490;31.448;77944
9491;31.451;77936
9492;31.454;78747
9493;31.457;85581
9494;31.461;82167
9495;31.464;76376
9496;31.467;80734
9497;31.471;78454
9498;31.474;90105
9499;31.478;77560
9500;31.481;81236
9501;31.484;77269
9502;31.487;75588
9503;31.491;79359
9504;31.494;82549
9505;31.497;77132
9506;31.501;80321
9507;31.504;84793
9508;31.507;80339
9509;31.511;81089
9510;31.514;83779
9511;31.517;75479
9512;31.521;81813
9513;31.524;84057
9514;31.527;75466
9515;31.530;83385
9516;31.534;78816
9517;31.537;83009
9518;31.540;82070
9519;31.544;75451
9520;31.547;79196
9521;31.550;77724
9522;31.554;73537
9523;31.557;84084
9524;31.560;77189
9525;31.564;83715
9526;31.567;84443
9527;31.570;85861
9528;31.573;82487
9529;31.577;85372
9530;31.580;80020
9531;31.583;80229
9532;31.587;80866
9533;31.590;86375
9534;31.593;77701
9535;31.597;76214
9536;31.600;84271
9537;31.603;86963
9538;31.606;76282
9539;31.610;86095
9540;31.613;80330
9541;31.616;76180
9542;31.620;81162
9543;31.623;85522
9544;31.626;88737
9545;31.630;86203
9546;31.633;73722
9547;31.636;81171
9548;31.640;84904
9549;31.643;83879
9550;31.646;78792
9551;31.649;77317
9552;31.653;84412
9553;31.656;80758
9554;31.659;76363
9555;31.663;88291
9556;31.666;86885
9557;31.669;76026
9558;31.673;81343
9559;31.676;76427
9560;31.679;75154
9561;31.683;76223
9562;31.686;79519
9563;31.689;73132
9564;31.692;74615
9565;31.696;81097
9566;31.699;77975
9567;31.702;81594
9568;31.706;87928
9569;31.709;79974
9570;31.713;76882
9571;31.716;75585
9572;31.719;78875
9573;31.723;79967
9574;31.726;77941
9575;31.729;80372
9576;31.732;78606
9577;31.736;79058
9578;31.739;86911
9579;31.742;82360
9580;31.746;86424
9581;31.749;72288
9582;31.752;81507
9583;31.756;82421
9584;31.759;87519
9585;31.762;84251
9586;31.765;81030
9587;31.769;80678
9588;31.772;85911
9589;31.775;77756
9590;31.779;77387
9591;31.782;79510
9592;31.785;82397
9593;31.789;79647
9594;31.792;78844
9595;31.795;83078
9596;31.799;80281
9597;31.802;76891
9598;31.805;83373
9599;31.808;76003
9600;31.812;83458
9601;31.815;79072
9602;31.818;81415
9603;31.822;88837
9604;31.825;80428
9605;31.828;78673
9606;31.832;79985
9607;31.835;85378
9608;31.838;79782
9609;31.841;81742
9610;31.845;80592
9611;31.848;77799
9612;31.851;76063
9613;31.855;77556
9614;31.858;82194
9615;31.861;78477
9616;31.865;78156
9617;31.868;82702
9618;31.871;77778
9619;31.875;81731
9620;31.878;82024
9621;31.881;77263
9622;31.884;77956
9623;31.888;81946
9624;31.891;75678
9625;31.894;84325
9626;31.898;87981
9627;31.901;82038
9628;31.904;83563
9629;31.908;79330
9630;31.911;82268
9631;31.914;77518
9632;31.918;80358
9633;31.921;78552
9634;31.924;85480
9635;31.927;83989
9636;31.931;83426
9637;31.934;77895
9638;31.937;78738
9639;31.941;83050
9640;31.944;78400
9641;31.947;82160
9642;31.951;75405
9643;31.954;77544
9644;31.957;75246
9645;31.960;86298
9646;31.964;89628
9647;31.967;78513
9648;31.971;90522
9649;31.974;79792
9650;31.977;80810
9651;31.981;72516
9652;31.984;88579
9653;31.987;87810
9654;31.991;76085
9655;31.994;70899
9656;31.997;83389
9657;32.000;75654
9658;32.004;67112
9659;32.007;80734
9660;32.010;79402
9661;32.014;90228
9662;32.017;74093
9663;32.020;81912
9664;32.024;77913
9665;32.027;81452
9666;32.030;73013
9667;32.034;84575
9668;32.037;82696
9669;32.040;81045
9670;32.043;80466
9671;32.047;87556
9672;32.050;80351
9673;32.053;78202
9674;32.057;82063
9675;32.060;83956
9676;32.063;81891
9677;32.067;88281
9678;32.070;76052
9679;32.073;80814
9680;32.076;79785
9681;32.080;85299
9682;32.083;83806
9683;32.086;84600
9684;32.090;80880
9685;32.093;80091
9686;32.096;75771
9687;32.100;82779
9688;32.103;76437
9689;32.106;80622
9690;32.110;79097
9691;32.113;83928
9692;32.116;80899
9693;32.119;80191
9694;32.123;77286
9695;32.126;85165
9696;32.129;83561
9697;32.133;80427
9698;32.136;80012
9699;32.139;83086
9700;32.143;77891
9701;32.146;84279
9702;32.149;85984
9703;32.153;89276
9704;32.156;77250
9705;32.159;78383
9706;32.162;81509
9707;32.166;75539
9708;32.169;79999
9709;32.172;71986
9710;32.176;79430
9711;32.179;74204
9712;32.182;84042
9713;32.186;72946
9714;32.189;83492
9715;32.192;78860
9716;32.195;86832
9717;32.199;80768
9718;32.202;82522
9719;32.205;74811
9720;32.209;83989
9721;32.212;81786
9722;32.216;69242
9723;32.219;74288
9724;32.222;78714
9725;32.226;83190
9726;32.229;86027
9727;32.232;80653
9728;32.235;82844
9729;32.239;79300
9730;32.242;82948
9731;32.245;77368
9732;32.249;73429
9733;32.252;79545
9734;32.255;77360
9735;32.259;77683
9736;32.262;70778
9737;32.265;88189
9738;32.269;80319
9739;32.272;82970
9740;32.275;85188
9741;32.278;74049
9742;32.282;76902
9743;32.285;77983
9744;32.288;79318
9745;32.292;83200
9746;32.295;83230
9747;32.298;86861
9748;32.302;82047
9749;32.305;80564
9750;32.308;85274
9751;32.312;86024
9752;32.315;78969
9753;32.318;77304
9754;32.321;69701
9755;32.325;73892
9756;32.328;79079
9757;32.331;86794
9758;32.335;81938
9759;32.338;79410
9760;32.341;77524
9761;32.345;82455
9762;32.348;89392
9763;32.351;78991
9764;32.354;75548
9765;32.358;80159
9766;32.361;77167
9767;32.364;76054
9768;32.368;74086
9769;32.371;82142
9770;32.374;81795
9771;32.378;83502
9772;32.381;73368
9773;32.384;82098
9774;32.388;75784
9775;32.391;78179
9776;32.394;72892
9777;32.397;70684
9778;32.401;88382
9779;32.404;74624
9780;32.407;72358
9781;32.411;77870
9782;32.414;75056
9783;32.417;74435
9784;32.421;81963
9785;32.424;80085
9786;32.427;80546
9787;32.430;80392
9788;32.434;75925
9789;32.437;78808
9790;32.440;79858
9791;32.444;71249
9792;32.447;83222
9793;32.450;79294
9794;32.454;80866
9795;32.457;80315
9796;32.460;77368
9797;32.464;87819
9798;32.467;83739
9799;32.470;78527
9800;32.474;68603
9801;32.477;80143
9802;32.480;82764
9803;32.484;72254
9804;32.487;77484
9805;32.490;72354
9806;32.494;64783
9807;32.497;78286
9808;32.500;81037
9809;32.504;79792
9810;32.507;79175
9811;32.510;83676
9812;32.513;78749
9813;32.517;80154
9814;32.520;66163
9815;32.523;83729
9816;32.527;78010
9817;32.530;80812
9818;32.533;79106
9819;32.537;75265
9820;32.540;79912
9821;32.543;85829
9822;32.547;81986
9823;32.550;75147
9824;32.553;76650
9825;32.556;79608
9826;32.560;78427
9827;32.563;75710
9828;32.566;81845
9829;32.570;81559
9830;32.573;81474
9831;32.576;76863
9832;32.580;85409
9833;32.583;81938
9834;32.586;78069
9835;32.589;86351
9836;32.593;78628
9837;32.596;81910
9838;32.599;87378
9839;32.603;78779
9840;32.606;78965
9841;32.609;85506
9842;32.613;77394
9843;32.616;75849
9844;32.619;78983
9845;32.623;83633
9846;32.626;80960
9847;32.629;73993
9848;32.632;76703
9849;32.636;81380
9850;32.639;83497
9851;32.642;79415
9852;32.646;79250
9853;32.649;80088
9854;32.652;82198
9855;32.656;78798
9856;32.659;81686
9857;32.662;81465
9858;32.665;80246
9859;32.669;84067
9860;32.672;78380
9861;32.675;78639
9862;32.679;82298
9863;32.682;74301
9864;32.685;87961
9865;32.689;81746
9866;32.692;81622
9867;32.695;83904
9868;32.699;76746
9869;32.702;77094
9870;32.705;78580
9871;32.709;79616
9872;32.712;73224
9873;32.715;84786
9874;32.719;70627
9875;32.722;84304
9876;32.725;80490
9877;32.729;78830
9878;32.732;88235
9879;32.735;79829
9880;32.739;80613
9881;32.742;82463
9882;32.745;71509
9883;32.748;80869
9884;32.752;80832
9885;32.755;80532
9886;32.758;77585
9887;32.762;78247
9888;32.765;77759
9889;32.768;79540
9890;32.772;83528
9891;32.775;82192
9892;32.778;74593
9893;32.782;77326
9894;32.785;79509
9895;32.788;85398
9896;32.791;75459
9897;32.795;73866
9898;32.798;82966
9899;32.801;79843
9900;32.805;79553
9901;32.808;73215
9902;32.811;80820
9903;32.815;79406
9904;32.818;82985
9905;32.821;77391
9906;32.824;83722
9907;32.828;78581
9908;32.831;81971
9909;32.834;81554
9910;32.838;75217
9911;32.841;77635
9912;32.844;87012
9913;32.848;80052
9914;32.851;76926
9915;32.854;82141
9916;32.858;77759
9917;32.861;77266
9918;32.864;77125
9919;32.867;81637
9920;32.871;76879
9921;32.874;75625
9922;32.877;74194
9923;32.881;78824
9924;32.884;81632
9925;32.887;76855
9926;32.891;81435
9927;32.894;81584
9928;32.897;81561
9929;32.901;79059
9930;32.904;77531
9931;32.907;79843
9932;32.910;77035
9933;32.914;82091
9934;32.917;70155
9935;32.920;86059
9936;32.924;77599
9937;32.927;84609
9938;32.930;78562
9939;32.934;79561
9940;32.937;85773
9941;32.940;71744
9942;32.943;77421
9943;32.947;79724
9944;32.950;81987
9945;32.953;81392
9946;32.957;86724
9947;32.960;76429
9948;32.963;74923
9949;32.967;84569
9950;32.970;75411
9951;32.974;79906
9952;32.977;78183
9953;32.980;79987
9954;32.983;86683
9955;32.987;82157
9956;32.990;74214
9957;32.993;82104
9958;32.997;73579
9959;33.000;75984
9960;33.003;83222
9961;33.007;78396
9962;33.010;77151
9963;33.013;71733
9964;33.017;77445
9965;33.020;84100
9966;33.023;80455
9967;33.026;76318
9968;33.030;82480
9969;33.033;79418
9970;33.036;83047
9971;33.040;82199
9972;33.043;78039
9973;33.046;78328
9974;33.050;78884
9975;33.053;83236
9976;33.056;82103
9977;33.059;85183
9978;33.063;77825
9979;33.066;71669
9980;33.069;75215
9981;33.073;73558
9982;33.076;78641
9983;33.079;76207
9984;33.083;82538
9985;33.086;82357
9986;33.089;82600
9987;33.093;78823
9988;33.096;81587
9989;33.099;79977
9990;33.102;83120
9991;33.106;81707
9992;33.109;84132
9993;33.112;77479
9994;33.116;80723
9995;33.119;82835
9996;33.122;76887
9997;33.126;81938
9998;33.129;78257
9999;33.132;83649
10000;33.136;73779
10001;33.139;80794
10002;33.142;79022
10003;33.145;75291
10004;33.149;86478
10005;33.152;81938
10006;33.155;78186
10007;33.159;77910
10008;33.162;81971
10009;33.165;81182
10010;33.169;82531
10011;33.172;77366
10012;33.175;80072
10013;33.178;80109
10014;33.182;84210
10015;33.185;80989
10016;33.188;85930
10017;33.192;83706
10018;33.195;71268
10019;33.198;82155
10020;33.202;73653
10021;33.205;72711
10022;33.209;73828
10023;33.212;74585
10024;33.215;81061
10025;33.218;74766
10026;33.222;77356
10027;33.225;80837
10028;33.228;81270
10029;33.232;74426
10030;33.235;76392
10031;33.238;83409
10032;33.242;80934
10033;33.245;83107
10034;33.248;81481
10035;33.252;76073
10036;33.255;78922
10037;33.258;77725
10038;33.261;78615
10039;33.265;83000
10040;33.268;80343
10041;33.271;83109
10042;33.275;83289
10043;33.278;76049
10044;33.281;80531
10045;33.285;72698
10046;33.288;80045
10047;33.291;79923
10048;33.294;76912
10049;33.298;74676
10050;33.301;81409
10051;33.304;80064
10052;33.308;82730
10053;33.311;84331
10054;33.314;78487
10055;33.318;75977
10056;33.321;81285
10057;33.324;74714
10058;33.328;85004
10059;33.331;86252
10060;33.334;85366
10061;33.337;67795
10062;33.341;80822
10063;33.344;75029
10064;33.347;73686
10065;33.351;78666
10066;33.354;89350
10067;33.357;82552
10068;33.361;82877
10069;33.364;78628
10070;33.367;79636
10071;33.371;78860
10072;33.374;82297
10073;33.377;77225
10074;33.380;82378
10075;33.384;85751
10076;33.387;84357
10077;33.390;85604
10078;33.394;82900
10079;33.397;80458
10080;33.400;81790
10081;33.404;75536
10082;33.407;77334
10083;33.410;71425
10084;33.413;74011
10085;33.417;90181
10086;33.420;83802
10087;33.423;79021
10088;33.427;81323
10089;33.430;82131
10090;33.433;79486
10091;33.437;78040
10092;33.440;75606
10093;33.443;80587
10094;33.447;83048
10095;33.450;76050
10096;33.453;86156
10097;33.456;78620
10098;33.460;88385
10099;33.463;87085
10100;33.466;82183
10101;33.470;81306
10102;33.473;81855
10103;33.477;76306
10104;33.480;82953
10105;33.483;75252
10106;33.487;79006
10107;33.490;84468
10108;33.493;85151
10109;33.496;78627
10110;33.500;86186
10111;33.503;78308
10112;33.506;78659
10113;33.510;80221
10114;33.513;80353
10115;33.516;74425
10116;33.520;72503
10117;33.523;82990
10118;33.526;84444
10119;33.529;76544
10120;33.533;76302
10121;33.536;78382
10122;33.539;79424
10123;33.543;76809
10124;33.546;77517
10125;33.549;82318
10126;33.553;76472
10127;33.556;78532
10128;33.559;79569
10129;33.563;73040
10130;33.566;75558
10131;33.569;79601
10132;33.572;78486
10133;33.576;83013
10134;33.579;72810
10135;33.582;81809
10136;33.586;72391
10137;33.589;81357
10138;33.592;81121
10139;33.596;80213
10140;33.599;80190
10141;33.602;75033
10142;33.606;80237
10143;33.609;75587
10144;33.612;76251
10145;33.615;85448
10146;33.619;77770
10147;33.622;87707
10148;33.625;74693
10149;33.629;78924
10150;33.632;81613
10151;33.635;77105
10152;33.639;83921
10153;33.642;70000
10154;33.645;76379
10155;33.648;74847
10156;33.652;78341
10157;33.655;79206
10158;33.658;78345
10159;33.662;75986
10160;33.665;82192
10161;33.668;83128
10162;33.672;67388
10163;33.675;77604
10164;33.678;84432
10165;33.682;67080
10166;33.685;76176
10167;33.688;84466
10168;33.691;71640
10169;33.695;90326
10170;33.698;76657
10171;33.701;71022
10172;33.705;85135
10173;33.708;72602
10174;33.712;76479
10175;33.715;74888
10176;33.718;76641
10177;33.722;76164
10178;33.725;91518
10179;33.728;72297
10180;33.731;81961
10181;33.735;78561
10182;33.738;75298
10183;33.741;81682
10184;33.745;72582
10185;33.748;77184
10186;33.751;82429
10187;33.755;74018
10188;33.758;74073
10189;33.761;74806
10190;33.765;81487
10191;33.768;82844
10192;33.771;75681
10193;33.774;84898
10194;33.778;87149
10195;33.781;78343
10196;33.784;85578
10197;33.788;79770
10198;33.791;86056
10199;33.794;75670
10200;33.798;78404
10201;33.801;80037
10202;33.804;78791
10203;33.807;82610
10204;33.811;75540
10205;33.814;83386
10206;33.817;77793
10207;33.821;79694
10208;33.824;79032
10209;33.827;82542
10210;33.831;75268
10211;33.834;77719
10212;33.837;76074
10213;33.841;75284
10214;33.844;85745
10215;33.847;77482
10216;33.850;86001
10217;33.854;74876
10218;33.857;81995
10219;33.860;78436
10220;33.864;76134
10221;33.867;78316
10222;33.870;74373
10223;33.874;81103
10224;33.877;82220
10225;33.880;78335
10226;33.884;78755
10227;33.887;83034
10228;33.890;84028
10229;33.893;81707
10230;33.897;77560
10231;33.900;77241
10232;33.903;86851
10233;33.907;79664
10234;33.910;81082
10235;33.913;82309
10236;33.917;75875
10237;33.920;84226
10238;33.923;78470
10239;33.926;77066
10240;33.930;74981
10241;33.933;84761
10242;33.936;83364
10243;33.940;78525
10244;33.943;84669
10245;33.946;80860
10246;33.950;79322
10247;33.953;74094
10248;33.956;77201
10249;33.960;89689
10250;33.963;76064
10251;33.966;78784
10252;33.969;84660
10253;33.973;84177
10254;33.976;80055
10255;33.980;80869
10256;33.983;78019
10257;33.986;74371
10258;33.990;79485
10259;33.993;82316
10260;33.996;82093
10261;34.000;82307
10262;34.003;70278
10263;34.006;78095
10264;34.009;78527
10265;34.013;75924
10266;34.016;72639
10267;34.019;81630
10268;34.023;83196
10269;34.026;75709
10270;34.029;89100
10271;34.033;79929
10272;34.036;73757
10273;34.039;80552
10274;34.043;78530
10275;34.046;82586
10276;34.049;84158
10277;34.052;78426
10278;34.056;79392
10279;34.059;77623
10280;34.062;89383
10281;34.066;82265
10282;34.069;85919
10283;34.072;84350
10284;34.076;75630
10285;34.079;85879
10286;34.082;72307
10287;34.085;83230
10288;34.089;80292
10289;34.092;79904
10290;34.095;78448
10291;34.099;77610
10292;34.102;84204
10293;34.105;77311
10294;34.109;82077
10295;34.112;90981
10296;34.115;88493
10297;34.119;84806
10298;34.122;79911
10299;34.125;75620
10300;34.128;79149
10301;34.132;78869
10302;34.135;74926
10303;34.138;79676
10304;34.142;82327
10305;34.145;85326
10306;34.148;78944
10307;34.152;80834
10308;34.155;78720
10309;34.158;68229
10310;34.161;74870
10311;34.165;78473
10312;34.168;78947
10313;34.171;75514
10314;34.175;77298
10315;34.178;82545
10316;34.181;85667
10317;34.185;79549
10318;34.188;73695
10319;34.191;74172
10320;34.195;71652
10321;34.198;73066
10322;34.201;81585
10323;34.204;78392
10324;34.208;71614
10325;34.211;79794
10326;34.215;76627
10327;34.218;83850
10328;34.221;77935
10329;34.225;80752
10330;34.228;85171
10331;34.231;75894
10332;34.235;84319
10333;34.238;77826
10334;34.241;80700
10335;34.244;76742
10336;34.248;66343
10337;34.251;85790
10338;34.254;81268
10339;34.258;85335
10340;34.261;75212
10341;34.264;88087
10342;34.268;78191
10343;34.271;73829
10344;34.274;75817
10345;34.277;70927
10346;34.281;78463
10347;34.284;73969
10348;34.287;82159
10349;34.291;75375
10350;34.294;82687
10351;34.297;73328
10352;34.301;77397
10353;34.304;80818
10354;34.307;86130
10355;34.311;79971
10356;34.314;84524
10357;34.317;80086
10358;34.320;80451
10359;34.324;84149
10360;34.327;79349
10361;34.330;81764
10362;34.334;81786
10363;34.337;77096
10364;34.340;83775
10365;34.344;76084
10366;34.347;77407
10367;34.350;73140
10368;34.354;79942
10369;34.357;81321
10370;34.360;74878
10371;34.363;76907
10372;34.367;79519
10373;34.370;78588
10374;34.373;78352
10375;34.377;73408
10376;34.380;85097
10377;34.383;76249
10378;34.387;78288
10379;34.390;78763
10380;34.393;79586
10381;34.397;72637
10382;34.400;77782
10383;34.403;77300
10384;34.406;78679
10385;34.410;82936
10386;34.413;82959
10387;34.416;74887
10388;34.420;84153
10389;34.423;80224
10390;34.426;78312
10391;34.430;79345
10392;34.433;82035
10393;34.436;83779
10394;34.439;80929
10395;34.443;79999
10396;34.446;74929
10397;34.449;77819
10398;34.453;76471
10399;34.456;84211
10400;34.459;86780
10401;34.463;78074
10402;34.466;71609
10403;34.469;77611
10404;34.473;78891
10405;34.476;74111
10406;34.479;76104
10407;34.483;79399
10408;34.486;77129
10409;34.489;80133
10410;34.493;87198
10411;34.496;73619
10412;34.499;83654
10413;34.503;78821
10414;34.506;82650
10415;34.509;76894
10416;34.513;83366
10417;34.516;77397
10418;34.519;75194
10419;34.522;79516
10420;34.526;81620
10421;34.529;76525
10422;34.532;91940
10423;34.536;74988
10424;34.539;78750
10425;34.542;81768
10426;34.546;81738
10427;34.549;81281
10428;34.552;80353
10429;34.555;80974
10430;34.559;81993
10431;34.562;75813
10432;34.565;77152
10433;34.569;76248
10434;34.572;79183
10435;34.575;75523
10436;34.579;81990
10437;34.582;80696
10438;34.585;76164
10439;34.589;77115
10440;34.592;79958
10441;34.595;75002
10442;34.598;75947
10443;34.602;83853
10444;34.605;86283
10445;34.608;80701
10446;34.612;77653
10447;34.615;85072
10448;34.618;79941
10449;34.622;72199
10450;34.625;75514
10451;34.628;74982
10452;34.631;75664
10453;34.635;76402
10454;34.638;84537
10455;34.641;79096
10456;34.645;78611
10457;34.648;87504
10458;34.651;78509
10459;34.655;78883
10460;34.658;88238
10461;34.661;83519
10462;34.665;90144
10463;34.668;85366
10464;34.671;84475
10465;34.674;81203
10466;34.678;75989
10467;34.681;75648
10468;34.684;81897
10469;34.688;74534
10470;34.691;76385
10471;34.694;79645
10472;34.698;80017
10473;34.701;78331
10474;34.704;77528
10475;34.708;77115
10476;34.711;82964
10477;34.714;76085
10478;34.718;75886
10479;34.721;73121
10480;34.724;83437
10481;34.728;89035
10482;34.731;83824
10483;34.734;77713
10484;34.738;89302
10485;34.741;73298
10486;34.744;84256
10487;34.748;81205
10488;34.751;75731
10489;34.754;81290
10490;34.757;81575
10491;34.761;78914
10492;34.764;79518
10493;34.767;84053
10494;34.771;75949
10495;34.774;79707
10496;34.777;80597
10497;34.781;73086
10498;34.784;75752
10499;34.787;79774
10500;34.790;77176
10501;34.794;74092
10502;34.797;70425
10503;34.800;79477
10504;34.804;79780
10505;34.807;76263
10506;34.810;76300
10507;34.814;77508
10508;34.817;82914
10509;34.820;81684
10510;34.824;78676
10511;34.827;80152
10512;34.830;70129
10513;34.833;77802
10514;34.837;76169
10515;34.840;73114
10516;34.843;84583
10517;34.847;79470
10518;34.850;76352
10519;34.853;77991
10520;34.857;84712
10521;34.860;70449
10522;34.863;88653
10523;34.867;76400
10524;34.870;80015
10525;34.873;80189
10526;34.876;76506
10527;34.880;82101
10528;34.883;79103
10529;34.886;78011
10530;34.890;80350
10531;34.893;88472
10532;34.896;77900
10533;34.900;77196
10534;34.903;78260
10535;34.906;82899
10536;34.909;90391
10537;34.913;84031
10538;34.916;85090
10539;34.919;87100
10540;34.923;82205
10541;34.926;79104
10542;34.929;84457
10543;34.933;86183
10544;34.936;83139
10545;34.939;76751
10546;34.943;75777
10547;34.946;81870
10548;34.949;76467
10549;34.952;76754
10550;34.956;75197
10551;34.959;84453
10552;34.962;86936
10553;34.966;82149
10554;34.969;75929
10555;34.973;77310
10556;34.976;85521
10557;34.979;80202
10558;34.983;71869
10559;34.986;80847
10560;34.989;74933
10561;34.992;72349
10562;34.996;72919
10563;34.999;81299
10564;35.002;74178
10565;35.006;88405
10566;35.009;74617
10567;35.012;80638
10568;35.016;76160
10569;35.019;80449
10570;35.022;84695
10571;35.026;73595
10572;35.029;86061
10573;35.032;84271
10574;35.035;84398
10575;35.039;79851
10576;35.047;36210
10577;35.051;478
10578;35.054;488
10579;35.057;485
10580;35.061;438
10581;35.064;479
10582;35.067;522
10583;35.071;533
10584;35.074;450
10585;35.077;562
10586;35.080;521
10587;35.084;412
10588;35.087;426
10589;35.090;386
10590;35.094;466
10591;35.097;394
10592;35.100;371
10593;35.104;484
10594;35.107;640
10595;35.110;474
10596;35.113;550
10597;35.117;1109
10598;35.120;436
10599;35.123;3472
10600;35.127;475
10601;35.132;381
10602;35.135;362
10603;35.138;368
10604;35.142;429
10605;35.145;486
10606;35.148;398
10607;35.151;514
10608;35.155;520
10609;35.158;465
10610;35.161;386
10611;35.165;485
10612;35.168;487
10613;35.171;482
10614;35.175;582
10615;35.178;495
10616;35.181;398
10617;35.184;419
10618;35.188;414
10619;35.191;459
10620;35.194;435
10621;35.198;487
10622;35.201;448
10623;35.204;375
10624;35.208;383
10625;35.211;469
10626;35.215;492
10627;35.218;400
10628;35.221;469
10629;35.225;299
10630;35.228;461
10631;35.231;477
10632;35.235;404
10633;35.238;430
10634;35.241;610
10635;35.244;655
10636;35.248;356
10637;35.251;373
10638;35.254;430
10639;35.258;589
10640;35.261;395
10641;35.264;408
10642;35.268;479
10643;35.271;464
10644;35.274;376
10645;35.278;516
10646;35.281;598
10647;35.284;454
10648;35.287;643
10649;35.291;509
10650;35.294;546
10651;35.297;401
10652;35.301;432
10653;35.304;616
10654;35.307;367
10655;35.311;380
10656;35.314;1812
10657;35.317;500
10658;35.321;629
10659;35.324;475
10660;35.327;452
10661;35.330;520
10662;35.334;659
10663;35.337;466
10664;35.340;400
10665;35.344;492
10666;35.347;573
10667;35.350;483
10668;35.354;458
10669;35.357;374
10670;35.360;334
10671;35.363;384
10672;35.367;457
10673;35.370;398
10674;35.373;400
10675;35.377;767
10676;35.380;542
10677;35.383;447
10678;35.387;387
10679;35.390;396
10680;35.393;366
10681;35.397;350
10682;35.400;712
10683;35.403;357
10684;35.406;401
10685;35.410;288
10686;35.413;394
10687;35.416;491
10688;35.420;378
10689;35.423;458
10690;35.426;588
10691;35.430;397
10692;35.433;299
10693;35.436;612
10694;35.439;330
10695;35.443;447
10696;35.446;428
10697;35.449;377
10698;35.453;324
10699;35.456;666
10700;35.460;577
10701;35.463;373
10702;35.466;491
10703;35.470;368
10704;35.473;404
10705;35.476;408
10706;35.479;447
10707;35.483;309
10708;35.486;401
10709;35.489;298
10710;35.493;447
10711;35.496;422
10712;35.499;370
10713;35.503;357
10714;35.506;356
10715;35.509;319
10716;35.513;462
10717;35.516;462
10718;35.519;409
10719;35.522;535
10720;35.526;359
10721;35.529;472
10722;35.532;426
10723;35.536;428
10724;35.539;336
10725;35.542;541
10726;35.546;373
10727;35.549;356
10728;35.552;405
10729;35.556;317
10730;35.559;315
10731;35.562;431
10732;35.565;350
10733;35.569;434
10734;35.572;431
10735;35.575;356
10736;35.579;540
10737;35.582;351
10738;35.585;339
10739;35.589;423
10740;35.592;393
10741;35.595;351
10742;35.598;357
10743;35.602;323
10744;35.605;404
10745;35.608;352
10746;35.612;378
10747;35.615;620
10748;35.618;485
10749;35.622;302
10750;35.625;665
10751;35.628;431
10752;35.632;385
10753;35.635;380
10754;35.638;310
10755;35.641;375
10756;35.645;395
10757;35.648;388
10758;35.651;352
10759;35.655;348
10760;35.658;315
10761;35.661;423
10762;35.665;348
10763;35.668;348
10764;35.671;538
10765;35.674;265
10766;35.678;409
10767;35.681;414
10768;35.684;476
10769;35.688;398
10770;35.691;406
10771;35.694;341
10772;35.698;2517
10773;35.701;819
10774;35.704;363
10775;35.708;459
10776;35.711;476
10777;35.714;365
10778;35.718;310
10779;35.721;590
10780;35.724;451
10781;35.728;329
10782;35.731;417
10783;35.734;446
10784;35.738;423
10785;35.741;419
10786;35.744;347
10787;35.748;491
10788;35.751;258
10789;35.754;347
10790;35.757;458
10791;35.761;543
10792;35.764;414
10793;35.767;367
10794;35.771;369
10795;35.774;327
10796;35.777;281
10797;35.781;338
10798;35.784;398
10799;35.787;277
10800;35.791;361
10801;35.794;441
10802;35.797;316
10803;35.800;567
10804;35.804;1803
10805;35.807;274
10806;35.810;388
10807;35.814;397
10808;35.817;437
10809;35.820;420
10810;35.824;432
10811;35.827;418
10812;35.830;417
10813;35.834;342
10814;35.837;343
10815;35.840;387
10816;35.843;339
10817;35.847;445
10818;35.850;438
10819;35.853;411
10820;35.857;434
10821;35.860;514
10822;35.863;390
10823;35.867;764
10824;35.870;313
10825;35.873;405
10826;35.877;390
10827;35.880;373
10828;35.883;425
10829;35.886;420
10830;35.890;368
10831;35.893;316
10832;35.896;440
10833;35.900;385
10834;35.903;403
10835;35.906;416
10836;35.910;435
10837;35.913;465
10838;35.916;480
10839;35.919;395
10840;35.923;372
10841;35.926;492
10842;35.929;412
10843;35.933;376
10844;35.936;377
10845;35.939;791
10846;35.943;465
10847;35.946;361
10848;35.949;382
10849;35.953;487
10850;35.956;350
10851;35.959;535
10852;35.963;477
10853;35.966;316
10854;35.969;390
10855;35.973;386
10856;35.976;337
10857;35.979;284
10858;35.983;384
10859;35.986;420
10860;35.989;457
10861;35.993;1038
10862;35.996;419
10863;35.999;511
10864;36.002;465
10865;36.006;367
10866;36.009;335
10867;36.012;433
10868;36.016;443
10869;36.019;399
10870;36.022;471
10871;36.026;546
10872;36.029;386
10873;36.032;390
10874;36.035;436
10875;36.039;459
10876;36.042;436
10877;36.045;426
10878;36.049;422
10879;36.052;421
10880;36.055;315
10881;36.059;374
10882;36.062;332
10883;36.065;441
10884;36.069;403
10885;36.072;415
10886;36.075;402
10887;36.078;448
10888;36.082;470
10889;36.085;408
10890;36.088;331
10891;36.092;447
10892;36.095;367
10893;36.098;595
10894;36.102;352
10895;36.105;406
10896;36.108;514
10897;36.112;670
10898;36.115;468
10899;36.118;499
10900;36.121;627
10901;36.125;432
10902;36.128;424
10903;36.131;414
10904;36.135;306
10905;36.138;483
10906;36.141;544
10907;36.145;480
10908;36.148;615
10909;36.151;395
10910;36.154;529
10911;36.158;383
10912;36.161;416
10913;36.164;492
10914;36.168;418
10915;36.171;446
10916;36.174;512
10917;36.178;473
10918;36.181;403
10919;36.184;402
10920;36.188;911
10921;36.191;452
10922;36.194;511
10923;36.197;464
10924;36.201;371
10925;36.204;600
10926;36.208;326
10927;36.211;473
10928;36.214;955
10929;36.218;399
10930;36.221;468
10931;36.224;387
10932;36.228;427
10933;36.231;455
10934;36.234;533
10935;36.237;331
10936;36.241;403
10937;36.244;542
10938;36.247;485
10939;36.251;392
10940;36.254;429
10941;36.257;353
10942;36.261;549
10943;36.264;341
10944;36.267;467
10945;36.270;440
10946;36.274;443
10947;36.277;579
10948;36.280;433
10949;36.284;314
10950;36.287;518
10951;36.290;605
10952;36.294;448
10953;36.297;611
10954;36.300;361
10955;36.304;367
10956;36.307;458
10957;36.310;380
10958;36.313;451
10959;36.317;354
10960;36.320;452
10961;36.323;522
10962;36.327;426
10963;36.330;382
10964;36.333;540
10965;36.337;523
10966;36.340;374
10967;36.343;382
10968;36.347;943
10969;36.350;391
10970;36.353;581
10971;36.356;474
10972;36.360;2940
10973;36.363;409
10974;36.366;555
10975;36.370;343
10976;36.373;482
10977;36.376;611
10978;36.380;530
10979;36.383;457
10980;36.386;339
10981;36.389;514
10982;36.393;601
10983;36.396;487
10984;36.399;437
10985;36.403;562
10986;36.406;399
10987;36.409;452
10988;36.413;399
10989;36.416;484
10990;36.419;492
10991;36.423;996
10992;36.426;503
10993;36.429;428
10994;36.432;360
10995;36.436;345
10996;36.439;408
10997;36.442;457
10998;36.446;440
10999;36.449;491
11000;36.452;397
11001;36.456;463
11002;36.459;534
11003;36.463;406
11004;36.466;368
11005;36.469;494
11006;36.472;289
11007;36.476;285
11008;36.479;701
11009;36.482;416
11010;36.486;438
11011;36.489;350
11012;36.492;461
11013;36.496;3136
11014;36.499;917
11015;36.502;484
11016;36.505;433
11017;36.509;445
11018;36.512;613
11019;36.515;331
11020;36.519;323
11021;36.522;1127
11022;36.525;447
11023;36.529;348
11024;36.532;362
11025;36.535;351
11026;36.539;331
11027;36.542;477
11028;36.545;424
11029;36.548;524
11030;36.552;473
11031;36.555;440
11032;36.558;453
11033;36.562;438
11034;36.565;404
11035;36.568;335
11036;36.572;391
11037;36.575;348
11038;36.578;521
11039;36.582;436
11040;36.585;394
11041;36.588;435
11042;36.591;477
11043;36.595;463
11044;36.598;333
11045;36.601;574
11046;36.605;319
11047;36.608;478
11048;36.611;543
11049;36.615;543
11050;36.618;473
11051;36.621;514
11052;36.624;444
11053;36.628;437
11054;36.631;424
11055;36.634;298
11056;36.638;471
11057;36.641;329
11058;36.644;421
11059;36.648;359
11060;36.651;431
11061;36.654;290
11062;36.658;318
11063;36.661;505
11064;36.664;347
11065;36.667;883
11066;36.671;329
11067;36.674;407
11068;36.677;511
11069;36.681;395
11070;36.684;521
11071;36.687;450
11072;36.691;332
11073;36.694;381
11074;36.697;346
11075;36.701;543
11076;36.704;509
11077;36.707;432
11078;36.711;381
11079;36.714;557
11080;36.717;395
11081;36.721;368
11082;36.724;532
11083;36.727;357
11084;36.731;440
11085;36.734;404
11086;36.737;669
11087;36.741;423
11088;36.744;369
11089;36.747;599
11090;36.750;359
11091;36.754;403
11092;36.757;477
11093;36.760;333
11094;36.764;344
11095;36.767;466
11096;36.770;378
11097;36.774;430
11098;36.777;340
11099;36.780;377
11100;36.783;313
11101;36.787;431
11102;36.790;434
11103;36.793;393
11104;36.797;417
11105;36.800;490
11106;36.803;434
11107;36.807;347
11108;36.810;441
11109;36.813;333
11110;36.817;580
11111;36.820;430
11112;36.823;362
11113;36.826;374
11114;36.830;409
11115;36.833;413
11116;36.836;565
11117;36.840;353
11118;36.843;516
11119;36.846;479
11120;36.850;411
11121;36.853;409
11122;36.856;515
11123;36.859;426
11124;36.863;423
11125;36.866;2857
11126;36.869;416
11127;36.873;411
11128;36.876;394
11129;36.879;462
11130;36.883;463
11131;36.886;925
11132;36.889;401
11133;36.893;483
11134;36.896;403
11135;36.899;565
11136;36.902;375
11137;36.906;465
11138;36.909;499
11139;36.912;516
11140;36.916;578
11141;36.919;480
11142;36.922;705
11143;36.926;493
11144;36.929;447
11145;36.932;377
11146;36.936;461
11147;36.939;485
11148;36.942;433
11149;36.945;624
11150;36.949;434
11151;36.952;477
11152;36.955;415
11153;36.959;582
11154;36.962;418
11155;36.966;518
11156;36.969;456
11157;36.972;390
11158;36.976;392
11159;36.979;333
11160;36.982;360
11161;36.985;359
11162;36.989;403
11163;36.992;445
11164;36.995;1311
11165;36.999;435
11166;37.002;408
11167;37.005;478
11168;37.009;599
11169;37.012;722
11170;37.015;311
11171;37.018;400
11172;37.022;2891
11173;37.025;480
11174;37.028;361
11175;37.032;350
11176;37.035;499
11177;37.038;492
11178;37.042;502
11179;37.045;666
11180;37.048;418
11181;37.052;370
11182;37.055;438
11183;37.058;428
11184;37.061;555
11185;37.065;308
11186;37.068;408
11187;37.071;498
11188;37.075;390
11189;37.078;422
11190;37.081;622
11191;37.085;528
11192;37.088;602
11193;37.091;521
11194;37.094;499
11195;37.098;437
11196;37.101;523
11197;37.104;392
11198;37.108;396
11199;37.111;606
11200;37.114;502
11201;37.118;471
11202;37.121;501
11203;37.124;513
11204;37.128;433
11205;37.131;374
11206;37.134;426
11207;37.137;522
11208;37.141;486
11209;37.144;406
11210;37.147;471
11211;37.151;526
11212;37.154;548
11213;37.157;556
11214;37.161;534
11215;37.164;539
11216;37.167;457
11217;37.171;369
11218;37.174;390
11219;37.177;384
11220;37.180;508
11221;37.184;410
11222;37.187;395
11223;37.190;430
11224;37.194;445
11225;37.197;531
11226;37.200;511
11227;37.204;487
11228;37.207;428
11229;37.211;649
11230;37.214;385
11231;37.217;498
11232;37.220;448
11233;37.224;504
11234;37.227;436
11235;37.230;355
11236;37.234;419
11237;37.237;377
11238;37.240;518
11239;37.244;365
11240;37.247;388
11241;37.250;463
11242;37.253;498
11243;37.257;420
11244;37.260;420
11245;37.263;356
11246;37.267;477
11247;37.270;412
11248;37.273;410
11249;37.277;388
11250;37.280;448
11251;37.283;385
11252;37.287;460
11253;37.290;395
11254;37.293;520
11255;37.296;445
11256;37.300;487
11257;37.303;389
11258;37.306;376
11259;37.310;479
11260;37.313;486
11261;37.316;480
11262;37.320;514
11263;37.323;368
11264;37.326;290
11265;37.330;401
11266;37.333;375
11267;37.336;414
11268;37.339;254
11269;37.343;370
11270;37.346;362
11271;37.349;415
11272;37.353;294
11273;37.356;484
11274;37.359;355
11275;37.363;406
11276;37.366;349
11277;37.369;347
11278;37.372;455
11279;37.376;475
11280;37.379;628
11281;37.382;421
11282;37.386;420
11283;37.389;362
11284;37.392;416
11285;37.396;464
11286;37.399;481
11287;37.402;356
11288;37.406;439
11289;37.409;405
11290;37.412;444
11291;37.415;522
11292;37.419;451
11293;37.422;490
11294;37.425;403
11295;37.429;643
11296;37.432;447
11297;37.435;496
11298;37.439;480
11299;37.442;588
11300;37.445;464
11301;37.448;442
11302;37.452;434
11303;37.455;401
11304;37.459;464
11305;37.462;515
11306;37.465;640
11307;37.469;464
11308;37.472;595
11309;37.475;422
11310;37.479;631
11311;37.482;511
11312;37.485;546
11313;37.488;383
11314;37.492;386
11315;37.495;419
11316;37.498;516
11317;37.502;509
11318;37.505;530
11319;37.508;466
11320;37.512;627
11321;37.515;529
11322;37.518;498
11323;37.522;600
11324;37.525;430
11325;37.528;333
11326;37.531;518
11327;37.535;2613
11328;37.538;500
11329;37.541;402
11330;37.545;534
11331;37.548;259
11332;37.551;395
11333;37.555;414
11334;37.558;412
11335;37.561;542
11336;37.565;500
11337;37.568;446
11338;37.571;2519
11339;37.574;502
11340;37.578;484
11341;37.581;452
11342;37.584;467
11343;37.588;485
11344;37.591;543
11345;37.594;3429
11346;37.598;422
11347;37.601;395
11348;37.604;4953
11349;37.607;2068
11350;37.611;553
11351;37.614;493
11352;37.617;424
11353;37.621;1864
11354;37.624;399
11355;37.627;450
11356;37.631;417
11357;37.634;520
11358;37.637;518
11359;37.641;479
11360;37.644;627
11361;37.647;364
11362;37.650;377
11363;37.654;422
11364;37.657;604
11365;37.660;369
11366;37.664;501
11367;37.667;452
11368;37.670;661
11369;37.674;386
11370;37.677;423
11371;37.680;436
11372;37.683;391
11373;37.687;527
11374;37.690;414
11375;37.693;385
11376;37.697;522
11377;37.700;515
11378;37.703;450
11379;37.707;571
11380;37.710;576
11381;37.714;390
11382;37.717;471
11383;37.720;561
11384;37.723;479
11385;37.727;317
11386;37.730;412
11387;37.733;544
11388;37.737;523
11389;37.740;698
11390;37.743;466
11391;37.747;591
11392;37.750;398
11393;37.753;571
11394;37.757;386
11395;37.760;578
11396;37.763;548
11397;37.766;337
11398;37.770;436
11399;37.773;361
11400;37.776;443
11401;37.780;567
11402;37.783;467
11403;37.786;365
11404;37.790;505
11405;37.793;376
11406;37.796;559
11407;37.800;433
11408;37.803;564
11409;37.806;513
11410;37.809;405
11411;37.813;488
11412;37.816;459
11413;37.819;507
11414;37.823;381
11415;37.826;533
11416;37.829;425
11417;37.833;374
11418;37.836;423
11419;37.839;555
11420;37.842;375
11421;37.846;513
11422;37.849;643
11423;37.852;440
11424;37.856;493
11425;37.859;648
11426;37.862;420
11427;37.866;511
11428;37.869;318
11429;37.872;449
11430;37.876;322
11431;37.879;499
11432;37.882;405
11433;37.885;576
11434;37.889;434
11435;37.892;364
11436;37.895;440
11437;37.899;578
11438;37.902;496
11439;37.905;407
11440;37.909;494
11441;37.912;569
11442;37.915;628
11443;37.919;443
11444;37.922;496
11445;37.925;563
11446;37.928;774
11447;37.932;561
11448;37.935;427
11449;37.938;404
11450;37.942;439
11451;37.945;540
11452;37.948;673
11453;37.952;513
11454;37.955;444
11455;37.959;481
11456;37.962;453
11457;37.965;484
11458;37.969;515
11459;37.972;616
11460;37.975;349
11461;37.979;534
11462;37.982;482
11463;37.985;428
11464;37.989;519
11465;37.992;584
11466;37.995;432
11467;37.998;430
11468;38.002;398
11469;38.005;539
11470;38.008;521
11471;38.012;555
11472;38.015;410
11473;38.018;459
11474;38.022;674
11475;38.025;410
11476;38.028;414
11477;38.032;505
11478;38.035;1578
11479;38.038;493
11480;38.041;532
11481;38.045;687
11482;38.048;486
11483;38.051;394
11484;38.055;416
11485;38.058;554
11486;38.061;541
11487;38.065;631
11488;38.068;559
11489;38.071;644
11490;38.075;481
11491;38.078;573
11492;38.081;384
11493;38.084;444
11494;38.088;470
11495;38.091;586
11496;38.094;740
11497;38.098;493
11498;38.101;483
11499;38.104;524
11500;38.108;471
11501;38.111;686
11502;38.114;423
11503;38.117;544
11504;38.121;516
11505;38.124;447
11506;38.127;488
11507;38.131;576
11508;38.134;403
11509;38.137;404
11510;38.141;541
11511;38.144;444
11512;38.147;449
11513;38.151;439
11514;38.154;394
11515;38.157;490
11516;38.160;2575
11517;38.164;989
11518;38.167;449
11519;38.170;420
11520;38.174;2883
11521;38.177;465
11522;38.180;519
11523;38.184;430
11524;38.187;422
11525;38.190;1216
11526;38.194;674
11527;38.197;453
11528;38.200;337
11529;38.203;446
11530;38.207;354
11531;38.210;471
11532;38.214;725
11533;38.217;458
11534;38.220;787
11535;38.224;409
11536;38.227;447
11537;38.230;522
11538;38.233;384
11539;38.237;1756
11540;38.240;435
11541;38.243;385
11542;38.247;477
11543;38.250;472
11544;38.253;457
11545;38.257;416
11546;38.260;502
11547;38.263;622
11548;38.267;544
11549;38.270;433
11550;38.273;397
11551;38.276;455
11552;38.280;396
11553;38.283;449
11554;38.286;487
11555;38.290;448
11556;38.293;480
11557;38.296;548
11558;38.300;607
11559;38.303;677
11560;38.306;493
11561;38.310;470
11562;38.313;392
11563;38.316;471
11564;38.319;484
11565;38.323;472
11566;38.326;461
11567;38.329;435
11568;38.333;350
11569;38.336;456
11570;38.339;355
11571;38.343;472
11572;38.346;336
11573;38.349;430
11574;38.352;385
11575;38.356;511
11576;38.359;459
11577;38.362;403
11578;38.366;385
11579;38.369;346
11580;38.372;394
11581;38.376;575
11582;38.379;393
11583;38.382;611
11584;38.386;452
11585;38.389;743
11586;38.392;727
11587;38.395;701
11588;38.399;448
11589;38.402;441
11590;38.405;520
11591;38.409;478
11592;38.412;564
11593;38.415;499
11594;38.419;665
11595;38.422;596
11596;38.425;601
11597;38.429;3018
11598;38.432;468
11599;38.435;547
11600;38.438;559
11601;38.442;501
11602;38.445;426
11603;38.448;453
11604;38.452;393
11605;38.455;523
11606;38.459;513
11607;38.462;538
11608;38.465;636
11609;38.469;529
11610;38.472;394
11611;38.475;529
11612;38.478;380
11613;38.482;2972
11614;38.485;448
11615;38.488;470
11616;38.492;506
11617;38.495;581
11618;38.498;424
11619;38.502;517
11620;38.505;777
11621;38.508;541
11622;38.511;567
11623;38.515;349
11624;38.518;467
11625;38.521;612
11626;38.525;610
11627;38.528;479
11628;38.531;486
11629;38.535;440
11630;38.538;403
11631;38.541;580
11632;38.545;2001
11633;38.548;439
11634;38.551;573
11635;38.554;499
11636;38.558;557
11637;38.561;484
11638;38.564;525
11639;38.568;516
11640;38.571;544
11641;38.574;541
11642;38.578;526
11643;38.581;670
11644;38.584;556
11645;38.587;489
11646;38.591;560
11647;38.594;466
11648;38.597;578
11649;38.601;763
11650;38.604;482
11651;38.607;475
11652;38.611;831
11653;38.614;635
11654;38.617;528
11655;38.621;433
11656;38.624;496
11657;38.627;483
11658;38.630;592
11659;38.634;508
11660;38.637;580
11661;38.640;466
11662;38.644;609
11663;38.647;399
11664;38.650;632
11665;38.654;481
11666;38.657;461
11667;38.660;604
11668;38.664;433
11669;38.667;418
11670;38.670;364
11671;38.673;371
11672;38.677;428
11673;38.680;388
11674;38.683;558
11675;38.687;429
11676;38.690;448
11677;38.693;578
11678;38.697;561
11679;38.700;635
11680;38.703;504
11681;38.706;428
11682;38.710;540
11683;38.713;530
11684;38.717;476
11685;38.720;387
11686;38.723;434
11687;38.727;417
11688;38.730;415
11689;38.733;449
11690;38.737;428
11691;38.740;2391
11692;38.743;515
11693;38.746;387
11694;38.750;565
11695;38.753;457
11696;38.756;542
11697;38.760;582
11698;38.763;519
11699;38.766;463
11700;38.770;559
11701;38.773;591
11702;38.776;679
11703;38.780;447
11704;38.783;464
11705;38.786;439
11706;38.789;585
11707;38.793;632
11708;38.796;733
11709;38.799;581
11710;38.803;707
11711;38.806;693
11712;38.809;593
11713;38.813;515
11714;38.816;567
11715;38.819;629
11716;38.822;687
11717;38.826;680
11718;38.829;646
11719;38.832;774
11720;38.836;623
11721;38.839;594
11722;38.842;588
11723;38.846;544
11724;38.849;450
11725;38.852;386
11726;38.856;1268
11727;38.859;562
11728;38.862;452
11729;38.865;596
11730;38.869;494
11731;38.872;475
11732;38.875;667
11733;38.879;835
11734;38.882;550
11735;38.885;697
11736;38.889;430
11737;38.892;595
11738;38.895;858
11739;38.899;559
11740;38.902;581
11741;38.905;467
11742;38.908;467
11743;38.912;452
11744;38.915;780
11745;38.918;563
11746;38.922;544
11747;38.925;468
11748;38.928;590
11749;38.932;563
11750;38.935;629
11751;38.938;568
11752;38.941;490
11753;38.945;520
11754;38.948;644
11755;38.951;652
11756;38.955;2392
11757;38.958;530
11758;38.962;619
11759;38.965;541
11760;38.968;591
11761;38.972;511
11762;38.975;691
11763;38.978;531
11764;38.981;583
11765;38.985;360
11766;38.988;681
11767;38.991;608
11768;38.995;546
11769;38.998;472
11770;39.001;507
11771;39.005;602
11772;39.008;462
11773;39.011;499
11774;39.015;574
11775;39.018;605
11776;39.021;598
11777;39.024;583
11778;39.028;459
11779;39.031;518
11780;39.034;716
11781;39.038;601
11782;39.041;611
11783;39.044;539
11784;39.048;586
11785;39.051;616
11786;39.054;485
11787;39.058;571
11788;39.061;1096
11789;39.064;546
11790;39.067;541
11791;39.071;497
11792;39.074;418
11793;39.077;495
11794;39.081;422
11795;39.084;523
11796;39.087;596
11797;39.091;682
11798;39.094;558
11799;39.097;401
11800;39.101;485
11801;39.104;2381
11802;39.107;497
11803;39.110;566
11804;39.114;470
11805;39.117;488
11806;39.120;578
11807;39.124;582
11808;39.127;641
11809;39.130;619
11810;39.134;556
11811;39.137;368
11812;39.140;535
11813;39.144;465
11814;39.147;542
11815;39.150;878
11816;39.153;560
11817;39.157;528
11818;39.160;483
11819;39.163;550
11820;39.167;551
11821;39.170;461
11822;39.173;371
11823;39.177;480
11824;39.180;623
11825;39.183;622
11826;39.186;573
11827;39.190;744
11828;39.193;607
11829;39.196;424
11830;39.200;465
11831;39.203;406
11832;39.206;445
11833;39.210;763
11834;39.213;622
11835;39.217;471
11836;39.220;468
11837;39.223;392
11838;39.226;529
11839;39.230;518
11840;39.233;443
11841;39.236;657
11842;39.240;392
11843;39.243;424
11844;39.246;504
11845;39.250;681
11846;39.253;566
11847;39.256;416
11848;39.260;455
11849;39.263;502
11850;39.266;471
11851;39.269;437
11852;39.273;445
11853;39.276;785
11854;39.279;469
11855;39.283;495
11856;39.286;483
11857;39.289;446
11858;39.293;389
11859;39.296;447
11860;39.299;509
11861;39.303;513
11862;39.306;478
11863;39.309;522
11864;39.312;2060
11865;39.316;972
11866;39.319;497
11867;39.322;606
11868;39.326;429
11869;39.329;498
11870;39.332;487
11871;39.336;632
11872;39.339;621
11873;39.342;474
11874;39.345;571
11875;39.349;634
11876;39.352;2870
11877;39.355;660
11878;39.359;474
11879;39.362;447
11880;39.365;418
11881;39.369;501
11882;39.372;415
11883;39.375;642
11884;39.379;568
11885;39.382;367
11886;39.385;555
11887;39.388;392
11888;39.392;472
11889;39.395;411
11890;39.398;534
11891;39.402;389
11892;39.405;535
11893;39.408;564
11894;39.412;464
11895;39.415;516
11896;39.418;584
11897;39.421;347
11898;39.425;568
11899;39.428;557
11900;39.431;631
11901;39.435;268
11902;39.438;416
11903;39.441;532
11904;39.445;541
11905;39.448;453
11906;39.451;417
11907;39.455;403
11908;39.458;541
11909;39.461;444
11910;39.465;508
11911;39.468;529
11912;39.471;521
11913;39.475;438
11914;39.478;409
11915;39.481;554
11916;39.485;316
11917;39.488;481
11918;39.491;374
11919;39.495;575
11920;39.498;561
11921;39.501;472
11922;39.504;751
11923;39.508;642
11924;39.511;438
11925;39.514;591
11926;39.518;518
11927;39.521;594
11928;39.524;428
11929;39.528;522
11930;39.531;436
11931;39.534;485
11932;39.538;532
11933;39.541;404
11934;39.544;406
11935;39.547;484
11936;39.551;414
11937;39.554;394
11938;39.557;466
11939;39.561;387
11940;39.564;434
11941;39.567;326
11942;39.571;759
11943;39.574;485
11944;39.577;499
11945;39.580;418
11946;39.584;359
11947;39.587;483
11948;39.590;550
11949;39.594;530
11950;39.597;645
11951;39.600;384
11952;39.604;399
11953;39.607;564
11954;39.610;439
11955;39.614;467
11956;39.617;470
11957;39.620;500
11958;39.623;439
11959;39.627;546
11960;39.630;407
11961;39.633;551
11962;39.637;501
11963;39.640;509
11964;39.643;470
11965;39.647;450
11966;39.650;467
11967;39.653;616
11968;39.656;480
11969;39.660;421
11970;39.663;448
11971;39.666;449
11972;39.670;382
11973;39.673;422
11974;39.676;444
11975;39.680;477
11976;39.683;574
11977;39.686;497
11978;39.690;419
11979;39.693;407
11980;39.696;424
11981;39.699;534
11982;39.703;372
11983;39.706;465
11984;39.710;429
11985;39.713;662
11986;39.716;446
11987;39.720;510
11988;39.723;520
11989;39.726;414
11990;39.730;580
11991;39.733;632
11992;39.736;328
11993;39.739;492
11994;39.743;470
11995;39.746;466
11996;39.749;372
11997;39.753;426
11998;39.756;602
11999;39.759;430
12000;39.763;441
12001;39.766;558
12002;39.769;453
12003;39.773;2270
12004;39.776;481
12005;39.779;417
12006;39.782;461
12007;39.786;361
12008;39.789;425
12009;39.792;426
12010;39.796;534
12011;39.799;466
12012;39.802;485
12013;39.806;540
12014;39.809;478
12015;39.812;518
12016;39.815;571
12017;39.819;467
12018;39.822;467
12019;39.825;480
12020;39.829;427
12021;39.832;537
12022;39.835;549
12023;39.839;621
12024;39.842;400
12025;39.845;585
12026;39.849;357
12027;39.852;520
12028;39.855;350
12029;39.858;429
12030;39.862;497
12031;39.865;555
12032;39.868;306
12033;39.872;467
12034;39.875;361
12035;39.878;439
12036;39.882;422
12037;39.885;568
12038;39.888;389
12039;39.892;420
12040;39.895;596
12041;39.898;409
12042;39.901;403
12043;39.905;540
12044;39.908;596
12045;39.911;472
12046;39.915;549
12047;39.918;437
12048;39.921;362
12049;39.925;409
12050;39.928;543
12051;39.931;444
12052;39.934;463
12053;39.938;476
12054;39.941;458
12055;39.944;465
12056;39.948;532
12057;39.951;532
12058;39.954;364
12059;39.958;520
12060;39.961;1466
12061;39.965;586
12062;39.968;529
12063;39.971;466
12064;39.974;448
12065;39.978;468
12066;39.981;353
12067;39.984;512
12068;39.988;570
12069;39.991;402
12070;39.994;426
12071;39.998;366
12072;40.001;436
12073;40.004;346
12074;40.008;384
12075;40.011;369
12076;40.014;539
12077;40.017;431
12078;40.021;489
12079;40.024;485
12080;40.027;371
12081;40.031;405
12082;40.034;418
12083;40.037;321
12084;40.041;375
12085;40.044;502
12086;40.047;431
12087;40.050;352
12088;40.054;432
12089;40.057;318
12090;40.060;426
12091;40.064;404
12092;40.067;544
12093;40.070;420
12094;40.074;710
12095;40.077;411
12096;40.080;447
12097;40.084;417
12098;40.087;409
12099;40.090;426
12100;40.093;399
12101;40.097;378
12102;40.100;422
12103;40.103;612
12104;40.107;425
12105;40.110;455
12106;40.113;518
12107;40.117;610
12108;40.120;374
12109;40.123;490
12110;40.127;449
12111;40.130;526
12112;40.133;1472
12113;40.136;589
12114;40.140;513
12115;40.143;488
12116;40.146;404
12117;40.150;365
12118;40.153;426
12119;40.156;483
12120;40.160;566
12121;40.163;482
12122;40.166;444
12123;40.169;377
12124;40.173;526
12125;40.176;559
12126;40.179;561
12127;40.183;386
12128;40.186;650
12129;40.189;534
12130;40.193;426
12131;40.196;572
12132;40.199;528
12133;40.203;526
12134;40.206;437
12135;40.210;489
12136;40.213;510
12137;40.216;504
12138;40.220;377
12139;40.223;493
12140;40.226;373
12141;40.229;437
12142;40.233;547
12143;40.236;402
12144;40.239;407
12145;40.243;492
12146;40.246;465
12147;40.249;362
12148;40.253;424
12149;40.256;373
12150;40.259;567
12151;40.263;511
12152;40.266;507
12153;40.269;530
12154;40.272;391
12155;40.276;433
12156;40.279;549
12157;40.282;459
12158;40.286;526
12159;40.289;493
12160;40.292;490
12161;40.296;561
12162;40.299;455
12163;40.302;664
12164;40.305;500
12165;40.309;501
12166;40.312;688
12167;40.315;468
12168;40.319;590
12169;40.322;462
12170;40.325;600
12171;40.329;521
12172;40.332;565
12173;40.335;579
12174;40.339;483
12175;40.342;494
12176;40.345;413
12177;40.348;377
12178;40.352;578
12179;40.355;508
12180;40.358;3066
12181;40.362;466
12182;40.365;433
12183;40.368;440
12184;40.372;371
12185;40.375;507
12186;40.378;667
12187;40.382;501
12188;40.385;382
12189;40.388;417
12190;40.391;418
12191;40.395;417
12192;40.398;557
12193;40.401;380
12194;40.405;336
12195;40.408;333
12196;40.411;393
12197;40.415;366
12198;40.418;445
12199;40.421;474
12200;40.424;2602
12201;40.428;461
12202;40.431;441
12203;40.434;423
12204;40.438;405
12205;40.441;597
12206;40.444;344
12207;40.448;374
12208;40.451;365
12209;40.454;558
12210;40.458;380
12211;40.461;538
12212;40.464;349
12213;40.468;612
12214;40.471;535
12215;40.474;438
12216;40.478;345
12217;40.481;396
12218;40.484;517
12219;40.488;661
12220;40.491;619
12221;40.494;512
12222;40.498;604
12223;40.501;367
12224;40.504;489
12225;40.508;440
12226;40.511;478
12227;40.514;441
12228;40.517;410
12229;40.521;623
12230;40.524;521
12231;40.527;471
12232;40.531;408
12233;40.534;399
12234;40.537;614
12235;40.541;492
12236;40.544;425
12237;40.547;445
12238;40.550;433
12239;40.554;537
12240;40.557;579
12241;40.560;373
12242;40.564;494
12243;40.567;361
12244;40.570;419
12245;40.574;425
12246;40.577;395
12247;40.580;416
12248;40.584;443
12249;40.587;337
12250;40.590;356
12251;40.593;557
12252;40.597;615
12253;40.600;422
12254;40.603;430
12255;40.607;327
12256;40.610;389
12257;40.613;282
12258;40.617;412
12259;40.620;436
12260;40.623;437
12261;40.627;481
12262;40.630;407
12263;40.633;505
12264;40.636;346
12265;40.640;595
12266;40.643;547
12267;40.646;456
12268;40.650;540
12269;40.653;504
12270;40.656;458
12271;40.660;392
12272;40.663;553
12273;40.666;379
12274;40.669;351
12275;40.673;2866
12276;40.676;431
12277;40.679;439
12278;40.683;418
12279;40.686;394
12280;40.689;1168
12281;40.693;480
12282;40.696;478
12283;40.699;449
12284;40.703;359
12285;40.706;499
12286;40.710;396
12287;40.713;453
12288;40.716;601
12289;40.720;403
12290;40.723;350
12291;40.726;511
12292;40.730;526
12293;40.733;482
12294;40.736;366
12295;40.740;358
12296;40.743;344
12297;40.746;387
12298;40.749;387
12299;40.753;414
12300;40.756;348
12301;40.759;549
12302;40.763;452
12303;40.766;494
12304;40.769;518
12305;40.773;345
12306;40.776;408
12307;40.779;396
12308;40.783;514
12309;40.786;520
12310;40.789;709
12311;40.792;492
12312;40.796;538
12313;40.799;390
12314;40.802;257
12315;40.806;407
12316;40.809;647
12317;40.812;543
12318;40.816;449
12319;40.819;461
12320;40.822;463
12321;40.825;508
12322;40.829;304
12323;40.832;507
12324;40.835;385
12325;40.839;380
12326;40.842;298
12327;40.845;427
12328;40.849;395
12329;40.852;430
12330;40.855;2803
12331;40.859;312
12332;40.862;416
12333;40.865;439
12334;40.868;513
12335;40.872;360
12336;40.875;417
12337;40.878;461
12338;40.882;500
12339;40.885;466
12340;40.888;368
12341;40.892;450
12342;40.895;488
12343;40.898;2495
12344;40.902;391
12345;40.905;530
12346;40.908;511
12347;40.911;478
12348;40.915;357
12349;40.918;397
12350;40.921;502
12351;40.925;352
12352;40.928;546
12353;40.931;391
12354;40.935;324
12355;40.938;413
12356;40.941;422
12357;40.944;452
12358;40.948;482
12359;40.951;343
12360;40.954;493
12361;40.958;487
12362;40.961;414
12363;40.965;412
12364;40.968;356
12365;40.971;419
12366;40.975;451
12367;40.978;442
12368;40.981;350
12369;40.984;329
12370;40.988;703
12371;40.991;291
12372;40.994;322
12373;40.998;384
12374;41.001;374
12375;41.004;371
12376;41.008;381
12377;41.011;408
12378;41.014;398
12379;41.018;378
12380;41.021;424
12381;41.024;505
12382;41.027;361
12383;41.031;345
12384;41.034;392
12385;41.037;450
12386;41.041;327
12387;41.044;394
12388;41.047;415
12389;41.051;391
12390;41.054;443
12391;41.057;382
12392;41.060;448
12393;41.064;2254
12394;41.067;618
12395;41.070;423
12396;41.074;514
12397;41.077;418
12398;41.080;469
12399;41.084;352
12400;41.087;434
12401;41.090;315
12402;41.094;1800
12403;41.097;396
12404;41.100;421
12405;41.103;334
12406;41.107;445
12407;41.110;360
12408;41.113;489
12409;41.117;412
12410;41.120;404
12411;41.123;501
12412;41.127;507
12413;41.130;570
12414;41.133;499
12415;41.137;509
12416;41.140;488
12417;41.143;415
12418;41.146;613
12419;41.150;399
12420;41.153;407
12421;41.156;476
12422;41.160;510
12423;41.163;510
12424;41.166;528
12425;41.170;430
12426;41.173;573
12427;41.176;486
12428;41.179;410
12429;41.183;575
12430;41.186;397
12431;41.189;502
12432;41.193;386
12433;41.196;466
12434;41.199;398
12435;41.203;359
12436;41.206;493
12437;41.210;381
12438;41.213;326
12439;41.216;390
12440;41.219;457
12441;41.223;389
12442;41.226;616
12443;41.229;379
12444;41.233;366
12445;41.236;432
12446;41.239;408
12447;41.243;455
12448;41.246;448
12449;41.249;424
12450;41.253;429
12451;41.256;332
12452;41.259;342
12453;41.262;442
12454;41.266;350
12455;41.269;384
12456;41.272;524
12457;41.276;513
12458;41.279;464
12459;41.282;450
12460;41.286;1054
12461;41.289;399
12462;41.292;376
12463;41.295;516
12464;41.299;416
12465;41.302;409
12466;41.305;279
12467;41.309;423
12468;41.312;1893
12469;41.315;400
12470;41.319;436
12471;41.322;446
12472;41.325;385
12473;41.329;360
12474;41.332;471
12475;41.335;514
12476;41.338;2412
12477;41.342;415
12478;41.345;378
12479;41.348;469
12480;41.352;538
12481;41.355;469
12482;41.358;612
12483;41.362;510
12484;41.365;387
12485;41.368;444
12486;41.372;482
12487;41.375;472
12488;41.378;576
12489;41.381;414
12490;41.385;419
12491;41.388;433
12492;41.391;584
12493;41.395;485
12494;41.398;446
12495;41.401;425
12496;41.405;391
12497;41.408;401
12498;41.411;363
12499;41.414;546
12500;41.418;342
12501;41.421;342
12502;41.424;282
12503;41.428;493
12504;41.431;417
12505;41.434;492
12506;41.438;530
12507;41.441;351
12508;41.444;493
12509;41.448;2697
12510;41.451;555
12511;41.454;394
12512;41.458;778
12513;41.461;440
12514;41.464;515
12515;41.468;418
12516;41.471;487
12517;41.474;449
12518;41.478;389
12519;41.481;495
12520;41.484;503
12521;41.488;344
12522;41.491;484
12523;41.494;360
12524;41.497;527
12525;41.501;1111
12526;41.504;333
12527;41.507;613
12528;41.511;438
12529;41.514;555
12530;41.517;350
12531;41.521;417
12532;41.524;556
12533;41.527;492
12534;41.531;430
12535;41.534;574
12536;41.537;473
12537;41.540;571
12538;41.544;535
12539;41.547;364
12540;41.550;491
12541;41.554;429
12542;41.557;389
12543;41.560;426
12544;41.564;378
12545;41.567;397
12546;41.570;363
12547;41.573;460
12548;41.577;495
12549;41.580;360
12550;41.583;375
12551;41.587;476
12552;41.590;486
12553;41.593;437
12554;41.597;356
12555;41.600;459
12556;41.603;344
12557;41.607;528
12558;41.610;385
12559;41.613;446
12560;41.616;375
12561;41.620;438
12562;41.623;352
12563;41.626;381
12564;41.630;486
12565;41.633;341
12566;41.636;384
12567;41.640;483
12568;41.643;510
12569;41.646;565
12570;41.649;443
12571;41.653;423
12572;41.656;438
12573;41.659;648
12574;41.663;395
12575;41.666;469
12576;41.669;493
12577;41.673;390
12578;41.676;2711
12579;41.679;412
12580;41.683;330
12581;41.686;508
12582;41.689;471
12583;41.692;446
12584;41.696;569
12585;41.699;1175
12586;41.702;502
12587;41.706;546
12588;41.709;448
12589;41.713;403
12590;41.716;666
12591;41.719;374
12592;41.723;478
12593;41.726;288
12594;41.729;340
12595;41.732;489
12596;41.736;1532
12597;41.739;517
12598;41.742;384
12599;41.746;359
12600;41.749;390
12601;41.752;494
12602;41.756;428
12603;41.759;393
12604;41.762;499
12605;41.766;646
12606;41.769;425
12607;41.772;2804
12608;41.775;418
12609;41.779;632
12610;41.782;453
12611;41.785;453
12612;41.789;460
12613;41.792;468
12614;41.795;582
12615;41.799;2444
12616;41.802;434
12617;41.805;385
12618;41.808;458
12619;41.812;297
12620;41.815;349
12621;41.818;413
12622;41.822;508
12623;41.825;368
12624;41.828;454
12625;41.832;428
12626;41.835;486
12627;41.838;422
12628;41.842;465
12629;41.845;446
12630;41.848;562
12631;41.851;507
12632;41.855;326
12633;41.858;516
12634;41.861;401
12635;41.865;508
12636;41.868;485
12637;41.871;562
12638;41.875;297
12639;41.878;368
12640;41.881;482
12641;41.884;465
12642;41.888;413
12643;41.891;364
12644;41.894;320
12645;41.898;744
12646;41.901;382
12647;41.904;405
12648;41.908;321
12649;41.911;343
12650;41.914;396
12651;41.918;442
12652;41.921;458
12653;41.924;385
12654;41.927;441
12655;41.931;532
12656;41.934;491
12657;41.937;367
12658;41.941;524
12659;41.944;530
12660;41.947;443
12661;41.951;421
12662;41.954;523
12663;41.958;415
12664;41.961;528
12665;41.964;379
12666;41.967;508
12667;41.971;463
12668;41.974;581
12669;41.977;615
12670;41.981;596
12671;41.984;556
12672;41.987;350
12673;41.991;482
12674;41.994;477
12675;41.997;353
12676;42.001;543
12677;42.004;431
12678;42.007;465
12679;42.010;462
12680;42.014;421
12681;42.017;396
12682;42.020;442
12683;42.024;536
12684;42.027;412
12685;42.030;455
12686;42.034;587
12687;42.037;337
12688;42.040;390
12689;42.043;498
12690;42.047;548
12691;42.050;433
12692;42.053;426
12693;42.057;546
12694;42.060;409
12695;42.063;365
12696;42.067;2108
12697;42.070;431
12698;42.073;488
12699;42.077;417
12700;42.080;485
12701;42.083;429
12702;42.086;479
12703;42.090;474
12704;42.093;479
12705;42.096;426
12706;42.100;443
12707;42.103;432
12708;42.106;464
12709;42.110;365
12710;42.113;407
12711;42.116;517
12712;42.120;358
12713;42.123;482
12714;42.126;360
12715;42.129;456
12716;42.133;527
12717;42.136;508
12718;42.139;544
12719;42.143;420
12720;42.146;399
12721;42.149;409
12722;42.153;401
12723;42.156;445
12724;42.159;570
12725;42.162;374
12726;42.166;435
12727;42.169;420
12728;42.172;603
12729;42.176;527
12730;42.179;507
12731;42.182;611
12732;42.186;547
12733;42.189;468
12734;42.192;466
12735;42.196;554
12736;42.199;747
12737;42.202;520
12738;42.205;533
12739;42.209;451
12740;42.213;352
12741;42.216;573
12742;42.219;406
12743;42.223;455
12744;42.226;436
12745;42.229;385
12746;42.233;379
12747;42.236;390
12748;42.239;313
12749;42.242;619
12750;42.246;610
12751;42.249;391
12752;42.252;560
12753;42.256;521
12754;42.259;507
12755;42.262;424
12756;42.266;446
12757;42.269;368
12758;42.272;433
12759;42.276;424
12760;42.279;512
12761;42.282;507
12762;42.285;543
12763;42.289;427
12764;42.292;460
12765;42.295;423
12766;42.299;455
12767;42.302;389
12768;42.305;411
12769;42.309;622
12770;42.312;484
12771;42.315;484
12772;42.318;590
12773;42.322;598
12774;42.325;391
12775;42.328;674
12776;42.332;463
12777;42.335;503
12778;42.338;407
12779;42.342;507
12780;42.345;510
12781;42.348;373
12782;42.352;472
12783;42.355;389
12784;42.358;467
12785;42.361;618
12786;42.365;491
12787;42.368;444
12788;42.371;374
12789;42.375;496
12790;42.378;380
12791;42.381;403
12792;42.385;402
12793;42.388;391
12794;42.391;394
12795;42.395;397
12796;42.398;536
12797;42.401;403
12798;42.404;486
12799;42.408;473
12800;42.411;460
12801;42.414;494
12802;42.418;519
12803;42.421;404
12804;42.424;371
12805;42.428;449
12806;42.431;419
12807;42.434;399
12808;42.437;365
12809;42.441;458
12810;42.444;348
12811;42.447;415
12812;42.451;424
12813;42.454;1934
12814;42.458;462
12815;42.461;357
12816;42.464;2768
12817;42.468;591
12818;42.471;454
12819;42.474;527
12820;42.477;618
12821;42.481;448
12822;42.484;592
12823;42.487;519
12824;42.491;396
12825;42.494;502
12826;42.497;447
12827;42.501;470
12828;42.504;422
12829;42.507;507
12830;42.511;565
12831;42.514;626
12832;42.517;629
12833;42.520;555
12834;42.524;450
12835;42.527;432
12836;42.530;802
12837;42.534;355
12838;42.537;409
12839;42.540;396
12840;42.544;578
12841;42.547;375
12842;42.550;472
12843;42.553;476
12844;42.557;362
12845;42.560;620
12846;42.563;390
12847;42.567;394
12848;42.570;629
12849;42.573;479
12850;42.577;470
12851;42.580;371
12852;42.583;406
12853;42.587;654
12854;42.590;469
12855;42.593;444
12856;42.596;356
12857;42.600;477
12858;42.603;340
12859;42.606;884
12860;42.610;492
12861;42.613;560
12862;42.616;424
12863;42.620;531
12864;42.623;427
12865;42.626;529
12866;42.630;566
12867;42.633;568
12868;42.636;626
12869;42.639;462
12870;42.643;592
12871;42.646;403
12872;42.649;646
12873;42.653;436
12874;42.656;421
12875;42.659;449
12876;42.663;355
12877;42.666;440
12878;42.669;375
12879;42.672;424
12880;42.676;449
12881;42.679;368
12882;42.682;1889
12883;42.686;423
12884;42.689;468
12885;42.692;460
12886;42.696;446
12887;42.699;399
12888;42.702;650
12889;42.706;541
12890;42.709;1789
12891;42.712;488
12892;42.716;487
12893;42.719;594
12894;42.722;422
12895;42.726;464
12896;42.729;635
12897;42.732;382
12898;42.736;594
12899;42.739;412
12900;42.742;431
12901;42.746;581
12902;42.749;517
12903;42.752;349
12904;42.755;466
12905;42.759;536
12906;42.762;755
12907;42.765;597
12908;42.769;466
12909;42.772;481
12910;42.775;387
12911;42.779;500
12912;42.782;479
12913;42.785;378
12914;42.788;448
12915;42.792;394
12916;42.795;392
12917;42.798;482
12918;42.802;412
12919;42.805;394
12920;42.808;422
12921;42.812;462
12922;42.815;546
12923;42.818;459
12924;42.822;448
12925;42.825;487
12926;42.828;616
12927;42.831;582
12928;42.835;505
12929;42.838;389
12930;42.841;440
12931;42.845;563
12932;42.848;452
12933;42.851;510
12934;42.855;401
12935;42.858;357
12936;42.861;547
12937;42.865;436
12938;42.868;472
12939;42.871;291
12940;42.874;353
12941;42.878;436
12942;42.881;562
12943;42.884;360
12944;42.888;526
12945;42.891;1515
12946;42.894;444
12947;42.898;450
12948;42.901;478
12949;42.904;378
12950;42.907;647
12951;42.911;599
12952;42.914;521
12953;42.917;368
12954;42.921;401
12955;42.924;462
12956;42.927;452
12957;42.931;504
12958;42.934;446
12959;42.937;531
12960;42.941;464
12961;42.944;415
12962;42.947;512
12963;42.950;400
12964;42.954;576
12965;42.957;486
12966;42.961;414
12967;42.964;669
12968;42.967;455
12969;42.971;732
12970;42.974;503
12971;42.977;441
12972;42.981;527
12973;42.984;649
12974;42.987;500
12975;42.990;491
12976;42.994;554
12977;42.997;467
12978;43.000;1359
12979;43.004;485
12980;43.007;591
12981;43.010;464
12982;43.014;536
12983;43.017;466
12984;43.020;446
12985;43.023;610
12986;43.027;562
12987;43.030;468
12988;43.033;417
12989;43.037;424
12990;43.040;435
12991;43.043;457
12992;43.047;327
12993;43.050;1515
12994;43.053;578
12995;43.057;376
12996;43.060;529
12997;43.063;464
12998;43.066;624
12999;43.070;573
13000;43.073;571
13001;43.076;582
13002;43.080;499
13003;43.083;533
13004;43.086;526
13005;43.090;503
13006;43.093;545
13007;43.096;467
13008;43.100;494
13009;43.103;637
13010;43.106;547
13011;43.109;390
13012;43.113;623
13013;43.116;421
13014;43.119;674
13015;43.123;520
13016;43.126;458
13017;43.129;916
13018;43.133;1709
13019;43.136;558
13020;43.139;519
13021;43.142;482
13022;43.146;812
13023;43.149;556
13024;43.152;477
13025;43.156;413
13026;43.159;2408
13027;43.162;459
13028;43.166;504
13029;43.169;603
13030;43.172;567
13031;43.176;532
13032;43.179;473
13033;43.182;320
13034;43.185;441
13035;43.189;452
13036;43.192;337
13037;43.195;579
13038;43.199;596
13039;43.202;423
13040;43.205;720
13041;43.209;554
13042;43.212;573
13043;43.216;521
13044;43.219;627
13045;43.222;430
13046;43.225;587
13047;43.229;452
13048;43.232;644
13049;43.235;396
13050;43.239;564
13051;43.242;430
13052;43.245;489
13053;43.249;431
13054;43.252;398
13055;43.255;499
13056;43.259;525
13057;43.262;460
13058;43.265;489
13059;43.268;555
13060;43.272;577
13061;43.275;421
13062;43.278;416
13063;43.282;420
13064;43.285;2262
13065;43.288;438
13066;43.292;628
13067;43.295;554
13068;43.298;663
13069;43.301;742
13070;43.305;476
13071;43.308;545
13072;43.311;491
13073;43.315;381
13074;43.318;479
13075;43.321;546
13076;43.325;527
13077;43.328;403
13078;43.331;370
13079;43.335;468
13080;43.338;524
13081;43.341;526
13082;43.344;440
13083;43.348;2021
13084;43.351;2059
13085;43.354;457
13086;43.358;476
13087;43.361;593
13088;43.364;1026
13089;43.368;480
13090;43.371;560
13091;43.374;664
13092;43.377;507
13093;43.381;519
13094;43.384;685
13095;43.387;407
13096;43.391;473
13097;43.394;420
13098;43.397;449
13099;43.401;447
13100;43.404;426
13101;43.407;420
13102;43.411;657
13103;43.414;540
13104;43.417;430
13105;43.420;393
13106;43.424;448
13107;43.427;448
13108;43.430;445
13109;43.434;434
13110;43.437;462
13111;43.440;331
13112;43.444;375
13113;43.447;471
13114;43.450;403
13115;43.454;709
13116;43.457;558
13117;43.460;426
13118;43.464;609
13119;43.467;732
13120;43.470;404
13121;43.474;490
13122;43.477;594
13123;43.480;418
13124;43.484;781
13125;43.487;459
13126;43.490;365
13127;43.494;413
13128;43.497;439
13129;43.500;497
13130;43.503;576
13131;43.507;447
13132;43.510;519
13133;43.513;430
13134;43.517;481
13135;43.520;340
13136;43.523;411
13137;43.527;336
13138;43.530;392
13139;43.533;657
13140;43.536;669
13141;43.540;501
13142;43.543;508
13143;43.546;510
13144;43.550;393
13145;43.553;465
13146;43.556;532
13147;43.560;583
13148;43.563;375
13149;43.566;482
13150;43.570;402
13151;43.573;424
13152;43.576;431
13153;43.579;448
13154;43.583;484
13155;43.586;421
13156;43.589;342
13157;43.593;496
13158;43.596;700
13159;43.599;523
13160;43.603;573
13161;43.606;517
13162;43.609;442
13163;43.612;529
13164;43.616;495
13165;43.619;472
13166;43.622;515
13167;43.626;347
13168;43.629;415
13169;43.632;506
13170;43.636;375
13171;43.639;548
13172;43.642;615
13173;43.646;520
13174;43.649;494
13175;43.652;587
13176;43.655;468
13177;43.659;480
13178;43.662;404
13179;43.665;387
13180;43.669;368
13181;43.672;442
13182;43.675;568
13183;43.679;483
13184;43.682;468
13185;43.685;534
13186;43.689;451
13187;43.692;610
13188;43.695;448
13189;43.698;530
13190;43.702;554
13191;43.705;519
13192;43.709;379
13193;43.712;497
13194;43.715;573
13195;43.719;538
13196;43.722;337
13197;43.725;662
13198;43.729;592
13199;43.732;438
13200;43.735;502
13201;43.738;407
13202;43.742;574
13203;43.745;1518
13204;43.748;351
13205;43.752;651
13206;43.755;465
13207;43.758;358
13208;43.762;594
13209;43.765;524
13210;43.768;449
13211;43.771;473
13212;43.775;565
13213;43.778;643
13214;43.781;449
13215;43.785;593
13216;43.788;523
13217;43.791;483
13218;43.795;1722
13219;43.798;435
13220;43.801;490
13221;43.805;789
13222;43.808;496
13223;43.811;482
13224;43.814;363
13225;43.818;328
13226;43.821;500
13227;43.824;459
13228;43.828;321
13229;43.831;497
13230;43.834;333
13231;43.838;449
13232;43.841;560
13233;43.844;442
13234;43.848;334
13235;43.851;625
13236;43.854;663
13237;43.857;369
13238;43.861;461
13239;43.864;506
13240;43.867;519
13241;43.871;400
13242;43.874;533
13243;43.877;573
13244;43.881;475
13245;43.884;548
13246;43.887;443
13247;43.890;696
13248;43.894;405
13249;43.897;1076
13250;43.900;381
13251;43.904;477
13252;43.907;492
13253;43.910;370
13254;43.914;587
13255;43.917;368
13256;43.920;433
13257;43.924;631
13258;43.927;418
13259;43.930;507
13260;43.933;487
13261;43.937;522
13262;43.940;346
13263;43.943;2908
13264;43.947;447
13265;43.950;504
13266;43.953;459
13267;43.957;459
13268;43.960;780
13269;43.964;629
13270;43.967;439
13271;43.970;481
13272;43.973;480
13273;43.977;421
13274;43.980;484
13275;43.983;414
13276;43.987;405
13277;43.990;566
13278;43.993;466
13279;43.997;479
13280;44.000;645
13281;44.003;480
13282;44.006;548
13283;44.010;361
13284;44.013;431
13285;44.016;540
13286;44.020;628
13287;44.023;485
13288;44.026;422
13289;44.030;446
13290;44.033;463
13291;44.036;2732
13292;44.040;474
13293;44.043;575
13294;44.046;396
13295;44.049;368
13296;44.053;500
13297;44.056;407
13298;44.059;560
13299;44.063;358
13300;44.066;580
13301;44.069;407
13302;44.073;397
13303;44.076;322
13304;44.079;393
13305;44.083;408
13306;44.086;409
13307;44.089;473
13308;44.092;394
13309;44.096;460
13310;44.099;470
13311;44.102;432
13312;44.106;503
13313;44.109;547
13314;44.112;583
13315;44.116;485
13316;44.119;411
13317;44.122;521
13318;44.125;460
13319;44.129;463
13320;44.132;462
13321;44.135;469
13322;44.139;492
13323;44.142;520
13324;44.145;592
13325;44.149;462
13326;44.152;371
13327;44.155;595
13328;44.159;492
13329;44.162;521
13330;44.165;500
13331;44.168;384
13332;44.172;396
13333;44.175;444
13334;44.178;506
13335;44.182;455
13336;44.185;418
13337;44.188;403
13338;44.192;504
13339;44.195;560
13340;44.198;521
13341;44.202;539
13342;44.205;640
13343;44.208;377
13344;44.212;477
13345;44.215;483
13346;44.218;500
13347;44.222;384
13348;44.225;549
13349;44.228;479
13350;44.232;524
13351;44.235;457
13352;44.238;620
13353;44.242;538
13354;44.245;437
13355;44.248;602
13356;44.251;667
13357;44.255;511
13358;44.258;654
13359;44.261;445
13360;44.265;419
13361;44.268;428
13362;44.271;424
13363;44.275;433
13364;44.278;397
13365;44.281;535
13366;44.285;405
13367;44.288;388
13368;44.291;388
13369;44.294;410
13370;44.298;511
13371;44.301;443
13372;44.304;473
13373;44.308;439
13374;44.311;559
13375;44.314;525
13376;44.318;457
13377;44.321;469
13378;44.324;519
13379;44.327;738
13380;44.331;512
13381;44.334;613
13382;44.337;517
13383;44.341;398
13384;44.344;603
13385;44.347;499
13386;44.351;3393
13387;44.354;1275
13388;44.357;440
13389;44.361;484
13390;44.364;534
13391;44.367;470
13392;44.370;483
13393;44.374;440
13394;44.377;491
13395;44.380;552
13396;44.384;599
13397;44.387;464
13398;44.390;2198
13399;44.394;908
13400;44.397;508
13401;44.400;499
13402;44.404;451
13403;44.407;529
13404;44.410;657
13405;44.413;546
13406;44.417;575
13407;44.420;460
13408;44.423;551
13409;44.427;501
13410;44.430;639
13411;44.433;510
13412;44.437;407
13413;44.440;486
13414;44.443;464
13415;44.446;424
13416;44.450;493
13417;44.453;360
13418;44.456;537
13419;44.460;519
13420;44.463;422
13421;44.467;508
13422;44.470;556
13423;44.473;488
13424;44.477;604
13425;44.480;695
13426;44.483;531
13427;44.486;522
13428;44.490;460
13429;44.493;525
13430;44.496;509
13431;44.500;2772
13432;44.503;471
13433;44.506;507
13434;44.510;564
13435;44.513;601
13436;44.516;615
13437;44.520;591
13438;44.523;551
13439;44.526;519
13440;44.529;463
13441;44.533;697
13442;44.536;523
13443;44.539;507
13444;44.543;605
13445;44.546;603
13446;44.549;661
13447;44.553;715
13448;44.556;566
13449;44.559;631
13450;44.563;484
13451;44.566;583
13452;44.569;582
13453;44.572;512
13454;44.576;652
13455;44.579;405
13456;44.582;455
13457;44.586;407
13458;44.589;424
13459;44.592;443
13460;44.596;728
13461;44.599;880
13462;44.602;497
13463;44.605;457
13464;44.609;515
13465;44.612;552
13466;44.615;501
13467;44.619;458
13468;44.622;485
13469;44.625;399
13470;44.629;394
13471;44.632;594
13472;44.635;617
13473;44.639;601
13474;44.642;447
13475;44.645;550
13476;44.648;531
13477;44.652;580
13478;44.655;760
13479;44.658;546
13480;44.662;423
13481;44.665;403
13482;44.668;453
13483;44.672;466
13484;44.675;683
13485;44.678;564
13486;44.681;397
13487;44.685;554
13488;44.688;601
13489;44.691;467
13490;44.695;759
13491;44.698;439
13492;44.701;470
13493;44.705;417
13494;44.708;682
13495;44.712;431
13496;44.715;642
13497;44.718;536
13498;44.721;472
13499;44.725;560
13500;44.728;484
13501;44.731;697
13502;44.735;639
13503;44.738;651
13504;44.741;660
13505;44.745;659
13506;44.748;628
13507;44.751;633
13508;44.755;569
13509;44.758;539
13510;44.761;637
13511;44.764;454
13512;44.768;529
13513;44.771;514
13514;44.774;425
13515;44.778;472
13516;44.781;577
13517;44.784;491
13518;44.788;509
13519;44.791;588
13520;44.794;477
13521;44.798;617
13522;44.801;511
13523;44.804;442
13524;44.807;469
13525;44.811;393
13526;44.814;497
13527;44.817;641
13528;44.821;597
13529;44.824;1238
13530;44.827;708
13531;44.831;730
13532;44.834;627
13533;44.837;482
13534;44.840;459
13535;44.844;586
13536;44.847;468
13537;44.850;446
13538;44.854;484
13539;44.857;619
13540;44.860;444
13541;44.864;485
13542;44.867;557
13543;44.870;581
13544;44.874;451
13545;44.877;418
13546;44.880;557
13547;44.883;416
13548;44.887;525
13549;44.890;556
13550;44.893;490
13551;44.897;493
13552;44.900;779
13553;44.903;692
13554;44.907;506
13555;44.910;1183
13556;44.913;533
13557;44.916;590
13558;44.920;458
13559;44.923;471
13560;44.926;569
13561;44.930;699
13562;44.933;516
13563;44.936;511
13564;44.940;351
13565;44.943;438
13566;44.946;388
13567;44.950;455
13568;44.953;430
13569;44.956;391
13570;44.960;560
13571;44.963;497
13572;44.966;617
13573;44.970;473
13574;44.973;444
13575;44.976;452
13576;44.980;558
13577;44.983;600
13578;44.986;590
13579;44.990;591
13580;44.993;516
13581;44.996;681
13582;44.999;584
13583;45.003;527
13584;45.006;455
13585;45.009;427
13586;45.013;478
13587;45.016;481
13588;45.019;409
13589;45.023;495
13590;45.026;356
13591;45.029;809
13592;45.033;532
13593;45.036;539
13594;45.039;598
13595;45.042;3110
13596;45.046;320
13597;45.049;503
13598;45.052;565
13599;45.056;501
13600;45.059;1985
13601;45.062;435
13602;45.066;690
13603;45.069;529
13604;45.072;548
13605;45.075;546
13606;45.079;564
13607;45.082;689
13608;45.085;605
13609;45.089;713
13610;45.092;559
13611;45.095;396
13612;45.099;343
13613;45.102;453
13614;45.105;463
13615;45.109;577
13616;45.112;518
13617;45.115;400
13618;45.118;812
13619;45.122;466
13620;45.125;443
13621;45.128;510
13622;45.132;670
13623;45.135;521
13624;45.138;341
13625;45.142;318
13626;45.145;684
13627;45.148;452
13628;45.152;488
13629;45.155;410
13630;45.158;508
13631;45.161;743
13632;45.165;713
13633;45.168;429
13634;45.171;468
13635;45.175;511
13636;45.178;619
13637;45.181;621
13638;45.185;641
13639;45.188;471
13640;45.191;476
13641;45.194;513
13642;45.198;486
13643;45.201;434
13644;45.204;590
13645;45.208;495
13646;45.211;531
13647;45.215;448
13648;45.218;560
13649;45.221;568
13650;45.225;652
13651;45.228;528
13652;45.231;514
13653;45.235;565
13654;45.238;490
13655;45.241;716
13656;45.245;655
13657;45.248;578
13658;45.251;424
13659;45.254;594
13660;45.258;563
13661;45.261;489
13662;45.264;449
13663;45.268;509
13664;45.271;451
13665;45.274;539
13666;45.278;463
13667;45.281;395
13668;45.284;1079
13669;45.288;559
13670;45.291;510
13671;45.294;595
13672;45.297;480
13673;45.301;575
13674;45.304;649
13675;45.307;621
13676;45.311;560
13677;45.314;516
13678;45.317;489
13679;45.321;488
13680;45.324;489
13681;45.327;545
13682;45.330;408
13683;45.334;438
13684;45.337;472
13685;45.340;427
13686;45.344;425
13687;45.347;329
13688;45.350;585
13689;45.354;441
13690;45.357;439
13691;45.360;495
13692;45.364;442
13693;45.367;532
13694;45.370;362
13695;45.373;573
13696;45.377;652
13697;45.380;534
13698;45.383;788
13699;45.387;661
13700;45.390;572
13701;45.393;507
13702;45.397;425
13703;45.400;524
13704;45.403;514
13705;45.407;548
13706;45.410;508
13707;45.413;558
13708;45.416;580
13709;45.420;581
13710;45.423;637
13711;45.426;657
13712;45.430;503
13713;45.433;803
13714;45.436;622
13715;45.440;769
13716;45.443;656
13717;45.446;550
13718;45.449;451
13719;45.453;578
13720;45.456;664
13721;45.460;1295
13722;45.463;514
13723;45.466;582
13724;45.470;543
13725;45.473;585
13726;45.476;628
13727;45.480;373
13728;45.483;458
13729;45.486;591
13730;45.489;415
13731;45.493;489
13732;45.496;606
13733;45.499;512
13734;45.503;487
13735;45.506;592
13736;45.509;520
13737;45.513;549
13738;45.516;437
13739;45.519;437
13740;45.523;616
13741;45.526;548
13742;45.529;679
13743;45.532;408
13744;45.536;612
13745;45.539;439
13746;45.542;554
13747;45.546;448
13748;45.549;467
13749;45.552;456
13750;45.556;772
13751;45.559;432
13752;45.562;455
13753;45.565;416
13754;45.569;588
13755;45.572;420
13756;45.575;519
13757;45.579;474
13758;45.582;2524
13759;45.585;387
13760;45.589;478
13761;45.592;538
13762;45.595;513
13763;45.599;463
13764;45.602;579
13765;45.605;529
13766;45.608;534
13767;45.612;778
13768;45.615;636
13769;45.618;2665
13770;45.622;539
13771;45.625;545
13772;45.628;543
13773;45.632;562
13774;45.635;422
13775;45.638;408
13776;45.642;416
13777;45.645;462
13778;45.648;595
13779;45.651;646
13780;45.655;385
13781;45.658;597
13782;45.661;578
13783;45.665;570
13784;45.668;543
13785;45.671;408
13786;45.675;402
13787;45.678;407
13788;45.681;570
13789;45.684;674
13790;45.688;453
13791;45.691;482
13792;45.694;689
13793;45.698;694
13794;45.701;447
13795;45.704;451
13796;45.708;499
13797;45.711;443
13798;45.715;443
13799;45.718;392
13800;45.721;385
13801;45.724;412
13802;45.728;305
13803;45.731;462
13804;45.734;517
13805;45.738;397
13806;45.741;601
13807;45.744;425
13808;45.748;444
13809;45.751;439
13810;45.754;528
13811;45.758;505
13812;45.761;463
13813;45.764;526
13814;45.767;424
13815;45.771;640
13816;45.774;473
13817;45.777;341
13818;45.781;350
13819;45.784;487
13820;45.787;401
13821;45.791;478
13822;45.794;720
13823;45.797;512
13824;45.800;562
13825;45.804;478
13826;45.807;1025
13827;45.810;600
13828;45.814;442
13829;45.817;365
13830;45.820;394
13831;45.824;433
13832;45.827;442
13833;45.830;432
13834;45.834;518
13835;45.837;487
13836;45.840;438
13837;45.843;442
13838;45.847;476
13839;45.850;512
13840;45.853;400
13841;45.857;469
13842;45.860;366
13843;45.863;403
13844;45.867;639
13845;45.870;565
13846;45.873;549
13847;45.877;463
13848;45.880;500
13849;45.883;418
13850;45.886;486
13851;45.890;492
13852;45.893;504
13853;45.896;559
13854;45.900;424
13855;45.903;439
13856;45.906;443
13857;45.910;537
13858;45.913;453
13859;45.916;495
13860;45.919;588
13861;45.923;573
13862;45.926;522
13863;45.929;828
13864;45.933;363
13865;45.936;490
13866;45.939;402
13867;45.943;481
13868;45.946;460
13869;45.949;588
13870;45.953;424
13871;45.956;494
13872;45.959;555
13873;45.963;460
13874;45.966;495
13875;45.969;505
13876;45.973;408
13877;45.976;407
13878;45.979;473
13879;45.983;402
13880;45.986;462
13881;45.989;400
13882;45.993;517
13883;45.996;499
13884;45.999;413
13885;46.002;359
13886;46.006;496
13887;46.009;495
13888;46.012;407
13889;46.016;482
13890;46.019;494
13891;46.022;384
13892;46.026;2333
13893;46.029;479
13894;46.032;360
13895;46.036;403
13896;46.039;579
13897;46.042;456
13898;46.045;349
13899;46.049;527
13900;46.052;533
13901;46.055;509
13902;46.059;748
13903;46.062;391
13904;46.065;547
13905;46.069;452
13906;46.072;482
13907;46.075;561
13908;46.078;387
13909;46.082;585
13910;46.085;467
13911;46.088;733
13912;46.092;453
13913;46.095;466
13914;46.098;431
13915;46.102;676
13916;46.105;418
13917;46.108;523
13918;46.112;646
13919;46.115;424
13920;46.118;581
13921;46.121;452
13922;46.125;562
13923;46.128;428
13924;46.131;383
13925;46.135;401
13926;46.138;555
13927;46.141;597
13928;46.145;700
13929;46.148;453
13930;46.151;491
13931;46.154;446
13932;46.158;670
13933;46.161;562
13934;46.164;537
13935;46.168;542
13936;46.171;505
13937;46.174;374
13938;46.178;498
13939;46.181;404
13940;46.184;478
13941;46.188;498
13942;46.191;388
13943;46.194;628
13944;46.197;569
13945;46.201;650
13946;46.204;505
13947;46.208;418
13948;46.211;434
13949;46.214;459
13950;46.218;748
13951;46.221;450
13952;46.224;639
13953;46.228;483
13954;46.231;380
13955;46.234;443
13956;46.237;345
13957;46.241;546
13958;46.244;376
13959;46.247;450
13960;46.251;524
13961;46.254;557
13962;46.257;517
13963;46.261;398
13964;46.264;810
13965;46.267;452
13966;46.271;525
13967;46.274;554
13968;46.277;556
13969;46.280;512
13970;46.284;464
13971;46.287;585
13972;46.290;470
13973;46.294;474
13974;46.297;542
13975;46.300;585
13976;46.304;496
13977;46.307;490
13978;46.310;600
13979;46.313;594
13980;46.317;394
13981;46.320;724
13982;46.323;497
13983;46.327;560
13984;46.330;532
13985;46.333;481
13986;46.337;605
13987;46.340;496
13988;46.343;501
13989;46.347;1475
13990;46.350;428
13991;46.353;536
13992;46.356;682
13993;46.360;490
13994;46.363;626
13995;46.366;461
13996;46.370;484
13997;46.373;508
13998;46.376;559
13999;46.380;573
14000;46.383;565
14001;46.386;473
14002;46.390;673
14003;46.393;569
14004;46.396;467
14005;46.399;739
14006;46.403;547
14007;46.406;482
14008;46.409;526
14009;46.413;549
14010;46.416;584
14011;46.419;769
14012;46.423;830
14013;46.426;614
14014;46.429;669
14015;46.432;700
14016;46.436;634
14017;46.439;411
14018;46.442;531
14019;46.446;599
14020;46.449;480
14021;46.452;615
14022;46.456;506
14023;46.459;621
14024;46.463;533
14025;46.466;588
14026;46.469;585
14027;46.472;630
14028;46.476;594
14029;46.479;450
14030;46.482;483
14031;46.486;2474
14032;46.489;473
14033;46.492;453
14034;46.496;504
14035;46.499;437
14036;46.502;605
14037;46.506;441
14038;46.509;468
14039;46.512;455
14040;46.515;409
14041;46.519;513
14042;46.522;1563
14043;46.525;549
14044;46.529;541
14045;46.532;523
14046;46.535;572
14047;46.539;601
14048;46.542;413
14049;46.545;458
14050;46.548;480
14051;46.552;489
14052;46.555;543
14053;46.558;475
14054;46.562;406
14055;46.565;429
14056;46.568;546
14057;46.572;376
14058;46.575;380
14059;46.578;443
14060;46.582;417
14061;46.585;633
14062;46.588;351
14063;46.591;386
14064;46.595;411
14065;46.598;388
14066;46.601;524
14067;46.605;452
14068;46.608;565
14069;46.611;679
14070;46.615;492
14071;46.618;448
14072;46.621;456
14073;46.625;445
14074;46.628;382
14075;46.631;395
14076;46.634;497
14077;46.638;486
14078;46.641;488
14079;46.644;507
14080;46.648;508
14081;46.651;442
14082;46.654;634
14083;46.658;500
14084;46.661;480
14085;46.664;421
14086;46.667;515
14087;46.671;689
14088;46.674;445
14089;46.677;528
14090;46.681;477
14091;46.684;450
14092;46.687;541
14093;46.691;476
14094;46.694;576
14095;46.697;597
14096;46.701;513
14097;46.704;446
14098;46.707;518
14099;46.711;434
14100;46.714;558
14101;46.717;704
14102;46.721;401
14103;46.724;513
14104;46.727;546
14105;46.731;434
14106;46.734;481
14107;46.737;517
14108;46.741;531
14109;46.744;438
14110;46.747;344
14111;46.750;454
14112;46.754;548
14113;46.757;461
14114;46.760;509
14115;46.764;553
14116;46.767;463
14117;46.770;409
14118;46.774;559
14119;46.777;364
14120;46.780;366
14121;46.783;374
14122;46.787;478
14123;46.790;523
14124;46.793;2106
14125;46.797;574
14126;46.800;585
14127;46.803;403
14128;46.807;386
14129;46.810;389
14130;46.813;544
14131;46.817;769
14132;46.820;552
14133;46.823;404
14134;46.826;548
14135;46.830;687
14136;46.833;570
14137;46.836;589
14138;46.840;455
14139;46.843;839
14140;46.846;571
14141;46.850;506
14142;46.853;461
14143;46.856;464
14144;46.860;529
14145;46.863;449
14146;46.866;487
14147;46.869;406
14148;46.873;476
14149;46.876;539
14150;46.879;475
14151;46.883;520
14152;46.886;516
14153;46.889;671
14154;46.893;472
14155;46.896;557
14156;46.899;538
14157;46.902;629
14158;46.906;539
14159;46.909;541
14160;46.912;475
14161;46.916;649
14162;46.919;435
14163;46.922;465
14164;46.926;384
14165;46.929;795
14166;46.932;532
14167;46.936;719
14168;46.939;491
14169;46.942;504
14170;46.945;419
14171;46.949;715
14172;46.952;425
14173;46.955;448
14174;46.959;409
14175;46.962;573
14176;46.966;501
14177;46.969;541
14178;46.972;468
14179;46.976;683
14180;46.979;490
14181;46.982;508
14182;46.985;533
14183;46.989;434
14184;46.992;530
14185;46.995;560
14186;46.999;540
14187;47.002;611
14188;47.005;479
14189;47.009;594
14190;47.012;514
14191;47.015;553
14192;47.019;579
14193;47.022;453
14194;47.025;377
14195;47.028;524
14196;47.032;489
14197;47.035;562
14198;47.038;717
14199;47.042;566
14200;47.045;459
14201;47.048;526
14202;47.052;513
14203;47.055;492
14204;47.058;607
14205;47.061;576
14206;47.065;525
14207;47.068;421
14208;47.071;450
14209;47.075;454
14210;47.078;455
14211;47.081;446
14212;47.085;529
14213;47.088;389
14214;47.091;387
14215;47.095;560
14216;47.098;460
14217;47.101;498
14218;47.104;489
14219;47.108;546
14220;47.111;536
14221;47.114;553
14222;47.118;572
14223;47.121;566
14224;47.124;734
14225;47.128;497
14226;47.131;396
14227;47.134;455
14228;47.137;416
14229;47.141;485
14230;47.144;741
14231;47.147;491
14232;47.151;681
14233;47.154;392
14234;47.157;615
14235;47.161;486
14236;47.164;506
14237;47.167;489
14238;47.171;498
14239;47.174;461
14240;47.177;640
14241;47.180;603
14242;47.184;537
14243;47.187;523
14244;47.190;720
14245;47.194;596
14246;47.197;523
14247;47.200;608
14248;47.204;433
14249;47.207;396
14250;47.211;496
14251;47.214;490
14252;47.217;526
14253;47.220;384
14254;47.224;529
14255;47.227;598
14256;47.230;476
14257;47.234;452
14258;47.237;441
14259;47.240;453
14260;47.244;372
14261;47.247;588
14262;47.250;422
14263;47.254;501
14264;47.257;677
14265;47.260;428
14266;47.263;457
14267;47.267;499
14268;47.270;493
14269;47.273;556
14270;47.277;421
14271;47.280;463
14272;47.283;466
14273;47.287;344
14274;47.290;529
14275;47.293;517
14276;47.296;528
14277;47.300;596
14278;47.303;549
14279;47.306;543
14280;47.310;518
14281;47.313;425
14282;47.316;538
14283;47.320;521
14284;47.323;479
14285;47.326;518
14286;47.330;322
14287;47.333;502
14288;47.336;458
14289;47.339;493
14290;47.343;589
14291;47.346;520
14292;47.349;443
14293;47.353;556
14294;47.356;376
14295;47.359;386
14296;47.363;408
14297;47.366;388
14298;47.369;439
14299;47.372;414
14300;47.376;446
14301;47.379;553
14302;47.382;421
14303;47.386;370
14304;47.389;406
14305;47.392;411
14306;47.396;446
14307;47.399;433
14308;47.402;3635
14309;47.406;592
14310;47.409;440
14311;47.412;489
14312;47.415;419
14313;47.419;469
14314;47.422;659
14315;47.425;498
14316;47.429;559
14317;47.432;1343
14318;47.435;552
14319;47.439;410
14320;47.442;462
14321;47.445;431
14322;47.449;479
14323;47.452;441
14324;47.455;358
14325;47.459;468
14326;47.462;410
14327;47.465;460
14328;47.469;359
14329;47.472;384
14330;47.475;278
14331;47.479;403
14332;47.482;436
14333;47.485;355
14334;47.489;534
14335;47.492;523
14336;47.495;472
14337;47.498;451
14338;47.502;509
14339;47.505;442
14340;47.508;483
14341;47.512;525
14342;47.515;503
14343;47.518;549
14344;47.522;428
14345;47.525;447
14346;47.528;429
14347;47.531;459
14348;47.535;548
14349;47.538;616
14350;47.541;628
14351;47.545;631
14352;47.548;429
14353;47.551;462
14354;47.555;720
14355;47.558;501
14356;47.561;554
14357;47.565;513
14358;47.568;428
14359;47.571;545
14360;47.574;476
14361;47.578;535
14362;47.581;481
14363;47.584;695
14364;47.588;462
14365;47.591;377
14366;47.594;619
14367;47.598;525
14368;47.601;427
14369;47.604;428
14370;47.608;407
14371;47.611;874
14372;47.614;552
14373;47.617;483
14374;47.621;426
14375;47.624;389
14376;47.627;471
14377;47.631;506
14378;47.634;485
14379;47.637;509
14380;47.641;437
14381;47.644;564
14382;47.647;624
14383;47.650;511
14384;47.654;384
14385;47.657;540
14386;47.660;1192
14387;47.664;414
14388;47.667;561
14389;47.670;520
14390;47.674;464
14391;47.677;544
14392;47.680;559
14393;47.684;555
14394;47.687;574
14395;47.690;500
14396;47.693;545
14397;47.697;455
14398;47.700;622
14399;47.703;552
14400;47.707;411
14401;47.710;570
14402;47.714;539
14403;47.717;555
14404;47.720;575
14405;47.724;443
14406;47.727;634
14407;47.730;571
14408;47.733;534
14409;47.737;668
14410;47.740;527
14411;47.743;537
14412;47.747;513
14413;47.750;572
14414;47.753;391
14415;47.757;534
14416;47.760;460
14417;47.763;618
14418;47.766;434
14419;47.770;500
14420;47.773;436
14421;47.776;388
14422;47.780;598
14423;47.783;500
14424;47.786;557
14425;47.790;495
14426;47.793;476
14427;47.796;473
14428;47.800;536
14429;47.803;500
14430;47.806;424
14431;47.809;612
14432;47.813;539
14433;47.816;603
14434;47.819;689
14435;47.823;490
14436;47.826;690
14437;47.829;508
14438;47.833;520
14439;47.836;638
14440;47.839;513
14441;47.843;563
14442;47.846;661
14443;47.849;527
14444;47.852;648
14445;47.856;403
14446;47.859;411
14447;47.862;497
14448;47.866;529
14449;47.869;532
14450;47.872;391
14451;47.876;572
14452;47.879;562
14453;47.882;420
14454;47.885;397
14455;47.889;581
14456;47.892;507
14457;47.895;448
14458;47.899;480
14459;47.902;688
14460;47.905;532
14461;47.909;437
14462;47.912;410
14463;47.915;1319
14464;47.919;535
14465;47.922;529
14466;47.925;921
14467;47.928;1219
14468;47.932;395
14469;47.935;648
14470;47.938;445
14471;47.942;622
14472;47.945;480
14473;47.948;353
14474;47.952;500
14475;47.955;459
14476;47.959;429
14477;47.962;588
14478;47.965;422
14479;47.968;684
14480;47.972;470
14481;47.975;488
14482;47.978;553
14483;47.982;446
14484;47.985;461
14485;47.988;616
14486;47.992;403
14487;47.995;528
14488;47.998;480
14489;48.001;487
14490;48.005;546
14491;48.008;511
14492;48.011;457
14493;48.015;452
14494;48.018;561
14495;48.021;446
14496;48.025;425
14497;48.028;493
14498;48.031;536
14499;48.035;415
14500;48.038;583
14501;48.041;724
14502;48.044;575
14503;48.048;494
14504;48.051;534
14505;48.054;547
14506;48.058;552
14507;48.061;578
14508;48.064;487
14509;48.068;468
14510;48.071;499
14511;48.074;567
14512;48.078;534
14513;48.081;534
14514;48.084;551
14515;48.087;514
14516;48.091;525
14517;48.094;621
14518;48.097;589
14519;48.101;567
14520;48.104;496
14521;48.107;427
14522;48.111;668
14523;48.114;2932
14524;48.117;485
14525;48.120;657
14526;48.124;459
14527;48.127;448
14528;48.130;487
14529;48.134;542
14530;48.137;608
14531;48.140;692
14532;48.144;587
14533;48.147;387
14534;48.150;552
14535;48.154;601
14536;48.157;582
14537;48.160;795
14538;48.163;423
14539;48.167;464
14540;48.170;506
14541;48.173;494
14542;48.177;454
14543;48.180;458
14544;48.183;571
14545;48.187;529
14546;48.190;1908
14547;48.193;1812
14548;48.197;479
14549;48.200;636
14550;48.203;470
14551;48.206;436
14552;48.210;463
14553;48.213;430
14554;48.217;582
14555;48.220;485
14556;48.223;515
14557;48.227;499
14558;48.230;2525
14559;48.233;373
14560;48.236;406
14561;48.240;564
14562;48.243;429
14563;48.246;813
14564;48.250;450
14565;48.253;451
14566;48.256;460
14567;48.260;1294
14568;48.263;490
14569;48.266;449
14570;48.270;445
14571;48.273;394
14572;48.276;482
14573;48.279;478
14574;48.283;526
14575;48.286;593
14576;48.289;433
14577;48.293;413
14578;48.296;478
14579;48.299;481
14580;48.303;562
14581;48.306;738
14582;48.309;673
14583;48.313;493
14584;48.316;469
14585;48.319;420
14586;48.322;437
14587;48.326;515
14588;48.329;458
14589;48.332;526
14590;48.336;542
14591;48.339;415
14592;48.342;482
14593;48.346;497
14594;48.349;578
14595;48.352;480
14596;48.355;478
14597;48.359;695
14598;48.362;474
14599;48.365;463
14600;48.369;508
14601;48.372;591
14602;48.375;433
14603;48.379;509
14604;48.382;434
14605;48.385;546
14606;48.389;584
14607;48.392;471
14608;48.395;682
14609;48.398;669
14610;48.402;509
14611;48.405;518
14612;48.408;450
14613;48.412;476
14614;48.415;526
14615;48.418;741
14616;48.422;468
14617;48.425;732
14618;48.428;560
14619;48.432;737
14620;48.435;550
14621;48.438;546
14622;48.441;480
14623;48.445;479
14624;48.448;631
14625;48.451;538
14626;48.455;634
14627;48.458;571
14628;48.462;494
14629;48.465;340
14630;48.468;526
14631;48.472;613
14632;48.475;533
14633;48.478;539
14634;48.481;607
14635;48.485;773
14636;48.488;514
14637;48.491;576
14638;48.495;597
14639;48.498;480
14640;48.501;867
14641;48.505;444
14642;48.508;397
14643;48.511;605
14644;48.514;670
14645;48.518;502
14646;48.521;646
14647;48.524;648
14648;48.528;480
14649;48.531;602
14650;48.534;615
14651;48.538;552
14652;48.541;622
14653;48.544;616
14654;48.548;505
14655;48.551;548
14656;48.554;516
14657;48.557;484
14658;48.561;532
14659;48.564;450
14660;48.567;551
14661;48.571;476
14662;48.574;484
14663;48.577;666
14664;48.581;1195
14665;48.584;504
14666;48.587;453
14667;48.590;571
14668;48.594;555
14669;48.597;545
14670;48.600;627
14671;48.604;495
14672;48.607;676
14673;48.610;633
14674;48.614;474
14675;48.617;487
14676;48.620;662
14677;48.624;583
14678;48.627;1345
14679;48.630;500
14680;48.633;485
14681;48.637;509
14682;48.640;800
14683;48.643;527
14684;48.647;455
14685;48.650;482
14686;48.653;483
14687;48.657;348
14688;48.660;483
14689;48.663;430
14690;48.667;463
14691;48.670;514
14692;48.673;515
14693;48.676;582
14694;48.680;478
14695;48.683;463
14696;48.686;553
14697;48.690;547
14698;48.693;619
14699;48.696;456
14700;48.700;503
14701;48.703;536
14702;48.706;578
14703;48.710;539
14704;48.713;647
14705;48.716;450
14706;48.720;638
14707;48.723;593
14708;48.726;582
14709;48.730;500
14710;48.733;511
14711;48.736;459
14712;48.740;468
14713;48.743;553
14714;48.746;603
14715;48.749;492
14716;48.753;2031
14717;48.756;443
14718;48.759;490
14719;48.763;551
14720;48.766;477
14721;48.769;588
14722;48.773;483
14723;48.776;587
14724;48.779;564
14725;48.783;555
14726;48.786;1860
14727;48.789;520
14728;48.792;550
14729;48.796;336
14730;48.799;507
14731;48.802;517
14732;48.806;538
14733;48.809;570
14734;48.812;439
14735;48.816;514
14736;48.819;496
14737;48.822;529
14738;48.825;450
14739;48.829;661
14740;48.832;409
14741;48.835;589
14742;48.839;707
14743;48.842;626
14744;48.845;555
14745;48.849;508
14746;48.852;526
14747;48.855;539
14748;48.859;516
14749;48.862;998
14750;48.865;502
14751;48.868;451
14752;48.872;599
14753;48.875;449
14754;48.878;462
14755;48.882;460
14756;48.885;723
14757;48.888;600
14758;48.892;336
14759;48.895;695
14760;48.898;375
14761;48.902;395
14762;48.905;496
14763;48.908;650
14764;48.911;488
14765;48.915;616
14766;48.918;424
14767;48.921;486
14768;48.925;447
14769;48.928;449
14770;48.931;457
14771;48.935;625
14772;48.938;410
14773;48.941;515
14774;48.944;465
14775;48.948;425
14776;48.951;596
14777;48.954;540
14778;48.958;558
14779;48.961;406
14780;48.965;467
14781;48.968;721
14782;48.971;605
14783;48.975;587
14784;48.978;641
14785;48.981;460
14786;48.984;548
14787;48.988;504
14788;48.991;561
14789;48.994;590
14790;48.998;366
14791;49.001;481
14792;49.004;547
14793;49.008;545
14794;49.011;665
14795;49.014;569
14796;49.018;453
14797;49.021;465
14798;49.024;442
14799;49.027;445
14800;49.031;403
14801;49.034;477
14802;49.037;535
14803;49.041;516
14804;49.044;529
14805;49.047;525
14806;49.051;400
14807;49.054;401
14808;49.057;451
14809;49.061;495
14810;49.064;507
14811;49.067;481
14812;49.070;420
14813;49.074;378
14814;49.077;544
14815;49.080;428
14816;49.084;456
14817;49.087;489
14818;49.090;414
14819;49.094;513
14820;49.097;430
14821;49.100;587
14822;49.103;504
14823;49.107;374
14824;49.110;397
14825;49.113;553
14826;49.117;416
14827;49.120;663
14828;49.123;444
14829;49.127;637
14830;49.130;339
14831;49.133;430
14832;49.137;375
14833;49.140;445
14834;49.143;431
14835;49.146;588
14836;49.150;486
14837;49.153;506
14838;49.156;418
14839;49.160;564
14840;49.163;604
14841;49.166;448
14842;49.170;495
14843;49.173;401
14844;49.176;534
14845;49.179;505
14846;49.183;3145
14847;49.186;489
14848;49.189;524
14849;49.193;407
14850;49.196;443
14851;49.199;360
14852;49.203;443
14853;49.206;342
14854;49.210;456
14855;49.213;386
14856;49.216;429
14857;49.219;429
14858;49.223;442
14859;49.226;500
14860;49.229;487
14861;49.233;352
14862;49.236;721
14863;49.239;460
14864;49.243;485
14865;49.246;431
14866;49.249;625
14867;49.253;462
14868;49.256;493
14869;49.259;407
14870;49.262;651
14871;49.266;2602
14872;49.269;547
14873;49.272;500
14874;49.276;452
14875;49.279;434
14876;49.282;489
14877;49.286;528
14878;49.289;564
14879;49.292;383
14880;49.296;436
14881;49.299;485
14882;49.302;467
14883;49.305;659
14884;49.309;436
14885;49.312;586
14886;49.315;372
14887;49.319;521
14888;49.322;368
14889;49.325;622
14890;49.329;423
14891;49.332;473
14892;49.335;379
14893;49.338;415
14894;49.342;419
14895;49.345;401
14896;49.348;556
14897;49.352;390
14898;49.355;390
14899;49.358;362
14900;49.362;497
14901;49.365;468
14902;49.368;489
14903;49.372;388
14904;49.375;2771
14905;49.378;408
14906;49.381;559
14907;49.385;487
14908;49.388;444
14909;49.391;1299
14910;49.395;435
14911;49.398;415
14912;49.401;614
14913;49.405;370
14914;49.408;522
14915;49.411;506
14916;49.414;423
14917;49.418;443
14918;49.421;486
14919;49.424;470
14920;49.428;563
14921;49.431;394
14922;49.434;539
14923;49.438;426
14924;49.441;465
14925;49.444;432
14926;49.448;408
14927;49.451;466
14928;49.454;452
14929;49.458;720
14930;49.461;545
14931;49.464;373
14932;49.468;442
14933;49.471;604
14934;49.474;544
14935;49.478;455
14936;49.481;464
14937;49.484;597
14938;49.488;408
14939;49.491;426
14940;49.494;435
14941;49.497;382
14942;49.501;492
14943;49.504;388
14944;49.507;555
14945;49.511;574
14946;49.514;433
14947;49.517;530
14948;49.521;398
14949;49.524;529
14950;49.527;439
14951;49.531;458
14952;49.534;443
14953;49.537;481
14954;49.540;461
14955;49.544;462
14956;49.547;3021
14957;49.550;553
14958;49.554;559
14959;49.557;511
14960;49.560;462
14961;49.564;394
14962;49.567;605
14963;49.570;627
14964;49.573;417
14965;49.577;485
14966;49.580;573
14967;49.583;480
14968;49.587;476
14969;49.590;534
14970;49.593;422
14971;49.597;447
14972;49.600;543
14973;49.603;481
14974;49.607;548
14975;49.610;694
14976;49.613;432
14977;49.616;589
14978;49.620;551
14979;49.623;534
14980;49.626;416
14981;49.630;408
14982;49.633;624
14983;49.636;508
14984;49.640;552
14985;49.643;490
14986;49.646;537
14987;49.650;523
14988;49.653;631
14989;49.656;699
14990;49.659;451
14991;49.663;407
14992;49.666;512
14993;49.669;398
14994;49.673;641
14995;49.676;588
14996;49.679;448
14997;49.683;643
14998;49.686;441
14999;49.689;376
15000;49.692;560
15001;49.696;380
15002;49.699;495
15003;49.702;488
15004;49.706;515
15005;49.709;486
15006;49.713;490
15007;49.716;501
15008;49.719;481
15009;49.723;385
15010;49.726;460
15011;49.729;356
15012;49.732;405
15013;49.736;316
15014;49.739;408
15015;49.742;339
15016;49.746;431
15017;49.749;518
15018;49.752;374
15019;49.756;317
15020;49.759;444
15021;49.762;291
15022;49.766;275
15023;49.769;449
15024;49.772;358
15025;49.775;270
15026;49.779;370
15027;49.782;339
15028;49.785;505
15029;49.789;457
15030;49.792;671
15031;49.795;241
15032;49.799;350
15033;49.802;646
15034;49.805;594
15035;49.809;459
15036;49.812;454
15037;49.815;402
15038;49.818;355
15039;49.822;489
15040;49.825;521
15041;49.828;356
15042;49.832;443
15043;49.835;522
15044;49.838;312
15045;49.842;462
15046;49.845;420
15047;49.848;665
15048;49.851;505
15049;49.855;523
15050;49.858;398
15051;49.861;346
15052;49.865;382
15053;49.868;543
15054;49.871;526
15055;49.875;439
15056;49.878;467
15057;49.881;419
15058;49.885;398
15059;49.888;361
15060;49.891;632
15061;49.894;479
15062;49.898;514
15063;49.901;421
15064;49.904;533
15065;49.908;405
15066;49.911;371
15067;49.914;391
15068;49.918;466
15069;49.921;358
15070;49.924;485
15071;49.927;405
15072;49.931;595
15073;49.934;419
15074;49.937;365
15075;49.941;450
15076;49.944;696
15077;49.947;395
15078;49.951;282
15079;49.954;2133
15080;49.958;471
15081;49.961;525
15082;49.964;417
15083;49.967;457
15084;49.971;569
15085;49.974;400
15086;49.977;536
15087;49.981;359
15088;49.984;398
15089;49.987;435
15090;49.991;449
15091;49.994;417
15092;49.997;552
15093;50.001;457
15094;50.004;347
15095;50.007;453
15096;50.010;453
15097;50.014;359
15098;50.017;559
15099;50.020;445
15100;50.024;557
15101;50.027;414
15102;50.030;432
15103;50.034;559
15104;50.037;450
15105;50.040;358
15106;50.044;567
15107;50.047;568
15108;50.050;513
15109;50.053;407
15110;50.057;424
15111;50.060;442
15112;50.063;431
15113;50.067;508
15114;50.070;388
15115;50.073;434
15116;50.077;481
15117;50.080;375
15118;50.083;429
15119;50.086;482
15120;50.090;531
15121;50.093;385
15122;50.096;437
15123;50.100;356
15124;50.103;349
15125;50.106;742
15126;50.110;363
15127;50.113;529
15128;50.116;342
15129;50.120;521
15130;50.123;351
15131;50.126;416
15132;50.129;456
15133;50.133;589
15134;50.136;413
15135;50.139;414
15136;50.143;351
15137;50.146;445
15138;50.149;419
15139;50.153;556
15140;50.156;390
15141;50.159;422
15142;50.162;441
15143;50.166;418
15144;50.169;419
15145;50.172;409
15146;50.176;419
15147;50.179;400
15148;50.182;457
15149;50.186;388
15150;50.189;452
15151;50.192;656
15152;50.196;472
15153;50.199;401
15154;50.202;500
15155;50.205;404
15156;50.209;409
15157;50.212;353
15158;50.216;488
15159;50.219;399
15160;50.222;614
15161;50.226;486
15162;50.229;304
15163;50.232;1959
15164;50.236;462
15165;50.239;414
15166;50.242;411
15167;50.245;539
15168;50.249;454
15169;50.252;495
15170;50.255;414
15171;50.259;342
15172;50.262;473
15173;50.265;256
15174;50.269;536
15175;50.272;378
15176;50.275;450
15177;50.279;364
15178;50.282;461
15179;50.285;320
15180;50.288;362
15181;50.292;425
15182;50.295;429
15183;50.298;3020
15184;50.302;414
15185;50.305;403
15186;50.308;391
15187;50.312;355
15188;50.315;423
15189;50.318;445
15190;50.321;529
15191;50.325;444
15192;50.328;404
15193;50.331;383
15194;50.335;392
15195;50.338;542
15196;50.341;435
15197;50.345;421
15198;50.348;404
15199;50.351;318
15200;50.355;433
15201;50.358;473
15202;50.361;432
15203;50.364;401
15204;50.368;958
15205;50.371;350
15206;50.374;497
15207;50.378;510
15208;50.381;410
15209;50.384;480
15210;50.388;426
15211;50.391;399
15212;50.394;464
15213;50.398;1748
15214;50.401;544
15215;50.404;488
15216;50.407;438
15217;50.411;446
15218;50.414;309
15219;50.417;498
15220;50.421;796
15221;50.424;734
15222;50.427;507
15223;50.431;517
15224;50.434;567
15225;50.437;444
15226;50.440;435
15227;50.444;522
15228;50.447;405
15229;50.450;348
15230;50.454;534
15231;50.457;391
15232;50.461;393
15233;50.464;425
15234;50.467;501
15235;50.471;503
15236;50.474;432
15237;50.477;481
15238;50.480;357
15239;50.484;466
15240;50.487;333
15241;50.490;302
15242;50.494;390
15243;50.497;489
15244;50.500;502
15245;50.504;414
15246;50.507;400
15247;50.510;1700
15248;50.514;460
15249;50.517;363
15250;50.520;496
15251;50.523;512
15252;50.527;424
15253;50.530;316
15254;50.533;429
15255;50.537;397
15256;50.540;392
15257;50.543;325
15258;50.547;291
15259;50.550;383
15260;50.553;522
15261;50.556;444
15262;50.560;431
15263;50.563;508
15264;50.566;399
15265;50.570;422
15266;50.573;551
15267;50.576;397
15268;50.580;431
15269;50.583;411
15270;50.586;528
15271;50.590;398
15272;50.593;378
15273;50.596;373
15274;50.599;459
15275;50.603;516
15276;50.606;340
15277;50.609;435
15278;50.613;556
15279;50.616;427
15280;50.619;679
15281;50.623;552
15282;50.626;428
15283;50.629;651
15284;50.633;372
15285;50.636;434
15286;50.639;416
15287;50.642;369
15288;50.646;647
15289;50.649;732
15290;50.652;574
15291;50.656;422
15292;50.659;366
15293;50.662;1575
15294;50.666;395
15295;50.669;377
15296;50.672;489
15297;50.675;527
15298;50.679;384
15299;50.682;2711
15300;50.685;445
15301;50.689;355
15302;50.692;434
15303;50.695;348
15304;50.699;431
15305;50.702;550
15306;50.705;546
15307;50.709;550
15308;50.712;433
15309;50.716;449
15310;50.719;436
15311;50.722;371
15312;50.726;601
15313;50.729;1793
15314;50.732;485
15315;50.735;935
15316;50.739;437
15317;50.742;2571
15318;50.745;525
15319;50.749;446
15320;50.752;370
15321;50.755;415
15322;50.759;399
15323;50.762;715
15324;50.765;479
15325;50.769;467
15326;50.772;503
15327;50.775;511
15328;50.778;403
15329;50.782;587
15330;50.785;459
15331;50.788;467
15332;50.792;475
15333;50.795;467
15334;50.798;351
15335;50.802;368
15336;50.805;466
15337;50.808;408
15338;50.811;391
15339;50.815;509
15340;50.818;457
15341;50.821;465
15342;50.825;423
15343;50.828;405
15344;50.831;491
15345;50.835;449
15346;50.838;3223
15347;50.841;511
15348;50.845;583
15349;50.848;475
15350;50.851;477
15351;50.854;649
15352;50.858;701
15353;50.861;426
15354;50.864;360
15355;50.868;389
15356;50.871;399
15357;50.874;538
15358;50.878;551
15359;50.881;423
15360;50.884;487
15361;50.888;470
15362;50.891;384
15363;50.894;498
15364;50.897;525
15365;50.901;487
15366;50.904;436
15367;50.907;539
15368;50.911;465
15369;50.914;385
15370;50.917;368
15371;50.921;434
15372;50.924;420
15373;50.927;2917
15374;50.930;417
15375;50.934;569
15376;50.937;460
15377;50.940;516
15378;50.944;458
15379;50.947;488
15380;50.950;381
15381;50.954;396
15382;50.957;478
15383;50.961;530
15384;50.964;469
15385;50.967;341
15386;50.970;403
15387;50.974;376
15388;50.977;334
15389;50.980;402
15390;50.984;370
15391;50.987;392
15392;50.990;476
15393;50.994;646
15394;50.997;529
15395;51.000;455
15396;51.004;352
15397;51.007;404
15398;51.010;413
15399;51.013;411
15400;51.017;438
15401;51.020;414
15402;51.023;476
15403;51.027;339
15404;51.030;365
15405;51.033;2226
15406;51.037;747
15407;51.040;366
15408;51.043;543
15409;51.046;349
15410;51.050;428
15411;51.053;512
15412;51.056;474
15413;51.060;313
15414;51.063;443
15415;51.066;445
15416;51.070;468
15417;51.073;487
15418;51.076;504
15419;51.080;394
15420;51.083;477
15421;51.086;461
15422;51.089;460
15423;51.093;481
15424;51.096;598
15425;51.099;414
15426;51.103;488
15427;51.106;437
15428;51.109;354
15429;51.113;403
15430;51.116;443
15431;51.119;463
15432;51.123;534
15433;51.126;401
15434;51.129;534
15435;51.132;500
15436;51.136;650
15437;51.139;503
15438;51.142;369
15439;51.146;427
15440;51.149;1049
15441;51.152;341
15442;51.156;368
15443;51.159;638
15444;51.162;466
15445;51.165;534
15446;51.169;437
15447;51.172;373
15448;51.175;416
15449;51.179;393
15450;51.182;414
15451;51.185;434
15452;51.189;609
15453;51.192;350
15454;51.195;331
15455;51.199;520
15456;51.202;396
15457;51.205;1967
15458;51.209;363
15459;51.212;532
15460;51.215;427
15461;51.219;354
15462;51.222;400
15463;51.225;390
15464;51.229;645
15465;51.232;553
15466;51.235;452
15467;51.239;424
15468;51.242;324
15469;51.245;431
15470;51.248;402
15471;51.252;544
15472;51.255;455
15473;51.258;482
15474;51.262;465
15475;51.265;418
15476;51.268;618
15477;51.272;358
15478;51.275;377
15479;51.278;303
15480;51.282;488
15481;51.285;831
15482;51.288;408
15483;51.291;560
15484;51.295;491
15485;51.298;437
15486;51.301;482
15487;51.305;512
15488;51.308;641
15489;51.311;396
15490;51.315;353
15491;51.318;444
15492;51.321;358
15493;51.324;427
15494;51.328;1296
15495;51.331;419
15496;51.334;588
15497;51.338;3605
15498;51.341;331
15499;51.344;400
15500;51.348;380
15501;51.351;390
15502;51.354;461
15503;51.358;329
15504;51.361;474
15505;51.364;429
15506;51.367;521
15507;51.371;385
15508;51.374;438
15509;51.377;534
15510;51.381;498
15511;51.384;502
15512;51.387;401
15513;51.391;374
15514;51.394;688
15515;51.397;445
15516;51.400;411
15517;51.404;462
15518;51.407;503
15519;51.410;499
15520;51.414;469
15521;51.417;591
15522;51.420;546
15523;51.424;502
15524;51.427;485
15525;51.430;715
15526;51.434;473
15527;51.437;412
15528;51.440;458
15529;51.443;496
15530;51.447;513
15531;51.450;452
15532;51.453;476
15533;51.457;564
15534;51.460;561
15535;51.464;539
15536;51.467;384
15537;51.470;579
15538;51.474;3351
15539;51.477;447
15540;51.480;363
15541;51.483;420
15542;51.487;371
15543;51.490;483
15544;51.493;397
15545;51.497;494
15546;51.500;451
15547;51.503;500
15548;51.507;570
15549;51.510;476
15550;51.513;414
15551;51.517;531
15552;51.520;422
15553;51.523;326
15554;51.526;444
15555;51.530;445
15556;51.533;466
15557;51.536;877
15558;51.540;498
15559;51.543;461
15560;51.546;529
15561;51.550;420
15562;51.553;726
15563;51.556;655
15564;51.559;490
15565;51.563;379
15566;51.566;549
15567;51.569;534
15568;51.573;370
15569;51.576;364
15570;51.579;378
15571;51.583;357
15572;51.586;322
15573;51.589;427
15574;51.593;501
15575;51.596;466
15576;51.599;660
15577;51.602;397
15578;51.606;454
15579;51.609;385
15580;51.612;457
15581;51.616;349
15582;51.619;339
15583;51.622;577
15584;51.626;616
15585;51.629;428
15586;51.632;344
15587;51.636;478
15588;51.639;475
15589;51.642;428
15590;51.645;443
15591;51.649;499
15592;51.652;387
15593;51.655;602
15594;51.659;460
15595;51.662;440
15596;51.665;447
15597;51.669;508
15598;51.672;461
15599;51.675;376
15600;51.678;471
15601;51.682;345
15602;51.685;485
15603;51.688;424
15604;51.692;508
15605;51.695;395
15606;51.698;454
15607;51.702;474
15608;51.705;465
15609;51.709;379
15610;51.712;466
15611;51.715;437
15612;51.718;556
15613;51.722;312
15614;51.725;1068
15615;51.728;516
15616;51.732;308
15617;51.735;522
15618;51.738;526
15619;51.742;502
15620;51.745;1096
15621;51.748;601
15622;51.752;569
15623;51.755;467
15624;51.758;429
15625;51.761;439
15626;51.765;580
15627;51.768;572
15628;51.771;1079
15629;51.775;557
15630;51.778;452
15631;51.781;415
15632;51.785;492
15633;51.788;509
15634;51.791;608
15635;51.794;507
15636;51.798;395
15637;51.801;361
15638;51.804;396
15639;51.808;330
15640;51.811;377
15641;51.814;319
15642;51.818;408
15643;51.821;2528
15644;51.824;379
15645;51.828;400
15646;51.831;607
15647;51.834;476
15648;51.837;377
15649;51.841;396
15650;51.844;384
15651;51.847;426
15652;51.851;448
15653;51.854;438
15654;51.857;421
15655;51.861;416
15656;51.864;420
15657;51.867;642
15658;51.871;338
15659;51.874;479
15660;51.877;390
15661;51.880;417
15662;51.884;478
15663;51.887;385
15664;51.890;457
15665;51.894;440
15666;51.897;447
15667;51.900;396
15668;51.904;426
15669;51.907;479
15670;51.910;379
15671;51.913;472
15672;51.917;358
15673;51.920;531
15674;51.923;433
15675;51.927;391
15676;51.930;355
15677;51.933;474
15678;51.937;411
15679;51.940;371
15680;51.943;424
15681;51.947;626
15682;51.950;416
15683;51.953;406
15684;51.956;482
15685;51.960;453
15686;51.963;347
15687;51.967;346
15688;51.970;429
15689;51.973;335
15690;51.977;493
15691;51.980;345
15692;51.983;443
15693;51.987;369
15694;51.990;559
15695;51.993;373
15696;51.996;447
15697;52.000;406
