# Supplementary material for: Successive remodeling of IgG glycans using a solid-phase enzymatic platform
Source: Commun Biol. 2022 Apr 7;5:328. doi: 10.1038/s42003-022-03257-4 (PMC8990068; doi:10.1038/s42003-022-03257-4)
Supplement: Supplementary file 4 — Supplementary Data 1 [file 42003_2022_3257_MOESM4_ESM.zip › Source Data/Figure 2/Figure 2 Neuraminidase.txt]

#""
#Point;X(Minutes);Y(Counts)
0;0.039;132064
1;0.042;120523
2;0.046;125151
3;0.049;130045
4;0.052;132127
5;0.055;131859
6;0.059;114060
7;0.062;131534
8;0.065;126618
9;0.069;131878
10;0.072;121499
11;0.075;130513
12;0.079;129343
13;0.082;126179
14;0.085;120874
15;0.089;131422
16;0.092;123266
17;0.095;119171
18;0.098;130537
19;0.102;123982
20;0.105;126887
21;0.108;122495
22;0.112;130582
23;0.115;137951
24;0.118;121196
25;0.122;131548
26;0.125;125361
27;0.128;125374
28;0.131;126908
29;0.135;128950
30;0.138;124129
31;0.141;133338
32;0.145;133780
33;0.148;129948
34;0.151;122880
35;0.155;126405
36;0.158;125931
37;0.161;128859
38;0.165;129588
39;0.168;118960
40;0.171;127313
41;0.175;118384
42;0.178;137107
43;0.181;123680
44;0.185;128293
45;0.188;121032
46;0.191;132699
47;0.195;134578
48;0.198;128965
49;0.201;138985
50;0.205;130913
51;0.208;124984
52;0.211;119050
53;0.214;128736
54;0.218;138199
55;0.221;125757
56;0.224;127138
57;0.228;125029
58;0.231;121646
59;0.234;135877
60;0.238;124905
61;0.241;128791
62;0.244;120359
63;0.248;130632
64;0.251;127814
65;0.254;129519
66;0.257;123195
67;0.261;111122
68;0.264;123965
69;0.267;121056
70;0.271;135173
71;0.274;125643
72;0.277;121336
73;0.281;122442
74;0.284;119416
75;0.287;120839
76;0.290;125396
77;0.294;127817
78;0.297;118392
79;0.300;123989
80;0.304;123709
81;0.307;133780
82;0.310;123330
83;0.314;132081
84;0.317;126619
85;0.320;120996
86;0.324;117602
87;0.327;130868
88;0.330;129508
89;0.333;130880
90;0.337;128623
91;0.340;133058
92;0.343;126343
93;0.347;125119
94;0.350;123662
95;0.353;127407
96;0.357;126737
97;0.360;128930
98;0.363;129536
99;0.366;131610
100;0.370;135630
101;0.373;128671
102;0.376;130638
103;0.380;123430
104;0.383;129235
105;0.386;121526
106;0.390;123641
107;0.393;128150
108;0.396;125539
109;0.400;129942
110;0.403;127064
111;0.406;114493
112;0.409;135947
113;0.413;139756
114;0.416;131252
115;0.419;139264
116;0.423;133923
117;0.426;135874
118;0.430;123955
119;0.433;133740
120;0.436;128485
121;0.440;132717
122;0.443;137236
123;0.446;135398
124;0.449;146439
125;0.453;135657
126;0.456;133795
127;0.459;130769
128;0.463;151188
129;0.466;138403
130;0.469;130536
131;0.473;139499
132;0.476;135167
133;0.479;129117
134;0.483;138669
135;0.486;129282
136;0.489;144132
137;0.492;121971
138;0.496;143224
139;0.499;128671
140;0.502;146370
141;0.506;133710
142;0.509;141183
143;0.512;140226
144;0.516;136640
145;0.519;132772
146;0.522;133567
147;0.525;143395
148;0.529;125903
149;0.532;135781
150;0.535;138988
151;0.539;144675
152;0.542;131906
153;0.545;126401
154;0.549;134966
155;0.552;136424
156;0.555;125990
157;0.559;131677
158;0.562;136013
159;0.565;130069
160;0.568;126629
161;0.572;134578
162;0.575;132811
163;0.578;131831
164;0.582;143500
165;0.585;133315
166;0.588;131620
167;0.592;135856
168;0.595;127639
169;0.598;122703
170;0.602;130109
171;0.605;132357
172;0.608;130402
173;0.611;135604
174;0.615;121929
175;0.618;134141
176;0.621;128114
177;0.625;130859
178;0.628;138418
179;0.631;129560
180;0.635;131311
181;0.638;127672
182;0.641;133900
183;0.644;129496
184;0.648;117216
185;0.651;127237
186;0.654;141258
187;0.658;139362
188;0.661;136742
189;0.664;134336
190;0.668;123227
191;0.671;126456
192;0.675;129380
193;0.678;129288
194;0.681;133484
195;0.684;131362
196;0.688;133670
197;0.691;130938
198;0.694;131974
199;0.698;128392
200;0.701;131265
201;0.704;132058
202;0.708;124122
203;0.711;130687
204;0.714;124802
205;0.718;129209
206;0.721;135165
207;0.724;143586
208;0.727;130156
209;0.731;136416
210;0.734;136484
211;0.737;141827
212;0.741;141708
213;0.744;151144
214;0.747;168476
215;0.751;173906
216;0.754;177844
217;0.757;192718
218;0.760;182978
219;0.764;209725
220;0.767;170186
221;0.770;215974
222;0.774;197095
223;0.777;211494
224;0.780;228403
225;0.784;226573
226;0.787;226268
227;0.790;234690
228;0.794;238394
229;0.797;230950
230;0.800;236809
231;0.803;283770
232;0.807;299875
233;0.810;342783
234;0.813;455795
235;0.817;670241
236;0.820;985628
237;0.823;1548533
238;0.827;2249950
239;0.830;3103332
240;0.833;4096834
241;0.837;4805036
242;0.840;5266136
243;0.843;5973074
244;0.846;6416290
245;0.850;6478492
246;0.853;6773491
247;0.856;6807572
248;0.860;6692423
249;0.863;6729158
250;0.866;6384498
251;0.870;6155326
252;0.873;5815812
253;0.876;5539788
254;0.879;5292299
255;0.883;5012966
256;0.886;5002805
257;0.889;4595348
258;0.893;4357253
259;0.896;3954588
260;0.899;3538990
261;0.903;3250919
262;0.906;2925906
263;0.909;2713540
264;0.913;2400030
265;0.916;2145264
266;0.919;2054536
267;0.923;1903651
268;0.926;1720296
269;0.929;1613180
270;0.933;1532948
271;0.936;1449717
272;0.939;1356972
273;0.943;1251134
274;0.946;1170849
275;0.949;1177523
276;0.953;1092731
277;0.956;1038731
278;0.959;1030275
279;0.962;1003392
280;0.966;1001751
281;0.969;1013094
282;0.972;1048841
283;0.976;1076078
284;0.979;1147685
285;0.982;1263904
286;0.986;1438848
287;0.989;3389801
288;0.992;8756408
289;0.995;14959624
290;0.999;18526206
291;1.002;21348042
292;1.005;23647424
293;1.009;24153860
294;1.012;24523548
295;1.015;25672504
296;1.019;25818376
297;1.022;24508536
298;1.025;25397592
299;1.029;25006008
300;1.032;25599792
301;1.035;24440588
302;1.038;23622824
303;1.042;23733632
304;1.045;23138896
305;1.048;22066346
306;1.052;21421546
307;1.055;20021338
308;1.058;19602196
309;1.062;17719376
310;1.065;16659600
311;1.068;15926139
312;1.072;14784690
313;1.075;14095509
314;1.078;13341490
315;1.081;12909509
316;1.085;12023138
317;1.088;11608496
318;1.091;11299008
319;1.095;10903864
320;1.098;10755442
321;1.101;10491623
322;1.105;9916005
323;1.108;9430742
324;1.111;9924141
325;1.114;9310941
326;1.118;9152780
327;1.121;8735087
328;1.124;9054893
329;1.128;9098473
330;1.131;9491718
331;1.134;10026142
332;1.138;10703915
333;1.141;11769132
334;1.144;13018611
335;1.148;13498135
336;1.151;14916843
337;1.154;15744150
338;1.157;17079754
339;1.161;17337558
340;1.164;19169562
341;1.167;19648850
342;1.171;20501512
343;1.174;20631608
344;1.178;21537628
345;1.181;22852220
346;1.184;22866676
347;1.188;22589988
348;1.191;23367740
349;1.194;22621056
350;1.197;22676646
351;1.201;23820044
352;1.204;23630888
353;1.207;22592900
354;1.211;23508996
355;1.214;22458506
356;1.217;22598416
357;1.221;21879048
358;1.224;21856974
359;1.227;21594734
360;1.230;20539268
361;1.234;21136356
362;1.237;20503636
363;1.240;20077520
364;1.244;19537450
365;1.247;19130312
366;1.250;18523852
367;1.254;18235952
368;1.257;17479520
369;1.260;16941784
370;1.264;15698323
371;1.267;15322800
372;1.270;14720236
373;1.273;13444381
374;1.277;13203466
375;1.280;12187425
376;1.283;11331820
377;1.287;10588203
378;1.290;10226802
379;1.293;9507129
380;1.297;9144552
381;1.300;8576988
382;1.303;8405245
383;1.307;7697298
384;1.310;7635552
385;1.313;7375795
386;1.316;7106167
387;1.320;6944167
388;1.323;6801487
389;1.326;6518479
390;1.330;6672701
391;1.333;6354793
392;1.336;6174981
393;1.340;6003775
394;1.343;6162273
395;1.346;5963755
396;1.349;5673793
397;1.353;5588440
398;1.356;5418727
399;1.359;5343531
400;1.363;5153090
401;1.366;5022626
402;1.369;4861791
403;1.373;4793985
404;1.376;4663089
405;1.379;4395634
406;1.383;4337701
407;1.386;4230107
408;1.389;3912627
409;1.392;3786255
410;1.396;3583234
411;1.399;3475112
412;1.402;3371451
413;1.406;3177822
414;1.409;3001450
415;1.412;2829338
416;1.416;2713593
417;1.419;2558762
418;1.422;2469054
419;1.426;2392195
420;1.429;2182685
421;1.432;2098369
422;1.436;2007344
423;1.439;2026592
424;1.442;1968350
425;1.446;1998069
426;1.449;1917127
427;1.452;1932004
428;1.456;1858611
429;1.459;1876364
430;1.462;1776663
431;1.466;1766296
432;1.469;1732348
433;1.472;1728464
434;1.475;1691746
435;1.479;1635973
436;1.482;1636623
437;1.485;1660464
438;1.489;1610603
439;1.492;1642527
440;1.495;1570412
441;1.499;1553578
442;1.502;1555079
443;1.505;1527249
444;1.508;1543771
445;1.512;1498827
446;1.515;1509518
447;1.518;1515613
448;1.522;1482834
449;1.525;1499744
450;1.528;1440852
451;1.532;1434244
452;1.535;1428334
453;1.538;1428681
454;1.542;1384129
455;1.545;1386726
456;1.548;1364420
457;1.551;1323090
458;1.555;1319281
459;1.558;1294887
460;1.561;1257758
461;1.565;1274421
462;1.568;1235916
463;1.571;1186139
464;1.575;1190297
465;1.578;1233837
466;1.581;1209226
467;1.584;1197244
468;1.588;1193843
469;1.591;1201542
470;1.594;1209090
471;1.598;1190552
472;1.601;1238355
473;1.604;1232510
474;1.608;1205540
475;1.611;1271737
476;1.614;1251673
477;1.618;1261773
478;1.621;1249198
479;1.624;1289772
480;1.627;1228590
481;1.631;1308493
482;1.634;1331847
483;1.637;1357527
484;1.641;1306118
485;1.644;1306183
486;1.647;1273334
487;1.651;1340887
488;1.654;1328964
489;1.657;1351832
490;1.661;1326844
491;1.664;1342840
492;1.667;1360587
493;1.670;1367418
494;1.674;1338822
495;1.677;1409910
496;1.681;1407938
497;1.684;1425404
498;1.687;1396310
499;1.691;1435893
500;1.694;1442715
501;1.697;1456991
502;1.701;1466575
503;1.704;1471392
504;1.707;1513802
505;1.710;1462600
506;1.714;1504416
507;1.717;1442931
508;1.720;1464676
509;1.724;1361579
510;1.727;1414559
511;1.730;1357197
512;1.734;1363224
513;1.737;1382324
514;1.740;1396013
515;1.743;1447172
516;1.747;1458231
517;1.750;1436024
518;1.753;1483895
519;1.757;1497705
520;1.760;1515199
521;1.763;1529638
522;1.767;1552295
523;1.770;1516794
524;1.773;1497046
525;1.777;1402205
526;1.780;1166000
527;1.783;1024818
528;1.786;1037977
529;1.790;1108061
530;1.793;1198851
531;1.796;1193327
532;1.800;1209323
533;1.803;1264872
534;1.806;1290175
535;1.810;1388498
536;1.813;1351900
537;1.816;1386231
538;1.819;1424420
539;1.823;1368143
540;1.826;1392773
541;1.829;1260729
542;1.833;1291830
543;1.836;1240305
544;1.839;1236284
545;1.843;1142693
546;1.846;1047024
547;1.849;1046262
548;1.853;1007105
549;1.856;935064
550;1.859;918723
551;1.862;912521
552;1.866;864846
553;1.869;852169
554;1.872;831757
555;1.876;847288
556;1.879;841572
557;1.882;797327
558;1.886;785079
559;1.889;802124
560;1.892;800688
561;1.896;818552
562;1.899;811756
563;1.902;845819
564;1.905;896786
565;1.909;894098
566;1.912;927526
567;1.915;972914
568;1.919;968093
569;1.922;1038069
570;1.926;1076963
571;1.929;1068667
572;1.932;1084142
573;1.936;1134757
574;1.939;1097256
575;1.942;1114752
576;1.945;1136218
577;1.949;1119806
578;1.952;1099155
579;1.955;1076954
580;1.959;1015528
581;1.962;1036091
582;1.965;1000179
583;1.969;976344
584;1.972;947107
585;1.975;902351
586;1.978;922761
587;1.982;930130
588;1.985;891233
589;1.988;907927
590;1.992;875640
591;1.995;855360
592;1.998;846095
593;2.002;814075
594;2.005;798325
595;2.008;764395
596;2.012;739886
597;2.015;751152
598;2.018;702377
599;2.021;709850
600;2.025;692228
601;2.028;671943
602;2.031;643636
603;2.035;643931
604;2.038;606563
605;2.041;641909
606;2.045;595736
607;2.048;595714
608;2.051;585299
609;2.055;580041
610;2.058;556905
611;2.061;570372
612;2.064;564751
613;2.068;554232
614;2.071;562530
615;2.074;544167
616;2.078;522243
617;2.081;518500
618;2.084;497637
619;2.088;494986
620;2.091;494568
621;2.094;493096
622;2.097;500755
623;2.101;469286
624;2.104;470142
625;2.107;461397
626;2.111;470156
627;2.114;446074
628;2.117;463225
629;2.121;444878
630;2.124;426123
631;2.127;415660
632;2.131;428105
633;2.134;410624
634;2.137;387006
635;2.140;377753
636;2.144;378391
637;2.147;355873
638;2.150;348292
639;2.154;347500
640;2.157;347658
641;2.160;354454
642;2.164;328869
643;2.167;310478
644;2.170;298385
645;2.174;299497
646;2.177;309875
647;2.180;295752
648;2.184;284928
649;2.187;300672
650;2.190;288573
651;2.194;286248
652;2.197;290830
653;2.200;270311
654;2.204;286354
655;2.207;291777
656;2.210;271795
657;2.213;277595
658;2.217;271098
659;2.220;261326
660;2.223;263571
661;2.227;269483
662;2.230;276521
663;2.233;276720
664;2.237;288349
665;2.240;276259
666;2.243;293179
667;2.247;295153
668;2.250;286906
669;2.253;284671
670;2.256;275483
671;2.260;301630
672;2.263;287244
673;2.266;286200
674;2.270;279709
675;2.273;277920
676;2.276;283457
677;2.280;281481
678;2.283;258566
679;2.286;282520
680;2.290;289552
681;2.293;283173
682;2.296;285469
683;2.299;295891
684;2.303;284038
685;2.306;287341
686;2.309;293216
687;2.313;296345
688;2.316;293270
689;2.319;301236
690;2.323;298003
691;2.326;303700
692;2.329;307050
693;2.332;312685
694;2.336;317398
695;2.339;312248
696;2.342;314107
697;2.346;315393
698;2.349;301177
699;2.352;306580
700;2.356;326085
701;2.359;292302
702;2.362;302032
703;2.366;284141
704;2.369;314949
705;2.372;302236
706;2.375;315872
707;2.379;299107
708;2.382;300192
709;2.385;305963
710;2.389;301529
711;2.392;271379
712;2.395;284618
713;2.399;283435
714;2.402;276893
715;2.405;279353
716;2.408;282491
717;2.412;262202
718;2.415;273647
719;2.418;276675
720;2.422;273401
721;2.425;289816
722;2.429;255757
723;2.432;274648
724;2.435;252933
725;2.439;247493
726;2.442;262080
727;2.445;246191
728;2.448;247635
729;2.452;249583
730;2.455;240946
731;2.458;239391
732;2.462;226398
733;2.465;224761
734;2.468;209695
735;2.472;202847
736;2.475;203726
737;2.478;228239
738;2.482;237367
739;2.485;243762
740;2.488;252105
741;2.491;256439
742;2.495;269616
743;2.498;261412
744;2.501;257657
745;2.505;238194
746;2.508;266517
747;2.511;260251
748;2.515;243006
749;2.518;249050
750;2.521;258271
751;2.525;269916
752;2.528;258479
753;2.531;257066
754;2.534;251242
755;2.538;244969
756;2.541;254069
757;2.544;260939
758;2.548;261736
759;2.551;262126
760;2.554;238950
761;2.558;261508
762;2.561;259345
763;2.564;240179
764;2.567;236408
765;2.571;251186
766;2.574;247802
767;2.577;260313
768;2.581;244771
769;2.584;247957
770;2.587;251655
771;2.591;253680
772;2.594;246644
773;2.597;255838
774;2.601;253944
775;2.604;260908
776;2.607;256737
777;2.610;257558
778;2.614;261192
779;2.617;259257
780;2.620;254828
781;2.624;261727
782;2.627;258245
783;2.630;262385
784;2.634;275515
785;2.637;278012
786;2.640;303443
787;2.644;346229
788;2.647;412641
789;2.650;498968
790;2.653;638704
791;2.657;737116
792;2.660;856788
793;2.663;949897
794;2.667;1051258
795;2.670;1141994
796;2.674;1289449
797;2.677;1423271
798;2.681;1379388
799;2.684;1377230
800;2.687;1355682
801;2.690;1335638
802;2.694;1293355
803;2.697;1276101
804;2.700;1289427
805;2.704;1281110
806;2.707;1261760
807;2.710;1293101
808;2.714;1222695
809;2.717;1288143
810;2.720;1236888
811;2.723;1263539
812;2.727;1242670
813;2.730;1209962
814;2.733;1228720
815;2.737;1196237
816;2.740;1241043
817;2.743;1201824
818;2.747;1221290
819;2.750;1187381
820;2.753;1233727
821;2.757;1217204
822;2.760;1206363
823;2.763;1218822
824;2.766;1175852
825;2.770;1191748
826;2.773;1132222
827;2.776;1117648
828;2.780;1087395
829;2.783;1075527
830;2.786;1028090
831;2.790;977876
832;2.793;920311
833;2.796;891819
834;2.800;827480
835;2.803;787325
836;2.806;747495
837;2.809;672282
838;2.813;618081
839;2.816;556422
840;2.819;525428
841;2.823;497290
842;2.826;462142
843;2.829;446541
844;2.833;451496
845;2.836;453249
846;2.839;441162
847;2.842;432636
848;2.846;424865
849;2.849;429311
850;2.852;395053
851;2.856;393432
852;2.859;397457
853;2.862;360486
854;2.866;367597
855;2.869;356844
856;2.872;323134
857;2.876;322534
858;2.879;304931
859;2.882;315272
860;2.885;292277
861;2.889;300779
862;2.892;310825
863;2.895;279263
864;2.899;289196
865;2.902;277202
866;2.905;284301
867;2.909;281601
868;2.912;271627
869;2.915;276779
870;2.919;270597
871;2.922;289053
872;2.925;278159
873;2.929;269538
874;2.932;272965
875;2.935;257341
876;2.939;279011
877;2.942;270405
878;2.945;250059
879;2.949;267385
880;2.952;264078
881;2.955;267993
882;2.958;262257
883;2.962;274814
884;2.965;243709
885;2.968;262406
886;2.972;252479
887;2.975;256741
888;2.978;256537
889;2.982;260051
890;2.985;270076
891;2.988;257714
892;2.992;261242
893;2.995;245291
894;2.998;257312
895;3.001;267022
896;3.005;259361
897;3.008;255864
898;3.011;266595
899;3.015;250644
900;3.018;258726
901;3.021;261129
902;3.025;255738
903;3.028;241171
904;3.031;263185
905;3.035;253696
906;3.038;256819
907;3.041;258155
908;3.044;259311
909;3.048;262134
910;3.051;267239
911;3.054;250605
912;3.058;254257
913;3.061;237035
914;3.064;241742
915;3.068;235659
916;3.071;241633
917;3.074;248094
918;3.077;243337
919;3.081;242958
920;3.084;227621
921;3.087;225692
922;3.091;242237
923;3.094;238938
924;3.097;225312
925;3.101;217817
926;3.104;240880
927;3.107;221372
928;3.111;222550
929;3.114;221686
930;3.117;221395
931;3.120;213906
932;3.124;220813
933;3.127;212140
934;3.130;220972
935;3.134;210044
936;3.137;229191
937;3.140;224026
938;3.144;225602
939;3.147;221151
940;3.150;237909
941;3.154;218458
942;3.157;209972
943;3.160;219390
944;3.163;220112
945;3.167;212660
946;3.170;231254
947;3.174;214179
948;3.177;210429
949;3.180;206990
950;3.184;212126
951;3.187;201342
952;3.190;229515
953;3.194;208650
954;3.197;224217
955;3.200;219384
956;3.203;214111
957;3.207;218888
958;3.210;218333
959;3.213;221682
960;3.217;238365
961;3.220;232990
962;3.223;226799
963;3.227;233812
964;3.230;233883
965;3.233;252160
966;3.236;252420
967;3.240;264587
968;3.243;262480
969;3.246;282239
970;3.250;267537
971;3.253;298197
972;3.256;300108
973;3.260;299602
974;3.263;312665
975;3.266;311978
976;3.270;324997
977;3.273;351046
978;3.276;376100
979;3.279;343752
980;3.283;339051
981;3.286;345435
982;3.289;348471
983;3.293;349140
984;3.296;344083
985;3.299;345174
986;3.303;343544
987;3.306;342394
988;3.309;350593
989;3.312;332992
990;3.316;366025
991;3.319;341100
992;3.322;369481
993;3.326;354874
994;3.329;376988
995;3.332;352741
996;3.336;364238
997;3.339;380128
998;3.342;351001
999;3.346;346176
1000;3.349;342213
1001;3.352;376480
1002;3.355;363836
1003;3.359;367020
1004;3.362;337671
1005;3.365;342219
1006;3.369;359845
1007;3.372;353325
1008;3.375;369663
1009;3.379;349094
1010;3.382;333079
1011;3.385;327776
1012;3.389;338075
1013;3.392;324046
1014;3.395;330138
1015;3.398;321650
1016;3.402;309882
1017;3.405;308608
1018;3.408;309233
1019;3.412;303861
1020;3.415;281818
1021;3.418;297945
1022;3.422;280352
1023;3.425;302882
1024;3.429;290945
1025;3.432;295018
1026;3.435;292359
1027;3.438;290381
1028;3.442;281817
1029;3.445;288005
1030;3.448;285847
1031;3.452;283528
1032;3.455;271674
1033;3.458;293093
1034;3.462;269668
1035;3.465;279209
1036;3.468;283977
1037;3.471;284662
1038;3.475;285466
1039;3.478;299471
1040;3.481;283563
1041;3.485;278405
1042;3.488;282242
1043;3.491;272686
1044;3.495;269629
1045;3.498;288620
1046;3.501;289956
1047;3.505;306156
1048;3.508;269779
1049;3.511;264660
1050;3.514;266197
1051;3.518;276404
1052;3.521;270106
1053;3.524;265696
1054;3.528;287119
1055;3.531;271373
1056;3.534;270189
1057;3.538;249754
1058;3.541;253705
1059;3.544;236092
1060;3.547;254788
1061;3.551;249152
1062;3.554;243811
1063;3.557;237583
1064;3.561;232570
1065;3.564;230333
1066;3.567;207421
1067;3.571;202565
1068;3.574;196558
1069;3.577;214640
1070;3.581;213792
1071;3.584;194760
1072;3.587;201613
1073;3.590;194623
1074;3.594;205007
1075;3.597;209374
1076;3.600;200944
1077;3.604;192109
1078;3.607;190804
1079;3.610;206988
1080;3.614;198735
1081;3.617;202086
1082;3.620;198461
1083;3.624;199671
1084;3.627;198659
1085;3.630;200470
1086;3.633;213088
1087;3.637;196304
1088;3.640;196927
1089;3.643;209934
1090;3.647;218167
1091;3.650;188188
1092;3.653;197346
1093;3.657;197487
1094;3.660;199634
1095;3.663;213682
1096;3.666;186244
1097;3.670;200522
1098;3.673;189945
1099;3.677;197928
1100;3.680;206034
1101;3.683;194018
1102;3.687;203875
1103;3.690;197421
1104;3.693;205710
1105;3.697;202868
1106;3.700;202344
1107;3.703;190711
1108;3.706;191747
1109;3.710;212823
1110;3.713;201185
1111;3.716;204472
1112;3.720;210989
1113;3.723;206402
1114;3.726;204953
1115;3.730;199516
1116;3.733;200583
1117;3.736;210031
1118;3.740;185963
1119;3.743;206072
1120;3.746;192470
1121;3.749;197720
1122;3.753;205319
1123;3.756;201358
1124;3.759;207447
1125;3.763;194191
1126;3.766;196513
1127;3.769;195854
1128;3.773;195560
1129;3.776;190370
1130;3.779;192696
1131;3.783;200764
1132;3.786;199858
1133;3.789;197693
1134;3.792;200882
1135;3.796;205156
1136;3.799;192662
1137;3.802;186106
1138;3.806;202223
1139;3.809;193828
1140;3.812;199707
1141;3.816;192931
1142;3.819;195702
1143;3.822;193197
1144;3.825;209984
1145;3.829;207231
1146;3.832;194215
1147;3.835;197016
1148;3.839;195453
1149;3.842;204485
1150;3.845;197128
1151;3.849;209701
1152;3.852;208269
1153;3.855;192985
1154;3.859;204061
1155;3.862;212853
1156;3.865;207611
1157;3.868;210289
1158;3.872;217275
1159;3.875;194746
1160;3.878;223136
1161;3.882;216888
1162;3.885;223841
1163;3.888;209726
1164;3.892;223853
1165;3.895;217072
1166;3.898;225728
1167;3.901;219129
1168;3.905;206096
1169;3.908;205858
1170;3.911;212376
1171;3.915;212283
1172;3.918;212228
1173;3.921;203946
1174;3.925;216233
1175;3.928;216086
1176;3.932;214036
1177;3.935;219209
1178;3.938;228591
1179;3.941;227740
1180;3.945;225672
1181;3.948;223867
1182;3.951;221514
1183;3.955;218372
1184;3.958;214351
1185;3.961;203532
1186;3.965;216668
1187;3.968;221880
1188;3.971;221474
1189;3.975;200547
1190;3.978;199458
1191;3.981;219818
1192;3.984;200860
1193;3.988;201879
1194;3.991;212620
1195;3.994;218016
1196;3.998;208969
1197;4.001;191291
1198;4.004;187785
1199;4.008;204541
1200;4.011;198866
1201;4.014;195941
1202;4.018;201974
1203;4.021;200294
1204;4.024;200052
1205;4.027;198712
1206;4.031;194435
1207;4.034;199962
1208;4.037;197379
1209;4.041;203284
1210;4.044;200231
1211;4.047;200108
1212;4.051;187599
1213;4.054;186285
1214;4.057;188296
1215;4.060;188726
1216;4.064;193134
1217;4.067;182146
1218;4.070;188303
1219;4.074;182224
1220;4.077;189080
1221;4.080;197516
1222;4.084;193236
1223;4.087;187907
1224;4.090;192887
1225;4.094;185769
1226;4.097;205757
1227;4.100;188824
1228;4.104;197360
1229;4.107;183447
1230;4.110;196320
1231;4.113;189846
1232;4.117;196823
1233;4.120;188500
1234;4.123;184430
1235;4.127;199347
1236;4.130;182407
1237;4.133;181051
1238;4.137;198284
1239;4.140;195415
1240;4.143;189988
1241;4.146;184544
1242;4.150;180920
1243;4.153;192479
1244;4.156;191696
1245;4.160;210933
1246;4.163;182544
1247;4.166;195700
1248;4.170;195208
1249;4.173;195057
1250;4.177;200354
1251;4.180;191977
1252;4.183;194943
1253;4.186;191291
1254;4.190;189140
1255;4.193;188124
1256;4.196;191741
1257;4.200;193638
1258;4.203;200167
1259;4.206;189234
1260;4.210;201354
1261;4.213;187023
1262;4.216;202111
1263;4.220;196000
1264;4.223;207324
1265;4.226;194408
1266;4.229;201526
1267;4.233;180681
1268;4.236;203181
1269;4.239;188043
1270;4.243;199470
1271;4.246;195270
1272;4.249;206672
1273;4.253;199754
1274;4.256;206109
1275;4.259;199457
1276;4.263;207943
1277;4.266;190612
1278;4.269;207673
1279;4.272;199209
1280;4.276;196917
1281;4.279;203491
1282;4.282;198612
1283;4.286;208412
1284;4.289;205114
1285;4.292;201669
1286;4.296;210649
1287;4.299;212487
1288;4.302;201099
1289;4.305;201418
1290;4.309;197593
1291;4.312;200920
1292;4.315;204127
1293;4.319;202395
1294;4.322;211909
1295;4.325;206344
1296;4.329;206632
1297;4.332;208363
1298;4.335;195450
1299;4.339;207651
1300;4.342;201236
1301;4.345;212111
1302;4.348;195101
1303;4.352;209289
1304;4.355;195475
1305;4.358;196980
1306;4.362;198765
1307;4.365;211467
1308;4.368;213435
1309;4.372;208120
1310;4.375;205382
1311;4.378;199461
1312;4.381;204444
1313;4.385;199052
1314;4.388;206366
1315;4.391;207179
1316;4.395;207663
1317;4.398;206722
1318;4.401;208350
1319;4.405;202282
1320;4.408;218459
1321;4.411;205705
1322;4.415;219901
1323;4.418;208034
1324;4.421;215642
1325;4.425;205134
1326;4.428;201653
1327;4.432;201725
1328;4.435;203592
1329;4.438;216181
1330;4.442;195983
1331;4.445;218901
1332;4.448;213789
1333;4.452;208074
1334;4.455;208606
1335;4.458;221927
1336;4.461;201679
1337;4.465;195584
1338;4.468;215299
1339;4.471;202795
1340;4.475;202865
1341;4.478;196833
1342;4.481;203276
1343;4.485;224519
1344;4.488;204603
1345;4.491;203295
1346;4.495;203926
1347;4.498;204159
1348;4.501;210986
1349;4.504;203024
1350;4.508;208588
1351;4.511;195472
1352;4.514;201686
1353;4.518;213647
1354;4.521;218365
1355;4.524;210901
1356;4.528;211934
1357;4.531;198180
1358;4.534;211074
1359;4.538;209590
1360;4.541;201798
1361;4.544;203363
1362;4.547;206014
1363;4.551;215023
1364;4.554;217694
1365;4.557;202610
1366;4.561;203426
1367;4.564;208470
1368;4.567;207554
1369;4.571;198748
1370;4.574;200851
1371;4.577;206907
1372;4.580;205471
1373;4.584;200561
1374;4.587;209066
1375;4.590;206055
1376;4.594;204760
1377;4.597;212042
1378;4.600;215003
1379;4.604;209743
1380;4.607;197608
1381;4.610;213013
1382;4.614;208792
1383;4.617;226638
1384;4.620;200883
1385;4.623;206005
1386;4.627;215731
1387;4.630;202633
1388;4.633;205031
1389;4.637;211992
1390;4.640;205556
1391;4.643;200033
1392;4.647;202026
1393;4.650;214023
1394;4.653;220809
1395;4.656;202001
1396;4.660;204103
1397;4.663;213099
1398;4.666;212837
1399;4.670;210733
1400;4.673;201841
1401;4.677;208964
1402;4.680;203142
1403;4.683;218645
1404;4.687;216128
1405;4.690;205436
1406;4.693;193511
1407;4.696;216190
1408;4.700;212215
1409;4.703;207540
1410;4.706;216016
1411;4.710;213738
1412;4.713;213727
1413;4.716;207612
1414;4.720;208401
1415;4.723;213281
1416;4.726;204267
1417;4.730;202986
1418;4.733;207249
1419;4.736;205705
1420;4.739;216523
1421;4.743;198175
1422;4.746;220319
1423;4.749;208012
1424;4.753;206450
1425;4.756;214994
1426;4.759;221752
1427;4.763;215058
1428;4.766;219377
1429;4.769;201544
1430;4.773;213899
1431;4.776;204678
1432;4.779;213042
1433;4.782;203972
1434;4.786;201149
1435;4.789;208715
1436;4.792;199876
1437;4.796;214730
1438;4.799;214857
1439;4.802;219662
1440;4.806;200111
1441;4.809;212670
1442;4.812;203969
1443;4.815;212249
1444;4.819;204115
1445;4.822;219082
1446;4.825;212926
1447;4.829;231722
1448;4.832;211999
1449;4.835;212522
1450;4.839;207632
1451;4.842;220248
1452;4.845;216270
1453;4.849;229890
1454;4.852;213225
1455;4.855;207775
1456;4.858;221062
1457;4.862;208711
1458;4.865;216473
1459;4.868;217716
1460;4.872;211217
1461;4.875;202435
1462;4.878;213268
1463;4.882;210824
1464;4.885;223598
1465;4.888;210234
1466;4.892;215683
1467;4.895;217595
1468;4.898;208853
1469;4.901;210677
1470;4.905;211363
1471;4.908;223498
1472;4.911;218760
1473;4.915;225921
1474;4.918;206116
1475;4.921;208695
1476;4.925;214615
1477;4.928;206201
1478;4.931;228178
1479;4.935;215102
1480;4.938;214258
1481;4.941;221473
1482;4.945;211901
1483;4.948;210304
1484;4.951;224588
1485;4.955;228192
1486;4.958;238116
1487;4.961;221104
1488;4.965;224979
1489;4.968;240233
1490;4.971;234990
1491;4.974;232723
1492;4.978;229765
1493;4.981;228619
1494;4.984;229787
1495;4.988;232449
1496;4.991;236374
1497;4.994;238201
1498;4.998;245602
1499;5.001;226144
1500;5.004;238350
1501;5.008;250670
1502;5.011;242137
1503;5.014;225469
1504;5.017;228737
1505;5.021;259673
1506;5.024;234463
1507;5.027;231934
1508;5.031;223180
1509;5.034;227666
1510;5.037;240183
1511;5.041;238479
1512;5.044;222850
1513;5.047;247442
1514;5.050;259990
1515;5.054;247713
1516;5.057;241227
1517;5.060;263503
1518;5.064;250016
1519;5.067;244095
1520;5.070;253902
1521;5.074;231196
1522;5.077;245511
1523;5.080;252524
1524;5.084;251465
1525;5.087;261880
1526;5.090;262129
1527;5.093;242923
1528;5.097;259724
1529;5.100;259154
1530;5.103;254473
1531;5.107;257615
1532;5.110;263735
1533;5.113;253546
1534;5.117;258560
1535;5.120;260869
1536;5.123;259898
1537;5.127;266486
1538;5.130;261853
1539;5.133;255476
1540;5.136;251783
1541;5.140;260042
1542;5.143;260401
1543;5.146;268159
1544;5.150;263754
1545;5.153;259144
1546;5.156;247644
1547;5.160;257661
1548;5.163;267153
1549;5.166;249782
1550;5.169;271234
1551;5.173;255794
1552;5.176;263036
1553;5.180;270307
1554;5.183;262693
1555;5.186;257352
1556;5.190;269139
1557;5.193;262864
1558;5.196;258325
1559;5.200;259449
1560;5.203;255921
1561;5.206;265528
1562;5.209;253136
1563;5.213;257573
1564;5.216;269205
1565;5.219;257185
1566;5.223;266657
1567;5.226;250957
1568;5.229;263299
1569;5.233;269933
1570;5.236;265672
1571;5.239;261131
1572;5.243;263410
1573;5.246;263792
1574;5.249;254008
1575;5.252;240864
1576;5.256;257808
1577;5.259;270105
1578;5.262;267281
1579;5.266;242724
1580;5.269;250587
1581;5.272;251311
1582;5.276;254254
1583;5.279;249804
1584;5.282;253625
1585;5.285;261743
1586;5.289;262593
1587;5.292;240231
1588;5.295;252450
1589;5.299;265357
1590;5.302;252770
1591;5.305;247943
1592;5.309;252587
1593;5.312;231629
1594;5.315;251191
1595;5.319;242781
1596;5.322;251724
1597;5.325;248969
1598;5.328;269898
1599;5.332;247984
1600;5.335;245460
1601;5.338;250973
1602;5.342;245256
1603;5.345;246377
1604;5.348;249738
1605;5.352;248717
1606;5.355;247233
1607;5.358;251175
1608;5.362;252215
1609;5.365;240929
1610;5.368;242639
1611;5.371;249203
1612;5.375;227122
1613;5.378;245723
1614;5.381;247354
1615;5.385;229645
1616;5.388;219708
1617;5.391;244912
1618;5.395;259468
1619;5.398;230699
1620;5.401;234902
1621;5.404;234314
1622;5.408;231284
1623;5.411;235807
1624;5.414;235378
1625;5.418;219691
1626;5.421;234348
1627;5.425;238695
1628;5.428;241594
1629;5.431;239163
1630;5.435;239535
1631;5.438;230927
1632;5.441;241960
1633;5.444;232955
1634;5.448;216891
1635;5.451;214562
1636;5.454;225163
1637;5.458;225689
1638;5.461;234609
1639;5.464;222782
1640;5.468;224564
1641;5.471;231095
1642;5.474;228050
1643;5.478;229570
1644;5.481;217148
1645;5.484;230785
1646;5.487;223747
1647;5.491;233940
1648;5.494;233049
1649;5.497;238077
1650;5.501;239571
1651;5.504;231470
1652;5.507;234383
1653;5.511;226519
1654;5.514;222493
1655;5.517;225499
1656;5.520;231392
1657;5.524;221397
1658;5.527;214740
1659;5.530;232065
1660;5.534;220446
1661;5.537;226584
1662;5.540;218714
1663;5.544;228346
1664;5.547;218663
1665;5.550;219955
1666;5.554;225417
1667;5.557;217784
1668;5.560;213535
1669;5.563;214068
1670;5.567;211078
1671;5.570;222443
1672;5.573;226701
1673;5.577;227736
1674;5.580;232071
1675;5.583;223333
1676;5.587;216447
1677;5.590;216052
1678;5.593;213349
1679;5.597;217092
1680;5.600;215371
1681;5.603;221700
1682;5.606;219488
1683;5.610;202720
1684;5.613;213958
1685;5.616;208813
1686;5.620;226853
1687;5.623;222918
1688;5.626;216024
1689;5.630;214909
1690;5.633;227912
1691;5.636;209249
1692;5.639;224881
1693;5.643;220452
1694;5.646;222035
1695;5.649;215588
1696;5.653;208093
1697;5.656;204416
1698;5.659;206779
1699;5.663;232194
1700;5.666;209845
1701;5.669;219456
1702;5.673;209032
1703;5.676;210002
1704;5.679;207426
1705;5.683;213160
1706;5.686;208855
1707;5.689;200299
1708;5.693;197983
1709;5.696;212936
1710;5.699;212294
1711;5.703;205624
1712;5.706;213376
1713;5.709;221505
1714;5.713;215466
1715;5.716;215570
1716;5.719;208053
1717;5.722;207662
1718;5.726;205484
1719;5.729;211952
1720;5.732;209166
1721;5.736;208230
1722;5.739;215963
1723;5.742;212997
1724;5.746;215549
1725;5.749;196695
1726;5.752;210907
1727;5.756;214781
1728;5.759;201886
1729;5.762;206930
1730;5.765;201179
1731;5.769;205127
1732;5.772;210254
1733;5.775;206097
1734;5.779;210102
1735;5.782;201673
1736;5.785;200324
1737;5.789;205829
1738;5.792;196558
1739;5.795;204172
1740;5.798;204868
1741;5.802;197933
1742;5.805;200367
1743;5.808;208632
1744;5.812;199219
1745;5.815;195121
1746;5.818;212011
1747;5.822;210298
1748;5.825;204864
1749;5.828;198850
1750;5.832;195233
1751;5.835;188705
1752;5.838;195868
1753;5.841;200111
1754;5.845;192502
1755;5.848;196464
1756;5.851;192149
1757;5.855;202841
1758;5.858;192631
1759;5.861;188829
1760;5.865;200270
1761;5.868;196159
1762;5.871;191713
1763;5.874;196044
1764;5.878;179609
1765;5.881;182336
1766;5.884;195890
1767;5.888;214008
1768;5.891;191203
1769;5.894;194788
1770;5.898;198633
1771;5.901;206811
1772;5.904;197686
1773;5.908;186782
1774;5.911;197238
1775;5.914;198498
1776;5.917;207307
1777;5.921;194965
1778;5.925;193514
1779;5.928;199618
1780;5.931;188510
1781;5.934;189851
1782;5.938;185456
1783;5.941;191701
1784;5.944;193669
1785;5.948;180065
1786;5.951;186337
1787;5.954;189110
1788;5.958;195236
1789;5.961;180879
1790;5.964;194898
1791;5.968;181891
1792;5.971;187673
1793;5.974;202607
1794;5.977;180576
1795;5.981;188478
1796;5.984;183410
1797;5.987;195159
1798;5.991;183511
1799;5.994;195395
1800;5.997;186713
1801;6.001;186370
1802;6.004;188335
1803;6.007;188321
1804;6.011;192144
1805;6.014;190390
1806;6.017;188945
1807;6.020;191437
1808;6.024;181547
1809;6.027;184874
1810;6.030;187259
1811;6.034;189798
1812;6.037;173679
1813;6.040;175608
1814;6.044;198174
1815;6.047;183074
1816;6.050;180031
1817;6.054;188523
1818;6.057;176136
1819;6.060;188980
1820;6.063;185437
1821;6.067;175900
1822;6.070;193046
1823;6.073;171352
1824;6.077;187576
1825;6.080;195686
1826;6.083;190169
1827;6.087;180454
1828;6.090;171887
1829;6.093;180288
1830;6.096;181291
1831;6.100;184977
1832;6.103;174380
1833;6.106;171946
1834;6.110;176207
1835;6.113;171934
1836;6.116;179996
1837;6.120;176674
1838;6.123;177244
1839;6.126;172020
1840;6.130;181846
1841;6.133;178277
1842;6.136;176789
1843;6.139;170162
1844;6.143;186445
1845;6.146;177568
1846;6.149;165283
1847;6.153;172443
1848;6.156;168204
1849;6.159;182391
1850;6.163;176799
1851;6.166;166659
1852;6.169;182738
1853;6.173;167518
1854;6.176;171794
1855;6.179;171434
1856;6.183;167548
1857;6.186;178249
1858;6.189;186743
1859;6.193;176910
1860;6.196;187868
1861;6.199;165225
1862;6.203;166309
1863;6.206;173938
1864;6.209;168616
1865;6.213;164092
1866;6.216;164941
1867;6.219;172051
1868;6.222;181145
1869;6.226;171639
1870;6.229;172368
1871;6.232;161291
1872;6.236;173545
1873;6.239;167815
1874;6.242;169985
1875;6.246;158162
1876;6.249;170808
1877;6.252;186031
1878;6.255;165953
1879;6.259;173428
1880;6.262;177315
1881;6.265;159610
1882;6.269;181560
1883;6.272;185655
1884;6.275;167216
1885;6.279;167814
1886;6.282;161579
1887;6.285;179340
1888;6.289;170311
1889;6.292;163605
1890;6.295;171096
1891;6.298;166040
1892;6.302;160458
1893;6.305;164680
1894;6.308;174006
1895;6.312;168659
1896;6.315;166671
1897;6.318;162996
1898;6.322;167553
1899;6.325;163520
1900;6.328;169590
1901;6.332;165321
1902;6.335;175507
1903;6.338;161213
1904;6.341;159953
1905;6.345;159542
1906;6.348;170887
1907;6.351;176104
1908;6.355;169136
1909;6.358;176981
1910;6.361;181891
1911;6.365;183365
1912;6.368;188802
1913;6.371;187180
1914;6.374;186414
1915;6.378;185521
1916;6.381;201352
1917;6.384;200542
1918;6.388;210329
1919;6.391;210942
1920;6.394;194497
1921;6.398;210955
1922;6.401;197716
1923;6.404;207959
1924;6.408;217239
1925;6.411;224997
1926;6.414;217783
1927;6.417;216017
1928;6.421;219063
1929;6.424;233755
1930;6.428;222801
1931;6.431;217905
1932;6.434;216730
1933;6.438;232411
1934;6.441;236318
1935;6.444;215283
1936;6.448;223421
1937;6.451;218802
1938;6.454;224430
1939;6.457;226976
1940;6.461;232689
1941;6.464;229507
1942;6.467;225798
1943;6.471;232824
1944;6.474;231678
1945;6.477;223135
1946;6.481;229820
1947;6.484;229908
1948;6.487;228905
1949;6.490;224958
1950;6.494;222177
1951;6.497;219234
1952;6.500;213872
1953;6.504;225919
1954;6.507;236643
1955;6.510;224590
1956;6.514;232743
1957;6.517;243513
1958;6.520;232757
1959;6.524;229396
1960;6.527;233699
1961;6.530;226702
1962;6.533;220033
1963;6.537;220862
1964;6.540;224974
1965;6.543;214632
1966;6.547;232718
1967;6.550;208269
1968;6.553;223940
1969;6.557;209053
1970;6.560;212900
1971;6.563;205421
1972;6.567;207073
1973;6.570;216125
1974;6.573;200892
1975;6.576;205960
1976;6.580;201864
1977;6.583;189129
1978;6.586;183348
1979;6.590;184580
1980;6.593;195153
1981;6.596;189539
1982;6.600;195401
1983;6.603;187706
1984;6.606;175502
1985;6.609;174240
1986;6.613;161376
1987;6.616;176097
1988;6.619;166482
1989;6.623;168528
1990;6.626;166005
1991;6.629;162709
1992;6.633;149996
1993;6.636;169282
1994;6.639;158232
1995;6.643;153853
1996;6.646;152474
1997;6.649;150164
1998;6.652;156914
1999;6.656;144418
2000;6.659;146950
2001;6.662;149609
2002;6.666;141963
2003;6.669;143294
2004;6.672;143877
2005;6.676;140246
2006;6.679;137135
2007;6.683;141459
2008;6.686;146133
2009;6.689;145715
2010;6.692;155177
2011;6.696;139500
2012;6.699;144557
2013;6.702;132700
2014;6.706;143523
2015;6.709;137364
2016;6.712;143296
2017;6.716;145395
2018;6.719;137198
2019;6.722;140698
2020;6.725;142950
2021;6.729;142500
2022;6.732;150645
2023;6.735;134176
2024;6.739;144992
2025;6.742;147660
2026;6.745;145921
2027;6.749;139754
2028;6.752;136235
2029;6.755;143609
2030;6.759;143289
2031;6.762;145252
2032;6.765;140482
2033;6.768;142790
2034;6.772;131839
2035;6.775;136009
2036;6.778;131350
2037;6.782;136191
2038;6.785;149888
2039;6.788;142806
2040;6.792;141342
2041;6.795;132018
2042;6.798;134635
2043;6.802;146139
2044;6.805;136057
2045;6.808;141315
2046;6.811;145994
2047;6.815;132846
2048;6.818;150823
2049;6.821;132036
2050;6.825;143018
2051;6.828;137716
2052;6.831;129023
2053;6.835;135566
2054;6.838;141630
2055;6.841;137042
2056;6.844;128307
2057;6.848;144072
2058;6.851;158632
2059;6.854;139925
2060;6.858;146865
2061;6.861;156308
2062;6.864;143932
2063;6.868;138842
2064;6.871;151346
2065;6.874;139018
2066;6.878;147329
2067;6.881;135696
2068;6.884;145440
2069;6.887;136103
2070;6.891;138940
2071;6.894;153822
2072;6.897;145525
2073;6.901;145003
2074;6.904;137853
2075;6.907;154610
2076;6.911;155948
2077;6.914;147879
2078;6.917;143050
2079;6.921;148272
2080;6.924;150259
2081;6.927;135642
2082;6.931;145490
2083;6.934;161941
2084;6.937;149224
2085;6.941;137465
2086;6.944;154420
2087;6.947;141692
2088;6.951;145543
2089;6.954;146100
2090;6.957;152929
2091;6.961;157700
2092;6.964;153233
2093;6.967;147810
2094;6.970;146979
2095;6.974;150861
2096;6.977;150317
2097;6.980;150954
2098;6.984;142873
2099;6.987;150959
2100;6.990;153051
2101;6.994;147617
2102;6.997;141418
2103;7.000;145492
2104;7.003;152619
2105;7.007;148463
2106;7.010;133764
2107;7.013;145804
2108;7.017;151503
2109;7.020;136303
2110;7.023;147810
2111;7.027;144766
2112;7.030;145953
2113;7.033;144567
2114;7.037;140150
2115;7.040;151765
2116;7.043;148281
2117;7.046;145821
2118;7.050;152295
2119;7.053;138445
2120;7.056;154195
2121;7.060;155460
2122;7.063;149054
2123;7.066;153361
2124;7.070;144301
2125;7.073;148547
2126;7.076;141798
2127;7.079;147411
2128;7.083;148582
2129;7.086;146207
2130;7.089;149279
2131;7.093;146583
2132;7.096;136222
2133;7.099;136214
2134;7.103;139952
2135;7.106;136137
2136;7.109;136686
2137;7.113;140910
2138;7.116;133926
2139;7.119;136847
2140;7.122;135292
2141;7.126;137562
2142;7.129;145614
2143;7.132;133922
2144;7.136;143069
2145;7.139;132530
2146;7.142;136073
2147;7.146;133219
2148;7.149;135785
2149;7.152;141559
2150;7.156;126187
2151;7.159;134995
2152;7.162;139638
2153;7.165;133236
2154;7.169;125895
2155;7.172;130694
2156;7.176;140359
2157;7.179;139280
2158;7.182;140549
2159;7.186;134853
2160;7.189;133353
2161;7.192;139024
2162;7.196;119541
2163;7.199;134519
2164;7.202;130285
2165;7.205;119587
2166;7.209;134815
2167;7.212;132553
2168;7.215;131718
2169;7.219;127664
2170;7.222;127455
2171;7.225;134208
2172;7.229;138736
2173;7.232;136313
2174;7.235;124553
2175;7.238;126718
2176;7.242;122227
2177;7.245;121628
2178;7.248;136036
2179;7.252;130234
2180;7.255;128168
2181;7.258;130976
2182;7.262;129752
2183;7.265;126185
2184;7.268;121446
2185;7.272;127219
2186;7.275;120100
2187;7.278;122261
2188;7.281;129775
2189;7.285;128042
2190;7.288;127139
2191;7.291;128398
2192;7.295;127565
2193;7.298;126511
2194;7.301;122634
2195;7.305;134900
2196;7.308;125854
2197;7.311;124422
2198;7.314;131311
2199;7.318;134713
2200;7.321;129087
2201;7.324;128201
2202;7.328;127645
2203;7.331;140871
2204;7.334;118122
2205;7.338;122699
2206;7.341;112486
2207;7.344;112936
2208;7.348;130675
2209;7.351;114038
2210;7.354;115394
2211;7.357;127195
2212;7.361;126866
2213;7.364;119470
2214;7.367;129184
2215;7.371;129247
2216;7.374;126454
2217;7.377;121089
2218;7.381;125997
2219;7.384;126665
2220;7.387;134198
2221;7.391;127651
2222;7.394;126044
2223;7.397;129587
2224;7.400;127667
2225;7.404;128725
2226;7.407;127949
2227;7.410;126798
2228;7.414;119013
2229;7.417;126729
2230;7.420;127527
2231;7.424;121190
2232;7.427;119416
2233;7.431;118220
2234;7.434;133841
2235;7.437;132575
2236;7.440;120927
2237;7.444;119749
2238;7.447;125092
2239;7.450;128880
2240;7.454;127880
2241;7.457;119177
2242;7.460;123852
2243;7.464;123868
2244;7.467;126729
2245;7.470;126606
2246;7.473;123313
2247;7.477;122746
2248;7.480;126979
2249;7.483;142814
2250;7.487;131322
2251;7.490;122095
2252;7.493;125123
2253;7.497;110941
2254;7.500;122350
2255;7.503;126896
2256;7.507;124905
2257;7.510;125585
2258;7.513;116173
2259;7.516;119750
2260;7.520;124772
2261;7.523;121368
2262;7.526;110890
2263;7.530;131206
2264;7.533;132753
2265;7.536;116506
2266;7.540;119469
2267;7.543;131871
2268;7.546;120457
2269;7.550;120860
2270;7.553;127261
2271;7.556;122675
2272;7.559;123174
2273;7.563;123508
2274;7.566;126823
2275;7.569;124754
2276;7.573;117632
2277;7.576;116364
2278;7.579;115573
2279;7.583;121636
2280;7.586;117058
2281;7.589;131998
2282;7.592;125881
2283;7.596;127148
2284;7.599;129512
2285;7.602;120277
2286;7.606;131233
2287;7.609;119973
2288;7.612;128446
2289;7.616;122938
2290;7.619;126426
2291;7.622;119564
2292;7.626;132143
2293;7.629;135092
2294;7.632;119106
2295;7.635;113023
2296;7.639;111624
2297;7.642;125820
2298;7.645;142849
2299;7.649;141704
2300;7.652;118450
2301;7.655;125416
2302;7.659;124513
2303;7.662;121218
2304;7.665;133771
2305;7.668;118065
2306;7.672;119874
2307;7.675;122121
2308;7.679;120323
2309;7.682;125109
2310;7.685;115134
2311;7.689;122387
2312;7.692;121368
2313;7.695;119683
2314;7.699;118757
2315;7.702;124242
2316;7.705;122422
2317;7.708;114887
2318;7.712;119651
2319;7.715;125439
2320;7.718;116121
2321;7.722;122676
2322;7.725;123007
2323;7.728;117748
2324;7.732;123868
2325;7.735;117440
2326;7.738;122920
2327;7.742;114106
2328;7.745;116797
2329;7.748;120184
2330;7.751;113541
2331;7.755;132674
2332;7.758;119317
2333;7.761;114857
2334;7.765;124044
2335;7.768;128408
2336;7.771;121798
2337;7.775;126546
2338;7.778;117462
2339;7.781;120078
2340;7.785;122087
2341;7.788;115352
2342;7.791;119586
2343;7.794;120609
2344;7.798;121007
2345;7.801;117046
2346;7.804;118901
2347;7.808;119936
2348;7.811;117046
2349;7.814;120244
2350;7.818;120829
2351;7.821;128228
2352;7.824;117409
2353;7.827;114059
2354;7.831;124966
2355;7.834;123846
2356;7.837;122374
2357;7.841;123946
2358;7.844;123912
2359;7.847;124993
2360;7.851;120013
2361;7.854;127316
2362;7.857;123264
2363;7.861;122633
2364;7.864;120618
2365;7.867;121590
2366;7.870;120416
2367;7.874;117743
2368;7.877;121638
2369;7.880;129989
2370;7.884;121257
2371;7.887;114335
2372;7.890;122636
2373;7.894;124210
2374;7.897;107202
2375;7.900;121154
2376;7.903;116475
2377;7.907;120420
2378;7.910;124827
2379;7.913;114242
2380;7.917;114504
2381;7.920;128678
2382;7.924;122706
2383;7.927;121724
2384;7.930;128903
2385;7.934;108621
2386;7.937;123063
2387;7.940;121675
2388;7.943;117815
2389;7.947;119752
2390;7.950;125600
2391;7.953;117478
2392;7.957;109719
2393;7.960;119738
2394;7.963;110195
2395;7.967;123826
2396;7.970;114062
2397;7.973;116499
2398;7.977;116312
2399;7.980;119141
2400;7.983;127062
2401;7.986;111979
2402;7.990;127873
2403;7.993;115461
2404;7.996;117493
2405;8.000;115490
2406;8.003;122847
2407;8.006;127270
2408;8.010;117581
2409;8.013;115259
2410;8.016;114946
2411;8.020;113018
2412;8.023;119297
2413;8.026;124643
2414;8.029;116378
2415;8.033;133520
2416;8.036;117853
2417;8.039;122375
2418;8.043;116531
2419;8.046;116878
2420;8.049;113566
2421;8.053;130281
2422;8.056;113227
2423;8.059;116438
2424;8.062;118236
2425;8.066;126538
2426;8.069;125608
2427;8.072;122662
2428;8.076;120500
2429;8.079;116166
2430;8.082;121292
2431;8.086;119255
2432;8.089;116387
2433;8.092;121928
2434;8.096;118382
2435;8.099;127949
2436;8.102;109049
2437;8.105;123324
2438;8.109;124879
2439;8.112;121869
2440;8.115;113781
2441;8.119;115355
2442;8.122;114294
2443;8.125;117066
2444;8.129;115390
2445;8.132;114623
2446;8.135;125125
2447;8.139;115037
2448;8.142;121862
2449;8.145;121593
2450;8.148;116014
2451;8.152;125706
2452;8.155;128446
2453;8.158;120430
2454;8.162;120489
2455;8.165;122476
2456;8.168;116564
2457;8.172;120937
2458;8.176;121899
2459;8.179;116973
2460;8.182;119063
2461;8.185;119313
2462;8.189;124244
2463;8.192;114425
2464;8.195;116700
2465;8.199;132283
2466;8.202;123083
2467;8.205;124673
2468;8.209;115444
2469;8.212;119017
2470;8.215;131451
2471;8.218;126314
2472;8.222;133557
2473;8.225;129447
2474;8.228;128738
2475;8.232;142222
2476;8.235;147571
2477;8.238;144817
2478;8.242;147833
2479;8.245;151602
2480;8.248;146574
2481;8.252;159200
2482;8.255;157523
2483;8.258;147164
2484;8.261;164639
2485;8.265;154864
2486;8.268;149360
2487;8.271;138408
2488;8.275;143126
2489;8.278;142557
2490;8.281;137865
2491;8.285;143495
2492;8.288;152342
2493;8.291;133275
2494;8.295;139780
2495;8.298;134982
2496;8.301;147289
2497;8.304;141661
2498;8.308;144012
2499;8.311;142537
2500;8.314;145098
2501;8.318;146034
2502;8.321;142838
2503;8.324;137299
2504;8.328;137543
2505;8.331;136393
2506;8.334;146380
2507;8.337;129991
2508;8.341;142585
2509;8.344;150841
2510;8.347;148102
2511;8.351;154441
2512;8.354;140437
2513;8.357;161410
2514;8.361;158551
2515;8.364;158115
2516;8.367;162913
2517;8.371;164461
2518;8.374;153757
2519;8.377;155727
2520;8.380;148719
2521;8.384;147859
2522;8.387;142006
2523;8.390;146809
2524;8.394;156589
2525;8.397;139157
2526;8.400;141902
2527;8.404;145230
2528;8.407;137705
2529;8.410;125427
2530;8.413;139380
2531;8.417;138613
2532;8.420;120149
2533;8.424;132569
2534;8.427;127687
2535;8.430;128151
2536;8.434;135888
2537;8.437;130426
2538;8.440;128321
2539;8.444;118908
2540;8.447;115546
2541;8.450;115686
2542;8.453;107648
2543;8.457;116356
2544;8.460;115317
2545;8.463;117681
2546;8.467;108916
2547;8.470;117835
2548;8.473;110744
2549;8.477;105449
2550;8.480;107237
2551;8.483;110483
2552;8.487;102814
2553;8.490;108381
2554;8.493;103597
2555;8.496;104488
2556;8.500;104982
2557;8.503;101173
2558;8.506;113001
2559;8.510;94666
2560;8.513;100020
2561;8.516;100938
2562;8.520;90416
2563;8.523;109174
2564;8.526;96517
2565;8.530;106146
2566;8.533;102385
2567;8.536;93422
2568;8.539;104447
2569;8.543;100861
2570;8.546;96175
2571;8.549;102546
2572;8.553;90526
2573;8.556;93245
2574;8.559;110722
2575;8.563;97778
2576;8.566;100127
2577;8.569;101587
2578;8.572;97078
2579;8.576;107617
2580;8.579;100879
2581;8.582;107460
2582;8.586;104060
2583;8.589;105378
2584;8.592;98909
2585;8.596;98547
2586;8.599;105166
2587;8.602;96306
2588;8.606;112268
2589;8.609;102799
2590;8.612;108510
2591;8.615;100074
2592;8.619;106732
2593;8.622;108983
2594;8.625;107167
2595;8.629;106881
2596;8.632;103435
2597;8.635;98755
2598;8.639;108199
2599;8.642;102437
2600;8.645;101054
2601;8.648;102961
2602;8.652;110478
2603;8.655;104757
2604;8.658;114454
2605;8.662;109019
2606;8.665;115656
2607;8.668;108658
2608;8.672;105931
2609;8.675;103644
2610;8.679;105766
2611;8.682;105015
2612;8.685;116625
2613;8.689;108919
2614;8.692;101683
2615;8.695;102007
2616;8.698;102988
2617;8.702;117451
2618;8.705;110001
2619;8.708;103564
2620;8.712;107246
2621;8.715;102829
2622;8.718;106963
2623;8.722;114701
2624;8.725;115401
2625;8.728;113917
2626;8.731;121753
2627;8.735;111567
2628;8.738;113214
2629;8.741;108996
2630;8.745;108320
2631;8.748;111243
2632;8.751;109590
2633;8.755;118714
2634;8.758;109282
2635;8.761;115061
2636;8.765;111015
2637;8.768;112656
2638;8.771;109881
2639;8.774;113058
2640;8.778;102636
2641;8.781;109245
2642;8.784;114802
2643;8.788;109210
2644;8.791;117418
2645;8.794;113452
2646;8.798;104697
2647;8.801;103710
2648;8.804;120440
2649;8.807;119845
2650;8.811;108800
2651;8.814;116872
2652;8.817;119719
2653;8.821;112844
2654;8.824;116262
2655;8.827;117201
2656;8.831;114485
2657;8.834;116946
2658;8.837;117579
2659;8.841;130679
2660;8.844;117983
2661;8.847;123710
2662;8.850;115564
2663;8.854;115185
2664;8.857;118547
2665;8.860;114676
2666;8.864;114507
2667;8.867;128223
2668;8.870;119175
2669;8.874;117165
2670;8.877;122688
2671;8.880;126398
2672;8.884;117713
2673;8.887;123373
2674;8.890;116738
2675;8.893;127245
2676;8.897;129699
2677;8.900;123383
2678;8.903;128887
2679;8.907;114638
2680;8.910;115926
2681;8.913;135580
2682;8.917;117491
2683;8.920;116896
2684;8.924;131461
2685;8.927;141326
2686;8.930;118879
2687;8.933;125982
2688;8.937;131624
2689;8.940;140449
2690;8.943;123312
2691;8.947;130049
2692;8.950;133126
2693;8.953;129770
2694;8.957;128380
2695;8.960;117819
2696;8.963;135179
2697;8.966;135467
2698;8.970;122990
2699;8.973;125549
2700;8.976;117663
2701;8.980;121516
2702;8.983;121189
2703;8.986;132428
2704;8.990;125537
2705;8.993;127677
2706;8.996;124135
2707;9.000;130084
2708;9.003;117962
2709;9.006;131414
2710;9.009;118655
2711;9.013;124864
2712;9.016;133445
2713;9.019;135926
2714;9.023;123857
2715;9.026;123788
2716;9.029;123952
2717;9.033;129657
2718;9.036;130829
2719;9.039;122719
2720;9.042;122295
2721;9.046;122466
2722;9.049;133363
2723;9.052;132585
2724;9.056;126376
2725;9.059;129484
2726;9.062;122968
2727;9.066;122173
2728;9.069;136089
2729;9.072;114914
2730;9.076;123347
2731;9.079;128449
2732;9.082;129963
2733;9.085;130631
2734;9.089;125473
2735;9.092;122452
2736;9.095;119357
2737;9.099;120185
2738;9.102;116240
2739;9.105;115685
2740;9.109;115217
2741;9.112;116720
2742;9.115;115364
2743;9.119;116925
2744;9.122;120782
2745;9.125;125871
2746;9.128;117919
2747;9.132;113093
2748;9.135;118518
2749;9.138;118212
2750;9.142;106677
2751;9.145;116694
2752;9.148;108248
2753;9.152;114724
2754;9.155;118508
2755;9.158;113744
2756;9.161;116651
2757;9.165;110160
2758;9.168;119843
2759;9.171;120651
2760;9.175;115957
2761;9.178;115934
2762;9.182;129152
2763;9.185;116160
2764;9.188;115531
2765;9.192;119048
2766;9.195;120099
2767;9.198;117149
2768;9.201;109396
2769;9.205;113955
2770;9.208;114578
2771;9.211;114037
2772;9.215;115111
2773;9.218;123230
2774;9.221;132336
2775;9.225;112147
2776;9.228;111684
2777;9.231;114049
2778;9.235;116548
2779;9.238;118399
2780;9.241;120204
2781;9.245;114295
2782;9.248;123704
2783;9.251;126138
2784;9.254;125012
2785;9.258;122005
2786;9.261;115536
2787;9.264;115121
2788;9.268;118473
2789;9.271;117369
2790;9.274;127757
2791;9.278;108804
2792;9.281;123147
2793;9.284;122385
2794;9.287;127339
2795;9.291;115583
2796;9.294;123151
2797;9.297;123050
2798;9.301;120711
2799;9.304;123073
2800;9.307;114971
2801;9.311;121927
2802;9.314;120148
2803;9.317;106458
2804;9.321;122412
2805;9.324;124730
2806;9.327;117967
2807;9.330;119517
2808;9.334;125921
2809;9.337;131726
2810;9.340;136839
2811;9.344;124615
2812;9.347;121646
2813;9.350;128039
2814;9.354;119429
2815;9.357;133589
2816;9.360;118965
2817;9.364;122954
2818;9.367;124593
2819;9.370;128998
2820;9.373;118019
2821;9.377;126626
2822;9.380;118154
2823;9.383;123201
2824;9.387;127097
2825;9.390;131264
2826;9.393;112728
2827;9.397;119777
2828;9.400;124329
2829;9.403;115403
2830;9.406;115292
2831;9.410;126941
2832;9.413;134303
2833;9.416;116469
2834;9.420;136211
2835;9.423;123296
2836;9.427;135674
2837;9.430;120589
2838;9.433;118373
2839;9.437;135485
2840;9.440;123543
2841;9.443;127478
2842;9.446;124712
2843;9.450;128978
2844;9.453;122017
2845;9.456;134102
2846;9.460;126316
2847;9.463;128549
2848;9.466;122688
2849;9.470;122918
2850;9.473;131104
2851;9.476;127437
2852;9.480;122141
2853;9.483;131129
2854;9.486;125016
2855;9.489;135373
2856;9.493;124338
2857;9.496;135547
2858;9.499;125857
2859;9.503;135214
2860;9.506;121616
2861;9.509;124528
2862;9.513;135401
2863;9.516;120964
2864;9.519;126344
2865;9.522;127391
2866;9.526;126535
2867;9.529;128556
2868;9.532;136478
2869;9.536;126577
2870;9.539;126646
2871;9.542;133187
2872;9.546;138074
2873;9.549;138399
2874;9.552;141219
2875;9.556;126075
2876;9.559;118817
2877;9.562;145489
2878;9.565;128187
2879;9.569;122699
2880;9.572;133440
2881;9.575;135118
2882;9.579;131678
2883;9.582;136511
2884;9.585;125778
2885;9.589;137164
2886;9.592;130975
2887;9.595;137389
2888;9.599;125256
2889;9.602;129884
2890;9.605;131628
2891;9.608;127656
2892;9.612;134031
2893;9.615;128715
2894;9.618;125074
2895;9.622;131780
2896;9.625;130084
2897;9.628;132898
2898;9.632;128860
2899;9.635;141270
2900;9.638;136910
2901;9.641;126230
2902;9.645;133694
2903;9.648;135094
2904;9.651;138144
2905;9.655;132770
2906;9.658;117861
2907;9.661;138814
2908;9.665;137854
2909;9.668;142735
2910;9.671;128501
2911;9.675;130149
2912;9.679;137947
2913;9.682;123350
2914;9.685;124171
2915;9.688;128663
2916;9.692;136654
2917;9.695;128622
2918;9.698;135490
2919;9.702;129972
2920;9.705;130415
2921;9.708;144555
2922;9.712;134278
2923;9.715;129578
2924;9.718;129459
2925;9.721;138001
2926;9.725;135251
2927;9.728;143674
2928;9.731;136216
2929;9.735;140434
2930;9.738;146885
2931;9.741;126033
2932;9.745;128064
2933;9.748;145912
2934;9.751;134083
2935;9.755;124683
2936;9.758;134834
2937;9.761;118254
2938;9.764;137199
2939;9.768;121401
2940;9.771;130898
2941;9.774;124314
2942;9.778;129378
2943;9.781;136774
2944;9.784;128674
2945;9.788;136694
2946;9.791;127498
2947;9.794;125492
2948;9.797;133459
2949;9.801;135846
2950;9.804;118864
2951;9.807;125778
2952;9.811;136851
2953;9.814;131774
2954;9.817;122849
2955;9.821;138860
2956;9.824;127218
2957;9.827;132259
2958;9.831;128363
2959;9.834;134449
2960;9.837;116712
2961;9.840;133904
2962;9.844;124476
2963;9.847;123573
2964;9.850;125690
2965;9.854;121999
2966;9.857;125421
2967;9.860;134663
2968;9.864;126675
2969;9.867;120008
2970;9.870;128911
2971;9.874;126275
2972;9.877;126467
2973;9.880;117702
2974;9.883;127894
2975;9.887;120771
2976;9.890;133061
2977;9.893;114727
2978;9.897;124701
2979;9.900;109619
2980;9.903;122807
2981;9.907;124497
2982;9.910;144394
2983;9.913;122096
2984;9.916;127745
2985;9.920;142324
2986;9.923;115675
2987;9.927;124500
2988;9.930;115931
2989;9.933;127320
2990;9.937;122504
2991;9.940;124600
2992;9.943;122404
2993;9.947;128596
2994;9.950;124126
2995;9.953;117640
2996;9.956;139144
2997;9.960;129214
2998;9.963;124210
2999;9.966;121613
3000;9.970;117700
3001;9.973;126196
3002;9.976;129564
3003;9.980;125919
3004;9.983;127321
3005;9.986;125015
3006;9.990;129796
3007;9.993;116773
3008;9.996;117050
3009;9.999;124760
3010;10.003;122407
3011;10.006;127012
3012;10.009;114482
3013;10.013;121130
3014;10.016;122455
3015;10.019;115873
3016;10.023;122953
3017;10.026;124539
3018;10.029;129721
3019;10.033;127953
3020;10.036;127016
3021;10.039;119095
3022;10.042;128369
3023;10.046;127041
3024;10.049;121777
3025;10.052;128579
3026;10.056;132313
3027;10.059;126113
3028;10.062;130067
3029;10.066;125101
3030;10.069;125145
3031;10.072;115310
3032;10.075;115686
3033;10.079;123849
3034;10.082;120996
3035;10.085;125501
3036;10.089;118065
3037;10.092;124076
3038;10.095;124308
3039;10.099;131697
3040;10.102;128195
3041;10.105;123070
3042;10.109;134067
3043;10.112;121025
3044;10.115;129878
3045;10.118;116438
3046;10.122;121952
3047;10.125;115978
3048;10.128;129757
3049;10.132;125888
3050;10.135;124650
3051;10.138;121302
3052;10.142;124658
3053;10.145;123973
3054;10.148;124595
3055;10.151;123760
3056;10.155;126466
3057;10.158;123854
3058;10.161;124719
3059;10.165;124982
3060;10.168;126735
3061;10.171;130509
3062;10.175;137042
3063;10.178;127924
3064;10.182;119365
3065;10.185;119452
3066;10.188;130894
3067;10.191;120938
3068;10.195;133246
3069;10.198;120469
3070;10.201;128377
3071;10.205;111291
3072;10.208;118749
3073;10.211;118187
3074;10.215;130300
3075;10.218;127424
3076;10.221;138842
3077;10.225;119177
3078;10.228;126728
3079;10.231;121483
3080;10.234;127025
3081;10.238;117636
3082;10.241;120900
3083;10.244;118753
3084;10.248;122114
3085;10.251;115676
3086;10.254;115056
3087;10.258;129541
3088;10.261;120378
3089;10.264;134268
3090;10.268;125892
3091;10.271;125665
3092;10.274;111040
3093;10.277;126270
3094;10.281;130775
3095;10.284;130414
3096;10.287;126650
3097;10.291;131227
3098;10.294;130313
3099;10.297;128532
3100;10.301;122864
3101;10.304;127696
3102;10.307;127536
3103;10.310;116560
3104;10.314;132462
3105;10.317;129128
3106;10.320;128873
3107;10.324;131411
3108;10.327;129853
3109;10.330;119331
3110;10.334;123743
3111;10.337;125916
3112;10.340;115772
3113;10.344;123657
3114;10.347;124346
3115;10.350;123152
3116;10.353;124426
3117;10.357;126575
3118;10.360;127033
3119;10.363;126481
3120;10.367;120331
3121;10.370;119533
3122;10.373;120842
3123;10.377;129399
3124;10.380;131787
3125;10.383;117827
3126;10.386;134740
3127;10.390;123170
3128;10.393;122883
3129;10.396;135726
3130;10.400;118153
3131;10.403;134854
3132;10.406;123295
3133;10.410;119830
3134;10.413;124461
3135;10.416;121984
3136;10.420;125790
3137;10.423;120258
3138;10.426;126927
3139;10.430;123959
3140;10.433;120676
3141;10.436;111230
3142;10.440;120518
3143;10.443;130788
3144;10.446;123661
3145;10.450;122131
3146;10.453;133561
3147;10.456;114936
3148;10.460;124438
3149;10.463;123112
3150;10.466;129950
3151;10.469;136064
3152;10.473;113918
3153;10.476;116477
3154;10.479;128608
3155;10.483;114747
3156;10.486;131299
3157;10.489;126522
3158;10.493;121917
3159;10.496;129560
3160;10.499;118084
3161;10.503;125064
3162;10.506;125374
3163;10.509;112678
3164;10.512;128120
3165;10.516;120935
3166;10.519;115502
3167;10.522;123452
3168;10.526;115554
3169;10.529;118997
3170;10.532;121866
3171;10.536;126436
3172;10.539;120645
3173;10.542;128739
3174;10.545;126038
3175;10.549;122696
3176;10.552;118712
3177;10.555;125946
3178;10.559;129828
3179;10.562;123416
3180;10.565;126011
3181;10.569;124667
3182;10.572;121707
3183;10.575;117017
3184;10.579;113762
3185;10.582;126435
3186;10.585;112792
3187;10.588;126519
3188;10.592;127622
3189;10.595;124784
3190;10.598;120609
3191;10.602;126843
3192;10.605;118895
3193;10.608;122383
3194;10.612;118006
3195;10.615;112889
3196;10.618;113302
3197;10.621;127642
3198;10.625;121196
3199;10.628;136544
3200;10.631;119127
3201;10.635;118134
3202;10.638;127211
3203;10.641;116706
3204;10.645;126009
3205;10.648;126329
3206;10.651;126309
3207;10.655;118399
3208;10.658;128408
3209;10.661;131703
3210;10.664;129180
3211;10.668;124058
3212;10.671;127031
3213;10.675;116458
3214;10.678;126818
3215;10.681;124034
3216;10.685;130684
3217;10.688;126166
3218;10.691;124351
3219;10.695;121435
3220;10.698;122201
3221;10.701;126654
3222;10.704;135543
3223;10.708;127003
3224;10.711;115063
3225;10.714;131541
3226;10.718;120530
3227;10.721;125476
3228;10.724;126407
3229;10.728;121220
3230;10.731;129786
3231;10.734;130453
3232;10.738;123431
3233;10.741;117415
3234;10.744;123581
3235;10.747;124996
3236;10.751;129991
3237;10.754;119541
3238;10.757;130703
3239;10.761;126928
3240;10.764;130816
3241;10.767;137517
3242;10.771;135141
3243;10.774;130063
3244;10.777;116967
3245;10.780;129048
3246;10.784;135277
3247;10.787;124926
3248;10.790;117366
3249;10.794;135353
3250;10.797;127723
3251;10.800;140071
3252;10.804;131898
3253;10.807;131095
3254;10.810;134480
3255;10.814;124695
3256;10.817;133751
3257;10.820;125808
3258;10.823;127342
3259;10.827;124048
3260;10.830;130688
3261;10.833;144323
3262;10.837;134082
3263;10.840;137995
3264;10.843;144832
3265;10.847;149982
3266;10.850;139911
3267;10.853;137267
3268;10.857;132983
3269;10.860;146248
3270;10.863;134629
3271;10.866;138922
3272;10.870;139804
3273;10.873;139358
3274;10.876;142468
3275;10.880;141906
3276;10.883;146983
3277;10.886;140049
3278;10.890;143005
3279;10.893;143244
3280;10.896;141831
3281;10.899;140351
3282;10.903;142584
3283;10.906;135942
3284;10.909;142499
3285;10.913;131681
3286;10.916;143043
3287;10.919;143310
3288;10.923;130339
3289;10.926;144566
3290;10.930;129744
3291;10.933;133884
3292;10.936;147999
3293;10.939;127526
3294;10.943;140059
3295;10.946;141639
3296;10.949;130621
3297;10.953;148385
3298;10.956;136599
3299;10.959;146219
3300;10.963;135649
3301;10.966;145278
3302;10.969;137264
3303;10.973;137701
3304;10.976;137081
3305;10.979;129885
3306;10.982;135704
3307;10.986;142993
3308;10.989;148304
3309;10.992;141994
3310;10.996;134565
3311;10.999;141729
3312;11.002;140282
3313;11.006;136194
3314;11.009;132357
3315;11.012;132971
3316;11.015;137017
3317;11.019;137854
3318;11.022;135579
3319;11.025;132751
3320;11.029;126042
3321;11.032;128171
3322;11.035;129334
3323;11.039;132028
3324;11.042;139218
3325;11.045;129669
3326;11.049;128798
3327;11.052;131796
3328;11.055;138073
3329;11.058;125866
3330;11.062;128349
3331;11.065;134735
3332;11.068;134602
3333;11.072;126675
3334;11.075;122355
3335;11.078;128622
3336;11.082;124496
3337;11.085;124963
3338;11.088;113069
3339;11.092;121121
3340;11.095;122679
3341;11.098;116702
3342;11.101;122643
3343;11.105;118710
3344;11.108;115435
3345;11.111;130874
3346;11.115;115506
3347;11.118;125552
3348;11.121;119245
3349;11.125;119343
3350;11.128;116348
3351;11.131;120592
3352;11.134;127170
3353;11.138;119634
3354;11.141;111621
3355;11.144;121462
3356;11.148;119935
3357;11.151;123088
3358;11.154;123301
3359;11.158;123163
3360;11.161;117376
3361;11.164;121662
3362;11.168;120041
3363;11.171;118357
3364;11.174;120270
3365;11.178;122145
3366;11.181;124398
3367;11.184;125902
3368;11.188;119833
3369;11.191;135960
3370;11.194;139866
3371;11.198;148320
3372;11.201;142008
3373;11.204;162252
3374;11.208;159263
3375;11.211;160285
3376;11.214;156804
3377;11.217;166721
3378;11.221;151071
3379;11.224;156259
3380;11.227;155622
3381;11.231;154488
3382;11.234;133689
3383;11.237;147343
3384;11.241;156731
3385;11.244;132977
3386;11.247;148854
3387;11.250;130879
3388;11.254;143137
3389;11.257;138900
3390;11.260;140903
3391;11.264;142418
3392;11.267;139823
3393;11.270;137250
3394;11.274;133412
3395;11.277;129829
3396;11.280;134107
3397;11.284;135558
3398;11.287;140702
3399;11.290;123099
3400;11.293;147890
3401;11.297;128834
3402;11.300;124339
3403;11.303;145100
3404;11.307;131344
3405;11.310;132432
3406;11.313;122016
3407;11.317;120930
3408;11.320;138112
3409;11.323;128908
3410;11.327;136979
3411;11.330;126739
3412;11.333;128959
3413;11.336;132287
3414;11.340;128342
3415;11.343;124205
3416;11.346;130529
3417;11.350;133320
3418;11.353;135957
3419;11.356;137635
3420;11.360;130789
3421;11.363;141131
3422;11.366;140642
3423;11.369;133056
3424;11.373;128501
3425;11.376;122895
3426;11.379;137953
3427;11.383;145485
3428;11.386;141864
3429;11.389;134196
3430;11.393;137484
3431;11.396;139559
3432;11.399;136787
3433;11.403;146343
3434;11.406;145927
3435;11.409;136145
3436;11.412;134089
3437;11.416;140256
3438;11.419;146100
3439;11.423;143289
3440;11.426;147312
3441;11.429;142697
3442;11.433;150347
3443;11.436;153365
3444;11.439;142580
3445;11.443;149389
3446;11.446;144649
3447;11.449;157473
3448;11.452;156401
3449;11.456;155944
3450;11.459;163377
3451;11.462;155108
3452;11.466;163840
3453;11.469;175983
3454;11.472;159278
3455;11.476;171677
3456;11.479;168012
3457;11.482;150234
3458;11.486;161077
3459;11.489;156685
3460;11.492;152856
3461;11.495;161741
3462;11.499;155938
3463;11.502;156177
3464;11.505;166621
3465;11.509;156431
3466;11.512;157891
3467;11.515;158664
3468;11.519;160512
3469;11.522;168816
3470;11.525;154091
3471;11.528;161776
3472;11.532;154314
3473;11.535;162931
3474;11.538;154822
3475;11.542;167237
3476;11.545;154754
3477;11.548;143423
3478;11.552;153522
3479;11.555;157872
3480;11.558;146129
3481;11.562;159362
3482;11.565;159974
3483;11.568;148550
3484;11.571;137860
3485;11.575;137589
3486;11.578;131441
3487;11.581;148318
3488;11.585;146866
3489;11.588;148724
3490;11.591;145044
3491;11.595;151209
3492;11.598;140440
3493;11.601;138358
3494;11.604;148182
3495;11.608;139489
3496;11.611;144738
3497;11.614;142399
3498;11.618;128892
3499;11.621;141413
3500;11.624;142399
3501;11.628;133220
3502;11.631;127608
3503;11.634;131007
3504;11.638;140356
3505;11.641;138176
3506;11.644;135033
3507;11.647;127982
3508;11.651;135968
3509;11.654;131757
3510;11.657;126753
3511;11.661;120013
3512;11.664;120255
3513;11.667;135279
3514;11.671;128954
3515;11.674;129528
3516;11.678;117974
3517;11.681;133802
3518;11.684;126083
3519;11.687;122938
3520;11.691;124500
3521;11.694;132218
3522;11.697;124799
3523;11.701;129014
3524;11.704;131765
3525;11.707;115465
3526;11.711;130574
3527;11.714;124395
3528;11.717;127106
3529;11.721;126625
3530;11.724;127361
3531;11.727;123969
3532;11.730;123368
3533;11.734;119417
3534;11.737;134237
3535;11.740;125131
3536;11.744;124572
3537;11.747;120992
3538;11.750;129406
3539;11.754;118755
3540;11.757;122589
3541;11.760;136720
3542;11.763;127248
3543;11.767;124996
3544;11.770;125081
3545;11.773;123632
3546;11.777;134911
3547;11.780;120801
3548;11.783;116808
3549;11.787;133205
3550;11.790;120956
3551;11.793;127873
3552;11.797;114002
3553;11.800;117030
3554;11.803;120482
3555;11.806;119409
3556;11.810;122525
3557;11.813;123320
3558;11.816;123530
3559;11.820;132023
3560;11.823;118767
3561;11.826;122080
3562;11.830;112694
3563;11.833;126075
3564;11.836;118680
3565;11.839;126243
3566;11.843;126810
3567;11.846;114650
3568;11.849;111996
3569;11.853;129745
3570;11.856;117014
3571;11.859;123383
3572;11.863;123384
3573;11.866;122633
3574;11.869;119496
3575;11.873;113400
3576;11.876;131948
3577;11.879;125119
3578;11.882;125730
3579;11.886;124699
3580;11.889;119566
3581;11.892;118904
3582;11.896;123759
3583;11.899;118391
3584;11.902;114037
3585;11.906;118558
3586;11.909;120723
3587;11.912;132398
3588;11.916;128964
3589;11.919;114034
3590;11.922;125565
3591;11.926;117450
3592;11.929;120451
3593;11.932;123568
3594;11.936;119232
3595;11.939;125954
3596;11.942;124859
3597;11.946;114613
3598;11.949;123566
3599;11.952;118339
3600;11.956;130865
3601;11.959;127985
3602;11.962;119274
3603;11.965;126046
3604;11.969;121916
3605;11.972;120058
3606;11.975;113134
3607;11.979;132688
3608;11.982;122882
3609;11.985;121632
3610;11.989;113125
3611;11.992;131734
3612;11.995;114412
3613;11.998;123228
3614;12.002;122695
3615;12.005;124952
3616;12.008;121575
3617;12.012;109211
3618;12.015;116679
3619;12.018;122624
3620;12.022;105669
3621;12.025;115256
3622;12.028;123983
3623;12.032;118073
3624;12.035;115328
3625;12.038;123387
3626;12.041;129146
3627;12.045;123724
3628;12.048;112382
3629;12.051;113175
3630;12.055;127387
3631;12.058;112416
3632;12.061;112996
3633;12.065;126956
3634;12.068;118708
3635;12.071;116961
3636;12.075;125665
3637;12.078;116711
3638;12.081;110809
3639;12.084;114977
3640;12.088;116947
3641;12.091;110985
3642;12.094;122959
3643;12.098;116866
3644;12.101;111537
3645;12.104;120192
3646;12.108;107779
3647;12.111;107115
3648;12.114;110916
3649;12.117;107256
3650;12.121;113708
3651;12.124;123933
3652;12.127;120911
3653;12.131;110432
3654;12.134;120630
3655;12.137;119893
3656;12.141;118420
3657;12.144;108173
3658;12.147;114563
3659;12.151;114524
3660;12.154;118674
3661;12.157;114349
3662;12.160;114132
3663;12.164;112922
3664;12.167;107465
3665;12.170;113416
3666;12.174;116287
3667;12.177;122510
3668;12.181;114962
3669;12.184;110915
3670;12.187;124597
3671;12.191;119820
3672;12.194;106543
3673;12.197;104584
3674;12.200;110614
3675;12.204;116103
3676;12.207;116795
3677;12.210;114562
3678;12.214;122399
3679;12.217;115080
3680;12.220;112707
3681;12.224;118566
3682;12.227;119885
3683;12.230;119451
3684;12.233;120913
3685;12.237;110731
3686;12.240;129332
3687;12.243;114332
3688;12.247;124163
3689;12.250;113200
3690;12.253;112920
3691;12.257;126966
3692;12.260;122995
3693;12.263;120427
3694;12.267;114132
3695;12.270;106785
3696;12.273;123226
3697;12.276;113125
3698;12.280;117092
3699;12.283;121408
3700;12.286;120781
3701;12.290;119405
3702;12.293;131365
3703;12.296;123500
3704;12.300;125067
3705;12.303;119780
3706;12.306;122685
3707;12.310;112679
3708;12.313;114305
3709;12.316;117212
3710;12.319;124203
3711;12.323;117932
3712;12.326;127304
3713;12.329;124817
3714;12.333;118535
3715;12.336;121133
3716;12.339;119309
3717;12.343;131437
3718;12.346;113602
3719;12.349;117952
3720;12.352;118933
3721;12.356;120199
3722;12.359;119596
3723;12.362;121317
3724;12.366;114203
3725;12.369;128589
3726;12.372;118517
3727;12.376;124675
3728;12.379;131904
3729;12.382;120536
3730;12.386;117866
3731;12.389;119209
3732;12.392;129330
3733;12.395;120886
3734;12.399;132305
3735;12.402;122257
3736;12.405;120160
3737;12.409;118963
3738;12.412;128307
3739;12.415;128780
3740;12.419;125411
3741;12.422;119797
3742;12.426;125317
3743;12.429;125970
3744;12.432;127094
3745;12.435;132789
3746;12.439;132917
3747;12.442;116477
3748;12.445;120121
3749;12.449;121126
3750;12.452;120845
3751;12.455;126360
3752;12.459;123469
3753;12.462;114828
3754;12.465;117998
3755;12.468;126664
3756;12.472;129332
3757;12.475;127040
3758;12.478;123019
3759;12.482;121101
3760;12.485;122147
3761;12.488;124893
3762;12.492;122361
3763;12.495;119104
3764;12.498;117847
3765;12.502;126711
3766;12.505;125014
3767;12.508;123443
3768;12.512;115501
3769;12.515;126360
3770;12.518;131288
3771;12.521;114770
3772;12.525;123357
3773;12.528;126419
3774;12.531;120848
3775;12.535;115605
3776;12.538;134478
3777;12.541;125543
3778;12.545;138524
3779;12.548;117770
3780;12.551;114381
3781;12.554;125110
3782;12.558;134234
3783;12.561;123311
3784;12.564;142161
3785;12.568;118907
3786;12.571;118041
3787;12.574;120220
3788;12.578;120918
3789;12.581;117998
3790;12.584;131451
3791;12.588;125279
3792;12.591;129909
3793;12.594;125195
3794;12.597;131947
3795;12.601;109329
3796;12.604;128802
3797;12.607;129759
3798;12.611;125333
3799;12.614;125358
3800;12.617;127181
3801;12.621;131431
3802;12.624;126266
3803;12.627;131509
3804;12.631;124718
3805;12.634;113690
3806;12.637;124464
3807;12.640;126824
3808;12.644;132119
3809;12.647;119267
3810;12.650;119918
3811;12.654;134629
3812;12.657;121637
3813;12.660;117832
3814;12.664;123741
3815;12.667;134103
3816;12.670;123233
3817;12.674;139268
3818;12.677;141552
3819;12.680;122335
3820;12.684;128286
3821;12.687;121731
3822;12.690;123255
3823;12.694;124603
3824;12.697;130284
3825;12.700;128274
3826;12.704;127382
3827;12.707;130195
3828;12.710;126979
3829;12.713;130356
3830;12.717;132639
3831;12.720;131032
3832;12.723;133442
3833;12.727;126712
3834;12.730;124096
3835;12.733;117999
3836;12.737;133846
3837;12.740;129822
3838;12.743;127887
3839;12.747;124240
3840;12.750;135200
3841;12.753;129838
3842;12.756;122385
3843;12.760;130840
3844;12.763;129182
3845;12.766;128248
3846;12.770;122904
3847;12.773;121181
3848;12.776;134853
3849;12.780;128900
3850;12.783;118172
3851;12.786;127831
3852;12.790;127051
3853;12.793;127057
3854;12.796;115629
3855;12.799;119445
3856;12.803;128226
3857;12.806;124761
3858;12.809;125044
3859;12.813;124911
3860;12.816;125691
3861;12.819;128257
3862;12.823;129552
3863;12.826;121956
3864;12.829;122777
3865;12.832;132317
3866;12.836;121812
3867;12.839;128723
3868;12.842;119574
3869;12.846;125572
3870;12.849;124211
3871;12.852;125766
3872;12.856;131724
3873;12.859;119461
3874;12.862;124271
3875;12.866;131644
3876;12.869;131095
3877;12.872;126587
3878;12.875;123120
3879;12.879;127630
3880;12.882;123860
3881;12.885;130024
3882;12.889;122575
3883;12.892;131160
3884;12.895;129291
3885;12.899;127912
3886;12.902;126975
3887;12.905;132416
3888;12.908;130052
3889;12.912;124469
3890;12.915;125742
3891;12.918;119403
3892;12.922;115532
3893;12.925;124888
3894;12.929;126312
3895;12.932;121172
3896;12.935;127021
3897;12.939;124240
3898;12.942;126583
3899;12.945;124445
3900;12.948;123993
3901;12.952;115212
3902;12.955;121252
3903;12.958;129079
3904;12.962;134768
3905;12.965;124702
3906;12.968;118626
3907;12.972;126167
3908;12.975;123336
3909;12.978;127951
3910;12.982;123206
3911;12.985;125438
3912;12.988;124366
3913;12.991;122924
3914;12.995;131993
3915;12.998;122386
3916;13.001;129244
3917;13.005;123956
3918;13.008;126215
3919;13.011;128866
3920;13.015;128371
3921;13.018;129139
3922;13.021;123575
3923;13.025;124188
3924;13.028;128417
3925;13.031;130954
3926;13.034;145611
3927;13.038;134844
3928;13.041;127804
3929;13.044;128026
3930;13.048;123927
3931;13.051;136640
3932;13.054;125588
3933;13.058;127195
3934;13.061;122557
3935;13.064;128326
3936;13.067;134805
3937;13.071;129118
3938;13.074;133406
3939;13.077;130555
3940;13.081;145682
3941;13.084;140634
3942;13.087;142371
3943;13.091;144624
3944;13.094;151721
3945;13.097;134907
3946;13.101;150430
3947;13.104;143727
3948;13.107;145101
3949;13.110;140872
3950;13.114;150867
3951;13.117;141473
3952;13.120;152735
3953;13.124;146922
3954;13.127;159898
3955;13.130;139767
3956;13.134;162850
3957;13.137;155313
3958;13.140;152629
3959;13.143;154452
3960;13.147;147804
3961;13.150;157875
3962;13.153;170459
3963;13.157;161708
3964;13.160;160289
3965;13.163;165006
3966;13.167;163277
3967;13.170;163688
3968;13.174;163588
3969;13.177;168613
3970;13.180;180400
3971;13.183;161943
3972;13.187;164646
3973;13.190;179358
3974;13.193;152296
3975;13.197;169975
3976;13.200;174751
3977;13.203;173817
3978;13.207;179214
3979;13.210;176348
3980;13.213;186630
3981;13.217;186689
3982;13.220;180545
3983;13.223;180992
3984;13.226;171558
3985;13.230;175837
3986;13.233;168622
3987;13.236;170818
3988;13.240;166124
3989;13.243;172380
3990;13.246;175153
3991;13.250;168685
3992;13.253;185904
3993;13.256;178618
3994;13.260;179569
3995;13.263;179078
3996;13.266;171736
3997;13.269;166748
3998;13.273;176101
3999;13.276;174500
4000;13.279;155785
4001;13.283;167531
4002;13.286;168867
4003;13.289;164076
4004;13.293;160915
4005;13.296;166299
4006;13.299;154198
4007;13.302;168433
4008;13.306;151753
4009;13.309;152232
4010;13.312;145160
4011;13.316;156849
4012;13.319;155957
4013;13.322;153544
4014;13.326;150563
4015;13.329;142661
4016;13.332;143448
4017;13.336;143090
4018;13.339;141970
4019;13.342;150879
4020;13.345;134836
4021;13.349;134476
4022;13.352;136890
4023;13.355;135708
4024;13.359;145633
4025;13.362;124566
4026;13.365;141292
4027;13.369;129374
4028;13.372;142480
4029;13.375;127296
4030;13.379;135626
4031;13.382;133143
4032;13.385;115891
4033;13.388;123366
4034;13.392;135913
4035;13.395;124002
4036;13.398;132753
4037;13.402;113549
4038;13.405;125141
4039;13.408;125464
4040;13.412;131551
4041;13.415;128799
4042;13.418;120910
4043;13.421;125207
4044;13.425;120875
4045;13.428;124902
4046;13.432;129683
4047;13.435;147944
4048;13.438;128422
4049;13.442;117437
4050;13.445;121891
4051;13.448;128650
4052;13.452;121726
4053;13.455;136554
4054;13.458;123865
4055;13.461;126743
4056;13.465;128772
4057;13.468;132678
4058;13.471;126275
4059;13.475;129493
4060;13.478;128323
4061;13.481;121231
4062;13.485;124063
4063;13.488;125068
4064;13.491;121917
4065;13.495;114697
4066;13.498;124772
4067;13.501;134599
4068;13.504;117919
4069;13.508;124608
4070;13.511;121831
4071;13.514;125276
4072;13.518;126550
4073;13.521;113740
4074;13.524;122225
4075;13.528;120496
4076;13.531;131283
4077;13.534;116221
4078;13.537;121603
4079;13.541;132166
4080;13.544;120460
4081;13.547;124167
4082;13.551;128321
4083;13.554;130115
4084;13.557;130852
4085;13.561;135361
4086;13.564;120004
4087;13.567;119687
4088;13.571;125953
4089;13.574;130897
4090;13.577;124635
4091;13.580;125840
4092;13.584;122684
4093;13.587;122258
4094;13.590;119004
4095;13.594;120267
4096;13.597;126992
4097;13.600;115319
4098;13.604;127391
4099;13.607;117690
4100;13.610;118340
4101;13.614;121534
4102;13.617;126818
4103;13.620;125390
4104;13.623;117517
4105;13.627;122595
4106;13.630;126575
4107;13.633;124324
4108;13.637;124735
4109;13.640;128901
4110;13.643;124411
4111;13.647;129117
4112;13.650;120536
4113;13.653;116523
4114;13.656;113066
4115;13.660;125692
4116;13.663;114529
4117;13.666;119665
4118;13.670;119199
4119;13.674;123164
4120;13.677;131085
4121;13.680;122460
4122;13.684;122246
4123;13.687;137593
4124;13.690;127298
4125;13.693;123723
4126;13.697;123846
4127;13.700;123717
4128;13.703;125287
4129;13.707;128713
4130;13.710;124962
4131;13.713;125784
4132;13.717;125781
4133;13.720;126052
4134;13.723;125025
4135;13.727;120902
4136;13.730;126693
4137;13.733;116940
4138;13.736;120824
4139;13.740;132950
4140;13.743;130221
4141;13.746;127393
4142;13.750;124254
4143;13.753;126904
4144;13.756;120541
4145;13.760;118082
4146;13.763;117050
4147;13.766;127179
4148;13.770;126448
4149;13.773;121456
4150;13.776;114447
4151;13.779;129297
4152;13.783;129015
4153;13.786;135321
4154;13.789;122033
4155;13.793;114077
4156;13.796;118494
4157;13.799;130567
4158;13.803;125641
4159;13.806;122690
4160;13.809;121623
4161;13.812;132844
4162;13.816;120291
4163;13.819;125028
4164;13.822;116384
4165;13.826;123342
4166;13.829;125294
4167;13.832;123745
4168;13.836;135240
4169;13.839;126921
4170;13.842;123927
4171;13.846;119602
4172;13.849;125777
4173;13.852;124567
4174;13.855;127602
4175;13.859;120796
4176;13.862;122157
4177;13.865;121718
4178;13.869;129192
4179;13.872;134000
4180;13.875;122898
4181;13.879;127806
4182;13.882;115885
4183;13.885;119076
4184;13.889;135189
4185;13.892;123945
4186;13.895;117859
4187;13.898;127154
4188;13.902;114335
4189;13.905;124394
4190;13.908;125428
4191;13.912;127356
4192;13.915;120846
4193;13.918;130948
4194;13.922;128014
4195;13.925;120388
4196;13.929;126246
4197;13.932;132035
4198;13.935;127389
4199;13.938;124206
4200;13.942;118292
4201;13.945;125937
4202;13.948;122585
4203;13.952;124982
4204;13.955;129943
4205;13.958;120352
4206;13.962;122857
4207;13.965;119367
4208;13.968;121517
4209;13.971;124650
4210;13.975;128713
4211;13.978;132944
4212;13.981;127840
4213;13.985;119975
4214;13.988;124789
4215;13.991;123737
4216;13.995;133283
4217;13.998;135900
4218;14.001;118667
4219;14.005;123901
4220;14.008;138236
4221;14.011;130456
4222;14.014;128059
4223;14.018;133941
4224;14.021;135173
4225;14.024;131309
4226;14.028;120926
4227;14.031;137005
4228;14.034;127411
4229;14.038;135597
4230;14.041;140080
4231;14.044;131268
4232;14.047;143173
4233;14.051;134106
4234;14.054;141425
4235;14.057;154200
4236;14.061;147131
4237;14.064;147595
4238;14.067;156729
4239;14.071;148215
4240;14.074;156339
4241;14.077;162126
4242;14.081;164857
4243;14.084;181543
4244;14.087;188929
4245;14.090;188374
4246;14.094;194470
4247;14.097;210135
4248;14.100;195232
4249;14.104;222879
4250;14.107;233655
4251;14.110;229490
4252;14.114;256518
4253;14.117;259927
4254;14.120;275059
4255;14.124;304495
4256;14.127;319741
4257;14.130;325014
4258;14.133;343436
4259;14.137;364721
4260;14.140;394857
4261;14.143;427050
4262;14.147;460722
4263;14.150;499454
4264;14.153;531549
4265;14.157;546317
4266;14.160;581644
4267;14.163;617090
4268;14.166;620155
4269;14.170;672026
4270;14.173;686786
4271;14.177;743642
4272;14.180;759865
4273;14.183;823317
4274;14.187;883117
4275;14.190;924117
4276;14.193;904617
4277;14.197;985264
4278;14.200;986054
4279;14.203;1009223
4280;14.206;1071040
4281;14.210;1107645
4282;14.213;1154089
4283;14.216;1165579
4284;14.220;1192264
4285;14.223;1260439
4286;14.226;1306761
4287;14.230;1301215
4288;14.233;1312605
4289;14.236;1343077
4290;14.240;1361744
4291;14.243;1446164
4292;14.246;1460852
4293;14.249;1496591
4294;14.253;1481935
4295;14.256;1522853
4296;14.259;1515457
4297;14.263;1587645
4298;14.266;1597088
4299;14.269;1541038
4300;14.273;1593433
4301;14.276;1566177
4302;14.279;1597622
4303;14.282;1584703
4304;14.286;1623874
4305;14.289;1623831
4306;14.292;1623415
4307;14.296;1628850
4308;14.299;1660082
4309;14.302;1637381
4310;14.306;1609304
4311;14.309;1627602
4312;14.312;1590402
4313;14.316;1569812
4314;14.319;1566480
4315;14.322;1554786
4316;14.325;1513535
4317;14.329;1542812
4318;14.332;1489121
4319;14.335;1470528
4320;14.339;1394341
4321;14.342;1353901
4322;14.345;1374410
4323;14.349;1311164
4324;14.352;1272695
4325;14.355;1237346
4326;14.359;1212028
4327;14.362;1148117
4328;14.365;1096847
4329;14.368;1097145
4330;14.372;1035650
4331;14.375;1019538
4332;14.378;967999
4333;14.382;897758
4334;14.385;882927
4335;14.388;844229
4336;14.392;771509
4337;14.395;727350
4338;14.398;689978
4339;14.401;651083
4340;14.405;627025
4341;14.408;568347
4342;14.411;556163
4343;14.415;540017
4344;14.418;493414
4345;14.421;473639
4346;14.425;431482
4347;14.428;417762
4348;14.432;395336
4349;14.435;352277
4350;14.438;353279
4351;14.441;331796
4352;14.445;312410
4353;14.448;302730
4354;14.451;273792
4355;14.455;265367
4356;14.458;263829
4357;14.461;243001
4358;14.465;234697
4359;14.468;212751
4360;14.471;199939
4361;14.475;221964
4362;14.478;193794
4363;14.481;200640
4364;14.484;189275
4365;14.488;182001
4366;14.491;169377
4367;14.494;163655
4368;14.498;168044
4369;14.501;159617
4370;14.504;162522
4371;14.508;163211
4372;14.511;144980
4373;14.514;148243
4374;14.518;141974
4375;14.521;146578
4376;14.524;143673
4377;14.527;138767
4378;14.531;141170
4379;14.534;148145
4380;14.537;132313
4381;14.541;133196
4382;14.544;132757
4383;14.547;126210
4384;14.551;125716
4385;14.554;137981
4386;14.557;127915
4387;14.560;133244
4388;14.564;135659
4389;14.567;129813
4390;14.570;129225
4391;14.574;130199
4392;14.577;126610
4393;14.580;122821
4394;14.584;131738
4395;14.587;126790
4396;14.590;120524
4397;14.594;134968
4398;14.597;115419
4399;14.600;119250
4400;14.603;120579
4401;14.607;123619
4402;14.610;118892
4403;14.613;121745
4404;14.617;124835
4405;14.620;134287
4406;14.623;124767
4407;14.627;124844
4408;14.630;119783
4409;14.633;115638
4410;14.636;114744
4411;14.640;118004
4412;14.643;129528
4413;14.646;118212
4414;14.650;115375
4415;14.653;121804
4416;14.656;125111
4417;14.660;117623
4418;14.663;117964
4419;14.666;113185
4420;14.670;124148
4421;14.673;117988
4422;14.676;111720
4423;14.680;126265
4424;14.683;125802
4425;14.686;112182
4426;14.690;126605
4427;14.693;116486
4428;14.696;123139
4429;14.700;114482
4430;14.703;124425
4431;14.706;121238
4432;14.710;118226
4433;14.713;118186
4434;14.716;126562
4435;14.719;117840
4436;14.723;123595
4437;14.726;117375
4438;14.729;119953
4439;14.733;130964
4440;14.736;123125
4441;14.739;127383
4442;14.743;119445
4443;14.746;120030
4444;14.749;126640
4445;14.753;127564
4446;14.756;117306
4447;14.759;126634
4448;14.762;122236
4449;14.766;123226
4450;14.769;132533
4451;14.772;118786
4452;14.776;130391
4453;14.779;123976
4454;14.782;125278
4455;14.786;133266
4456;14.789;120144
4457;14.792;127429
4458;14.795;118774
4459;14.799;132097
4460;14.802;126122
4461;14.805;118454
4462;14.809;121391
4463;14.812;121091
4464;14.815;133082
4465;14.819;120439
4466;14.822;126197
4467;14.825;122937
4468;14.829;131100
4469;14.832;123273
4470;14.835;126297
4471;14.838;130131
4472;14.842;131552
4473;14.845;124769
4474;14.848;117083
4475;14.852;129116
4476;14.855;119271
4477;14.858;129912
4478;14.862;122441
4479;14.865;120120
4480;14.868;123905
4481;14.871;124331
4482;14.875;121229
4483;14.878;124955
4484;14.881;135957
4485;14.885;127290
4486;14.888;124438
4487;14.891;126065
4488;14.895;141555
4489;14.898;127716
4490;14.901;135164
4491;14.905;117983
4492;14.908;125797
4493;14.911;129163
4494;14.914;129172
4495;14.918;123483
4496;14.921;125965
4497;14.925;134823
4498;14.928;127608
4499;14.931;131182
4500;14.935;128925
4501;14.938;129836
4502;14.941;126468
4503;14.945;117439
4504;14.948;133004
4505;14.951;140358
4506;14.954;132953
4507;14.958;130946
4508;14.961;127949
4509;14.964;142001
4510;14.968;122049
4511;14.971;131892
4512;14.974;116173
4513;14.978;130489
4514;14.981;130340
4515;14.984;122726
4516;14.988;131434
4517;14.991;126387
4518;14.994;132104
4519;14.997;120392
4520;15.001;129701
4521;15.004;135505
4522;15.007;129848
4523;15.011;136616
4524;15.014;125146
4525;15.017;127229
4526;15.021;135467
4527;15.024;130946
4528;15.027;129960
4529;15.030;128157
4530;15.034;139112
4531;15.037;130524
4532;15.040;124870
4533;15.044;128196
4534;15.047;134970
4535;15.050;133646
4536;15.054;129018
4537;15.057;126436
4538;15.060;130783
4539;15.064;131946
4540;15.067;134717
4541;15.070;128570
4542;15.073;129993
4543;15.077;124148
4544;15.080;132183
4545;15.083;131719
4546;15.087;136491
4547;15.090;125466
4548;15.093;129591
4549;15.097;133630
4550;15.100;138419
4551;15.103;125214
4552;15.107;141867
4553;15.110;129023
4554;15.113;126917
4555;15.116;136939
4556;15.120;136694
4557;15.123;135215
4558;15.126;132446
4559;15.130;135226
4560;15.133;131144
4561;15.136;141804
4562;15.140;142366
4563;15.143;143446
4564;15.146;144156
4565;15.149;146235
4566;15.153;136186
4567;15.156;158881
4568;15.159;145063
4569;15.163;161212
4570;15.166;159579
4571;15.169;160626
4572;15.173;161550
4573;15.176;154311
4574;15.180;162192
4575;15.183;179682
4576;15.186;183544
4577;15.189;174137
4578;15.193;193010
4579;15.196;210773
4580;15.199;208753
4581;15.203;211316
4582;15.206;218051
4583;15.209;225011
4584;15.213;228904
4585;15.216;237919
4586;15.219;259737
4587;15.223;254146
4588;15.226;261146
4589;15.229;262798
4590;15.232;283698
4591;15.236;284548
4592;15.239;288708
4593;15.242;320563
4594;15.246;301931
4595;15.249;312110
4596;15.252;334494
4597;15.256;335635
4598;15.259;333375
4599;15.262;347561
4600;15.265;347133
4601;15.269;370410
4602;15.272;368461
4603;15.275;365335
4604;15.279;364449
4605;15.282;393502
4606;15.285;382151
4607;15.289;421804
4608;15.292;411493
4609;15.295;413132
4610;15.299;411609
4611;15.302;450633
4612;15.305;439701
4613;15.308;431663
4614;15.312;453696
4615;15.315;464657
4616;15.318;463072
4617;15.322;453502
4618;15.325;453285
4619;15.328;464201
4620;15.332;439748
4621;15.335;451632
4622;15.338;471600
4623;15.342;474776
4624;15.345;481736
4625;15.348;486530
4626;15.351;445997
4627;15.355;455506
4628;15.358;445605
4629;15.361;442197
4630;15.365;461555
4631;15.368;420385
4632;15.371;455376
4633;15.375;416034
4634;15.378;403720
4635;15.381;400721
4636;15.384;414348
4637;15.388;409349
4638;15.391;395024
4639;15.394;384146
4640;15.398;373675
4641;15.401;349610
4642;15.404;380611
4643;15.408;352988
4644;15.411;328545
4645;15.414;309588
4646;15.418;306559
4647;15.421;301506
4648;15.424;297417
4649;15.428;282151
4650;15.431;284777
4651;15.434;283371
4652;15.438;255872
4653;15.441;251875
4654;15.444;237351
4655;15.448;240137
4656;15.451;233095
4657;15.454;215555
4658;15.458;220154
4659;15.461;214188
4660;15.464;206446
4661;15.467;200518
4662;15.471;203796
4663;15.474;193268
4664;15.477;196382
4665;15.481;180813
4666;15.484;181440
4667;15.487;183771
4668;15.491;178716
4669;15.494;166824
4670;15.497;173284
4671;15.500;180262
4672;15.504;169794
4673;15.507;158488
4674;15.510;160156
4675;15.514;160115
4676;15.517;166427
4677;15.520;163544
4678;15.524;160928
4679;15.527;149317
4680;15.530;151661
4681;15.534;159701
4682;15.537;154529
4683;15.540;149763
4684;15.543;145587
4685;15.547;155739
4686;15.550;167136
4687;15.553;158974
4688;15.557;151829
4689;15.560;162416
4690;15.563;154023
4691;15.567;153822
4692;15.570;162572
4693;15.573;149372
4694;15.577;159783
4695;15.580;166686
4696;15.583;158466
4697;15.586;171272
4698;15.590;165735
4699;15.593;163988
4700;15.596;165935
4701;15.600;177481
4702;15.603;156996
4703;15.606;182440
4704;15.610;173696
4705;15.613;180566
4706;15.616;176002
4707;15.619;187775
4708;15.623;187242
4709;15.626;187791
4710;15.629;182732
4711;15.633;196269
4712;15.636;187917
4713;15.639;202114
4714;15.643;200662
4715;15.646;190557
4716;15.649;215152
4717;15.653;214873
4718;15.656;215980
4719;15.659;210221
4720;15.662;197735
4721;15.666;208711
4722;15.669;211689
4723;15.673;210342
4724;15.676;203227
4725;15.679;210104
4726;15.683;220973
4727;15.686;207670
4728;15.689;205057
4729;15.693;201812
4730;15.696;207833
4731;15.699;210589
4732;15.702;223429
4733;15.706;234968
4734;15.709;210409
4735;15.712;211271
4736;15.716;203740
4737;15.719;219940
4738;15.722;209478
4739;15.726;216109
4740;15.729;210005
4741;15.732;216581
4742;15.735;209420
4743;15.739;196738
4744;15.742;198466
4745;15.745;206685
4746;15.749;201934
4747;15.752;185521
4748;15.755;199054
4749;15.759;173934
4750;15.762;205202
4751;15.765;183387
4752;15.769;175774
4753;15.772;179915
4754;15.775;180137
4755;15.779;163444
4756;15.782;170541
4757;15.785;162459
4758;15.788;179882
4759;15.792;163150
4760;15.795;161781
4761;15.798;151587
4762;15.802;157552
4763;15.805;146154
4764;15.808;147248
4765;15.812;154381
4766;15.815;148368
4767;15.818;146187
4768;15.822;145874
4769;15.825;153058
4770;15.828;147328
4771;15.831;140923
4772;15.835;137238
4773;15.838;138618
4774;15.841;134796
4775;15.845;134457
4776;15.848;138549
4777;15.851;124081
4778;15.855;132554
4779;15.858;132113
4780;15.861;132051
4781;15.864;133944
4782;15.868;135162
4783;15.871;130437
4784;15.874;122217
4785;15.878;124065
4786;15.881;125576
4787;15.884;134059
4788;15.888;121797
4789;15.891;129003
4790;15.894;134308
4791;15.898;125254
4792;15.901;143037
4793;15.904;134650
4794;15.907;135854
4795;15.911;131955
4796;15.914;121497
4797;15.917;138515
4798;15.921;141286
4799;15.924;140425
4800;15.928;140179
4801;15.931;135263
4802;15.934;140774
4803;15.938;133183
4804;15.941;137268
4805;15.944;146777
4806;15.947;128157
4807;15.951;136649
4808;15.954;145549
4809;15.957;137525
4810;15.961;139543
4811;15.964;144584
4812;15.967;148622
4813;15.971;142394
4814;15.974;137704
4815;15.977;139131
4816;15.980;144929
4817;15.984;156516
4818;15.987;144802
4819;15.990;151970
4820;15.994;148382
4821;15.997;146511
4822;16.000;149234
4823;16.004;151450
4824;16.007;151701
4825;16.010;164972
4826;16.014;150470
4827;16.017;155991
4828;16.020;160259
4829;16.023;164306
4830;16.027;155319
4831;16.030;163969
4832;16.033;165937
4833;16.037;156074
4834;16.040;156667
4835;16.043;164688
4836;16.047;175336
4837;16.050;149777
4838;16.053;161484
4839;16.057;175053
4840;16.060;162147
4841;16.063;171803
4842;16.066;153282
4843;16.070;165732
4844;16.073;166881
4845;16.076;171470
4846;16.080;167936
4847;16.083;158222
4848;16.086;150962
4849;16.090;160727
4850;16.093;169082
4851;16.096;172633
4852;16.099;162219
4853;16.103;163252
4854;16.106;160089
4855;16.109;147933
4856;16.113;164105
4857;16.116;144378
4858;16.119;155286
4859;16.123;149752
4860;16.126;142749
4861;16.129;149260
4862;16.133;142122
4863;16.136;142010
4864;16.139;151171
4865;16.142;143192
4866;16.146;140735
4867;16.149;136222
4868;16.152;138473
4869;16.156;137623
4870;16.159;134993
4871;16.162;137741
4872;16.166;133551
4873;16.169;138179
4874;16.172;138996
4875;16.176;133026
4876;16.179;133283
4877;16.182;134242
4878;16.186;122926
4879;16.189;124940
4880;16.192;134969
4881;16.196;136849
4882;16.199;136009
4883;16.202;128967
4884;16.206;122880
4885;16.209;132747
4886;16.212;138001
4887;16.216;130240
4888;16.219;112922
4889;16.222;127355
4890;16.225;124096
4891;16.229;121795
4892;16.232;125718
4893;16.235;122979
4894;16.239;118444
4895;16.242;124689
4896;16.245;128216
4897;16.249;127827
4898;16.252;126678
4899;16.255;123516
4900;16.258;124469
4901;16.262;122635
4902;16.265;123499
4903;16.268;119370
4904;16.272;130154
4905;16.275;121514
4906;16.278;122171
4907;16.282;127326
4908;16.285;118097
4909;16.288;129962
4910;16.292;129668
4911;16.295;122057
4912;16.298;134270
4913;16.301;118052
4914;16.305;120733
4915;16.308;111088
4916;16.311;135691
4917;16.315;124633
4918;16.318;125127
4919;16.321;120557
4920;16.325;120529
4921;16.328;129212
4922;16.331;122365
4923;16.334;130195
4924;16.338;134302
4925;16.341;122407
4926;16.344;122499
4927;16.348;120457
4928;16.351;132757
4929;16.354;126114
4930;16.358;130188
4931;16.361;115748
4932;16.364;125616
4933;16.368;124514
4934;16.371;121195
4935;16.374;124215
4936;16.377;137128
4937;16.381;119080
4938;16.384;129152
4939;16.387;133222
4940;16.391;131385
4941;16.394;116189
4942;16.397;131975
4943;16.401;125440
4944;16.404;132180
4945;16.407;140000
4946;16.411;139035
4947;16.414;129245
4948;16.417;140179
4949;16.420;133128
4950;16.424;148290
4951;16.427;136794
4952;16.431;146021
4953;16.434;146766
4954;16.437;147566
4955;16.441;140427
4956;16.444;139484
4957;16.447;143541
4958;16.451;165751
4959;16.454;155578
4960;16.457;164758
4961;16.460;167074
4962;16.464;174427
4963;16.467;186807
4964;16.470;182219
4965;16.474;208597
4966;16.477;208216
4967;16.480;212247
4968;16.484;232474
4969;16.487;237949
4970;16.490;245735
4971;16.493;246326
4972;16.497;294635
4973;16.500;290424
4974;16.503;307060
4975;16.507;328412
4976;16.510;346643
4977;16.513;371954
4978;16.517;379491
4979;16.520;400947
4980;16.523;428890
4981;16.527;460899
4982;16.530;491257
4983;16.533;523201
4984;16.536;554391
4985;16.540;581216
4986;16.543;607240
4987;16.546;656511
4988;16.550;634495
4989;16.553;730092
4990;16.556;766750
4991;16.560;779476
4992;16.563;778133
4993;16.566;809782
4994;16.569;900035
4995;16.573;951171
4996;16.576;939241
4997;16.579;1007187
4998;16.583;1073002
4999;16.586;1059481
5000;16.589;1113424
5001;16.593;1145463
5002;16.596;1222214
5003;16.599;1228321
5004;16.603;1287972
5005;16.606;1288464
5006;16.609;1351308
5007;16.612;1352907
5008;16.616;1369734
5009;16.619;1456948
5010;16.622;1471970
5011;16.626;1433481
5012;16.629;1436923
5013;16.632;1484749
5014;16.636;1497259
5015;16.639;1534466
5016;16.642;1514954
5017;16.646;1597296
5018;16.649;1525500
5019;16.652;1537177
5020;16.655;1553639
5021;16.659;1546632
5022;16.662;1589077
5023;16.665;1554454
5024;16.669;1527862
5025;16.672;1595613
5026;16.676;1558227
5027;16.679;1479403
5028;16.682;1530625
5029;16.686;1481585
5030;16.689;1475613
5031;16.692;1485910
5032;16.695;1476625
5033;16.699;1368497
5034;16.702;1368338
5035;16.705;1411470
5036;16.709;1352085
5037;16.712;1284172
5038;16.715;1281300
5039;16.719;1240939
5040;16.722;1189254
5041;16.725;1151138
5042;16.728;1080275
5043;16.732;1072675
5044;16.735;1043999
5045;16.738;976273
5046;16.742;935452
5047;16.745;882541
5048;16.748;854065
5049;16.752;821727
5050;16.755;783296
5051;16.758;743522
5052;16.762;719476
5053;16.765;668297
5054;16.768;650919
5055;16.771;585907
5056;16.775;567955
5057;16.778;524561
5058;16.781;511935
5059;16.785;456159
5060;16.788;472619
5061;16.791;436357
5062;16.795;386412
5063;16.798;364609
5064;16.801;373528
5065;16.805;337515
5066;16.808;304078
5067;16.811;321220
5068;16.814;296689
5069;16.818;278698
5070;16.821;250405
5071;16.824;263268
5072;16.828;244110
5073;16.831;247998
5074;16.834;239067
5075;16.838;217729
5076;16.841;219456
5077;16.844;205835
5078;16.847;205902
5079;16.851;203154
5080;16.854;201635
5081;16.857;196125
5082;16.861;199854
5083;16.864;193339
5084;16.867;197804
5085;16.871;205147
5086;16.874;206880
5087;16.877;193354
5088;16.881;196490
5089;16.884;198224
5090;16.887;201917
5091;16.890;214461
5092;16.894;209622
5093;16.897;221206
5094;16.900;230327
5095;16.904;223684
5096;16.907;239640
5097;16.910;240143
5098;16.914;255708
5099;16.917;251412
5100;16.920;271435
5101;16.924;280541
5102;16.927;298449
5103;16.931;291727
5104;16.934;339732
5105;16.937;344479
5106;16.941;333698
5107;16.944;364698
5108;16.947;389257
5109;16.950;421392
5110;16.954;440075
5111;16.957;467570
5112;16.960;452636
5113;16.964;486559
5114;16.967;493349
5115;16.970;546891
5116;16.974;541101
5117;16.977;573198
5118;16.980;622772
5119;16.983;619137
5120;16.987;629400
5121;16.990;674440
5122;16.993;734259
5123;16.997;712008
5124;17.000;750820
5125;17.003;789758
5126;17.007;789847
5127;17.010;824187
5128;17.013;853898
5129;17.017;907982
5130;17.020;883691
5131;17.023;903749
5132;17.026;930642
5133;17.030;952612
5134;17.033;944954
5135;17.036;943362
5136;17.040;978538
5137;17.043;1008346
5138;17.046;1025894
5139;17.050;1008849
5140;17.053;1073038
5141;17.056;1006442
5142;17.060;1037286
5143;17.063;1000408
5144;17.066;1014751
5145;17.069;1048192
5146;17.073;1013733
5147;17.076;1051191
5148;17.079;1040292
5149;17.083;1004836
5150;17.086;985104
5151;17.089;1015792
5152;17.093;968825
5153;17.096;975413
5154;17.099;942975
5155;17.102;953782
5156;17.106;881566
5157;17.109;918934
5158;17.112;876382
5159;17.116;826874
5160;17.119;850128
5161;17.122;787831
5162;17.126;839544
5163;17.129;768260
5164;17.132;720695
5165;17.136;713340
5166;17.139;657074
5167;17.142;650693
5168;17.145;632496
5169;17.149;605783
5170;17.152;580723
5171;17.155;573268
5172;17.159;545660
5173;17.162;515248
5174;17.165;474132
5175;17.169;450588
5176;17.172;448520
5177;17.176;423732
5178;17.179;395073
5179;17.182;393674
5180;17.185;339483
5181;17.189;344068
5182;17.192;332942
5183;17.195;303721
5184;17.199;295309
5185;17.202;272476
5186;17.205;284089
5187;17.209;265071
5188;17.212;254391
5189;17.215;247662
5190;17.218;247879
5191;17.222;242179
5192;17.225;226224
5193;17.228;204739
5194;17.232;226666
5195;17.235;224857
5196;17.238;231992
5197;17.242;208185
5198;17.245;202672
5199;17.248;226558
5200;17.252;227101
5201;17.255;233748
5202;17.258;220039
5203;17.261;238400
5204;17.265;241728
5205;17.268;229833
5206;17.271;251691
5207;17.275;256996
5208;17.278;256128
5209;17.281;267402
5210;17.285;275881
5211;17.288;279941
5212;17.291;289975
5213;17.295;291488
5214;17.298;316433
5215;17.301;321532
5216;17.304;351566
5217;17.308;355365
5218;17.311;345930
5219;17.314;365505
5220;17.318;376553
5221;17.321;397593
5222;17.324;397340
5223;17.328;439315
5224;17.331;437373
5225;17.334;437150
5226;17.337;435548
5227;17.341;471064
5228;17.344;464694
5229;17.347;472087
5230;17.351;480714
5231;17.354;485135
5232;17.357;506537
5233;17.361;511257
5234;17.364;533749
5235;17.367;513187
5236;17.371;526536
5237;17.374;536083
5238;17.377;523904
5239;17.380;550011
5240;17.384;558311
5241;17.387;548827
5242;17.390;573888
5243;17.394;534816
5244;17.397;566755
5245;17.400;549996
5246;17.404;564439
5247;17.407;553774
5248;17.410;543683
5249;17.414;566071
5250;17.417;527643
5251;17.420;525782
5252;17.424;534815
5253;17.427;500036
5254;17.430;495533
5255;17.434;500276
5256;17.437;484893
5257;17.440;484854
5258;17.444;464684
5259;17.447;445872
5260;17.450;443119
5261;17.453;421154
5262;17.457;424496
5263;17.460;400328
5264;17.463;382102
5265;17.467;373251
5266;17.470;358207
5267;17.473;361790
5268;17.477;327248
5269;17.480;339990
5270;17.483;319761
5271;17.487;298248
5272;17.490;302979
5273;17.493;285352
5274;17.496;274044
5275;17.500;262211
5276;17.503;261620
5277;17.506;243423
5278;17.510;242653
5279;17.513;228881
5280;17.516;221668
5281;17.520;197324
5282;17.523;206465
5283;17.526;199473
5284;17.530;192482
5285;17.533;197211
5286;17.536;181925
5287;17.539;183736
5288;17.543;178079
5289;17.546;183013
5290;17.549;174649
5291;17.553;166673
5292;17.556;169436
5293;17.559;159435
5294;17.563;158605
5295;17.566;152124
5296;17.569;163738
5297;17.572;153632
5298;17.576;146644
5299;17.579;148427
5300;17.582;143441
5301;17.586;147069
5302;17.589;153270
5303;17.592;153652
5304;17.596;146260
5305;17.599;145834
5306;17.602;139260
5307;17.606;156491
5308;17.609;144304
5309;17.612;146500
5310;17.615;151310
5311;17.619;154561
5312;17.622;148090
5313;17.625;148206
5314;17.629;148126
5315;17.632;154138
5316;17.635;143962
5317;17.639;156627
5318;17.642;153312
5319;17.645;155920
5320;17.649;140755
5321;17.652;158617
5322;17.655;157101
5323;17.658;152133
5324;17.662;150810
5325;17.665;163439
5326;17.668;151389
5327;17.672;162623
5328;17.675;152666
5329;17.679;159394
5330;17.682;162724
5331;17.685;172160
5332;17.689;165610
5333;17.692;173693
5334;17.695;168300
5335;17.698;177522
5336;17.702;172237
5337;17.705;177809
5338;17.708;174777
5339;17.712;175033
5340;17.715;182218
5341;17.718;179613
5342;17.722;182615
5343;17.725;186853
5344;17.728;180447
5345;17.731;180023
5346;17.735;190221
5347;17.738;184595
5348;17.741;188244
5349;17.745;197735
5350;17.748;191854
5351;17.751;197178
5352;17.755;197321
5353;17.758;183262
5354;17.761;190037
5355;17.765;203063
5356;17.768;191116
5357;17.771;195826
5358;17.774;203093
5359;17.778;202658
5360;17.781;193630
5361;17.784;197168
5362;17.788;189045
5363;17.791;188700
5364;17.794;192501
5365;17.798;196481
5366;17.801;186971
5367;17.804;187921
5368;17.807;168842
5369;17.811;184965
5370;17.814;179873
5371;17.817;189104
5372;17.821;180217
5373;17.824;180236
5374;17.827;174937
5375;17.831;186708
5376;17.834;165807
5377;17.837;172836
5378;17.841;171287
5379;17.844;162412
5380;17.847;166477
5381;17.850;156993
5382;17.854;155714
5383;17.857;153582
5384;17.860;154630
5385;17.864;146415
5386;17.867;155388
5387;17.870;164535
5388;17.874;148925
5389;17.877;150415
5390;17.880;150379
5391;17.884;145797
5392;17.887;139826
5393;17.890;138808
5394;17.893;139828
5395;17.897;142357
5396;17.900;143466
5397;17.903;145188
5398;17.907;140046
5399;17.910;145937
5400;17.913;139371
5401;17.917;131538
5402;17.920;135647
5403;17.924;135338
5404;17.927;135446
5405;17.930;143988
5406;17.933;131494
5407;17.937;127264
5408;17.940;131763
5409;17.943;148476
5410;17.947;136189
5411;17.950;133971
5412;17.953;139623
5413;17.957;131257
5414;17.960;129913
5415;17.963;132776
5416;17.966;143127
5417;17.970;143790
5418;17.973;141818
5419;17.976;128544
5420;17.980;140005
5421;17.983;141278
5422;17.986;123655
5423;17.990;135182
5424;17.993;129459
5425;17.996;136608
5426;18.000;139931
5427;18.003;130022
5428;18.006;140734
5429;18.009;135844
5430;18.013;124727
5431;18.016;137312
5432;18.019;125762
5433;18.023;133301
5434;18.026;131093
5435;18.029;126814
5436;18.033;134988
5437;18.036;140533
5438;18.039;136328
5439;18.042;132414
5440;18.046;124916
5441;18.049;141945
5442;18.052;128104
5443;18.056;133848
5444;18.059;130666
5445;18.062;132873
5446;18.066;128073
5447;18.069;131915
5448;18.072;129733
5449;18.076;126104
5450;18.079;145953
5451;18.082;132154
5452;18.085;122242
5453;18.089;132434
5454;18.092;137970
5455;18.095;134376
5456;18.099;128330
5457;18.102;136144
5458;18.105;134758
5459;18.109;125666
5460;18.112;121256
5461;18.115;137103
5462;18.119;137405
5463;18.122;131373
5464;18.125;129839
5465;18.128;131363
5466;18.132;135183
5467;18.135;144224
5468;18.138;130633
5469;18.142;134976
5470;18.145;138528
5471;18.148;136971
5472;18.152;144337
5473;18.155;137899
5474;18.158;136637
5475;18.161;127477
5476;18.165;138187
5477;18.168;136803
5478;18.171;142491
5479;18.175;137299
5480;18.178;138536
5481;18.182;135870
5482;18.185;146397
5483;18.188;150093
5484;18.192;140296
5485;18.195;136023
5486;18.198;136347
5487;18.201;136979
5488;18.205;148306
5489;18.208;145852
5490;18.211;137798
5491;18.215;148572
5492;18.218;142600
5493;18.221;138383
5494;18.225;154486
5495;18.228;148983
5496;18.231;144092
5497;18.235;140276
5498;18.238;135620
5499;18.241;153534
5500;18.244;142944
5501;18.248;155229
5502;18.251;154833
5503;18.254;145323
5504;18.258;163102
5505;18.261;143852
5506;18.264;147331
5507;18.268;164606
5508;18.271;149421
5509;18.274;168259
5510;18.278;162929
5511;18.281;157820
5512;18.284;165527
5513;18.287;175702
5514;18.291;164449
5515;18.294;178976
5516;18.297;182676
5517;18.301;184077
5518;18.304;189657
5519;18.307;182753
5520;18.311;194634
5521;18.314;198212
5522;18.317;201847
5523;18.320;205166
5524;18.324;202540
5525;18.327;217148
5526;18.330;222382
5527;18.334;229548
5528;18.337;226078
5529;18.340;237257
5530;18.344;240408
5531;18.347;237601
5532;18.350;245456
5533;18.354;252106
5534;18.357;257149
5535;18.360;256926
5536;18.363;246144
5537;18.367;262503
5538;18.370;258194
5539;18.373;271684
5540;18.377;280704
5541;18.380;277674
5542;18.383;271410
5543;18.387;271621
5544;18.390;284693
5545;18.393;296278
5546;18.396;279078
5547;18.400;279976
5548;18.403;287744
5549;18.406;276978
5550;18.410;279714
5551;18.413;285821
5552;18.416;291049
5553;18.420;271366
5554;18.423;269918
5555;18.427;272617
5556;18.430;276559
5557;18.433;273137
5558;18.436;277292
5559;18.440;254971
5560;18.443;262317
5561;18.446;267347
5562;18.450;253207
5563;18.453;232717
5564;18.456;239292
5565;18.460;238389
5566;18.463;221756
5567;18.466;229684
5568;18.470;219814
5569;18.473;225092
5570;18.476;216310
5571;18.479;189959
5572;18.483;206437
5573;18.486;189824
5574;18.489;184650
5575;18.493;181523
5576;18.496;197530
5577;18.499;186272
5578;18.503;177459
5579;18.506;171959
5580;18.509;176957
5581;18.513;169556
5582;18.516;160628
5583;18.519;165958
5584;18.522;173018
5585;18.526;160572
5586;18.529;151661
5587;18.532;144023
5588;18.536;150681
5589;18.539;148237
5590;18.542;134052
5591;18.546;133156
5592;18.549;145831
5593;18.552;138779
5594;18.555;142993
5595;18.559;139679
5596;18.562;133074
5597;18.565;141953
5598;18.569;134446
5599;18.572;137300
5600;18.575;138534
5601;18.579;130915
5602;18.582;134265
5603;18.585;132722
5604;18.589;130522
5605;18.592;127400
5606;18.595;124665
5607;18.598;128864
5608;18.602;124763
5609;18.605;132168
5610;18.608;124653
5611;18.612;130861
5612;18.615;128636
5613;18.618;140125
5614;18.622;127017
5615;18.625;130649
5616;18.628;119660
5617;18.631;131970
5618;18.635;131936
5619;18.638;127839
5620;18.641;131009
5621;18.645;119463
5622;18.648;130881
5623;18.651;128944
5624;18.655;126210
5625;18.658;120900
5626;18.661;135555
5627;18.665;126351
5628;18.668;126758
5629;18.671;129802
5630;18.675;124758
5631;18.678;116653
5632;18.682;122156
5633;18.685;128597
5634;18.688;128530
5635;18.692;133489
5636;18.695;131580
5637;18.698;124240
5638;18.702;123822
5639;18.705;119047
5640;18.708;137376
5641;18.711;131343
5642;18.715;128774
5643;18.718;130231
5644;18.721;130272
5645;18.725;120558
5646;18.728;125942
5647;18.731;125712
5648;18.735;127935
5649;18.738;133771
5650;18.741;138450
5651;18.745;134788
5652;18.748;125367
5653;18.751;134555
5654;18.754;143725
5655;18.758;133944
5656;18.761;129179
5657;18.764;144042
5658;18.768;140498
5659;18.771;139410
5660;18.774;137397
5661;18.778;133415
5662;18.781;135538
5663;18.784;139777
5664;18.788;144072
5665;18.791;126379
5666;18.794;137841
5667;18.797;127805
5668;18.801;139672
5669;18.804;137789
5670;18.807;143416
5671;18.811;138492
5672;18.814;135373
5673;18.817;146981
5674;18.821;152389
5675;18.824;139964
5676;18.827;150864
5677;18.830;136502
5678;18.834;128033
5679;18.837;148508
5680;18.840;164484
5681;18.844;161205
5682;18.847;149751
5683;18.850;166479
5684;18.854;155780
5685;18.857;154661
5686;18.860;163508
5687;18.864;160145
5688;18.867;172063
5689;18.870;159272
5690;18.873;166760
5691;18.877;170346
5692;18.880;176065
5693;18.883;180095
5694;18.887;171369
5695;18.890;175860
5696;18.893;189957
5697;18.897;182777
5698;18.900;188575
5699;18.903;190758
5700;18.906;200550
5701;18.910;200708
5702;18.913;191696
5703;18.916;188715
5704;18.920;196431
5705;18.923;189410
5706;18.927;198886
5707;18.930;199528
5708;18.933;219879
5709;18.937;205527
5710;18.940;193293
5711;18.943;183896
5712;18.946;188235
5713;18.950;195620
5714;18.953;197625
5715;18.956;191054
5716;18.960;211923
5717;18.963;205357
5718;18.966;195793
5719;18.970;198341
5720;18.973;201665
5721;18.976;192117
5722;18.980;186372
5723;18.983;192032
5724;18.986;196121
5725;18.989;176681
5726;18.993;182191
5727;18.996;174086
5728;18.999;159292
5729;19.003;165615
5730;19.006;177362
5731;19.009;175063
5732;19.013;167645
5733;19.016;172283
5734;19.019;176294
5735;19.023;160801
5736;19.026;161760
5737;19.029;169899
5738;19.032;165175
5739;19.036;157520
5740;19.039;162326
5741;19.042;149508
5742;19.046;153962
5743;19.049;149008
5744;19.052;148643
5745;19.056;143095
5746;19.059;161295
5747;19.062;158028
5748;19.065;146336
5749;19.069;147490
5750;19.072;157656
5751;19.075;154125
5752;19.079;162066
5753;19.082;161226
5754;19.085;169484
5755;19.089;165893
5756;19.092;168197
5757;19.095;174831
5758;19.099;177852
5759;19.102;193045
5760;19.105;199213
5761;19.108;204785
5762;19.112;207459
5763;19.115;230954
5764;19.118;231128
5765;19.122;247454
5766;19.125;256825
5767;19.128;263862
5768;19.132;281469
5769;19.135;303863
5770;19.138;327990
5771;19.142;342431
5772;19.145;382096
5773;19.148;393575
5774;19.151;404611
5775;19.155;432256
5776;19.158;476137
5777;19.161;494001
5778;19.165;545842
5779;19.168;575834
5780;19.171;604525
5781;19.175;648322
5782;19.178;672076
5783;19.182;718184
5784;19.185;737138
5785;19.188;847166
5786;19.191;828413
5787;19.195;932800
5788;19.198;950749
5789;19.201;988316
5790;19.205;1045723
5791;19.208;1125247
5792;19.211;1168331
5793;19.215;1200115
5794;19.218;1204242
5795;19.221;1321163
5796;19.224;1338015
5797;19.228;1406830
5798;19.231;1448456
5799;19.234;1478352
5800;19.238;1571108
5801;19.241;1609945
5802;19.244;1610365
5803;19.248;1636440
5804;19.251;1708362
5805;19.254;1772191
5806;19.258;1742518
5807;19.261;1847002
5808;19.264;1792825
5809;19.267;1872174
5810;19.271;1808069
5811;19.274;1927103
5812;19.277;1958310
5813;19.281;1888901
5814;19.284;2009839
5815;19.287;1949691
5816;19.291;1952281
5817;19.294;1989841
5818;19.297;1938377
5819;19.300;1906789
5820;19.304;1968373
5821;19.307;1960386
5822;19.310;1930319
5823;19.314;1908267
5824;19.317;1836044
5825;19.320;1851293
5826;19.324;1811084
5827;19.327;1806451
5828;19.330;1802942
5829;19.334;1704803
5830;19.337;1701984
5831;19.340;1624718
5832;19.343;1615994
5833;19.347;1557582
5834;19.350;1483468
5835;19.353;1482941
5836;19.357;1391655
5837;19.360;1378598
5838;19.363;1332386
5839;19.367;1246241
5840;19.370;1230547
5841;19.373;1152835
5842;19.377;1095692
5843;19.380;1041188
5844;19.383;1027978
5845;19.386;977138
5846;19.390;892775
5847;19.393;861055
5848;19.396;818768
5849;19.400;779123
5850;19.403;717079
5851;19.406;678121
5852;19.410;642983
5853;19.413;597646
5854;19.416;561537
5855;19.419;529651
5856;19.423;504643
5857;19.426;468530
5858;19.430;458268
5859;19.433;437362
5860;19.436;381694
5861;19.440;376035
5862;19.443;371809
5863;19.446;334356
5864;19.450;322737
5865;19.453;314618
5866;19.456;302332
5867;19.459;277514
5868;19.463;281836
5869;19.466;249041
5870;19.469;244020
5871;19.473;242863
5872;19.476;231764
5873;19.479;226320
5874;19.483;225495
5875;19.486;207902
5876;19.489;210598
5877;19.493;202251
5878;19.496;195945
5879;19.499;180956
5880;19.502;199235
5881;19.506;197430
5882;19.509;194934
5883;19.512;191559
5884;19.516;189394
5885;19.519;186468
5886;19.522;186079
5887;19.526;176791
5888;19.529;190644
5889;19.532;203001
5890;19.535;174161
5891;19.539;206623
5892;19.542;188171
5893;19.545;198894
5894;19.549;186379
5895;19.552;198936
5896;19.555;198831
5897;19.559;198361
5898;19.562;227781
5899;19.565;225724
5900;19.569;223787
5901;19.572;232713
5902;19.575;242750
5903;19.578;253930
5904;19.582;262762
5905;19.585;259894
5906;19.588;272407
5907;19.592;275883
5908;19.595;309421
5909;19.598;304582
5910;19.602;327835
5911;19.605;299253
5912;19.608;337856
5913;19.612;360316
5914;19.615;376991
5915;19.618;368706
5916;19.621;392492
5917;19.625;385655
5918;19.628;409400
5919;19.631;440212
5920;19.635;465331
5921;19.638;467256
5922;19.641;451669
5923;19.645;491115
5924;19.648;493803
5925;19.651;515167
5926;19.654;522972
5927;19.658;547646
5928;19.661;528546
5929;19.664;565244
5930;19.668;589333
5931;19.671;594905
5932;19.675;601075
5933;19.678;576668
5934;19.681;618855
5935;19.685;613764
5936;19.688;625077
5937;19.691;608003
5938;19.694;629813
5939;19.698;640529
5940;19.701;671435
5941;19.704;636697
5942;19.708;639779
5943;19.711;590326
5944;19.714;641098
5945;19.718;629961
5946;19.721;606587
5947;19.724;604042
5948;19.728;611461
5949;19.731;584479
5950;19.734;583424
5951;19.737;559170
5952;19.741;558375
5953;19.744;541724
5954;19.747;522865
5955;19.751;503519
5956;19.754;474432
5957;19.757;459787
5958;19.761;462378
5959;19.764;459096
5960;19.767;447781
5961;19.771;439762
5962;19.774;410832
5963;19.777;415770
5964;19.780;384002
5965;19.784;379079
5966;19.787;342656
5967;19.790;357382
5968;19.794;333016
5969;19.797;314313
5970;19.800;323626
5971;19.804;304639
5972;19.807;296396
5973;19.810;273599
5974;19.813;247467
5975;19.817;247033
5976;19.820;247147
5977;19.823;232896
5978;19.827;228897
5979;19.830;215943
5980;19.833;210264
5981;19.837;215471
5982;19.840;203501
5983;19.843;190799
5984;19.847;190652
5985;19.850;182810
5986;19.853;176514
5987;19.856;189152
5988;19.860;172262
5989;19.863;178543
5990;19.866;167121
5991;19.870;181385
5992;19.873;162647
5993;19.876;149673
5994;19.880;149090
5995;19.883;153203
5996;19.886;158536
5997;19.889;148114
5998;19.893;152249
5999;19.896;135256
6000;19.899;132239
6001;19.903;136485
6002;19.906;143737
6003;19.909;140971
6004;19.913;145577
6005;19.916;136361
6006;19.919;149005
6007;19.923;139523
6008;19.926;135655
6009;19.929;150036
6010;19.933;134587
6011;19.936;132540
6012;19.939;120568
6013;19.943;134064
6014;19.946;123637
6015;19.949;133262
6016;19.953;139909
6017;19.956;124924
6018;19.959;119748
6019;19.963;133057
6020;19.966;121154
6021;19.969;146216
6022;19.972;138323
6023;19.976;136190
6024;19.979;138570
6025;19.982;131767
6026;19.986;124704
6027;19.989;140445
6028;19.992;133868
6029;19.996;133242
6030;19.999;123592
6031;20.002;132048
6032;20.006;126837
6033;20.009;129894
6034;20.012;129609
6035;20.015;130404
6036;20.019;138155
6037;20.022;133960
6038;20.025;124697
6039;20.029;130329
6040;20.032;133120
6041;20.035;128915
6042;20.039;131410
6043;20.042;136149
6044;20.045;122552
6045;20.048;124875
6046;20.052;131861
6047;20.055;129617
6048;20.058;127968
6049;20.062;138690
6050;20.065;134985
6051;20.068;127884
6052;20.072;134666
6053;20.075;128253
6054;20.078;132252
6055;20.082;127490
6056;20.085;128972
6057;20.088;118893
6058;20.091;132804
6059;20.095;115652
6060;20.098;125548
6061;20.101;120852
6062;20.105;124051
6063;20.108;127477
6064;20.111;133092
6065;20.115;121939
6066;20.118;136225
6067;20.121;127225
6068;20.124;134146
6069;20.128;120838
6070;20.131;123552
6071;20.134;133573
6072;20.138;136810
6073;20.141;130846
6074;20.144;137726
6075;20.148;130021
6076;20.151;136269
6077;20.154;139437
6078;20.158;131714
6079;20.161;128776
6080;20.164;131855
6081;20.167;140398
6082;20.171;136074
6083;20.175;135852
6084;20.178;129534
6085;20.181;144930
6086;20.185;140502
6087;20.188;142570
6088;20.191;144492
6089;20.195;133900
6090;20.198;140985
6091;20.201;137211
6092;20.204;143189
6093;20.208;128583
6094;20.211;144844
6095;20.214;139360
6096;20.218;146951
6097;20.221;133748
6098;20.224;138978
6099;20.228;138722
6100;20.231;145035
6101;20.234;145314
6102;20.238;135167
6103;20.241;140873
6104;20.244;145203
6105;20.247;141511
6106;20.251;131689
6107;20.254;146540
6108;20.257;150909
6109;20.261;136614
6110;20.264;147558
6111;20.267;142375
6112;20.271;127692
6113;20.274;147843
6114;20.277;145125
6115;20.281;134117
6116;20.284;126662
6117;20.287;136794
6118;20.290;147617
6119;20.294;155817
6120;20.297;142265
6121;20.300;153046
6122;20.304;146355
6123;20.307;133511
6124;20.310;152001
6125;20.314;140925
6126;20.317;146533
6127;20.320;132632
6128;20.323;141911
6129;20.327;140140
6130;20.330;146281
6131;20.333;135181
6132;20.337;142925
6133;20.340;143695
6134;20.343;143664
6135;20.347;128604
6136;20.350;145916
6137;20.353;131200
6138;20.357;141779
6139;20.360;126066
6140;20.363;144729
6141;20.366;137468
6142;20.370;145515
6143;20.373;142503
6144;20.376;136112
6145;20.380;133439
6146;20.383;132516
6147;20.386;136596
6148;20.390;139728
6149;20.393;125016
6150;20.396;146928
6151;20.399;135107
6152;20.403;138135
6153;20.406;136529
6154;20.409;139281
6155;20.413;132244
6156;20.416;137441
6157;20.419;139616
6158;20.423;133139
6159;20.426;145571
6160;20.430;138197
6161;20.433;146328
6162;20.436;139064
6163;20.439;142205
6164;20.443;146445
6165;20.446;136243
6166;20.449;146821
6167;20.453;148650
6168;20.456;143327
6169;20.459;138032
6170;20.463;149191
6171;20.466;140069
6172;20.469;139501
6173;20.473;142716
6174;20.476;143961
6175;20.479;146422
6176;20.482;143642
6177;20.486;135881
6178;20.489;150762
6179;20.492;151656
6180;20.496;138234
6181;20.499;143522
6182;20.502;148720
6183;20.506;135173
6184;20.509;148684
6185;20.512;141399
6186;20.516;132562
6187;20.519;136971
6188;20.522;134952
6189;20.525;135845
6190;20.529;131480
6191;20.532;145019
6192;20.535;132467
6193;20.539;137858
6194;20.542;128924
6195;20.545;141411
6196;20.549;142364
6197;20.552;126895
6198;20.555;138879
6199;20.558;133251
6200;20.562;139489
6201;20.565;137822
6202;20.568;132113
6203;20.572;145057
6204;20.575;134923
6205;20.578;147459
6206;20.582;133897
6207;20.585;141541
6208;20.588;145036
6209;20.592;139092
6210;20.595;133005
6211;20.598;129018
6212;20.601;129337
6213;20.605;135919
6214;20.608;135376
6215;20.611;140400
6216;20.615;134983
6217;20.618;143365
6218;20.621;134643
6219;20.625;132660
6220;20.628;140211
6221;20.631;132384
6222;20.634;138114
6223;20.638;135274
6224;20.641;134181
6225;20.644;145810
6226;20.648;143323
6227;20.651;144158
6228;20.654;138670
6229;20.658;138369
6230;20.661;136240
6231;20.664;143821
6232;20.668;138480
6233;20.671;140532
6234;20.674;130995
6235;20.678;128668
6236;20.681;145701
6237;20.684;145694
6238;20.688;130295
6239;20.691;136766
6240;20.694;147551
6241;20.698;135439
6242;20.701;134511
6243;20.704;139695
6244;20.708;140998
6245;20.711;146153
6246;20.714;142510
6247;20.717;137653
6248;20.721;136645
6249;20.724;143268
6250;20.727;136414
6251;20.731;134911
6252;20.734;138597
6253;20.737;131110
6254;20.741;137365
6255;20.744;133717
6256;20.747;131083
6257;20.751;142974
6258;20.754;138530
6259;20.757;148456
6260;20.760;128031
6261;20.764;136227
6262;20.767;137528
6263;20.770;135065
6264;20.774;140135
6265;20.777;145156
6266;20.780;130600
6267;20.784;136035
6268;20.787;138111
6269;20.790;128909
6270;20.793;141858
6271;20.797;133154
6272;20.800;132782
6273;20.803;143284
6274;20.807;145282
6275;20.810;133865
6276;20.813;134625
6277;20.817;135093
6278;20.820;133033
6279;20.823;140921
6280;20.827;135519
6281;20.830;131890
6282;20.833;135825
6283;20.836;138425
6284;20.840;126653
6285;20.843;132572
6286;20.846;134095
6287;20.850;141357
6288;20.853;138162
6289;20.856;136164
6290;20.860;143909
6291;20.863;136883
6292;20.866;140398
6293;20.870;133352
6294;20.873;136576
6295;20.876;135217
6296;20.879;145560
6297;20.883;133202
6298;20.886;142915
6299;20.889;123579
6300;20.893;130100
6301;20.896;135431
6302;20.899;139293
6303;20.903;136620
6304;20.906;128037
6305;20.909;144850
6306;20.912;129824
6307;20.916;132568
6308;20.919;127959
6309;20.923;130001
6310;20.926;135728
6311;20.929;131374
6312;20.933;125483
6313;20.936;135882
6314;20.939;128908
6315;20.943;130675
6316;20.946;137111
6317;20.949;132087
6318;20.952;132620
6319;20.956;133888
6320;20.959;137972
6321;20.962;136322
6322;20.966;128695
6323;20.969;134615
6324;20.972;137026
6325;20.976;125512
6326;20.979;136448
6327;20.982;123355
6328;20.986;129763
6329;20.989;121333
6330;20.992;128052
6331;20.995;133090
6332;20.999;121237
6333;21.002;125675
6334;21.005;120704
6335;21.009;132183
6336;21.012;137815
6337;21.015;145367
6338;21.019;128489
6339;21.022;127465
6340;21.025;131617
6341;21.028;125667
6342;21.032;136309
6343;21.035;121863
6344;21.038;137014
6345;21.042;130052
6346;21.045;129007
6347;21.048;128020
6348;21.052;127516
6349;21.055;130951
6350;21.058;123299
6351;21.062;120464
6352;21.065;121756
6353;21.068;128967
6354;21.071;133030
6355;21.075;119773
6356;21.078;116000
6357;21.081;129817
6358;21.085;130133
6359;21.088;128277
6360;21.091;122430
6361;21.095;127717
6362;21.098;136479
6363;21.101;133341
6364;21.105;122251
6365;21.108;122072
6366;21.111;113259
6367;21.114;125507
6368;21.118;131017
6369;21.121;125149
6370;21.124;126636
6371;21.128;125757
6372;21.131;123861
6373;21.134;132487
6374;21.138;127656
6375;21.141;121070
6376;21.144;116558
6377;21.147;124588
6378;21.151;128014
6379;21.154;122065
6380;21.157;127515
6381;21.161;117181
6382;21.164;122530
6383;21.167;132663
6384;21.171;123456
6385;21.174;131712
6386;21.178;121884
6387;21.181;136973
6388;21.184;120925
6389;21.187;141889
6390;21.191;124281
6391;21.194;130397
6392;21.197;137018
6393;21.201;125496
6394;21.204;124780
6395;21.207;122487
6396;21.211;121146
6397;21.214;131427
6398;21.217;128213
6399;21.221;125256
6400;21.224;121310
6401;21.227;126651
6402;21.230;131251
6403;21.234;124315
6404;21.237;136300
6405;21.240;121912
6406;21.244;124895
6407;21.247;127687
6408;21.250;137122
6409;21.254;138348
6410;21.257;125968
6411;21.260;134043
6412;21.263;130142
6413;21.267;130715
6414;21.270;134805
6415;21.273;131355
6416;21.277;122444
6417;21.280;130585
6418;21.283;142506
6419;21.287;139420
6420;21.290;130813
6421;21.293;139040
6422;21.297;145067
6423;21.300;146824
6424;21.303;136438
6425;21.306;153606
6426;21.310;143946
6427;21.313;145324
6428;21.316;145521
6429;21.320;146726
6430;21.323;144493
6431;21.326;147974
6432;21.330;155758
6433;21.333;150157
6434;21.336;148849
6435;21.340;147875
6436;21.343;148248
6437;21.346;151869
6438;21.349;174547
6439;21.353;141937
6440;21.356;146246
6441;21.359;156727
6442;21.363;153783
6443;21.366;161747
6444;21.369;152497
6445;21.373;143202
6446;21.376;162026
6447;21.379;174789
6448;21.383;155101
6449;21.386;157236
6450;21.389;155411
6451;21.392;170081
6452;21.396;166031
6453;21.399;160499
6454;21.402;162466
6455;21.406;160347
6456;21.409;152856
6457;21.412;162795
6458;21.416;165105
6459;21.419;158763
6460;21.422;154501
6461;21.426;157600
6462;21.429;167983
6463;21.432;155948
6464;21.436;161458
6465;21.439;158112
6466;21.442;150257
6467;21.446;153185
6468;21.449;152309
6469;21.452;161063
6470;21.456;160615
6471;21.459;147107
6472;21.462;165364
6473;21.466;159221
6474;21.469;158430
6475;21.472;154525
6476;21.475;145452
6477;21.479;143923
6478;21.482;149873
6479;21.485;140063
6480;21.489;156770
6481;21.492;144251
6482;21.495;145075
6483;21.499;152230
6484;21.502;146288
6485;21.505;147323
6486;21.508;137805
6487;21.512;139709
6488;21.515;151403
6489;21.518;132026
6490;21.522;131750
6491;21.525;133665
6492;21.528;139443
6493;21.532;136518
6494;21.535;145250
6495;21.538;138496
6496;21.542;132740
6497;21.545;141061
6498;21.548;143495
6499;21.551;131952
6500;21.555;139027
6501;21.558;131381
6502;21.561;133972
6503;21.565;141159
6504;21.568;133341
6505;21.571;137374
6506;21.575;134245
6507;21.578;141615
6508;21.581;130644
6509;21.584;131488
6510;21.588;139186
6511;21.591;150298
6512;21.594;142680
6513;21.598;130975
6514;21.601;139746
6515;21.604;136654
6516;21.608;136290
6517;21.611;134576
6518;21.614;143818
6519;21.618;139577
6520;21.621;133099
6521;21.624;146785
6522;21.627;137742
6523;21.631;141727
6524;21.634;141688
6525;21.637;134695
6526;21.641;136061
6527;21.644;135461
6528;21.647;131635
6529;21.651;142391
6530;21.654;141046
6531;21.657;131869
6532;21.661;130497
6533;21.664;139697
6534;21.667;140262
6535;21.670;150847
6536;21.674;127687
6537;21.677;137274
6538;21.681;137164
6539;21.684;136404
6540;21.687;134425
6541;21.691;150866
6542;21.694;133178
6543;21.697;133160
6544;21.701;133969
6545;21.704;139402
6546;21.707;134160
6547;21.710;126465
6548;21.714;141016
6549;21.717;136057
6550;21.720;125815
6551;21.724;141096
6552;21.727;134851
6553;21.730;136896
6554;21.734;135394
6555;21.737;134065
6556;21.740;141522
6557;21.743;135329
6558;21.747;146726
6559;21.750;137166
6560;21.753;140996
6561;21.757;136231
6562;21.760;135427
6563;21.763;135354
6564;21.767;128100
6565;21.770;130690
6566;21.773;129620
6567;21.777;128619
6568;21.780;143289
6569;21.783;134836
6570;21.786;126410
6571;21.790;128377
6572;21.793;137281
6573;21.796;126540
6574;21.800;126894
6575;21.803;116366
6576;21.806;130303
6577;21.810;126777
6578;21.813;130738
6579;21.816;131275
6580;21.819;133543
6581;21.823;131622
6582;21.826;121748
6583;21.829;115479
6584;21.833;126134
6585;21.836;128463
6586;21.839;127414
6587;21.843;129118
6588;21.846;127290
6589;21.849;131066
6590;21.853;120242
6591;21.856;128664
6592;21.859;124914
6593;21.863;131838
6594;21.866;121715
6595;21.869;138169
6596;21.872;123098
6597;21.876;125929
6598;21.879;123820
6599;21.882;126068
6600;21.886;118411
6601;21.889;121612
6602;21.892;120647
6603;21.896;115495
6604;21.899;125204
6605;21.902;125965
6606;21.905;127655
6607;21.909;119335
6608;21.912;131107
6609;21.915;126010
6610;21.919;121979
6611;21.922;128159
6612;21.926;118286
6613;21.929;129361
6614;21.932;128026
6615;21.936;123572
6616;21.939;122098
6617;21.942;125575
6618;21.946;126074
6619;21.949;139875
6620;21.952;121705
6621;21.956;123745
6622;21.959;127808
6623;21.962;127676
6624;21.965;131126
6625;21.969;130817
6626;21.972;117669
6627;21.975;118255
6628;21.979;125399
6629;21.982;132974
6630;21.985;136399
6631;21.989;127052
6632;21.992;128794
6633;21.995;123213
6634;21.999;142007
6635;22.002;126251
6636;22.005;133613
6637;22.008;146065
6638;22.012;130419
6639;22.015;119180
6640;22.018;140282
6641;22.022;135103
6642;22.025;130755
6643;22.028;131481
6644;22.032;124269
6645;22.035;123604
6646;22.038;118107
6647;22.042;135598
6648;22.045;132666
6649;22.048;128888
6650;22.051;130989
6651;22.055;133814
6652;22.058;130828
6653;22.061;128374
6654;22.065;128411
6655;22.068;126950
6656;22.071;121175
6657;22.075;128241
6658;22.078;131414
6659;22.081;140206
6660;22.084;136763
6661;22.088;140693
6662;22.091;132014
6663;22.094;131928
6664;22.098;147836
6665;22.101;137513
6666;22.104;140120
6667;22.108;145731
6668;22.111;133381
6669;22.114;145978
6670;22.118;141063
6671;22.121;149386
6672;22.124;167661
6673;22.127;142266
6674;22.131;153200
6675;22.134;144580
6676;22.137;147653
6677;22.141;155799
6678;22.144;164893
6679;22.147;168296
6680;22.151;156117
6681;22.154;160151
6682;22.157;153801
6683;22.160;163902
6684;22.164;166335
6685;22.167;171923
6686;22.170;159883
6687;22.174;179554
6688;22.177;162750
6689;22.181;180161
6690;22.184;180367
6691;22.187;179419
6692;22.191;184195
6693;22.194;179051
6694;22.197;182436
6695;22.200;187500
6696;22.204;185596
6697;22.207;189869
6698;22.210;191638
6699;22.214;180506
6700;22.217;186515
6701;22.220;195888
6702;22.224;203156
6703;22.227;178142
6704;22.230;188837
6705;22.234;197255
6706;22.237;191365
6707;22.240;192356
6708;22.243;188257
6709;22.247;176786
6710;22.250;187287
6711;22.253;177472
6712;22.257;174092
6713;22.260;172470
6714;22.263;167112
6715;22.267;170451
6716;22.270;172635
6717;22.273;170582
6718;22.277;158964
6719;22.280;164137
6720;22.283;165853
6721;22.286;169531
6722;22.290;145924
6723;22.293;161556
6724;22.296;149494
6725;22.300;161605
6726;22.303;147914
6727;22.306;149195
6728;22.310;148335
6729;22.313;131571
6730;22.316;151726
6731;22.319;153543
6732;22.323;140648
6733;22.326;140518
6734;22.329;142528
6735;22.333;128989
6736;22.336;148694
6737;22.339;129128
6738;22.343;128852
6739;22.346;131290
6740;22.349;132580
6741;22.353;141151
6742;22.356;129248
6743;22.359;122190
6744;22.362;124862
6745;22.366;130188
6746;22.369;122511
6747;22.372;135425
6748;22.376;127856
6749;22.379;124925
6750;22.382;117365
6751;22.386;124529
6752;22.389;124435
6753;22.392;117152
6754;22.395;117924
6755;22.399;128430
6756;22.402;123034
6757;22.405;127544
6758;22.409;130006
6759;22.412;126703
6760;22.415;110597
6761;22.419;120882
6762;22.422;127485
6763;22.426;120530
6764;22.429;112916
6765;22.432;123189
6766;22.435;114752
6767;22.439;107853
6768;22.442;119330
6769;22.445;121753
6770;22.449;111211
6771;22.452;117983
6772;22.455;120011
6773;22.459;117198
6774;22.462;129576
6775;22.465;117358
6776;22.469;125435
6777;22.472;128520
6778;22.475;123488
6779;22.478;113975
6780;22.482;126705
6781;22.485;113909
6782;22.488;117626
6783;22.492;122572
6784;22.495;118772
6785;22.498;119162
6786;22.502;119786
6787;22.505;124683
6788;22.508;118037
6789;22.512;117268
6790;22.515;124815
6791;22.518;123013
6792;22.521;126590
6793;22.525;114647
6794;22.528;120815
6795;22.531;123531
6796;22.535;124209
6797;22.538;120580
6798;22.541;116695
6799;22.545;113416
6800;22.548;117769
6801;22.551;126903
6802;22.554;122124
6803;22.558;124014
6804;22.561;125543
6805;22.564;126770
6806;22.568;124621
6807;22.571;114134
6808;22.574;128963
6809;22.578;122848
6810;22.581;124534
6811;22.584;123098
6812;22.588;130799
6813;22.591;122820
6814;22.594;124176
6815;22.597;122639
6816;22.601;120998
6817;22.604;117984
6818;22.607;128411
6819;22.611;126073
6820;22.614;132674
6821;22.617;129617
6822;22.621;122396
6823;22.624;129054
6824;22.627;121974
6825;22.631;124147
6826;22.634;124180
6827;22.637;129954
6828;22.640;128191
6829;22.644;123203
6830;22.647;124920
6831;22.650;130601
6832;22.654;112924
6833;22.657;126165
6834;22.660;114366
6835;22.664;133224
6836;22.667;128245
6837;22.670;125842
6838;22.674;136934
6839;22.677;130980
6840;22.680;127775
6841;22.684;127297
6842;22.687;123936
6843;22.690;133712
6844;22.694;127042
6845;22.697;123672
6846;22.700;126725
6847;22.704;136093
6848;22.707;129514
6849;22.710;138517
6850;22.713;127380
6851;22.717;124107
6852;22.720;130002
6853;22.723;132341
6854;22.727;136836
6855;22.730;123335
6856;22.733;117360
6857;22.737;122649
6858;22.740;127817
6859;22.743;126858
6860;22.747;137927
6861;22.750;122869
6862;22.753;127227
6863;22.756;130429
6864;22.760;139926
6865;22.763;133961
6866;22.766;136658
6867;22.770;137814
6868;22.773;132699
6869;22.776;130915
6870;22.780;118903
6871;22.783;134193
6872;22.786;124131
6873;22.790;129682
6874;22.793;141567
6875;22.796;127048
6876;22.799;134032
6877;22.803;137490
6878;22.806;131973
6879;22.809;129802
6880;22.813;128054
6881;22.816;123132
6882;22.819;119502
6883;22.823;122622
6884;22.826;137160
6885;22.829;134625
6886;22.832;129992
6887;22.836;133373
6888;22.839;137900
6889;22.842;125507
6890;22.846;127533
6891;22.849;125853
6892;22.852;130083
6893;22.856;126131
6894;22.859;127840
6895;22.862;119374
6896;22.866;126857
6897;22.869;124751
6898;22.872;126505
6899;22.875;134658
6900;22.879;135647
6901;22.882;130509
6902;22.885;129189
6903;22.889;132472
6904;22.892;117935
6905;22.895;127676
6906;22.899;132266
6907;22.902;128000
6908;22.905;126622
6909;22.908;115707
6910;22.912;126940
6911;22.915;127047
6912;22.918;128423
6913;22.922;126842
6914;22.925;136803
6915;22.929;131033
6916;22.932;120136
6917;22.935;126970
6918;22.939;121653
6919;22.942;123350
6920;22.945;125992
6921;22.948;126261
6922;22.952;131194
6923;22.955;120212
6924;22.958;126808
6925;22.962;129270
6926;22.965;125473
6927;22.968;121533
6928;22.972;120486
6929;22.975;131086
6930;22.978;132183
6931;22.982;119382
6932;22.985;132794
6933;22.988;129136
6934;22.991;117480
6935;22.995;127896
6936;22.998;122495
6937;23.001;140075
6938;23.005;127218
6939;23.008;127729
6940;23.011;130610
6941;23.015;127929
6942;23.018;127616
6943;23.021;129666
6944;23.025;133202
6945;23.028;133456
6946;23.031;125968
6947;23.034;127410
6948;23.038;132838
6949;23.041;124725
6950;23.044;126736
6951;23.048;135118
6952;23.051;130334
6953;23.054;132534
6954;23.058;124875
6955;23.061;132721
6956;23.064;123687
6957;23.067;133086
6958;23.071;134914
6959;23.074;131760
6960;23.077;129049
6961;23.081;130734
6962;23.084;141984
6963;23.087;131632
6964;23.091;132283
6965;23.094;132224
6966;23.097;139571
6967;23.101;129569
6968;23.104;117942
6969;23.107;127010
6970;23.110;136064
6971;23.114;120975
6972;23.117;120272
6973;23.120;135160
6974;23.124;128230
6975;23.127;133590
6976;23.130;131350
6977;23.134;120419
6978;23.137;127260
6979;23.140;119937
6980;23.143;136604
6981;23.147;126416
6982;23.150;134905
6983;23.153;132684
6984;23.157;134574
6985;23.160;123357
6986;23.163;126748
6987;23.167;120807
6988;23.170;125616
6989;23.174;126980
6990;23.177;132496
6991;23.180;126021
6992;23.183;131690
6993;23.187;128381
6994;23.190;111742
6995;23.193;118810
6996;23.197;121148
6997;23.200;123543
6998;23.203;135591
6999;23.207;128890
7000;23.210;121362
7001;23.213;115732
7002;23.217;117781
7003;23.220;112149
7004;23.223;116875
7005;23.226;126023
7006;23.230;117065
7007;23.233;118463
7008;23.236;129827
7009;23.240;123389
7010;23.243;129542
7011;23.246;128459
7012;23.250;112138
7013;23.253;116278
7014;23.256;115375
7015;23.260;124914
7016;23.263;123685
7017;23.266;122590
7018;23.269;118022
7019;23.273;122742
7020;23.276;130424
7021;23.279;129377
7022;23.283;116373
7023;23.286;115417
7024;23.289;119767
7025;23.293;123122
7026;23.296;118366
7027;23.299;121485
7028;23.302;116845
7029;23.306;115009
7030;23.309;121376
7031;23.312;124391
7032;23.316;120788
7033;23.319;125350
7034;23.322;123593
7035;23.326;123641
7036;23.329;121950
7037;23.332;120751
7038;23.336;125776
7039;23.339;121054
7040;23.342;120444
7041;23.345;119407
7042;23.349;123116
7043;23.352;117380
7044;23.355;127857
7045;23.359;118809
7046;23.362;107062
7047;23.365;126076
7048;23.369;119151
7049;23.372;119821
7050;23.375;123287
7051;23.379;124742
7052;23.382;114698
7053;23.385;132248
7054;23.388;123442
7055;23.392;123228
7056;23.395;117462
7057;23.398;116013
7058;23.402;114707
7059;23.405;123983
7060;23.408;114268
7061;23.412;122613
7062;23.415;115735
7063;23.418;127473
7064;23.421;121623
7065;23.425;117055
7066;23.428;117824
7067;23.432;120421
7068;23.435;120231
7069;23.438;119212
7070;23.442;121782
7071;23.445;123063
7072;23.448;109515
7073;23.452;106910
7074;23.455;109554
7075;23.458;124019
7076;23.461;127532
7077;23.465;127313
7078;23.468;125464
7079;23.471;116092
7080;23.475;126552
7081;23.478;120987
7082;23.481;118028
7083;23.485;122372
7084;23.488;117087
7085;23.491;124978
7086;23.495;120773
7087;23.498;121160
7088;23.501;124550
7089;23.504;116865
7090;23.508;122066
7091;23.511;114145
7092;23.514;128444
7093;23.518;116503
7094;23.521;120496
7095;23.524;114808
7096;23.528;117122
7097;23.531;117319
7098;23.534;121615
7099;23.537;120249
7100;23.541;117777
7101;23.544;117426
7102;23.547;121794
7103;23.551;114701
7104;23.554;118415
7105;23.557;115961
7106;23.561;118180
7107;23.564;119349
7108;23.567;119513
7109;23.571;124039
7110;23.574;122114
7111;23.577;120773
7112;23.580;120542
7113;23.584;121546
7114;23.587;125713
7115;23.590;123410
7116;23.594;131201
7117;23.597;118046
7118;23.600;121477
7119;23.604;116264
7120;23.607;119121
7121;23.610;121782
7122;23.614;120464
7123;23.617;116891
7124;23.620;119535
7125;23.623;112107
7126;23.627;108981
7127;23.630;111705
7128;23.633;117456
7129;23.637;112957
7130;23.640;114237
7131;23.643;112592
7132;23.647;121529
7133;23.650;115696
7134;23.653;121871
7135;23.656;124192
7136;23.660;120173
7137;23.663;116885
7138;23.666;117625
7139;23.670;124137
7140;23.673;115100
7141;23.677;116659
7142;23.680;118663
7143;23.683;134427
7144;23.687;120024
7145;23.690;120659
7146;23.693;112998
7147;23.696;113858
7148;23.700;120682
7149;23.703;129513
7150;23.706;121418
7151;23.710;115644
7152;23.713;122756
7153;23.716;134919
7154;23.720;113059
7155;23.723;123336
7156;23.726;133147
7157;23.730;121270
7158;23.733;123821
7159;23.736;117374
7160;23.739;120161
7161;23.743;125395
7162;23.746;129641
7163;23.749;113791
7164;23.753;120666
7165;23.756;120353
7166;23.759;120870
7167;23.763;126863
7168;23.766;119049
7169;23.769;134142
7170;23.772;126755
7171;23.776;113452
7172;23.779;125992
7173;23.782;123072
7174;23.786;120108
7175;23.789;114334
7176;23.792;136355
7177;23.796;119917
7178;23.799;115000
7179;23.802;123823
7180;23.806;121084
7181;23.809;125817
7182;23.812;123474
7183;23.815;117272
7184;23.819;118198
7185;23.822;122155
7186;23.825;119709
7187;23.829;116768
7188;23.832;118313
7189;23.835;118053
7190;23.839;127851
7191;23.842;117857
7192;23.845;114425
7193;23.849;121007
7194;23.852;120628
7195;23.855;125696
7196;23.858;123730
7197;23.862;118724
7198;23.865;115167
7199;23.868;122501
7200;23.872;118196
7201;23.875;126667
7202;23.878;128443
7203;23.882;121060
7204;23.885;129231
7205;23.888;125570
7206;23.891;125518
7207;23.895;121404
7208;23.898;125308
7209;23.901;121244
7210;23.905;135857
7211;23.908;124333
7212;23.911;120607
7213;23.915;122584
7214;23.918;129544
7215;23.921;123324
7216;23.925;116056
7217;23.928;126760
7218;23.931;120736
7219;23.935;124271
7220;23.938;124999
7221;23.941;118680
7222;23.945;117855
7223;23.948;122550
7224;23.951;118222
7225;23.955;116229
7226;23.958;119147
7227;23.961;112169
7228;23.965;136494
7229;23.968;121063
7230;23.971;126061
7231;23.974;130954
7232;23.978;118546
7233;23.981;120298
7234;23.984;118444
7235;23.988;110449
7236;23.991;118763
7237;23.994;126332
7238;23.998;124859
7239;24.001;128853
7240;24.004;126350
7241;24.007;135145
7242;24.011;130339
7243;24.014;121874
7244;24.017;123468
7245;24.021;125402
7246;24.024;136450
7247;24.027;138355
7248;24.031;121533
7249;24.034;125705
7250;24.037;137105
7251;24.041;127753
7252;24.044;133352
7253;24.047;121162
7254;24.050;129585
7255;24.054;130609
7256;24.057;121983
7257;24.060;117876
7258;24.064;124297
7259;24.067;122186
7260;24.070;130791
7261;24.074;128323
7262;24.077;125739
7263;24.080;123815
7264;24.084;123948
7265;24.087;126457
7266;24.090;127659
7267;24.093;139749
7268;24.097;128904
7269;24.100;125301
7270;24.103;122078
7271;24.107;131839
7272;24.110;131169
7273;24.113;123821
7274;24.117;135667
7275;24.120;119981
7276;24.123;133511
7277;24.126;118075
7278;24.130;130581
7279;24.133;131397
7280;24.136;125534
7281;24.140;120906
7282;24.143;123724
7283;24.146;139132
7284;24.150;129368
7285;24.153;129741
7286;24.156;131208
7287;24.160;118434
7288;24.163;126483
7289;24.166;119139
7290;24.169;120881
7291;24.173;126038
7292;24.177;127023
7293;24.180;132974
7294;24.183;127060
7295;24.187;121546
7296;24.190;114618
7297;24.193;129118
7298;24.197;118497
7299;24.200;117561
7300;24.203;125887
7301;24.206;125459
7302;24.210;134288
7303;24.213;128352
7304;24.216;130978
7305;24.220;125982
7306;24.223;119349
7307;24.226;126193
7308;24.230;121054
7309;24.233;130546
7310;24.236;123842
7311;24.240;119936
7312;24.243;124937
7313;24.246;128135
7314;24.249;124847
7315;24.253;136628
7316;24.256;131370
7317;24.259;125509
7318;24.263;127335
7319;24.266;126514
7320;24.269;130728
7321;24.273;129267
7322;24.276;119613
7323;24.279;124273
7324;24.282;124546
7325;24.286;130234
7326;24.289;123298
7327;24.292;132832
7328;24.296;127309
7329;24.299;116492
7330;24.302;118129
7331;24.306;130257
7332;24.309;135054
7333;24.312;134029
7334;24.316;124595
7335;24.319;132860
7336;24.322;127152
7337;24.325;128929
7338;24.329;121994
7339;24.332;133280
7340;24.335;125681
7341;24.339;123993
7342;24.342;125465
7343;24.345;130886
7344;24.349;131518
7345;24.352;122876
7346;24.355;126893
7347;24.359;126965
7348;24.362;116334
7349;24.365;131152
7350;24.368;140814
7351;24.372;127323
7352;24.375;120286
7353;24.378;121417
7354;24.382;115760
7355;24.385;133311
7356;24.388;129820
7357;24.392;134838
7358;24.395;140793
7359;24.398;128126
7360;24.401;129416
7361;24.405;127698
7362;24.408;123875
7363;24.411;126613
7364;24.415;132652
7365;24.418;127602
7366;24.421;130548
7367;24.425;133061
7368;24.428;123231
7369;24.432;126767
7370;24.435;127231
7371;24.438;142031
7372;24.441;130616
7373;24.445;122913
7374;24.448;126013
7375;24.451;123395
7376;24.455;116323
7377;24.458;128718
7378;24.461;129349
7379;24.465;118858
7380;24.468;134177
7381;24.471;141659
7382;24.475;132848
7383;24.478;129876
7384;24.481;120914
7385;24.484;124426
7386;24.488;127692
7387;24.491;126538
7388;24.494;135960
7389;24.498;127046
7390;24.501;127339
7391;24.504;135520
7392;24.508;123124
7393;24.511;126225
7394;24.514;126983
7395;24.518;127933
7396;24.521;126516
7397;24.524;125622
7398;24.527;125441
7399;24.531;124278
7400;24.534;124879
7401;24.537;127340
7402;24.541;128709
7403;24.544;126066
7404;24.547;132815
7405;24.551;125808
7406;24.554;114203
7407;24.557;127070
7408;24.560;123496
7409;24.564;132839
7410;24.567;130705
7411;24.570;120243
7412;24.574;122148
7413;24.577;121355
7414;24.580;134904
7415;24.584;132363
7416;24.587;127309
7417;24.590;126721
7418;24.594;135664
7419;24.597;120292
7420;24.600;133496
7421;24.603;121737
7422;24.607;118189
7423;24.610;128958
7424;24.613;127999
7425;24.617;120151
7426;24.620;125301
7427;24.623;122849
7428;24.627;133078
7429;24.630;123756
7430;24.633;127484
7431;24.636;130933
7432;24.640;124909
7433;24.643;125977
7434;24.646;123839
7435;24.650;131472
7436;24.653;129924
7437;24.656;118211
7438;24.660;123850
7439;24.663;126505
7440;24.666;119531
7441;24.670;131779
7442;24.673;129879
7443;24.676;136855
7444;24.680;127403
7445;24.683;131276
7446;24.686;128870
7447;24.690;129891
7448;24.693;140722
7449;24.696;126896
7450;24.700;127002
7451;24.703;122354
7452;24.706;129011
7453;24.710;130956
7454;24.713;138799
7455;24.716;128100
7456;24.719;135181
7457;24.723;131830
7458;24.726;120465
7459;24.729;126105
7460;24.733;127002
7461;24.736;130715
7462;24.739;118011
7463;24.743;125309
7464;24.746;130871
7465;24.749;132763
7466;24.753;132143
7467;24.756;132578
7468;24.759;129471
7469;24.762;145239
7470;24.766;126708
7471;24.769;129919
7472;24.772;135615
7473;24.776;122667
7474;24.779;133336
7475;24.782;135335
7476;24.786;135036
7477;24.789;142970
7478;24.792;143029
7479;24.795;125974
7480;24.799;138392
7481;24.802;130485
7482;24.805;124293
7483;24.809;128711
7484;24.812;131230
7485;24.815;140134
7486;24.819;127893
7487;24.822;137931
7488;24.825;120246
7489;24.829;135225
7490;24.832;128883
7491;24.835;136398
7492;24.838;135572
7493;24.842;131501
7494;24.845;131550
7495;24.848;121520
7496;24.852;130780
7497;24.855;120503
7498;24.858;127999
7499;24.862;118804
7500;24.865;137058
7501;24.868;126054
7502;24.871;123470
7503;24.875;127168
7504;24.878;129567
7505;24.881;127458
7506;24.885;120875
7507;24.888;137241
7508;24.891;131684
7509;24.895;117109
7510;24.898;130334
7511;24.901;128212
7512;24.905;113867
7513;24.908;114274
7514;24.911;124000
7515;24.914;111736
7516;24.918;117779
7517;24.921;110984
7518;24.925;122307
7519;24.928;126793
7520;24.931;118534
7521;24.935;109082
7522;24.938;127315
7523;24.941;112789
7524;24.945;111170
7525;24.948;119980
7526;24.951;121854
7527;24.954;120336
7528;24.958;117554
7529;24.961;132309
7530;24.964;122543
7531;24.968;116546
7532;24.971;123492
7533;24.974;127612
7534;24.978;117463
7535;24.981;123687
7536;24.984;120724
7537;24.988;113073
7538;24.991;124822
7539;24.994;113103
7540;24.997;121714
7541;25.001;127218
7542;25.004;131527
7543;25.007;113937
7544;25.011;132890
7545;25.014;125613
7546;25.017;112106
7547;25.021;124491
7548;25.024;132665
7549;25.027;115944
7550;25.030;128941
7551;25.034;118094
7552;25.037;132056
7553;25.040;117027
7554;25.044;126030
7555;25.047;120829
7556;25.050;131937
7557;25.054;119065
7558;25.057;129026
7559;25.060;120543
7560;25.064;122972
7561;25.067;126192
7562;25.070;129083
7563;25.073;125752
7564;25.077;128168
7565;25.080;130869
7566;25.083;120617
7567;25.087;126688
7568;25.090;118587
7569;25.093;121026
7570;25.097;124727
7571;25.100;130452
7572;25.103;126156
7573;25.107;125745
7574;25.110;129031
7575;25.113;132466
7576;25.116;131021
7577;25.120;134828
7578;25.123;120709
7579;25.126;129071
7580;25.130;124761
7581;25.133;131824
7582;25.136;115365
7583;25.140;125820
7584;25.143;122799
7585;25.146;123476
7586;25.149;119745
7587;25.153;126047
7588;25.156;132885
7589;25.159;130319
7590;25.163;135322
7591;25.166;120303
7592;25.169;118528
7593;25.173;130947
7594;25.176;130764
7595;25.180;126562
7596;25.183;120454
7597;25.186;127705
7598;25.189;118833
7599;25.193;129094
7600;25.196;126562
7601;25.199;133876
7602;25.203;125283
7603;25.206;123935
7604;25.209;121068
7605;25.213;129523
7606;25.216;130925
7607;25.219;135016
7608;25.223;116354
7609;25.226;134025
7610;25.229;118569
7611;25.232;124462
7612;25.236;132971
7613;25.239;126039
7614;25.242;124683
7615;25.246;120567
7616;25.249;130014
7617;25.252;132889
7618;25.256;125453
7619;25.259;124203
7620;25.262;121503
7621;25.265;121202
7622;25.269;131577
7623;25.272;128132
7624;25.275;126380
7625;25.279;124427
7626;25.282;127669
7627;25.285;124193
7628;25.289;129550
7629;25.292;114890
7630;25.295;120093
7631;25.299;130200
7632;25.302;118928
7633;25.305;126966
7634;25.308;120676
7635;25.312;127964
7636;25.315;128927
7637;25.318;122365
7638;25.322;124745
7639;25.325;131131
7640;25.328;120127
7641;25.332;129917
7642;25.335;121810
7643;25.338;121200
7644;25.342;119808
7645;25.345;128635
7646;25.348;125420
7647;25.351;121818
7648;25.355;128545
7649;25.358;126114
7650;25.361;125351
7651;25.365;119930
7652;25.368;127319
7653;25.371;128819
7654;25.375;122435
7655;25.378;125408
7656;25.381;129838
7657;25.384;127913
7658;25.388;129580
7659;25.391;133214
7660;25.394;130675
7661;25.398;128734
7662;25.401;122715
7663;25.404;121526
7664;25.408;122534
7665;25.411;124929
7666;25.414;122409
7667;25.418;130910
7668;25.421;132790
7669;25.424;129128
7670;25.428;121862
7671;25.431;123249
7672;25.434;118061
7673;25.438;126976
7674;25.441;128782
7675;25.444;127490
7676;25.448;123167
7677;25.451;134536
7678;25.454;120852
7679;25.458;129968
7680;25.461;135267
7681;25.464;127617
7682;25.467;116475
7683;25.471;124592
7684;25.474;121933
7685;25.477;133678
7686;25.481;130562
7687;25.484;122018
7688;25.487;129185
7689;25.491;126794
7690;25.494;120564
7691;25.497;115675
7692;25.500;118689
7693;25.504;120706
7694;25.507;128786
7695;25.510;122581
7696;25.514;127005
7697;25.517;130607
7698;25.520;129329
7699;25.524;116451
7700;25.527;119886
7701;25.530;120590
7702;25.534;114201
7703;25.537;125877
7704;25.540;127326
7705;25.543;126165
7706;25.547;119668
7707;25.550;131950
7708;25.553;125463
7709;25.557;122051
7710;25.560;133674
7711;25.563;124437
7712;25.567;127578
7713;25.570;120498
7714;25.573;126619
7715;25.577;123272
7716;25.580;120135
7717;25.583;127634
7718;25.586;128594
7719;25.590;125604
7720;25.593;126709
7721;25.596;129196
7722;25.600;116117
7723;25.603;125638
7724;25.606;113499
7725;25.610;121079
7726;25.613;121426
7727;25.616;124109
7728;25.619;130439
7729;25.623;133100
7730;25.626;128007
7731;25.629;120003
7732;25.633;125025
7733;25.636;135633
7734;25.639;114798
7735;25.643;116685
7736;25.646;118559
7737;25.649;126331
7738;25.653;116939
7739;25.656;127591
7740;25.659;117886
7741;25.662;118372
7742;25.666;131082
7743;25.669;139164
7744;25.673;129040
7745;25.676;126991
7746;25.679;130158
7747;25.683;119147
7748;25.686;117289
7749;25.689;128612
7750;25.693;134507
7751;25.696;119878
7752;25.699;129645
7753;25.703;133423
7754;25.706;120940
7755;25.709;119142
7756;25.713;127876
7757;25.716;125734
7758;25.719;123146
7759;25.722;133634
7760;25.726;122549
7761;25.729;117174
7762;25.732;123945
7763;25.736;125499
7764;25.739;126820
7765;25.742;135898
7766;25.746;124036
7767;25.749;120607
7768;25.752;121927
7769;25.755;118356
7770;25.759;130735
7771;25.762;127862
7772;25.765;123415
7773;25.769;118968
7774;25.772;120943
7775;25.775;115129
7776;25.779;122389
7777;25.782;131996
7778;25.785;124907
7779;25.789;122022
7780;25.792;122756
7781;25.795;119634
7782;25.798;134685
7783;25.802;126318
7784;25.805;131345
7785;25.808;120487
7786;25.812;126210
7787;25.815;126938
7788;25.818;125990
7789;25.822;133088
7790;25.825;129219
7791;25.828;126105
7792;25.832;124838
7793;25.835;126211
7794;25.838;133426
7795;25.841;119945
7796;25.845;123803
7797;25.848;117912
7798;25.851;130463
7799;25.855;133682
7800;25.858;118644
7801;25.861;116616
7802;25.865;123782
7803;25.868;119864
7804;25.871;131757
7805;25.874;126110
7806;25.878;127103
7807;25.881;121422
7808;25.884;125542
7809;25.888;119934
7810;25.891;126792
7811;25.894;122723
7812;25.898;123259
7813;25.901;122096
7814;25.904;120378
7815;25.908;123291
7816;25.911;122363
7817;25.914;121792
7818;25.917;130552
7819;25.921;118885
7820;25.924;127092
7821;25.928;127763
7822;25.931;114925
7823;25.934;115680
7824;25.938;119394
7825;25.941;137780
7826;25.944;110893
7827;25.948;123380
7828;25.951;128471
7829;25.954;119801
7830;25.957;122839
7831;25.961;119781
7832;25.964;129740
7833;25.967;127184
7834;25.971;128130
7835;25.974;120435
7836;25.977;120113
7837;25.981;116825
7838;25.984;117805
7839;25.987;129575
7840;25.990;119468
7841;25.994;112209
7842;25.997;121050
7843;26.000;121709
7844;26.004;123703
7845;26.007;115745
7846;26.010;128918
7847;26.014;123928
7848;26.017;123816
7849;26.020;130084
7850;26.024;123725
7851;26.027;119126
7852;26.030;131920
7853;26.033;128224
7854;26.037;117648
7855;26.040;119131
7856;26.043;122944
7857;26.047;121287
7858;26.050;124527
7859;26.053;122824
7860;26.057;127926
7861;26.060;130579
7862;26.063;131328
7863;26.067;119754
7864;26.070;125087
7865;26.073;130399
7866;26.076;120210
7867;26.080;125041
7868;26.083;118636
7869;26.086;114866
7870;26.090;117930
7871;26.093;121574
7872;26.096;122046
7873;26.100;124144
7874;26.103;125829
7875;26.106;119511
7876;26.109;119675
7877;26.113;121941
7878;26.116;124103
7879;26.119;121220
7880;26.123;120810
7881;26.126;119801
7882;26.129;120381
7883;26.133;127312
7884;26.136;128626
7885;26.139;121451
7886;26.143;114435
7887;26.146;128063
7888;26.149;120982
7889;26.152;113513
7890;26.156;127827
7891;26.159;120426
7892;26.162;124961
7893;26.166;123869
7894;26.169;127448
7895;26.172;117529
7896;26.176;124489
7897;26.179;127689
7898;26.183;127002
7899;26.186;126827
7900;26.189;117916
7901;26.192;128422
7902;26.196;125709
7903;26.199;128417
7904;26.202;125825
7905;26.206;126962
7906;26.209;115841
7907;26.212;126507
7908;26.216;127875
7909;26.219;113544
7910;26.222;111955
7911;26.226;125000
7912;26.229;131131
7913;26.232;122176
7914;26.235;124208
7915;26.239;125816
7916;26.242;129025
7917;26.245;131058
7918;26.249;127338
7919;26.252;127740
7920;26.255;125493
7921;26.259;123364
7922;26.262;121243
7923;26.265;121277
7924;26.268;130555
7925;26.272;121169
7926;26.275;121149
7927;26.278;116992
7928;26.282;125381
7929;26.285;116460
7930;26.288;122478
7931;26.292;127041
7932;26.295;121192
7933;26.298;116527
7934;26.302;126800
7935;26.305;121972
7936;26.308;124603
7937;26.311;128389
7938;26.315;121706
7939;26.318;114931
7940;26.321;122501
7941;26.325;125612
7942;26.328;128075
7943;26.331;126032
7944;26.335;131182
7945;26.338;121235
7946;26.341;118485
7947;26.344;135645
7948;26.348;126623
7949;26.351;119670
7950;26.354;119571
7951;26.358;120031
7952;26.361;119637
7953;26.364;122099
7954;26.368;114646
7955;26.371;126520
7956;26.374;125176
7957;26.378;120239
7958;26.381;133578
7959;26.384;123395
7960;26.387;130135
7961;26.391;138454
7962;26.394;122200
7963;26.397;122786
7964;26.401;133171
7965;26.404;121594
7966;26.407;126332
7967;26.411;123146
7968;26.414;114499
7969;26.417;116608
7970;26.421;132476
7971;26.424;132422
7972;26.427;126395
7973;26.431;119865
7974;26.434;126565
7975;26.437;122006
7976;26.441;117995
7977;26.444;122837
7978;26.447;120919
7979;26.451;133380
7980;26.454;126838
7981;26.457;125780
7982;26.461;130735
7983;26.464;118659
7984;26.467;121248
7985;26.470;129872
7986;26.474;129339
7987;26.477;121747
7988;26.480;128064
7989;26.484;123331
7990;26.487;124664
7991;26.490;123185
7992;26.494;121356
7993;26.497;132072
7994;26.500;127748
7995;26.503;122677
7996;26.507;126512
7997;26.510;120192
7998;26.513;124255
7999;26.517;129099
8000;26.520;117124
8001;26.523;120202
8002;26.527;117491
8003;26.530;118119
8004;26.533;127831
8005;26.537;122480
8006;26.540;117057
8007;26.543;125337
8008;26.546;124562
8009;26.550;116120
8010;26.553;133014
8011;26.556;120475
8012;26.560;124414
8013;26.563;127636
8014;26.566;128174
8015;26.570;126554
8016;26.573;116604
8017;26.576;125654
8018;26.579;133777
8019;26.583;126462
8020;26.586;131723
8021;26.589;120474
8022;26.593;117000
8023;26.596;126196
8024;26.599;126415
8025;26.603;131472
8026;26.606;119443
8027;26.609;127804
8028;26.613;127400
8029;26.616;111195
8030;26.619;127082
8031;26.622;111809
8032;26.626;124401
8033;26.629;113536
8034;26.632;125592
8035;26.636;114584
8036;26.639;124468
8037;26.642;127573
8038;26.646;125459
8039;26.649;116212
8040;26.652;127410
8041;26.656;123644
8042;26.659;121389
8043;26.662;124566
8044;26.665;126603
8045;26.669;119440
8046;26.672;124260
8047;26.676;117156
8048;26.679;125943
8049;26.682;117552
8050;26.686;123751
8051;26.689;140774
8052;26.692;123439
8053;26.696;124484
8054;26.699;130839
8055;26.702;120640
8056;26.705;124418
8057;26.709;121096
8058;26.712;127763
8059;26.715;120680
8060;26.719;128025
8061;26.722;119018
8062;26.725;121850
8063;26.729;122752
8064;26.732;122319
8065;26.735;117804
8066;26.738;119630
8067;26.742;124244
8068;26.745;130327
8069;26.748;122014
8070;26.752;121967
8071;26.755;122847
8072;26.758;120072
8073;26.762;118333
8074;26.765;127528
8075;26.768;120805
8076;26.772;120909
8077;26.775;125145
8078;26.778;114522
8079;26.781;127243
8080;26.785;119527
8081;26.788;116546
8082;26.791;127017
8083;26.795;122885
8084;26.798;124463
8085;26.801;117921
8086;26.805;127821
8087;26.808;128160
8088;26.811;126783
8089;26.815;122444
8090;26.818;121519
8091;26.821;127206
8092;26.824;124095
8093;26.828;119312
8094;26.831;126758
8095;26.834;113917
8096;26.838;110541
8097;26.841;122753
8098;26.844;115690
8099;26.848;123478
8100;26.851;117204
8101;26.854;121457
8102;26.857;125867
8103;26.861;124574
8104;26.864;127552
8105;26.867;119664
8106;26.871;129687
8107;26.874;124199
8108;26.877;117249
8109;26.881;133775
8110;26.884;118988
8111;26.887;119005
8112;26.891;124798
8113;26.894;129614
8114;26.897;114903
8115;26.900;123412
8116;26.904;116984
8117;26.907;128984
8118;26.910;109548
8119;26.914;124153
8120;26.917;117942
8121;26.920;132109
8122;26.924;123820
8123;26.927;124626
8124;26.931;131095
8125;26.934;118866
8126;26.937;115324
8127;26.940;128386
8128;26.944;124568
8129;26.947;119919
8130;26.950;123878
8131;26.954;130770
8132;26.957;123559
8133;26.960;130637
8134;26.964;129420
8135;26.967;119350
8136;26.970;122719
8137;26.973;117868
8138;26.977;129587
8139;26.980;119757
8140;26.983;124086
8141;26.987;125180
8142;26.990;118490
8143;26.993;126803
8144;26.997;127666
8145;27.000;113684
8146;27.003;124902
8147;27.007;120865
8148;27.010;121621
8149;27.013;126463
8150;27.016;120744
8151;27.020;118409
8152;27.023;124270
8153;27.026;137162
8154;27.030;141990
8155;27.033;119692
8156;27.036;125700
8157;27.040;129108
8158;27.043;127171
8159;27.046;114030
8160;27.050;123585
8161;27.053;113656
8162;27.056;122794
8163;27.059;125518
8164;27.063;128346
8165;27.066;117829
8166;27.069;117642
8167;27.073;128802
8168;27.076;130579
8169;27.079;118174
8170;27.083;130016
8171;27.086;130371
8172;27.089;129793
8173;27.092;125905
8174;27.096;121654
8175;27.099;128030
8176;27.102;120444
8177;27.106;124678
8178;27.109;128471
8179;27.112;120327
8180;27.116;123794
8181;27.119;126806
8182;27.122;120727
8183;27.126;131225
8184;27.129;117732
8185;27.132;121979
8186;27.135;119530
8187;27.139;130930
8188;27.142;117590
8189;27.145;113592
8190;27.149;118951
8191;27.152;119217
8192;27.155;132341
8193;27.159;125403
8194;27.162;122479
8195;27.165;126205
8196;27.168;120481
8197;27.172;120549
8198;27.175;132751
8199;27.179;119245
8200;27.182;121946
8201;27.185;128596
8202;27.189;118990
8203;27.192;127771
8204;27.195;126653
8205;27.199;119500
8206;27.202;137860
8207;27.205;126943
8208;27.208;117839
8209;27.212;124738
8210;27.215;113914
8211;27.218;131120
8212;27.222;127909
8213;27.225;123531
8214;27.228;126546
8215;27.232;127856
8216;27.235;125951
8217;27.238;120225
8218;27.242;117083
8219;27.245;126912
8220;27.248;127824
8221;27.251;127793
8222;27.255;116112
8223;27.258;123550
8224;27.261;123328
8225;27.265;120482
8226;27.268;125349
8227;27.271;122383
8228;27.275;133694
8229;27.278;129901
8230;27.281;130429
8231;27.285;120719
8232;27.288;132068
8233;27.291;116629
8234;27.294;124565
8235;27.298;124912
8236;27.301;117993
8237;27.304;119413
8238;27.308;120163
8239;27.311;127838
8240;27.314;129952
8241;27.318;131276
8242;27.321;113503
8243;27.324;130224
8244;27.327;122179
8245;27.331;123625
8246;27.334;125582
8247;27.337;121730
8248;27.341;128664
8249;27.344;114737
8250;27.347;125968
8251;27.351;127179
8252;27.354;123155
8253;27.357;116126
8254;27.361;119895
8255;27.364;125293
8256;27.367;126875
8257;27.370;139422
8258;27.374;126312
8259;27.377;135195
8260;27.380;123079
8261;27.384;123164
8262;27.387;115109
8263;27.390;118190
8264;27.394;124313
8265;27.397;119961
8266;27.400;116993
8267;27.404;129207
8268;27.407;127027
8269;27.410;135357
8270;27.413;128759
8271;27.417;123874
8272;27.420;137239
8273;27.424;122669
8274;27.427;125595
8275;27.430;133712
8276;27.434;125996
8277;27.437;124699
8278;27.440;129186
8279;27.444;124386
8280;27.447;129846
8281;27.450;126219
8282;27.453;124586
8283;27.457;132857
8284;27.460;119146
8285;27.463;125740
8286;27.467;124706
8287;27.470;121585
8288;27.473;132274
8289;27.477;122122
8290;27.480;122630
8291;27.483;126608
8292;27.486;126604
8293;27.490;134686
8294;27.493;115623
8295;27.496;124872
8296;27.500;127975
8297;27.503;125230
8298;27.506;131307
8299;27.510;118764
8300;27.513;124557
8301;27.516;116137
8302;27.520;127035
8303;27.523;130401
8304;27.526;122655
8305;27.529;127525
8306;27.533;119939
8307;27.536;124755
8308;27.539;126966
8309;27.543;130519
8310;27.546;122901
8311;27.549;130339
8312;27.553;114567
8313;27.556;122306
8314;27.559;127045
8315;27.562;138866
8316;27.566;122334
8317;27.569;124847
8318;27.572;113988
8319;27.576;122566
8320;27.579;116255
8321;27.582;137161
8322;27.586;130895
8323;27.589;121336
8324;27.592;123599
8325;27.596;109006
8326;27.599;123468
8327;27.602;115827
8328;27.605;124940
8329;27.609;121654
8330;27.612;123940
8331;27.615;121551
8332;27.619;129199
8333;27.622;120050
8334;27.625;123847
8335;27.629;129837
8336;27.632;123647
8337;27.635;130078
8338;27.639;132889
8339;27.642;122028
8340;27.645;117082
8341;27.648;128509
8342;27.652;123228
8343;27.655;128494
8344;27.658;124402
8345;27.662;120786
8346;27.665;127475
8347;27.668;132955
8348;27.672;124827
8349;27.675;121564
8350;27.679;127299
8351;27.682;132693
8352;27.685;119972
8353;27.688;124422
8354;27.692;128930
8355;27.695;121160
8356;27.698;118870
8357;27.702;129994
8358;27.705;123793
8359;27.708;125743
8360;27.712;132369
8361;27.715;118475
8362;27.718;125013
8363;27.721;119802
8364;27.725;126505
8365;27.728;127112
8366;27.731;118194
8367;27.735;125564
8368;27.738;123500
8369;27.741;124440
8370;27.745;123383
8371;27.748;124695
8372;27.751;123944
8373;27.755;120658
8374;27.758;126086
8375;27.761;129919
8376;27.764;128326
8377;27.768;123032
8378;27.771;126089
8379;27.774;115460
8380;27.778;129054
8381;27.781;126762
8382;27.784;121829
8383;27.788;135169
8384;27.791;116567
8385;27.794;119610
8386;27.797;120788
8387;27.801;122483
8388;27.804;128008
8389;27.807;117258
8390;27.811;123907
8391;27.814;128036
8392;27.817;126566
8393;27.821;114311
8394;27.824;138904
8395;27.827;122076
8396;27.831;115408
8397;27.834;126825
8398;27.837;123413
8399;27.840;115305
8400;27.844;127629
8401;27.847;120232
8402;27.850;129538
8403;27.854;120977
8404;27.857;126526
8405;27.860;122067
8406;27.864;110914
8407;27.867;127821
8408;27.870;119696
8409;27.874;125444
8410;27.877;123631
8411;27.880;109322
8412;27.883;119345
8413;27.887;116664
8414;27.890;133631
8415;27.893;124819
8416;27.897;123513
8417;27.900;118268
8418;27.903;116675
8419;27.907;115330
8420;27.910;126031
8421;27.913;117899
8422;27.916;126031
8423;27.920;121560
8424;27.923;119294
8425;27.927;116198
8426;27.930;118621
8427;27.933;111298
8428;27.937;130625
8429;27.940;123725
8430;27.943;116060
8431;27.947;121770
8432;27.950;115346
8433;27.953;122343
8434;27.956;108724
8435;27.960;123000
8436;27.963;108153
8437;27.966;121054
8438;27.970;118703
8439;27.973;130266
8440;27.976;133884
8441;27.980;119377
8442;27.983;121822
8443;27.986;126021
8444;27.990;121280
8445;27.993;127938
8446;27.996;121405
8447;27.999;123013
8448;28.003;127935
8449;28.006;134954
8450;28.009;132794
8451;28.013;118202
8452;28.016;120277
8453;28.019;130643
8454;28.023;120438
8455;28.026;111104
8456;28.029;122810
8457;28.033;134711
8458;28.036;116647
8459;28.039;127697
8460;28.042;124860
8461;28.046;128786
8462;28.049;131358
8463;28.052;116457
8464;28.056;125850
8465;28.059;121217
8466;28.062;121418
8467;28.066;120004
8468;28.069;129170
8469;28.072;122712
8470;28.075;129167
8471;28.079;119613
8472;28.082;120961
8473;28.085;123790
8474;28.089;133783
8475;28.092;125673
8476;28.095;122991
8477;28.099;111780
8478;28.102;127083
8479;28.105;133230
8480;28.109;129838
8481;28.112;119718
8482;28.115;112285
8483;28.118;122063
8484;28.122;122323
8485;28.125;116677
8486;28.128;124432
8487;28.132;119798
8488;28.135;118026
8489;28.138;119700
8490;28.142;117863
8491;28.145;114041
8492;28.148;127613
8493;28.151;123918
8494;28.155;121579
8495;28.158;116472
8496;28.161;120207
8497;28.165;113328
8498;28.168;125319
8499;28.171;118615
8500;28.175;120480
8501;28.178;122209
8502;28.182;122942
8503;28.185;119687
8504;28.188;119099
8505;28.191;119754
8506;28.195;129550
8507;28.198;128709
8508;28.201;115620
8509;28.205;121074
8510;28.208;116790
8511;28.211;124475
8512;28.215;112939
8513;28.218;117426
8514;28.221;117048
8515;28.225;120450
8516;28.228;119591
8517;28.231;118700
8518;28.234;116430
8519;28.238;112838
8520;28.241;119860
8521;28.244;116038
8522;28.248;116325
8523;28.251;115699
8524;28.254;119248
8525;28.258;126453
8526;28.261;112089
8527;28.264;116241
8528;28.268;118391
8529;28.271;111218
8530;28.274;116623
8531;28.277;103965
8532;28.281;115143
8533;28.284;111573
8534;28.287;112212
8535;28.291;110969
8536;28.294;120036
8537;28.297;114689
8538;28.301;118149
8539;28.304;109163
8540;28.307;115350
8541;28.310;117702
8542;28.314;120398
8543;28.317;119138
8544;28.320;117335
8545;28.324;125378
8546;28.327;118219
8547;28.330;116643
8548;28.334;105551
8549;28.337;108987
8550;28.340;115688
8551;28.344;107628
8552;28.347;108668
8553;28.350;121216
8554;28.353;114168
8555;28.357;119503
8556;28.360;114092
8557;28.363;117363
8558;28.367;112640
8559;28.370;122031
8560;28.373;115884
8561;28.377;101538
8562;28.380;116035
8563;28.383;120051
8564;28.386;123375
8565;28.390;107841
8566;28.393;118314
8567;28.396;111577
8568;28.400;124165
8569;28.403;114606
8570;28.406;117012
8571;28.410;112995
8572;28.413;108651
8573;28.416;106654
8574;28.420;109490
8575;28.423;110940
8576;28.426;118206
8577;28.430;110267
8578;28.433;112346
8579;28.436;115424
8580;28.440;117235
8581;28.443;115697
8582;28.446;110154
8583;28.450;123568
8584;28.453;120703
8585;28.456;119814
8586;28.460;117248
8587;28.463;115613
8588;28.466;118412
8589;28.469;119218
8590;28.473;113272
8591;28.476;118995
8592;28.479;117773
8593;28.483;119221
8594;28.486;119653
8595;28.489;118137
8596;28.493;121661
8597;28.496;124163
8598;28.499;120157
8599;28.503;123263
8600;28.506;116448
8601;28.509;124856
8602;28.512;116966
8603;28.516;121982
8604;28.519;122814
8605;28.522;115264
8606;28.526;110525
8607;28.529;121623
8608;28.532;112513
8609;28.536;118441
8610;28.539;114144
8611;28.542;117559
8612;28.545;113104
8613;28.549;124956
8614;28.552;104858
8615;28.555;116628
8616;28.559;114743
8617;28.562;119061
8618;28.565;114749
8619;28.569;119427
8620;28.572;124248
8621;28.575;120370
8622;28.579;118266
8623;28.582;126095
8624;28.585;124546
8625;28.588;120619
8626;28.592;123032
8627;28.595;125020
8628;28.598;111275
8629;28.602;114087
8630;28.605;117593
8631;28.608;114801
8632;28.612;121674
8633;28.615;116592
8634;28.618;114293
8635;28.622;121115
8636;28.625;121077
8637;28.628;122891
8638;28.631;112780
8639;28.635;120827
8640;28.638;123422
8641;28.641;117667
8642;28.645;122506
8643;28.648;128017
8644;28.651;114358
8645;28.655;112215
8646;28.658;137916
8647;28.661;119537
8648;28.664;113437
8649;28.668;129311
8650;28.671;121974
8651;28.675;118883
8652;28.678;122942
8653;28.681;120705
8654;28.685;124507
8655;28.688;125519
8656;28.691;118617
8657;28.695;121240
8658;28.698;130231
8659;28.701;123833
8660;28.704;113362
8661;28.708;122896
8662;28.711;123376
8663;28.714;124774
8664;28.718;116020
8665;28.721;121288
8666;28.724;114119
8667;28.728;122317
8668;28.731;117455
8669;28.734;122413
8670;28.738;118341
8671;28.741;128713
8672;28.744;122686
8673;28.747;113839
8674;28.751;123736
8675;28.754;131939
8676;28.757;124975
8677;28.761;132392
8678;28.764;121275
8679;28.767;117082
8680;28.771;127494
8681;28.774;121633
8682;28.777;113437
8683;28.780;122008
8684;28.784;126831
8685;28.787;113473
8686;28.790;123757
8687;28.794;120123
8688;28.797;125479
8689;28.800;120783
8690;28.804;118095
8691;28.807;129193
8692;28.810;134815
8693;28.814;112524
8694;28.817;122505
8695;28.820;127120
8696;28.823;117658
8697;28.827;128371
8698;28.830;118760
8699;28.833;119480
8700;28.837;124726
8701;28.840;123361
8702;28.843;113480
8703;28.847;121862
8704;28.850;125461
8705;28.853;133456
8706;28.857;126705
8707;28.860;115189
8708;28.863;111627
8709;28.866;114207
8710;28.870;116997
8711;28.873;138063
8712;28.876;117681
8713;28.880;121363
8714;28.883;120640
8715;28.886;125858
8716;28.890;122970
8717;28.893;115174
8718;28.896;128344
8719;28.899;121075
8720;28.903;122258
8721;28.906;129551
8722;28.909;114024
8723;28.913;129080
8724;28.916;118933
8725;28.919;114744
8726;28.923;128498
8727;28.927;114208
8728;28.930;116038
8729;28.933;119010
8730;28.936;123791
8731;28.940;116049
8732;28.943;115632
8733;28.946;123948
8734;28.950;131120
8735;28.953;124954
8736;28.956;123760
8737;28.960;123177
8738;28.963;121896
8739;28.966;126633
8740;28.970;128475
8741;28.973;126580
8742;28.976;122765
8743;28.979;124995
8744;28.983;125830
8745;28.986;119215
8746;28.989;118073
8747;28.993;123387
8748;28.996;114238
8749;28.999;118811
8750;29.003;119522
8751;29.006;127531
8752;29.009;110082
8753;29.013;116811
8754;29.016;127477
8755;29.019;122538
8756;29.022;115849
8757;29.026;120211
8758;29.029;123372
8759;29.032;130312
8760;29.036;125415
8761;29.039;132798
8762;29.042;118873
8763;29.046;118542
8764;29.049;123473
8765;29.052;124112
8766;29.055;122207
8767;29.059;122878
8768;29.062;122488
8769;29.065;124178
8770;29.069;122631
8771;29.072;124447
8772;29.075;123783
8773;29.079;123257
8774;29.082;121334
8775;29.085;121287
8776;29.089;122078
8777;29.092;124150
8778;29.095;119305
8779;29.098;117956
8780;29.102;124617
8781;29.105;134506
8782;29.108;127468
8783;29.112;135308
8784;29.115;121945
8785;29.118;126881
8786;29.122;127076
8787;29.125;114938
8788;29.128;123750
8789;29.132;127051
8790;29.135;121949
8791;29.138;125987
8792;29.141;117339
8793;29.145;125452
8794;29.148;121721
8795;29.151;119241
8796;29.155;112924
8797;29.158;124895
8798;29.161;119380
8799;29.165;119031
8800;29.168;117179
8801;29.171;124257
8802;29.175;122706
8803;29.178;113474
8804;29.181;124948
8805;29.185;129425
8806;29.188;122330
8807;29.191;122271
8808;29.195;125241
8809;29.198;124530
8810;29.201;116587
8811;29.205;123912
8812;29.208;125771
8813;29.211;127459
8814;29.214;129214
8815;29.218;135964
8816;29.221;125778
8817;29.224;122927
8818;29.228;121972
8819;29.231;120984
8820;29.234;125629
8821;29.238;126007
8822;29.241;122374
8823;29.244;123893
8824;29.248;132413
8825;29.251;119827
8826;29.254;123809
8827;29.257;118354
8828;29.261;125230
8829;29.264;119312
8830;29.267;118946
8831;29.271;114994
8832;29.274;121917
8833;29.277;115661
8834;29.281;121778
8835;29.284;119396
8836;29.287;120327
8837;29.290;132559
8838;29.294;119361
8839;29.297;122248
8840;29.300;124588
8841;29.304;130379
8842;29.307;126570
8843;29.310;118913
8844;29.314;129461
8845;29.317;123870
8846;29.320;114596
8847;29.324;131544
8848;29.327;125313
8849;29.330;119137
8850;29.333;122445
8851;29.337;131672
8852;29.340;126052
8853;29.343;120750
8854;29.347;125967
8855;29.350;134009
8856;29.353;127155
8857;29.357;121080
8858;29.360;123983
8859;29.363;126267
8860;29.367;128736
8861;29.370;128102
8862;29.373;111439
8863;29.376;117058
8864;29.380;134364
8865;29.383;119855
8866;29.386;114473
8867;29.390;117082
8868;29.393;130525
8869;29.396;118098
8870;29.400;123909
8871;29.403;126816
8872;29.406;124888
8873;29.409;128881
8874;29.413;131971
8875;29.416;123333
8876;29.419;123667
8877;29.423;127367
8878;29.426;120668
8879;29.430;119018
8880;29.433;122566
8881;29.436;121149
8882;29.440;120431
8883;29.443;122357
8884;29.446;128953
8885;29.449;138667
8886;29.453;120428
8887;29.456;124163
8888;29.459;121902
8889;29.463;123645
8890;29.466;134527
8891;29.469;126144
8892;29.473;122189
8893;29.476;121825
8894;29.479;119516
8895;29.483;126957
8896;29.486;123591
8897;29.489;112248
8898;29.492;126098
8899;29.496;120428
8900;29.499;124960
8901;29.502;122991
8902;29.506;116888
8903;29.509;119452
8904;29.512;125119
8905;29.516;125427
8906;29.519;118152
8907;29.522;128143
8908;29.525;119685
8909;29.529;123559
8910;29.532;124797
8911;29.535;120609
8912;29.539;128117
8913;29.542;117481
8914;29.545;124730
8915;29.549;134933
8916;29.552;115479
8917;29.555;133741
8918;29.559;116951
8919;29.562;118076
8920;29.565;120459
8921;29.568;122658
8922;29.572;133309
8923;29.575;120009
8924;29.578;124043
8925;29.582;132365
8926;29.585;127527
8927;29.588;123143
8928;29.592;131804
8929;29.595;124517
8930;29.598;124916
8931;29.602;116580
8932;29.605;119070
8933;29.608;128761
8934;29.611;126718
8935;29.615;119241
8936;29.618;122563
8937;29.621;131552
8938;29.625;125288
8939;29.628;133989
8940;29.631;123511
8941;29.635;128615
8942;29.638;115785
8943;29.641;125036
8944;29.644;124466
8945;29.648;121648
8946;29.651;127284
8947;29.654;121613
8948;29.658;133135
8949;29.661;130166
8950;29.664;130079
8951;29.668;129034
8952;29.671;134561
8953;29.675;122315
8954;29.678;117347
8955;29.681;136622
8956;29.684;121880
8957;29.688;119080
8958;29.691;118470
8959;29.694;117473
8960;29.698;120576
8961;29.701;124290
8962;29.704;127181
8963;29.708;120580
8964;29.711;118590
8965;29.714;121785
8966;29.718;122357
8967;29.721;129476
8968;29.724;120998
8969;29.727;118376
8970;29.731;115418
8971;29.734;117284
8972;29.737;129009
8973;29.741;124569
8974;29.744;128049
8975;29.747;115700
8976;29.751;128458
8977;29.754;124949
8978;29.757;129037
8979;29.761;124279
8980;29.764;120408
8981;29.767;125910
8982;29.770;132982
8983;29.774;124023
8984;29.777;118965
8985;29.780;127542
8986;29.784;133402
8987;29.787;123855
8988;29.790;122568
8989;29.794;124953
8990;29.797;123751
8991;29.800;120850
8992;29.803;129140
8993;29.807;119839
8994;29.810;124742
8995;29.813;132435
8996;29.817;121111
8997;29.820;133444
8998;29.823;130338
8999;29.827;119386
9000;29.830;110982
9001;29.833;123736
9002;29.837;122369
9003;29.840;126965
9004;29.843;130210
9005;29.846;123404
9006;29.850;124397
9007;29.853;118955
9008;29.856;127692
9009;29.860;125852
9010;29.863;116590
9011;29.866;120960
9012;29.870;135415
9013;29.873;121387
9014;29.876;121187
9015;29.879;117220
9016;29.883;120229
9017;29.886;124302
9018;29.889;121038
9019;29.893;130962
9020;29.896;121400
9021;29.899;142086
9022;29.903;126660
9023;29.906;118626
9024;29.909;116666
9025;29.913;122380
9026;29.916;127654
9027;29.919;124451
9028;29.923;116140
9029;29.926;121297
9030;29.929;129794
9031;29.933;120140
9032;29.936;124465
9033;29.939;127075
9034;29.943;123790
9035;29.946;131690
9036;29.949;118404
9037;29.953;114776
9038;29.956;120986
9039;29.959;121850
9040;29.962;117418
9041;29.966;122186
9042;29.969;127025
9043;29.972;125426
9044;29.976;124539
9045;29.979;120471
9046;29.982;118438
9047;29.986;123681
9048;29.989;127277
9049;29.992;122200
9050;29.996;120621
9051;29.999;126908
9052;30.002;112527
9053;30.005;120862
9054;30.009;126676
9055;30.012;119553
9056;30.015;126023
9057;30.019;125320
9058;30.022;124197
9059;30.025;117475
9060;30.029;122393
9061;30.032;123692
9062;30.035;120926
9063;30.038;119505
9064;30.042;119313
9065;30.045;122857
9066;30.048;126635
9067;30.052;125941
9068;30.055;125130
9069;30.058;130408
9070;30.062;132843
9071;30.065;122857
9072;30.068;119675
9073;30.072;128813
9074;30.075;117278
9075;30.078;127762
9076;30.081;123710
9077;30.085;125121
9078;30.088;127955
9079;30.091;131665
9080;30.095;131727
9081;30.098;124833
9082;30.101;122883
9083;30.105;124667
9084;30.108;114188
9085;30.111;121748
9086;30.114;128891
9087;30.118;123798
9088;30.121;126610
9089;30.124;133918
9090;30.128;119261
9091;30.131;130471
9092;30.134;114933
9093;30.138;130465
9094;30.141;124261
9095;30.144;123565
9096;30.148;118392
9097;30.151;120925
9098;30.154;123257
9099;30.157;129081
9100;30.161;114826
9101;30.164;123983
9102;30.167;129508
9103;30.171;125817
9104;30.174;125143
9105;30.178;126451
9106;30.181;120420
9107;30.184;128573
9108;30.188;126273
9109;30.191;121149
9110;30.194;120569
9111;30.197;127655
9112;30.201;124923
9113;30.204;136380
9114;30.207;114647
9115;30.211;128745
9116;30.214;125168
9117;30.217;134774
9118;30.221;119784
9119;30.224;131558
9120;30.227;132018
9121;30.231;122621
9122;30.234;119439
9123;30.237;128784
9124;30.240;122060
9125;30.244;119891
9126;30.247;122234
9127;30.250;129494
9128;30.254;122970
9129;30.257;126274
9130;30.260;133685
9131;30.264;129556
9132;30.267;122043
9133;30.270;118987
9134;30.273;127087
9135;30.277;126022
9136;30.280;124503
9137;30.283;110564
9138;30.287;121848
9139;30.290;129638
9140;30.293;128695
9141;30.297;130573
9142;30.300;134635
9143;30.303;136021
9144;30.307;119704
9145;30.310;130314
9146;30.313;131577
9147;30.316;123713
9148;30.320;122404
9149;30.323;119755
9150;30.326;136824
9151;30.330;123450
9152;30.333;123508
9153;30.336;132478
9154;30.340;129109
9155;30.343;125843
9156;30.346;119010
9157;30.350;119395
9158;30.353;120190
9159;30.356;129312
9160;30.359;116506
9161;30.363;123148
9162;30.366;126256
9163;30.369;126084
9164;30.373;125760
9165;30.376;118078
9166;30.379;132696
9167;30.383;125268
9168;30.386;116866
9169;30.389;127421
9170;30.392;117619
9171;30.396;123782
9172;30.399;132268
9173;30.402;129908
9174;30.406;122991
9175;30.409;123796
9176;30.412;127208
9177;30.416;124340
9178;30.419;136320
9179;30.422;125696
9180;30.426;133038
9181;30.429;128296
9182;30.432;128318
9183;30.436;131272
9184;30.439;133187
9185;30.442;127819
9186;30.446;119986
9187;30.449;120183
9188;30.452;123138
9189;30.456;125498
9190;30.459;116846
9191;30.462;124778
9192;30.466;119490
9193;30.469;118204
9194;30.472;129343
9195;30.475;127514
9196;30.479;128915
9197;30.482;120512
9198;30.485;116912
9199;30.489;127073
9200;30.492;117906
9201;30.495;129409
9202;30.499;131194
9203;30.502;119837
9204;30.505;120685
9205;30.508;130965
9206;30.512;127829
9207;30.515;116373
9208;30.518;126817
9209;30.522;119707
9210;30.525;127067
9211;30.528;132610
9212;30.532;124655
9213;30.535;126152
9214;30.538;121515
9215;30.542;125764
9216;30.545;121069
9217;30.548;123370
9218;30.551;133166
9219;30.555;127695
9220;30.558;129295
9221;30.561;126225
9222;30.565;128922
9223;30.568;114285
9224;30.571;130150
9225;30.575;128752
9226;30.578;123675
9227;30.581;123302
9228;30.585;125533
9229;30.588;119919
9230;30.591;122966
9231;30.594;120918
9232;30.598;119016
9233;30.601;133794
9234;30.604;121380
9235;30.608;120691
9236;30.611;127058
9237;30.614;126897
9238;30.618;130128
9239;30.621;129265
9240;30.624;125230
9241;30.627;120190
9242;30.631;119844
9243;30.634;124394
9244;30.637;130645
9245;30.641;127785
9246;30.644;122522
9247;30.647;128512
9248;30.651;131444
9249;30.654;125649
9250;30.657;130321
9251;30.661;128717
9252;30.664;117396
9253;30.667;128197
9254;30.670;123514
9255;30.674;129501
9256;30.678;120994
9257;30.681;130668
9258;30.684;133277
9259;30.687;126692
9260;30.691;121140
9261;30.694;128990
9262;30.697;125695
9263;30.701;121579
9264;30.704;114879
9265;30.707;129289
9266;30.711;127393
9267;30.714;114220
9268;30.717;111534
9269;30.721;124133
9270;30.724;112858
9271;30.727;120542
9272;30.730;125068
9273;30.734;129198
9274;30.737;130366
9275;30.740;135079
9276;30.744;128899
9277;30.747;133643
9278;30.750;118782
9279;30.754;121566
9280;30.757;125046
9281;30.760;129766
9282;30.763;127197
9283;30.767;128440
9284;30.770;121453
9285;30.773;120503
9286;30.777;122105
9287;30.780;117291
9288;30.783;130853
9289;30.787;124510
9290;30.790;129783
9291;30.793;135455
9292;30.797;117480
9293;30.800;124026
9294;30.803;122389
9295;30.806;128243
9296;30.810;129079
9297;30.813;126373
9298;30.816;121309
9299;30.820;125264
9300;30.823;128206
9301;30.826;132252
9302;30.830;124008
9303;30.833;117149
9304;30.836;134443
9305;30.840;118452
9306;30.843;123120
9307;30.846;127258
9308;30.849;126240
9309;30.853;127849
9310;30.856;123273
9311;30.859;116880
9312;30.863;125552
9313;30.866;129420
9314;30.869;131002
9315;30.873;116825
9316;30.876;124335
9317;30.879;123208
9318;30.882;117354
9319;30.886;128934
9320;30.889;113404
9321;30.892;120191
9322;30.896;119679
9323;30.899;133664
9324;30.902;135626
9325;30.906;126656
9326;30.909;121431
9327;30.912;120284
9328;30.916;130164
9329;30.919;123862
9330;30.922;123879
9331;30.926;124578
9332;30.929;126656
9333;30.932;119958
9334;30.936;127278
9335;30.939;121705
9336;30.942;136947
9337;30.946;119666
9338;30.949;123452
9339;30.952;120762
9340;30.956;122635
9341;30.959;117854
9342;30.962;116350
9343;30.965;124262
9344;30.969;123756
9345;30.972;125029
9346;30.975;130954
9347;30.979;116415
9348;30.982;134777
9349;30.985;119838
9350;30.989;120066
9351;30.992;121205
9352;30.995;133697
9353;30.998;123209
9354;31.002;122625
9355;31.005;123835
9356;31.008;121833
9357;31.012;128450
9358;31.015;120019
9359;31.018;123455
9360;31.022;121830
9361;31.025;129159
9362;31.028;126972
9363;31.032;125261
9364;31.035;122778
9365;31.038;120801
9366;31.041;114329
9367;31.045;125716
9368;31.048;125598
9369;31.051;132850
9370;31.055;121381
9371;31.058;121929
9372;31.061;125155
9373;31.065;128387
9374;31.068;116817
9375;31.071;126578
9376;31.075;128485
9377;31.078;125840
9378;31.081;117573
9379;31.084;124850
9380;31.088;120586
9381;31.091;137550
9382;31.094;128026
9383;31.098;122198
9384;31.101;120522
9385;31.104;117801
9386;31.108;124181
9387;31.111;123425
9388;31.114;125313
9389;31.117;117902
9390;31.121;123620
9391;31.124;135078
9392;31.127;121525
9393;31.131;128130
9394;31.134;119494
9395;31.137;120580
9396;31.141;132081
9397;31.144;117270
9398;31.147;127838
9399;31.151;119795
9400;31.154;129062
9401;31.157;122347
9402;31.160;129286
9403;31.164;122605
9404;31.167;128652
9405;31.170;111317
9406;31.174;115586
9407;31.177;131690
9408;31.181;125812
9409;31.184;125303
9410;31.187;126736
9411;31.191;127969
9412;31.194;128993
9413;31.197;127776
9414;31.200;127508
9415;31.204;111158
9416;31.207;123943
9417;31.210;121784
9418;31.214;119354
9419;31.217;114685
9420;31.220;125633
9421;31.224;124151
9422;31.227;119967
9423;31.230;120072
9424;31.233;118362
9425;31.237;116282
9426;31.240;124679
9427;31.243;120432
9428;31.247;134333
9429;31.250;126053
9430;31.253;119507
9431;31.257;117914
9432;31.260;121515
9433;31.263;121627
9434;31.267;125721
9435;31.270;121909
9436;31.273;117246
9437;31.276;129796
9438;31.280;117450
9439;31.283;122826
9440;31.286;108961
9441;31.290;125531
9442;31.293;116325
9443;31.296;123258
9444;31.300;113886
9445;31.303;116492
9446;31.306;117880
9447;31.310;118905
9448;31.313;118538
9449;31.316;117213
9450;31.319;114899
9451;31.323;118527
9452;31.326;111313
9453;31.329;111295
9454;31.333;108296
9455;31.336;109141
9456;31.339;109746
9457;31.343;124388
9458;31.346;109396
9459;31.349;107739
9460;31.352;121334
9461;31.356;111621
9462;31.359;114849
9463;31.362;114636
9464;31.366;106902
9465;31.369;110337
9466;31.372;117997
9467;31.376;118227
9468;31.379;115126
9469;31.382;106828
9470;31.386;113147
9471;31.389;120956
9472;31.392;118171
9473;31.395;112406
9474;31.399;116597
9475;31.402;107423
9476;31.405;121962
9477;31.409;114413
9478;31.412;109606
9479;31.415;108467
9480;31.419;117537
9481;31.422;109144
9482;31.426;113212
9483;31.429;113164
9484;31.432;112641
9485;31.435;116712
9486;31.439;105666
9487;31.442;115924
9488;31.445;109624
9489;31.449;107433
9490;31.452;115498
9491;31.455;109585
9492;31.459;109044
9493;31.462;115087
9494;31.465;136019
9495;31.469;113997
9496;31.472;115358
9497;31.475;108986
9498;31.478;114793
9499;31.482;124880
9500;31.485;123086
9501;31.488;114365
9502;31.492;112377
9503;31.495;112027
9504;31.498;119628
9505;31.502;113645
9506;31.505;108745
9507;31.508;110374
9508;31.511;115070
9509;31.515;108550
9510;31.518;114664
9511;31.521;113512
9512;31.525;113330
9513;31.528;123036
9514;31.531;109968
9515;31.535;115279
9516;31.538;116327
9517;31.541;116865
9518;31.545;124925
9519;31.548;125988
9520;31.551;102667
9521;31.554;118421
9522;31.558;117705
9523;31.561;121637
9524;31.564;114028
9525;31.568;116597
9526;31.571;117545
9527;31.574;121514
9528;31.578;117846
9529;31.581;113309
9530;31.584;117622
9531;31.587;122548
9532;31.591;116787
9533;31.594;113037
9534;31.597;118558
9535;31.601;122124
9536;31.604;120462
9537;31.607;114761
9538;31.611;122048
9539;31.614;121095
9540;31.617;117974
9541;31.621;110134
9542;31.624;121719
9543;31.627;117594
9544;31.630;121583
9545;31.634;121761
9546;31.637;122351
9547;31.640;120041
9548;31.644;124372
9549;31.647;114197
9550;31.650;118608
9551;31.654;115928
9552;31.657;116361
9553;31.660;128109
9554;31.664;119110
9555;31.667;121911
9556;31.670;119210
9557;31.674;132133
9558;31.677;113667
9559;31.680;118383
9560;31.684;119208
9561;31.687;121932
9562;31.690;115242
9563;31.694;114916
9564;31.697;124441
9565;31.700;122304
9566;31.704;129754
9567;31.707;117969
9568;31.710;126125
9569;31.713;126681
9570;31.717;113706
9571;31.720;126847
9572;31.723;117286
9573;31.727;119224
9574;31.730;124329
9575;31.733;117656
9576;31.737;124804
9577;31.740;129569
9578;31.743;134361
9579;31.746;116165
9580;31.750;118420
9581;31.753;126216
9582;31.756;121340
9583;31.760;121888
9584;31.763;132112
9585;31.766;119666
9586;31.770;121192
9587;31.773;117504
9588;31.776;127285
9589;31.780;124710
9590;31.783;123009
9591;31.786;123745
9592;31.789;119224
9593;31.793;121253
9594;31.796;115893
9595;31.799;119483
9596;31.803;131875
9597;31.806;125931
9598;31.809;115258
9599;31.813;115135
9600;31.816;122628
9601;31.819;115016
9602;31.822;123418
9603;31.826;126097
9604;31.829;124760
9605;31.832;129778
9606;31.836;121876
9607;31.839;120075
9608;31.842;124727
9609;31.846;115056
9610;31.849;126216
9611;31.852;124004
9612;31.856;119359
9613;31.859;123894
9614;31.862;123043
9615;31.865;130959
9616;31.869;127746
9617;31.872;128356
9618;31.875;122767
9619;31.879;115802
9620;31.882;124843
9621;31.885;128500
9622;31.889;126836
9623;31.892;121959
9624;31.895;126434
9625;31.899;128882
9626;31.902;120832
9627;31.905;119599
9628;31.908;119239
9629;31.912;125058
9630;31.915;115620
9631;31.918;127034
9632;31.922;121453
9633;31.925;121035
9634;31.929;130501
9635;31.932;127126
9636;31.935;123026
9637;31.939;115882
9638;31.942;122968
9639;31.945;119220
9640;31.948;131127
9641;31.952;119870
9642;31.955;126044
9643;31.958;120171
9644;31.962;129756
9645;31.965;131516
9646;31.968;116913
9647;31.972;125973
9648;31.975;116159
9649;31.978;124493
9650;31.981;130763
9651;31.985;121401
9652;31.988;119162
9653;31.991;118745
9654;31.995;135640
9655;31.998;129634
9656;32.001;136648
9657;32.005;120633
9658;32.008;130810
9659;32.011;119914
9660;32.015;123030
9661;32.018;123260
9662;32.021;119850
9663;32.024;127177
9664;32.028;113804
9665;32.031;121865
9666;32.034;131576
9667;32.038;119423
9668;32.041;117632
9669;32.044;126922
9670;32.048;128311
9671;32.051;134343
9672;32.054;118773
9673;32.058;135519
9674;32.061;124541
9675;32.064;122324
9676;32.067;134339
9677;32.071;120304
9678;32.074;120259
9679;32.077;118243
9680;32.081;124734
9681;32.084;122777
9682;32.087;128337
9683;32.091;119230
9684;32.094;114964
9685;32.097;126131
9686;32.100;123108
9687;32.104;135700
9688;32.107;128980
9689;32.110;127193
9690;32.114;118167
9691;32.117;123974
9692;32.120;130255
9693;32.124;121099
9694;32.127;127212
9695;32.130;128573
9696;32.134;125729
9697;32.137;122521
9698;32.140;120662
9699;32.143;127207
9700;32.147;130633
9701;32.150;139714
9702;32.153;129156
9703;32.157;111156
9704;32.160;128487
9705;32.163;127476
9706;32.167;125004
9707;32.170;123835
9708;32.174;136214
9709;32.177;129594
9710;32.180;124869
9711;32.183;123757
9712;32.187;121370
9713;32.190;136468
9714;32.193;130860
9715;32.197;116654
9716;32.200;117431
9717;32.203;125415
9718;32.207;119896
9719;32.210;128107
9720;32.213;125625
9721;32.216;128999
9722;32.220;127043
9723;32.223;128196
9724;32.226;127353
9725;32.230;119249
9726;32.233;123009
9727;32.236;120287
9728;32.240;129403
9729;32.243;125220
9730;32.246;128262
9731;32.250;126402
9732;32.253;122565
9733;32.256;120189
9734;32.259;122490
9735;32.263;119611
9736;32.266;127059
9737;32.269;120874
9738;32.273;119903
9739;32.276;112878
9740;32.279;126046
9741;32.283;121606
9742;32.286;122002
9743;32.289;123448
9744;32.293;130902
9745;32.296;129747
9746;32.299;126570
9747;32.302;129012
9748;32.306;132704
9749;32.309;127982
9750;32.312;123020
9751;32.316;123008
9752;32.319;128824
9753;32.322;115824
9754;32.326;128089
9755;32.329;123005
9756;32.332;124773
9757;32.335;132996
9758;32.339;123816
9759;32.342;128538
9760;32.345;128762
9761;32.349;127384
9762;32.352;121961
9763;32.355;121182
9764;32.359;124797
9765;32.362;125507
9766;32.365;119055
9767;32.369;128225
9768;32.372;115530
9769;32.375;117749
9770;32.378;129023
9771;32.382;119557
9772;32.385;128104
9773;32.388;127873
9774;32.392;123265
9775;32.395;116560
9776;32.398;117831
9777;32.402;123609
9778;32.405;131562
9779;32.408;121829
9780;32.411;122671
9781;32.415;126703
9782;32.418;122463
9783;32.421;119868
9784;32.425;124897
9785;32.428;126048
9786;32.432;121412
9787;32.435;118645
9788;32.438;116349
9789;32.442;131674
9790;32.445;126514
9791;32.448;128005
9792;32.451;125172
9793;32.455;126580
9794;32.458;130628
9795;32.461;122744
9796;32.465;126048
9797;32.468;133770
9798;32.471;115251
9799;32.475;118877
9800;32.478;128507
9801;32.481;116525
9802;32.485;125955
9803;32.488;122858
9804;32.491;123528
9805;32.494;124606
9806;32.498;131602
9807;32.501;122196
9808;32.504;121135
9809;32.508;126079
9810;32.511;117972
9811;32.514;124679
9812;32.518;130232
9813;32.521;121031
9814;32.524;119748
9815;32.528;115190
9816;32.531;116920
9817;32.534;116365
9818;32.537;127382
9819;32.541;124225
9820;32.544;120721
9821;32.547;127114
9822;32.551;111521
9823;32.554;123615
9824;32.557;115546
9825;32.561;129300
9826;32.564;115197
9827;32.567;117991
9828;32.570;118916
9829;32.574;123617
9830;32.577;123140
9831;32.580;118050
9832;32.584;118325
9833;32.587;113416
9834;32.590;129046
9835;32.594;123861
9836;32.597;124432
9837;32.600;123784
9838;32.604;121755
9839;32.607;116156
9840;32.610;141686
9841;32.613;123748
9842;32.617;124057
9843;32.620;124153
9844;32.623;121997
9845;32.627;118943
9846;32.630;119800
9847;32.633;135400
9848;32.637;126652
9849;32.640;122824
9850;32.643;132475
9851;32.647;122271
9852;32.650;120086
9853;32.653;122110
9854;32.656;121459
9855;32.660;124491
9856;32.663;115192
9857;32.666;122259
9858;32.670;121125
9859;32.673;122208
9860;32.677;117204
9861;32.680;127130
9862;32.683;125650
9863;32.686;128758
9864;32.690;122063
9865;32.693;124712
9866;32.696;113987
9867;32.700;122972
9868;32.703;134417
9869;32.706;124321
9870;32.710;116958
9871;32.713;110798
9872;32.716;135857
9873;32.720;121265
9874;32.723;128402
9875;32.726;118120
9876;32.729;119140
9877;32.733;119744
9878;32.736;122606
9879;32.739;115464
9880;32.743;119209
9881;32.746;123767
9882;32.749;115096
9883;32.753;116154
9884;32.756;122734
9885;32.759;124789
9886;32.763;119423
9887;32.766;127985
9888;32.769;126347
9889;32.772;123681
9890;32.776;125173
9891;32.779;113677
9892;32.782;124349
9893;32.786;125247
9894;32.789;115268
9895;32.792;126047
9896;32.796;122628
9897;32.799;113494
9898;32.802;118154
9899;32.805;126256
9900;32.809;117620
9901;32.812;133980
9902;32.815;115656
9903;32.819;132693
9904;32.822;126129
9905;32.825;124794
9906;32.829;122343
9907;32.832;116664
9908;32.835;120163
9909;32.839;133695
9910;32.842;117280
9911;32.845;123640
9912;32.848;121259
9913;32.852;129964
9914;32.855;124355
9915;32.858;128736
9916;32.862;124665
9917;32.865;120178
9918;32.868;114618
9919;32.872;121139
9920;32.875;124863
9921;32.878;128616
9922;32.882;123281
9923;32.885;122824
9924;32.888;116337
9925;32.891;118512
9926;32.895;124679
9927;32.898;123777
9928;32.901;121035
9929;32.905;116294
9930;32.908;121522
9931;32.911;126215
9932;32.915;131749
9933;32.918;128547
9934;32.921;118915
9935;32.925;121680
9936;32.928;124170
9937;32.932;130284
9938;32.935;109433
9939;32.938;120122
9940;32.942;124200
9941;32.945;122241
9942;32.948;123348
9943;32.952;126270
9944;32.955;123650
9945;32.958;117470
9946;32.961;119726
9947;32.965;129336
9948;32.968;118127
9949;32.971;132701
9950;32.975;127252
9951;32.978;121378
9952;32.981;123258
9953;32.985;131261
9954;32.988;112274
9955;32.991;138655
9956;32.995;110934
9957;32.998;131466
9958;33.001;120989
9959;33.004;118243
9960;33.008;130602
9961;33.011;114907
9962;33.014;124243
9963;33.018;125489
9964;33.021;119455
9965;33.024;122550
9966;33.028;120259
9967;33.031;130090
9968;33.034;114457
9969;33.038;119081
9970;33.041;123937
9971;33.044;122873
9972;33.047;115491
9973;33.051;142189
9974;33.054;133294
9975;33.057;122671
9976;33.061;125539
9977;33.064;128342
9978;33.067;125584
9979;33.071;122206
9980;33.074;121820
9981;33.077;128194
9982;33.080;123402
9983;33.084;126398
9984;33.087;120766
9985;33.090;129592
9986;33.094;122229
9987;33.097;120105
9988;33.100;124689
9989;33.104;117789
9990;33.107;119747
9991;33.110;121618
9992;33.114;123482
9993;33.117;119931
9994;33.120;123531
9995;33.123;123395
9996;33.127;125306
9997;33.130;131698
9998;33.133;131304
9999;33.137;122714
10000;33.140;122892
10001;33.143;132648
10002;33.147;132986
10003;33.150;119381
10004;33.153;122389
10005;33.157;132061
10006;33.160;126532
10007;33.163;123625
10008;33.166;119742
10009;33.170;118098
10010;33.173;120909
10011;33.177;128220
10012;33.180;123007
10013;33.183;128389
10014;33.187;123258
10015;33.190;126105
10016;33.193;114029
10017;33.197;115203
10018;33.200;122236
10019;33.203;130877
10020;33.206;130786
10021;33.210;125172
10022;33.213;129352
10023;33.216;126221
10024;33.220;114322
10025;33.223;110962
10026;33.226;122608
10027;33.230;119760
10028;33.233;127020
10029;33.236;118052
10030;33.239;129605
10031;33.243;127742
10032;33.246;113050
10033;33.249;131847
10034;33.253;125981
10035;33.256;120200
10036;33.259;129636
10037;33.263;127623
10038;33.266;122775
10039;33.269;120706
10040;33.273;122765
10041;33.276;122773
10042;33.279;128344
10043;33.282;131432
10044;33.286;125805
10045;33.289;122334
10046;33.292;128566
10047;33.296;132360
10048;33.299;123439
10049;33.302;123532
10050;33.306;119373
10051;33.309;128766
10052;33.312;122499
10053;33.315;113879
10054;33.319;128598
10055;33.322;126516
10056;33.325;122660
10057;33.329;126031
10058;33.332;124051
10059;33.335;119400
10060;33.339;123119
10061;33.342;124516
10062;33.345;126145
10063;33.349;136401
10064;33.352;118327
10065;33.355;128994
10066;33.358;119364
10067;33.362;125054
10068;33.365;123216
10069;33.368;116164
10070;33.372;128799
10071;33.375;120621
10072;33.378;126360
10073;33.382;119430
10074;33.385;128190
10075;33.388;124427
10076;33.392;118671
10077;33.395;130916
10078;33.398;124771
10079;33.401;123461
10080;33.405;130365
10081;33.408;125879
10082;33.411;124124
10083;33.415;126394
10084;33.418;128741
10085;33.421;124226
10086;33.425;111197
10087;33.428;127591
10088;33.432;123158
10089;33.435;118107
10090;33.438;125203
10091;33.441;125576
10092;33.445;124336
10093;33.448;121320
10094;33.451;120641
10095;33.455;112767
10096;33.458;135698
10097;33.461;133187
10098;33.465;127735
10099;33.468;124608
10100;33.471;120750
10101;33.474;123155
10102;33.478;120374
10103;33.481;122694
10104;33.484;121484
10105;33.488;127181
10106;33.491;122847
10107;33.494;120405
10108;33.498;120071
10109;33.501;126597
10110;33.504;124237
10111;33.508;122179
10112;33.511;122051
10113;33.514;116789
10114;33.517;128882
10115;33.521;123700
10116;33.524;119507
10117;33.527;126557
10118;33.531;120592
10119;33.534;122874
10120;33.537;128167
10121;33.541;126990
10122;33.544;130261
10123;33.547;118398
10124;33.550;121655
10125;33.554;129498
10126;33.557;123903
10127;33.560;121126
10128;33.564;125872
10129;33.567;123672
10130;33.570;117636
10131;33.574;116235
10132;33.577;120790
10133;33.580;120363
10134;33.584;137170
10135;33.587;120824
10136;33.590;118610
10137;33.593;129984
10138;33.597;117628
10139;33.600;116232
10140;33.603;127730
10141;33.607;125861
10142;33.610;131780
10143;33.613;122277
10144;33.617;116956
10145;33.620;112029
10146;33.623;129428
10147;33.627;124016
10148;33.630;123311
10149;33.633;127983
10150;33.636;133061
10151;33.640;119618
10152;33.643;125159
10153;33.646;120465
10154;33.650;116557
10155;33.653;127351
10156;33.656;121600
10157;33.660;113681
10158;33.663;128035
10159;33.666;120407
10160;33.669;129763
10161;33.673;124693
10162;33.676;118375
10163;33.680;118855
10164;33.683;126115
10165;33.686;128116
10166;33.690;126750
10167;33.693;118304
10168;33.696;120026
10169;33.700;129988
10170;33.703;117454
10171;33.706;134171
10172;33.709;117784
10173;33.713;118093
10174;33.716;121605
10175;33.719;132384
10176;33.723;127810
10177;33.726;123835
10178;33.729;119330
10179;33.733;117419
10180;33.736;115491
10181;33.739;114299
10182;33.743;132407
10183;33.746;126254
10184;33.749;119063
10185;33.752;128029
10186;33.756;118451
10187;33.759;120977
10188;33.762;124920
10189;33.766;118654
10190;33.769;120191
10191;33.772;122082
10192;33.776;120292
10193;33.779;127078
10194;33.782;127901
10195;33.786;116043
10196;33.789;117185
10197;33.792;134633
10198;33.795;120213
10199;33.799;123386
10200;33.802;126468
10201;33.805;129945
10202;33.809;115898
10203;33.812;117647
10204;33.815;122033
10205;33.819;127638
10206;33.822;129407
10207;33.825;117613
10208;33.828;127354
10209;33.832;129063
10210;33.835;119350
10211;33.838;117582
10212;33.842;132994
10213;33.845;119183
10214;33.848;120690
10215;33.852;120459
10216;33.855;132351
10217;33.858;119562
10218;33.862;126184
10219;33.865;118571
10220;33.868;128630
10221;33.871;125414
10222;33.875;116837
10223;33.878;119957
10224;33.881;117755
10225;33.885;118665
10226;33.888;114452
10227;33.891;113911
10228;33.895;108381
10229;33.898;103495
10230;33.901;118236
10231;33.904;107021
10232;33.908;119245
10233;33.911;114904
10234;33.914;117719
10235;33.918;111105
10236;33.921;121349
10237;33.925;118633
10238;33.928;120379
10239;33.932;107542
10240;33.935;115307
10241;33.938;115149
10242;33.942;114490
10243;33.945;112772
10244;33.948;110147
10245;33.951;119497
10246;33.955;118927
10247;33.958;122354
10248;33.961;118022
10249;33.965;125257
10250;33.968;121179
10251;33.971;112254
10252;33.975;117754
10253;33.978;107976
10254;33.981;115045
10255;33.984;122618
10256;33.988;112481
10257;33.991;109907
10258;33.994;100730
10259;33.998;110294
10260;34.001;107026
10261;34.004;110358
10262;34.008;105494
10263;34.011;114072
10264;34.014;111857
10265;34.018;112505
10266;34.021;108742
10267;34.024;119127
10268;34.027;114372
10269;34.031;115049
10270;34.034;111987
10271;34.037;113748
10272;34.041;111367
10273;34.044;114282
10274;34.047;115972
10275;34.051;114717
10276;34.054;118612
10277;34.057;115322
10278;34.061;118984
10279;34.064;107371
10280;34.067;114386
10281;34.070;123026
10282;34.074;117485
10283;34.077;104997
10284;34.080;113112
10285;34.084;113783
10286;34.087;115791
10287;34.090;118232
10288;34.094;118143
10289;34.097;107664
10290;34.100;109628
10291;34.103;118057
10292;34.107;115665
10293;34.110;117695
10294;34.113;122728
10295;34.117;112361
10296;34.120;106428
10297;34.123;118250
10298;34.127;124114
10299;34.130;111755
10300;34.133;113993
10301;34.137;119076
10302;34.140;120319
10303;34.143;118607
10304;34.146;107208
10305;34.150;106955
10306;34.153;122345
10307;34.156;115025
10308;34.160;114018
10309;34.163;121831
10310;34.166;115884
10311;34.170;123536
10312;34.173;126167
10313;34.177;114554
10314;34.180;111882
10315;34.183;112131
10316;34.186;130251
10317;34.190;127412
10318;34.193;120344
10319;34.196;116416
10320;34.200;128739
10321;34.203;123173
10322;34.206;117999
10323;34.210;118080
10324;34.213;112212
10325;34.216;118820
10326;34.219;112274
10327;34.223;116807
10328;34.226;127923
10329;34.229;121037
10330;34.233;108480
10331;34.236;120907
10332;34.239;112552
10333;34.243;129219
10334;34.246;122116
10335;34.249;124649
10336;34.253;129642
10337;34.256;115030
10338;34.259;122936
10339;34.262;116533
10340;34.266;118709
10341;34.269;118383
10342;34.272;114676
10343;34.276;130689
10344;34.279;120635
10345;34.282;111489
10346;34.286;125971
10347;34.289;122190
10348;34.292;118766
10349;34.296;125351
10350;34.299;115444
10351;34.302;117788
10352;34.305;126488
10353;34.309;123152
10354;34.312;127492
10355;34.315;118483
10356;34.319;121256
10357;34.322;122389
10358;34.325;124701
10359;34.329;120510
10360;34.332;118636
10361;34.335;126855
10362;34.338;115076
10363;34.342;123467
10364;34.345;122223
10365;34.348;120093
10366;34.352;115579
10367;34.355;118483
10368;34.358;127391
10369;34.362;111997
10370;34.365;122076
10371;34.368;113542
10372;34.372;120443
10373;34.375;115454
10374;34.378;124700
10375;34.381;127702
10376;34.385;107188
10377;34.388;125355
10378;34.391;116026
10379;34.395;124716
10380;34.398;119962
10381;34.401;115919
10382;34.405;114359
10383;34.408;129301
10384;34.411;125404
10385;34.414;119971
10386;34.418;124489
10387;34.421;113007
10388;34.425;123369
10389;34.428;118341
10390;34.431;113505
10391;34.435;117526
10392;34.438;130590
10393;34.441;110422
10394;34.445;123981
10395;34.448;131936
10396;34.451;128739
10397;34.454;118878
10398;34.458;120359
10399;34.461;130589
10400;34.464;124955
10401;34.468;128821
10402;34.471;125270
10403;34.474;118666
10404;34.478;131130
10405;34.481;116758
10406;34.484;108831
10407;34.488;132161
10408;34.491;121539
10409;34.494;121867
10410;34.497;119851
10411;34.501;128263
10412;34.504;127401
10413;34.507;124703
10414;34.511;128918
10415;34.514;122588
10416;34.517;124006
10417;34.521;133763
10418;34.524;125576
10419;34.527;131684
10420;34.531;127994
10421;34.534;123387
10422;34.537;123681
10423;34.540;124691
10424;34.544;119844
10425;34.547;126176
10426;34.550;117586
10427;34.554;129664
10428;34.557;121546
10429;34.560;124937
10430;34.564;123771
10431;34.567;117864
10432;34.570;129881
10433;34.573;119756
10434;34.577;118504
10435;34.580;111399
10436;34.583;118574
10437;34.587;117341
10438;34.590;125967
10439;34.593;114538
10440;34.597;110674
10441;34.600;118581
10442;34.603;126293
10443;34.607;122671
10444;34.610;124031
10445;34.613;107764
10446;34.616;128877
10447;34.620;128535
10448;34.623;120969
10449;34.626;117690
10450;34.630;121464
10451;34.633;122275
10452;34.636;114244
10453;34.640;121847
10454;34.643;126997
10455;34.646;122000
10456;34.650;117287
10457;34.653;122089
10458;34.656;122640
10459;34.659;127906
10460;34.663;128256
10461;34.666;131687
10462;34.669;123110
10463;34.673;126320
10464;34.677;116202
10465;34.680;111276
10466;34.683;131519
10467;34.687;122595
10468;34.690;122879
10469;34.693;125767
10470;34.696;115593
10471;34.700;120004
10472;34.703;122464
10473;34.706;115838
10474;34.710;121769
10475;34.713;121235
10476;34.716;116642
10477;34.720;114783
10478;34.723;122891
10479;34.726;128766
10480;34.729;122172
10481;34.733;114214
10482;34.736;124958
10483;34.739;133515
10484;34.743;118357
10485;34.746;125142
10486;34.749;110707
10487;34.753;123524
10488;34.756;117458
10489;34.759;121238
10490;34.763;126925
10491;34.766;123275
10492;34.769;113545
10493;34.772;118907
10494;34.776;120593
10495;34.779;126469
10496;34.782;113534
10497;34.786;125246
10498;34.789;119083
10499;34.792;119394
10500;34.796;119268
10501;34.799;127597
10502;34.802;120458
10503;34.806;116806
10504;34.809;126209
10505;34.812;126665
10506;34.815;115170
10507;34.819;130325
10508;34.822;115282
10509;34.825;124330
10510;34.829;129774
10511;34.832;123061
10512;34.835;116664
10513;34.839;119559
10514;34.842;120340
10515;34.845;121882
10516;34.848;115622
10517;34.852;127526
10518;34.855;113983
10519;34.858;123059
10520;34.862;110587
10521;34.865;132639
10522;34.868;115675
10523;34.872;113095
10524;34.875;111551
10525;34.878;126116
10526;34.882;131940
10527;34.885;118784
10528;34.888;123257
10529;34.891;115589
10530;34.895;126486
10531;34.898;113505
10532;34.901;113262
10533;34.905;118104
10534;34.908;121225
10535;34.911;128063
10536;34.915;113640
10537;34.918;112663
10538;34.921;130264
10539;34.925;123410
10540;34.928;120847
10541;34.931;128243
10542;34.935;119956
10543;34.938;130284
10544;34.941;126499
10545;34.945;126737
10546;34.948;130337
10547;34.951;129963
10548;34.955;120317
10549;34.958;123853
10550;34.961;114708
10551;34.964;119418
10552;34.968;119291
10553;34.971;125428
10554;34.974;128847
10555;34.978;119812
10556;34.981;121017
10557;34.984;116745
10558;34.988;117952
10559;34.991;117729
10560;34.994;122113
10561;34.998;126733
10562;35.001;115513
10563;35.004;112667
10564;35.007;125558
10565;35.011;118557
10566;35.014;120167
10567;35.017;120239
10568;35.021;125260
10569;35.024;121127
10570;35.027;119848
10571;35.031;118868
10572;35.034;121469
10573;35.037;127506
10574;35.047;118285
10575;35.050;38928
10576;35.054;1031
10577;35.057;337
10578;35.060;333
10579;35.064;405
10580;35.067;314
10581;35.070;358
10582;35.074;344
10583;35.077;358
10584;35.080;304
10585;35.083;336
10586;35.087;408
10587;35.090;355
10588;35.093;275
10589;35.097;859
10590;35.100;254
10591;35.103;253
10592;35.107;388
10593;35.110;277
10594;35.113;430
10595;35.117;281
10596;35.120;312
10597;35.123;335
10598;35.126;399
10599;35.130;386
10600;35.133;289
10601;35.136;306
10602;35.140;332
10603;35.143;347
10604;35.146;462
10605;35.150;482
10606;35.153;334
10607;35.156;579
10608;35.160;457
10609;35.163;360
10610;35.166;288
10611;35.169;296
10612;35.173;390
10613;35.176;379
10614;35.180;441
10615;35.183;351
10616;35.186;500
10617;35.190;363
10618;35.193;335
10619;35.196;373
10620;35.200;376
10621;35.203;325
10622;35.206;301
10623;35.209;269
10624;35.213;313
10625;35.216;359
10626;35.219;342
10627;35.223;394
10628;35.226;320
10629;35.229;401
10630;35.233;1608
10631;35.236;3850
10632;35.239;309
10633;35.242;270
10634;35.246;419
10635;35.249;176
10636;35.252;268
10637;35.256;239
10638;35.259;290
10639;35.262;332
10640;35.266;447
10641;35.269;192
10642;35.272;292
10643;35.276;207
10644;35.279;362
10645;35.282;377
10646;35.285;316
10647;35.289;536
10648;35.292;439
10649;35.295;205
10650;35.299;350
10651;35.302;832
10652;35.305;627
10653;35.309;248
10654;35.312;290
10655;35.315;317
10656;35.318;298
10657;35.322;413
10658;35.325;492
10659;35.328;286
10660;35.332;309
10661;35.335;399
10662;35.338;288
10663;35.342;418
10664;35.345;203
10665;35.348;341
10666;35.352;379
10667;35.355;193
10668;35.358;1945
10669;35.361;196
10670;35.365;289
10671;35.368;373
10672;35.371;365
10673;35.375;399
10674;35.378;340
10675;35.381;348
10676;35.385;455
10677;35.388;322
10678;35.391;289
10679;35.395;273
10680;35.398;356
10681;35.401;317
10682;35.404;317
10683;35.408;247
10684;35.411;293
10685;35.414;404
10686;35.418;292
10687;35.421;427
10688;35.425;338
10689;35.428;379
10690;35.431;426
10691;35.435;316
10692;35.438;325
10693;35.441;2306
10694;35.444;295
10695;35.448;270
10696;35.451;346
10697;35.454;285
10698;35.458;279
10699;35.461;399
10700;35.464;327
10701;35.468;1749
10702;35.471;232
10703;35.474;237
10704;35.477;333
10705;35.481;410
10706;35.484;288
10707;35.487;272
10708;35.491;502
10709;35.494;245
10710;35.497;298
10711;35.501;399
10712;35.504;346
10713;35.507;350
10714;35.511;323
10715;35.514;273
10716;35.517;3179
10717;35.520;360
10718;35.524;356
10719;35.527;384
10720;35.530;761
10721;35.534;343
10722;35.537;408
10723;35.540;391
10724;35.544;254
10725;35.547;267
10726;35.550;395
10727;35.554;360
10728;35.557;308
10729;35.560;342
10730;35.563;257
10731;35.567;373
10732;35.570;330
10733;35.573;290
10734;35.577;274
10735;35.580;341
10736;35.583;251
10737;35.587;380
10738;35.590;357
10739;35.593;290
10740;35.596;313
10741;35.600;381
10742;35.603;322
10743;35.606;317
10744;35.610;337
10745;35.613;239
10746;35.616;327
10747;35.620;394
10748;35.623;350
10749;35.626;263
10750;35.630;388
10751;35.633;406
10752;35.636;384
10753;35.639;367
10754;35.643;437
10755;35.646;390
10756;35.649;333
10757;35.653;213
10758;35.656;413
10759;35.659;2532
10760;35.663;311
10761;35.666;315
10762;35.669;282
10763;35.673;333
10764;35.676;292
10765;35.679;306
10766;35.683;494
10767;35.686;187
10768;35.689;457
10769;35.693;342
10770;35.696;362
10771;35.699;464
10772;35.703;262
10773;35.706;315
10774;35.709;285
10775;35.712;323
10776;35.716;363
10777;35.719;310
10778;35.722;256
10779;35.726;459
10780;35.729;353
10781;35.732;212
10782;35.736;386
10783;35.739;337
10784;35.742;424
10785;35.746;348
10786;35.749;228
10787;35.752;438
10788;35.755;316
10789;35.759;300
10790;35.762;292
10791;35.765;340
10792;35.769;518
10793;35.772;463
10794;35.775;309
10795;35.779;453
10796;35.782;304
10797;35.785;380
10798;35.789;288
10799;35.792;479
10800;35.795;471
10801;35.798;283
10802;35.802;401
10803;35.805;250
10804;35.808;329
10805;35.812;318
10806;35.815;565
10807;35.818;260
10808;35.822;280
10809;35.825;328
10810;35.828;259
10811;35.831;307
10812;35.835;421
10813;35.838;345
10814;35.841;233
10815;35.845;274
10816;35.848;429
10817;35.851;267
10818;35.855;340
10819;35.858;514
10820;35.861;408
10821;35.865;2718
10822;35.868;350
10823;35.871;353
10824;35.874;365
10825;35.878;256
10826;35.881;404
10827;35.884;309
10828;35.888;305
10829;35.891;371
10830;35.894;328
10831;35.898;390
10832;35.901;415
10833;35.904;344
10834;35.907;350
10835;35.911;360
10836;35.914;297
10837;35.917;472
10838;35.921;317
10839;35.924;377
10840;35.928;306
10841;35.931;585
10842;35.934;302
10843;35.938;272
10844;35.941;318
10845;35.944;441
10846;35.947;345
10847;35.951;445
10848;35.954;394
10849;35.957;433
10850;35.961;300
10851;35.964;414
10852;35.967;413
10853;35.971;323
10854;35.974;457
10855;35.977;409
10856;35.981;355
10857;35.984;312
10858;35.987;435
10859;35.990;367
10860;35.994;299
10861;35.997;342
10862;36.000;320
10863;36.004;281
10864;36.007;420
10865;36.010;347
10866;36.014;404
10867;36.017;401
10868;36.020;493
10869;36.024;306
10870;36.027;515
10871;36.030;408
10872;36.033;310
10873;36.037;285
10874;36.040;314
10875;36.043;313
10876;36.047;320
10877;36.050;310
10878;36.053;262
10879;36.057;237
10880;36.060;275
10881;36.063;216
10882;36.066;260
10883;36.070;223
10884;36.073;337
10885;36.076;263
10886;36.080;385
10887;36.083;307
10888;36.086;234
10889;36.090;254
10890;36.093;478
10891;36.096;375
10892;36.100;347
10893;36.103;309
10894;36.106;273
10895;36.109;558
10896;36.113;379
10897;36.116;267
10898;36.119;306
10899;36.123;503
10900;36.126;429
10901;36.129;221
10902;36.133;372
10903;36.136;301
10904;36.139;248
10905;36.142;249
10906;36.146;214
10907;36.149;204
10908;36.152;374
10909;36.156;295
10910;36.159;253
10911;36.162;462
10912;36.166;343
10913;36.169;365
10914;36.172;410
10915;36.176;479
10916;36.180;808
10917;36.183;329
10918;36.186;352
10919;36.189;426
10920;36.193;475
10921;36.196;385
10922;36.199;300
10923;36.203;432
10924;36.206;297
10925;36.209;343
10926;36.213;287
10927;36.216;404
10928;36.219;272
10929;36.222;379
10930;36.226;324
10931;36.229;371
10932;36.232;248
10933;36.236;1053
10934;36.239;268
10935;36.242;311
10936;36.246;354
10937;36.249;490
10938;36.252;293
10939;36.256;407
10940;36.259;422
10941;36.262;327
10942;36.265;345
10943;36.269;256
10944;36.272;275
10945;36.275;242
10946;36.279;309
10947;36.282;530
10948;36.285;257
10949;36.289;288
10950;36.292;217
10951;36.295;309
10952;36.299;2219
10953;36.302;476
10954;36.305;364
10955;36.308;243
10956;36.312;375
10957;36.315;278
10958;36.318;354
10959;36.322;406
10960;36.325;315
10961;36.328;579
10962;36.332;250
10963;36.335;503
10964;36.338;253
10965;36.341;409
10966;36.345;335
10967;36.348;424
10968;36.351;329
10969;36.355;267
10970;36.358;396
10971;36.361;333
10972;36.365;390
10973;36.368;269
10974;36.371;283
10975;36.375;317
10976;36.378;313
10977;36.381;309
10978;36.384;337
10979;36.388;385
10980;36.391;375
10981;36.394;468
10982;36.398;372
10983;36.401;309
10984;36.404;261
10985;36.408;299
10986;36.411;314
10987;36.414;265
10988;36.417;406
10989;36.421;376
10990;36.424;341
10991;36.428;401
10992;36.431;288
10993;36.434;256
10994;36.438;354
10995;36.441;264
10996;36.444;274
10997;36.448;332
10998;36.451;342
10999;36.454;370
11000;36.457;294
11001;36.461;334
11002;36.464;306
11003;36.467;266
11004;36.471;394
11005;36.474;346
11006;36.477;601
11007;36.481;324
11008;36.484;365
11009;36.487;246
11010;36.491;1947
11011;36.494;324
11012;36.497;286
11013;36.500;242
11014;36.504;965
11015;36.507;314
11016;36.510;394
11017;36.514;199
11018;36.517;549
11019;36.520;288
11020;36.524;304
11021;36.527;965
11022;36.530;264
11023;36.534;356
11024;36.537;305
11025;36.540;395
11026;36.543;414
11027;36.547;255
11028;36.550;318
11029;36.553;509
11030;36.557;264
11031;36.560;242
11032;36.563;2570
11033;36.567;423
11034;36.570;309
11035;36.573;345
11036;36.576;248
11037;36.580;300
11038;36.583;258
11039;36.586;358
11040;36.590;899
11041;36.593;362
11042;36.596;255
11043;36.600;342
11044;36.603;384
11045;36.606;253
11046;36.610;389
11047;36.613;291
11048;36.616;328
11049;36.619;339
11050;36.623;2926
11051;36.626;358
11052;36.629;288
11053;36.633;353
11054;36.636;239
11055;36.639;302
11056;36.643;275
11057;36.646;315
11058;36.649;644
11059;36.653;330
11060;36.656;310
11061;36.659;302
11062;36.662;281
11063;36.666;266
11064;36.669;317
11065;36.673;326
11066;36.676;239
11067;36.680;513
11068;36.683;437
11069;36.686;323
11070;36.690;218
11071;36.693;255
11072;36.696;409
11073;36.699;459
11074;36.703;349
11075;36.706;291
11076;36.709;326
11077;36.713;245
11078;36.716;245
11079;36.719;321
11080;36.723;335
11081;36.726;325
11082;36.729;274
11083;36.732;264
11084;36.736;445
11085;36.739;437
11086;36.742;240
11087;36.746;671
11088;36.749;364
11089;36.752;345
11090;36.756;310
11091;36.759;333
11092;36.762;479
11093;36.766;361
11094;36.769;443
11095;36.772;317
11096;36.775;248
11097;36.779;327
11098;36.782;483
11099;36.785;202
11100;36.789;315
11101;36.792;332
11102;36.795;251
11103;36.799;468
11104;36.802;352
11105;36.805;701
11106;36.809;345
11107;36.812;262
11108;36.815;284
11109;36.818;295
11110;36.822;294
11111;36.825;282
11112;36.828;235
11113;36.832;306
11114;36.835;315
11115;36.838;356
11116;36.842;284
11117;36.845;502
11118;36.848;242
11119;36.852;334
11120;36.855;786
11121;36.858;202
11122;36.861;259
11123;36.865;287
11124;36.868;397
11125;36.871;432
11126;36.875;379
11127;36.878;278
11128;36.881;311
11129;36.885;309
11130;36.888;359
11131;36.891;312
11132;36.895;275
11133;36.898;252
11134;36.901;346
11135;36.904;363
11136;36.908;254
11137;36.911;224
11138;36.914;357
11139;36.918;275
11140;36.921;445
11141;36.925;284
11142;36.928;445
11143;36.931;278
11144;36.935;343
11145;36.938;662
11146;36.941;607
11147;36.944;237
11148;36.948;294
11149;36.951;358
11150;36.954;435
11151;36.958;391
11152;36.961;233
11153;36.964;267
11154;36.968;320
11155;36.971;269
11156;36.974;329
11157;36.977;286
11158;36.981;249
11159;36.984;210
11160;36.987;320
11161;36.991;623
11162;36.994;328
11163;36.997;2258
11164;37.001;459
11165;37.004;393
11166;37.007;282
11167;37.011;461
11168;37.014;1787
11169;37.017;362
11170;37.020;247
11171;37.024;396
11172;37.027;478
11173;37.030;264
11174;37.034;353
11175;37.037;468
11176;37.040;425
11177;37.044;279
11178;37.047;463
11179;37.050;381
11180;37.054;348
11181;37.057;401
11182;37.060;559
11183;37.063;309
11184;37.067;258
11185;37.070;404
11186;37.073;308
11187;37.077;328
11188;37.080;381
11189;37.083;406
11190;37.087;476
11191;37.090;453
11192;37.093;322
11193;37.096;278
11194;37.100;276
11195;37.103;1145
11196;37.106;333
11197;37.110;361
11198;37.113;418
11199;37.116;265
11200;37.120;315
11201;37.123;397
11202;37.126;239
11203;37.130;329
11204;37.133;392
11205;37.136;385
11206;37.139;489
11207;37.143;293
11208;37.146;323
11209;37.149;269
11210;37.153;398
11211;37.156;245
11212;37.159;342
11213;37.163;416
11214;37.166;371
11215;37.169;286
11216;37.173;321
11217;37.176;439
11218;37.179;382
11219;37.183;309
11220;37.186;341
11221;37.189;354
11222;37.193;401
11223;37.196;2563
11224;37.199;294
11225;37.203;449
11226;37.206;312
11227;37.209;2518
11228;37.212;304
11229;37.216;254
11230;37.219;334
11231;37.222;348
11232;37.226;496
11233;37.229;315
11234;37.232;451
11235;37.236;375
11236;37.239;393
11237;37.242;408
11238;37.246;299
11239;37.249;423
11240;37.252;394
11241;37.255;789
11242;37.259;357
11243;37.262;357
11244;37.265;246
11245;37.269;317
11246;37.272;401
11247;37.275;378
11248;37.279;285
11249;37.282;353
11250;37.285;564
11251;37.289;546
11252;37.292;382
11253;37.295;342
11254;37.298;376
11255;37.302;356
11256;37.305;445
11257;37.308;367
11258;37.312;301
11259;37.315;288
11260;37.318;258
11261;37.322;249
11262;37.325;299
11263;37.328;557
11264;37.331;270
11265;37.335;433
11266;37.338;350
11267;37.341;436
11268;37.345;350
11269;37.348;284
11270;37.351;418
11271;37.355;265
11272;37.358;461
11273;37.361;593
11274;37.365;1990
11275;37.368;472
11276;37.371;2148
11277;37.374;393
11278;37.378;456
11279;37.381;264
11280;37.384;288
11281;37.388;353
11282;37.391;288
11283;37.394;404
11284;37.398;337
11285;37.401;232
11286;37.404;373
11287;37.408;345
11288;37.411;371
11289;37.414;1268
11290;37.417;411
11291;37.421;291
11292;37.424;211
11293;37.428;388
11294;37.431;358
11295;37.434;255
11296;37.438;304
11297;37.441;293
11298;37.444;354
11299;37.448;333
11300;37.451;282
11301;37.454;370
11302;37.457;269
11303;37.461;441
11304;37.464;260
11305;37.467;432
11306;37.471;249
11307;37.474;467
11308;37.477;385
11309;37.481;282
11310;37.484;333
11311;37.487;283
11312;37.490;361
11313;37.494;665
11314;37.497;265
11315;37.500;242
11316;37.504;438
11317;37.507;378
11318;37.510;237
11319;37.514;323
11320;37.517;314
11321;37.520;301
11322;37.524;401
11323;37.527;419
11324;37.530;291
11325;37.533;227
11326;37.537;336
11327;37.540;430
11328;37.543;320
11329;37.547;446
11330;37.550;349
11331;37.553;356
11332;37.557;356
11333;37.560;351
11334;37.563;501
11335;37.566;262
11336;37.570;326
11337;37.573;339
11338;37.576;364
11339;37.580;297
11340;37.583;326
11341;37.586;325
11342;37.590;490
11343;37.593;275
11344;37.596;368
11345;37.600;371
11346;37.603;399
11347;37.606;320
11348;37.609;447
11349;37.613;382
11350;37.616;309
11351;37.619;417
11352;37.623;318
11353;37.626;338
11354;37.629;304
11355;37.633;394
11356;37.636;327
11357;37.639;307
11358;37.643;281
11359;37.646;465
11360;37.649;319
11361;37.652;275
11362;37.656;450
11363;37.659;280
11364;37.662;396
11365;37.666;425
11366;37.669;353
11367;37.672;308
11368;37.676;451
11369;37.679;391
11370;37.683;438
11371;37.686;341
11372;37.689;367
11373;37.693;316
11374;37.696;342
11375;37.699;297
11376;37.703;327
11377;37.706;401
11378;37.709;421
11379;37.712;298
11380;37.716;411
11381;37.719;419
11382;37.722;338
11383;37.726;374
11384;37.729;217
11385;37.732;311
11386;37.736;356
11387;37.739;399
11388;37.742;358
11389;37.745;516
11390;37.749;411
11391;37.752;343
11392;37.755;295
11393;37.759;412
11394;37.762;301
11395;37.765;317
11396;37.769;377
11397;37.772;298
11398;37.775;224
11399;37.779;295
11400;37.782;323
11401;37.785;483
11402;37.788;430
11403;37.792;458
11404;37.795;428
11405;37.798;224
11406;37.802;301
11407;37.805;497
11408;37.808;232
11409;37.812;334
11410;37.815;173
11411;37.818;369
11412;37.822;312
11413;37.825;498
11414;37.828;344
11415;37.831;388
11416;37.835;331
11417;37.838;287
11418;37.841;259
11419;37.845;243
11420;37.848;465
11421;37.851;269
11422;37.855;432
11423;37.858;264
11424;37.861;337
11425;37.864;340
11426;37.868;383
11427;37.871;320
11428;37.874;309
11429;37.878;236
11430;37.881;225
11431;37.884;336
11432;37.888;365
11433;37.891;215
11434;37.894;429
11435;37.898;362
11436;37.901;233
11437;37.904;393
11438;37.907;262
11439;37.911;807
11440;37.914;557
11441;37.917;288
11442;37.921;238
11443;37.924;301
11444;37.928;421
11445;37.931;213
11446;37.934;309
11447;37.938;326
11448;37.941;511
11449;37.944;305
11450;37.947;305
11451;37.951;342
11452;37.954;227
11453;37.957;293
11454;37.961;361
11455;37.964;388
11456;37.967;1527
11457;37.971;323
11458;37.974;340
11459;37.977;212
11460;37.980;582
11461;37.984;391
11462;37.987;325
11463;37.990;345
11464;37.994;303
11465;37.997;326
11466;38.000;303
11467;38.004;264
11468;38.007;625
11469;38.010;248
11470;38.014;732
11471;38.017;179
11472;38.020;1784
11473;38.023;389
11474;38.027;346
11475;38.030;449
11476;38.033;423
11477;38.037;370
11478;38.040;425
11479;38.043;295
11480;38.047;383
11481;38.050;326
11482;38.053;284
11483;38.057;3246
11484;38.060;365
11485;38.063;274
11486;38.066;380
11487;38.070;315
11488;38.073;252
11489;38.076;308
11490;38.080;327
11491;38.083;351
11492;38.086;256
11493;38.090;567
11494;38.093;489
11495;38.096;395
11496;38.099;309
11497;38.103;274
11498;38.106;362
11499;38.109;360
11500;38.113;264
11501;38.116;351
11502;38.119;332
11503;38.123;229
11504;38.126;817
11505;38.129;320
11506;38.133;628
11507;38.136;286
11508;38.139;275
11509;38.142;312
11510;38.146;211
11511;38.149;290
11512;38.152;407
11513;38.156;347
11514;38.159;653
11515;38.162;381
11516;38.166;376
11517;38.169;321
11518;38.172;362
11519;38.176;341
11520;38.179;336
11521;38.182;393
11522;38.186;260
11523;38.189;413
11524;38.192;291
11525;38.196;356
11526;38.199;162
11527;38.202;356
11528;38.206;330
11529;38.209;281
11530;38.212;328
11531;38.215;200
11532;38.219;345
11533;38.222;260
11534;38.225;288
11535;38.229;259
11536;38.232;566
11537;38.235;283
11538;38.239;333
11539;38.242;367
11540;38.245;366
11541;38.249;314
11542;38.252;519
11543;38.255;401
11544;38.258;295
11545;38.262;374
11546;38.265;360
11547;38.268;353
11548;38.272;394
11549;38.275;255
11550;38.278;316
11551;38.282;276
11552;38.285;396
11553;38.288;498
11554;38.292;333
11555;38.295;469
11556;38.298;303
11557;38.301;287
11558;38.305;259
11559;38.308;306
11560;38.311;600
11561;38.315;391
11562;38.318;301
11563;38.321;457
11564;38.325;361
11565;38.328;365
11566;38.331;352
11567;38.334;319
11568;38.338;327
11569;38.341;334
11570;38.344;547
11571;38.348;277
11572;38.351;482
11573;38.354;276
11574;38.358;361
11575;38.361;334
11576;38.364;344
11577;38.368;414
11578;38.371;460
11579;38.374;256
11580;38.377;291
11581;38.381;294
11582;38.384;323
11583;38.387;313
11584;38.391;351
11585;38.394;490
11586;38.397;339
11587;38.401;344
11588;38.404;336
11589;38.407;277
11590;38.411;402
11591;38.414;329
11592;38.417;317
11593;38.420;267
11594;38.424;407
11595;38.427;335
11596;38.431;340
11597;38.434;394
11598;38.437;404
11599;38.441;361
11600;38.444;253
11601;38.447;379
11602;38.451;327
11603;38.454;340
11604;38.457;331
11605;38.460;323
11606;38.464;389
11607;38.467;386
11608;38.470;336
11609;38.474;243
11610;38.477;406
11611;38.480;526
11612;38.484;283
11613;38.487;636
11614;38.490;335
11615;38.493;253
11616;38.497;265
11617;38.500;391
11618;38.503;379
11619;38.507;308
11620;38.510;332
11621;38.513;259
11622;38.517;385
11623;38.520;751
11624;38.523;295
11625;38.527;338
11626;38.530;291
11627;38.533;245
11628;38.536;430
11629;38.540;271
11630;38.543;269
11631;38.546;343
11632;38.550;299
11633;38.553;348
11634;38.556;386
11635;38.560;378
11636;38.563;298
11637;38.566;447
11638;38.569;366
11639;38.573;280
11640;38.576;384
11641;38.579;306
11642;38.583;361
11643;38.586;283
11644;38.589;409
11645;38.593;439
11646;38.596;312
11647;38.599;4618
11648;38.603;394
11649;38.606;413
11650;38.609;276
11651;38.612;355
11652;38.616;391
11653;38.619;255
11654;38.622;291
11655;38.626;459
11656;38.629;278
11657;38.632;387
11658;38.636;253
11659;38.639;228
11660;38.642;288
11661;38.646;220
11662;38.649;324
11663;38.652;1021
11664;38.655;292
11665;38.659;405
11666;38.662;695
11667;38.665;296
11668;38.669;404
11669;38.672;349
11670;38.676;348
11671;38.679;285
11672;38.682;342
11673;38.686;437
11674;38.689;367
11675;38.692;410
11676;38.695;283
11677;38.699;362
11678;38.702;371
11679;38.705;325
11680;38.709;1466
11681;38.712;301
11682;38.715;307
11683;38.719;527
11684;38.722;306
11685;38.725;542
11686;38.728;387
11687;38.732;330
11688;38.735;229
11689;38.738;299
11690;38.742;444
11691;38.745;233
11692;38.748;349
11693;38.752;432
11694;38.755;367
11695;38.758;287
11696;38.762;282
11697;38.765;388
11698;38.768;304
11699;38.771;616
11700;38.775;247
11701;38.778;381
11702;38.781;314
11703;38.785;299
11704;38.788;235
11705;38.791;292
11706;38.795;212
11707;38.798;302
11708;38.801;333
11709;38.804;339
11710;38.808;252
11711;38.811;364
11712;38.814;376
11713;38.818;372
11714;38.821;250
11715;38.824;385
11716;38.828;402
11717;38.831;296
11718;38.834;419
11719;38.838;238
11720;38.841;276
11721;38.844;204
11722;38.847;278
11723;38.851;368
11724;38.854;287
11725;38.857;280
11726;38.861;249
11727;38.864;311
11728;38.867;483
11729;38.871;384
11730;38.874;338
11731;38.877;269
11732;38.881;319
11733;38.884;419
11734;38.887;450
11735;38.890;370
11736;38.894;313
11737;38.897;364
11738;38.900;1382
11739;38.904;317
11740;38.907;295
11741;38.910;424
11742;38.914;391
11743;38.917;292
11744;38.920;319
11745;38.924;446
11746;38.927;386
11747;38.930;313
11748;38.934;645
11749;38.937;483
11750;38.940;304
11751;38.944;413
11752;38.947;280
11753;38.950;287
11754;38.954;387
11755;38.957;335
11756;38.960;275
11757;38.963;282
11758;38.967;374
11759;38.970;358
11760;38.973;409
11761;38.977;336
11762;38.980;432
11763;38.983;310
11764;38.987;460
11765;38.990;337
11766;38.993;400
11767;38.997;304
11768;39.000;247
11769;39.003;227
11770;39.006;339
11771;39.010;380
11772;39.013;344
11773;39.016;286
11774;39.020;330
11775;39.023;390
11776;39.026;270
11777;39.030;326
11778;39.033;207
11779;39.036;349
11780;39.040;376
11781;39.043;436
11782;39.046;249
11783;39.049;260
11784;39.053;286
11785;39.056;226
11786;39.059;396
11787;39.063;284
11788;39.066;228
11789;39.069;484
11790;39.073;268
11791;39.076;281
11792;39.079;270
11793;39.082;308
11794;39.086;467
11795;39.089;537
11796;39.092;345
11797;39.096;210
11798;39.099;522
11799;39.102;247
11800;39.106;411
11801;39.109;293
11802;39.112;338
11803;39.116;307
11804;39.119;436
11805;39.122;344
11806;39.125;332
11807;39.129;355
11808;39.132;360
11809;39.135;422
11810;39.139;252
11811;39.142;297
11812;39.145;277
11813;39.149;221
11814;39.152;414
11815;39.155;1002
11816;39.158;447
11817;39.162;380
11818;39.165;248
11819;39.168;301
11820;39.172;235
11821;39.175;313
11822;39.179;313
11823;39.182;209
11824;39.185;210
11825;39.189;2469
11826;39.192;221
11827;39.195;321
11828;39.198;579
11829;39.202;318
11830;39.205;420
11831;39.208;362
11832;39.212;323
11833;39.215;389
11834;39.218;392
11835;39.222;360
11836;39.225;234
11837;39.228;371
11838;39.232;342
11839;39.235;386
11840;39.238;346
11841;39.241;308
11842;39.245;305
11843;39.248;271
11844;39.251;377
11845;39.255;262
11846;39.258;255
11847;39.261;393
11848;39.265;414
11849;39.268;306
11850;39.271;263
11851;39.275;399
11852;39.278;376
11853;39.281;258
11854;39.284;347
11855;39.288;447
11856;39.291;327
11857;39.294;283
11858;39.298;468
11859;39.301;427
11860;39.304;413
11861;39.308;308
11862;39.311;304
11863;39.314;1548
11864;39.317;280
11865;39.321;315
11866;39.324;275
11867;39.327;286
11868;39.331;279
11869;39.334;280
11870;39.337;247
11871;39.341;316
11872;39.344;316
11873;39.347;255
11874;39.351;302
11875;39.354;387
11876;39.357;653
11877;39.360;193
11878;39.364;319
11879;39.367;353
11880;39.370;552
11881;39.374;248
11882;39.377;280
11883;39.380;270
11884;39.384;419
11885;39.387;320
11886;39.390;369
11887;39.393;321
11888;39.397;273
11889;39.400;258
11890;39.403;352
11891;39.407;377
11892;39.410;386
11893;39.413;341
11894;39.417;244
11895;39.420;456
11896;39.424;375
11897;39.427;316
11898;39.430;330
11899;39.433;387
11900;39.437;409
11901;39.440;382
11902;39.443;339
11903;39.447;453
11904;39.450;370
11905;39.453;275
11906;39.457;362
11907;39.460;461
11908;39.463;388
11909;39.467;810
11910;39.470;291
11911;39.473;317
11912;39.476;481
11913;39.480;362
11914;39.483;330
11915;39.486;207
11916;39.490;287
11917;39.493;236
11918;39.496;324
11919;39.500;321
11920;39.503;328
11921;39.506;259
11922;39.510;334
11923;39.513;301
11924;39.516;365
11925;39.519;402
11926;39.523;373
11927;39.526;313
11928;39.529;341
11929;39.533;355
11930;39.536;348
11931;39.539;313
11932;39.543;388
11933;39.546;252
11934;39.549;354
11935;39.552;258
11936;39.556;414
11937;39.559;375
11938;39.562;278
11939;39.566;417
11940;39.569;373
11941;39.572;427
11942;39.576;294
11943;39.579;328
11944;39.582;341
11945;39.586;327
11946;39.589;369
11947;39.592;388
11948;39.595;434
11949;39.599;434
11950;39.602;359
11951;39.605;289
11952;39.609;280
11953;39.612;444
11954;39.615;260
11955;39.619;337
11956;39.622;281
11957;39.625;290
11958;39.629;434
11959;39.632;300
11960;39.635;340
11961;39.638;372
11962;39.642;394
11963;39.645;521
11964;39.648;436
11965;39.652;376
11966;39.655;325
11967;39.658;304
11968;39.662;509
11969;39.665;288
11970;39.668;286
11971;39.671;294
11972;39.675;361
11973;39.678;271
11974;39.682;328
11975;39.685;333
11976;39.688;344
11977;39.692;296
11978;39.695;239
11979;39.698;279
11980;39.702;332
11981;39.705;317
11982;39.708;368
11983;39.711;398
11984;39.715;307
11985;39.718;397
11986;39.721;329
11987;39.725;398
11988;39.728;197
11989;39.731;342
11990;39.735;342
11991;39.738;267
11992;39.741;387
11993;39.745;326
11994;39.748;302
11995;39.751;569
11996;39.754;400
11997;39.758;238
11998;39.761;322
11999;39.764;288
12000;39.768;294
12001;39.771;330
12002;39.774;287
12003;39.778;333
12004;39.781;275
12005;39.784;398
12006;39.787;261
12007;39.791;336
12008;39.794;291
12009;39.797;334
12010;39.801;386
12011;39.804;307
12012;39.807;250
12013;39.811;249
12014;39.814;363
12015;39.817;258
12016;39.821;340
12017;39.824;282
12018;39.827;191
12019;39.830;326
12020;39.834;327
12021;39.837;350
12022;39.840;305
12023;39.844;265
12024;39.847;287
12025;39.850;453
12026;39.854;348
12027;39.857;369
12028;39.860;280
12029;39.864;277
12030;39.867;287
12031;39.870;276
12032;39.873;230
12033;39.877;359
12034;39.880;401
12035;39.883;376
12036;39.887;306
12037;39.890;269
12038;39.893;571
12039;39.897;440
12040;39.900;643
12041;39.903;307
12042;39.906;278
12043;39.910;383
12044;39.913;325
12045;39.916;233
12046;39.920;247
12047;39.924;367
12048;39.927;245
12049;39.930;322
12050;39.934;362
12051;39.937;465
12052;39.940;288
12053;39.943;296
12054;39.947;247
12055;39.950;281
12056;39.953;287
12057;39.957;348
12058;39.960;295
12059;39.963;477
12060;39.967;259
12061;39.970;311
12062;39.973;253
12063;39.977;210
12064;39.980;418
12065;39.983;240
12066;39.986;330
12067;39.990;338
12068;39.993;293
12069;39.996;307
12070;40.000;413
12071;40.003;275
12072;40.006;463
12073;40.010;371
12074;40.013;340
12075;40.016;266
12076;40.020;279
12077;40.023;408
12078;40.026;345
12079;40.029;256
12080;40.033;400
12081;40.036;304
12082;40.039;475
12083;40.043;172
12084;40.046;429
12085;40.049;276
12086;40.053;329
12087;40.056;1046
12088;40.059;351
12089;40.062;314
12090;40.066;579
12091;40.069;518
12092;40.072;337
12093;40.076;408
12094;40.079;314
12095;40.082;336
12096;40.086;377
12097;40.089;919
12098;40.092;432
12099;40.096;366
12100;40.099;337
12101;40.102;407
12102;40.105;383
12103;40.109;285
12104;40.112;332
12105;40.115;316
12106;40.119;328
12107;40.122;387
12108;40.125;330
12109;40.129;240
12110;40.132;236
12111;40.135;427
12112;40.139;278
12113;40.142;1945
12114;40.145;190
12115;40.148;267
12116;40.152;381
12117;40.155;236
12118;40.158;330
12119;40.162;268
12120;40.165;260
12121;40.168;494
12122;40.172;293
12123;40.175;280
12124;40.179;386
12125;40.182;241
12126;40.185;303
12127;40.188;371
12128;40.192;317
12129;40.195;439
12130;40.198;220
12131;40.202;239
12132;40.205;409
12133;40.208;240
12134;40.212;411
12135;40.215;291
12136;40.218;342
12137;40.221;252
12138;40.225;262
12139;40.228;279
12140;40.231;232
12141;40.235;504
12142;40.238;272
12143;40.241;378
12144;40.245;321
12145;40.248;467
12146;40.251;454
12147;40.255;327
12148;40.258;396
12149;40.261;299
12150;40.264;407
12151;40.268;339
12152;40.271;358
12153;40.274;413
12154;40.278;439
12155;40.281;457
12156;40.284;280
12157;40.288;343
12158;40.291;294
12159;40.294;336
12160;40.297;348
12161;40.301;446
12162;40.304;291
12163;40.307;373
12164;40.311;523
12165;40.314;467
12166;40.317;328
12167;40.321;416
12168;40.324;332
12169;40.327;378
12170;40.331;353
12171;40.334;827
12172;40.337;312
12173;40.340;304
12174;40.344;362
12175;40.347;304
12176;40.350;292
12177;40.354;2412
12178;40.357;288
12179;40.360;414
12180;40.364;459
12181;40.367;323
12182;40.370;456
12183;40.374;319
12184;40.377;395
12185;40.380;349
12186;40.383;249
12187;40.387;420
12188;40.390;279
12189;40.393;2479
12190;40.397;354
12191;40.400;363
12192;40.403;411
12193;40.407;417
12194;40.410;251
12195;40.413;272
12196;40.416;255
12197;40.420;248
12198;40.423;444
12199;40.427;307
12200;40.430;352
12201;40.433;1999
12202;40.437;450
12203;40.440;299
12204;40.443;325
12205;40.447;355
12206;40.450;509
12207;40.453;331
12208;40.456;193
12209;40.460;485
12210;40.463;343
12211;40.466;313
12212;40.470;337
12213;40.473;422
12214;40.476;413
12215;40.480;1836
12216;40.483;465
12217;40.486;533
12218;40.490;259
12219;40.493;559
12220;40.496;345
12221;40.499;374
12222;40.503;375
12223;40.506;354
12224;40.509;352
12225;40.513;344
12226;40.516;365
12227;40.519;228
12228;40.523;445
12229;40.526;405
12230;40.529;1291
12231;40.532;314
12232;40.536;377
12233;40.539;478
12234;40.542;360
12235;40.546;357
12236;40.549;415
12237;40.552;293
12238;40.556;327
12239;40.559;429
12240;40.562;384
12241;40.566;353
12242;40.569;372
12243;40.572;296
12244;40.575;360
12245;40.579;278
12246;40.582;367
12247;40.585;345
12248;40.589;367
12249;40.592;357
12250;40.595;256
12251;40.599;404
12252;40.602;295
12253;40.605;484
12254;40.609;348
12255;40.612;370
12256;40.615;545
12257;40.618;279
12258;40.622;313
12259;40.625;336
12260;40.628;330
12261;40.632;277
12262;40.635;373
12263;40.638;232
12264;40.642;482
12265;40.645;296
12266;40.648;337
12267;40.651;348
12268;40.655;425
12269;40.658;387
12270;40.661;258
12271;40.665;615
12272;40.668;397
12273;40.671;419
12274;40.675;433
12275;40.678;241
12276;40.682;247
12277;40.685;255
12278;40.688;299
12279;40.691;355
12280;40.695;282
12281;40.698;339
12282;40.701;436
12283;40.705;397
12284;40.708;234
12285;40.711;333
12286;40.715;331
12287;40.718;233
12288;40.721;235
12289;40.725;360
12290;40.728;362
12291;40.731;313
12292;40.734;351
12293;40.738;296
12294;40.741;370
12295;40.744;335
12296;40.748;311
12297;40.751;312
12298;40.754;359
12299;40.758;412
12300;40.761;290
12301;40.764;264
12302;40.768;219
12303;40.771;267
12304;40.774;320
12305;40.777;347
12306;40.781;338
12307;40.784;271
12308;40.787;385
12309;40.791;364
12310;40.794;449
12311;40.797;284
12312;40.801;381
12313;40.804;374
12314;40.807;415
12315;40.810;455
12316;40.814;380
12317;40.817;320
12318;40.820;337
12319;40.824;1366
12320;40.827;489
12321;40.830;468
12322;40.834;297
12323;40.837;300
12324;40.840;343
12325;40.844;355
12326;40.847;438
12327;40.850;290
12328;40.853;514
12329;40.857;297
12330;40.860;360
12331;40.863;316
12332;40.867;395
12333;40.870;291
12334;40.873;407
12335;40.877;378
12336;40.880;238
12337;40.883;353
12338;40.886;397
12339;40.890;389
12340;40.893;389
12341;40.896;329
12342;40.900;283
12343;40.903;343
12344;40.906;374
12345;40.910;376
12346;40.913;350
12347;40.916;307
12348;40.920;420
12349;40.924;301
12350;40.927;239
12351;40.930;303
12352;40.933;287
12353;40.937;360
12354;40.940;319
12355;40.943;263
12356;40.947;361
12357;40.950;457
12358;40.953;264
12359;40.957;270
12360;40.960;336
12361;40.963;332
12362;40.966;361
12363;40.970;310
12364;40.973;267
12365;40.976;491
12366;40.980;378
12367;40.983;500
12368;40.986;1304
12369;40.990;248
12370;40.993;321
12371;40.996;251
12372;41.000;457
12373;41.003;323
12374;41.006;341
12375;41.009;196
12376;41.013;359
12377;41.016;387
12378;41.019;191
12379;41.023;252
12380;41.026;271
12381;41.029;269
12382;41.033;390
12383;41.036;353
12384;41.039;457
12385;41.043;450
12386;41.046;275
12387;41.049;354
12388;41.052;282
12389;41.056;283
12390;41.059;246
12391;41.062;486
12392;41.066;185
12393;41.069;255
12394;41.072;318
12395;41.076;374
12396;41.079;372
12397;41.082;346
12398;41.085;295
12399;41.089;276
12400;41.092;331
12401;41.095;296
12402;41.099;473
12403;41.102;288
12404;41.105;342
12405;41.109;365
12406;41.112;323
12407;41.115;287
12408;41.119;251
12409;41.122;315
12410;41.125;450
12411;41.128;277
12412;41.132;343
12413;41.135;401
12414;41.138;327
12415;41.142;312
12416;41.145;369
12417;41.148;472
12418;41.152;265
12419;41.155;336
12420;41.158;301
12421;41.161;314
12422;41.165;462
12423;41.168;406
12424;41.171;275
12425;41.175;420
12426;41.178;448
12427;41.182;328
12428;41.185;255
12429;41.188;307
12430;41.192;399
12431;41.195;462
12432;41.198;357
12433;41.201;368
12434;41.205;668
12435;41.208;368
12436;41.211;360
12437;41.215;306
12438;41.218;399
12439;41.221;322
12440;41.225;305
12441;41.228;285
12442;41.231;338
12443;41.235;470
12444;41.238;466
12445;41.241;369
12446;41.244;390
12447;41.248;276
12448;41.251;669
12449;41.254;382
12450;41.258;306
12451;41.261;307
12452;41.264;428
12453;41.268;203
12454;41.271;285
12455;41.274;261
12456;41.278;260
12457;41.281;335
12458;41.284;248
12459;41.287;233
12460;41.291;352
12461;41.294;394
12462;41.297;242
12463;41.301;273
12464;41.304;257
12465;41.307;2288
12466;41.311;340
12467;41.314;345
12468;41.317;301
12469;41.320;315
12470;41.324;243
12471;41.327;237
12472;41.330;327
12473;41.334;499
12474;41.337;356
12475;41.340;344
12476;41.344;334
12477;41.347;506
12478;41.350;376
12479;41.354;351
12480;41.357;323
12481;41.360;233
12482;41.363;330
12483;41.367;329
12484;41.370;384
12485;41.373;278
12486;41.377;239
12487;41.380;541
12488;41.383;363
12489;41.387;430
12490;41.390;292
12491;41.393;297
12492;41.396;312
12493;41.400;504
12494;41.403;357
12495;41.406;297
12496;41.410;374
12497;41.413;374
12498;41.416;286
12499;41.420;241
12500;41.423;445
12501;41.427;427
12502;41.430;425
12503;41.433;393
12504;41.436;337
12505;41.440;378
12506;41.443;347
12507;41.446;377
12508;41.450;284
12509;41.453;2537
12510;41.456;256
12511;41.460;339
12512;41.463;362
12513;41.466;419
12514;41.470;340
12515;41.473;287
12516;41.476;271
12517;41.479;306
12518;41.483;295
12519;41.486;599
12520;41.489;344
12521;41.493;426
12522;41.496;1790
12523;41.499;247
12524;41.503;230
12525;41.506;464
12526;41.509;320
12527;41.513;321
12528;41.516;345
12529;41.519;240
12530;41.522;349
12531;41.526;260
12532;41.529;371
12533;41.532;357
12534;41.536;341
12535;41.539;291
12536;41.542;575
12537;41.546;2851
12538;41.549;325
12539;41.552;339
12540;41.556;325
12541;41.559;361
12542;41.562;498
12543;41.565;327
12544;41.569;377
12545;41.572;405
12546;41.575;291
12547;41.579;387
12548;41.582;384
12549;41.585;402
12550;41.589;318
12551;41.592;830
12552;41.595;2200
12553;41.599;366
12554;41.602;336
12555;41.605;394
12556;41.608;263
12557;41.612;558
12558;41.615;468
12559;41.618;236
12560;41.622;400
12561;41.625;476
12562;41.628;370
12563;41.632;362
12564;41.635;472
12565;41.638;450
12566;41.641;357
12567;41.645;266
12568;41.648;224
12569;41.651;286
12570;41.655;342
12571;41.658;262
12572;41.661;326
12573;41.665;311
12574;41.668;346
12575;41.671;1624
12576;41.675;320
12577;41.678;293
12578;41.681;344
12579;41.685;309
12580;41.688;357
12581;41.691;380
12582;41.695;463
12583;41.698;291
12584;41.701;310
12585;41.705;528
12586;41.708;285
12587;41.711;310
12588;41.715;226
12589;41.718;301
12590;41.721;356
12591;41.724;560
12592;41.728;391
12593;41.731;262
12594;41.734;397
12595;41.738;272
12596;41.741;446
12597;41.744;325
12598;41.748;395
12599;41.751;582
12600;41.754;337
12601;41.757;350
12602;41.761;363
12603;41.764;384
12604;41.767;358
12605;41.771;329
12606;41.774;388
12607;41.777;318
12608;41.781;279
12609;41.784;287
12610;41.787;321
12611;41.791;289
12612;41.794;355
12613;41.797;317
12614;41.800;392
12615;41.804;523
12616;41.807;410
12617;41.810;371
12618;41.814;399
12619;41.817;442
12620;41.820;220
12621;41.824;203
12622;41.827;259
12623;41.830;309
12624;41.834;330
12625;41.837;306
12626;41.840;330
12627;41.843;234
12628;41.847;1769
12629;41.850;463
12630;41.853;356
12631;41.857;376
12632;41.860;323
12633;41.863;290
12634;41.867;321
12635;41.870;294
12636;41.873;416
12637;41.876;382
12638;41.880;377
12639;41.883;499
12640;41.886;310
12641;41.890;408
12642;41.893;313
12643;41.896;374
12644;41.900;282
12645;41.903;418
12646;41.906;382
12647;41.910;285
12648;41.913;187
12649;41.916;299
12650;41.919;464
12651;41.923;388
12652;41.926;241
12653;41.930;319
12654;41.933;352
12655;41.936;267
12656;41.940;376
12657;41.943;400
12658;41.946;439
12659;41.950;263
12660;41.953;441
12661;41.956;369
12662;41.959;336
12663;41.963;389
12664;41.966;604
12665;41.969;315
12666;41.973;283
12667;41.976;355
12668;41.979;348
12669;41.983;487
12670;41.986;321
12671;41.989;410
12672;41.992;335
12673;41.996;298
12674;41.999;392
12675;42.002;525
12676;42.006;381
12677;42.009;342
12678;42.012;336
12679;42.016;321
12680;42.019;521
12681;42.022;299
12682;42.026;292
12683;42.029;337
12684;42.032;332
12685;42.035;255
12686;42.039;370
12687;42.042;283
12688;42.045;272
12689;42.049;396
12690;42.052;407
12691;42.055;320
12692;42.059;337
12693;42.062;346
12694;42.065;366
12695;42.069;407
12696;42.072;590
12697;42.075;348
12698;42.078;323
12699;42.082;375
12700;42.085;438
12701;42.088;307
12702;42.092;374
12703;42.095;336
12704;42.098;393
12705;42.102;336
12706;42.105;292
12707;42.108;315
12708;42.111;375
12709;42.115;266
12710;42.118;325
12711;42.121;366
12712;42.125;480
12713;42.128;278
12714;42.131;380
12715;42.135;305
12716;42.138;658
12717;42.141;332
12718;42.145;434
12719;42.148;324
12720;42.151;599
12721;42.154;342
12722;42.158;313
12723;42.161;363
12724;42.164;314
12725;42.168;366
12726;42.171;368
12727;42.175;338
12728;42.178;372
12729;42.181;276
12730;42.185;715
12731;42.188;411
12732;42.191;345
12733;42.194;279
12734;42.198;389
12735;42.201;450
12736;42.204;346
12737;42.208;418
12738;42.211;283
12739;42.214;304
12740;42.218;239
12741;42.221;316
12742;42.224;283
12743;42.228;301
12744;42.231;369
12745;42.234;351
12746;42.237;311
12747;42.241;442
12748;42.244;404
12749;42.247;299
12750;42.251;288
12751;42.254;350
12752;42.257;387
12753;42.261;279
12754;42.264;566
12755;42.267;355
12756;42.270;436
12757;42.274;385
12758;42.277;357
12759;42.280;380
12760;42.284;271
12761;42.287;377
12762;42.290;500
12763;42.294;308
12764;42.297;319
12765;42.300;361
12766;42.304;350
12767;42.307;507
12768;42.310;572
12769;42.313;304
12770;42.317;325
12771;42.320;1318
12772;42.323;344
12773;42.327;355
12774;42.330;366
12775;42.333;281
12776;42.337;287
12777;42.340;373
12778;42.343;316
12779;42.346;280
12780;42.350;436
12781;42.353;367
12782;42.356;413
12783;42.360;302
12784;42.363;488
12785;42.366;381
12786;42.370;255
12787;42.373;310
12788;42.376;405
12789;42.380;286
12790;42.383;437
12791;42.386;394
12792;42.389;433
12793;42.393;311
12794;42.396;440
12795;42.399;312
12796;42.403;380
12797;42.406;428
12798;42.409;394
12799;42.413;444
12800;42.416;442
12801;42.419;392
12802;42.423;241
12803;42.426;320
12804;42.429;304
12805;42.433;279
12806;42.436;517
12807;42.439;355
12808;42.443;345
12809;42.446;318
12810;42.449;448
12811;42.453;390
12812;42.456;332
12813;42.459;287
12814;42.463;369
12815;42.466;537
12816;42.469;461
12817;42.472;1058
12818;42.476;348
12819;42.479;369
12820;42.482;277
12821;42.486;244
12822;42.489;413
12823;42.492;367
12824;42.496;365
12825;42.499;402
12826;42.502;402
12827;42.505;367
12828;42.509;445
12829;42.512;577
12830;42.515;485
12831;42.519;504
12832;42.522;504
12833;42.525;432
12834;42.529;358
12835;42.532;377
12836;42.535;397
12837;42.539;307
12838;42.542;301
12839;42.545;352
12840;42.548;316
12841;42.552;366
12842;42.555;357
12843;42.558;379
12844;42.562;480
12845;42.565;327
12846;42.568;305
12847;42.572;345
12848;42.575;312
12849;42.578;324
12850;42.581;442
12851;42.585;383
12852;42.588;439
12853;42.591;366
12854;42.595;451
12855;42.598;406
12856;42.601;436
12857;42.605;542
12858;42.608;355
12859;42.611;331
12860;42.615;361
12861;42.618;466
12862;42.621;531
12863;42.624;594
12864;42.628;390
12865;42.631;459
12866;42.634;400
12867;42.638;356
12868;42.641;425
12869;42.644;313
12870;42.648;363
12871;42.651;648
12872;42.654;367
12873;42.658;414
12874;42.661;360
12875;42.664;505
12876;42.667;288
12877;42.671;445
12878;42.674;2573
12879;42.678;451
12880;42.681;362
12881;42.684;395
12882;42.688;604
12883;42.691;524
12884;42.694;369
12885;42.698;391
12886;42.701;2472
12887;42.704;345
12888;42.707;433
12889;42.711;349
12890;42.714;333
12891;42.717;456
12892;42.721;357
12893;42.724;374
12894;42.727;392
12895;42.731;458
12896;42.734;268
12897;42.737;330
12898;42.740;262
12899;42.744;292
12900;42.747;285
12901;42.750;418
12902;42.754;313
12903;42.757;344
12904;42.760;425
12905;42.764;383
12906;42.767;419
12907;42.770;391
12908;42.774;372
12909;42.777;512
12910;42.780;329
12911;42.783;396
12912;42.787;350
12913;42.790;468
12914;42.793;456
12915;42.797;387
12916;42.800;436
12917;42.803;582
12918;42.807;372
12919;42.810;532
12920;42.813;424
12921;42.817;298
12922;42.820;313
12923;42.823;264
12924;42.826;695
12925;42.830;331
12926;42.833;331
12927;42.836;307
12928;42.840;317
12929;42.843;361
12930;42.846;321
12931;42.850;350
12932;42.853;365
12933;42.856;469
12934;42.859;436
12935;42.863;366
12936;42.866;328
12937;42.869;372
12938;42.873;337
12939;42.876;493
12940;42.879;496
12941;42.883;403
12942;42.886;341
12943;42.889;419
12944;42.893;385
12945;42.896;450
12946;42.899;533
12947;42.902;584
12948;42.906;354
12949;42.909;395
12950;42.912;543
12951;42.916;413
12952;42.919;286
12953;42.922;492
12954;42.926;524
12955;42.929;414
12956;42.933;709
12957;42.936;361
12958;42.939;310
12959;42.942;471
12960;42.946;466
12961;42.949;336
12962;42.952;472
12963;42.956;391
12964;42.959;478
12965;42.962;401
12966;42.966;374
12967;42.969;380
12968;42.972;364
12969;42.975;532
12970;42.979;440
12971;42.982;410
12972;42.985;365
12973;42.989;429
12974;42.992;483
12975;42.995;385
12976;42.999;318
12977;43.002;304
12978;43.005;353
12979;43.009;467
12980;43.012;520
12981;43.015;405
12982;43.018;349
12983;43.022;398
12984;43.025;374
12985;43.028;336
12986;43.032;436
12987;43.035;388
12988;43.038;364
12989;43.042;378
12990;43.045;358
12991;43.048;328
12992;43.052;364
12993;43.055;486
12994;43.058;367
12995;43.061;480
12996;43.065;536
12997;43.068;437
12998;43.071;344
12999;43.075;511
13000;43.078;611
13001;43.081;474
13002;43.085;470
13003;43.088;452
13004;43.091;404
13005;43.094;509
13006;43.098;407
13007;43.101;503
13008;43.104;326
13009;43.108;446
13010;43.111;482
13011;43.114;318
13012;43.118;464
13013;43.121;460
13014;43.124;390
13015;43.128;391
13016;43.131;388
13017;43.134;304
13018;43.137;449
13019;43.141;464
13020;43.144;496
13021;43.147;512
13022;43.151;360
13023;43.154;343
13024;43.157;488
13025;43.161;511
13026;43.164;395
13027;43.167;394
13028;43.170;409
13029;43.174;373
13030;43.177;491
13031;43.181;267
13032;43.184;658
13033;43.187;387
13034;43.191;473
13035;43.194;371
13036;43.197;383
13037;43.201;417
13038;43.204;526
13039;43.207;355
13040;43.210;435
13041;43.214;338
13042;43.217;370
13043;43.220;288
13044;43.224;434
13045;43.227;247
13046;43.230;445
13047;43.234;533
13048;43.237;463
13049;43.240;407
13050;43.244;485
13051;43.247;280
13052;43.250;319
13053;43.253;466
13054;43.257;390
13055;43.260;353
13056;43.263;346
13057;43.267;341
13058;43.270;432
13059;43.273;381
13060;43.277;475
13061;43.280;584
13062;43.283;278
13063;43.287;336
13064;43.290;312
13065;43.293;366
13066;43.296;362
13067;43.300;409
13068;43.303;411
13069;43.306;370
13070;43.310;419
13071;43.313;280
13072;43.316;408
13073;43.320;429
13074;43.323;391
13075;43.326;333
13076;43.329;316
13077;43.333;307
13078;43.336;321
13079;43.339;326
13080;43.343;2926
13081;43.346;356
13082;43.349;454
13083;43.353;347
13084;43.356;433
13085;43.359;425
13086;43.363;359
13087;43.366;345
13088;43.369;451
13089;43.372;334
13090;43.376;451
13091;43.379;394
13092;43.382;337
13093;43.386;360
13094;43.389;342
13095;43.392;363
13096;43.396;385
13097;43.399;419
13098;43.402;390
13099;43.406;410
13100;43.409;499
13101;43.412;278
13102;43.415;274
13103;43.419;299
13104;43.422;306
13105;43.426;422
13106;43.429;352
13107;43.432;401
13108;43.436;354
13109;43.439;434
13110;43.442;391
13111;43.446;434
13112;43.449;378
13113;43.452;418
13114;43.455;293
13115;43.459;441
13116;43.462;386
13117;43.465;391
13118;43.469;413
13119;43.472;351
13120;43.475;307
13121;43.479;588
13122;43.482;424
13123;43.485;480
13124;43.488;418
13125;43.492;376
13126;43.495;453
13127;43.498;251
13128;43.502;357
13129;43.505;316
13130;43.508;231
13131;43.512;366
13132;43.515;269
13133;43.518;368
13134;43.522;451
13135;43.525;491
13136;43.528;439
13137;43.531;362
13138;43.535;281
13139;43.538;374
13140;43.541;436
13141;43.545;333
13142;43.548;379
13143;43.551;375
13144;43.555;294
13145;43.558;3192
13146;43.561;331
13147;43.564;248
13148;43.568;389
13149;43.571;344
13150;43.574;401
13151;43.578;333
13152;43.581;384
13153;43.584;424
13154;43.588;419
13155;43.591;454
13156;43.594;474
13157;43.598;388
13158;43.601;439
13159;43.604;337
13160;43.607;477
13161;43.611;369
13162;43.614;221
13163;43.617;456
13164;43.621;387
13165;43.624;459
13166;43.627;450
13167;43.631;310
13168;43.634;359
13169;43.637;379
13170;43.641;485
13171;43.644;452
13172;43.647;339
13173;43.650;335
13174;43.654;407
13175;43.657;416
13176;43.660;373
13177;43.664;391
13178;43.667;384
13179;43.670;289
13180;43.674;251
13181;43.677;403
13182;43.681;393
13183;43.684;355
13184;43.687;619
13185;43.690;294
13186;43.694;385
13187;43.697;389
13188;43.700;778
13189;43.704;578
13190;43.707;380
13191;43.710;492
13192;43.714;468
13193;43.717;394
13194;43.720;533
13195;43.723;468
13196;43.727;395
13197;43.730;419
13198;43.733;402
13199;43.737;328
13200;43.740;383
13201;43.743;294
13202;43.747;369
13203;43.750;383
13204;43.753;457
13205;43.757;290
13206;43.760;414
13207;43.763;328
13208;43.766;374
13209;43.770;339
13210;43.773;385
13211;43.776;520
13212;43.780;402
13213;43.783;294
13214;43.786;245
13215;43.790;453
13216;43.793;317
13217;43.796;277
13218;43.799;396
13219;43.803;413
13220;43.806;370
13221;43.809;296
13222;43.813;382
13223;43.816;391
13224;43.819;406
13225;43.823;357
13226;43.826;341
13227;43.829;286
13228;43.833;320
13229;43.836;295
13230;43.839;292
13231;43.842;319
13232;43.846;393
13233;43.849;375
13234;43.852;659
13235;43.856;461
13236;43.859;288
13237;43.862;326
13238;43.866;340
13239;43.869;331
13240;43.872;282
13241;43.876;811
13242;43.879;354
13243;43.882;245
13244;43.885;324
13245;43.889;382
13246;43.892;285
13247;43.895;306
13248;43.899;344
13249;43.902;533
13250;43.905;365
13251;43.909;654
13252;43.912;312
13253;43.915;408
13254;43.918;312
13255;43.922;376
13256;43.925;522
13257;43.929;313
13258;43.932;407
13259;43.935;420
13260;43.939;340
13261;43.942;484
13262;43.945;316
13263;43.949;411
13264;43.952;449
13265;43.955;1100
13266;43.958;301
13267;43.962;317
13268;43.965;503
13269;43.968;318
13270;43.972;347
13271;43.975;352
13272;43.978;2438
13273;43.982;748
13274;43.985;365
13275;43.988;395
13276;43.992;538
13277;43.995;421
13278;43.998;403
13279;44.001;312
13280;44.005;448
13281;44.008;1437
13282;44.011;329
13283;44.015;386
13284;44.018;395
13285;44.021;298
13286;44.025;375
13287;44.028;454
13288;44.031;334
13289;44.034;607
13290;44.038;521
13291;44.041;350
13292;44.044;469
13293;44.048;416
13294;44.051;382
13295;44.054;319
13296;44.058;456
13297;44.061;619
13298;44.064;301
13299;44.068;414
13300;44.071;606
13301;44.074;363
13302;44.077;509
13303;44.081;396
13304;44.084;342
13305;44.087;518
13306;44.091;457
13307;44.094;503
13308;44.097;411
13309;44.101;347
13310;44.104;371
13311;44.107;470
13312;44.111;411
13313;44.114;450
13314;44.117;623
13315;44.120;407
13316;44.124;485
13317;44.127;425
13318;44.130;367
13319;44.134;403
13320;44.137;531
13321;44.140;345
13322;44.144;470
13323;44.147;404
13324;44.150;330
13325;44.153;607
13326;44.157;301
13327;44.160;366
13328;44.163;580
13329;44.167;335
13330;44.170;324
13331;44.174;386
13332;44.177;346
13333;44.180;418
13334;44.184;371
13335;44.187;305
13336;44.190;270
13337;44.193;307
13338;44.197;427
13339;44.200;338
13340;44.203;538
13341;44.207;578
13342;44.210;245
13343;44.213;334
13344;44.217;346
13345;44.220;425
13346;44.223;336
13347;44.227;344
13348;44.230;527
13349;44.233;463
13350;44.236;490
13351;44.240;307
13352;44.243;412
13353;44.246;482
13354;44.250;415
13355;44.253;426
13356;44.256;525
13357;44.260;632
13358;44.263;486
13359;44.266;382
13360;44.270;356
13361;44.273;388
13362;44.276;453
13363;44.279;360
13364;44.283;580
13365;44.286;465
13366;44.289;478
13367;44.293;274
13368;44.296;350
13369;44.299;306
13370;44.303;310
13371;44.306;390
13372;44.309;411
13373;44.312;481
13374;44.316;384
13375;44.319;353
13376;44.322;483
13377;44.326;379
13378;44.329;524
13379;44.332;299
13380;44.336;422
13381;44.339;365
13382;44.342;607
13383;44.346;328
13384;44.349;478
13385;44.352;288
13386;44.355;437
13387;44.359;591
13388;44.362;349
13389;44.365;377
13390;44.369;311
13391;44.372;339
13392;44.375;589
13393;44.379;237
13394;44.382;440
13395;44.385;244
13396;44.388;384
13397;44.392;300
13398;44.395;537
13399;44.398;416
13400;44.402;351
13401;44.405;416
13402;44.408;435
13403;44.412;409
13404;44.415;370
13405;44.418;376
13406;44.422;473
13407;44.425;378
13408;44.428;440
13409;44.432;350
13410;44.435;270
13411;44.438;357
13412;44.442;365
13413;44.445;433
13414;44.448;404
13415;44.452;404
13416;44.455;381
13417;44.458;313
13418;44.462;330
13419;44.465;374
13420;44.468;376
13421;44.471;376
13422;44.475;320
13423;44.478;376
13424;44.481;332
13425;44.485;338
13426;44.488;517
13427;44.491;278
13428;44.495;391
13429;44.498;340
13430;44.501;340
13431;44.505;373
13432;44.508;285
13433;44.511;520
13434;44.514;480
13435;44.518;380
13436;44.521;464
13437;44.524;444
13438;44.528;379
13439;44.531;485
13440;44.534;367
13441;44.538;452
13442;44.541;344
13443;44.544;2406
13444;44.547;353
13445;44.551;517
13446;44.554;429
13447;44.557;398
13448;44.561;462
13449;44.564;498
13450;44.567;381
13451;44.571;587
13452;44.574;323
13453;44.577;367
13454;44.581;270
13455;44.584;386
13456;44.587;260
13457;44.590;410
13458;44.594;480
13459;44.597;354
13460;44.600;295
13461;44.604;463
13462;44.607;363
13463;44.610;315
13464;44.614;345
13465;44.617;268
13466;44.620;323
13467;44.623;1106
13468;44.627;342
13469;44.630;288
13470;44.633;459
13471;44.637;413
13472;44.640;460
13473;44.643;490
13474;44.647;324
13475;44.650;602
13476;44.653;353
13477;44.657;396
13478;44.660;418
13479;44.663;566
13480;44.666;318
13481;44.670;577
13482;44.673;304
13483;44.677;373
13484;44.680;431
13485;44.683;517
13486;44.687;322
13487;44.690;494
13488;44.693;477
13489;44.697;387
13490;44.700;347
13491;44.703;454
13492;44.706;572
13493;44.710;378
13494;44.713;397
13495;44.716;404
13496;44.720;434
13497;44.723;401
13498;44.726;453
13499;44.730;480
13500;44.733;362
13501;44.736;690
13502;44.740;473
13503;44.743;420
13504;44.746;384
13505;44.749;283
13506;44.753;401
13507;44.756;322
13508;44.759;453
13509;44.763;421
13510;44.766;374
13511;44.769;1522
13512;44.773;571
13513;44.776;564
13514;44.779;408
13515;44.783;316
13516;44.786;390
13517;44.789;348
13518;44.792;418
13519;44.796;409
13520;44.799;560
13521;44.802;485
13522;44.806;387
13523;44.809;429
13524;44.812;394
13525;44.816;463
13526;44.819;478
13527;44.822;392
13528;44.825;438
13529;44.829;795
13530;44.832;322
13531;44.835;526
13532;44.839;366
13533;44.842;366
13534;44.845;618
13535;44.849;389
13536;44.852;272
13537;44.855;454
13538;44.859;401
13539;44.862;406
13540;44.865;443
13541;44.868;251
13542;44.872;375
13543;44.875;412
13544;44.878;286
13545;44.882;441
13546;44.885;419
13547;44.888;455
13548;44.892;370
13549;44.895;493
13550;44.898;360
13551;44.902;386
13552;44.905;444
13553;44.908;423
13554;44.911;662
13555;44.915;484
13556;44.918;463
13557;44.921;409
13558;44.925;429
13559;44.928;1222
13560;44.932;393
13561;44.935;576
13562;44.938;390
13563;44.942;539
13564;44.945;440
13565;44.948;451
13566;44.952;324
13567;44.955;477
13568;44.958;297
13569;44.961;366
13570;44.965;382
13571;44.968;375
13572;44.971;469
13573;44.975;426
13574;44.978;498
13575;44.981;450
13576;44.985;592
13577;44.988;333
13578;44.991;497
13579;44.995;487
13580;44.998;442
13581;45.001;423
13582;45.004;379
13583;45.008;408
13584;45.011;346
13585;45.014;447
13586;45.018;449
13587;45.021;503
13588;45.024;435
13589;45.028;595
13590;45.031;397
13591;45.034;385
13592;45.038;376
13593;45.041;440
13594;45.044;409
13595;45.047;351
13596;45.051;508
13597;45.054;406
13598;45.057;490
13599;45.061;977
13600;45.064;591
13601;45.067;576
13602;45.071;431
13603;45.074;493
13604;45.077;335
13605;45.080;499
13606;45.084;282
13607;45.087;385
13608;45.090;394
13609;45.094;407
13610;45.097;458
13611;45.100;362
13612;45.104;417
13613;45.107;519
13614;45.110;445
13615;45.114;455
13616;45.117;519
13617;45.120;266
13618;45.123;585
13619;45.127;295
13620;45.130;402
13621;45.133;322
13622;45.137;359
13623;45.140;465
13624;45.143;593
13625;45.147;518
13626;45.150;365
13627;45.153;426
13628;45.157;569
13629;45.160;432
13630;45.163;578
13631;45.166;365
13632;45.170;504
13633;45.173;566
13634;45.177;395
13635;45.180;372
13636;45.183;287
13637;45.187;413
13638;45.190;444
13639;45.193;438
13640;45.197;419
13641;45.200;306
13642;45.203;392
13643;45.206;276
13644;45.210;348
13645;45.213;670
13646;45.216;1870
13647;45.220;413
13648;45.223;364
13649;45.226;412
13650;45.230;381
13651;45.233;447
13652;45.236;477
13653;45.239;299
13654;45.243;422
13655;45.246;399
13656;45.249;493
13657;45.253;350
13658;45.256;401
13659;45.259;433
13660;45.263;396
13661;45.266;3676
13662;45.269;425
13663;45.273;703
13664;45.276;449
13665;45.279;533
13666;45.282;395
13667;45.286;355
13668;45.289;341
13669;45.292;464
13670;45.296;602
13671;45.299;385
13672;45.302;355
13673;45.306;445
13674;45.309;380
13675;45.312;430
13676;45.315;485
13677;45.319;460
13678;45.322;499
13679;45.325;448
13680;45.329;506
13681;45.332;469
13682;45.335;393
13683;45.339;392
13684;45.342;384
13685;45.345;535
13686;45.349;448
13687;45.352;366
13688;45.355;377
13689;45.358;481
13690;45.362;407
13691;45.365;338
13692;45.368;436
13693;45.372;436
13694;45.375;485
13695;45.378;372
13696;45.382;378
13697;45.385;418
13698;45.388;321
13699;45.392;357
13700;45.395;466
13701;45.398;349
13702;45.401;452
13703;45.405;558
13704;45.408;463
13705;45.411;534
13706;45.415;911
13707;45.418;388
13708;45.421;429
13709;45.425;643
13710;45.428;448
13711;45.432;518
13712;45.435;444
13713;45.438;381
13714;45.441;317
13715;45.445;683
13716;45.448;358
13717;45.451;319
13718;45.455;372
13719;45.458;442
13720;45.461;364
13721;45.465;357
13722;45.468;419
13723;45.471;342
13724;45.474;538
13725;45.478;395
13726;45.481;267
13727;45.484;346
13728;45.488;410
13729;45.491;385
13730;45.494;386
13731;45.498;372
13732;45.501;372
13733;45.504;392
13734;45.508;378
13735;45.511;388
13736;45.514;2178
13737;45.517;336
13738;45.521;356
13739;45.524;399
13740;45.527;431
13741;45.531;674
13742;45.534;340
13743;45.537;427
13744;45.541;507
13745;45.544;397
13746;45.547;444
13747;45.550;348
13748;45.554;693
13749;45.557;362
13750;45.560;387
13751;45.564;353
13752;45.567;393
13753;45.570;427
13754;45.574;363
13755;45.577;395
13756;45.580;344
13757;45.584;454
13758;45.587;589
13759;45.590;459
13760;45.593;449
13761;45.597;467
13762;45.600;379
13763;45.603;444
13764;45.607;406
13765;45.610;345
13766;45.613;1284
13767;45.617;504
13768;45.620;383
13769;45.623;421
13770;45.627;441
13771;45.630;334
13772;45.633;436
13773;45.636;388
13774;45.640;308
13775;45.643;444
13776;45.646;325
13777;45.650;427
13778;45.653;388
13779;45.656;396
13780;45.660;998
13781;45.663;386
13782;45.666;326
13783;45.669;285
13784;45.673;327
13785;45.676;330
13786;45.680;263
13787;45.683;495
13788;45.686;389
13789;45.690;526
13790;45.693;272
13791;45.696;306
13792;45.700;567
13793;45.703;1269
13794;45.706;315
13795;45.709;342
13796;45.713;353
13797;45.716;327
13798;45.719;325
13799;45.723;308
13800;45.726;524
13801;45.729;362
13802;45.733;279
13803;45.736;405
13804;45.739;369
13805;45.743;480
13806;45.746;397
13807;45.749;341
13808;45.752;376
13809;45.756;452
13810;45.759;335
13811;45.762;683
13812;45.766;366
13813;45.769;386
13814;45.772;465
13815;45.776;356
13816;45.779;332
13817;45.782;365
13818;45.786;326
13819;45.789;412
13820;45.792;408
13821;45.795;358
13822;45.799;324
13823;45.802;319
13824;45.805;319
13825;45.809;416
13826;45.812;320
13827;45.815;352
13828;45.819;263
13829;45.822;414
13830;45.825;594
13831;45.828;356
13832;45.832;399
13833;45.835;637
13834;45.838;324
13835;45.842;320
13836;45.845;396
13837;45.848;290
13838;45.852;452
13839;45.855;370
13840;45.858;335
13841;45.862;320
13842;45.865;386
13843;45.868;376
13844;45.871;421
13845;45.875;438
13846;45.878;470
13847;45.881;411
13848;45.885;437
13849;45.888;336
13850;45.891;366
13851;45.895;453
13852;45.898;333
13853;45.901;333
13854;45.904;437
13855;45.908;541
13856;45.911;369
13857;45.914;348
13858;45.918;374
13859;45.921;396
13860;45.925;459
13861;45.928;402
13862;45.931;448
13863;45.935;332
13864;45.938;370
13865;45.941;495
13866;45.944;330
13867;45.948;403
13868;45.951;598
13869;45.954;450
13870;45.958;505
13871;45.961;381
13872;45.964;353
13873;45.968;675
13874;45.971;519
13875;45.974;414
13876;45.978;393
13877;45.981;463
13878;45.984;384
13879;45.987;387
13880;45.991;463
13881;45.994;509
13882;45.997;423
13883;46.001;344
13884;46.004;2213
13885;46.007;346
13886;46.011;406
13887;46.014;283
13888;46.017;450
13889;46.021;347
13890;46.024;579
13891;46.027;432
13892;46.030;404
13893;46.034;279
13894;46.037;408
13895;46.040;298
13896;46.044;336
13897;46.047;378
13898;46.050;409
13899;46.054;376
13900;46.057;272
13901;46.060;248
13902;46.063;384
13903;46.067;767
13904;46.070;453
13905;46.073;394
13906;46.077;314
13907;46.080;651
13908;46.083;483
13909;46.087;410
13910;46.090;321
13911;46.093;358
13912;46.097;288
13913;46.100;389
13914;46.103;404
13915;46.107;372
13916;46.110;486
13917;46.113;384
13918;46.116;891
13919;46.120;2564
13920;46.123;370
13921;46.126;416
13922;46.130;570
13923;46.133;317
13924;46.136;358
13925;46.140;442
13926;46.143;513
13927;46.146;350
13928;46.149;559
13929;46.153;352
13930;46.156;391
13931;46.159;319
13932;46.163;356
13933;46.166;479
13934;46.169;380
13935;46.173;404
13936;46.176;399
13937;46.180;445
13938;46.183;529
13939;46.186;349
13940;46.189;344
13941;46.193;309
13942;46.196;320
13943;46.199;406
13944;46.203;347
13945;46.206;482
13946;46.209;315
13947;46.213;397
13948;46.216;579
13949;46.219;337
13950;46.223;401
13951;46.226;2302
13952;46.229;394
13953;46.232;388
13954;46.236;458
13955;46.239;490
13956;46.242;358
13957;46.246;305
13958;46.249;350
13959;46.252;560
13960;46.256;341
13961;46.259;429
13962;46.262;363
13963;46.266;372
13964;46.269;359
13965;46.272;354
13966;46.275;481
13967;46.279;412
13968;46.282;369
13969;46.285;385
13970;46.289;410
13971;46.292;567
13972;46.295;405
13973;46.299;506
13974;46.302;401
13975;46.305;620
13976;46.308;465
13977;46.312;337
13978;46.315;468
13979;46.318;406
13980;46.322;1382
13981;46.325;415
13982;46.328;615
13983;46.332;480
13984;46.335;369
13985;46.338;410
13986;46.342;438
13987;46.345;538
13988;46.348;410
13989;46.351;236
13990;46.355;380
13991;46.358;434
13992;46.361;342
13993;46.365;352
13994;46.368;392
13995;46.371;382
13996;46.375;379
13997;46.378;487
13998;46.381;493
13999;46.384;541
14000;46.388;477
14001;46.391;402
14002;46.394;449
14003;46.398;366
14004;46.401;349
14005;46.404;337
14006;46.408;414
14007;46.411;367
14008;46.414;420
14009;46.418;383
14010;46.421;398
14011;46.425;418
14012;46.428;443
14013;46.431;344
14014;46.435;332
14015;46.438;230
14016;46.441;542
14017;46.445;426
14018;46.448;306
14019;46.451;374
14020;46.455;374
14021;46.458;377
14022;46.461;437
14023;46.464;341
14024;46.468;344
14025;46.471;400
14026;46.474;484
14027;46.478;537
14028;46.481;602
14029;46.484;337
14030;46.488;420
14031;46.491;2845
14032;46.494;407
14033;46.498;411
14034;46.501;290
14035;46.504;299
14036;46.507;459
14037;46.511;577
14038;46.514;386
14039;46.517;404
14040;46.521;318
14041;46.524;345
14042;46.527;368
14043;46.531;540
14044;46.534;359
14045;46.537;454
14046;46.541;416
14047;46.544;369
14048;46.547;378
14049;46.550;402
14050;46.554;355
14051;46.557;458
14052;46.560;385
14053;46.564;610
14054;46.567;389
14055;46.570;341
14056;46.574;386
14057;46.577;416
14058;46.580;307
14059;46.583;322
14060;46.587;349
14061;46.590;339
14062;46.593;351
14063;46.597;309
14064;46.600;2331
14065;46.603;326
14066;46.607;429
14067;46.610;361
14068;46.613;332
14069;46.617;580
14070;46.620;379
14071;46.623;384
14072;46.626;404
14073;46.630;483
14074;46.633;1490
14075;46.636;410
14076;46.640;369
14077;46.643;404
14078;46.646;377
14079;46.650;357
14080;46.653;289
14081;46.656;515
14082;46.659;486
14083;46.663;360
14084;46.666;603
14085;46.669;390
14086;46.673;267
14087;46.676;282
14088;46.680;349
14089;46.683;282
14090;46.686;197
14091;46.690;320
14092;46.693;381
14093;46.696;336
14094;46.699;483
14095;46.703;406
14096;46.706;391
14097;46.709;422
14098;46.713;335
14099;46.716;365
14100;46.719;384
14101;46.723;389
14102;46.726;345
14103;46.729;439
14104;46.733;841
14105;46.736;364
14106;46.739;377
14107;46.742;448
14108;46.746;358
14109;46.749;428
14110;46.752;461
14111;46.756;359
14112;46.759;489
14113;46.762;549
14114;46.766;548
14115;46.769;396
14116;46.772;364
14117;46.776;321
14118;46.779;434
14119;46.782;440
14120;46.785;455
14121;46.789;465
14122;46.792;380
14123;46.795;416
14124;46.799;458
14125;46.802;588
14126;46.805;599
14127;46.809;851
14128;46.812;312
14129;46.815;452
14130;46.818;373
14131;46.822;300
14132;46.825;2106
14133;46.828;389
14134;46.832;486
14135;46.835;425
14136;46.838;439
14137;46.842;457
14138;46.845;370
14139;46.848;412
14140;46.852;314
14141;46.855;442
14142;46.858;376
14143;46.861;339
14144;46.865;337
14145;46.868;344
14146;46.871;401
14147;46.875;351
14148;46.878;407
14149;46.881;323
14150;46.885;367
14151;46.888;406
14152;46.891;1221
14153;46.894;335
14154;46.898;550
14155;46.901;396
14156;46.904;502
14157;46.908;471
14158;46.911;391
14159;46.914;616
14160;46.918;484
14161;46.921;396
14162;46.925;429
14163;46.928;524
14164;46.931;433
14165;46.934;379
14166;46.938;440
14167;46.941;505
14168;46.944;438
14169;46.948;410
14170;46.951;304
14171;46.954;377
14172;46.958;401
14173;46.961;480
14174;46.964;2388
14175;46.968;359
14176;46.971;441
14177;46.974;419
14178;46.977;366
14179;46.981;566
14180;46.984;401
14181;46.987;549
14182;46.991;373
14183;46.994;430
14184;46.997;349
14185;47.001;398
14186;47.004;503
14187;47.007;579
14188;47.011;419
14189;47.014;450
14190;47.017;451
14191;47.020;412
14192;47.024;519
14193;47.027;473
14194;47.030;347
14195;47.034;284
14196;47.037;474
14197;47.040;326
14198;47.044;325
14199;47.047;592
14200;47.050;622
14201;47.053;412
14202;47.057;348
14203;47.060;413
14204;47.063;375
14205;47.067;334
14206;47.070;474
14207;47.073;646
14208;47.077;366
14209;47.080;654
14210;47.083;468
14211;47.087;393
14212;47.090;346
14213;47.093;289
14214;47.096;469
14215;47.100;515
14216;47.103;428
14217;47.106;350
14218;47.110;349
14219;47.113;436
14220;47.116;410
14221;47.120;327
14222;47.123;349
14223;47.126;319
14224;47.130;306
14225;47.133;344
14226;47.136;247
14227;47.139;304
14228;47.143;348
14229;47.146;422
14230;47.149;530
14231;47.153;593
14232;47.156;339
14233;47.159;478
14234;47.163;611
14235;47.166;1063
14236;47.169;315
14237;47.173;418
14238;47.176;395
14239;47.179;388
14240;47.183;383
14241;47.186;337
14242;47.189;297
14243;47.193;277
14244;47.196;469
14245;47.199;483
14246;47.203;320
14247;47.206;345
14248;47.209;406
14249;47.212;477
14250;47.216;430
14251;47.219;482
14252;47.222;2951
14253;47.226;333
14254;47.229;543
14255;47.232;399
14256;47.236;414
14257;47.239;551
14258;47.242;353
14259;47.246;340
14260;47.249;411
14261;47.252;263
14262;47.255;587
14263;47.259;457
14264;47.262;364
14265;47.265;454
14266;47.269;274
14267;47.272;326
14268;47.275;440
14269;47.279;356
14270;47.282;412
14271;47.285;287
14272;47.288;361
14273;47.292;360
14274;47.295;288
14275;47.298;356
14276;47.302;506
14277;47.305;351
14278;47.308;343
14279;47.312;507
14280;47.315;467
14281;47.318;369
14282;47.322;334
14283;47.325;404
14284;47.328;320
14285;47.331;471
14286;47.335;324
14287;47.338;334
14288;47.341;326
14289;47.345;209
14290;47.348;381
14291;47.351;289
14292;47.355;286
14293;47.358;299
14294;47.361;301
14295;47.365;419
14296;47.368;367
14297;47.371;331
14298;47.374;323
14299;47.378;240
14300;47.381;333
14301;47.384;502
14302;47.388;352
14303;47.391;274
14304;47.394;340
14305;47.398;329
14306;47.401;367
14307;47.404;324
14308;47.407;316
14309;47.411;342
14310;47.414;359
14311;47.417;342
14312;47.421;356
14313;47.424;357
14314;47.428;434
14315;47.431;2574
14316;47.434;313
14317;47.438;255
14318;47.441;373
14319;47.444;368
14320;47.447;2320
14321;47.451;359
14322;47.454;322
14323;47.457;395
14324;47.461;257
14325;47.464;401
14326;47.467;515
14327;47.471;442
14328;47.474;367
14329;47.477;668
14330;47.481;564
14331;47.484;525
14332;47.487;410
14333;47.490;326
14334;47.494;287
14335;47.497;319
14336;47.500;367
14337;47.504;323
14338;47.507;274
14339;47.510;293
14340;47.514;387
14341;47.517;301
14342;47.520;351
14343;47.523;233
14344;47.527;309
14345;47.530;271
14346;47.533;321
14347;47.537;530
14348;47.540;331
14349;47.543;428
14350;47.547;324
14351;47.550;519
14352;47.553;315
14353;47.557;272
14354;47.560;372
14355;47.563;485
14356;47.566;486
14357;47.570;326
14358;47.573;363
14359;47.576;503
14360;47.580;298
14361;47.583;332
14362;47.586;280
14363;47.590;516
14364;47.593;311
14365;47.596;402
14366;47.600;421
14367;47.603;343
14368;47.606;336
14369;47.609;392
14370;47.613;381
14371;47.616;452
14372;47.619;401
14373;47.623;336
14374;47.626;320
14375;47.629;353
14376;47.633;315
14377;47.636;345
14378;47.639;340
14379;47.642;370
14380;47.646;377
14381;47.649;579
14382;47.652;411
14383;47.656;261
14384;47.659;354
14385;47.662;489
14386;47.666;686
14387;47.669;387
14388;47.672;402
14389;47.676;341
14390;47.679;513
14391;47.682;383
14392;47.686;440
14393;47.689;370
14394;47.692;421
14395;47.696;461
14396;47.699;372
14397;47.702;350
14398;47.706;333
14399;47.709;620
14400;47.712;527
14401;47.716;433
14402;47.719;442
14403;47.722;379
14404;47.725;370
14405;47.729;348
14406;47.732;336
14407;47.735;420
14408;47.739;415
14409;47.742;371
14410;47.745;344
14411;47.749;375
14412;47.752;351
14413;47.755;336
14414;47.758;529
14415;47.762;360
14416;47.765;265
14417;47.768;342
14418;47.772;447
14419;47.775;347
14420;47.778;402
14421;47.782;497
14422;47.785;284
14423;47.788;335
14424;47.792;311
14425;47.795;305
14426;47.798;445
14427;47.801;296
14428;47.805;308
14429;47.808;521
14430;47.811;251
14431;47.815;505
14432;47.818;456
14433;47.821;452
14434;47.825;316
14435;47.828;391
14436;47.831;517
14437;47.835;372
14438;47.838;310
14439;47.841;419
14440;47.844;353
14441;47.848;441
14442;47.851;403
14443;47.854;389
14444;47.858;397
14445;47.861;383
14446;47.864;265
14447;47.868;317
14448;47.871;615
14449;47.874;259
14450;47.877;356
14451;47.881;358
14452;47.884;467
14453;47.887;384
14454;47.891;314
14455;47.894;416
14456;47.897;386
14457;47.901;276
14458;47.904;378
14459;47.907;351
14460;47.911;327
14461;47.914;463
14462;47.917;337
14463;47.920;397
14464;47.924;409
14465;47.927;267
14466;47.931;285
14467;47.934;435
14468;47.937;390
14469;47.941;389
14470;47.944;405
14471;47.947;322
14472;47.951;360
14473;47.954;341
14474;47.957;259
14475;47.960;359
14476;47.964;313
14477;47.967;328
14478;47.970;270
14479;47.974;424
14480;47.977;360
14481;47.980;335
14482;47.984;390
14483;47.987;359
14484;47.990;300
14485;47.994;301
14486;47.997;424
14487;48.000;257
14488;48.003;2135
14489;48.007;358
14490;48.010;404
14491;48.013;329
14492;48.017;392
14493;48.020;301
14494;48.023;539
14495;48.027;293
14496;48.030;389
14497;48.033;399
14498;48.036;551
14499;48.040;504
14500;48.043;412
14501;48.046;301
14502;48.050;271
14503;48.053;276
14504;48.056;401
14505;48.060;426
14506;48.063;378
14507;48.066;493
14508;48.070;379
14509;48.073;299
14510;48.076;431
14511;48.079;470
14512;48.083;390
14513;48.086;327
14514;48.089;346
14515;48.093;424
14516;48.096;339
14517;48.099;288
14518;48.103;384
14519;48.106;346
14520;48.109;449
14521;48.112;299
14522;48.116;449
14523;48.119;324
14524;48.122;245
14525;48.126;951
14526;48.129;548
14527;48.132;396
14528;48.136;438
14529;48.139;601
14530;48.142;455
14531;48.146;432
14532;48.149;403
14533;48.152;1205
14534;48.155;339
14535;48.159;430
14536;48.162;405
14537;48.165;372
14538;48.169;2828
14539;48.172;346
14540;48.176;279
14541;48.179;359
14542;48.182;321
14543;48.186;342
14544;48.189;267
14545;48.192;395
14546;48.196;436
14547;48.199;325
14548;48.202;380
14549;48.206;356
14550;48.209;454
14551;48.212;375
14552;48.215;416
14553;48.219;408
14554;48.222;1822
14555;48.225;297
14556;48.229;344
14557;48.232;364
14558;48.235;472
14559;48.239;346
14560;48.242;331
14561;48.245;450
14562;48.249;329
14563;48.252;333
14564;48.255;228
14565;48.258;242
14566;48.262;369
14567;48.265;357
14568;48.268;343
14569;48.272;245
14570;48.275;315
14571;48.278;314
14572;48.282;324
14573;48.285;358
14574;48.288;359
14575;48.291;351
14576;48.295;430
14577;48.298;363
14578;48.301;306
14579;48.305;439
14580;48.308;284
14581;48.311;343
14582;48.315;265
14583;48.318;367
14584;48.321;270
14585;48.325;236
14586;48.328;413
14587;48.331;409
14588;48.334;374
14589;48.338;280
14590;48.341;387
14591;48.344;423
14592;48.348;364
14593;48.351;411
14594;48.354;387
14595;48.358;554
14596;48.361;389
14597;48.364;449
14598;48.367;493
14599;48.371;302
14600;48.374;324
14601;48.377;487
14602;48.381;383
14603;48.384;338
14604;48.387;313
14605;48.391;435
14606;48.394;437
14607;48.397;339
14608;48.401;397
14609;48.404;408
14610;48.407;1183
14611;48.410;524
14612;48.414;440
14613;48.417;743
14614;48.420;456
14615;48.424;474
14616;48.427;481
14617;48.431;284
14618;48.434;361
14619;48.437;380
14620;48.441;395
14621;48.444;509
14622;48.447;232
14623;48.450;278
14624;48.454;469
14625;48.457;438
14626;48.460;425
14627;48.464;408
14628;48.467;457
14629;48.470;396
14630;48.474;421
14631;48.477;258
14632;48.480;317
14633;48.484;353
14634;48.487;404
14635;48.490;364
14636;48.493;320
14637;48.497;251
14638;48.500;608
14639;48.503;338
14640;48.507;622
14641;48.510;249
14642;48.513;380
14643;48.517;358
14644;48.520;352
14645;48.523;400
14646;48.526;412
14647;48.530;400
14648;48.533;406
14649;48.536;572
14650;48.540;356
14651;48.543;553
14652;48.546;259
14653;48.550;468
14654;48.553;467
14655;48.556;244
14656;48.560;245
14657;48.563;330
14658;48.566;292
14659;48.569;413
14660;48.573;340
14661;48.576;314
14662;48.579;248
14663;48.583;423
14664;48.586;421
14665;48.589;320
14666;48.593;392
14667;48.596;482
14668;48.599;345
14669;48.603;487
14670;48.606;326
14671;48.609;307
14672;48.612;348
14673;48.616;469
14674;48.619;364
14675;48.622;296
14676;48.626;288
14677;48.629;369
14678;48.632;379
14679;48.636;301
14680;48.639;402
14681;48.642;407
14682;48.645;296
14683;48.649;339
14684;48.652;367
14685;48.655;316
14686;48.659;338
14687;48.662;428
14688;48.665;254
14689;48.669;422
14690;48.672;431
14691;48.676;300
14692;48.679;291
14693;48.682;327
14694;48.685;331
14695;48.689;442
14696;48.692;392
14697;48.695;361
14698;48.699;660
14699;48.702;412
14700;48.705;383
14701;48.709;269
14702;48.712;401
14703;48.715;400
14704;48.719;676
14705;48.722;365
14706;48.725;340
14707;48.728;348
14708;48.732;401
14709;48.735;311
14710;48.738;330
14711;48.742;351
14712;48.745;453
14713;48.748;319
14714;48.752;401
14715;48.755;447
14716;48.758;480
14717;48.761;455
14718;48.765;415
14719;48.768;499
14720;48.771;454
14721;48.775;318
14722;48.778;417
14723;48.781;311
14724;48.785;1879
14725;48.788;301
14726;48.791;821
14727;48.795;382
14728;48.798;327
14729;48.801;510
14730;48.804;349
14731;48.808;342
14732;48.811;361
14733;48.814;423
14734;48.818;434
14735;48.821;366
14736;48.824;322
14737;48.828;377
14738;48.831;296
14739;48.834;370
14740;48.838;370
14741;48.841;390
14742;48.844;554
14743;48.847;323
14744;48.851;355
14745;48.854;343
14746;48.857;478
14747;48.861;414
14748;48.864;447
14749;48.867;229
14750;48.871;308
14751;48.874;455
14752;48.877;383
14753;48.880;400
14754;48.884;477
14755;48.887;547
14756;48.890;316
14757;48.894;509
14758;48.897;303
14759;48.900;351
14760;48.904;565
14761;48.907;333
14762;48.910;442
14763;48.914;338
14764;48.917;655
14765;48.920;376
14766;48.924;532
14767;48.927;375
14768;48.930;352
14769;48.934;328
14770;48.937;297
14771;48.940;2305
14772;48.944;380
14773;48.947;449
14774;48.950;288
14775;48.954;545
14776;48.957;505
14777;48.960;401
14778;48.963;302
14779;48.967;2379
14780;48.970;344
14781;48.973;422
14782;48.977;389
14783;48.980;477
14784;48.983;341
14785;48.987;431
14786;48.990;477
14787;48.993;418
14788;48.996;357
14789;49.000;375
14790;49.003;414
14791;49.006;381
14792;49.010;409
14793;49.013;233
14794;49.016;280
14795;49.020;552
14796;49.023;528
14797;49.026;330
14798;49.030;334
14799;49.033;419
14800;49.036;271
14801;49.039;316
14802;49.043;355
14803;49.046;434
14804;49.049;302
14805;49.053;406
14806;49.056;298
14807;49.059;461
14808;49.063;626
14809;49.066;413
14810;49.069;374
14811;49.073;481
14812;49.076;390
14813;49.079;455
14814;49.082;489
14815;49.086;463
14816;49.089;324
14817;49.092;449
14818;49.096;456
14819;49.099;369
14820;49.102;370
14821;49.106;395
14822;49.109;415
14823;49.112;413
14824;49.115;682
14825;49.119;438
14826;49.122;478
14827;49.125;370
14828;49.129;583
14829;49.132;303
14830;49.135;356
14831;49.139;737
14832;49.142;580
14833;49.145;357
14834;49.149;492
14835;49.152;489
14836;49.155;561
14837;49.158;302
14838;49.162;418
14839;49.165;398
14840;49.168;353
14841;49.172;406
14842;49.175;544
14843;49.179;431
14844;49.182;343
14845;49.185;452
14846;49.189;236
14847;49.192;359
14848;49.195;622
14849;49.198;340
14850;49.202;267
14851;49.205;299
14852;49.208;390
14853;49.212;353
14854;49.215;357
14855;49.218;573
14856;49.222;377
14857;49.225;427
14858;49.228;311
14859;49.231;463
14860;49.235;354
14861;49.238;1232
14862;49.241;534
14863;49.245;619
14864;49.248;343
14865;49.251;402
14866;49.255;449
14867;49.258;390
14868;49.261;387
14869;49.265;526
14870;49.268;342
14871;49.271;394
14872;49.274;440
14873;49.278;334
14874;49.281;335
14875;49.284;363
14876;49.288;355
14877;49.291;382
14878;49.294;354
14879;49.298;388
14880;49.301;318
14881;49.304;374
14882;49.308;588
14883;49.311;402
14884;49.314;332
14885;49.317;327
14886;49.321;325
14887;49.324;418
14888;49.327;279
14889;49.331;375
14890;49.334;2176
14891;49.337;360
14892;49.341;534
14893;49.344;333
14894;49.347;480
14895;49.350;379
14896;49.354;455
14897;49.357;631
14898;49.360;314
14899;49.364;475
14900;49.367;369
14901;49.370;443
14902;49.374;346
14903;49.377;291
14904;49.380;353
14905;49.384;407
14906;49.387;372
14907;49.390;373
14908;49.393;449
14909;49.397;423
14910;49.400;297
14911;49.403;350
14912;49.407;382
14913;49.410;349
14914;49.413;493
14915;49.417;328
14916;49.420;351
14917;49.424;487
14918;49.427;347
14919;49.430;357
14920;49.433;492
14921;49.437;387
14922;49.440;344
14923;49.443;639
14924;49.447;299
14925;49.450;565
14926;49.453;306
14927;49.457;594
14928;49.460;323
14929;49.463;496
14930;49.467;394
14931;49.470;367
14932;49.473;416
14933;49.476;295
14934;49.480;329
14935;49.483;419
14936;49.486;423
14937;49.490;316
14938;49.493;367
14939;49.496;504
14940;49.500;408
14941;49.503;377
14942;49.506;413
14943;49.509;436
14944;49.513;384
14945;49.516;504
14946;49.519;418
14947;49.523;419
14948;49.526;1221
14949;49.529;356
14950;49.533;393
14951;49.536;552
14952;49.539;462
14953;49.543;387
14954;49.546;487
14955;49.549;521
14956;49.552;501
14957;49.556;493
14958;49.559;332
14959;49.562;408
14960;49.566;387
14961;49.569;373
14962;49.572;442
14963;49.576;503
14964;49.579;1111
14965;49.582;416
14966;49.585;1537
14967;49.589;930
14968;49.592;344
14969;49.595;369
14970;49.599;679
14971;49.602;323
14972;49.605;341
14973;49.609;2572
14974;49.612;415
14975;49.615;293
14976;49.619;418
14977;49.622;411
14978;49.625;333
14979;49.628;344
14980;49.632;527
14981;49.635;380
14982;49.638;357
14983;49.642;503
14984;49.645;406
14985;49.648;590
14986;49.652;450
14987;49.655;417
14988;49.658;985
14989;49.662;471
14990;49.665;370
14991;49.668;379
14992;49.671;390
14993;49.675;362
14994;49.678;447
14995;49.682;345
14996;49.685;494
14997;49.688;362
14998;49.692;453
14999;49.695;561
15000;49.698;468
15001;49.702;543
15002;49.705;406
15003;49.708;423
15004;49.711;376
15005;49.715;457
15006;49.718;430
15007;49.721;402
15008;49.725;472
15009;49.728;414
15010;49.731;514
15011;49.735;318
15012;49.738;486
15013;49.741;433
15014;49.744;534
15015;49.748;440
15016;49.751;397
15017;49.754;395
15018;49.758;421
15019;49.761;370
15020;49.764;393
15021;49.768;514
15022;49.771;407
15023;49.774;345
15024;49.778;475
15025;49.781;405
15026;49.784;503
15027;49.787;529
15028;49.791;403
15029;49.794;419
15030;49.797;381
15031;49.801;380
15032;49.804;748
15033;49.807;373
15034;49.811;378
15035;49.814;446
15036;49.817;461
15037;49.820;447
15038;49.824;496
15039;49.827;442
15040;49.830;450
15041;49.834;400
15042;49.837;418
15043;49.840;472
15044;49.844;301
15045;49.847;648
15046;49.850;485
15047;49.854;497
15048;49.857;380
15049;49.860;409
15050;49.863;496
15051;49.867;1111
15052;49.870;442
15053;49.873;405
15054;49.877;308
15055;49.880;343
15056;49.883;328
15057;49.887;394
15058;49.890;349
15059;49.893;361
15060;49.897;303
15061;49.900;1191
15062;49.903;430
15063;49.906;631
15064;49.910;440
15065;49.913;404
15066;49.916;330
15067;49.920;452
15068;49.923;375
15069;49.927;392
15070;49.930;489
15071;49.933;438
15072;49.937;405
15073;49.940;483
15074;49.943;357
15075;49.946;347
15076;49.950;523
15077;49.953;393
15078;49.956;490
15079;49.960;413
15080;49.963;338
15081;49.966;277
15082;49.970;418
15083;49.973;308
15084;49.976;361
15085;49.979;412
15086;49.983;411
15087;49.986;416
15088;49.989;380
15089;49.993;379
15090;49.996;343
15091;49.999;540
15092;50.003;413
15093;50.006;392
15094;50.009;463
15095;50.013;380
15096;50.016;511
15097;50.019;284
15098;50.022;513
15099;50.026;406
15100;50.029;396
15101;50.032;515
15102;50.036;260
15103;50.039;321
15104;50.042;380
15105;50.046;279
15106;50.049;513
15107;50.052;484
15108;50.056;384
15109;50.059;532
15110;50.062;2846
15111;50.065;377
15112;50.069;363
15113;50.072;358
15114;50.075;430
15115;50.079;342
15116;50.082;343
15117;50.085;346
15118;50.089;394
15119;50.092;368
15120;50.095;305
15121;50.098;337
15122;50.102;455
15123;50.105;455
15124;50.108;358
15125;50.112;350
15126;50.115;347
15127;50.118;428
15128;50.122;411
15129;50.125;404
15130;50.128;278
15131;50.132;309
15132;50.135;335
15133;50.138;358
15134;50.141;422
15135;50.145;385
15136;50.148;307
15137;50.151;388
15138;50.155;291
15139;50.158;266
15140;50.161;417
15141;50.165;470
15142;50.168;357
15143;50.171;425
15144;50.175;362
15145;50.178;582
15146;50.181;351
15147;50.185;431
15148;50.188;469
15149;50.191;511
15150;50.195;2768
15151;50.198;553
15152;50.201;488
15153;50.205;412
15154;50.208;412
15155;50.211;359
15156;50.214;2422
15157;50.218;303
15158;50.221;392
15159;50.224;539
15160;50.228;476
15161;50.231;351
15162;50.234;298
15163;50.238;385
15164;50.241;289
15165;50.244;343
15166;50.248;448
15167;50.251;521
15168;50.254;357
15169;50.257;288
15170;50.261;1269
15171;50.264;299
15172;50.267;392
15173;50.271;433
15174;50.274;365
15175;50.277;2146
15176;50.281;329
15177;50.284;361
15178;50.287;343
15179;50.291;307
15180;50.294;443
15181;50.297;281
15182;50.300;311
15183;50.304;460
15184;50.307;284
15185;50.310;481
15186;50.314;374
15187;50.317;324
15188;50.320;414
15189;50.324;384
15190;50.327;377
15191;50.330;282
15192;50.333;442
15193;50.337;429
15194;50.340;375
15195;50.343;602
15196;50.347;416
15197;50.350;602
15198;50.353;432
15199;50.357;393
15200;50.360;459
15201;50.363;372
15202;50.367;384
15203;50.370;461
15204;50.373;357
15205;50.376;376
15206;50.380;614
15207;50.383;638
15208;50.386;386
15209;50.390;378
15210;50.393;552
15211;50.396;423
15212;50.400;350
15213;50.403;412
15214;50.406;361
15215;50.409;417
15216;50.413;472
15217;50.416;430
15218;50.419;515
15219;50.423;1143
15220;50.426;350
15221;50.430;431
15222;50.433;453
15223;50.436;346
15224;50.440;341
15225;50.443;273
15226;50.446;313
15227;50.449;453
15228;50.453;449
15229;50.456;488
15230;50.459;430
15231;50.463;509
15232;50.466;591
15233;50.469;453
15234;50.473;485
15235;50.476;404
15236;50.479;333
15237;50.483;537
15238;50.486;465
15239;50.489;584
15240;50.492;476
15241;50.496;359
15242;50.499;479
15243;50.502;425
15244;50.506;373
15245;50.509;337
15246;50.512;521
15247;50.516;419
15248;50.519;474
15249;50.522;346
15250;50.526;399
15251;50.529;375
15252;50.532;412
15253;50.535;395
15254;50.539;1864
15255;50.542;587
15256;50.545;571
15257;50.549;354
15258;50.552;404
15259;50.555;280
15260;50.559;371
15261;50.562;416
15262;50.565;315
15263;50.568;539
15264;50.572;346
15265;50.575;356
15266;50.578;357
15267;50.582;438
15268;50.585;356
15269;50.588;360
15270;50.592;372
15271;50.595;338
15272;50.598;396
15273;50.602;294
15274;50.605;314
15275;50.608;258
15276;50.611;421
15277;50.615;431
15278;50.618;329
15279;50.621;357
15280;50.625;464
15281;50.628;296
15282;50.631;437
15283;50.635;393
15284;50.638;468
15285;50.641;332
15286;50.645;478
15287;50.648;337
15288;50.651;299
15289;50.654;302
15290;50.658;466
15291;50.661;458
15292;50.664;342
15293;50.668;430
15294;50.671;364
15295;50.675;302
15296;50.678;379
15297;50.681;435
15298;50.684;457
15299;50.688;410
15300;50.691;444
15301;50.694;373
15302;50.698;374
15303;50.701;578
15304;50.704;469
15305;50.708;342
15306;50.711;432
15307;50.714;401
15308;50.718;375
15309;50.721;339
15310;50.724;338
15311;50.727;348
15312;50.731;328
15313;50.734;482
15314;50.737;507
15315;50.741;400
15316;50.744;394
15317;50.747;282
15318;50.751;292
15319;50.754;493
15320;50.757;493
15321;50.761;427
15322;50.764;360
15323;50.767;424
15324;50.770;368
15325;50.774;477
15326;50.777;382
15327;50.780;277
15328;50.784;325
15329;50.787;406
15330;50.790;327
15331;50.794;543
15332;50.797;393
15333;50.800;525
15334;50.803;368
15335;50.807;452
15336;50.810;436
15337;50.813;418
15338;50.817;406
15339;50.820;522
15340;50.823;431
15341;50.827;549
15342;50.830;1086
15343;50.833;367
15344;50.837;386
15345;50.840;351
15346;50.843;470
15347;50.846;316
15348;50.850;368
15349;50.853;426
15350;50.856;396
15351;50.860;527
15352;50.863;431
15353;50.866;1849
15354;50.870;552
15355;50.873;549
15356;50.876;357
15357;50.880;408
15358;50.883;462
15359;50.886;369
15360;50.889;416
15361;50.893;318
15362;50.896;372
15363;50.899;373
15364;50.903;519
15365;50.906;538
15366;50.909;367
15367;50.913;438
15368;50.916;423
15369;50.919;487
15370;50.923;410
15371;50.926;383
15372;50.929;508
15373;50.933;399
15374;50.936;392
15375;50.939;565
15376;50.943;405
15377;50.946;442
15378;50.949;349
15379;50.953;408
15380;50.956;273
15381;50.959;524
15382;50.962;367
15383;50.966;318
15384;50.969;329
15385;50.972;447
15386;50.976;449
15387;50.979;377
15388;50.982;372
15389;50.986;394
15390;50.989;405
15391;50.992;413
15392;50.996;459
15393;50.999;447
15394;51.002;350
15395;51.005;2178
15396;51.009;499
15397;51.012;438
15398;51.015;484
15399;51.019;331
15400;51.022;366
15401;51.025;463
15402;51.029;322
15403;51.032;358
15404;51.035;338
15405;51.038;413
15406;51.042;475
15407;51.045;431
15408;51.048;395
15409;51.052;425
15410;51.055;265
15411;51.058;493
15412;51.062;324
15413;51.065;362
15414;51.068;780
15415;51.072;402
15416;51.075;353
15417;51.078;503
15418;51.081;356
15419;51.085;344
15420;51.088;358
15421;51.091;341
15422;51.095;327
15423;51.098;344
15424;51.101;556
15425;51.105;315
15426;51.108;314
15427;51.111;408
15428;51.115;450
15429;51.118;524
15430;51.121;433
15431;51.124;457
15432;51.128;358
15433;51.131;425
15434;51.134;405
15435;51.138;451
15436;51.141;555
15437;51.144;454
15438;51.148;315
15439;51.151;478
15440;51.154;5584
15441;51.157;411
15442;51.161;366
15443;51.164;370
15444;51.167;412
15445;51.171;325
15446;51.174;604
15447;51.178;369
15448;51.181;327
15449;51.184;389
15450;51.188;373
15451;51.191;337
15452;51.194;329
15453;51.197;380
15454;51.201;376
15455;51.204;391
15456;51.207;302
15457;51.211;434
15458;51.214;400
15459;51.217;312
15460;51.221;622
15461;51.224;482
15462;51.227;352
15463;51.231;502
15464;51.234;295
15465;51.237;268
15466;51.240;439
15467;51.244;448
15468;51.247;433
15469;51.250;348
15470;51.254;360
15471;51.257;360
15472;51.260;351
15473;51.264;439
15474;51.267;312
15475;51.270;321
15476;51.273;420
15477;51.277;433
15478;51.280;317
15479;51.283;300
15480;51.287;379
15481;51.290;1091
15482;51.293;403
15483;51.297;532
15484;51.300;513
15485;51.303;272
15486;51.307;465
15487;51.310;344
15488;51.313;379
15489;51.316;351
15490;51.320;288
15491;51.323;355
15492;51.326;359
15493;51.330;330
15494;51.333;387
15495;51.336;293
15496;51.340;403
15497;51.343;357
15498;51.346;422
15499;51.350;1286
15500;51.353;268
15501;51.356;466
15502;51.359;399
15503;51.363;459
15504;51.366;441
15505;51.369;266
15506;51.373;388
15507;51.376;338
15508;51.379;361
15509;51.383;310
15510;51.386;291
15511;51.389;251
15512;51.392;278
15513;51.396;344
15514;51.399;738
15515;51.402;365
15516;51.406;338
15517;51.409;334
15518;51.412;290
15519;51.416;385
15520;51.419;294
15521;51.422;312
15522;51.426;382
15523;51.429;312
15524;51.432;253
15525;51.436;457
15526;51.439;321
15527;51.442;417
15528;51.446;405
15529;51.449;478
15530;51.452;579
15531;51.456;351
15532;51.459;456
15533;51.462;379
15534;51.466;331
15535;51.469;266
15536;51.472;399
15537;51.475;517
15538;51.479;285
15539;51.482;354
15540;51.485;465
15541;51.489;369
15542;51.492;300
15543;51.495;327
15544;51.499;514
15545;51.502;336
15546;51.505;364
15547;51.509;282
15548;51.512;360
15549;51.515;310
15550;51.518;356
15551;51.522;283
15552;51.525;276
15553;51.528;273
15554;51.532;490
15555;51.535;401
15556;51.538;327
15557;51.542;360
15558;51.545;508
15559;51.548;468
15560;51.551;346
15561;51.555;419
15562;51.558;241
15563;51.561;465
15564;51.565;593
15565;51.568;410
15566;51.571;376
15567;51.575;1851
15568;51.578;256
15569;51.581;417
15570;51.585;438
15571;51.588;339
15572;51.591;340
15573;51.594;355
15574;51.598;329
15575;51.601;507
15576;51.604;394
15577;51.608;294
15578;51.611;388
15579;51.614;295
15580;51.618;396
15581;51.621;395
15582;51.624;291
15583;51.627;497
15584;51.631;274
15585;51.634;344
15586;51.637;361
15587;51.641;335
15588;51.644;384
15589;51.647;344
15590;51.651;1703
15591;51.654;493
15592;51.657;352
15593;51.661;1983
15594;51.664;434
15595;51.667;472
15596;51.670;360
15597;51.674;279
15598;51.677;323
15599;51.681;2787
15600;51.684;385
15601;51.687;491
15602;51.691;265
15603;51.694;411
15604;51.697;414
15605;51.701;310
15606;51.704;375
15607;51.707;376
15608;51.710;346
15609;51.714;350
15610;51.717;354
15611;51.720;384
15612;51.724;346
15613;51.727;406
15614;51.730;304
15615;51.734;272
15616;51.737;266
15617;51.740;426
15618;51.744;271
15619;51.747;356
15620;51.750;264
15621;51.753;310
15622;51.757;344
15623;51.760;1869
15624;51.763;502
15625;51.767;467
15626;51.770;422
15627;51.773;397
15628;51.777;471
15629;51.780;349
15630;51.783;440
15631;51.786;230
15632;51.790;349
15633;51.793;453
15634;51.796;298
15635;51.800;494
15636;51.803;346
15637;51.806;360
15638;51.810;372
15639;51.813;383
15640;51.816;337
15641;51.820;271
15642;51.823;283
15643;51.826;379
15644;51.829;350
15645;51.833;383
15646;51.836;395
15647;51.839;265
15648;51.843;340
15649;51.846;372
15650;51.849;278
15651;51.853;311
15652;51.856;434
15653;51.859;411
15654;51.862;345
15655;51.866;394
15656;51.869;407
15657;51.872;441
15658;51.876;452
15659;51.879;449
15660;51.882;508
15661;51.886;487
15662;51.889;479
15663;51.892;382
15664;51.896;340
15665;51.899;390
15666;51.902;290
15667;51.905;378
15668;51.909;424
15669;51.912;483
15670;51.915;450
15671;51.919;469
15672;51.922;461
15673;51.926;438
15674;51.929;519
15675;51.932;358
15676;51.936;432
15677;51.939;1141
15678;51.942;549
15679;51.945;393
15680;51.949;452
15681;51.952;453
15682;51.955;610
15683;51.959;452
15684;51.962;668
15685;51.965;350
15686;51.969;453
15687;51.972;489
15688;51.975;368
15689;51.979;383
15690;51.982;495
15691;51.985;398
15692;51.988;361
15693;51.992;468
15694;51.995;401
15695;51.998;547
