# Supplementary material for: Successive remodeling of IgG glycans using a solid-phase enzymatic platform
Source: Commun Biol. 2022 Apr 7;5:328. doi: 10.1038/s42003-022-03257-4 (PMC8990068; doi:10.1038/s42003-022-03257-4)
Supplement: Supplementary file 4 — Supplementary Data 1 [file 42003_2022_3257_MOESM4_ESM.zip › Source Data/Figure 2/Figure 2 SialylT.txt]

#""
#Point;X(Minutes);Y(Counts)
0;0.037;213582
1;0.040;212779
2;0.043;212981
3;0.047;189729
4;0.050;161089
5;0.053;183075
6;0.057;169468
7;0.060;183652
8;0.063;180929
9;0.066;178958
10;0.070;182533
11;0.073;169653
12;0.076;189086
13;0.080;171948
14;0.083;172011
15;0.086;168438
16;0.090;181562
17;0.093;173295
18;0.096;175315
19;0.099;176412
20;0.103;178144
21;0.106;153433
22;0.109;163909
23;0.113;175668
24;0.116;169091
25;0.119;173795
26;0.123;179409
27;0.126;170644
28;0.129;156727
29;0.133;169062
30;0.136;169327
31;0.139;167502
32;0.143;174488
33;0.146;162498
34;0.149;169732
35;0.153;169317
36;0.156;177247
37;0.159;165657
38;0.162;167123
39;0.166;164536
40;0.169;168753
41;0.172;151584
42;0.176;172051
43;0.179;170213
44;0.182;166524
45;0.186;176492
46;0.189;167179
47;0.192;168368
48;0.196;163860
49;0.199;149050
50;0.202;177946
51;0.205;195779
52;0.209;170497
53;0.212;153482
54;0.215;165834
55;0.219;160034
56;0.222;162062
57;0.225;169599
58;0.229;176762
59;0.232;169814
60;0.235;151499
61;0.238;156210
62;0.242;162404
63;0.245;175596
64;0.248;176100
65;0.252;168438
66;0.255;167925
67;0.258;174359
68;0.262;168928
69;0.265;167228
70;0.268;166999
71;0.272;172635
72;0.275;158156
73;0.278;157692
74;0.281;168526
75;0.285;164219
76;0.288;165066
77;0.291;177755
78;0.295;163079
79;0.298;158521
80;0.301;179700
81;0.305;165412
82;0.308;157295
83;0.311;184125
84;0.314;170772
85;0.318;161796
86;0.321;170423
87;0.324;162173
88;0.328;160897
89;0.331;166353
90;0.334;172070
91;0.338;181619
92;0.341;175429
93;0.344;165493
94;0.348;164452
95;0.351;169831
96;0.354;158739
97;0.357;172165
98;0.361;171725
99;0.364;179109
100;0.367;176508
101;0.371;168771
102;0.374;173649
103;0.377;175918
104;0.381;194633
105;0.384;175728
106;0.387;174525
107;0.391;194113
108;0.394;181900
109;0.397;165500
110;0.401;168893
111;0.404;194160
112;0.407;195873
113;0.411;188327
114;0.414;175591
115;0.417;173833
116;0.420;192584
117;0.424;175511
118;0.427;174740
119;0.430;179630
120;0.434;167323
121;0.437;182633
122;0.440;166827
123;0.444;165934
124;0.447;180605
125;0.450;170132
126;0.453;177954
127;0.457;174064
128;0.460;177146
129;0.463;166607
130;0.467;178280
131;0.470;169085
132;0.473;165883
133;0.477;161444
134;0.480;163637
135;0.483;171986
136;0.487;178336
137;0.490;163716
138;0.493;180443
139;0.496;171428
140;0.500;171474
141;0.503;171610
142;0.506;168481
143;0.510;169810
144;0.513;158569
145;0.516;173949
146;0.520;167710
147;0.523;168904
148;0.526;158584
149;0.530;162751
150;0.533;166768
151;0.536;179861
152;0.539;184797
153;0.543;172484
154;0.546;171657
155;0.549;177679
156;0.553;165309
157;0.556;164416
158;0.559;175138
159;0.563;166216
160;0.566;178023
161;0.569;181527
162;0.572;167852
163;0.576;169244
164;0.579;173441
165;0.582;160115
166;0.586;174044
167;0.589;163378
168;0.592;170197
169;0.596;175308
170;0.599;158014
171;0.602;153382
172;0.606;189806
173;0.609;168854
174;0.612;170635
175;0.615;178350
176;0.619;168168
177;0.622;171251
178;0.625;171945
179;0.629;169126
180;0.632;157181
181;0.635;183272
182;0.639;180959
183;0.642;163200
184;0.645;173021
185;0.649;169243
186;0.652;174101
187;0.655;158744
188;0.659;154638
189;0.662;165297
190;0.665;168934
191;0.668;169810
192;0.672;168422
193;0.675;166794
194;0.678;167654
195;0.682;166627
196;0.685;163599
197;0.688;167784
198;0.692;167033
199;0.695;170275
200;0.698;170987
201;0.702;186014
202;0.705;163772
203;0.708;170659
204;0.711;169165
205;0.715;171347
206;0.718;181737
207;0.721;183369
208;0.725;169988
209;0.728;170206
210;0.731;169531
211;0.735;171948
212;0.738;180667
213;0.741;166945
214;0.745;163873
215;0.748;165346
216;0.751;173417
217;0.754;163812
218;0.758;164786
219;0.761;163925
220;0.764;168019
221;0.768;172222
222;0.771;157086
223;0.774;183910
224;0.778;171380
225;0.781;164839
226;0.784;169611
227;0.787;184548
228;0.791;164772
229;0.794;170576
230;0.797;159801
231;0.801;167543
232;0.804;171745
233;0.807;180658
234;0.811;170581
235;0.814;179052
236;0.817;170519
237;0.821;186007
238;0.824;162956
239;0.827;188531
240;0.830;185286
241;0.834;165752
242;0.837;182577
243;0.840;180061
244;0.844;190741
245;0.847;179710
246;0.850;205220
247;0.854;188742
248;0.857;187000
249;0.860;191990
250;0.864;202971
251;0.867;194264
252;0.870;218967
253;0.873;213762
254;0.877;229987
255;0.880;212538
256;0.883;247232
257;0.887;259596
258;0.890;294281
259;0.893;310149
260;0.897;457643
261;0.900;566238
262;0.903;739892
263;0.907;1000056
264;0.910;1296103
265;0.913;1565112
266;0.917;1893001
267;0.920;2172987
268;0.923;2167746
269;0.926;2583183
270;0.930;2622382
271;0.933;2755755
272;0.936;2707893
273;0.940;2556469
274;0.943;2557521
275;0.946;2329063
276;0.950;2229520
277;0.953;2084604
278;0.956;1953475
279;0.960;1747973
280;0.963;1642829
281;0.966;1496563
282;0.969;1422809
283;0.973;1317982
284;0.976;1262532
285;0.979;1106944
286;0.983;1124452
287;0.986;1049672
288;0.989;915462
289;0.993;821232
290;0.996;783190
291;0.999;708423
292;1.002;631941
293;1.006;616510
294;1.009;561787
295;1.012;533494
296;1.016;498346
297;1.019;504963
298;1.022;495065
299;1.026;457851
300;1.029;458641
301;1.032;452430
302;1.036;423430
303;1.039;449273
304;1.042;445972
305;1.045;423166
306;1.049;432397
307;1.052;436488
308;1.055;493225
309;1.059;518566
310;1.062;527952
311;1.065;610574
312;1.069;619696
313;1.072;613729
314;1.075;676111
315;1.079;677287
316;1.082;708828
317;1.085;705693
318;1.088;753569
319;1.092;950446
320;1.095;3258240
321;1.098;8797170
322;1.102;13621201
323;1.105;17633232
324;1.108;20705346
325;1.112;21774256
326;1.115;23409704
327;1.118;23087288
328;1.121;22827672
329;1.125;22690922
330;1.128;21472716
331;1.131;21664390
332;1.135;19399640
333;1.138;19236152
334;1.141;19399618
335;1.145;18647688
336;1.148;17330848
337;1.151;16540993
338;1.155;15040672
339;1.158;13240314
340;1.161;13767164
341;1.165;11840252
342;1.168;10195254
343;1.171;10436379
344;1.175;9313820
345;1.178;9296296
346;1.181;8587311
347;1.184;7662041
348;1.188;7584824
349;1.191;7231609
350;1.194;7154279
351;1.198;7439373
352;1.201;7434739
353;1.204;7329774
354;1.208;7924411
355;1.211;7975107
356;1.214;7976752
357;1.218;8248799
358;1.221;9666575
359;1.224;10072236
360;1.227;10916080
361;1.231;11137405
362;1.234;12833713
363;1.237;13869408
364;1.241;14498735
365;1.244;15968091
366;1.247;15328067
367;1.251;16311368
368;1.254;16030387
369;1.257;16935978
370;1.260;17505136
371;1.264;17033356
372;1.267;18348584
373;1.270;17260142
374;1.274;17509226
375;1.277;15700383
376;1.280;17481976
377;1.284;16480711
378;1.287;17445320
379;1.290;16373197
380;1.294;15758920
381;1.297;14919642
382;1.300;15513575
383;1.303;14836574
384;1.307;15297529
385;1.310;15085946
386;1.313;14555728
387;1.317;13315834
388;1.320;14375583
389;1.323;12287907
390;1.327;11571433
391;1.330;11049016
392;1.333;11055449
393;1.336;10297553
394;1.340;9405173
395;1.343;9138824
396;1.346;8415826
397;1.350;7670668
398;1.353;6860600
399;1.356;6216024
400;1.360;5882938
401;1.363;5127619
402;1.366;4796246
403;1.370;4082460
404;1.373;4170140
405;1.376;3701168
406;1.379;3418670
407;1.383;3351526
408;1.386;3219773
409;1.389;3118814
410;1.393;3063012
411;1.396;3025769
412;1.399;2925304
413;1.403;2812027
414;1.406;2821490
415;1.409;2802090
416;1.413;2746612
417;1.416;2669387
418;1.419;2608623
419;1.423;2749776
420;1.426;2698696
421;1.429;2661200
422;1.433;2362060
423;1.436;2420999
424;1.439;2342766
425;1.442;2211274
426;1.446;2075495
427;1.449;2089406
428;1.452;1980965
429;1.456;1845718
430;1.459;1697277
431;1.462;1681317
432;1.466;1539982
433;1.469;1458143
434;1.472;1364608
435;1.475;1234508
436;1.479;1255937
437;1.482;1152309
438;1.485;1059291
439;1.489;1056390
440;1.492;1020270
441;1.495;966432
442;1.499;915607
443;1.502;870404
444;1.505;824928
445;1.509;886710
446;1.512;807942
447;1.515;824583
448;1.518;833397
449;1.522;792146
450;1.525;771972
451;1.528;747887
452;1.532;754827
453;1.535;720626
454;1.538;733536
455;1.542;725989
456;1.545;730462
457;1.548;701064
458;1.552;693377
459;1.555;734699
460;1.558;718959
461;1.561;734780
462;1.565;721795
463;1.568;728531
464;1.571;725568
465;1.575;734139
466;1.578;770104
467;1.581;778052
468;1.585;803992
469;1.588;816557
470;1.591;830176
471;1.594;765393
472;1.598;814873
473;1.601;765407
474;1.604;793617
475;1.608;766359
476;1.611;809534
477;1.614;795298
478;1.618;828241
479;1.621;755031
480;1.624;794027
481;1.628;755380
482;1.631;790004
483;1.634;805352
484;1.637;806939
485;1.641;741619
486;1.645;744166
487;1.648;815864
488;1.651;790330
489;1.654;846986
490;1.658;837806
491;1.661;833159
492;1.664;863427
493;1.668;808482
494;1.671;863918
495;1.674;785804
496;1.678;831794
497;1.681;860521
498;1.684;818705
499;1.688;807759
500;1.691;868642
501;1.694;794653
502;1.697;812763
503;1.701;836058
504;1.704;813273
505;1.707;798515
506;1.711;782909
507;1.714;801162
508;1.717;803924
509;1.721;807937
510;1.724;829080
511;1.727;846557
512;1.730;819374
513;1.734;835506
514;1.737;797699
515;1.740;855476
516;1.744;838866
517;1.747;843282
518;1.750;859792
519;1.754;852204
520;1.757;807796
521;1.760;861856
522;1.764;851009
523;1.767;860128
524;1.770;887146
525;1.773;907144
526;1.777;872039
527;1.780;881658
528;1.783;935915
529;1.787;928594
530;1.790;908590
531;1.793;969539
532;1.797;900278
533;1.800;946218
534;1.803;950821
535;1.807;920607
536;1.810;976605
537;1.813;930605
538;1.816;975868
539;1.820;966687
540;1.823;993560
541;1.826;961188
542;1.830;993436
543;1.833;970980
544;1.836;1025039
545;1.840;1028344
546;1.843;993899
547;1.846;987941
548;1.849;982177
549;1.853;1000340
550;1.856;1024248
551;1.859;938545
552;1.863;1052540
553;1.866;995755
554;1.869;1020345
555;1.873;971076
556;1.876;1038351
557;1.879;948787
558;1.883;991939
559;1.886;938199
560;1.889;949798
561;1.893;970583
562;1.896;892700
563;1.899;903888
564;1.903;909854
565;1.906;894829
566;1.909;905552
567;1.912;833761
568;1.916;852587
569;1.919;810250
570;1.922;831235
571;1.926;839762
572;1.929;803654
573;1.932;831012
574;1.936;829659
575;1.939;768671
576;1.942;836254
577;1.945;790211
578;1.949;808782
579;1.952;844342
580;1.955;826499
581;1.959;817000
582;1.962;781737
583;1.965;813089
584;1.969;757391
585;1.972;747879
586;1.975;719913
587;1.979;703565
588;1.982;650083
589;1.985;660778
590;1.988;606800
591;1.992;571005
592;1.995;544990
593;1.998;484837
594;2.002;507170
595;2.005;459545
596;2.008;484040
597;2.012;462531
598;2.015;428689
599;2.018;410731
600;2.022;401473
601;2.025;405406
602;2.028;389482
603;2.031;372080
604;2.035;348920
605;2.038;333677
606;2.041;364469
607;2.045;365814
608;2.048;318805
609;2.051;345784
610;2.055;328809
611;2.058;319963
612;2.061;309216
613;2.064;288902
614;2.068;301091
615;2.071;285849
616;2.074;284085
617;2.078;286113
618;2.081;276354
619;2.084;274470
620;2.088;295573
621;2.091;307284
622;2.094;299730
623;2.098;307585
624;2.101;327498
625;2.104;334135
626;2.107;341318
627;2.111;374499
628;2.114;397970
629;2.117;397892
630;2.121;393753
631;2.124;437614
632;2.127;404432
633;2.131;410366
634;2.134;387117
635;2.137;403349
636;2.141;395612
637;2.144;371299
638;2.147;400140
639;2.151;380356
640;2.154;382385
641;2.157;377009
642;2.161;401383
643;2.164;372459
644;2.167;361543
645;2.170;373512
646;2.174;380234
647;2.177;378597
648;2.180;373380
649;2.184;355142
650;2.187;359607
651;2.190;343904
652;2.194;351820
653;2.197;353713
654;2.200;366800
655;2.203;310780
656;2.207;357620
657;2.210;354327
658;2.213;333748
659;2.217;359831
660;2.220;342743
661;2.223;352140
662;2.227;343125
663;2.230;347589
664;2.233;324938
665;2.237;356609
666;2.240;351911
667;2.243;346363
668;2.246;354417
669;2.250;331181
670;2.253;344072
671;2.256;341726
672;2.260;339463
673;2.263;366240
674;2.266;359368
675;2.270;368834
676;2.273;352506
677;2.276;368499
678;2.279;342279
679;2.283;354122
680;2.286;371747
681;2.289;388577
682;2.293;372755
683;2.296;380263
684;2.299;354991
685;2.303;365363
686;2.306;337547
687;2.309;351464
688;2.313;373006
689;2.316;345409
690;2.319;329981
691;2.322;352593
692;2.326;326348
693;2.329;309348
694;2.332;312800
695;2.336;283223
696;2.339;307016
697;2.342;302362
698;2.346;265603
699;2.349;270173
700;2.352;284267
701;2.356;253123
702;2.359;272382
703;2.362;278617
704;2.365;258527
705;2.369;262556
706;2.372;274562
707;2.375;255993
708;2.379;235034
709;2.382;255806
710;2.385;245937
711;2.389;249693
712;2.392;262298
713;2.395;237021
714;2.399;249612
715;2.402;246393
716;2.405;250238
717;2.409;248677
718;2.412;269343
719;2.415;260673
720;2.418;260701
721;2.422;266354
722;2.425;251101
723;2.428;263383
724;2.432;269309
725;2.435;251723
726;2.438;266118
727;2.442;250968
728;2.445;265669
729;2.448;258839
730;2.452;250854
731;2.455;241516
732;2.458;246617
733;2.461;260364
734;2.465;263535
735;2.468;251055
736;2.471;274385
737;2.475;269046
738;2.478;261954
739;2.481;252192
740;2.485;248862
741;2.488;241828
742;2.491;246262
743;2.494;249694
744;2.498;260207
745;2.501;252459
746;2.504;247152
747;2.508;238606
748;2.511;244392
749;2.514;237135
750;2.518;233926
751;2.521;223301
752;2.524;218777
753;2.528;226952
754;2.531;221719
755;2.534;217362
756;2.537;242603
757;2.541;222102
758;2.544;223814
759;2.547;239467
760;2.551;260769
761;2.554;273368
762;2.557;251131
763;2.561;259531
764;2.564;273977
765;2.567;308620
766;2.571;294671
767;2.574;315876
768;2.577;332371
769;2.580;352137
770;2.584;350312
771;2.587;352310
772;2.590;351270
773;2.594;355559
774;2.597;372551
775;2.600;349630
776;2.604;393748
777;2.607;405573
778;2.610;379722
779;2.613;383141
780;2.617;383105
781;2.620;395143
782;2.623;392336
783;2.627;402941
784;2.630;422206
785;2.633;452567
786;2.637;432473
787;2.640;441096
788;2.643;463109
789;2.647;404427
790;2.650;417546
791;2.653;433662
792;2.657;412888
793;2.660;394225
794;2.663;406882
795;2.667;388243
796;2.670;369892
797;2.673;397644
798;2.676;368055
799;2.680;349116
800;2.683;381835
801;2.686;374125
802;2.690;337320
803;2.693;360328
804;2.696;331796
805;2.700;350613
806;2.703;351744
807;2.706;351058
808;2.710;362501
809;2.713;328533
810;2.716;359983
811;2.719;376507
812;2.723;380744
813;2.726;364290
814;2.729;369143
815;2.733;346454
816;2.736;336374
817;2.739;333664
818;2.743;319178
819;2.746;333182
820;2.749;339349
821;2.752;342399
822;2.756;333599
823;2.759;337114
824;2.762;315178
825;2.766;310237
826;2.769;318314
827;2.772;332544
828;2.776;330259
829;2.779;336237
830;2.782;354314
831;2.786;335474
832;2.789;360628
833;2.792;355317
834;2.795;388990
835;2.799;365758
836;2.802;354911
837;2.805;374895
838;2.809;371483
839;2.812;366038
840;2.815;354541
841;2.819;346583
842;2.822;332068
843;2.825;393070
844;2.828;406222
845;2.832;462953
846;2.835;491237
847;2.838;553521
848;2.842;582433
849;2.845;594416
850;2.848;615113
851;2.852;627397
852;2.855;671066
853;2.858;702800
854;2.862;669978
855;2.865;722279
856;2.868;698262
857;2.871;738776
858;2.875;757594
859;2.878;787588
860;2.881;814748
861;2.885;792715
862;2.888;775875
863;2.892;782207
864;2.895;814563
865;2.898;801626
866;2.902;831980
867;2.905;816506
868;2.908;860867
869;2.912;868241
870;2.915;801927
871;2.918;853727
872;2.922;843187
873;2.925;786707
874;2.928;828172
875;2.931;829501
876;2.935;780293
877;2.938;749432
878;2.941;753251
879;2.945;747718
880;2.948;763812
881;2.951;688869
882;2.955;718782
883;2.958;697979
884;2.961;662497
885;2.965;701603
886;2.968;609448
887;2.971;656136
888;2.974;604094
889;2.978;593611
890;2.981;570189
891;2.984;560686
892;2.988;568877
893;2.991;507507
894;2.994;514929
895;2.998;481592
896;3.001;442797
897;3.004;428398
898;3.007;381632
899;3.011;375734
900;3.014;371755
901;3.017;334211
902;3.021;312732
903;3.024;317808
904;3.027;300496
905;3.031;280766
906;3.034;288574
907;3.037;267698
908;3.041;256615
909;3.044;259925
910;3.047;248239
911;3.050;249781
912;3.054;246108
913;3.057;243398
914;3.060;248395
915;3.064;240124
916;3.067;229542
917;3.070;240208
918;3.074;255715
919;3.077;247640
920;3.080;250399
921;3.083;224778
922;3.087;234056
923;3.090;239511
924;3.093;229392
925;3.097;229183
926;3.100;238968
927;3.103;229698
928;3.107;231046
929;3.110;212919
930;3.113;241091
931;3.117;226398
932;3.120;230960
933;3.123;212097
934;3.126;207976
935;3.130;236834
936;3.133;218530
937;3.136;214154
938;3.140;201935
939;3.143;208042
940;3.146;196302
941;3.150;216084
942;3.153;210015
943;3.156;222792
944;3.160;217025
945;3.163;213187
946;3.166;202557
947;3.170;198518
948;3.173;195462
949;3.176;200661
950;3.180;192242
951;3.183;199130
952;3.186;188052
953;3.189;201749
954;3.193;194415
955;3.196;191082
956;3.199;196299
957;3.203;199799
958;3.206;201070
959;3.209;180140
960;3.213;190570
961;3.216;178265
962;3.219;165518
963;3.222;188451
964;3.226;187076
965;3.229;172070
966;3.232;192577
967;3.236;189430
968;3.239;186259
969;3.242;190876
970;3.246;178562
971;3.249;187487
972;3.252;192454
973;3.256;179463
974;3.259;200114
975;3.262;205350
976;3.265;195014
977;3.269;212156
978;3.272;224778
979;3.275;234785
980;3.279;236238
981;3.282;233559
982;3.285;245820
983;3.289;245510
984;3.292;262662
985;3.295;264092
986;3.299;256804
987;3.302;264061
988;3.305;271550
989;3.308;265032
990;3.312;269109
991;3.315;263567
992;3.318;265516
993;3.322;266694
994;3.325;269990
995;3.328;279382
996;3.332;281017
997;3.335;286122
998;3.338;278747
999;3.341;288445
1000;3.345;264401
1001;3.348;279698
1002;3.351;277724
1003;3.355;279191
1004;3.358;268552
1005;3.361;277351
1006;3.365;264506
1007;3.368;275237
1008;3.371;283044
1009;3.375;280088
1010;3.378;278544
1011;3.381;286106
1012;3.384;255591
1013;3.388;268595
1014;3.391;267437
1015;3.395;264195
1016;3.398;280061
1017;3.401;286762
1018;3.404;283845
1019;3.408;285820
1020;3.411;303850
1021;3.414;296925
1022;3.418;309850
1023;3.421;290820
1024;3.424;306599
1025;3.428;288976
1026;3.431;296323
1027;3.434;289352
1028;3.437;296589
1029;3.441;291803
1030;3.444;295678
1031;3.447;309312
1032;3.451;304672
1033;3.454;301564
1034;3.457;295038
1035;3.461;283408
1036;3.464;315006
1037;3.467;291211
1038;3.471;300349
1039;3.474;304342
1040;3.477;308752
1041;3.480;314810
1042;3.484;309215
1043;3.487;302355
1044;3.490;299004
1045;3.494;293961
1046;3.497;301387
1047;3.500;301829
1048;3.504;302633
1049;3.507;300466
1050;3.510;304629
1051;3.514;308727
1052;3.517;302423
1053;3.520;296122
1054;3.523;303335
1055;3.527;309197
1056;3.530;342026
1057;3.533;308804
1058;3.537;341728
1059;3.540;330936
1060;3.543;298495
1061;3.547;326506
1062;3.550;319500
1063;3.553;308105
1064;3.556;309141
1065;3.560;318328
1066;3.563;301986
1067;3.566;305592
1068;3.570;312273
1069;3.573;314481
1070;3.576;294860
1071;3.580;306974
1072;3.583;273069
1073;3.586;314865
1074;3.590;296044
1075;3.593;287177
1076;3.596;299512
1077;3.599;297016
1078;3.603;294505
1079;3.606;302001
1080;3.609;304520
1081;3.613;296695
1082;3.616;318660
1083;3.619;307914
1084;3.623;283507
1085;3.626;307611
1086;3.629;320043
1087;3.633;306415
1088;3.636;291808
1089;3.639;306336
1090;3.643;291341
1091;3.646;314506
1092;3.649;310217
1093;3.653;312542
1094;3.656;304436
1095;3.659;327622
1096;3.662;311785
1097;3.666;325421
1098;3.669;312021
1099;3.672;322265
1100;3.676;315406
1101;3.679;321638
1102;3.682;338173
1103;3.686;335681
1104;3.689;316086
1105;3.692;321440
1106;3.695;324358
1107;3.699;336484
1108;3.702;298809
1109;3.705;311825
1110;3.709;316384
1111;3.712;316015
1112;3.715;309243
1113;3.719;301626
1114;3.722;306455
1115;3.725;303376
1116;3.729;292609
1117;3.732;289357
1118;3.735;284595
1119;3.738;298524
1120;3.742;297627
1121;3.745;298851
1122;3.748;277144
1123;3.752;287128
1124;3.755;303397
1125;3.758;306037
1126;3.762;277854
1127;3.765;275523
1128;3.768;294399
1129;3.771;291294
1130;3.775;300655
1131;3.778;311701
1132;3.781;298949
1133;3.785;283584
1134;3.788;284420
1135;3.791;308349
1136;3.795;292909
1137;3.798;283398
1138;3.801;314506
1139;3.805;286730
1140;3.808;309784
1141;3.811;304553
1142;3.814;302230
1143;3.818;310522
1144;3.821;297573
1145;3.824;291261
1146;3.828;305274
1147;3.831;303202
1148;3.834;295335
1149;3.838;293512
1150;3.841;303570
1151;3.844;313549
1152;3.848;309805
1153;3.851;275246
1154;3.854;307630
1155;3.857;301148
1156;3.861;293672
1157;3.864;278143
1158;3.867;276636
1159;3.871;269940
1160;3.874;292619
1161;3.877;272817
1162;3.881;256128
1163;3.884;266207
1164;3.887;253210
1165;3.890;241298
1166;3.894;241572
1167;3.897;246049
1168;3.901;242633
1169;3.904;228253
1170;3.907;225190
1171;3.910;222268
1172;3.914;220018
1173;3.917;234255
1174;3.920;221318
1175;3.924;199027
1176;3.927;217294
1177;3.930;224653
1178;3.934;202176
1179;3.937;205314
1180;3.940;212592
1181;3.944;194215
1182;3.947;196897
1183;3.950;204864
1184;3.953;195195
1185;3.957;187807
1186;3.960;196410
1187;3.963;196465
1188;3.967;198884
1189;3.970;179164
1190;3.973;172176
1191;3.977;192078
1192;3.980;187863
1193;3.983;184992
1194;3.987;175018
1195;3.990;182404
1196;3.993;197425
1197;3.996;184513
1198;4.000;178241
1199;4.003;182086
1200;4.006;189860
1201;4.010;180141
1202;4.013;187005
1203;4.016;191222
1204;4.020;186097
1205;4.023;173442
1206;4.026;166695
1207;4.029;195904
1208;4.033;175858
1209;4.036;190223
1210;4.039;190528
1211;4.043;183280
1212;4.046;198742
1213;4.049;182684
1214;4.053;182618
1215;4.056;177136
1216;4.059;188153
1217;4.063;200859
1218;4.066;198850
1219;4.069;187987
1220;4.072;186760
1221;4.076;188091
1222;4.079;198779
1223;4.082;191056
1224;4.086;192877
1225;4.089;204168
1226;4.092;191491
1227;4.096;202210
1228;4.099;193430
1229;4.102;209151
1230;4.105;197818
1231;4.109;196096
1232;4.112;212656
1233;4.115;213602
1234;4.119;195271
1235;4.122;194881
1236;4.125;208696
1237;4.129;221614
1238;4.132;220691
1239;4.135;190802
1240;4.139;213686
1241;4.142;209271
1242;4.145;209789
1243;4.149;187427
1244;4.152;208238
1245;4.155;210200
1246;4.159;212381
1247;4.162;217583
1248;4.165;209655
1249;4.168;205761
1250;4.172;212096
1251;4.175;192064
1252;4.178;204147
1253;4.182;217274
1254;4.185;211183
1255;4.188;216598
1256;4.192;199758
1257;4.195;218170
1258;4.198;217827
1259;4.202;208487
1260;4.205;208973
1261;4.208;215774
1262;4.211;199625
1263;4.215;216132
1264;4.218;209386
1265;4.221;206175
1266;4.225;208680
1267;4.228;210780
1268;4.231;219868
1269;4.235;208557
1270;4.238;204902
1271;4.241;201512
1272;4.244;204552
1273;4.248;216361
1274;4.251;204945
1275;4.254;216988
1276;4.258;214402
1277;4.261;198766
1278;4.264;206771
1279;4.268;215100
1280;4.271;221223
1281;4.274;203120
1282;4.278;211511
1283;4.281;217374
1284;4.284;215553
1285;4.287;211765
1286;4.291;208573
1287;4.294;214007
1288;4.297;225301
1289;4.301;201277
1290;4.304;220530
1291;4.307;221243
1292;4.311;215056
1293;4.314;212733
1294;4.317;216716
1295;4.320;224611
1296;4.324;205907
1297;4.327;215153
1298;4.330;218329
1299;4.334;213530
1300;4.337;229496
1301;4.340;223131
1302;4.344;211444
1303;4.347;225207
1304;4.350;221045
1305;4.354;218485
1306;4.357;219090
1307;4.360;214794
1308;4.363;214637
1309;4.367;213351
1310;4.370;222601
1311;4.373;210873
1312;4.377;211102
1313;4.380;220629
1314;4.383;206607
1315;4.387;200754
1316;4.390;219635
1317;4.393;202642
1318;4.397;217957
1319;4.400;225799
1320;4.403;222247
1321;4.407;195229
1322;4.410;195681
1323;4.413;198328
1324;4.417;215174
1325;4.420;201096
1326;4.423;189623
1327;4.426;201281
1328;4.430;204143
1329;4.433;200990
1330;4.436;203956
1331;4.440;186266
1332;4.443;186224
1333;4.446;197888
1334;4.450;198819
1335;4.453;194091
1336;4.456;196621
1337;4.459;183646
1338;4.463;199342
1339;4.466;188001
1340;4.469;194435
1341;4.473;197898
1342;4.476;183415
1343;4.479;181923
1344;4.483;192784
1345;4.486;184530
1346;4.489;186440
1347;4.493;191999
1348;4.496;173891
1349;4.499;200216
1350;4.502;182084
1351;4.506;179531
1352;4.509;187141
1353;4.512;179753
1354;4.516;174375
1355;4.519;186862
1356;4.522;180265
1357;4.526;173737
1358;4.529;187505
1359;4.532;182031
1360;4.536;181820
1361;4.539;189503
1362;4.542;196123
1363;4.545;187198
1364;4.549;191184
1365;4.552;192048
1366;4.555;181712
1367;4.559;170471
1368;4.562;187365
1369;4.565;188175
1370;4.569;179204
1371;4.572;181726
1372;4.575;191633
1373;4.578;188379
1374;4.582;183877
1375;4.585;190602
1376;4.588;175542
1377;4.592;194007
1378;4.595;179591
1379;4.598;165840
1380;4.602;169701
1381;4.605;164027
1382;4.608;175114
1383;4.612;161500
1384;4.615;172375
1385;4.618;177102
1386;4.621;169974
1387;4.625;175019
1388;4.628;174730
1389;4.631;163944
1390;4.635;165173
1391;4.638;171199
1392;4.641;169711
1393;4.645;168026
1394;4.648;159352
1395;4.651;181402
1396;4.655;161238
1397;4.658;162632
1398;4.661;168091
1399;4.665;174608
1400;4.668;168771
1401;4.671;173738
1402;4.674;174153
1403;4.678;169397
1404;4.681;168661
1405;4.684;174539
1406;4.688;178547
1407;4.691;179155
1408;4.694;163440
1409;4.698;182005
1410;4.701;172258
1411;4.704;189998
1412;4.708;168078
1413;4.711;174787
1414;4.714;163834
1415;4.717;192235
1416;4.721;188582
1417;4.724;182511
1418;4.727;171211
1419;4.731;183571
1420;4.734;177259
1421;4.737;181795
1422;4.741;192151
1423;4.744;201648
1424;4.747;188065
1425;4.751;178379
1426;4.754;203423
1427;4.757;182875
1428;4.760;189690
1429;4.764;202791
1430;4.767;190220
1431;4.770;195214
1432;4.774;183128
1433;4.777;204592
1434;4.780;185592
1435;4.784;200511
1436;4.787;187517
1437;4.790;199995
1438;4.793;205196
1439;4.797;203203
1440;4.800;218356
1441;4.803;190970
1442;4.807;208596
1443;4.810;197958
1444;4.813;212026
1445;4.817;211235
1446;4.820;198368
1447;4.823;214220
1448;4.827;207476
1449;4.830;212770
1450;4.833;193648
1451;4.836;207405
1452;4.840;195939
1453;4.843;212603
1454;4.846;194730
1455;4.850;204171
1456;4.853;195052
1457;4.856;187923
1458;4.860;203970
1459;4.863;188449
1460;4.866;190519
1461;4.870;179623
1462;4.873;191041
1463;4.876;194805
1464;4.879;196965
1465;4.883;182409
1466;4.886;189997
1467;4.889;202029
1468;4.893;183262
1469;4.896;172453
1470;4.899;184502
1471;4.903;188575
1472;4.906;190589
1473;4.909;186684
1474;4.913;179146
1475;4.916;173859
1476;4.919;179845
1477;4.923;191234
1478;4.926;168725
1479;4.929;178654
1480;4.932;163016
1481;4.936;166908
1482;4.939;177562
1483;4.942;171006
1484;4.946;184330
1485;4.949;167958
1486;4.952;182996
1487;4.956;175693
1488;4.959;183870
1489;4.962;176830
1490;4.966;169100
1491;4.969;173077
1492;4.972;158281
1493;4.975;175711
1494;4.979;183379
1495;4.982;172999
1496;4.985;174922
1497;4.989;161984
1498;4.992;175697
1499;4.995;176774
1500;4.999;169286
1501;5.002;158605
1502;5.005;176180
1503;5.008;172309
1504;5.012;176504
1505;5.015;166625
1506;5.018;185511
1507;5.022;173576
1508;5.025;166094
1509;5.028;164007
1510;5.032;160379
1511;5.035;177271
1512;5.038;174875
1513;5.042;173225
1514;5.045;176058
1515;5.048;159986
1516;5.051;159724
1517;5.055;167913
1518;5.058;163079
1519;5.061;170381
1520;5.065;161762
1521;5.068;171750
1522;5.071;170452
1523;5.075;163704
1524;5.078;173273
1525;5.081;162191
1526;5.085;178819
1527;5.088;168982
1528;5.091;163349
1529;5.094;165380
1530;5.098;167746
1531;5.101;151892
1532;5.104;170051
1533;5.108;166543
1534;5.111;163074
1535;5.114;166353
1536;5.118;167358
1537;5.121;160012
1538;5.124;168859
1539;5.127;159185
1540;5.131;184223
1541;5.134;173117
1542;5.137;177110
1543;5.141;165782
1544;5.144;168605
1545;5.147;167110
1546;5.151;179800
1547;5.154;169636
1548;5.157;176276
1549;5.161;172867
1550;5.164;174377
1551;5.167;178419
1552;5.171;153452
1553;5.174;176752
1554;5.177;174268
1555;5.181;160452
1556;5.184;170488
1557;5.187;163664
1558;5.190;163725
1559;5.194;162075
1560;5.197;171208
1561;5.200;168421
1562;5.204;155455
1563;5.207;164543
1564;5.210;179094
1565;5.214;174554
1566;5.217;178881
1567;5.220;166600
1568;5.224;175845
1569;5.227;157575
1570;5.230;152843
1571;5.233;171526
1572;5.237;168005
1573;5.240;160349
1574;5.243;172666
1575;5.247;174787
1576;5.250;166325
1577;5.253;154333
1578;5.257;156376
1579;5.260;181717
1580;5.263;168011
1581;5.266;157056
1582;5.270;142874
1583;5.273;169948
1584;5.276;175425
1585;5.280;160354
1586;5.283;177757
1587;5.286;166930
1588;5.290;183343
1589;5.293;167432
1590;5.296;162430
1591;5.300;160290
1592;5.303;176207
1593;5.306;171432
1594;5.309;182154
1595;5.313;162759
1596;5.316;161294
1597;5.319;171714
1598;5.323;155877
1599;5.326;169831
1600;5.329;165752
1601;5.333;165992
1602;5.336;172485
1603;5.339;174988
1604;5.342;172023
1605;5.346;158608
1606;5.349;161536
1607;5.352;161446
1608;5.356;170465
1609;5.359;155698
1610;5.362;168110
1611;5.366;149717
1612;5.369;162777
1613;5.372;174034
1614;5.376;162039
1615;5.379;171840
1616;5.382;174592
1617;5.385;172273
1618;5.389;169527
1619;5.392;168446
1620;5.396;181298
1621;5.399;158773
1622;5.402;177982
1623;5.406;168378
1624;5.409;167432
1625;5.412;165725
1626;5.416;167002
1627;5.419;180242
1628;5.422;181896
1629;5.425;168183
1630;5.429;172449
1631;5.432;172089
1632;5.435;173554
1633;5.439;175761
1634;5.442;175428
1635;5.445;174821
1636;5.449;191461
1637;5.452;167656
1638;5.455;169658
1639;5.459;179229
1640;5.462;178847
1641;5.465;188656
1642;5.468;171630
1643;5.472;190935
1644;5.475;188469
1645;5.478;179456
1646;5.482;199057
1647;5.485;188416
1648;5.488;177103
1649;5.492;190483
1650;5.495;189016
1651;5.498;192382
1652;5.501;182157
1653;5.505;183301
1654;5.508;193449
1655;5.511;192158
1656;5.515;187903
1657;5.518;199084
1658;5.521;192364
1659;5.525;184127
1660;5.528;193785
1661;5.531;194047
1662;5.535;192951
1663;5.538;203145
1664;5.541;201609
1665;5.544;180951
1666;5.548;170227
1667;5.551;195966
1668;5.554;191863
1669;5.558;182263
1670;5.561;207416
1671;5.564;193282
1672;5.568;186641
1673;5.571;199083
1674;5.574;184297
1675;5.577;195428
1676;5.581;189923
1677;5.584;197578
1678;5.587;198593
1679;5.591;202952
1680;5.594;185620
1681;5.597;188253
1682;5.601;193292
1683;5.604;197970
1684;5.607;193326
1685;5.611;194900
1686;5.614;191695
1687;5.617;198057
1688;5.620;198582
1689;5.624;185592
1690;5.627;195358
1691;5.630;203453
1692;5.634;192166
1693;5.637;196037
1694;5.640;191607
1695;5.644;203516
1696;5.647;210214
1697;5.650;204625
1698;5.654;199519
1699;5.657;194010
1700;5.660;201215
1701;5.664;185191
1702;5.667;190833
1703;5.670;209955
1704;5.674;192592
1705;5.677;195635
1706;5.680;190080
1707;5.683;203114
1708;5.687;197498
1709;5.690;200457
1710;5.693;211677
1711;5.697;205826
1712;5.700;193003
1713;5.703;212899
1714;5.707;210197
1715;5.710;207213
1716;5.713;198426
1717;5.716;206816
1718;5.720;218538
1719;5.723;204843
1720;5.726;221465
1721;5.730;218409
1722;5.733;206777
1723;5.736;216278
1724;5.740;210051
1725;5.743;221338
1726;5.746;214110
1727;5.750;205545
1728;5.753;213661
1729;5.756;213326
1730;5.759;206410
1731;5.763;209189
1732;5.766;203687
1733;5.769;219231
1734;5.773;212783
1735;5.776;205358
1736;5.779;205067
1737;5.783;216751
1738;5.786;204612
1739;5.789;209073
1740;5.793;217122
1741;5.796;200742
1742;5.799;206146
1743;5.802;208146
1744;5.806;201448
1745;5.809;197362
1746;5.812;208489
1747;5.816;203114
1748;5.819;209124
1749;5.822;220626
1750;5.826;201675
1751;5.829;214840
1752;5.832;202643
1753;5.835;200684
1754;5.839;205777
1755;5.842;206436
1756;5.845;203453
1757;5.849;196774
1758;5.852;192706
1759;5.855;216236
1760;5.859;218735
1761;5.862;197747
1762;5.865;204274
1763;5.869;203604
1764;5.872;196532
1765;5.875;212127
1766;5.878;198582
1767;5.882;204070
1768;5.885;203416
1769;5.888;180788
1770;5.892;203382
1771;5.895;210109
1772;5.898;216531
1773;5.902;192319
1774;5.905;191725
1775;5.908;195499
1776;5.912;197522
1777;5.915;182263
1778;5.918;206098
1779;5.922;190930
1780;5.925;205024
1781;5.928;194629
1782;5.931;188624
1783;5.935;192145
1784;5.938;205194
1785;5.941;189210
1786;5.945;200653
1787;5.948;174772
1788;5.951;195482
1789;5.955;184550
1790;5.958;199473
1791;5.961;180356
1792;5.965;194431
1793;5.968;186743
1794;5.971;211362
1795;5.974;186733
1796;5.978;185096
1797;5.981;192976
1798;5.984;191640
1799;5.988;205832
1800;5.991;194152
1801;5.994;186476
1802;5.998;178309
1803;6.001;201858
1804;6.004;186773
1805;6.008;193494
1806;6.011;198671
1807;6.014;183746
1808;6.017;194242
1809;6.021;194199
1810;6.024;184780
1811;6.027;195554
1812;6.031;192967
1813;6.034;175298
1814;6.037;190845
1815;6.041;195536
1816;6.044;196834
1817;6.047;191276
1818;6.050;188289
1819;6.054;178481
1820;6.057;183559
1821;6.060;184986
1822;6.064;174028
1823;6.067;196229
1824;6.070;188172
1825;6.074;194920
1826;6.077;196400
1827;6.080;185293
1828;6.084;178584
1829;6.087;175745
1830;6.090;179801
1831;6.093;182699
1832;6.097;180920
1833;6.100;188902
1834;6.103;191559
1835;6.107;185206
1836;6.110;190226
1837;6.113;185107
1838;6.117;185041
1839;6.120;189343
1840;6.123;181576
1841;6.127;176607
1842;6.130;187840
1843;6.133;191109
1844;6.136;182590
1845;6.140;181366
1846;6.143;172638
1847;6.147;166743
1848;6.150;180747
1849;6.153;191758
1850;6.156;179658
1851;6.160;183903
1852;6.163;156491
1853;6.166;179859
1854;6.170;176378
1855;6.173;183316
1856;6.176;164181
1857;6.180;164936
1858;6.183;180425
1859;6.186;172626
1860;6.189;182174
1861;6.193;183297
1862;6.196;179726
1863;6.199;164716
1864;6.203;187622
1865;6.206;182649
1866;6.209;177880
1867;6.213;170622
1868;6.216;167042
1869;6.219;181389
1870;6.223;174518
1871;6.226;177251
1872;6.229;174510
1873;6.232;174009
1874;6.236;180707
1875;6.239;179661
1876;6.242;170003
1877;6.246;175090
1878;6.249;173598
1879;6.252;179164
1880;6.256;165943
1881;6.259;178052
1882;6.262;184023
1883;6.265;167675
1884;6.269;180296
1885;6.272;179413
1886;6.275;169063
1887;6.279;166863
1888;6.282;173689
1889;6.285;181493
1890;6.289;177886
1891;6.292;187873
1892;6.295;192816
1893;6.299;177029
1894;6.302;182423
1895;6.305;189887
1896;6.308;188216
1897;6.312;163199
1898;6.315;178260
1899;6.318;184735
1900;6.322;174210
1901;6.325;172039
1902;6.328;180603
1903;6.332;189826
1904;6.335;178078
1905;6.338;181527
1906;6.342;186137
1907;6.345;186427
1908;6.348;163999
1909;6.351;180743
1910;6.355;180654
1911;6.358;175861
1912;6.361;178961
1913;6.365;207137
1914;6.368;186374
1915;6.371;174747
1916;6.375;196721
1917;6.378;180411
1918;6.381;179351
1919;6.384;190157
1920;6.388;178117
1921;6.391;182811
1922;6.395;193973
1923;6.398;180181
1924;6.401;184483
1925;6.404;191348
1926;6.408;187636
1927;6.411;181542
1928;6.414;183593
1929;6.418;177738
1930;6.421;194181
1931;6.424;175529
1932;6.428;181081
1933;6.431;179276
1934;6.434;172362
1935;6.438;185259
1936;6.441;187508
1937;6.444;177471
1938;6.447;167167
1939;6.451;185912
1940;6.454;168764
1941;6.457;164028
1942;6.461;169150
1943;6.464;179950
1944;6.467;185836
1945;6.471;182269
1946;6.474;168927
1947;6.477;173513
1948;6.481;165268
1949;6.484;173956
1950;6.487;168997
1951;6.490;181297
1952;6.494;161752
1953;6.497;169793
1954;6.500;186089
1955;6.504;162464
1956;6.507;163342
1957;6.510;172938
1958;6.514;157309
1959;6.517;182892
1960;6.520;157339
1961;6.523;176975
1962;6.527;175849
1963;6.530;156878
1964;6.533;169148
1965;6.537;175713
1966;6.540;173987
1967;6.543;166250
1968;6.547;182605
1969;6.550;162790
1970;6.553;166238
1971;6.557;175063
1972;6.560;171430
1973;6.563;161151
1974;6.566;166327
1975;6.570;168577
1976;6.573;159823
1977;6.576;171480
1978;6.580;164258
1979;6.583;168067
1980;6.586;175174
1981;6.590;163878
1982;6.593;178556
1983;6.596;168475
1984;6.599;180018
1985;6.603;158586
1986;6.606;166368
1987;6.609;168921
1988;6.613;167126
1989;6.616;182073
1990;6.619;179774
1991;6.623;164796
1992;6.626;164093
1993;6.629;152766
1994;6.633;159870
1995;6.636;150873
1996;6.639;169542
1997;6.643;166228
1998;6.646;164730
1999;6.649;167240
2000;6.653;162370
2001;6.656;165086
2002;6.659;178818
2003;6.662;168202
2004;6.666;166988
2005;6.669;176135
2006;6.672;162498
2007;6.676;160804
2008;6.679;154354
2009;6.682;159411
2010;6.686;164897
2011;6.689;171427
2012;6.692;173904
2013;6.696;164387
2014;6.699;164594
2015;6.702;164380
2016;6.705;159671
2017;6.709;170378
2018;6.712;161860
2019;6.715;166738
2020;6.719;161040
2021;6.722;180720
2022;6.725;163420
2023;6.729;159970
2024;6.732;173114
2025;6.735;162765
2026;6.738;169705
2027;6.742;139956
2028;6.745;177541
2029;6.748;169768
2030;6.752;160738
2031;6.755;160991
2032;6.758;156389
2033;6.762;159161
2034;6.765;166476
2035;6.768;154899
2036;6.772;178160
2037;6.775;168711
2038;6.778;169463
2039;6.781;171873
2040;6.785;171042
2041;6.788;164239
2042;6.791;170917
2043;6.795;163231
2044;6.798;173176
2045;6.801;152314
2046;6.805;179762
2047;6.808;164183
2048;6.811;161116
2049;6.814;164508
2050;6.818;161580
2051;6.821;153122
2052;6.824;173663
2053;6.828;172324
2054;6.831;171554
2055;6.834;173334
2056;6.838;161531
2057;6.841;160580
2058;6.844;148096
2059;6.848;154387
2060;6.851;160130
2061;6.854;162256
2062;6.857;165143
2063;6.861;173716
2064;6.864;145184
2065;6.867;162175
2066;6.871;163494
2067;6.874;167116
2068;6.877;154569
2069;6.881;162235
2070;6.884;165218
2071;6.887;168865
2072;6.891;175201
2073;6.894;150490
2074;6.897;176741
2075;6.901;161086
2076;6.904;167160
2077;6.907;161353
2078;6.911;177445
2079;6.914;165967
2080;6.917;181918
2081;6.920;179730
2082;6.924;172664
2083;6.927;159446
2084;6.930;173267
2085;6.934;171901
2086;6.937;191853
2087;6.940;180955
2088;6.944;197829
2089;6.947;203775
2090;6.950;207768
2091;6.953;206266
2092;6.957;208950
2093;6.960;194417
2094;6.963;209032
2095;6.967;206895
2096;6.970;214975
2097;6.973;221398
2098;6.977;210956
2099;6.980;235143
2100;6.983;221170
2101;6.987;224822
2102;6.990;217188
2103;6.993;222742
2104;6.996;238559
2105;7.000;219196
2106;7.003;212042
2107;7.006;226113
2108;7.010;226284
2109;7.013;208943
2110;7.016;209595
2111;7.020;221022
2112;7.023;220755
2113;7.026;225122
2114;7.030;200579
2115;7.033;211388
2116;7.036;221023
2117;7.039;209151
2118;7.043;213167
2119;7.046;211975
2120;7.049;215296
2121;7.053;209387
2122;7.056;204670
2123;7.059;219541
2124;7.063;205608
2125;7.066;213967
2126;7.069;213190
2127;7.072;191946
2128;7.076;226797
2129;7.079;211425
2130;7.082;218453
2131;7.086;208528
2132;7.089;197374
2133;7.092;224789
2134;7.096;214135
2135;7.099;195851
2136;7.102;224956
2137;7.106;213706
2138;7.109;223572
2139;7.112;217114
2140;7.115;235519
2141;7.119;221702
2142;7.122;239382
2143;7.125;236320
2144;7.129;209271
2145;7.132;230690
2146;7.135;229967
2147;7.139;214683
2148;7.142;240400
2149;7.145;221646
2150;7.149;216308
2151;7.152;216692
2152;7.155;222337
2153;7.159;217716
2154;7.162;225632
2155;7.165;214271
2156;7.169;214652
2157;7.172;205062
2158;7.175;190446
2159;7.178;203184
2160;7.182;196496
2161;7.185;193957
2162;7.188;197570
2163;7.192;187850
2164;7.195;186980
2165;7.198;174719
2166;7.202;183562
2167;7.205;174993
2168;7.208;165239
2169;7.211;191920
2170;7.215;186056
2171;7.218;186162
2172;7.221;171343
2173;7.225;182770
2174;7.228;193237
2175;7.231;166246
2176;7.235;184267
2177;7.238;176937
2178;7.241;182256
2179;7.245;174304
2180;7.248;177853
2181;7.251;172726
2182;7.254;163100
2183;7.258;175251
2184;7.261;171839
2185;7.264;176164
2186;7.268;183999
2187;7.271;159166
2188;7.274;181727
2189;7.278;165524
2190;7.281;171504
2191;7.284;180963
2192;7.288;172427
2193;7.291;173354
2194;7.294;172661
2195;7.297;167865
2196;7.301;153196
2197;7.304;171062
2198;7.307;160337
2199;7.311;158600
2200;7.314;173528
2201;7.317;170580
2202;7.321;172799
2203;7.324;161151
2204;7.327;165243
2205;7.330;167201
2206;7.334;165365
2207;7.337;178774
2208;7.340;177537
2209;7.344;153421
2210;7.347;178659
2211;7.350;183631
2212;7.354;170731
2213;7.357;160663
2214;7.360;170785
2215;7.364;175601
2216;7.367;158274
2217;7.370;175744
2218;7.373;161480
2219;7.377;175551
2220;7.380;165473
2221;7.383;159686
2222;7.387;177842
2223;7.390;173577
2224;7.394;168619
2225;7.397;170367
2226;7.400;182134
2227;7.403;173921
2228;7.407;164808
2229;7.410;169248
2230;7.413;176868
2231;7.417;183807
2232;7.420;179569
2233;7.423;161679
2234;7.427;164274
2235;7.430;158068
2236;7.433;174427
2237;7.436;170472
2238;7.440;171825
2239;7.443;155892
2240;7.446;160987
2241;7.450;166900
2242;7.453;176571
2243;7.456;170405
2244;7.460;164792
2245;7.463;156337
2246;7.466;155310
2247;7.470;169383
2248;7.473;165553
2249;7.476;177408
2250;7.479;183189
2251;7.483;172130
2252;7.486;158127
2253;7.489;178310
2254;7.493;160801
2255;7.496;168826
2256;7.499;170045
2257;7.503;162691
2258;7.506;171811
2259;7.509;164724
2260;7.513;169897
2261;7.516;167341
2262;7.519;176516
2263;7.522;160416
2264;7.526;180610
2265;7.529;171596
2266;7.532;165902
2267;7.536;165006
2268;7.539;178226
2269;7.542;164136
2270;7.546;175543
2271;7.549;190032
2272;7.552;180227
2273;7.555;186146
2274;7.559;168100
2275;7.562;182481
2276;7.565;169600
2277;7.569;168879
2278;7.572;187309
2279;7.575;181013
2280;7.579;194233
2281;7.582;190870
2282;7.585;183875
2283;7.589;190933
2284;7.592;187066
2285;7.595;185050
2286;7.598;168677
2287;7.602;185891
2288;7.605;201208
2289;7.608;193140
2290;7.612;194112
2291;7.615;200151
2292;7.618;197060
2293;7.622;189021
2294;7.625;198471
2295;7.628;201312
2296;7.632;194956
2297;7.635;187987
2298;7.638;194167
2299;7.642;206871
2300;7.645;194756
2301;7.648;189246
2302;7.652;199077
2303;7.655;197687
2304;7.658;202246
2305;7.661;175297
2306;7.665;209039
2307;7.668;204785
2308;7.671;205767
2309;7.675;208675
2310;7.678;189693
2311;7.681;184915
2312;7.685;206947
2313;7.688;216207
2314;7.691;190461
2315;7.694;190854
2316;7.698;194680
2317;7.701;191205
2318;7.704;191490
2319;7.708;196679
2320;7.711;208355
2321;7.714;201180
2322;7.718;201923
2323;7.721;186155
2324;7.724;195843
2325;7.728;178984
2326;7.731;209996
2327;7.734;176396
2328;7.737;191008
2329;7.741;184849
2330;7.744;180878
2331;7.747;194606
2332;7.751;181782
2333;7.754;187721
2334;7.757;187204
2335;7.761;184150
2336;7.764;193278
2337;7.767;164645
2338;7.770;181945
2339;7.774;190063
2340;7.777;169931
2341;7.780;173800
2342;7.784;179019
2343;7.787;186720
2344;7.790;178799
2345;7.794;187259
2346;7.797;169184
2347;7.800;183552
2348;7.804;185722
2349;7.807;176988
2350;7.810;162682
2351;7.813;172165
2352;7.817;164512
2353;7.820;170725
2354;7.823;166144
2355;7.827;163771
2356;7.830;164400
2357;7.833;166020
2358;7.837;169107
2359;7.840;175879
2360;7.843;161177
2361;7.847;163932
2362;7.850;182959
2363;7.853;167922
2364;7.856;167797
2365;7.860;156454
2366;7.863;163848
2367;7.866;153873
2368;7.870;165014
2369;7.873;168825
2370;7.876;160732
2371;7.880;152902
2372;7.883;165628
2373;7.886;168249
2374;7.889;164926
2375;7.893;171772
2376;7.896;164126
2377;7.900;165976
2378;7.903;178766
2379;7.906;178092
2380;7.909;163001
2381;7.913;151112
2382;7.916;156308
2383;7.919;172791
2384;7.923;171277
2385;7.926;167440
2386;7.929;165570
2387;7.933;161254
2388;7.936;159972
2389;7.939;171821
2390;7.943;163579
2391;7.946;149440
2392;7.949;178596
2393;7.952;155839
2394;7.956;155207
2395;7.959;161834
2396;7.962;153674
2397;7.966;162193
2398;7.969;155032
2399;7.972;160969
2400;7.976;171702
2401;7.979;163131
2402;7.982;158344
2403;7.985;152800
2404;7.989;165871
2405;7.992;161797
2406;7.995;150980
2407;7.999;150487
2408;8.002;161873
2409;8.005;166228
2410;8.009;167455
2411;8.012;162747
2412;8.015;177932
2413;8.019;161110
2414;8.022;162833
2415;8.025;159027
2416;8.028;170474
2417;8.032;173643
2418;8.035;163297
2419;8.038;156952
2420;8.042;154468
2421;8.045;154894
2422;8.048;161287
2423;8.052;151174
2424;8.055;161024
2425;8.058;151344
2426;8.062;171175
2427;8.065;148969
2428;8.068;166584
2429;8.071;166418
2430;8.075;173210
2431;8.078;166811
2432;8.081;151335
2433;8.085;166572
2434;8.088;157270
2435;8.091;162135
2436;8.095;181000
2437;8.098;172303
2438;8.101;161882
2439;8.104;163164
2440;8.108;168781
2441;8.111;149350
2442;8.114;171599
2443;8.118;172677
2444;8.121;154273
2445;8.124;157782
2446;8.128;174892
2447;8.131;172823
2448;8.134;160045
2449;8.138;169093
2450;8.141;161008
2451;8.144;160234
2452;8.148;165223
2453;8.151;165813
2454;8.154;170206
2455;8.158;168875
2456;8.161;172544
2457;8.164;166371
2458;8.167;170434
2459;8.171;160821
2460;8.174;163126
2461;8.177;152230
2462;8.181;158017
2463;8.184;164730
2464;8.187;159425
2465;8.191;156330
2466;8.194;169728
2467;8.197;163229
2468;8.201;178278
2469;8.204;157720
2470;8.207;160805
2471;8.210;169662
2472;8.214;161761
2473;8.217;151603
2474;8.220;170524
2475;8.224;160819
2476;8.227;156805
2477;8.230;159274
2478;8.234;165549
2479;8.237;172396
2480;8.240;162212
2481;8.243;168236
2482;8.247;156744
2483;8.250;165699
2484;8.253;163622
2485;8.257;156499
2486;8.260;172556
2487;8.263;162210
2488;8.267;167386
2489;8.270;159071
2490;8.273;161480
2491;8.277;154100
2492;8.280;157329
2493;8.283;159678
2494;8.286;153661
2495;8.290;160898
2496;8.293;167224
2497;8.296;155916
2498;8.300;180656
2499;8.303;159204
2500;8.306;173959
2501;8.310;144492
2502;8.313;162359
2503;8.316;157878
2504;8.319;163039
2505;8.323;158889
2506;8.326;155283
2507;8.329;161221
2508;8.333;162655
2509;8.336;167463
2510;8.339;165068
2511;8.343;164515
2512;8.346;162399
2513;8.349;150864
2514;8.353;170479
2515;8.356;154285
2516;8.359;164518
2517;8.362;151063
2518;8.366;165376
2519;8.369;161518
2520;8.372;169738
2521;8.376;157826
2522;8.379;155594
2523;8.382;173275
2524;8.386;163850
2525;8.389;170791
2526;8.392;151439
2527;8.396;168440
2528;8.399;171608
2529;8.402;166433
2530;8.406;175220
2531;8.409;163480
2532;8.412;154251
2533;8.416;162222
2534;8.419;148336
2535;8.422;159994
2536;8.425;161988
2537;8.429;174243
2538;8.432;161757
2539;8.435;156849
2540;8.439;158975
2541;8.442;149014
2542;8.445;165644
2543;8.449;172306
2544;8.452;150114
2545;8.455;175471
2546;8.458;145672
2547;8.462;170653
2548;8.465;158960
2549;8.468;169842
2550;8.472;146644
2551;8.475;159178
2552;8.478;154039
2553;8.482;158735
2554;8.485;151898
2555;8.488;172284
2556;8.492;162633
2557;8.495;154710
2558;8.498;164316
2559;8.501;152446
2560;8.505;170624
2561;8.508;162427
2562;8.511;173898
2563;8.515;147760
2564;8.518;154661
2565;8.521;150536
2566;8.525;151347
2567;8.528;172994
2568;8.531;171841
2569;8.535;153754
2570;8.538;163239
2571;8.541;164842
2572;8.544;159719
2573;8.548;168039
2574;8.551;151460
2575;8.554;165656
2576;8.558;149999
2577;8.561;158438
2578;8.564;170785
2579;8.568;171190
2580;8.571;141952
2581;8.574;162599
2582;8.577;159313
2583;8.581;156465
2584;8.584;169857
2585;8.587;160705
2586;8.591;169014
2587;8.594;167777
2588;8.597;157718
2589;8.601;154843
2590;8.604;162587
2591;8.607;157093
2592;8.611;148296
2593;8.614;172753
2594;8.617;156982
2595;8.620;159823
2596;8.624;155492
2597;8.627;157224
2598;8.630;171056
2599;8.634;170783
2600;8.637;163161
2601;8.640;161814
2602;8.644;164888
2603;8.647;154718
2604;8.650;148678
2605;8.654;156949
2606;8.657;153584
2607;8.660;146789
2608;8.664;148817
2609;8.667;159146
2610;8.670;148679
2611;8.673;157744
2612;8.677;170269
2613;8.680;175806
2614;8.683;170491
2615;8.687;153940
2616;8.690;166741
2617;8.693;159660
2618;8.697;163726
2619;8.700;155910
2620;8.703;165183
2621;8.707;170921
2622;8.710;163397
2623;8.713;166518
2624;8.716;158966
2625;8.720;170070
2626;8.723;163743
2627;8.726;166526
2628;8.730;153028
2629;8.733;163482
2630;8.736;143451
2631;8.740;150614
2632;8.743;150642
2633;8.746;140135
2634;8.750;126046
2635;8.753;135290
2636;8.756;124929
2637;8.759;126288
2638;8.763;125180
2639;8.766;125750
2640;8.769;125152
2641;8.773;117660
2642;8.776;121695
2643;8.779;133502
2644;8.783;112177
2645;8.786;113533
2646;8.789;128446
2647;8.792;124192
2648;8.796;119024
2649;8.799;122261
2650;8.802;122159
2651;8.806;125388
2652;8.809;124980
2653;8.812;123912
2654;8.816;123016
2655;8.819;137614
2656;8.822;126557
2657;8.826;127175
2658;8.829;117233
2659;8.832;117752
2660;8.835;110851
2661;8.839;143344
2662;8.842;135347
2663;8.845;126986
2664;8.849;126076
2665;8.852;114167
2666;8.855;131037
2667;8.859;126998
2668;8.862;131610
2669;8.865;135663
2670;8.869;123037
2671;8.872;120068
2672;8.875;123680
2673;8.878;131131
2674;8.882;105472
2675;8.885;142715
2676;8.888;131587
2677;8.892;131722
2678;8.895;125410
2679;8.898;128448
2680;8.902;141384
2681;8.905;129886
2682;8.908;119634
2683;8.912;118717
2684;8.915;127219
2685;8.918;119168
2686;8.922;120795
2687;8.925;113817
2688;8.928;127106
2689;8.931;122253
2690;8.935;128703
2691;8.938;128737
2692;8.941;113513
2693;8.945;129018
2694;8.948;127944
2695;8.951;130379
2696;8.955;115056
2697;8.958;119322
2698;8.961;132037
2699;8.965;123147
2700;8.968;116961
2701;8.971;128199
2702;8.974;119398
2703;8.978;124031
2704;8.981;126199
2705;8.984;113728
2706;8.988;113162
2707;8.991;123438
2708;8.994;121354
2709;8.998;113252
2710;9.001;125053
2711;9.004;114186
2712;9.007;123276
2713;9.011;122596
2714;9.014;134776
2715;9.017;120044
2716;9.021;125110
2717;9.024;124834
2718;9.027;121742
2719;9.031;134596
2720;9.034;125216
2721;9.037;132632
2722;9.041;130716
2723;9.044;136915
2724;9.047;140513
2725;9.050;146205
2726;9.054;140718
2727;9.057;137027
2728;9.060;150065
2729;9.064;144980
2730;9.067;161748
2731;9.070;157406
2732;9.074;163923
2733;9.077;156399
2734;9.080;181550
2735;9.084;164946
2736;9.087;178802
2737;9.090;180551
2738;9.093;188912
2739;9.097;198743
2740;9.100;172628
2741;9.103;193128
2742;9.107;186301
2743;9.110;198744
2744;9.113;178702
2745;9.117;197543
2746;9.120;173384
2747;9.123;186131
2748;9.126;181278
2749;9.130;181756
2750;9.133;176835
2751;9.136;170461
2752;9.140;188109
2753;9.143;176082
2754;9.146;181615
2755;9.150;166676
2756;9.153;162317
2757;9.156;169915
2758;9.160;182589
2759;9.163;167564
2760;9.166;182224
2761;9.170;186915
2762;9.173;174085
2763;9.176;169544
2764;9.180;171009
2765;9.183;174848
2766;9.186;188018
2767;9.189;171328
2768;9.193;164781
2769;9.196;180361
2770;9.199;183987
2771;9.203;175400
2772;9.206;181365
2773;9.209;180653
2774;9.213;175679
2775;9.216;169145
2776;9.219;196415
2777;9.222;173744
2778;9.226;158848
2779;9.229;199312
2780;9.232;196705
2781;9.236;188316
2782;9.239;203249
2783;9.242;196103
2784;9.246;165109
2785;9.249;184132
2786;9.252;192925
2787;9.256;188091
2788;9.259;176118
2789;9.262;190192
2790;9.265;182971
2791;9.269;186373
2792;9.272;176420
2793;9.275;188513
2794;9.279;177154
2795;9.282;179223
2796;9.285;192980
2797;9.289;191638
2798;9.292;190268
2799;9.295;158307
2800;9.299;162897
2801;9.302;167660
2802;9.305;183347
2803;9.308;162787
2804;9.312;175785
2805;9.315;176513
2806;9.318;172728
2807;9.322;171750
2808;9.325;171524
2809;9.328;164123
2810;9.332;174233
2811;9.335;171377
2812;9.338;162860
2813;9.341;181093
2814;9.345;150962
2815;9.348;161373
2816;9.351;159438
2817;9.355;178985
2818;9.358;176814
2819;9.361;181563
2820;9.365;154154
2821;9.368;162491
2822;9.371;171192
2823;9.375;161304
2824;9.378;159468
2825;9.381;151018
2826;9.384;182476
2827;9.388;174270
2828;9.391;165739
2829;9.395;163339
2830;9.398;161022
2831;9.401;165384
2832;9.404;174387
2833;9.408;160897
2834;9.411;171486
2835;9.414;156859
2836;9.418;178758
2837;9.421;162802
2838;9.424;165622
2839;9.428;165132
2840;9.431;165420
2841;9.434;169337
2842;9.438;165570
2843;9.441;162525
2844;9.444;157410
2845;9.447;167709
2846;9.451;156634
2847;9.454;160085
2848;9.457;178731
2849;9.461;154523
2850;9.464;163619
2851;9.467;153178
2852;9.471;155566
2853;9.474;153374
2854;9.477;160686
2855;9.480;156511
2856;9.484;155720
2857;9.487;162843
2858;9.490;172723
2859;9.494;172134
2860;9.497;160415
2861;9.500;152100
2862;9.504;176767
2863;9.507;165676
2864;9.510;155404
2865;9.514;164464
2866;9.517;159606
2867;9.520;162804
2868;9.523;156712
2869;9.527;171735
2870;9.530;174308
2871;9.533;150277
2872;9.537;165791
2873;9.540;164107
2874;9.543;161724
2875;9.547;171992
2876;9.550;150567
2877;9.553;151658
2878;9.556;171662
2879;9.560;165599
2880;9.563;164402
2881;9.566;165027
2882;9.570;158733
2883;9.573;148369
2884;9.576;177288
2885;9.580;173600
2886;9.583;157949
2887;9.586;165118
2888;9.590;169989
2889;9.593;168027
2890;9.596;163474
2891;9.599;173974
2892;9.603;161468
2893;9.606;164238
2894;9.609;149378
2895;9.613;166382
2896;9.616;156172
2897;9.619;167346
2898;9.623;158009
2899;9.626;153614
2900;9.629;181347
2901;9.633;161730
2902;9.636;158324
2903;9.639;172697
2904;9.643;165300
2905;9.646;162808
2906;9.649;171680
2907;9.653;168600
2908;9.656;171386
2909;9.659;161291
2910;9.662;151249
2911;9.666;158978
2912;9.669;156899
2913;9.672;161360
2914;9.676;161816
2915;9.679;164938
2916;9.682;171150
2917;9.686;162485
2918;9.689;161583
2919;9.692;164378
2920;9.695;166935
2921;9.699;156587
2922;9.702;162223
2923;9.705;165642
2924;9.709;171633
2925;9.712;166726
2926;9.715;157208
2927;9.719;153980
2928;9.722;144830
2929;9.725;153086
2930;9.729;161250
2931;9.732;158151
2932;9.735;163670
2933;9.738;163926
2934;9.742;158205
2935;9.745;154696
2936;9.748;160230
2937;9.752;158369
2938;9.755;165083
2939;9.758;164620
2940;9.762;158775
2941;9.765;164466
2942;9.768;174057
2943;9.772;162952
2944;9.775;163502
2945;9.778;156245
2946;9.781;161088
2947;9.785;157240
2948;9.788;161034
2949;9.791;155044
2950;9.795;166857
2951;9.798;158929
2952;9.801;169116
2953;9.805;154234
2954;9.808;170221
2955;9.811;145620
2956;9.814;152106
2957;9.818;170355
2958;9.821;162938
2959;9.824;162409
2960;9.828;163915
2961;9.831;162368
2962;9.834;159056
2963;9.838;148815
2964;9.841;175927
2965;9.844;161308
2966;9.848;161532
2967;9.851;166165
2968;9.854;155240
2969;9.857;164970
2970;9.861;157498
2971;9.864;169591
2972;9.867;162911
2973;9.871;158278
2974;9.874;162453
2975;9.877;160018
2976;9.881;161238
2977;9.884;153152
2978;9.887;164512
2979;9.891;159790
2980;9.894;154845
2981;9.897;159720
2982;9.901;173774
2983;9.904;156980
2984;9.907;156707
2985;9.910;162618
2986;9.914;161878
2987;9.917;157570
2988;9.920;147011
2989;9.924;149580
2990;9.927;168981
2991;9.930;159143
2992;9.934;176633
2993;9.937;158018
2994;9.940;155226
2995;9.944;165698
2996;9.947;159857
2997;9.950;168268
2998;9.953;158274
2999;9.957;146946
3000;9.960;167535
3001;9.963;152015
3002;9.967;152674
3003;9.970;152619
3004;9.973;169901
3005;9.977;157584
3006;9.980;159323
3007;9.983;154417
3008;9.987;156181
3009;9.990;159615
3010;9.993;158195
3011;9.996;170573
3012;10.000;165343
3013;10.003;159513
3014;10.006;164270
3015;10.010;158305
3016;10.013;156499
3017;10.016;161476
3018;10.020;153141
3019;10.023;155583
3020;10.026;158218
3021;10.029;158833
3022;10.033;151753
3023;10.036;162422
3024;10.039;154477
3025;10.043;162255
3026;10.046;158649
3027;10.049;160161
3028;10.053;164000
3029;10.056;171499
3030;10.059;177709
3031;10.063;162068
3032;10.066;162311
3033;10.069;159967
3034;10.072;158662
3035;10.076;146390
3036;10.079;143500
3037;10.082;170221
3038;10.086;159941
3039;10.089;157979
3040;10.092;170122
3041;10.096;166344
3042;10.099;165609
3043;10.102;164057
3044;10.106;161903
3045;10.109;153178
3046;10.112;152899
3047;10.115;156727
3048;10.119;162116
3049;10.122;165855
3050;10.125;148650
3051;10.129;152969
3052;10.132;158052
3053;10.135;148319
3054;10.139;160923
3055;10.142;160359
3056;10.145;154497
3057;10.149;160225
3058;10.152;152235
3059;10.155;147699
3060;10.159;152474
3061;10.162;156774
3062;10.165;150632
3063;10.168;170488
3064;10.172;167485
3065;10.175;167493
3066;10.178;162366
3067;10.182;157809
3068;10.185;157894
3069;10.188;172627
3070;10.192;159924
3071;10.195;170679
3072;10.198;154459
3073;10.202;163759
3074;10.205;158677
3075;10.208;161278
3076;10.211;173252
3077;10.215;164081
3078;10.218;163706
3079;10.221;151241
3080;10.225;157225
3081;10.228;152508
3082;10.231;142953
3083;10.235;156136
3084;10.238;145746
3085;10.241;157775
3086;10.244;170136
3087;10.248;149549
3088;10.251;166373
3089;10.254;168039
3090;10.258;168806
3091;10.261;161036
3092;10.264;165150
3093;10.268;150655
3094;10.271;171832
3095;10.274;155386
3096;10.278;157325
3097;10.281;155244
3098;10.284;165772
3099;10.287;159946
3100;10.291;163664
3101;10.294;170328
3102;10.297;158932
3103;10.301;153326
3104;10.304;167952
3105;10.307;151908
3106;10.311;161344
3107;10.314;161994
3108;10.317;158862
3109;10.321;157364
3110;10.324;153610
3111;10.327;172962
3112;10.330;167760
3113;10.334;164297
3114;10.337;157720
3115;10.340;164502
3116;10.344;171151
3117;10.347;171793
3118;10.350;171694
3119;10.354;157174
3120;10.357;159410
3121;10.360;154306
3122;10.363;153959
3123;10.367;165512
3124;10.370;165572
3125;10.373;158065
3126;10.377;164551
3127;10.380;155381
3128;10.383;163412
3129;10.387;146577
3130;10.390;157568
3131;10.393;163002
3132;10.397;163479
3133;10.400;158955
3134;10.403;156027
3135;10.407;159188
3136;10.410;161204
3137;10.413;163840
3138;10.417;156900
3139;10.420;154180
3140;10.423;154877
3141;10.426;169456
3142;10.430;159199
3143;10.433;144704
3144;10.436;165963
3145;10.440;161607
3146;10.443;163725
3147;10.446;160341
3148;10.450;160189
3149;10.453;156345
3150;10.456;157154
3151;10.460;173510
3152;10.463;161799
3153;10.466;156145
3154;10.469;162670
3155;10.473;163256
3156;10.476;166261
3157;10.479;162336
3158;10.483;163619
3159;10.486;162287
3160;10.489;164028
3161;10.493;164884
3162;10.496;159749
3163;10.499;148764
3164;10.502;151974
3165;10.506;161941
3166;10.509;160865
3167;10.512;146827
3168;10.516;148587
3169;10.519;161953
3170;10.522;163535
3171;10.526;146529
3172;10.529;155677
3173;10.532;166795
3174;10.536;155940
3175;10.539;158521
3176;10.542;152633
3177;10.545;160343
3178;10.549;156151
3179;10.552;145933
3180;10.555;148702
3181;10.559;163564
3182;10.562;144904
3183;10.565;162034
3184;10.569;161502
3185;10.572;152668
3186;10.575;145264
3187;10.578;157588
3188;10.582;161268
3189;10.585;164585
3190;10.588;141155
3191;10.592;151612
3192;10.595;145534
3193;10.598;150219
3194;10.602;159301
3195;10.605;168347
3196;10.608;159827
3197;10.612;158320
3198;10.615;151354
3199;10.618;139824
3200;10.621;155009
3201;10.625;151808
3202;10.628;168599
3203;10.631;168568
3204;10.635;148661
3205;10.638;163064
3206;10.641;156363
3207;10.645;151038
3208;10.648;158317
3209;10.651;153358
3210;10.655;157126
3211;10.658;163257
3212;10.661;154966
3213;10.665;152884
3214;10.668;165615
3215;10.671;165879
3216;10.675;161172
3217;10.678;162461
3218;10.681;159478
3219;10.684;150018
3220;10.688;149760
3221;10.691;155207
3222;10.694;171631
3223;10.698;161246
3224;10.701;149023
3225;10.704;150209
3226;10.708;150261
3227;10.711;154705
3228;10.714;153579
3229;10.717;155978
3230;10.721;171011
3231;10.724;169829
3232;10.727;157274
3233;10.731;151307
3234;10.734;147422
3235;10.737;158592
3236;10.741;157325
3237;10.744;155055
3238;10.747;150287
3239;10.751;156825
3240;10.754;153670
3241;10.757;143057
3242;10.760;155395
3243;10.764;160550
3244;10.767;161139
3245;10.770;153617
3246;10.774;153562
3247;10.777;151978
3248;10.780;146593
3249;10.784;167619
3250;10.787;157787
3251;10.790;149554
3252;10.793;149115
3253;10.797;156051
3254;10.800;148537
3255;10.803;137168
3256;10.807;157860
3257;10.810;147779
3258;10.813;159937
3259;10.817;153400
3260;10.820;150173
3261;10.823;166285
3262;10.827;159095
3263;10.830;165509
3264;10.833;152109
3265;10.836;162856
3266;10.840;167402
3267;10.843;165535
3268;10.846;154690
3269;10.850;149419
3270;10.853;156887
3271;10.856;159411
3272;10.860;146189
3273;10.863;156829
3274;10.866;162442
3275;10.870;162886
3276;10.873;141015
3277;10.876;148710
3278;10.879;145446
3279;10.883;162861
3280;10.886;156433
3281;10.889;158055
3282;10.893;163650
3283;10.896;150304
3284;10.899;147625
3285;10.903;154828
3286;10.906;158525
3287;10.909;152488
3288;10.913;151143
3289;10.916;151961
3290;10.919;151429
3291;10.923;152193
3292;10.926;160150
3293;10.929;146461
3294;10.932;161229
3295;10.936;150708
3296;10.939;154547
3297;10.942;143456
3298;10.946;166401
3299;10.949;152291
3300;10.952;166294
3301;10.956;159825
3302;10.959;158889
3303;10.962;160340
3304;10.966;141889
3305;10.969;160971
3306;10.972;146204
3307;10.975;157208
3308;10.979;154205
3309;10.982;162032
3310;10.985;140936
3311;10.989;174878
3312;10.992;156294
3313;10.995;168817
3314;10.999;159627
3315;11.002;158805
3316;11.005;147604
3317;11.009;158373
3318;11.012;160542
3319;11.015;143681
3320;11.018;159605
3321;11.022;163236
3322;11.025;159578
3323;11.028;152039
3324;11.032;160140
3325;11.035;150785
3326;11.038;160850
3327;11.042;153035
3328;11.045;148531
3329;11.048;157400
3330;11.051;143951
3331;11.055;146071
3332;11.058;150595
3333;11.061;149431
3334;11.065;147596
3335;11.068;160172
3336;11.071;144733
3337;11.075;157244
3338;11.078;139142
3339;11.081;160985
3340;11.085;154228
3341;11.088;137584
3342;11.091;151226
3343;11.094;149237
3344;11.098;154243
3345;11.101;152306
3346;11.104;156065
3347;11.108;146519
3348;11.111;146242
3349;11.114;144916
3350;11.118;138772
3351;11.121;148821
3352;11.124;149463
3353;11.127;148865
3354;11.131;154139
3355;11.134;147543
3356;11.137;144000
3357;11.141;147912
3358;11.144;155551
3359;11.147;151375
3360;11.151;149795
3361;11.154;159239
3362;11.157;157945
3363;11.161;141484
3364;11.164;147080
3365;11.167;163002
3366;11.171;167860
3367;11.174;155301
3368;11.177;148875
3369;11.181;148514
3370;11.184;149903
3371;11.187;161702
3372;11.190;150504
3373;11.194;147409
3374;11.197;159829
3375;11.200;136125
3376;11.204;159332
3377;11.207;159470
3378;11.210;168382
3379;11.214;167127
3380;11.217;163481
3381;11.220;177534
3382;11.224;162936
3383;11.227;151234
3384;11.230;144239
3385;11.233;141428
3386;11.237;152749
3387;11.240;166964
3388;11.243;154037
3389;11.247;156329
3390;11.250;160902
3391;11.253;145472
3392;11.257;170625
3393;11.260;157358
3394;11.263;161612
3395;11.266;158847
3396;11.270;154131
3397;11.273;162033
3398;11.276;165968
3399;11.280;150428
3400;11.283;147743
3401;11.286;160983
3402;11.290;143400
3403;11.293;174912
3404;11.296;164883
3405;11.300;171911
3406;11.303;149305
3407;11.306;157478
3408;11.309;150690
3409;11.313;161722
3410;11.316;149912
3411;11.319;155164
3412;11.323;169070
3413;11.326;170777
3414;11.329;172565
3415;11.333;154453
3416;11.336;144431
3417;11.339;150927
3418;11.343;151514
3419;11.346;145962
3420;11.349;146073
3421;11.352;157770
3422;11.356;155199
3423;11.359;159924
3424;11.362;166875
3425;11.366;141777
3426;11.369;148437
3427;11.372;158827
3428;11.376;148980
3429;11.379;157536
3430;11.382;151387
3431;11.385;164042
3432;11.389;165595
3433;11.392;153916
3434;11.396;165121
3435;11.399;160954
3436;11.402;165860
3437;11.405;151658
3438;11.409;168184
3439;11.412;147921
3440;11.415;152101
3441;11.419;154989
3442;11.422;158283
3443;11.425;157241
3444;11.429;148106
3445;11.432;140676
3446;11.435;167707
3447;11.439;158279
3448;11.442;154805
3449;11.445;164540
3450;11.448;159356
3451;11.452;160461
3452;11.455;155105
3453;11.458;139809
3454;11.462;157090
3455;11.465;153110
3456;11.468;166242
3457;11.472;151801
3458;11.475;155465
3459;11.478;147149
3460;11.481;147231
3461;11.485;174748
3462;11.488;148466
3463;11.491;168219
3464;11.495;162744
3465;11.498;159183
3466;11.501;152217
3467;11.505;132792
3468;11.508;168704
3469;11.511;160168
3470;11.515;166971
3471;11.518;150813
3472;11.521;157867
3473;11.524;159957
3474;11.528;160882
3475;11.531;154427
3476;11.534;141557
3477;11.538;146235
3478;11.541;152649
3479;11.544;150967
3480;11.548;159389
3481;11.551;150785
3482;11.554;153768
3483;11.558;152891
3484;11.561;163101
3485;11.564;143455
3486;11.567;135758
3487;11.571;148984
3488;11.574;149507
3489;11.577;145169
3490;11.581;138729
3491;11.584;137952
3492;11.587;134105
3493;11.591;141551
3494;11.594;131271
3495;11.597;110594
3496;11.600;118458
3497;11.604;118478
3498;11.607;112632
3499;11.610;108732
3500;11.614;113363
3501;11.617;112239
3502;11.620;107657
3503;11.624;104190
3504;11.627;121691
3505;11.630;109444
3506;11.634;107701
3507;11.637;109498
3508;11.640;112424
3509;11.644;106545
3510;11.647;118567
3511;11.650;123469
3512;11.654;113360
3513;11.657;111105
3514;11.660;111791
3515;11.663;110271
3516;11.667;111695
3517;11.670;115461
3518;11.673;109096
3519;11.677;121291
3520;11.680;116157
3521;11.683;113144
3522;11.687;125067
3523;11.690;109060
3524;11.693;107976
3525;11.697;108240
3526;11.700;116897
3527;11.703;124292
3528;11.706;109656
3529;11.710;102141
3530;11.713;123627
3531;11.716;117971
3532;11.720;111252
3533;11.723;108822
3534;11.726;106837
3535;11.730;114182
3536;11.733;113640
3537;11.736;106506
3538;11.739;105030
3539;11.743;101930
3540;11.746;107952
3541;11.749;114086
3542;11.753;121598
3543;11.756;112662
3544;11.759;115334
3545;11.763;103468
3546;11.766;104790
3547;11.769;111657
3548;11.773;117639
3549;11.776;103841
3550;11.779;107286
3551;11.782;102492
3552;11.786;121416
3553;11.789;121601
3554;11.792;128068
3555;11.796;112153
3556;11.799;109068
3557;11.802;115642
3558;11.806;111819
3559;11.809;107991
3560;11.812;111100
3561;11.815;97974
3562;11.819;106462
3563;11.822;110345
3564;11.825;110951
3565;11.829;108451
3566;11.832;119016
3567;11.835;106623
3568;11.839;118656
3569;11.842;110830
3570;11.845;117954
3571;11.849;114826
3572;11.852;119208
3573;11.855;109660
3574;11.858;106959
3575;11.862;109620
3576;11.865;117898
3577;11.868;114540
3578;11.872;108368
3579;11.875;120875
3580;11.878;105655
3581;11.882;114069
3582;11.885;111761
3583;11.888;116414
3584;11.892;123895
3585;11.895;114637
3586;11.898;107982
3587;11.902;112315
3588;11.905;110942
3589;11.908;118233
3590;11.912;120089
3591;11.915;126830
3592;11.918;116153
3593;11.921;126661
3594;11.925;119159
3595;11.928;117469
3596;11.931;126467
3597;11.935;128002
3598;11.938;134867
3599;11.941;127096
3600;11.945;125035
3601;11.948;129393
3602;11.951;143546
3603;11.954;132895
3604;11.958;130156
3605;11.961;130485
3606;11.964;116454
3607;11.968;129954
3608;11.971;126658
3609;11.974;121426
3610;11.978;127713
3611;11.981;134235
3612;11.984;128467
3613;11.988;128427
3614;11.991;131458
3615;11.994;135634
3616;11.997;131083
3617;12.001;134431
3618;12.004;136818
3619;12.007;139398
3620;12.011;147598
3621;12.014;148047
3622;12.017;137131
3623;12.021;147055
3624;12.024;130487
3625;12.027;139312
3626;12.030;134368
3627;12.034;124556
3628;12.037;154052
3629;12.040;136004
3630;12.044;149731
3631;12.047;146960
3632;12.050;148099
3633;12.054;139146
3634;12.057;144651
3635;12.060;149385
3636;12.064;126809
3637;12.067;147213
3638;12.070;129712
3639;12.073;139882
3640;12.077;136372
3641;12.080;138887
3642;12.083;130910
3643;12.087;137002
3644;12.090;144189
3645;12.093;125003
3646;12.097;134273
3647;12.100;148311
3648;12.103;136445
3649;12.107;147405
3650;12.110;124361
3651;12.113;148934
3652;12.116;145488
3653;12.120;162905
3654;12.123;152718
3655;12.126;155894
3656;12.130;137216
3657;12.133;166213
3658;12.136;155350
3659;12.140;145233
3660;12.143;152976
3661;12.146;145403
3662;12.150;138996
3663;12.153;142064
3664;12.156;138835
3665;12.160;139652
3666;12.163;152049
3667;12.166;150417
3668;12.169;152001
3669;12.173;155084
3670;12.176;167945
3671;12.179;156878
3672;12.183;146346
3673;12.186;151226
3674;12.189;149880
3675;12.193;150409
3676;12.196;151540
3677;12.199;148707
3678;12.203;140639
3679;12.206;141356
3680;12.209;147122
3681;12.212;139049
3682;12.216;141217
3683;12.219;142277
3684;12.222;144807
3685;12.226;156583
3686;12.229;163029
3687;12.232;135641
3688;12.236;143672
3689;12.239;154877
3690;12.242;157649
3691;12.246;155735
3692;12.249;147184
3693;12.252;145002
3694;12.255;162049
3695;12.259;156202
3696;12.262;135602
3697;12.265;153241
3698;12.269;146391
3699;12.272;147683
3700;12.275;161989
3701;12.279;150178
3702;12.282;137287
3703;12.285;154451
3704;12.288;161616
3705;12.292;141048
3706;12.295;161025
3707;12.298;141744
3708;12.302;146791
3709;12.305;151590
3710;12.308;144906
3711;12.312;142632
3712;12.315;157403
3713;12.318;149374
3714;12.322;159229
3715;12.325;145176
3716;12.328;153280
3717;12.331;147231
3718;12.335;151782
3719;12.338;154946
3720;12.341;155564
3721;12.345;149281
3722;12.348;150186
3723;12.351;148352
3724;12.355;158767
3725;12.358;162247
3726;12.361;144251
3727;12.364;148903
3728;12.368;154186
3729;12.371;150757
3730;12.374;146681
3731;12.378;147619
3732;12.381;158255
3733;12.384;155983
3734;12.388;166627
3735;12.391;146751
3736;12.394;164045
3737;12.398;150150
3738;12.401;158170
3739;12.404;145256
3740;12.408;143765
3741;12.411;154622
3742;12.414;155410
3743;12.418;152566
3744;12.421;149965
3745;12.424;152985
3746;12.427;153894
3747;12.431;161390
3748;12.434;139540
3749;12.437;155397
3750;12.441;158135
3751;12.444;145151
3752;12.447;159454
3753;12.451;164144
3754;12.454;158842
3755;12.457;152993
3756;12.461;163132
3757;12.464;145025
3758;12.467;154841
3759;12.470;169311
3760;12.474;153031
3761;12.477;151714
3762;12.480;156289
3763;12.484;152075
3764;12.487;144884
3765;12.490;154448
3766;12.494;144177
3767;12.497;156826
3768;12.500;161631
3769;12.503;160930
3770;12.507;154408
3771;12.510;146208
3772;12.513;162973
3773;12.517;153029
3774;12.520;143971
3775;12.523;158830
3776;12.527;159692
3777;12.530;155706
3778;12.533;143134
3779;12.537;161162
3780;12.540;160120
3781;12.543;147001
3782;12.546;155555
3783;12.550;159003
3784;12.553;153073
3785;12.556;165392
3786;12.560;152857
3787;12.563;144602
3788;12.566;162865
3789;12.570;150706
3790;12.573;159157
3791;12.576;141653
3792;12.580;150045
3793;12.583;142397
3794;12.586;144774
3795;12.589;148407
3796;12.593;156109
3797;12.596;149183
3798;12.599;159372
3799;12.603;142492
3800;12.606;156772
3801;12.609;165530
3802;12.613;158098
3803;12.616;167390
3804;12.619;150991
3805;12.622;140226
3806;12.626;161902
3807;12.629;141749
3808;12.632;157178
3809;12.636;147872
3810;12.639;144550
3811;12.642;150293
3812;12.646;159091
3813;12.649;154873
3814;12.652;158357
3815;12.656;159007
3816;12.659;152090
3817;12.662;162114
3818;12.666;151766
3819;12.669;149573
3820;12.672;147131
3821;12.676;157951
3822;12.679;153498
3823;12.682;163791
3824;12.685;157900
3825;12.689;147684
3826;12.692;148969
3827;12.695;163144
3828;12.699;152071
3829;12.702;145010
3830;12.705;152743
3831;12.709;150499
3832;12.712;168021
3833;12.715;156354
3834;12.718;161724
3835;12.722;168820
3836;12.725;155046
3837;12.728;154620
3838;12.732;157272
3839;12.735;162758
3840;12.738;158570
3841;12.742;162851
3842;12.745;164692
3843;12.748;154295
3844;12.752;152186
3845;12.755;165995
3846;12.758;154180
3847;12.761;154814
3848;12.765;161425
3849;12.768;150009
3850;12.771;157082
3851;12.775;158360
3852;12.778;144709
3853;12.781;141085
3854;12.785;175794
3855;12.788;159247
3856;12.791;144725
3857;12.795;151734
3858;12.798;167563
3859;12.801;161991
3860;12.804;155175
3861;12.808;161228
3862;12.811;164600
3863;12.814;158485
3864;12.818;163248
3865;12.821;150344
3866;12.824;159016
3867;12.828;156473
3868;12.831;137150
3869;12.834;160792
3870;12.837;163658
3871;12.841;158226
3872;12.844;160585
3873;12.847;147732
3874;12.851;166952
3875;12.854;165173
3876;12.857;155180
3877;12.861;144093
3878;12.864;154085
3879;12.867;160450
3880;12.871;176615
3881;12.874;155722
3882;12.877;149970
3883;12.880;142828
3884;12.884;162159
3885;12.887;160158
3886;12.890;156248
3887;12.894;163050
3888;12.897;172645
3889;12.900;156088
3890;12.904;172225
3891;12.907;151261
3892;12.910;160282
3893;12.914;160859
3894;12.917;169646
3895;12.920;163638
3896;12.924;156735
3897;12.927;161965
3898;12.930;162895
3899;12.934;145566
3900;12.937;167582
3901;12.940;145907
3902;12.943;162646
3903;12.947;172920
3904;12.950;148940
3905;12.953;163030
3906;12.957;157376
3907;12.960;138155
3908;12.963;156186
3909;12.967;179087
3910;12.970;162302
3911;12.973;158127
3912;12.976;150866
3913;12.980;166630
3914;12.983;170362
3915;12.986;172997
3916;12.990;176531
3917;12.993;151444
3918;12.996;174048
3919;13.000;164888
3920;13.003;162598
3921;13.006;162819
3922;13.010;163456
3923;13.013;153177
3924;13.016;157127
3925;13.019;174903
3926;13.023;152440
3927;13.026;171630
3928;13.029;169070
3929;13.033;164575
3930;13.036;160239
3931;13.039;163438
3932;13.043;156546
3933;13.046;151286
3934;13.049;183310
3935;13.052;156995
3936;13.056;160858
3937;13.059;156786
3938;13.062;152557
3939;13.066;167968
3940;13.069;156780
3941;13.072;162182
3942;13.076;146089
3943;13.079;169047
3944;13.082;159777
3945;13.086;156224
3946;13.089;147481
3947;13.092;166822
3948;13.095;159768
3949;13.099;153117
3950;13.102;156083
3951;13.105;157034
3952;13.109;160443
3953;13.112;153376
3954;13.115;159323
3955;13.119;142358
3956;13.122;164106
3957;13.125;165768
3958;13.129;152710
3959;13.132;161471
3960;13.135;156898
3961;13.138;154700
3962;13.142;154450
3963;13.145;148076
3964;13.149;144651
3965;13.152;147633
3966;13.155;170863
3967;13.158;154993
3968;13.162;146617
3969;13.165;152530
3970;13.168;168398
3971;13.172;169329
3972;13.175;154366
3973;13.178;161924
3974;13.182;140982
3975;13.185;160851
3976;13.188;153910
3977;13.191;153438
3978;13.195;164582
3979;13.198;155278
3980;13.201;156645
3981;13.205;162091
3982;13.208;166799
3983;13.211;153037
3984;13.215;168148
3985;13.218;152830
3986;13.221;168717
3987;13.225;161551
3988;13.228;150899
3989;13.231;167699
3990;13.234;146784
3991;13.238;151279
3992;13.241;178520
3993;13.244;166688
3994;13.248;153020
3995;13.251;148659
3996;13.254;154868
3997;13.258;160656
3998;13.261;163421
3999;13.264;170846
4000;13.268;161871
4001;13.271;153663
4002;13.274;142711
4003;13.277;159179
4004;13.281;156085
4005;13.284;172236
4006;13.287;151545
4007;13.291;162308
4008;13.294;150270
4009;13.297;145312
4010;13.301;162987
4011;13.304;157238
4012;13.307;160224
4013;13.310;147069
4014;13.314;164873
4015;13.317;168110
4016;13.320;159151
4017;13.324;168480
4018;13.327;167693
4019;13.330;160978
4020;13.334;162052
4021;13.337;153223
4022;13.340;172272
4023;13.344;163736
4024;13.347;174599
4025;13.350;155234
4026;13.353;165091
4027;13.357;164560
4028;13.360;161684
4029;13.363;158619
4030;13.367;166383
4031;13.370;160361
4032;13.373;165570
4033;13.377;159303
4034;13.380;183175
4035;13.383;166239
4036;13.386;154076
4037;13.390;168767
4038;13.393;157242
4039;13.397;165619
4040;13.400;165883
4041;13.403;163660
4042;13.406;190836
4043;13.410;170511
4044;13.413;172023
4045;13.416;170198
4046;13.420;167980
4047;13.423;182321
4048;13.426;183537
4049;13.430;185265
4050;13.433;196428
4051;13.436;181159
4052;13.440;190941
4053;13.443;190760
4054;13.446;189456
4055;13.449;193096
4056;13.453;188753
4057;13.456;221529
4058;13.459;205166
4059;13.463;187566
4060;13.466;192375
4061;13.469;218817
4062;13.473;214393
4063;13.476;208414
4064;13.479;216354
4065;13.483;197963
4066;13.486;228862
4067;13.489;243270
4068;13.492;224552
4069;13.496;238404
4070;13.499;237834
4071;13.502;223248
4072;13.506;238797
4073;13.509;230933
4074;13.512;239726
4075;13.516;248386
4076;13.519;240994
4077;13.522;249006
4078;13.525;247644
4079;13.529;240577
4080;13.532;256884
4081;13.535;223150
4082;13.539;234981
4083;13.542;248172
4084;13.545;227592
4085;13.549;246339
4086;13.552;228985
4087;13.555;209734
4088;13.559;217344
4089;13.562;234370
4090;13.565;233964
4091;13.568;229556
4092;13.572;230695
4093;13.575;214520
4094;13.578;221096
4095;13.582;208442
4096;13.585;205259
4097;13.588;203995
4098;13.592;187597
4099;13.595;202443
4100;13.598;201786
4101;13.601;192738
4102;13.605;199057
4103;13.608;202348
4104;13.611;179769
4105;13.615;182424
4106;13.618;185641
4107;13.621;192222
4108;13.625;183903
4109;13.628;182271
4110;13.631;196300
4111;13.635;191840
4112;13.638;181776
4113;13.641;172945
4114;13.645;156646
4115;13.648;165328
4116;13.651;163798
4117;13.655;160905
4118;13.658;172770
4119;13.661;162754
4120;13.665;174188
4121;13.668;162022
4122;13.671;167972
4123;13.675;165509
4124;13.678;162921
4125;13.681;148748
4126;13.684;165848
4127;13.688;149278
4128;13.691;171056
4129;13.694;152360
4130;13.698;146336
4131;13.701;160647
4132;13.704;164485
4133;13.708;174232
4134;13.711;148349
4135;13.714;168822
4136;13.718;151861
4137;13.721;153213
4138;13.724;151778
4139;13.727;154591
4140;13.731;175587
4141;13.734;152809
4142;13.737;161340
4143;13.741;159142
4144;13.744;174715
4145;13.747;143855
4146;13.751;155900
4147;13.754;153690
4148;13.757;155089
4149;13.760;162033
4150;13.764;153718
4151;13.767;165871
4152;13.770;156895
4153;13.774;140549
4154;13.777;162409
4155;13.780;159411
4156;13.784;151836
4157;13.787;145610
4158;13.790;157084
4159;13.794;160570
4160;13.797;175862
4161;13.800;157076
4162;13.803;147452
4163;13.807;158161
4164;13.810;149795
4165;13.813;141726
4166;13.817;148520
4167;13.820;168958
4168;13.823;161767
4169;13.827;162389
4170;13.830;166006
4171;13.833;144402
4172;13.837;144086
4173;13.840;166510
4174;13.843;147172
4175;13.846;151125
4176;13.850;151253
4177;13.853;143947
4178;13.856;163189
4179;13.860;148956
4180;13.863;163686
4181;13.866;152551
4182;13.870;156358
4183;13.873;161914
4184;13.876;172293
4185;13.879;156940
4186;13.883;153103
4187;13.886;168401
4188;13.889;160332
4189;13.893;157483
4190;13.896;145411
4191;13.899;169258
4192;13.903;153569
4193;13.906;153899
4194;13.909;162408
4195;13.913;153479
4196;13.916;159562
4197;13.919;151710
4198;13.923;161386
4199;13.926;150256
4200;13.929;148039
4201;13.933;168685
4202;13.936;149712
4203;13.939;153344
4204;13.942;161888
4205;13.946;161676
4206;13.949;150938
4207;13.952;161267
4208;13.956;149028
4209;13.959;160380
4210;13.962;154547
4211;13.966;159899
4212;13.969;159809
4213;13.972;167051
4214;13.975;168367
4215;13.979;151733
4216;13.982;155071
4217;13.985;148449
4218;13.989;167862
4219;13.992;148991
4220;13.995;149755
4221;13.999;152019
4222;14.002;143811
4223;14.005;161283
4224;14.009;137075
4225;14.012;161559
4226;14.015;159038
4227;14.018;150672
4228;14.022;158829
4229;14.025;157989
4230;14.028;156910
4231;14.032;163548
4232;14.035;145797
4233;14.038;153331
4234;14.042;152989
4235;14.045;136700
4236;14.048;147246
4237;14.052;152221
4238;14.055;148919
4239;14.058;156113
4240;14.061;152338
4241;14.065;168118
4242;14.068;158850
4243;14.071;150463
4244;14.075;157352
4245;14.078;152150
4246;14.081;175693
4247;14.085;150210
4248;14.088;157614
4249;14.091;146837
4250;14.094;158466
4251;14.098;159457
4252;14.101;151320
4253;14.104;159591
4254;14.108;145628
4255;14.111;150064
4256;14.114;161171
4257;14.118;155566
4258;14.121;139526
4259;14.124;157759
4260;14.128;166802
4261;14.131;158286
4262;14.134;147937
4263;14.137;150976
4264;14.141;156766
4265;14.144;167453
4266;14.148;154849
4267;14.151;163118
4268;14.154;163891
4269;14.157;157314
4270;14.161;178025
4271;14.164;158810
4272;14.167;141868
4273;14.171;163185
4274;14.174;145955
4275;14.177;153308
4276;14.181;166764
4277;14.184;149753
4278;14.187;145615
4279;14.191;155471
4280;14.194;160630
4281;14.197;164237
4282;14.200;146807
4283;14.204;146680
4284;14.207;154566
4285;14.210;163264
4286;14.214;157121
4287;14.217;142752
4288;14.220;149759
4289;14.224;160218
4290;14.227;163642
4291;14.230;153302
4292;14.233;162395
4293;14.237;163609
4294;14.240;138968
4295;14.243;160434
4296;14.247;155555
4297;14.250;159932
4298;14.253;141485
4299;14.257;171330
4300;14.260;146797
4301;14.263;148176
4302;14.267;151442
4303;14.270;156111
4304;14.273;152701
4305;14.276;158472
4306;14.280;156994
4307;14.283;159652
4308;14.286;168233
4309;14.290;157090
4310;14.293;153853
4311;14.296;152407
4312;14.300;154507
4313;14.303;161261
4314;14.306;150805
4315;14.309;165152
4316;14.313;158431
4317;14.316;166767
4318;14.319;155206
4319;14.323;145599
4320;14.326;162822
4321;14.329;162300
4322;14.333;154674
4323;14.336;164256
4324;14.339;162843
4325;14.343;159168
4326;14.346;151965
4327;14.349;163197
4328;14.352;159433
4329;14.356;155596
4330;14.359;165187
4331;14.362;159162
4332;14.366;156988
4333;14.369;177702
4334;14.372;169036
4335;14.376;161800
4336;14.379;178041
4337;14.382;166684
4338;14.386;162238
4339;14.389;165441
4340;14.392;177658
4341;14.396;182003
4342;14.399;181367
4343;14.402;183428
4344;14.406;195256
4345;14.409;191289
4346;14.412;202631
4347;14.415;226378
4348;14.419;210109
4349;14.422;215283
4350;14.425;202841
4351;14.429;249388
4352;14.432;285346
4353;14.435;278230
4354;14.439;273000
4355;14.442;331768
4356;14.445;348470
4357;14.448;368041
4358;14.452;375484
4359;14.455;443644
4360;14.458;463923
4361;14.462;511516
4362;14.465;523800
4363;14.468;571004
4364;14.472;631329
4365;14.475;654021
4366;14.478;744654
4367;14.482;813149
4368;14.485;877449
4369;14.488;913665
4370;14.491;954037
4371;14.495;1027827
4372;14.498;1126636
4373;14.501;1126978
4374;14.505;1237793
4375;14.508;1313998
4376;14.511;1361777
4377;14.515;1461049
4378;14.518;1449537
4379;14.521;1367968
4380;14.524;1576289
4381;14.528;1653416
4382;14.531;1765092
4383;14.534;1783169
4384;14.538;1865082
4385;14.541;1989904
4386;14.544;1909102
4387;14.548;1983691
4388;14.551;2070906
4389;14.554;2043486
4390;14.558;2015150
4391;14.561;2273193
4392;14.564;2186230
4393;14.567;2282632
4394;14.571;2295450
4395;14.574;2124011
4396;14.577;2219622
4397;14.581;2367399
4398;14.584;2123327
4399;14.587;2159682
4400;14.591;2241326
4401;14.594;2235465
4402;14.597;2102671
4403;14.601;2169468
4404;14.604;2200826
4405;14.607;2105875
4406;14.610;2162131
4407;14.614;2065419
4408;14.617;1946085
4409;14.620;2023885
4410;14.624;1982498
4411;14.627;1845283
4412;14.630;1839068
4413;14.634;1824557
4414;14.637;1731816
4415;14.640;1671267
4416;14.644;1692185
4417;14.647;1462157
4418;14.650;1391034
4419;14.654;1443523
4420;14.657;1320977
4421;14.660;1268827
4422;14.663;1201464
4423;14.667;1189015
4424;14.670;1060863
4425;14.673;1069823
4426;14.677;1004794
4427;14.680;907720
4428;14.683;826463
4429;14.687;820525
4430;14.690;776709
4431;14.693;709374
4432;14.697;678177
4433;14.700;652588
4434;14.703;651199
4435;14.706;583722
4436;14.710;579904
4437;14.713;483859
4438;14.716;501315
4439;14.720;453596
4440;14.723;438592
4441;14.726;420536
4442;14.730;407105
4443;14.733;368804
4444;14.736;348082
4445;14.740;331649
4446;14.743;325856
4447;14.746;309399
4448;14.749;300146
4449;14.753;298157
4450;14.756;279760
4451;14.759;257015
4452;14.763;269450
4453;14.766;244691
4454;14.769;250527
4455;14.773;244340
4456;14.776;242385
4457;14.779;219599
4458;14.782;211785
4459;14.786;218364
4460;14.789;204855
4461;14.792;214508
4462;14.796;189543
4463;14.799;206606
4464;14.802;203853
4465;14.806;208495
4466;14.809;190834
4467;14.812;195070
4468;14.816;205080
4469;14.819;191046
4470;14.822;196087
4471;14.825;184109
4472;14.829;187873
4473;14.832;195363
4474;14.835;181777
4475;14.839;173251
4476;14.842;177269
4477;14.845;176461
4478;14.849;169780
4479;14.852;161318
4480;14.855;182933
4481;14.858;163837
4482;14.862;169295
4483;14.865;171213
4484;14.868;168867
4485;14.872;166093
4486;14.875;190577
4487;14.878;175367
4488;14.882;170928
4489;14.885;170557
4490;14.888;169091
4491;14.892;175389
4492;14.895;171110
4493;14.898;167203
4494;14.902;175774
4495;14.905;173719
4496;14.908;172658
4497;14.912;167034
4498;14.915;172640
4499;14.918;166445
4500;14.921;156096
4501;14.925;161047
4502;14.928;156354
4503;14.931;168108
4504;14.935;166227
4505;14.938;169787
4506;14.941;163002
4507;14.945;167167
4508;14.948;160351
4509;14.951;171037
4510;14.955;171106
4511;14.958;140205
4512;14.961;168475
4513;14.964;159645
4514;14.968;161975
4515;14.971;173827
4516;14.974;158577
4517;14.978;173569
4518;14.981;175283
4519;14.984;162295
4520;14.988;150965
4521;14.991;165769
4522;14.994;163929
4523;14.997;163860
4524;15.001;157064
4525;15.004;165945
4526;15.007;171280
4527;15.011;166112
4528;15.014;158591
4529;15.017;154983
4530;15.021;179172
4531;15.024;154243
4532;15.027;154934
4533;15.031;164269
4534;15.034;168199
4535;15.037;161003
4536;15.040;142976
4537;15.044;166107
4538;15.047;153018
4539;15.050;158554
4540;15.054;164549
4541;15.057;163977
4542;15.060;172674
4543;15.064;148286
4544;15.067;172846
4545;15.070;155634
4546;15.074;163208
4547;15.077;159331
4548;15.080;151819
4549;15.083;167858
4550;15.087;143411
4551;15.090;170129
4552;15.093;161495
4553;15.097;177648
4554;15.100;159615
4555;15.103;164725
4556;15.107;166801
4557;15.110;160358
4558;15.113;172513
4559;15.116;169585
4560;15.120;164987
4561;15.123;149527
4562;15.126;140135
4563;15.130;165586
4564;15.133;161840
4565;15.136;171380
4566;15.140;159831
4567;15.143;165167
4568;15.146;160625
4569;15.150;168030
4570;15.153;158317
4571;15.156;147672
4572;15.160;163474
4573;15.163;159175
4574;15.166;160258
4575;15.170;167989
4576;15.173;153988
4577;15.176;156163
4578;15.179;162958
4579;15.183;174752
4580;15.186;165882
4581;15.189;169217
4582;15.193;173335
4583;15.196;154854
4584;15.199;151734
4585;15.203;157091
4586;15.206;153476
4587;15.209;162738
4588;15.212;149592
4589;15.216;166645
4590;15.219;150013
4591;15.222;165297
4592;15.226;169791
4593;15.229;156112
4594;15.232;161638
4595;15.236;173609
4596;15.239;151946
4597;15.242;148266
4598;15.246;167694
4599;15.249;165462
4600;15.252;156604
4601;15.255;161071
4602;15.259;164131
4603;15.262;159590
4604;15.265;160028
4605;15.269;154048
4606;15.272;159711
4607;15.275;143666
4608;15.279;160527
4609;15.282;179385
4610;15.285;162697
4611;15.289;154428
4612;15.292;166515
4613;15.295;170258
4614;15.298;145938
4615;15.302;172588
4616;15.305;171049
4617;15.308;155152
4618;15.312;154036
4619;15.315;148324
4620;15.318;163387
4621;15.322;169370
4622;15.325;167473
4623;15.328;161567
4624;15.331;161731
4625;15.335;170083
4626;15.338;147396
4627;15.341;155724
4628;15.345;153074
4629;15.348;160153
4630;15.351;158382
4631;15.355;170919
4632;15.358;155505
4633;15.361;158001
4634;15.365;176829
4635;15.368;168675
4636;15.371;159050
4637;15.374;152893
4638;15.378;152879
4639;15.381;159308
4640;15.384;155662
4641;15.388;173450
4642;15.391;156418
4643;15.394;166896
4644;15.398;170140
4645;15.401;170758
4646;15.404;160156
4647;15.408;163418
4648;15.411;164672
4649;15.414;163281
4650;15.418;175459
4651;15.421;170509
4652;15.424;164613
4653;15.428;165876
4654;15.431;153703
4655;15.434;167278
4656;15.437;170444
4657;15.441;161915
4658;15.444;171032
4659;15.447;162946
4660;15.451;183111
4661;15.454;164927
4662;15.457;166545
4663;15.461;163897
4664;15.464;176497
4665;15.467;171687
4666;15.470;173543
4667;15.474;160385
4668;15.477;171814
4669;15.480;176101
4670;15.484;176036
4671;15.487;181780
4672;15.490;178879
4673;15.494;180400
4674;15.497;181137
4675;15.500;174732
4676;15.504;164371
4677;15.507;164174
4678;15.510;173362
4679;15.513;173778
4680;15.517;172869
4681;15.520;174310
4682;15.523;179096
4683;15.527;177240
4684;15.530;189167
4685;15.533;211807
4686;15.537;190537
4687;15.540;194230
4688;15.543;190086
4689;15.546;204198
4690;15.550;196411
4691;15.553;206867
4692;15.556;213184
4693;15.560;224095
4694;15.563;232748
4695;15.566;223511
4696;15.570;246179
4697;15.573;236549
4698;15.576;242970
4699;15.580;269331
4700;15.583;299181
4701;15.586;284809
4702;15.589;306685
4703;15.593;310964
4704;15.596;307282
4705;15.599;363596
4706;15.603;373525
4707;15.606;382410
4708;15.609;375239
4709;15.613;411208
4710;15.616;407159
4711;15.619;466672
4712;15.623;464063
4713;15.626;491240
4714;15.629;474368
4715;15.632;536105
4716;15.636;524553
4717;15.639;533699
4718;15.643;578721
4719;15.646;554789
4720;15.649;614769
4721;15.652;632110
4722;15.656;630606
4723;15.659;623126
4724;15.662;667105
4725;15.666;681827
4726;15.669;647674
4727;15.672;708674
4728;15.676;693654
4729;15.679;647882
4730;15.682;700528
4731;15.685;718212
4732;15.689;686966
4733;15.692;695475
4734;15.695;723354
4735;15.699;704491
4736;15.702;667684
4737;15.705;654693
4738;15.709;663577
4739;15.712;661714
4740;15.715;638545
4741;15.719;637995
4742;15.722;655450
4743;15.725;649199
4744;15.728;663723
4745;15.732;588322
4746;15.735;549022
4747;15.738;575639
4748;15.742;541911
4749;15.745;529239
4750;15.748;539970
4751;15.752;462954
4752;15.755;503992
4753;15.758;454249
4754;15.762;459393
4755;15.765;423848
4756;15.768;409963
4757;15.771;427115
4758;15.775;362485
4759;15.778;360360
4760;15.781;372610
4761;15.785;348280
4762;15.788;324279
4763;15.791;316137
4764;15.795;317800
4765;15.798;303384
4766;15.801;304435
4767;15.804;282368
4768;15.808;267217
4769;15.811;283933
4770;15.814;280791
4771;15.818;264145
4772;15.821;266019
4773;15.824;220708
4774;15.828;237180
4775;15.831;248742
4776;15.834;246030
4777;15.838;221611
4778;15.841;242022
4779;15.844;224467
4780;15.847;199584
4781;15.851;214883
4782;15.854;223572
4783;15.857;208952
4784;15.861;219415
4785;15.864;206627
4786;15.867;205863
4787;15.871;207202
4788;15.874;204649
4789;15.877;198239
4790;15.880;215268
4791;15.884;193994
4792;15.887;209483
4793;15.890;211663
4794;15.894;202002
4795;15.897;218350
4796;15.900;204520
4797;15.904;215973
4798;15.907;194739
4799;15.910;225659
4800;15.914;200027
4801;15.917;221582
4802;15.920;224361
4803;15.924;216374
4804;15.927;208226
4805;15.930;214026
4806;15.934;232493
4807;15.937;244451
4808;15.940;249232
4809;15.943;220713
4810;15.947;227051
4811;15.950;236634
4812;15.953;244126
4813;15.957;250500
4814;15.960;245045
4815;15.963;253507
4816;15.967;287702
4817;15.970;254868
4818;15.973;251309
4819;15.977;264589
4820;15.980;257039
4821;15.983;289528
4822;15.986;252266
4823;15.990;283962
4824;15.993;267483
4825;15.996;274583
4826;16.000;266077
4827;16.003;272764
4828;16.006;250709
4829;16.010;280672
4830;16.013;269962
4831;16.016;270823
4832;16.019;266304
4833;16.023;270364
4834;16.026;249368
4835;16.029;248270
4836;16.033;240305
4837;16.036;250435
4838;16.039;236143
4839;16.043;232740
4840;16.046;252106
4841;16.049;232511
4842;16.053;234165
4843;16.056;221392
4844;16.059;224211
4845;16.062;219710
4846;16.066;220027
4847;16.069;200543
4848;16.072;220105
4849;16.076;212666
4850;16.079;192918
4851;16.082;217271
4852;16.086;194940
4853;16.089;184275
4854;16.092;199548
4855;16.095;173090
4856;16.099;183757
4857;16.102;189194
4858;16.105;170262
4859;16.109;187958
4860;16.112;158325
4861;16.115;185376
4862;16.119;173496
4863;16.122;192674
4864;16.125;172311
4865;16.129;177763
4866;16.132;171582
4867;16.135;179675
4868;16.138;174645
4869;16.142;153969
4870;16.146;166821
4871;16.149;164942
4872;16.152;161023
4873;16.155;178761
4874;16.159;159276
4875;16.162;161744
4876;16.165;163039
4877;16.169;155035
4878;16.172;148156
4879;16.175;168574
4880;16.179;162094
4881;16.182;160936
4882;16.185;165994
4883;16.189;157792
4884;16.192;168894
4885;16.195;170390
4886;16.198;147305
4887;16.202;154690
4888;16.205;144454
4889;16.208;143352
4890;16.212;156970
4891;16.215;167812
4892;16.218;147019
4893;16.222;160068
4894;16.225;149879
4895;16.228;156048
4896;16.232;158269
4897;16.235;159431
4898;16.238;157315
4899;16.241;169317
4900;16.245;154846
4901;16.248;155352
4902;16.251;160283
4903;16.255;167072
4904;16.258;156475
4905;16.261;166763
4906;16.265;151168
4907;16.268;161690
4908;16.271;149971
4909;16.274;167520
4910;16.278;149205
4911;16.281;161647
4912;16.284;163531
4913;16.288;160435
4914;16.291;160529
4915;16.294;146265
4916;16.298;158096
4917;16.301;157392
4918;16.304;161002
4919;16.308;169982
4920;16.311;163448
4921;16.314;152433
4922;16.317;165529
4923;16.321;161349
4924;16.324;166302
4925;16.327;166229
4926;16.331;157140
4927;16.334;156278
4928;16.337;174747
4929;16.341;150514
4930;16.344;165316
4931;16.347;165872
4932;16.351;142608
4933;16.354;154814
4934;16.357;162271
4935;16.360;150688
4936;16.364;158774
4937;16.367;177247
4938;16.370;168123
4939;16.374;169386
4940;16.377;166273
4941;16.380;146820
4942;16.384;157631
4943;16.387;155959
4944;16.390;163347
4945;16.394;172737
4946;16.397;158912
4947;16.400;152352
4948;16.404;159778
4949;16.407;160720
4950;16.410;150035
4951;16.413;170187
4952;16.417;168375
4953;16.420;164265
4954;16.423;169085
4955;16.427;159051
4956;16.430;149573
4957;16.433;151354
4958;16.437;162558
4959;16.440;172721
4960;16.443;170121
4961;16.447;158192
4962;16.450;153423
4963;16.453;157656
4964;16.456;157156
4965;16.460;160155
4966;16.463;152393
4967;16.466;153705
4968;16.470;152838
4969;16.473;160914
4970;16.476;162689
4971;16.480;168192
4972;16.483;148274
4973;16.486;172224
4974;16.489;160396
4975;16.493;169343
4976;16.496;164861
4977;16.499;167730
4978;16.503;166393
4979;16.506;158226
4980;16.509;168748
4981;16.513;147493
4982;16.516;160762
4983;16.519;157316
4984;16.523;141870
4985;16.526;154696
4986;16.529;154955
4987;16.532;159864
4988;16.536;159580
4989;16.539;163139
4990;16.542;166997
4991;16.546;160545
4992;16.549;173046
4993;16.552;157125
4994;16.556;157095
4995;16.559;178762
4996;16.562;159446
4997;16.566;168488
4998;16.569;149215
4999;16.572;161939
5000;16.575;164934
5001;16.579;169583
5002;16.582;168726
5003;16.585;160953
5004;16.589;177994
5005;16.592;170468
5006;16.595;163547
5007;16.599;167567
5008;16.602;153193
5009;16.605;165089
5010;16.608;153933
5011;16.612;179326
5012;16.615;150980
5013;16.618;153149
5014;16.622;165074
5015;16.625;167171
5016;16.628;171301
5017;16.632;183602
5018;16.635;167478
5019;16.638;160126
5020;16.642;173239
5021;16.645;166700
5022;16.648;157231
5023;16.652;157216
5024;16.655;163279
5025;16.658;155449
5026;16.662;164200
5027;16.665;153524
5028;16.668;168979
5029;16.671;175343
5030;16.675;160367
5031;16.678;169837
5032;16.681;161140
5033;16.685;152346
5034;16.688;163476
5035;16.691;166199
5036;16.695;169695
5037;16.698;159527
5038;16.701;165979
5039;16.704;151294
5040;16.708;185205
5041;16.711;161665
5042;16.714;162086
5043;16.718;173660
5044;16.721;165821
5045;16.724;169274
5046;16.728;157386
5047;16.731;162055
5048;16.734;159504
5049;16.738;158411
5050;16.741;176669
5051;16.744;158973
5052;16.747;160827
5053;16.751;163541
5054;16.754;159549
5055;16.757;166861
5056;16.761;168122
5057;16.764;180250
5058;16.767;169590
5059;16.771;167297
5060;16.774;159514
5061;16.777;186737
5062;16.781;175128
5063;16.784;185899
5064;16.787;188147
5065;16.790;193325
5066;16.794;186794
5067;16.797;175452
5068;16.800;196538
5069;16.804;203119
5070;16.807;210452
5071;16.810;221453
5072;16.814;247860
5073;16.817;232749
5074;16.820;267214
5075;16.823;254426
5076;16.827;291246
5077;16.830;309240
5078;16.833;296332
5079;16.837;366466
5080;16.840;376987
5081;16.843;407359
5082;16.847;428125
5083;16.850;418895
5084;16.853;506846
5085;16.857;546581
5086;16.860;495944
5087;16.863;617983
5088;16.866;621046
5089;16.870;719248
5090;16.873;743326
5091;16.876;792386
5092;16.880;869722
5093;16.883;867115
5094;16.886;904544
5095;16.890;945403
5096;16.893;1110974
5097;16.896;1175457
5098;16.900;1243418
5099;16.903;1260054
5100;16.906;1337390
5101;16.910;1383420
5102;16.913;1412430
5103;16.916;1436364
5104;16.920;1475884
5105;16.923;1587350
5106;16.926;1618028
5107;16.929;1762675
5108;16.933;1570756
5109;16.936;1741760
5110;16.939;1645751
5111;16.943;1840696
5112;16.946;1826532
5113;16.949;1905371
5114;16.953;1766696
5115;16.956;1857001
5116;16.959;1922559
5117;16.962;1851890
5118;16.966;1850775
5119;16.969;1775954
5120;16.972;1977224
5121;16.976;1873753
5122;16.979;1844809
5123;16.982;1714587
5124;16.986;1793266
5125;16.989;1776986
5126;16.992;1630311
5127;16.996;1704503
5128;16.999;1618077
5129;17.002;1593816
5130;17.005;1557970
5131;17.009;1568920
5132;17.012;1481022
5133;17.015;1368257
5134;17.019;1319684
5135;17.022;1228831
5136;17.025;1317269
5137;17.029;1178207
5138;17.032;1156794
5139;17.035;1033116
5140;17.038;1039602
5141;17.042;1012954
5142;17.045;967716
5143;17.048;864902
5144;17.052;835486
5145;17.055;842266
5146;17.058;751834
5147;17.062;732588
5148;17.065;648652
5149;17.068;634547
5150;17.072;628980
5151;17.075;617148
5152;17.078;551753
5153;17.081;497900
5154;17.085;481753
5155;17.088;468234
5156;17.091;428045
5157;17.095;398287
5158;17.098;413986
5159;17.101;380986
5160;17.105;335566
5161;17.108;344451
5162;17.111;330922
5163;17.115;319979
5164;17.118;263674
5165;17.121;288240
5166;17.124;243157
5167;17.128;260359
5168;17.131;249594
5169;17.134;245791
5170;17.138;253437
5171;17.141;241252
5172;17.145;222236
5173;17.148;238534
5174;17.151;236863
5175;17.155;193750
5176;17.158;210461
5177;17.161;189390
5178;17.165;198160
5179;17.168;201056
5180;17.171;192328
5181;17.175;190169
5182;17.178;189951
5183;17.181;186323
5184;17.184;196648
5185;17.188;193332
5186;17.191;183734
5187;17.194;169263
5188;17.198;186351
5189;17.201;197076
5190;17.204;172424
5191;17.208;190487
5192;17.211;184097
5193;17.214;173033
5194;17.217;179352
5195;17.221;185205
5196;17.224;174860
5197;17.227;184137
5198;17.231;178963
5199;17.234;173980
5200;17.237;193228
5201;17.241;168006
5202;17.244;183699
5203;17.247;170603
5204;17.251;186237
5205;17.254;169568
5206;17.257;187593
5207;17.260;186083
5208;17.264;175283
5209;17.267;180225
5210;17.270;182130
5211;17.274;179043
5212;17.277;195323
5213;17.280;189127
5214;17.284;184282
5215;17.287;196417
5216;17.290;190966
5217;17.293;193192
5218;17.297;188080
5219;17.300;190188
5220;17.303;185383
5221;17.307;201168
5222;17.310;191499
5223;17.313;218639
5224;17.317;204694
5225;17.320;194711
5226;17.323;200372
5227;17.327;199502
5228;17.330;199771
5229;17.333;215207
5230;17.336;191444
5231;17.340;207864
5232;17.343;189571
5233;17.346;209724
5234;17.350;194939
5235;17.353;196103
5236;17.356;207568
5237;17.360;194841
5238;17.363;203827
5239;17.366;195582
5240;17.370;185668
5241;17.373;199314
5242;17.376;204797
5243;17.379;194516
5244;17.383;208536
5245;17.386;181623
5246;17.389;192782
5247;17.393;200031
5248;17.396;184472
5249;17.399;189627
5250;17.403;189428
5251;17.406;174649
5252;17.409;194112
5253;17.413;187378
5254;17.416;187622
5255;17.419;193846
5256;17.423;183880
5257;17.426;177196
5258;17.429;172931
5259;17.432;181452
5260;17.436;171305
5261;17.439;164880
5262;17.442;192706
5263;17.446;174504
5264;17.449;167125
5265;17.452;166886
5266;17.456;171490
5267;17.459;162167
5268;17.462;143524
5269;17.466;177446
5270;17.469;169430
5271;17.472;162369
5272;17.475;159995
5273;17.479;173671
5274;17.482;171037
5275;17.485;167252
5276;17.489;173518
5277;17.492;175446
5278;17.495;178404
5279;17.499;147830
5280;17.502;171151
5281;17.505;176034
5282;17.509;160315
5283;17.512;175954
5284;17.515;156610
5285;17.518;176832
5286;17.522;151145
5287;17.525;183340
5288;17.528;156732
5289;17.532;158982
5290;17.535;150724
5291;17.538;172528
5292;17.542;171132
5293;17.545;158649
5294;17.548;156551
5295;17.551;159784
5296;17.555;160804
5297;17.558;176173
5298;17.561;151261
5299;17.565;167306
5300;17.568;168929
5301;17.571;164216
5302;17.575;181537
5303;17.578;181077
5304;17.581;151846
5305;17.585;169412
5306;17.588;158847
5307;17.591;172133
5308;17.594;161263
5309;17.598;162318
5310;17.601;174038
5311;17.604;160349
5312;17.608;156497
5313;17.611;161910
5314;17.614;173547
5315;17.618;172273
5316;17.621;166560
5317;17.624;185121
5318;17.627;182202
5319;17.631;165557
5320;17.634;181375
5321;17.637;181316
5322;17.641;200093
5323;17.644;215150
5324;17.647;204368
5325;17.651;204773
5326;17.654;212323
5327;17.657;218551
5328;17.661;238209
5329;17.664;237259
5330;17.667;244745
5331;17.671;272938
5332;17.674;262295
5333;17.677;272596
5334;17.681;274408
5335;17.684;302873
5336;17.687;314075
5337;17.690;316201
5338;17.694;342786
5339;17.697;337042
5340;17.700;378311
5341;17.704;367628
5342;17.707;398427
5343;17.710;423376
5344;17.714;417989
5345;17.717;434205
5346;17.720;468422
5347;17.724;461543
5348;17.727;477173
5349;17.730;501662
5350;17.733;514890
5351;17.737;538409
5352;17.740;518359
5353;17.743;549597
5354;17.747;519357
5355;17.750;532157
5356;17.753;559838
5357;17.757;533375
5358;17.760;590154
5359;17.763;552738
5360;17.766;590677
5361;17.770;554455
5362;17.773;559924
5363;17.776;577721
5364;17.780;577534
5365;17.783;539502
5366;17.786;589538
5367;17.790;544016
5368;17.793;560107
5369;17.796;534582
5370;17.800;481582
5371;17.803;519886
5372;17.806;482067
5373;17.809;457134
5374;17.813;510462
5375;17.816;480114
5376;17.819;457142
5377;17.823;361747
5378;17.826;422591
5379;17.829;411282
5380;17.833;403293
5381;17.836;380169
5382;17.839;344123
5383;17.843;369387
5384;17.846;353289
5385;17.849;337419
5386;17.852;304490
5387;17.856;289687
5388;17.859;312100
5389;17.862;293406
5390;17.866;312019
5391;17.869;290279
5392;17.872;260429
5393;17.876;236781
5394;17.879;261645
5395;17.882;239425
5396;17.885;244828
5397;17.889;230940
5398;17.892;222407
5399;17.896;225370
5400;17.899;203135
5401;17.902;229848
5402;17.905;192171
5403;17.909;194297
5404;17.912;212647
5405;17.915;205816
5406;17.919;209328
5407;17.922;195009
5408;17.925;204422
5409;17.929;196603
5410;17.932;199395
5411;17.935;189458
5412;17.939;189353
5413;17.942;188963
5414;17.945;190542
5415;17.948;175211
5416;17.952;191675
5417;17.955;177239
5418;17.958;186866
5419;17.962;190165
5420;17.965;184490
5421;17.968;183702
5422;17.972;181514
5423;17.975;183813
5424;17.978;165787
5425;17.981;167884
5426;17.985;184248
5427;17.988;168233
5428;17.991;172792
5429;17.995;165993
5430;17.998;172117
5431;18.001;170473
5432;18.005;176279
5433;18.008;182916
5434;18.011;167582
5435;18.015;157436
5436;18.018;187133
5437;18.021;169231
5438;18.024;169092
5439;18.028;164404
5440;18.031;187764
5441;18.034;181715
5442;18.038;172585
5443;18.041;145667
5444;18.044;168293
5445;18.048;170794
5446;18.051;172437
5447;18.054;176272
5448;18.058;173504
5449;18.061;185419
5450;18.064;185142
5451;18.067;162965
5452;18.071;180003
5453;18.074;194795
5454;18.077;166840
5455;18.081;181232
5456;18.084;183818
5457;18.087;178620
5458;18.091;172204
5459;18.094;182457
5460;18.097;177029
5461;18.100;173693
5462;18.104;168428
5463;18.107;183453
5464;18.110;173704
5465;18.114;164021
5466;18.117;172817
5467;18.120;172131
5468;18.124;168479
5469;18.127;175516
5470;18.130;194487
5471;18.134;180658
5472;18.137;184785
5473;18.140;183158
5474;18.144;180738
5475;18.147;170956
5476;18.150;182613
5477;18.154;177555
5478;18.157;177275
5479;18.160;171686
5480;18.163;171384
5481;18.167;169656
5482;18.170;176342
5483;18.173;161209
5484;18.177;176744
5485;18.180;176226
5486;18.183;152976
5487;18.187;158250
5488;18.190;168080
5489;18.193;176111
5490;18.197;158736
5491;18.200;173894
5492;18.203;161782
5493;18.206;165263
5494;18.210;159661
5495;18.213;170886
5496;18.216;184490
5497;18.220;164200
5498;18.223;174634
5499;18.226;170736
5500;18.230;153860
5501;18.233;164952
5502;18.236;165547
5503;18.239;158833
5504;18.243;168169
5505;18.246;171596
5506;18.249;160501
5507;18.253;180306
5508;18.256;154577
5509;18.259;157726
5510;18.263;155777
5511;18.266;178795
5512;18.269;179255
5513;18.273;160871
5514;18.276;163099
5515;18.279;164794
5516;18.282;171626
5517;18.286;159354
5518;18.289;179914
5519;18.292;155226
5520;18.296;162097
5521;18.299;172113
5522;18.302;162812
5523;18.306;165619
5524;18.309;177402
5525;18.312;180164
5526;18.315;163250
5527;18.319;166710
5528;18.322;160486
5529;18.325;164495
5530;18.329;165780
5531;18.332;173563
5532;18.335;173454
5533;18.339;164363
5534;18.342;177677
5535;18.345;167919
5536;18.349;175247
5537;18.352;161605
5538;18.355;171475
5539;18.358;168524
5540;18.362;168928
5541;18.365;165519
5542;18.368;175409
5543;18.372;172545
5544;18.375;162195
5545;18.378;160759
5546;18.382;168276
5547;18.385;175191
5548;18.388;161332
5549;18.392;173209
5550;18.395;169315
5551;18.398;147542
5552;18.402;166532
5553;18.405;176248
5554;18.408;187421
5555;18.412;166726
5556;18.415;168864
5557;18.418;174070
5558;18.421;165244
5559;18.425;159252
5560;18.428;169652
5561;18.431;169001
5562;18.435;172239
5563;18.438;163001
5564;18.441;156761
5565;18.445;163620
5566;18.448;168851
5567;18.451;148657
5568;18.454;167299
5569;18.458;158409
5570;18.461;162668
5571;18.464;161592
5572;18.468;159205
5573;18.471;173862
5574;18.474;162281
5575;18.478;174608
5576;18.481;158073
5577;18.484;161090
5578;18.488;159709
5579;18.491;164927
5580;18.494;166562
5581;18.497;163193
5582;18.501;152127
5583;18.504;177325
5584;18.507;165613
5585;18.511;159227
5586;18.514;180811
5587;18.517;166097
5588;18.521;171388
5589;18.524;153236
5590;18.527;173998
5591;18.530;163767
5592;18.534;171719
5593;18.537;177353
5594;18.540;178930
5595;18.544;152046
5596;18.547;170660
5597;18.550;179989
5598;18.554;158631
5599;18.557;162400
5600;18.560;172888
5601;18.564;162400
5602;18.567;177200
5603;18.570;166133
5604;18.573;170182
5605;18.577;173755
5606;18.580;173535
5607;18.583;167375
5608;18.587;159096
5609;18.590;167923
5610;18.593;175508
5611;18.597;167534
5612;18.600;171174
5613;18.603;175005
5614;18.607;175888
5615;18.610;172466
5616;18.613;166748
5617;18.616;168018
5618;18.620;165901
5619;18.623;154094
5620;18.626;186063
5621;18.630;176163
5622;18.633;181557
5623;18.636;178011
5624;18.640;164198
5625;18.643;170321
5626;18.646;154783
5627;18.650;165192
5628;18.653;181825
5629;18.656;164314
5630;18.660;177131
5631;18.663;172960
5632;18.666;172505
5633;18.669;171565
5634;18.673;195838
5635;18.676;164392
5636;18.679;179075
5637;18.683;166835
5638;18.686;166590
5639;18.689;170448
5640;18.693;173326
5641;18.696;166457
5642;18.699;182704
5643;18.703;157941
5644;18.706;170196
5645;18.709;178079
5646;18.712;167485
5647;18.716;168131
5648;18.719;169280
5649;18.722;164999
5650;18.726;168471
5651;18.729;172909
5652;18.732;157019
5653;18.736;179121
5654;18.739;160774
5655;18.742;159296
5656;18.746;163768
5657;18.749;168139
5658;18.752;158589
5659;18.755;170454
5660;18.759;164977
5661;18.762;159475
5662;18.765;161567
5663;18.769;141395
5664;18.772;156861
5665;18.775;168190
5666;18.779;177952
5667;18.782;144661
5668;18.785;176922
5669;18.788;157106
5670;18.792;156395
5671;18.795;158992
5672;18.798;164643
5673;18.802;170134
5674;18.805;167398
5675;18.808;164039
5676;18.812;169101
5677;18.815;164010
5678;18.818;173250
5679;18.822;169749
5680;18.825;164113
5681;18.828;178537
5682;18.831;152934
5683;18.835;159043
5684;18.838;166643
5685;18.841;163019
5686;18.845;160149
5687;18.848;158294
5688;18.851;172187
5689;18.855;144312
5690;18.858;163604
5691;18.861;160887
5692;18.864;144259
5693;18.868;168355
5694;18.871;174527
5695;18.874;163749
5696;18.878;166568
5697;18.881;162560
5698;18.884;160505
5699;18.888;161632
5700;18.891;172562
5701;18.894;168472
5702;18.898;176249
5703;18.901;168945
5704;18.904;162195
5705;18.908;158117
5706;18.911;165063
5707;18.914;164059
5708;18.918;151277
5709;18.921;159327
5710;18.924;157025
5711;18.927;167677
5712;18.931;154045
5713;18.934;144880
5714;18.937;157708
5715;18.941;168169
5716;18.944;157225
5717;18.947;163917
5718;18.951;163705
5719;18.954;177659
5720;18.957;169710
5721;18.961;173068
5722;18.964;143289
5723;18.967;156112
5724;18.970;167576
5725;18.974;154077
5726;18.977;158597
5727;18.980;166209
5728;18.984;163283
5729;18.987;156570
5730;18.990;171632
5731;18.994;152483
5732;18.997;169533
5733;19.000;176629
5734;19.003;162018
5735;19.007;151428
5736;19.010;166600
5737;19.013;170793
5738;19.017;160277
5739;19.020;166013
5740;19.023;155197
5741;19.027;166503
5742;19.030;166346
5743;19.033;179360
5744;19.037;151557
5745;19.040;164620
5746;19.043;153946
5747;19.046;165776
5748;19.050;159296
5749;19.053;168554
5750;19.056;164421
5751;19.060;162814
5752;19.063;167996
5753;19.066;171928
5754;19.070;168060
5755;19.073;175043
5756;19.076;162099
5757;19.080;158800
5758;19.083;162501
5759;19.086;164897
5760;19.089;167717
5761;19.093;154991
5762;19.096;165097
5763;19.099;158583
5764;19.103;170569
5765;19.106;168989
5766;19.109;156786
5767;19.113;167119
5768;19.116;182299
5769;19.119;158336
5770;19.122;175204
5771;19.126;173242
5772;19.129;177716
5773;19.132;158838
5774;19.136;154831
5775;19.139;149790
5776;19.142;163814
5777;19.146;175027
5778;19.149;173024
5779;19.152;166552
5780;19.156;165368
5781;19.159;181047
5782;19.162;153431
5783;19.166;173535
5784;19.169;161473
5785;19.172;154079
5786;19.176;169118
5787;19.179;146613
5788;19.182;187790
5789;19.185;177942
5790;19.189;163864
5791;19.192;171000
5792;19.195;167681
5793;19.199;163755
5794;19.202;164249
5795;19.205;171902
5796;19.209;165261
5797;19.212;171452
5798;19.215;175833
5799;19.218;175707
5800;19.222;158921
5801;19.225;154878
5802;19.228;159423
5803;19.232;172397
5804;19.235;174130
5805;19.238;170591
5806;19.242;172155
5807;19.245;166811
5808;19.248;156488
5809;19.252;163194
5810;19.255;148150
5811;19.258;160341
5812;19.261;153765
5813;19.265;156480
5814;19.268;171857
5815;19.271;162544
5816;19.275;165406
5817;19.278;171298
5818;19.281;157169
5819;19.285;166387
5820;19.288;166181
5821;19.291;161623
5822;19.295;160628
5823;19.298;166634
5824;19.301;170038
5825;19.304;176626
5826;19.308;165779
5827;19.311;169217
5828;19.314;181826
5829;19.318;166157
5830;19.321;167017
5831;19.324;174580
5832;19.328;178067
5833;19.331;163828
5834;19.334;175337
5835;19.337;177740
5836;19.341;164816
5837;19.344;168798
5838;19.347;171094
5839;19.351;168046
5840;19.354;163835
5841;19.357;170108
5842;19.361;167181
5843;19.364;172329
5844;19.367;177787
5845;19.371;179434
5846;19.374;183031
5847;19.377;182548
5848;19.380;159011
5849;19.384;180089
5850;19.387;169653
5851;19.390;182980
5852;19.394;182156
5853;19.397;186885
5854;19.400;186625
5855;19.404;188611
5856;19.407;206946
5857;19.410;188547
5858;19.414;184736
5859;19.417;193107
5860;19.420;176167
5861;19.424;192433
5862;19.427;193703
5863;19.430;197836
5864;19.434;190715
5865;19.437;187098
5866;19.440;197483
5867;19.443;196522
5868;19.447;179425
5869;19.450;186139
5870;19.453;180777
5871;19.457;196121
5872;19.460;205772
5873;19.463;197530
5874;19.467;193944
5875;19.470;173008
5876;19.473;194354
5877;19.476;192898
5878;19.480;195294
5879;19.483;177418
5880;19.486;201647
5881;19.490;201789
5882;19.493;185638
5883;19.496;184430
5884;19.500;201114
5885;19.503;192211
5886;19.506;184764
5887;19.510;181225
5888;19.513;197463
5889;19.516;196238
5890;19.519;207237
5891;19.523;204258
5892;19.526;214708
5893;19.529;198218
5894;19.533;198241
5895;19.536;220483
5896;19.539;215007
5897;19.543;215002
5898;19.546;201748
5899;19.549;206231
5900;19.552;220109
5901;19.556;211775
5902;19.559;212213
5903;19.562;220626
5904;19.566;216079
5905;19.569;221606
5906;19.572;216874
5907;19.576;220174
5908;19.579;226188
5909;19.582;232123
5910;19.586;209210
5911;19.589;214529
5912;19.592;210129
5913;19.595;237264
5914;19.599;219606
5915;19.602;229049
5916;19.605;224129
5917;19.609;215591
5918;19.612;201186
5919;19.615;216736
5920;19.619;223824
5921;19.622;220156
5922;19.625;220620
5923;19.629;218521
5924;19.632;226896
5925;19.635;207657
5926;19.638;193490
5927;19.642;206579
5928;19.645;215122
5929;19.649;199787
5930;19.652;205523
5931;19.655;201542
5932;19.658;206453
5933;19.662;190631
5934;19.665;222134
5935;19.668;189089
5936;19.672;197995
5937;19.675;196981
5938;19.678;174201
5939;19.682;197469
5940;19.685;193922
5941;19.688;198753
5942;19.691;197428
5943;19.695;192525
5944;19.698;174358
5945;19.701;198175
5946;19.705;181584
5947;19.708;180532
5948;19.711;194249
5949;19.715;178480
5950;19.718;171065
5951;19.721;174606
5952;19.725;187360
5953;19.728;181544
5954;19.731;175335
5955;19.734;187200
5956;19.738;167993
5957;19.741;174835
5958;19.744;185916
5959;19.748;187246
5960;19.751;176204
5961;19.754;178816
5962;19.758;180739
5963;19.761;174227
5964;19.764;200226
5965;19.767;174295
5966;19.771;173817
5967;19.774;182698
5968;19.777;175536
5969;19.781;153816
5970;19.784;196426
5971;19.787;168306
5972;19.791;180422
5973;19.794;172436
5974;19.797;180172
5975;19.801;173184
5976;19.804;172598
5977;19.807;173987
5978;19.810;177190
5979;19.814;164694
5980;19.817;164603
5981;19.820;162483
5982;19.824;181030
5983;19.827;177891
5984;19.830;173045
5985;19.834;167358
5986;19.837;182592
5987;19.840;164897
5988;19.844;179261
5989;19.847;178940
5990;19.850;167974
5991;19.853;192256
5992;19.857;171305
5993;19.860;171214
5994;19.863;144582
5995;19.867;182826
5996;19.870;182293
5997;19.873;188442
5998;19.877;181110
5999;19.880;194680
6000;19.883;196899
6001;19.886;177648
6002;19.890;189163
6003;19.893;168267
6004;19.897;200346
6005;19.900;196611
6006;19.903;195779
6007;19.906;184778
6008;19.910;215405
6009;19.913;212351
6010;19.916;208038
6011;19.920;217549
6012;19.923;220818
6013;19.926;221059
6014;19.930;223947
6015;19.933;214863
6016;19.936;211957
6017;19.940;217550
6018;19.943;231572
6019;19.946;237735
6020;19.949;236384
6021;19.953;230353
6022;19.956;236316
6023;19.959;266734
6024;19.963;262109
6025;19.966;255643
6026;19.969;255564
6027;19.973;269039
6028;19.976;248488
6029;19.979;259041
6030;19.983;251085
6031;19.986;260503
6032;19.989;280606
6033;19.992;251119
6034;19.996;252691
6035;19.999;262973
6036;20.002;258206
6037;20.006;267496
6038;20.009;264597
6039;20.012;268771
6040;20.016;248955
6041;20.019;252872
6042;20.022;227233
6043;20.025;268120
6044;20.029;244701
6045;20.032;238988
6046;20.035;242143
6047;20.039;227367
6048;20.042;254236
6049;20.045;231735
6050;20.049;215481
6051;20.052;228731
6052;20.055;223534
6053;20.059;223369
6054;20.062;215529
6055;20.065;208097
6056;20.068;215661
6057;20.072;204732
6058;20.075;195237
6059;20.078;213263
6060;20.082;216992
6061;20.085;190506
6062;20.088;187275
6063;20.092;189832
6064;20.095;189944
6065;20.098;181061
6066;20.101;191462
6067;20.105;175885
6068;20.108;168509
6069;20.111;201454
6070;20.115;172655
6071;20.118;174602
6072;20.121;184972
6073;20.125;179168
6074;20.128;181346
6075;20.131;176949
6076;20.135;183865
6077;20.138;166491
6078;20.141;174270
6079;20.145;176709
6080;20.148;176682
6081;20.151;168372
6082;20.155;178427
6083;20.158;186841
6084;20.161;175143
6085;20.164;177908
6086;20.168;172714
6087;20.171;176946
6088;20.174;174192
6089;20.178;188711
6090;20.181;188673
6091;20.184;179520
6092;20.188;192686
6093;20.191;208539
6094;20.194;208948
6095;20.198;206333
6096;20.201;223855
6097;20.204;232452
6098;20.207;214561
6099;20.211;252590
6100;20.214;243182
6101;20.217;266955
6102;20.221;283193
6103;20.224;273241
6104;20.227;295980
6105;20.231;334430
6106;20.234;322182
6107;20.237;369783
6108;20.240;364460
6109;20.244;393273
6110;20.247;401414
6111;20.250;416758
6112;20.254;442796
6113;20.257;443847
6114;20.260;500171
6115;20.264;475730
6116;20.267;549178
6117;20.270;564721
6118;20.274;578016
6119;20.277;582530
6120;20.280;592409
6121;20.283;601747
6122;20.287;657544
6123;20.290;649257
6124;20.293;703677
6125;20.297;650836
6126;20.300;716135
6127;20.303;726361
6128;20.307;695196
6129;20.310;699642
6130;20.313;656937
6131;20.317;732546
6132;20.320;727573
6133;20.323;698703
6134;20.326;656377
6135;20.330;710427
6136;20.333;727868
6137;20.336;672720
6138;20.340;667061
6139;20.343;693968
6140;20.346;627089
6141;20.350;661494
6142;20.353;616888
6143;20.356;617298
6144;20.359;560332
6145;20.363;558990
6146;20.366;541961
6147;20.369;552433
6148;20.373;488512
6149;20.376;492435
6150;20.379;491459
6151;20.383;440107
6152;20.386;397561
6153;20.389;448732
6154;20.393;387439
6155;20.396;413697
6156;20.399;364404
6157;20.403;366294
6158;20.406;325433
6159;20.409;324453
6160;20.413;307866
6161;20.416;302344
6162;20.419;290820
6163;20.423;274989
6164;20.426;290261
6165;20.429;248929
6166;20.433;244729
6167;20.436;260627
6168;20.439;250117
6169;20.442;220964
6170;20.446;206646
6171;20.449;213888
6172;20.452;205759
6173;20.456;209506
6174;20.459;207786
6175;20.462;206921
6176;20.466;201211
6177;20.469;198906
6178;20.472;197036
6179;20.475;201236
6180;20.479;194909
6181;20.482;176265
6182;20.485;160927
6183;20.489;182356
6184;20.492;173477
6185;20.495;177427
6186;20.499;181067
6187;20.502;187278
6188;20.505;188287
6189;20.509;175942
6190;20.512;151440
6191;20.515;167888
6192;20.518;156955
6193;20.522;165614
6194;20.525;159872
6195;20.528;160223
6196;20.532;168103
6197;20.535;167969
6198;20.538;181375
6199;20.542;170049
6200;20.545;160629
6201;20.548;164423
6202;20.552;156530
6203;20.555;177944
6204;20.558;173146
6205;20.561;162513
6206;20.565;162014
6207;20.568;144164
6208;20.571;159036
6209;20.575;146324
6210;20.578;185045
6211;20.581;171284
6212;20.585;164484
6213;20.588;158015
6214;20.591;156835
6215;20.594;171825
6216;20.598;168512
6217;20.601;158222
6218;20.604;166228
6219;20.608;162888
6220;20.611;168288
6221;20.614;170404
6222;20.618;158936
6223;20.621;162077
6224;20.624;159139
6225;20.628;177560
6226;20.631;171486
6227;20.634;168248
6228;20.637;164722
6229;20.641;155853
6230;20.644;178242
6231;20.648;164313
6232;20.651;169089
6233;20.654;181285
6234;20.657;182734
6235;20.661;184154
6236;20.664;183910
6237;20.667;181086
6238;20.671;210101
6239;20.674;185478
6240;20.677;229747
6241;20.681;214285
6242;20.684;234922
6243;20.687;237466
6244;20.691;232803
6245;20.694;263566
6246;20.697;269772
6247;20.700;282999
6248;20.704;293336
6249;20.707;325158
6250;20.710;355883
6251;20.714;360983
6252;20.717;408389
6253;20.720;425501
6254;20.724;482195
6255;20.727;478423
6256;20.730;530297
6257;20.733;559984
6258;20.737;611697
6259;20.740;629747
6260;20.743;713466
6261;20.747;757861
6262;20.750;753373
6263;20.753;849961
6264;20.757;862606
6265;20.760;903548
6266;20.763;951527
6267;20.767;1044674
6268;20.770;1155193
6269;20.773;1169649
6270;20.776;1192493
6271;20.780;1231841
6272;20.783;1397845
6273;20.786;1386363
6274;20.790;1369021
6275;20.793;1514632
6276;20.796;1474251
6277;20.800;1595401
6278;20.803;1563451
6279;20.806;1707683
6280;20.809;1599186
6281;20.813;1824559
6282;20.816;1701347
6283;20.819;1740242
6284;20.823;1717039
6285;20.826;1852190
6286;20.829;1787472
6287;20.833;1844134
6288;20.836;1868899
6289;20.839;1946244
6290;20.843;1926556
6291;20.846;1776904
6292;20.849;1846763
6293;20.852;1748559
6294;20.856;1803171
6295;20.859;1845186
6296;20.862;1745402
6297;20.866;1712275
6298;20.869;1645388
6299;20.872;1548791
6300;20.876;1636388
6301;20.879;1484453
6302;20.882;1484808
6303;20.886;1350545
6304;20.889;1435666
6305;20.892;1270410
6306;20.896;1266008
6307;20.899;1188956
6308;20.902;1149859
6309;20.906;1118383
6310;20.909;1060599
6311;20.912;1008148
6312;20.915;937500
6313;20.919;888611
6314;20.922;916172
6315;20.925;787212
6316;20.929;774711
6317;20.932;718503
6318;20.935;721505
6319;20.939;647614
6320;20.942;630293
6321;20.945;564287
6322;20.948;537133
6323;20.952;517811
6324;20.955;528934
6325;20.958;465158
6326;20.962;477443
6327;20.965;392996
6328;20.968;416633
6329;20.972;394615
6330;20.975;351011
6331;20.978;352895
6332;20.982;335046
6333;20.985;296444
6334;20.988;312535
6335;20.991;304365
6336;20.995;269833
6337;20.998;273581
6338;21.001;269665
6339;21.005;260387
6340;21.008;245176
6341;21.011;225242
6342;21.015;234134
6343;21.018;257938
6344;21.021;234507
6345;21.024;225228
6346;21.028;218578
6347;21.031;223223
6348;21.034;213238
6349;21.038;208744
6350;21.041;209506
6351;21.044;198050
6352;21.048;202150
6353;21.051;203445
6354;21.054;187724
6355;21.058;191600
6356;21.061;196746
6357;21.064;191572
6358;21.067;180978
6359;21.071;187231
6360;21.074;192970
6361;21.077;201488
6362;21.081;191375
6363;21.084;178383
6364;21.087;187059
6365;21.091;170409
6366;21.094;183741
6367;21.097;206109
6368;21.101;184998
6369;21.104;182566
6370;21.107;174003
6371;21.110;184633
6372;21.114;181117
6373;21.117;190837
6374;21.120;181179
6375;21.124;174921
6376;21.127;171741
6377;21.130;171969
6378;21.134;192113
6379;21.137;191108
6380;21.140;178001
6381;21.144;175468
6382;21.147;170542
6383;21.150;176542
6384;21.154;176085
6385;21.157;186659
6386;21.160;168461
6387;21.163;180335
6388;21.167;178951
6389;21.170;173986
6390;21.173;183457
6391;21.177;189391
6392;21.180;176521
6393;21.183;179859
6394;21.187;173859
6395;21.190;170675
6396;21.193;163190
6397;21.197;159654
6398;21.200;165625
6399;21.203;167124
6400;21.206;172505
6401;21.210;169063
6402;21.213;173317
6403;21.216;171983
6404;21.220;173110
6405;21.223;171351
6406;21.226;164894
6407;21.230;164631
6408;21.233;171302
6409;21.236;180392
6410;21.240;176341
6411;21.243;178465
6412;21.246;171081
6413;21.249;172835
6414;21.253;164538
6415;21.256;170810
6416;21.259;150086
6417;21.263;170421
6418;21.266;160955
6419;21.269;170048
6420;21.273;174523
6421;21.276;179694
6422;21.279;163173
6423;21.282;168051
6424;21.286;167387
6425;21.289;178501
6426;21.292;164316
6427;21.296;165937
6428;21.299;171214
6429;21.302;180094
6430;21.306;175654
6431;21.309;179247
6432;21.312;156810
6433;21.316;162697
6434;21.319;158469
6435;21.322;159019
6436;21.325;180763
6437;21.329;168245
6438;21.332;175243
6439;21.335;164758
6440;21.339;171152
6441;21.342;163076
6442;21.345;171161
6443;21.349;170844
6444;21.352;167704
6445;21.355;162880
6446;21.358;173066
6447;21.362;158439
6448;21.365;161312
6449;21.368;162247
6450;21.372;170200
6451;21.375;165878
6452;21.378;167305
6453;21.382;178437
6454;21.385;170894
6455;21.388;152883
6456;21.392;151506
6457;21.395;156112
6458;21.398;169368
6459;21.402;174678
6460;21.405;167667
6461;21.408;177334
6462;21.412;161974
6463;21.415;162979
6464;21.418;154423
6465;21.421;157683
6466;21.425;155999
6467;21.428;157945
6468;21.431;170174
6469;21.435;166254
6470;21.438;166206
6471;21.441;161057
6472;21.445;165599
6473;21.448;179340
6474;21.451;174782
6475;21.455;163374
6476;21.458;164908
6477;21.461;171453
6478;21.464;169682
6479;21.468;166225
6480;21.471;171441
6481;21.474;162195
6482;21.478;163907
6483;21.481;166833
6484;21.484;161412
6485;21.488;160862
6486;21.491;165905
6487;21.494;164195
6488;21.497;157804
6489;21.501;163997
6490;21.504;160605
6491;21.507;166219
6492;21.511;155108
6493;21.514;150686
6494;21.517;176074
6495;21.521;165748
6496;21.524;167792
6497;21.527;170384
6498;21.531;175379
6499;21.534;164334
6500;21.537;181030
6501;21.540;177770
6502;21.544;177915
6503;21.547;177470
6504;21.550;186508
6505;21.554;172289
6506;21.557;164289
6507;21.560;181285
6508;21.564;186059
6509;21.567;183036
6510;21.570;187106
6511;21.574;172199
6512;21.577;189905
6513;21.580;170536
6514;21.583;175829
6515;21.587;180907
6516;21.590;185905
6517;21.593;184917
6518;21.597;202349
6519;21.600;183841
6520;21.603;195258
6521;21.607;194691
6522;21.610;193858
6523;21.613;193592
6524;21.616;204567
6525;21.620;192727
6526;21.623;198600
6527;21.626;221288
6528;21.630;196183
6529;21.633;219946
6530;21.636;228427
6531;21.640;243069
6532;21.643;230689
6533;21.646;255572
6534;21.650;258452
6535;21.653;252438
6536;21.656;246924
6537;21.660;232084
6538;21.663;275330
6539;21.666;267374
6540;21.670;289847
6541;21.673;262888
6542;21.676;280290
6543;21.679;279333
6544;21.683;295985
6545;21.686;280139
6546;21.689;292564
6547;21.693;290201
6548;21.696;299444
6549;21.699;304987
6550;21.703;307150
6551;21.706;282648
6552;21.709;316477
6553;21.712;314882
6554;21.716;284096
6555;21.719;285467
6556;21.722;291880
6557;21.726;274912
6558;21.729;293108
6559;21.732;293942
6560;21.736;256244
6561;21.739;307307
6562;21.742;279852
6563;21.746;279486
6564;21.749;275314
6565;21.752;262101
6566;21.755;250556
6567;21.759;261522
6568;21.762;261478
6569;21.765;255056
6570;21.769;239693
6571;21.772;215018
6572;21.775;244473
6573;21.779;225595
6574;21.782;243061
6575;21.785;223156
6576;21.789;221856
6577;21.792;242283
6578;21.795;216336
6579;21.798;211475
6580;21.802;215369
6581;21.805;204886
6582;21.808;195760
6583;21.812;212041
6584;21.815;202492
6585;21.818;209387
6586;21.822;188155
6587;21.825;218412
6588;21.828;200235
6589;21.831;203388
6590;21.835;192341
6591;21.838;186018
6592;21.841;200793
6593;21.845;194601
6594;21.848;191844
6595;21.851;182969
6596;21.855;188033
6597;21.858;190915
6598;21.861;194353
6599;21.865;191844
6600;21.868;187651
6601;21.871;163393
6602;21.874;178955
6603;21.878;176595
6604;21.881;205565
6605;21.884;208904
6606;21.888;188418
6607;21.891;186068
6608;21.894;203838
6609;21.898;181775
6610;21.901;211792
6611;21.904;187073
6612;21.908;216548
6613;21.911;199086
6614;21.914;240972
6615;21.918;220376
6616;21.921;221392
6617;21.924;225466
6618;21.928;252663
6619;21.931;239188
6620;21.934;239655
6621;21.937;248320
6622;21.941;244996
6623;21.944;299023
6624;21.947;258877
6625;21.951;279317
6626;21.954;275269
6627;21.957;272912
6628;21.961;293709
6629;21.964;285131
6630;21.967;275301
6631;21.970;302575
6632;21.974;283280
6633;21.977;282863
6634;21.980;318990
6635;21.984;306924
6636;21.987;332840
6637;21.990;303756
6638;21.994;336089
6639;21.997;312253
6640;22.000;315444
6641;22.004;320383
6642;22.007;339418
6643;22.010;304824
6644;22.013;332305
6645;22.017;323134
6646;22.020;281997
6647;22.023;331772
6648;22.027;284418
6649;22.030;306476
6650;22.033;321304
6651;22.037;302674
6652;22.040;296905
6653;22.043;286966
6654;22.046;274283
6655;22.050;263517
6656;22.053;283168
6657;22.056;259802
6658;22.060;267725
6659;22.063;264426
6660;22.066;253126
6661;22.070;234152
6662;22.073;255115
6663;22.076;235166
6664;22.080;232505
6665;22.083;229175
6666;22.086;221789
6667;22.089;217335
6668;22.093;218152
6669;22.096;198073
6670;22.099;209517
6671;22.103;218191
6672;22.106;181396
6673;22.109;192286
6674;22.113;191113
6675;22.116;219113
6676;22.119;180788
6677;22.123;201870
6678;22.126;188000
6679;22.129;190969
6680;22.132;188542
6681;22.136;176160
6682;22.139;190826
6683;22.143;178544
6684;22.146;180669
6685;22.149;167991
6686;22.152;176918
6687;22.156;167661
6688;22.159;170358
6689;22.162;179475
6690;22.166;185443
6691;22.169;160239
6692;22.172;166885
6693;22.176;175540
6694;22.179;163730
6695;22.182;171482
6696;22.185;181938
6697;22.189;171747
6698;22.192;167015
6699;22.195;162240
6700;22.199;173117
6701;22.202;171150
6702;22.205;176134
6703;22.209;179819
6704;22.212;162281
6705;22.215;163912
6706;22.219;168107
6707;22.222;158584
6708;22.225;159486
6709;22.228;161052
6710;22.232;151897
6711;22.235;174757
6712;22.238;175517
6713;22.242;166889
6714;22.245;159764
6715;22.248;161286
6716;22.252;179448
6717;22.255;160505
6718;22.258;170310
6719;22.261;162798
6720;22.265;170597
6721;22.268;162368
6722;22.271;165805
6723;22.275;165592
6724;22.278;156841
6725;22.281;170326
6726;22.285;170140
6727;22.288;178058
6728;22.291;167568
6729;22.295;160952
6730;22.298;183168
6731;22.301;171483
6732;22.304;168023
6733;22.308;153309
6734;22.311;180375
6735;22.314;169257
6736;22.318;176398
6737;22.321;161359
6738;22.324;159282
6739;22.328;158729
6740;22.331;162875
6741;22.334;170292
6742;22.338;153715
6743;22.341;162233
6744;22.344;175127
6745;22.347;172597
6746;22.351;168409
6747;22.354;164053
6748;22.357;169793
6749;22.361;152025
6750;22.364;188418
6751;22.367;176878
6752;22.371;163090
6753;22.374;159583
6754;22.377;167706
6755;22.380;174159
6756;22.384;166628
6757;22.387;179884
6758;22.391;165682
6759;22.394;160872
6760;22.397;153468
6761;22.401;162762
6762;22.404;164875
6763;22.407;170179
6764;22.411;160356
6765;22.414;166258
6766;22.417;183601
6767;22.420;172311
6768;22.424;184331
6769;22.427;174051
6770;22.430;166971
6771;22.434;157602
6772;22.437;170163
6773;22.440;165299
6774;22.444;180639
6775;22.447;173858
6776;22.450;173069
6777;22.454;160049
6778;22.457;178088
6779;22.460;178209
6780;22.463;187451
6781;22.467;161442
6782;22.470;162945
6783;22.473;163285
6784;22.477;186998
6785;22.480;176431
6786;22.483;168264
6787;22.487;177723
6788;22.490;168153
6789;22.493;180882
6790;22.497;169307
6791;22.500;174490
6792;22.503;182605
6793;22.506;179447
6794;22.510;169108
6795;22.513;180917
6796;22.516;184052
6797;22.520;172262
6798;22.523;172153
6799;22.526;182876
6800;22.530;196534
6801;22.533;195459
6802;22.536;188845
6803;22.539;198085
6804;22.543;198408
6805;22.546;201711
6806;22.549;185359
6807;22.553;181760
6808;22.556;207573
6809;22.559;198281
6810;22.563;199803
6811;22.566;208058
6812;22.569;205145
6813;22.573;215531
6814;22.576;187916
6815;22.579;201875
6816;22.582;204702
6817;22.586;203657
6818;22.589;196546
6819;22.592;232183
6820;22.596;245335
6821;22.599;231753
6822;22.602;242349
6823;22.606;258155
6824;22.609;260317
6825;22.612;273885
6826;22.615;265175
6827;22.619;304070
6828;22.622;308786
6829;22.625;309706
6830;22.629;342942
6831;22.632;357253
6832;22.635;348162
6833;22.639;429837
6834;22.642;412078
6835;22.645;472470
6836;22.649;519750
6837;22.652;527759
6838;22.655;604651
6839;22.659;614242
6840;22.662;604334
6841;22.665;716653
6842;22.669;762980
6843;22.672;792883
6844;22.675;850443
6845;22.678;881318
6846;22.682;967226
6847;22.685;955918
6848;22.688;1104092
6849;22.692;1051042
6850;22.695;1218340
6851;22.698;1281836
6852;22.702;1264541
6853;22.705;1385662
6854;22.708;1442020
6855;22.712;1454265
6856;22.715;1458898
6857;22.718;1624501
6858;22.721;1479931
6859;22.725;1624164
6860;22.728;1515225
6861;22.731;1756263
6862;22.735;1706259
6863;22.738;1699712
6864;22.741;1809993
6865;22.745;1885517
6866;22.748;1856686
6867;22.751;1704068
6868;22.754;1848355
6869;22.758;1920806
6870;22.761;1872458
6871;22.764;1835928
6872;22.768;1733552
6873;22.771;1934467
6874;22.774;1851209
6875;22.778;1738024
6876;22.781;1653938
6877;22.784;1598158
6878;22.788;1690566
6879;22.791;1574611
6880;22.794;1581028
6881;22.797;1606266
6882;22.801;1535183
6883;22.804;1501868
6884;22.807;1404093
6885;22.811;1404120
6886;22.814;1326966
6887;22.817;1286642
6888;22.821;1262421
6889;22.824;1192453
6890;22.827;1128994
6891;22.831;1098126
6892;22.834;1040927
6893;22.837;1052630
6894;22.840;981839
6895;22.844;883363
6896;22.847;914684
6897;22.850;875177
6898;22.854;806845
6899;22.857;722771
6900;22.860;749675
6901;22.864;688364
6902;22.867;640120
6903;22.870;568665
6904;22.873;589428
6905;22.877;596713
6906;22.880;498871
6907;22.883;520324
6908;22.887;490656
6909;22.890;455599
6910;22.894;441892
6911;22.897;417047
6912;22.900;366150
6913;22.904;355789
6914;22.907;351270
6915;22.910;348240
6916;22.914;352172
6917;22.917;304443
6918;22.920;301220
6919;22.924;298263
6920;22.927;299546
6921;22.930;274987
6922;22.933;285131
6923;22.937;273342
6924;22.940;255645
6925;22.943;256852
6926;22.947;251315
6927;22.950;225387
6928;22.953;258808
6929;22.957;226645
6930;22.960;242655
6931;22.963;236917
6932;22.967;213725
6933;22.970;226632
6934;22.973;218553
6935;22.976;208949
6936;22.980;206578
6937;22.983;203058
6938;22.986;213209
6939;22.990;213299
6940;22.993;205971
6941;22.996;209502
6942;23.000;200366
6943;23.003;201244
6944;23.006;197972
6945;23.009;205666
6946;23.013;192274
6947;23.016;189737
6948;23.019;195165
6949;23.023;178609
6950;23.026;193900
6951;23.029;186714
6952;23.033;189533
6953;23.036;184365
6954;23.039;189270
6955;23.043;187043
6956;23.046;204661
6957;23.049;170048
6958;23.052;189672
6959;23.056;200614
6960;23.059;178475
6961;23.062;186772
6962;23.066;190563
6963;23.069;182867
6964;23.072;181809
6965;23.076;188117
6966;23.079;186434
6967;23.082;186148
6968;23.086;190812
6969;23.089;171116
6970;23.092;186339
6971;23.095;181141
6972;23.099;166638
6973;23.102;167755
6974;23.105;175952
6975;23.109;160306
6976;23.112;182831
6977;23.115;184557
6978;23.119;172341
6979;23.122;178663
6980;23.125;168306
6981;23.128;196120
6982;23.132;185651
6983;23.135;162329
6984;23.138;193797
6985;23.142;183911
6986;23.145;187128
6987;23.148;187660
6988;23.152;182648
6989;23.155;179516
6990;23.158;169506
6991;23.162;188489
6992;23.165;162413
6993;23.168;167327
6994;23.172;175343
6995;23.175;174296
6996;23.178;169819
6997;23.182;180321
6998;23.185;186303
6999;23.188;185038
7000;23.191;183759
7001;23.195;184639
7002;23.198;165958
7003;23.201;172081
7004;23.205;182863
7005;23.208;155698
7006;23.211;172335
7007;23.215;171902
7008;23.218;171941
7009;23.221;169194
7010;23.224;174048
7011;23.228;179098
7012;23.231;174518
7013;23.234;178605
7014;23.238;179740
7015;23.241;175226
7016;23.244;171782
7017;23.248;179340
7018;23.251;178449
7019;23.254;182749
7020;23.258;172763
7021;23.261;200747
7022;23.264;172558
7023;23.267;164210
7024;23.271;212069
7025;23.274;178212
7026;23.277;204105
7027;23.281;187554
7028;23.284;189480
7029;23.287;210222
7030;23.291;214214
7031;23.294;215952
7032;23.297;204467
7033;23.301;186539
7034;23.304;219876
7035;23.307;216251
7036;23.310;214795
7037;23.314;212868
7038;23.317;218296
7039;23.320;235126
7040;23.324;247307
7041;23.327;228485
7042;23.330;235859
7043;23.334;267316
7044;23.337;241624
7045;23.340;257889
7046;23.343;266366
7047;23.347;277157
7048;23.350;271425
7049;23.353;284311
7050;23.357;279615
7051;23.360;283349
7052;23.363;280085
7053;23.367;309754
7054;23.370;317316
7055;23.373;316022
7056;23.377;293927
7057;23.380;307886
7058;23.383;300982
7059;23.386;295560
7060;23.390;320457
7061;23.393;308850
7062;23.397;307288
7063;23.400;336329
7064;23.403;316137
7065;23.406;335601
7066;23.410;315396
7067;23.413;320479
7068;23.416;300259
7069;23.420;316913
7070;23.423;304196
7071;23.426;286870
7072;23.430;317934
7073;23.433;297410
7074;23.436;290393
7075;23.440;273195
7076;23.443;278182
7077;23.446;288557
7078;23.449;292945
7079;23.453;264760
7080;23.456;281315
7081;23.459;276657
7082;23.463;251955
7083;23.466;265352
7084;23.469;281502
7085;23.473;261133
7086;23.476;248375
7087;23.479;239317
7088;23.482;239096
7089;23.486;236944
7090;23.489;219050
7091;23.492;215121
7092;23.496;224084
7093;23.499;236007
7094;23.502;219840
7095;23.506;225040
7096;23.509;224814
7097;23.512;227391
7098;23.516;205241
7099;23.519;211794
7100;23.522;200935
7101;23.525;198578
7102;23.529;202909
7103;23.532;193824
7104;23.535;190148
7105;23.539;203563
7106;23.542;197198
7107;23.545;178055
7108;23.549;186905
7109;23.552;199307
7110;23.555;184284
7111;23.558;176630
7112;23.562;206785
7113;23.565;193547
7114;23.568;180247
7115;23.572;182975
7116;23.575;179188
7117;23.578;180573
7118;23.582;180950
7119;23.585;190301
7120;23.588;179129
7121;23.592;168270
7122;23.595;198026
7123;23.598;158835
7124;23.601;186523
7125;23.605;177070
7126;23.608;166214
7127;23.611;174231
7128;23.615;174144
7129;23.618;179056
7130;23.621;172387
7131;23.625;161526
7132;23.628;169590
7133;23.631;162797
7134;23.635;168789
7135;23.638;174089
7136;23.641;165841
7137;23.645;180220
7138;23.648;158841
7139;23.651;172796
7140;23.655;180630
7141;23.658;168516
7142;23.661;176956
7143;23.664;186683
7144;23.668;161874
7145;23.671;168806
7146;23.674;168345
7147;23.678;163668
7148;23.681;166256
7149;23.684;166451
7150;23.688;168452
7151;23.691;169816
7152;23.694;147386
7153;23.697;155865
7154;23.701;179078
7155;23.704;168169
7156;23.707;176786
7157;23.711;161239
7158;23.714;166424
7159;23.717;152858
7160;23.721;176780
7161;23.724;172344
7162;23.727;160373
7163;23.731;155201
7164;23.734;164634
7165;23.737;170190
7166;23.740;151802
7167;23.744;161722
7168;23.747;165469
7169;23.750;168400
7170;23.754;175377
7171;23.757;177136
7172;23.760;146707
7173;23.764;183525
7174;23.767;175516
7175;23.770;173070
7176;23.773;172622
7177;23.777;151428
7178;23.780;165862
7179;23.783;172536
7180;23.787;166062
7181;23.790;169892
7182;23.793;153670
7183;23.797;161772
7184;23.800;172819
7185;23.803;163345
7186;23.807;174174
7187;23.810;151935
7188;23.813;164048
7189;23.816;176836
7190;23.820;185334
7191;23.823;159885
7192;23.826;170733
7193;23.830;174753
7194;23.833;165417
7195;23.836;162280
7196;23.840;152663
7197;23.843;172766
7198;23.846;155850
7199;23.850;167487
7200;23.853;166486
7201;23.856;151475
7202;23.859;176607
7203;23.863;163728
7204;23.866;177238
7205;23.869;175682
7206;23.873;177565
7207;23.876;164081
7208;23.879;165402
7209;23.883;164044
7210;23.886;159534
7211;23.889;167012
7212;23.893;170102
7213;23.896;164990
7214;23.899;167244
7215;23.903;176528
7216;23.906;172075
7217;23.909;158637
7218;23.912;171851
7219;23.916;167256
7220;23.919;173308
7221;23.922;156953
7222;23.926;173153
7223;23.929;167155
7224;23.932;173970
7225;23.936;161343
7226;23.939;168838
7227;23.942;161506
7228;23.946;180858
7229;23.949;175985
7230;23.952;172100
7231;23.955;173548
7232;23.959;171767
7233;23.962;167000
7234;23.965;158577
7235;23.969;157946
7236;23.972;164767
7237;23.975;163636
7238;23.979;152969
7239;23.982;178277
7240;23.985;168337
7241;23.989;153768
7242;23.992;181429
7243;23.995;167757
7244;23.998;178524
7245;24.002;162058
7246;24.005;170328
7247;24.008;159423
7248;24.012;158121
7249;24.015;168123
7250;24.018;174092
7251;24.022;154025
7252;24.025;175788
7253;24.028;168464
7254;24.031;157257
7255;24.035;163155
7256;24.038;156617
7257;24.041;162399
7258;24.045;167255
7259;24.048;161106
7260;24.051;169276
7261;24.055;164411
7262;24.058;162968
7263;24.061;157399
7264;24.065;178379
7265;24.068;166718
7266;24.071;167653
7267;24.074;182274
7268;24.078;168175
7269;24.081;166802
7270;24.084;173754
7271;24.088;177280
7272;24.091;160574
7273;24.094;176290
7274;24.098;179443
7275;24.101;177569
7276;24.104;169390
7277;24.107;166987
7278;24.111;165893
7279;24.114;174808
7280;24.117;155718
7281;24.121;173628
7282;24.124;172390
7283;24.127;165776
7284;24.131;159212
7285;24.134;176068
7286;24.137;168248
7287;24.141;163940
7288;24.144;164378
7289;24.147;157371
7290;24.151;162683
7291;24.154;169332
7292;24.157;170268
7293;24.161;187968
7294;24.164;171209
7295;24.167;156047
7296;24.171;153917
7297;24.174;170926
7298;24.177;166333
7299;24.181;186941
7300;24.184;151592
7301;24.187;176991
7302;24.190;156973
7303;24.194;168614
7304;24.197;179744
7305;24.200;173139
7306;24.204;158509
7307;24.207;174938
7308;24.210;163037
7309;24.214;166083
7310;24.217;158245
7311;24.220;181018
7312;24.224;165718
7313;24.227;167032
7314;24.230;182020
7315;24.233;183291
7316;24.237;174645
7317;24.240;167236
7318;24.243;164028
7319;24.247;164101
7320;24.250;176451
7321;24.253;173795
7322;24.257;163726
7323;24.260;168670
7324;24.263;153977
7325;24.266;175113
7326;24.270;184649
7327;24.273;166481
7328;24.276;169789
7329;24.280;163598
7330;24.283;179168
7331;24.286;179331
7332;24.290;163864
7333;24.293;173331
7334;24.296;167440
7335;24.300;169561
7336;24.303;174882
7337;24.306;187276
7338;24.309;175531
7339;24.313;167167
7340;24.316;168112
7341;24.319;168374
7342;24.323;177656
7343;24.326;152134
7344;24.329;181549
7345;24.333;165237
7346;24.336;172072
7347;24.339;161441
7348;24.343;170007
7349;24.346;170848
7350;24.349;165582
7351;24.352;167832
7352;24.356;173527
7353;24.359;153508
7354;24.362;179058
7355;24.366;173766
7356;24.369;170600
7357;24.372;169103
7358;24.376;181021
7359;24.379;180290
7360;24.382;171129
7361;24.385;176617
7362;24.389;166957
7363;24.392;186424
7364;24.396;179890
7365;24.399;179455
7366;24.402;163400
7367;24.405;172977
7368;24.409;170896
7369;24.412;165740
7370;24.415;190560
7371;24.419;169760
7372;24.422;184936
7373;24.425;169620
7374;24.429;185248
7375;24.432;192138
7376;24.435;178510
7377;24.439;187062
7378;24.442;209421
7379;24.445;215530
7380;24.448;191773
7381;24.452;186404
7382;24.455;192938
7383;24.458;192861
7384;24.462;190227
7385;24.465;197575
7386;24.468;190801
7387;24.472;195132
7388;24.475;194358
7389;24.478;198650
7390;24.481;180974
7391;24.485;201189
7392;24.488;195963
7393;24.491;178822
7394;24.495;213238
7395;24.498;197480
7396;24.501;186651
7397;24.505;188686
7398;24.508;200564
7399;24.511;194146
7400;24.515;192661
7401;24.518;201148
7402;24.521;190527
7403;24.524;204230
7404;24.528;176565
7405;24.531;202541
7406;24.534;196066
7407;24.538;180198
7408;24.541;181547
7409;24.544;193955
7410;24.548;195068
7411;24.551;187860
7412;24.554;199738
7413;24.558;202447
7414;24.561;188348
7415;24.564;201137
7416;24.567;202724
7417;24.571;191248
7418;24.574;182814
7419;24.577;197004
7420;24.581;182730
7421;24.584;180724
7422;24.587;199627
7423;24.591;192315
7424;24.594;180566
7425;24.597;190150
7426;24.600;193411
7427;24.604;181832
7428;24.607;190495
7429;24.610;198027
7430;24.614;203317
7431;24.617;170854
7432;24.620;181156
7433;24.624;193872
7434;24.627;195288
7435;24.630;189794
7436;24.634;190338
7437;24.637;186238
7438;24.640;190482
7439;24.644;195103
7440;24.647;176070
7441;24.650;168986
7442;24.654;181325
7443;24.657;186215
7444;24.660;177280
7445;24.663;171596
7446;24.667;193608
7447;24.670;192947
7448;24.673;173634
7449;24.677;188933
7450;24.680;168535
7451;24.683;170466
7452;24.687;171272
7453;24.690;175532
7454;24.693;181041
7455;24.696;185446
7456;24.700;186177
7457;24.703;166323
7458;24.706;190102
7459;24.710;178192
7460;24.713;191621
7461;24.716;191853
7462;24.720;174486
7463;24.723;179320
7464;24.726;192107
7465;24.730;194063
7466;24.733;170072
7467;24.736;186655
7468;24.739;177995
7469;24.743;169119
7470;24.746;188169
7471;24.749;188123
7472;24.753;194522
7473;24.756;178690
7474;24.759;184441
7475;24.763;175459
7476;24.766;202783
7477;24.769;202381
7478;24.773;184823
7479;24.776;201035
7480;24.779;201564
7481;24.782;188813
7482;24.786;186782
7483;24.789;209139
7484;24.792;185182
7485;24.796;226643
7486;24.799;195949
7487;24.802;212016
7488;24.806;218088
7489;24.809;226262
7490;24.812;236910
7491;24.815;196067
7492;24.819;250383
7493;24.822;235297
7494;24.825;234790
7495;24.829;233216
7496;24.832;233886
7497;24.835;233606
7498;24.839;264256
7499;24.842;251853
7500;24.845;235721
7501;24.849;235002
7502;24.852;264813
7503;24.855;244147
7504;24.858;246287
7505;24.862;253161
7506;24.865;250644
7507;24.868;244162
7508;24.872;233747
7509;24.875;240097
7510;24.878;255539
7511;24.882;254433
7512;24.885;245453
7513;24.888;253825
7514;24.892;244434
7515;24.895;260441
7516;24.898;258916
7517;24.902;252740
7518;24.905;230649
7519;24.908;243671
7520;24.912;234114
7521;24.915;229559
7522;24.918;230378
7523;24.921;218120
7524;24.925;244879
7525;24.928;208672
7526;24.931;227171
7527;24.935;205687
7528;24.938;223697
7529;24.941;208374
7530;24.945;202492
7531;24.948;205930
7532;24.951;203857
7533;24.954;211255
7534;24.958;194549
7535;24.961;186974
7536;24.964;186374
7537;24.968;190617
7538;24.971;197422
7539;24.974;192838
7540;24.978;190024
7541;24.981;184875
7542;24.984;194004
7543;24.988;199346
7544;24.991;171920
7545;24.994;190067
7546;24.997;173850
7547;25.001;172198
7548;25.004;173508
7549;25.007;189286
7550;25.011;158146
7551;25.014;179025
7552;25.017;158162
7553;25.021;198282
7554;25.024;175526
7555;25.027;169153
7556;25.030;177896
7557;25.034;176134
7558;25.037;174774
7559;25.040;174475
7560;25.044;172755
7561;25.047;181285
7562;25.050;172902
7563;25.054;182977
7564;25.057;158081
7565;25.060;178042
7566;25.064;177988
7567;25.067;187865
7568;25.070;177110
7569;25.073;177254
7570;25.077;175277
7571;25.080;169368
7572;25.083;169961
7573;25.087;168756
7574;25.090;163663
7575;25.093;179679
7576;25.097;187506
7577;25.100;186287
7578;25.103;176155
7579;25.107;180779
7580;25.110;173559
7581;25.113;184119
7582;25.116;176844
7583;25.120;186474
7584;25.123;176606
7585;25.126;208870
7586;25.130;176094
7587;25.133;173178
7588;25.136;164321
7589;25.140;183387
7590;25.143;184559
7591;25.146;187439
7592;25.150;176504
7593;25.153;176132
7594;25.156;182854
7595;25.160;183012
7596;25.163;181055
7597;25.166;190219
7598;25.169;182501
7599;25.173;185000
7600;25.176;181539
7601;25.179;183170
7602;25.183;184112
7603;25.186;193279
7604;25.189;203972
7605;25.193;172070
7606;25.196;188520
7607;25.199;193457
7608;25.203;172988
7609;25.206;204802
7610;25.209;200999
7611;25.212;188106
7612;25.216;198324
7613;25.219;217352
7614;25.222;208563
7615;25.226;212020
7616;25.229;208482
7617;25.232;191348
7618;25.236;211613
7619;25.239;211366
7620;25.242;242693
7621;25.246;229275
7622;25.249;230016
7623;25.252;230669
7624;25.255;245486
7625;25.259;225278
7626;25.262;226508
7627;25.265;259010
7628;25.269;233433
7629;25.272;232119
7630;25.275;244222
7631;25.279;250911
7632;25.282;248995
7633;25.285;256824
7634;25.288;252165
7635;25.292;277242
7636;25.295;271320
7637;25.298;254471
7638;25.302;285292
7639;25.305;273255
7640;25.308;278299
7641;25.312;288710
7642;25.315;257095
7643;25.318;283404
7644;25.322;293812
7645;25.325;283399
7646;25.328;285417
7647;25.331;275598
7648;25.335;278335
7649;25.338;279566
7650;25.341;269377
7651;25.345;276206
7652;25.348;246902
7653;25.351;269455
7654;25.355;267366
7655;25.358;260223
7656;25.361;269537
7657;25.364;248794
7658;25.368;246232
7659;25.371;255039
7660;25.374;260874
7661;25.378;244793
7662;25.381;269903
7663;25.384;243814
7664;25.388;247729
7665;25.391;226224
7666;25.394;241867
7667;25.398;253066
7668;25.401;255870
7669;25.404;233868
7670;25.408;225457
7671;25.411;250432
7672;25.414;247927
7673;25.418;255997
7674;25.421;253823
7675;25.424;266844
7676;25.427;264180
7677;25.431;278505
7678;25.434;295502
7679;25.437;297188
7680;25.441;287893
7681;25.444;320660
7682;25.447;314501
7683;25.451;364085
7684;25.454;351019
7685;25.457;344872
7686;25.461;392949
7687;25.464;417740
7688;25.467;385398
7689;25.470;422337
7690;25.474;472560
7691;25.477;468762
7692;25.480;476919
7693;25.484;533339
7694;25.487;523411
7695;25.490;554545
7696;25.494;556086
7697;25.497;556474
7698;25.500;619082
7699;25.503;571477
7700;25.507;630186
7701;25.510;675494
7702;25.513;659995
7703;25.517;638270
7704;25.520;671189
7705;25.523;697218
7706;25.527;721001
7707;25.530;725589
7708;25.533;728264
7709;25.537;750674
7710;25.540;746862
7711;25.543;683323
7712;25.546;750887
7713;25.550;767220
7714;25.553;723764
7715;25.556;715474
7716;25.560;722719
7717;25.563;719838
7718;25.566;686846
7719;25.570;717376
7720;25.573;687507
7721;25.576;678910
7722;25.580;638065
7723;25.583;661031
7724;25.586;648811
7725;25.589;599603
7726;25.593;642133
7727;25.596;605297
7728;25.599;592379
7729;25.603;575857
7730;25.606;570634
7731;25.609;537604
7732;25.613;500131
7733;25.616;483902
7734;25.619;459881
7735;25.622;467423
7736;25.626;429653
7737;25.629;435432
7738;25.632;429149
7739;25.636;408920
7740;25.639;407243
7741;25.642;414650
7742;25.646;371723
7743;25.649;359366
7744;25.652;353047
7745;25.656;335764
7746;25.659;329990
7747;25.662;301141
7748;25.666;314172
7749;25.669;293005
7750;25.672;273599
7751;25.676;274966
7752;25.679;295987
7753;25.682;265926
7754;25.685;238708
7755;25.689;268518
7756;25.692;252053
7757;25.695;242372
7758;25.699;233882
7759;25.702;247631
7760;25.705;216520
7761;25.709;247369
7762;25.712;231163
7763;25.715;209963
7764;25.718;212434
7765;25.722;221292
7766;25.725;206888
7767;25.728;226385
7768;25.732;230375
7769;25.735;216728
7770;25.738;196316
7771;25.742;217010
7772;25.745;213782
7773;25.748;203922
7774;25.752;198939
7775;25.755;215921
7776;25.758;204181
7777;25.761;210633
7778;25.765;219960
7779;25.768;199391
7780;25.771;205091
7781;25.775;214998
7782;25.778;213722
7783;25.781;225846
7784;25.785;248023
7785;25.788;246769
7786;25.791;250313
7787;25.795;246386
7788;25.798;269569
7789;25.801;259939
7790;25.804;289334
7791;25.808;296475
7792;25.811;308929
7793;25.814;318347
7794;25.818;324770
7795;25.821;329307
7796;25.824;365488
7797;25.828;359578
7798;25.831;363740
7799;25.834;417973
7800;25.837;442439
7801;25.841;435931
7802;25.844;444483
7803;25.847;467514
7804;25.851;469073
7805;25.854;513607
7806;25.857;505823
7807;25.861;550799
7808;25.864;517778
7809;25.867;569671
7810;25.871;615982
7811;25.874;580819
7812;25.877;608437
7813;25.880;642751
7814;25.884;610677
7815;25.887;663561
7816;25.890;624202
7817;25.894;688595
7818;25.897;666185
7819;25.900;672059
7820;25.904;647061
7821;25.907;675789
7822;25.910;674437
7823;25.914;687103
7824;25.917;690083
7825;25.920;701504
7826;25.924;697885
7827;25.927;722234
7828;25.930;685057
7829;25.934;665778
7830;25.937;701960
7831;25.940;685641
7832;25.943;695379
7833;25.947;654970
7834;25.950;605153
7835;25.953;616349
7836;25.957;595872
7837;25.960;587122
7838;25.963;574086
7839;25.967;581074
7840;25.970;552120
7841;25.973;561627
7842;25.976;536180
7843;25.980;505381
7844;25.983;534058
7845;25.986;452311
7846;25.990;486235
7847;25.993;431681
7848;25.996;475647
7849;26.000;454289
7850;26.003;435992
7851;26.006;410691
7852;26.010;416133
7853;26.013;407269
7854;26.016;395441
7855;26.019;374287
7856;26.023;380149
7857;26.026;373834
7858;26.029;355818
7859;26.033;352139
7860;26.036;337184
7861;26.039;314393
7862;26.043;317620
7863;26.046;319563
7864;26.049;298811
7865;26.052;300467
7866;26.056;282183
7867;26.059;303308
7868;26.062;282674
7869;26.066;287805
7870;26.069;290114
7871;26.072;261256
7872;26.076;271991
7873;26.079;278624
7874;26.082;260483
7875;26.086;266145
7876;26.089;252594
7877;26.092;233195
7878;26.095;240478
7879;26.099;246313
7880;26.102;244132
7881;26.105;220110
7882;26.109;240232
7883;26.112;244400
7884;26.115;224213
7885;26.119;233958
7886;26.122;197842
7887;26.125;226287
7888;26.129;208282
7889;26.132;234367
7890;26.135;207161
7891;26.138;241956
7892;26.142;207081
7893;26.145;219554
7894;26.149;208827
7895;26.152;209577
7896;26.155;226002
7897;26.158;202462
7898;26.162;214697
7899;26.165;205699
7900;26.168;196725
7901;26.172;199989
7902;26.175;207839
7903;26.178;187609
7904;26.182;218409
7905;26.185;205784
7906;26.188;202935
7907;26.191;209972
7908;26.195;201496
7909;26.198;202580
7910;26.201;187387
7911;26.205;209358
7912;26.208;203839
7913;26.211;186169
7914;26.215;199337
7915;26.218;200932
7916;26.221;190315
7917;26.225;190373
7918;26.228;188855
7919;26.231;184438
7920;26.234;173680
7921;26.238;202349
7922;26.241;199482
7923;26.244;179469
7924;26.248;192714
7925;26.251;185352
7926;26.254;194558
7927;26.258;200944
7928;26.261;193832
7929;26.264;179758
7930;26.267;179566
7931;26.271;185740
7932;26.274;177109
7933;26.277;184338
7934;26.281;184140
7935;26.284;187466
7936;26.287;177420
7937;26.291;181312
7938;26.294;178001
7939;26.297;187436
7940;26.301;177912
7941;26.304;195945
7942;26.307;165878
7943;26.310;179520
7944;26.314;181982
7945;26.317;189631
7946;26.320;187405
7947;26.324;174028
7948;26.327;188555
7949;26.330;180121
7950;26.334;197146
7951;26.337;194862
7952;26.340;189677
7953;26.344;184906
7954;26.347;191309
7955;26.350;188182
7956;26.353;182488
7957;26.357;189490
7958;26.360;183425
7959;26.363;184285
7960;26.367;186516
7961;26.370;179506
7962;26.373;178666
7963;26.377;177279
7964;26.380;182515
7965;26.383;180568
7966;26.386;188563
7967;26.390;189755
7968;26.393;176370
7969;26.397;184585
7970;26.400;184546
7971;26.403;183996
7972;26.406;178707
7973;26.410;168341
7974;26.413;176000
7975;26.416;181425
7976;26.420;187814
7977;26.423;183264
7978;26.426;164103
7979;26.430;172455
7980;26.433;169551
7981;26.436;173414
7982;26.440;184474
7983;26.443;170075
7984;26.446;174374
7985;26.449;162985
7986;26.453;184538
7987;26.456;168152
7988;26.459;186117
7989;26.463;176787
7990;26.466;179345
7991;26.469;185790
7992;26.473;166782
7993;26.476;182345
7994;26.479;186979
7995;26.483;183282
7996;26.486;184686
7997;26.489;180195
7998;26.492;183734
7999;26.496;186142
8000;26.499;182789
8001;26.502;169448
8002;26.506;169639
8003;26.509;183235
8004;26.512;181194
8005;26.516;178933
8006;26.519;174911
8007;26.522;185137
8008;26.525;173580
8009;26.529;173548
8010;26.532;183592
8011;26.535;164216
8012;26.539;189050
8013;26.542;177942
8014;26.545;187554
8015;26.549;167474
8016;26.552;180990
8017;26.555;187514
8018;26.559;167313
8019;26.562;180038
8020;26.565;171661
8021;26.568;161814
8022;26.572;191268
8023;26.575;168865
8024;26.578;187195
8025;26.582;178192
8026;26.585;176602
8027;26.588;166702
8028;26.592;172752
8029;26.595;179049
8030;26.598;165421
8031;26.601;177422
8032;26.605;187401
8033;26.608;168947
8034;26.611;177579
8035;26.615;179335
8036;26.618;178514
8037;26.621;183554
8038;26.625;167574
8039;26.628;168784
8040;26.631;166448
8041;26.635;180761
8042;26.638;183503
8043;26.641;176697
8044;26.645;181862
8045;26.648;179309
8046;26.651;167940
8047;26.655;174660
8048;26.658;178183
8049;26.661;165967
8050;26.665;162746
8051;26.668;173561
8052;26.671;188618
8053;26.675;183270
8054;26.678;175164
8055;26.681;189550
8056;26.684;170141
8057;26.688;169582
8058;26.691;163568
8059;26.694;170245
8060;26.698;176647
8061;26.701;177492
8062;26.704;171329
8063;26.708;177347
8064;26.711;184824
8065;26.714;165284
8066;26.718;187324
8067;26.721;176905
8068;26.724;162224
8069;26.727;172130
8070;26.731;187311
8071;26.734;177472
8072;26.737;163813
8073;26.741;157052
8074;26.744;170367
8075;26.747;176606
8076;26.751;176213
8077;26.754;162347
8078;26.757;181994
8079;26.760;161317
8080;26.764;180228
8081;26.767;176380
8082;26.770;162673
8083;26.774;178542
8084;26.777;175053
8085;26.780;185171
8086;26.784;176875
8087;26.787;168336
8088;26.790;187288
8089;26.794;175807
8090;26.797;164722
8091;26.800;164834
8092;26.803;167805
8093;26.807;167407
8094;26.810;158102
8095;26.813;186397
8096;26.817;167921
8097;26.820;173129
8098;26.823;181502
8099;26.827;181256
8100;26.830;173660
8101;26.833;165058
8102;26.837;173581
8103;26.840;174688
8104;26.843;175488
8105;26.846;183296
8106;26.850;182026
8107;26.853;174221
8108;26.856;169741
8109;26.860;174126
8110;26.863;179744
8111;26.866;163558
8112;26.870;170397
8113;26.873;161159
8114;26.876;180342
8115;26.879;171458
8116;26.883;154117
8117;26.886;173574
8118;26.889;169343
8119;26.893;170943
8120;26.896;177668
8121;26.899;169337
8122;26.903;151029
8123;26.906;178724
8124;26.909;169733
8125;26.913;162903
8126;26.916;178633
8127;26.919;153571
8128;26.923;167819
8129;26.926;172237
8130;26.929;170113
8131;26.933;165872
8132;26.936;176414
8133;26.939;166320
8134;26.942;165542
8135;26.946;164478
8136;26.949;170461
8137;26.952;159438
8138;26.956;170723
8139;26.959;170628
8140;26.962;165889
8141;26.966;173115
8142;26.969;160706
8143;26.972;164212
8144;26.975;177143
8145;26.979;167347
8146;26.982;165573
8147;26.985;160047
8148;26.989;175008
8149;26.992;170970
8150;26.995;161845
8151;26.999;166556
8152;27.002;173053
8153;27.005;176927
8154;27.009;180582
8155;27.012;170155
8156;27.015;170277
8157;27.018;172313
8158;27.022;173504
8159;27.025;162460
8160;27.028;177408
8161;27.032;164219
8162;27.035;159610
8163;27.038;166161
8164;27.042;170633
8165;27.045;168085
8166;27.048;166687
8167;27.052;170177
8168;27.055;146912
8169;27.058;175374
8170;27.061;165902
8171;27.065;180838
8172;27.068;178997
8173;27.071;166023
8174;27.075;184311
8175;27.078;158456
8176;27.081;178760
8177;27.085;159176
8178;27.088;159771
8179;27.091;176308
8180;27.094;160395
8181;27.098;189251
8182;27.101;174308
8183;27.104;170684
8184;27.108;178410
8185;27.111;189943
8186;27.114;175782
8187;27.118;175284
8188;27.121;176123
8189;27.124;179788
8190;27.128;166631
8191;27.131;188680
8192;27.134;177539
8193;27.137;184088
8194;27.141;180304
8195;27.144;181983
8196;27.148;187860
8197;27.151;185494
8198;27.154;194797
8199;27.157;190127
8200;27.161;210080
8201;27.164;185967
8202;27.167;178285
8203;27.171;190319
8204;27.174;189475
8205;27.177;208078
8206;27.181;186696
8207;27.184;216648
8208;27.187;198825
8209;27.190;188974
8210;27.194;186989
8211;27.197;184153
8212;27.200;183344
8213;27.204;199380
8214;27.207;187352
8215;27.210;195537
8216;27.214;204680
8217;27.217;196686
8218;27.220;193468
8219;27.224;181997
8220;27.227;205086
8221;27.230;172231
8222;27.233;201128
8223;27.237;191985
8224;27.240;169477
8225;27.243;181809
8226;27.247;180792
8227;27.250;185984
8228;27.253;196830
8229;27.257;183789
8230;27.260;177832
8231;27.263;170175
8232;27.267;195867
8233;27.270;178379
8234;27.273;179618
8235;27.276;182354
8236;27.280;165145
8237;27.283;169622
8238;27.286;176105
8239;27.290;169501
8240;27.293;176305
8241;27.296;184941
8242;27.300;178639
8243;27.303;166576
8244;27.306;173340
8245;27.309;186292
8246;27.313;180418
8247;27.316;173661
8248;27.319;179685
8249;27.323;172581
8250;27.326;186834
8251;27.329;178995
8252;27.333;177768
8253;27.336;174609
8254;27.339;174835
8255;27.343;160912
8256;27.346;171688
8257;27.349;168420
8258;27.352;173007
8259;27.356;169083
8260;27.359;165454
8261;27.362;175907
8262;27.366;163682
8263;27.369;169326
8264;27.372;169504
8265;27.376;169586
8266;27.379;173519
8267;27.382;170338
8268;27.386;166418
8269;27.389;160175
8270;27.392;181623
8271;27.396;168074
8272;27.399;180915
8273;27.402;176347
8274;27.406;167806
8275;27.409;162675
8276;27.412;184144
8277;27.415;174012
8278;27.419;164027
8279;27.422;182880
8280;27.425;176988
8281;27.429;169341
8282;27.432;187984
8283;27.435;162391
8284;27.439;173501
8285;27.442;168536
8286;27.445;183864
8287;27.448;169385
8288;27.452;168936
8289;27.455;161990
8290;27.458;165725
8291;27.462;174049
8292;27.465;183721
8293;27.468;162576
8294;27.472;170866
8295;27.475;174367
8296;27.478;157139
8297;27.482;179629
8298;27.485;174469
8299;27.488;164005
8300;27.491;170126
8301;27.495;154150
8302;27.498;167879
8303;27.501;169228
8304;27.505;164957
8305;27.508;166065
8306;27.511;162645
8307;27.515;182597
8308;27.518;175499
8309;27.521;162889
8310;27.525;155409
8311;27.528;159054
8312;27.531;158470
8313;27.534;161044
8314;27.538;186000
8315;27.541;164961
8316;27.544;162467
8317;27.548;172949
8318;27.551;173496
8319;27.554;162210
8320;27.558;158675
8321;27.561;164272
8322;27.564;170021
8323;27.567;165802
8324;27.571;176694
8325;27.574;160766
8326;27.577;170332
8327;27.581;167421
8328;27.584;169173
8329;27.587;164984
8330;27.591;169146
8331;27.594;169878
8332;27.597;169901
8333;27.601;171426
8334;27.604;175151
8335;27.607;174890
8336;27.610;154437
8337;27.614;167513
8338;27.617;173266
8339;27.620;176180
8340;27.624;167363
8341;27.627;165209
8342;27.630;171674
8343;27.634;176929
8344;27.637;168598
8345;27.640;179497
8346;27.644;180624
8347;27.647;171220
8348;27.650;175869
8349;27.654;168468
8350;27.657;154375
8351;27.660;169007
8352;27.663;175708
8353;27.667;175117
8354;27.670;173463
8355;27.673;156847
8356;27.677;169832
8357;27.680;161789
8358;27.683;183431
8359;27.687;172834
8360;27.690;177285
8361;27.693;189635
8362;27.697;174913
8363;27.700;172071
8364;27.703;160785
8365;27.706;172852
8366;27.710;147881
8367;27.713;177648
8368;27.716;169067
8369;27.720;168858
8370;27.723;155658
8371;27.726;180106
8372;27.730;155252
8373;27.733;170039
8374;27.736;176914
8375;27.740;176347
8376;27.743;158966
8377;27.746;167015
8378;27.749;152940
8379;27.753;192586
8380;27.756;166405
8381;27.759;161760
8382;27.763;164900
8383;27.766;172427
8384;27.769;177928
8385;27.773;169861
8386;27.776;175271
8387;27.779;156550
8388;27.782;163653
8389;27.786;176959
8390;27.789;157308
8391;27.792;171220
8392;27.796;166861
8393;27.799;165209
8394;27.802;167714
8395;27.806;162137
8396;27.809;167228
8397;27.812;149295
8398;27.816;191364
8399;27.819;164723
8400;27.822;161501
8401;27.825;173228
8402;27.829;183997
8403;27.832;163878
8404;27.835;154125
8405;27.839;164700
8406;27.842;164981
8407;27.845;170922
8408;27.849;169780
8409;27.852;174043
8410;27.855;179983
8411;27.859;163595
8412;27.862;171729
8413;27.865;160916
8414;27.868;176803
8415;27.872;179982
8416;27.875;155321
8417;27.878;174115
8418;27.882;180656
8419;27.885;167032
8420;27.888;164714
8421;27.892;172077
8422;27.895;158181
8423;27.898;177943
8424;27.902;164129
8425;27.905;176590
8426;27.908;170831
8427;27.912;175697
8428;27.915;173725
8429;27.918;161853
8430;27.921;169620
8431;27.925;158566
8432;27.928;184089
8433;27.931;169320
8434;27.935;171426
8435;27.938;166664
8436;27.941;166207
8437;27.945;167150
8438;27.948;165458
8439;27.951;174022
8440;27.955;170913
8441;27.958;162319
8442;27.961;161659
8443;27.964;169834
8444;27.968;172827
8445;27.971;175713
8446;27.974;165576
8447;27.978;162826
8448;27.981;176214
8449;27.984;163036
8450;27.988;157529
8451;27.991;153469
8452;27.994;175585
8453;27.997;164926
8454;28.001;170204
8455;28.004;171029
8456;28.007;168186
8457;28.011;174657
8458;28.014;158717
8459;28.017;172373
8460;28.021;172040
8461;28.024;168890
8462;28.027;166306
8463;28.031;177746
8464;28.034;181154
8465;28.037;175601
8466;28.040;153367
8467;28.044;172058
8468;28.047;168159
8469;28.050;157989
8470;28.054;163573
8471;28.057;167540
8472;28.060;180209
8473;28.064;170594
8474;28.067;167598
8475;28.070;164464
8476;28.074;159691
8477;28.077;157518
8478;28.080;186434
8479;28.083;167395
8480;28.087;162298
8481;28.090;187237
8482;28.093;173527
8483;28.097;162088
8484;28.100;167892
8485;28.103;177235
8486;28.107;176056
8487;28.110;166053
8488;28.113;173155
8489;28.116;167459
8490;28.120;175068
8491;28.123;161989
8492;28.126;169181
8493;28.130;177795
8494;28.133;163024
8495;28.136;163655
8496;28.140;164654
8497;28.143;165618
8498;28.146;171473
8499;28.150;161421
8500;28.153;170811
8501;28.156;152901
8502;28.160;171178
8503;28.163;183496
8504;28.166;159278
8505;28.170;174224
8506;28.173;168233
8507;28.176;160414
8508;28.179;171408
8509;28.183;167440
8510;28.186;169407
8511;28.189;162596
8512;28.193;158798
8513;28.196;171477
8514;28.199;163205
8515;28.203;173717
8516;28.206;166742
8517;28.209;178584
8518;28.213;157663
8519;28.216;180509
8520;28.219;179779
8521;28.222;166314
8522;28.226;167839
8523;28.229;171754
8524;28.232;161063
8525;28.236;171333
8526;28.239;161077
8527;28.242;157217
8528;28.246;164432
8529;28.249;164039
8530;28.252;166572
8531;28.255;153550
8532;28.259;170349
8533;28.262;167573
8534;28.265;159970
8535;28.269;161866
8536;28.272;179176
8537;28.275;164100
8538;28.279;168117
8539;28.282;182702
8540;28.285;158025
8541;28.289;154508
8542;28.292;169742
8543;28.295;169175
8544;28.298;158533
8545;28.302;175579
8546;28.305;161422
8547;28.308;170482
8548;28.312;175089
8549;28.315;162939
8550;28.318;152958
8551;28.322;172609
8552;28.325;166158
8553;28.328;174512
8554;28.331;169486
8555;28.335;175132
8556;28.338;165210
8557;28.341;151938
8558;28.345;176458
8559;28.348;152382
8560;28.351;174092
8561;28.355;170007
8562;28.358;174900
8563;28.361;164842
8564;28.365;167817
8565;28.368;183870
8566;28.371;177910
8567;28.374;166889
8568;28.378;160635
8569;28.381;172323
8570;28.384;166941
8571;28.388;174520
8572;28.391;161809
8573;28.394;191738
8574;28.398;148249
8575;28.401;176511
8576;28.404;158559
8577;28.408;157795
8578;28.411;153312
8579;28.414;175620
8580;28.418;167824
8581;28.421;166941
8582;28.424;173986
8583;28.428;162717
8584;28.431;182946
8585;28.434;180736
8586;28.437;163137
8587;28.441;163650
8588;28.444;171126
8589;28.447;157955
8590;28.451;170737
8591;28.454;165201
8592;28.457;151719
8593;28.461;167295
8594;28.464;166658
8595;28.467;172370
8596;28.470;172462
8597;28.474;162965
8598;28.477;171981
8599;28.480;154442
8600;28.484;169402
8601;28.487;178382
8602;28.490;164542
8603;28.494;161069
8604;28.497;174027
8605;28.500;149021
8606;28.504;175699
8607;28.507;155645
8608;28.510;167532
8609;28.513;163994
8610;28.517;174903
8611;28.520;161311
8612;28.523;162266
8613;28.527;156999
8614;28.530;173399
8615;28.533;177922
8616;28.537;163900
8617;28.540;162666
8618;28.543;164528
8619;28.547;167391
8620;28.550;170832
8621;28.553;153282
8622;28.556;161151
8623;28.560;172160
8624;28.563;179462
8625;28.566;158702
8626;28.570;189709
8627;28.573;162824
8628;28.576;166574
8629;28.580;169893
8630;28.583;175380
8631;28.586;157604
8632;28.589;165666
8633;28.593;181571
8634;28.596;177479
8635;28.599;169254
8636;28.603;156074
8637;28.606;168556
8638;28.609;169336
8639;28.613;162978
8640;28.616;169649
8641;28.619;162494
8642;28.623;149547
8643;28.626;161783
8644;28.629;166632
8645;28.632;174869
8646;28.636;161558
8647;28.639;147676
8648;28.643;168905
8649;28.646;167242
8650;28.649;150834
8651;28.652;169857
8652;28.656;154988
8653;28.659;160525
8654;28.662;161102
8655;28.666;165224
8656;28.669;161478
8657;28.672;167315
8658;28.676;152158
8659;28.679;166997
8660;28.682;161932
8661;28.685;169801
8662;28.689;158929
8663;28.692;160251
8664;28.695;145233
8665;28.699;172097
8666;28.702;149072
8667;28.705;160666
8668;28.709;170624
8669;28.712;150885
8670;28.715;160783
8671;28.719;166232
8672;28.722;166897
8673;28.725;160742
8674;28.728;165427
8675;28.732;166494
8676;28.735;176151
8677;28.738;171440
8678;28.742;153470
8679;28.745;150028
8680;28.748;187875
8681;28.752;174434
8682;28.755;158033
8683;28.758;178769
8684;28.762;165201
8685;28.765;177233
8686;28.768;159534
8687;28.771;167702
8688;28.775;182397
8689;28.778;174192
8690;28.781;162679
8691;28.785;166815
8692;28.788;165119
8693;28.791;155436
8694;28.795;164947
8695;28.798;162947
8696;28.801;153832
8697;28.804;171944
8698;28.808;150180
8699;28.811;168703
8700;28.814;170829
8701;28.818;160660
8702;28.821;170305
8703;28.824;153516
8704;28.828;166248
8705;28.831;174183
8706;28.834;166146
8707;28.838;168209
8708;28.841;174154
8709;28.844;160904
8710;28.847;176273
8711;28.851;166862
8712;28.854;155553
8713;28.857;166972
8714;28.861;170094
8715;28.864;152505
8716;28.867;185848
8717;28.871;153853
8718;28.874;172459
8719;28.877;178067
8720;28.881;175764
8721;28.884;167775
8722;28.887;165208
8723;28.890;167100
8724;28.894;166489
8725;28.897;155158
8726;28.901;161414
8727;28.904;181915
8728;28.907;177083
8729;28.910;162043
8730;28.914;161360
8731;28.917;171442
8732;28.920;174439
8733;28.924;161205
8734;28.927;174785
8735;28.930;155733
8736;28.934;159048
8737;28.937;175858
8738;28.940;167445
8739;28.943;164227
8740;28.947;176071
8741;28.950;166986
8742;28.953;165583
8743;28.957;163558
8744;28.960;157243
8745;28.963;182895
8746;28.967;163809
8747;28.970;166456
8748;28.973;165151
8749;28.977;171170
8750;28.980;157849
8751;28.983;169281
8752;28.986;163533
8753;28.990;184921
8754;28.993;160320
8755;28.996;166467
8756;29.000;170426
8757;29.003;173729
8758;29.006;159468
8759;29.010;177252
8760;29.013;167648
8761;29.016;186889
8762;29.019;169698
8763;29.023;168203
8764;29.026;180699
8765;29.029;171741
8766;29.033;175444
8767;29.036;165477
8768;29.039;168117
8769;29.043;174847
8770;29.046;171131
8771;29.049;171664
8772;29.053;164145
8773;29.056;165673
8774;29.059;174843
8775;29.062;163764
8776;29.066;169047
8777;29.069;163457
8778;29.072;171579
8779;29.076;191351
8780;29.079;177476
8781;29.082;172833
8782;29.086;171327
8783;29.089;168877
8784;29.092;165458
8785;29.096;182439
8786;29.099;170008
8787;29.102;183293
8788;29.105;172854
8789;29.109;176197
8790;29.112;173276
8791;29.115;170940
8792;29.119;180735
8793;29.122;171360
8794;29.125;171398
8795;29.129;151953
8796;29.132;179329
8797;29.135;165917
8798;29.138;181460
8799;29.142;159311
8800;29.145;158551
8801;29.149;164660
8802;29.152;171534
8803;29.155;171084
8804;29.159;161771
8805;29.162;165954
8806;29.165;176360
8807;29.169;155327
8808;29.172;167350
8809;29.175;166021
8810;29.178;172434
8811;29.182;175936
8812;29.185;166236
8813;29.188;167105
8814;29.192;171601
8815;29.195;162779
8816;29.198;166725
8817;29.202;172167
8818;29.205;155507
8819;29.208;173041
8820;29.212;166220
8821;29.215;169157
8822;29.218;187714
8823;29.221;174805
8824;29.225;168971
8825;29.228;171158
8826;29.231;173506
8827;29.235;179166
8828;29.238;160977
8829;29.241;187975
8830;29.245;173791
8831;29.248;167549
8832;29.251;171530
8833;29.254;171137
8834;29.258;174959
8835;29.261;161515
8836;29.264;156782
8837;29.268;171510
8838;29.271;167660
8839;29.274;169841
8840;29.278;168345
8841;29.281;174094
8842;29.284;150561
8843;29.288;150776
8844;29.291;151356
8845;29.294;160387
8846;29.297;174330
8847;29.301;147090
8848;29.304;177910
8849;29.307;174653
8850;29.311;171539
8851;29.314;173273
8852;29.317;162076
8853;29.321;166807
8854;29.324;164213
8855;29.327;165733
8856;29.331;168353
8857;29.334;167015
8858;29.337;151296
8859;29.340;168807
8860;29.344;151805
8861;29.347;161897
8862;29.350;174729
8863;29.354;168297
8864;29.357;169860
8865;29.360;164898
8866;29.364;172079
8867;29.367;167914
8868;29.370;159157
8869;29.373;176013
8870;29.377;162333
8871;29.380;166993
8872;29.383;162409
8873;29.387;173297
8874;29.390;164219
8875;29.393;170784
8876;29.397;163908
8877;29.400;173813
8878;29.403;172801
8879;29.407;156893
8880;29.410;161235
8881;29.413;166956
8882;29.417;180492
8883;29.420;148079
8884;29.423;163912
8885;29.427;176528
8886;29.430;160820
8887;29.433;176492
8888;29.436;171166
8889;29.440;163014
8890;29.443;173709
8891;29.446;166137
8892;29.450;173546
8893;29.453;173965
8894;29.456;173943
8895;29.460;172637
8896;29.463;169302
8897;29.466;176483
8898;29.470;142161
8899;29.473;158916
8900;29.476;178862
8901;29.479;169220
8902;29.483;167565
8903;29.486;174671
8904;29.489;164311
8905;29.493;165383
8906;29.496;169999
8907;29.499;158033
8908;29.503;159546
8909;29.506;172633
8910;29.509;164684
8911;29.512;170764
8912;29.516;166551
8913;29.519;187559
8914;29.522;164429
8915;29.526;162713
8916;29.529;162991
8917;29.532;153940
8918;29.536;164828
8919;29.539;158667
8920;29.542;174575
8921;29.546;163222
8922;29.549;175478
8923;29.552;166502
8924;29.555;156345
8925;29.559;166892
8926;29.562;153375
8927;29.565;179401
8928;29.569;158923
8929;29.572;169102
8930;29.575;169718
8931;29.579;170458
8932;29.582;175855
8933;29.585;175194
8934;29.588;164465
8935;29.592;162950
8936;29.595;168738
8937;29.598;161535
8938;29.602;158469
8939;29.605;170509
8940;29.608;164999
8941;29.612;172124
8942;29.615;160002
8943;29.618;175523
8944;29.622;153213
8945;29.625;176855
8946;29.628;155978
8947;29.631;165580
8948;29.635;159680
8949;29.638;158652
8950;29.642;167955
8951;29.645;149919
8952;29.648;166079
8953;29.651;170746
8954;29.655;160087
8955;29.658;184601
8956;29.661;168542
8957;29.665;158833
8958;29.668;149275
8959;29.671;179249
8960;29.675;168194
8961;29.678;162910
8962;29.681;150582
8963;29.685;161277
8964;29.688;167334
8965;29.691;169255
8966;29.694;154518
8967;29.698;153963
8968;29.701;171629
8969;29.704;153426
8970;29.708;165161
8971;29.711;168846
8972;29.714;181105
8973;29.718;166458
8974;29.721;145568
8975;29.724;159768
8976;29.727;175737
8977;29.731;164496
8978;29.734;162857
8979;29.737;173146
8980;29.741;165662
8981;29.744;159233
8982;29.747;153812
8983;29.751;167662
8984;29.754;169692
8985;29.757;166906
8986;29.761;165458
8987;29.764;179856
8988;29.767;170368
8989;29.770;160499
8990;29.774;153211
8991;29.777;166198
8992;29.780;159169
8993;29.784;167794
8994;29.787;162650
8995;29.790;167695
8996;29.794;162513
8997;29.797;163570
8998;29.800;165372
8999;29.804;167242
9000;29.807;160872
9001;29.810;179986
9002;29.813;167596
9003;29.817;171196
9004;29.820;179273
9005;29.823;176087
9006;29.827;166724
9007;29.830;155632
9008;29.833;159645
9009;29.837;165845
9010;29.840;169316
9011;29.843;167755
9012;29.846;165404
9013;29.850;144616
9014;29.853;162765
9015;29.856;163507
9016;29.860;159491
9017;29.863;165744
9018;29.866;155728
9019;29.870;172046
9020;29.873;163553
9021;29.876;174197
9022;29.880;169744
9023;29.883;162089
9024;29.886;148301
9025;29.889;176408
9026;29.893;170382
9027;29.896;169144
9028;29.900;167421
9029;29.903;180060
9030;29.906;172664
9031;29.909;163214
9032;29.913;163366
9033;29.916;155145
9034;29.919;161941
9035;29.923;160745
9036;29.926;178030
9037;29.929;162633
9038;29.933;161027
9039;29.936;167957
9040;29.939;157613
9041;29.942;168297
9042;29.946;169034
9043;29.949;173779
9044;29.952;166868
9045;29.956;171532
9046;29.959;171350
9047;29.962;177642
9048;29.966;173831
9049;29.969;168355
9050;29.972;188869
9051;29.976;169337
9052;29.979;173606
9053;29.982;171569
9054;29.985;174190
9055;29.989;164212
9056;29.992;161662
9057;29.995;163425
9058;29.999;171191
9059;30.002;164990
9060;30.005;159751
9061;30.009;162399
9062;30.012;170725
9063;30.015;171030
9064;30.019;164096
9065;30.022;168417
9066;30.025;166522
9067;30.028;188402
9068;30.032;148940
9069;30.035;181536
9070;30.038;165920
9071;30.042;158846
9072;30.045;175395
9073;30.048;175320
9074;30.052;169342
9075;30.055;176101
9076;30.058;168096
9077;30.061;158105
9078;30.065;161933
9079;30.068;174914
9080;30.071;175543
9081;30.075;177607
9082;30.078;181758
9083;30.081;176466
9084;30.085;158441
9085;30.088;156287
9086;30.091;169387
9087;30.095;154394
9088;30.098;171526
9089;30.101;175310
9090;30.104;160541
9091;30.108;166068
9092;30.111;162902
9093;30.114;163691
9094;30.118;159231
9095;30.121;161534
9096;30.124;162846
9097;30.128;167751
9098;30.131;169332
9099;30.134;158788
9100;30.138;160531
9101;30.141;164444
9102;30.144;165205
9103;30.148;159876
9104;30.151;175699
9105;30.154;160019
9106;30.158;162248
9107;30.161;173957
9108;30.164;151643
9109;30.167;162124
9110;30.171;155277
9111;30.174;173395
9112;30.177;157290
9113;30.181;169450
9114;30.184;159780
9115;30.187;170116
9116;30.191;172036
9117;30.194;167233
9118;30.197;158770
9119;30.200;157677
9120;30.204;164730
9121;30.207;167531
9122;30.210;154269
9123;30.214;172675
9124;30.217;163514
9125;30.220;156559
9126;30.224;164385
9127;30.227;164391
9128;30.230;167081
9129;30.234;166669
9130;30.237;170068
9131;30.240;158369
9132;30.243;171472
9133;30.247;158225
9134;30.250;128536
9135;30.253;168374
9136;30.257;167473
9137;30.260;163350
9138;30.263;149310
9139;30.267;169970
9140;30.270;164254
9141;30.273;166035
9142;30.276;170154
9143;30.280;156109
9144;30.283;172172
9145;30.286;166457
9146;30.290;170968
9147;30.293;167974
9148;30.296;170463
9149;30.300;163363
9150;30.303;178675
9151;30.306;150706
9152;30.310;181961
9153;30.313;166146
9154;30.316;162531
9155;30.319;163761
9156;30.323;164911
9157;30.326;152136
9158;30.329;182819
9159;30.333;160473
9160;30.336;153411
9161;30.339;171986
9162;30.343;161568
9163;30.346;172808
9164;30.349;164561
9165;30.353;168132
9166;30.356;170687
9167;30.359;150504
9168;30.362;180965
9169;30.366;173737
9170;30.369;165478
9171;30.372;152056
9172;30.376;168591
9173;30.379;164905
9174;30.382;173348
9175;30.386;168564
9176;30.389;160132
9177;30.393;155159
9178;30.396;183335
9179;30.399;168954
9180;30.402;164527
9181;30.406;169670
9182;30.409;164792
9183;30.412;167970
9184;30.416;169674
9185;30.419;150129
9186;30.422;180419
9187;30.426;158589
9188;30.429;169644
9189;30.432;165560
9190;30.435;159903
9191;30.439;165778
9192;30.442;175647
9193;30.445;149507
9194;30.449;153728
9195;30.452;164513
9196;30.455;154732
9197;30.459;169833
9198;30.462;171185
9199;30.465;169886
9200;30.469;170520
9201;30.472;181490
9202;30.475;166585
9203;30.478;172331
9204;30.482;166361
9205;30.485;172960
9206;30.488;177405
9207;30.492;170077
9208;30.495;155127
9209;30.498;164674
9210;30.502;155641
9211;30.505;169389
9212;30.508;176176
9213;30.511;172730
9214;30.515;172516
9215;30.518;173404
9216;30.521;161423
9217;30.525;161668
9218;30.528;163634
9219;30.531;162812
9220;30.535;176459
9221;30.538;168609
9222;30.541;162960
9223;30.545;168770
9224;30.548;157965
9225;30.551;172929
9226;30.554;167125
9227;30.558;179554
9228;30.561;155076
9229;30.564;164242
9230;30.568;163582
9231;30.571;154642
9232;30.574;157677
9233;30.578;168876
9234;30.581;180997
9235;30.584;173004
9236;30.588;174649
9237;30.591;162234
9238;30.594;161754
9239;30.597;174235
9240;30.601;168299
9241;30.604;171434
9242;30.607;165328
9243;30.611;156155
9244;30.614;161699
9245;30.617;166640
9246;30.621;161732
9247;30.624;173944
9248;30.627;168923
9249;30.630;148077
9250;30.634;160650
9251;30.637;159663
9252;30.641;168121
9253;30.644;169496
9254;30.647;167271
9255;30.650;168288
9256;30.654;161702
9257;30.657;166234
9258;30.660;149938
9259;30.664;158262
9260;30.667;155933
9261;30.670;161220
9262;30.674;167324
9263;30.677;162471
9264;30.680;160559
9265;30.684;160894
9266;30.687;155801
9267;30.690;167183
9268;30.693;162872
9269;30.697;156870
9270;30.700;170238
9271;30.703;156525
9272;30.707;170043
9273;30.710;177609
9274;30.713;175814
9275;30.717;168511
9276;30.720;160754
9277;30.723;157117
9278;30.727;167826
9279;30.730;169074
9280;30.733;167800
9281;30.736;162014
9282;30.740;184549
9283;30.743;187792
9284;30.746;165736
9285;30.750;157627
9286;30.753;155108
9287;30.756;176516
9288;30.760;152330
9289;30.763;159994
9290;30.766;169442
9291;30.769;153317
9292;30.773;174523
9293;30.776;175156
9294;30.779;154333
9295;30.783;162061
9296;30.786;181640
9297;30.789;171076
9298;30.793;162821
9299;30.796;149330
9300;30.799;169540
9301;30.803;178508
9302;30.806;161332
9303;30.809;157233
9304;30.812;157949
9305;30.816;167236
9306;30.819;170414
9307;30.822;156649
9308;30.826;153158
9309;30.829;174507
9310;30.832;173782
9311;30.836;162876
9312;30.839;163431
9313;30.842;166202
9314;30.845;167753
9315;30.849;158329
9316;30.852;160454
9317;30.855;174519
9318;30.859;165090
9319;30.862;159919
9320;30.865;153034
9321;30.869;176773
9322;30.872;169522
9323;30.875;171934
9324;30.879;161654
9325;30.882;169403
9326;30.885;158506
9327;30.888;166964
9328;30.892;165946
9329;30.895;171520
9330;30.899;164739
9331;30.902;162934
9332;30.905;168057
9333;30.908;165113
9334;30.912;164982
9335;30.915;149077
9336;30.918;158885
9337;30.922;176290
9338;30.925;159956
9339;30.928;169206
9340;30.932;171525
9341;30.935;166128
9342;30.938;169070
9343;30.942;168204
9344;30.945;165970
9345;30.948;160994
9346;30.951;155043
9347;30.955;162948
9348;30.958;156571
9349;30.961;162915
9350;30.965;185113
9351;30.968;172436
9352;30.971;165885
9353;30.975;158684
9354;30.978;174138
9355;30.981;159553
9356;30.984;172032
9357;30.988;164393
9358;30.991;169457
9359;30.994;168501
9360;30.998;173667
9361;31.001;150881
9362;31.004;163953
9363;31.008;171099
9364;31.011;163726
9365;31.014;166676
9366;31.018;153010
9367;31.021;157304
9368;31.024;172359
9369;31.027;159242
9370;31.031;160699
9371;31.034;163730
9372;31.037;184524
9373;31.041;164566
9374;31.044;168488
9375;31.047;176844
9376;31.051;156312
9377;31.054;167479
9378;31.057;173804
9379;31.061;158246
9380;31.064;164255
9381;31.067;174411
9382;31.070;162157
9383;31.074;165190
9384;31.077;169343
9385;31.080;154046
9386;31.084;176866
9387;31.087;157572
9388;31.090;166328
9389;31.094;173224
9390;31.097;157153
9391;31.100;163055
9392;31.103;166107
9393;31.107;155617
9394;31.110;159445
9395;31.113;155111
9396;31.117;159886
9397;31.120;156749
9398;31.123;179441
9399;31.127;161771
9400;31.130;177405
9401;31.133;167107
9402;31.137;169882
9403;31.140;158225
9404;31.143;158703
9405;31.147;166873
9406;31.150;174505
9407;31.153;180906
9408;31.157;167530
9409;31.160;163033
9410;31.163;167054
9411;31.166;153203
9412;31.170;171934
9413;31.173;171203
9414;31.176;149122
9415;31.180;166040
9416;31.183;163264
9417;31.186;167278
9418;31.190;166972
9419;31.193;162209
9420;31.196;148965
9421;31.199;165464
9422;31.203;169722
9423;31.206;169300
9424;31.209;160845
9425;31.213;173153
9426;31.216;161111
9427;31.219;158051
9428;31.223;168810
9429;31.226;160067
9430;31.229;170021
9431;31.233;154071
9432;31.236;154691
9433;31.239;166697
9434;31.242;167373
9435;31.246;164462
9436;31.249;168059
9437;31.252;172173
9438;31.256;151927
9439;31.259;167647
9440;31.262;154469
9441;31.266;150432
9442;31.269;171389
9443;31.272;155092
9444;31.276;165527
9445;31.279;176058
9446;31.282;141623
9447;31.285;162628
9448;31.289;174935
9449;31.292;161510
9450;31.295;176297
9451;31.299;165524
9452;31.302;160155
9453;31.305;181647
9454;31.309;163260
9455;31.312;164608
9456;31.315;176427
9457;31.318;165415
9458;31.322;163847
9459;31.325;157120
9460;31.328;175411
9461;31.332;160367
9462;31.335;161774
9463;31.338;178335
9464;31.342;170917
9465;31.345;164518
9466;31.348;165313
9467;31.352;164623
9468;31.355;177628
9469;31.358;164660
9470;31.361;179441
9471;31.365;167156
9472;31.368;156580
9473;31.371;172676
9474;31.375;160854
9475;31.378;158458
9476;31.381;176910
9477;31.385;169421
9478;31.388;163984
9479;31.391;162576
9480;31.395;163772
9481;31.398;176872
9482;31.401;167728
9483;31.405;151913
9484;31.408;172495
9485;31.411;166114
9486;31.414;172606
9487;31.418;173905
9488;31.421;163835
9489;31.424;156894
9490;31.428;167967
9491;31.431;166869
9492;31.434;167603
9493;31.438;173881
9494;31.441;159951
9495;31.444;156133
9496;31.448;172310
9497;31.451;167524
9498;31.454;167145
9499;31.457;167554
9500;31.461;174855
9501;31.464;176784
9502;31.467;164543
9503;31.471;157129
9504;31.474;173804
9505;31.477;165394
9506;31.481;159996
9507;31.484;165427
9508;31.487;159243
9509;31.491;168186
9510;31.494;166223
9511;31.497;164514
9512;31.500;161774
9513;31.504;165618
9514;31.507;163055
9515;31.510;154725
9516;31.514;175237
9517;31.517;162847
9518;31.520;169468
9519;31.524;172999
9520;31.527;161018
9521;31.530;166178
9522;31.533;164528
9523;31.537;156467
9524;31.540;163030
9525;31.543;150849
9526;31.547;161064
9527;31.550;169902
9528;31.553;179063
9529;31.557;160232
9530;31.560;163944
9531;31.563;155077
9532;31.567;162579
9533;31.570;166310
9534;31.573;153870
9535;31.576;149271
9536;31.580;164027
9537;31.583;161583
9538;31.586;187249
9539;31.590;170899
9540;31.593;156227
9541;31.596;159372
9542;31.600;151398
9543;31.603;150340
9544;31.606;166915
9545;31.610;160491
9546;31.613;161725
9547;31.616;170356
9548;31.619;151595
9549;31.623;176866
9550;31.626;161647
9551;31.629;166082
9552;31.633;159023
9553;31.636;161719
9554;31.639;163616
9555;31.643;152108
9556;31.646;174978
9557;31.650;160817
9558;31.653;172831
9559;31.656;170415
9560;31.659;166533
9561;31.663;174985
9562;31.666;167954
9563;31.669;166970
9564;31.673;151647
9565;31.676;167692
9566;31.679;167830
9567;31.683;161815
9568;31.686;172846
9569;31.689;161947
9570;31.692;164171
9571;31.696;164964
9572;31.699;169823
9573;31.702;166434
9574;31.706;153536
9575;31.709;163640
9576;31.712;178484
9577;31.716;177673
9578;31.719;155344
9579;31.722;163877
9580;31.726;159541
9581;31.729;151437
9582;31.732;174196
9583;31.735;168563
9584;31.739;166234
9585;31.742;153889
9586;31.745;176690
9587;31.749;174260
9588;31.752;167895
9589;31.755;166143
9590;31.759;173337
9591;31.762;172198
9592;31.765;160365
9593;31.768;172509
9594;31.772;163453
9595;31.775;159306
9596;31.778;163552
9597;31.782;167157
9598;31.785;158210
9599;31.788;155524
9600;31.792;153973
9601;31.795;167263
9602;31.798;174832
9603;31.802;150730
9604;31.805;168372
9605;31.808;155508
9606;31.811;161164
9607;31.815;170819
9608;31.818;155035
9609;31.821;172515
9610;31.825;162910
9611;31.828;161173
9612;31.831;167782
9613;31.835;165984
9614;31.838;147804
9615;31.841;181332
9616;31.845;166558
9617;31.848;160755
9618;31.851;158353
9619;31.854;168599
9620;31.858;163570
9621;31.861;168564
9622;31.864;156757
9623;31.868;157632
9624;31.871;174904
9625;31.874;170840
9626;31.878;164029
9627;31.881;164336
9628;31.884;166564
9629;31.887;160209
9630;31.891;164891
9631;31.894;170383
9632;31.898;163073
9633;31.901;164144
9634;31.904;158101
9635;31.907;160354
9636;31.911;155673
9637;31.914;152560
9638;31.917;170847
9639;31.921;164914
9640;31.924;177486
9641;31.927;167151
9642;31.931;161361
9643;31.934;166010
9644;31.937;170325
9645;31.941;169072
9646;31.944;160054
9647;31.947;162539
9648;31.950;161360
9649;31.954;161366
9650;31.957;164229
9651;31.960;164631
9652;31.964;158739
9653;31.967;160507
9654;31.970;174224
9655;31.974;159186
9656;31.977;162588
9657;31.980;171512
9658;31.984;166200
9659;31.987;168479
9660;31.990;145864
9661;31.993;151470
9662;31.997;167854
9663;32.000;165548
9664;32.003;162817
9665;32.007;158319
9666;32.010;161197
9667;32.013;173113
9668;32.017;181233
9669;32.020;168252
9670;32.023;163315
9671;32.026;162173
9672;32.030;170573
9673;32.033;160216
9674;32.036;166085
9675;32.040;159546
9676;32.043;154969
9677;32.046;160664
9678;32.050;158681
9679;32.053;153299
9680;32.056;174678
9681;32.060;159477
9682;32.063;156190
9683;32.066;152684
9684;32.069;162820
9685;32.073;178097
9686;32.076;161071
9687;32.079;164133
9688;32.083;148857
9689;32.086;166491
9690;32.089;164754
9691;32.093;170432
9692;32.096;155049
9693;32.099;171416
9694;32.102;159564
9695;32.106;159211
9696;32.109;164110
9697;32.112;165664
9698;32.116;156085
9699;32.119;169592
9700;32.122;167481
9701;32.126;162706
9702;32.129;168109
9703;32.132;166027
9704;32.136;161567
9705;32.139;175224
9706;32.142;171607
9707;32.146;176427
9708;32.149;173172
9709;32.152;156018
9710;32.156;171843
9711;32.159;159484
9712;32.162;163754
9713;32.165;170661
9714;32.169;182652
9715;32.172;168688
9716;32.175;141904
9717;32.179;168828
9718;32.182;167456
9719;32.185;160057
9720;32.189;157712
9721;32.192;163816
9722;32.195;158559
9723;32.199;169718
9724;32.202;148428
9725;32.205;169559
9726;32.208;157637
9727;32.212;164297
9728;32.215;160364
9729;32.218;171096
9730;32.222;166940
9731;32.225;162898
9732;32.228;160947
9733;32.232;173769
9734;32.235;160760
9735;32.238;164155
9736;32.241;161868
9737;32.245;163421
9738;32.248;151342
9739;32.251;171078
9740;32.255;163916
9741;32.258;164831
9742;32.261;159940
9743;32.265;163522
9744;32.268;170166
9745;32.271;163943
9746;32.275;149986
9747;32.278;154653
9748;32.281;162670
9749;32.284;169245
9750;32.288;180781
9751;32.291;163984
9752;32.294;154049
9753;32.298;160236
9754;32.301;177456
9755;32.304;186659
9756;32.308;167654
9757;32.311;163856
9758;32.314;151757
9759;32.317;170507
9760;32.321;158133
9761;32.324;152448
9762;32.327;173068
9763;32.331;160895
9764;32.334;167377
9765;32.337;167532
9766;32.341;168602
9767;32.344;149903
9768;32.347;168363
9769;32.351;165685
9770;32.354;165493
9771;32.357;161144
9772;32.360;176453
9773;32.364;157441
9774;32.367;176359
9775;32.370;161097
9776;32.374;167091
9777;32.377;166010
9778;32.380;167837
9779;32.384;168524
9780;32.387;178196
9781;32.390;174005
9782;32.394;173003
9783;32.397;176293
9784;32.400;164122
9785;32.404;169060
9786;32.407;162581
9787;32.410;165521
9788;32.414;154953
9789;32.417;152643
9790;32.420;173281
9791;32.423;156579
9792;32.427;163646
9793;32.430;168579
9794;32.433;165747
9795;32.437;159529
9796;32.440;168347
9797;32.443;161850
9798;32.447;163577
9799;32.450;162374
9800;32.453;168981
9801;32.456;158997
9802;32.460;165619
9803;32.463;169183
9804;32.466;165591
9805;32.470;154561
9806;32.473;174505
9807;32.476;160943
9808;32.480;175310
9809;32.483;172766
9810;32.486;160480
9811;32.490;169208
9812;32.493;173915
9813;32.496;155601
9814;32.499;165110
9815;32.503;177299
9816;32.506;165326
9817;32.509;153561
9818;32.513;168399
9819;32.516;169439
9820;32.519;166368
9821;32.523;155130
9822;32.526;155375
9823;32.529;156821
9824;32.533;171960
9825;32.536;174735
9826;32.539;165734
9827;32.542;154922
9828;32.546;166800
9829;32.549;147908
9830;32.552;158305
9831;32.556;166235
9832;32.559;157617
9833;32.562;172218
9834;32.566;162261
9835;32.569;165714
9836;32.572;166751
9837;32.575;166037
9838;32.579;153350
9839;32.582;155760
9840;32.585;152721
9841;32.589;161590
9842;32.592;172357
9843;32.595;161893
9844;32.599;180593
9845;32.602;147363
9846;32.605;161794
9847;32.609;167313
9848;32.612;155152
9849;32.615;153335
9850;32.618;155063
9851;32.622;191100
9852;32.625;164920
9853;32.628;163122
9854;32.632;165087
9855;32.635;149882
9856;32.638;162130
9857;32.642;156340
9858;32.645;160388
9859;32.648;176059
9860;32.652;146266
9861;32.655;161110
9862;32.658;158715
9863;32.662;163544
9864;32.665;154039
9865;32.668;136347
9866;32.671;168278
9867;32.675;163972
9868;32.678;156758
9869;32.681;165962
9870;32.685;164946
9871;32.688;154008
9872;32.691;179777
9873;32.695;160952
9874;32.698;158520
9875;32.701;152086
9876;32.705;168668
9877;32.708;167319
9878;32.711;155802
9879;32.714;153541
9880;32.718;150195
9881;32.721;168461
9882;32.724;170265
9883;32.728;161792
9884;32.731;165536
9885;32.734;170834
9886;32.738;165091
9887;32.741;160077
9888;32.744;168846
9889;32.748;164296
9890;32.751;164516
9891;32.754;172756
9892;32.757;159704
9893;32.761;175085
9894;32.764;166257
9895;32.767;168867
9896;32.771;158546
9897;32.774;159830
9898;32.777;176792
9899;32.781;171867
9900;32.784;148561
9901;32.787;165737
9902;32.790;163620
9903;32.794;160510
9904;32.797;156998
9905;32.800;172350
9906;32.804;157267
9907;32.807;157202
9908;32.810;171509
9909;32.814;173203
9910;32.817;177023
9911;32.820;159245
9912;32.824;166616
9913;32.827;162022
9914;32.830;161666
9915;32.833;155407
9916;32.837;167979
9917;32.840;157210
9918;32.843;170410
9919;32.847;165605
9920;32.850;168702
9921;32.853;159966
9922;32.857;162855
9923;32.860;170539
9924;32.863;163035
9925;32.867;161748
9926;32.870;173988
9927;32.873;159758
9928;32.876;160521
9929;32.880;167920
9930;32.883;156614
9931;32.886;151001
9932;32.890;148820
9933;32.893;174263
9934;32.897;159649
9935;32.900;164045
9936;32.903;162954
9937;32.907;162321
9938;32.910;176609
9939;32.913;148787
9940;32.916;177073
9941;32.920;164129
9942;32.923;159953
9943;32.926;166284
9944;32.930;155273
9945;32.933;173966
9946;32.936;169636
9947;32.940;171137
9948;32.943;152572
9949;32.946;148027
9950;32.949;160227
9951;32.953;167330
9952;32.956;166191
9953;32.959;154514
9954;32.963;162567
9955;32.966;154758
9956;32.969;167690
9957;32.973;168327
9958;32.976;165039
9959;32.979;161885
9960;32.983;161809
9961;32.986;166542
9962;32.989;154260
9963;32.992;167426
9964;32.996;152151
9965;32.999;158337
9966;33.002;177977
9967;33.006;160513
9968;33.009;163696
9969;33.012;152423
9970;33.016;173367
9971;33.019;164777
9972;33.022;170990
9973;33.025;159831
9974;33.029;176495
9975;33.032;149746
9976;33.035;162201
9977;33.039;172754
9978;33.042;150236
9979;33.045;167826
9980;33.049;152551
9981;33.052;153607
9982;33.055;155472
9983;33.059;168326
9984;33.062;160931
9985;33.065;167496
9986;33.068;166959
9987;33.072;163577
9988;33.075;156316
9989;33.078;165508
9990;33.082;157880
9991;33.085;163110
9992;33.088;155463
9993;33.092;161484
9994;33.095;181377
9995;33.098;157909
9996;33.102;171948
9997;33.105;169484
9998;33.108;162585
9999;33.111;165998
10000;33.115;172668
10001;33.118;162287
10002;33.121;157109
10003;33.125;160998
10004;33.128;171440
10005;33.131;162715
10006;33.135;170736
10007;33.138;174316
10008;33.141;168328
10009;33.145;165231
10010;33.148;150459
10011;33.151;171627
10012;33.155;161584
10013;33.158;163962
10014;33.161;163508
10015;33.164;157575
10016;33.168;163399
10017;33.171;181244
10018;33.174;162166
10019;33.178;178170
10020;33.181;161093
10021;33.184;175730
10022;33.188;182026
10023;33.191;171951
10024;33.194;156150
10025;33.198;166252
10026;33.201;162783
10027;33.204;177008
10028;33.207;158726
10029;33.211;173353
10030;33.214;185072
10031;33.217;181595
10032;33.221;169275
10033;33.224;168506
10034;33.227;165566
10035;33.231;175084
10036;33.234;171222
10037;33.237;175884
10038;33.240;160337
10039;33.244;172588
10040;33.247;175981
10041;33.250;166039
10042;33.254;166365
10043;33.257;175739
10044;33.260;161965
10045;33.264;166235
10046;33.267;175576
10047;33.270;165040
10048;33.274;155200
10049;33.277;176392
10050;33.280;164614
10051;33.283;170221
10052;33.287;163857
10053;33.290;159205
10054;33.293;171057
10055;33.297;170617
10056;33.300;162283
10057;33.303;161914
10058;33.307;180796
10059;33.310;168864
10060;33.313;175238
10061;33.317;171308
10062;33.320;168782
10063;33.323;152902
10064;33.326;177463
10065;33.330;167004
10066;33.333;167064
10067;33.336;160191
10068;33.340;159064
10069;33.343;159809
10070;33.346;179707
10071;33.350;165821
10072;33.353;169238
10073;33.356;160999
10074;33.359;172999
10075;33.363;172899
10076;33.366;165603
10077;33.369;161403
10078;33.373;169845
10079;33.376;168682
10080;33.379;158085
10081;33.383;175276
10082;33.386;179754
10083;33.389;169061
10084;33.393;167559
10085;33.396;161898
10086;33.399;160563
10087;33.403;160997
10088;33.406;167957
10089;33.409;162530
10090;33.413;172755
10091;33.416;170482
10092;33.419;182060
10093;33.422;171658
10094;33.426;167598
10095;33.429;155470
10096;33.432;165014
10097;33.436;176748
10098;33.439;163047
10099;33.442;167112
10100;33.446;166416
10101;33.449;161680
10102;33.452;160719
10103;33.456;171396
10104;33.459;169392
10105;33.462;172195
10106;33.465;140689
10107;33.469;176694
10108;33.472;165534
10109;33.475;175387
10110;33.479;172751
10111;33.482;182748
10112;33.485;166064
10113;33.489;174465
10114;33.492;178927
10115;33.495;164890
10116;33.498;155120
10117;33.502;162231
10118;33.505;179747
10119;33.508;170304
10120;33.512;161267
10121;33.515;155155
10122;33.518;180577
10123;33.522;156077
10124;33.525;171102
10125;33.528;166153
10126;33.532;172561
10127;33.535;154644
10128;33.538;154378
10129;33.541;166604
10130;33.545;163052
10131;33.548;181700
10132;33.551;170366
10133;33.555;173576
10134;33.558;162948
10135;33.561;168992
10136;33.565;172085
10137;33.568;171252
10138;33.571;161242
10139;33.574;163300
10140;33.578;178685
10141;33.581;170151
10142;33.584;170825
10143;33.588;182777
10144;33.591;160173
10145;33.594;178843
10146;33.598;149439
10147;33.601;169434
10148;33.604;168194
10149;33.608;165116
10150;33.611;171037
10151;33.614;162753
10152;33.617;186484
10153;33.621;185323
10154;33.624;161683
10155;33.627;175322
10156;33.631;166652
10157;33.634;165760
10158;33.637;180660
10159;33.641;172013
10160;33.644;164022
10161;33.647;171025
10162;33.651;153207
10163;33.654;167881
10164;33.657;171738
10165;33.661;172479
10166;33.664;165372
10167;33.667;159164
10168;33.671;167776
10169;33.674;168364
10170;33.677;160824
10171;33.680;166423
10172;33.684;180115
10173;33.687;163507
10174;33.690;178619
10175;33.694;180834
10176;33.697;153513
10177;33.700;165975
10178;33.704;178165
10179;33.707;173945
10180;33.710;156678
10181;33.713;156567
10182;33.717;165482
10183;33.720;165831
10184;33.723;173482
10185;33.727;163408
10186;33.730;165574
10187;33.733;156234
10188;33.737;166142
10189;33.740;162368
10190;33.743;159894
10191;33.747;167978
10192;33.750;155272
10193;33.753;167122
10194;33.756;174673
10195;33.760;165003
10196;33.763;159156
10197;33.766;168622
10198;33.770;151293
10199;33.773;161989
10200;33.776;160304
10201;33.780;181822
10202;33.783;165840
10203;33.786;164990
10204;33.790;149740
10205;33.793;163287
10206;33.796;173317
10207;33.799;169420
10208;33.803;171603
10209;33.806;160265
10210;33.809;156134
10211;33.813;167687
10212;33.816;165451
10213;33.819;166240
10214;33.823;167806
10215;33.826;176889
10216;33.829;167409
10217;33.832;181249
10218;33.836;173454
10219;33.839;166845
10220;33.842;165184
10221;33.846;176769
10222;33.849;152809
10223;33.852;169242
10224;33.856;163740
10225;33.859;165142
10226;33.862;157066
10227;33.866;157603
10228;33.869;172427
10229;33.872;175252
10230;33.875;171668
10231;33.879;166388
10232;33.882;170449
10233;33.885;165713
10234;33.889;168952
10235;33.892;163641
10236;33.895;168858
10237;33.899;181213
10238;33.902;158826
10239;33.905;166068
10240;33.909;171720
10241;33.912;163997
10242;33.915;160350
10243;33.919;164473
10244;33.922;158216
10245;33.925;177823
10246;33.928;147291
10247;33.932;171884
10248;33.935;175171
10249;33.938;183411
10250;33.942;163630
10251;33.945;163015
10252;33.948;168076
10253;33.952;162790
10254;33.955;170674
10255;33.958;169102
10256;33.962;172891
10257;33.965;172267
10258;33.968;168305
10259;33.971;159331
10260;33.975;163730
10261;33.978;167762
10262;33.981;174553
10263;33.985;165454
10264;33.988;169591
10265;33.991;170995
10266;33.995;164095
10267;33.998;166754
10268;34.001;160951
10269;34.005;173693
10270;34.008;164317
10271;34.011;156098
10272;34.014;169169
10273;34.018;161585
10274;34.021;164377
10275;34.024;167063
10276;34.028;164169
10277;34.031;159537
10278;34.034;171012
10279;34.038;169175
10280;34.041;175673
10281;34.044;166928
10282;34.047;165718
10283;34.051;162716
10284;34.054;176534
10285;34.057;155693
10286;34.061;176418
10287;34.064;165922
10288;34.067;163472
10289;34.071;163310
10290;34.074;166316
10291;34.077;162291
10292;34.081;159043
10293;34.084;167091
10294;34.087;169640
10295;34.090;170449
10296;34.094;178566
10297;34.097;165082
10298;34.100;170311
10299;34.104;162694
10300;34.107;177054
10301;34.110;161799
10302;34.114;177685
10303;34.117;163052
10304;34.120;161755
10305;34.124;173480
10306;34.127;168449
10307;34.130;166642
10308;34.133;162959
10309;34.137;168291
10310;34.140;173208
10311;34.144;180630
10312;34.147;182202
10313;34.150;177920
10314;34.154;170693
10315;34.157;163022
10316;34.160;160748
10317;34.164;173957
10318;34.167;167463
10319;34.170;178763
10320;34.174;169382
10321;34.177;176749
10322;34.180;170647
10323;34.183;170174
10324;34.187;165008
10325;34.190;168641
10326;34.193;159202
10327;34.197;169708
10328;34.200;174340
10329;34.203;162648
10330;34.207;159803
10331;34.210;167593
10332;34.213;167225
10333;34.217;170925
10334;34.220;160343
10335;34.223;176592
10336;34.226;164821
10337;34.230;169487
10338;34.233;160304
10339;34.236;177379
10340;34.240;162762
10341;34.243;167803
10342;34.246;178072
10343;34.250;160328
10344;34.253;161965
10345;34.256;162986
10346;34.260;152592
10347;34.263;174908
10348;34.266;169525
10349;34.269;173554
10350;34.273;175154
10351;34.276;167991
10352;34.279;175924
10353;34.283;149271
10354;34.286;182943
10355;34.289;172053
10356;34.293;180084
10357;34.296;174269
10358;34.299;162427
10359;34.302;176780
10360;34.306;174778
10361;34.309;160908
10362;34.312;156193
10363;34.316;172585
10364;34.319;179735
10365;34.322;157122
10366;34.326;166876
10367;34.329;170296
10368;34.332;172333
10369;34.336;171566
10370;34.339;170242
10371;34.342;172989
10372;34.345;181551
10373;34.349;172636
10374;34.352;167539
10375;34.355;163057
10376;34.359;176403
10377;34.362;155695
10378;34.365;164496
10379;34.369;168678
10380;34.372;171701
10381;34.375;174194
10382;34.379;170179
10383;34.382;184437
10384;34.385;161365
10385;34.388;166412
10386;34.392;157139
10387;34.395;177643
10388;34.398;165594
10389;34.402;169581
10390;34.405;176284
10391;34.408;181950
10392;34.412;162890
10393;34.415;170519
10394;34.418;166273
10395;34.422;170432
10396;34.425;164879
10397;34.428;162776
10398;34.432;164029
10399;34.435;172501
10400;34.438;168259
10401;34.441;168751
10402;34.445;171324
10403;34.448;164245
10404;34.451;175891
10405;34.455;172299
10406;34.458;144176
10407;34.461;178461
10408;34.465;158209
10409;34.468;171585
10410;34.471;178862
10411;34.475;191983
10412;34.478;155595
10413;34.481;173487
10414;34.484;157562
10415;34.488;168891
10416;34.491;177555
10417;34.494;185711
10418;34.498;175821
10419;34.501;180595
10420;34.504;177292
10421;34.508;179490
10422;34.511;162856
10423;34.514;164328
10424;34.517;167155
10425;34.521;187038
10426;34.524;161196
10427;34.527;171492
10428;34.531;168175
10429;34.534;167551
10430;34.537;168907
10431;34.541;167835
10432;34.544;165806
10433;34.547;156509
10434;34.551;172833
10435;34.554;157307
10436;34.557;159863
10437;34.560;184538
10438;34.564;170211
10439;34.567;163837
10440;34.570;164013
10441;34.574;175723
10442;34.577;182439
10443;34.580;178997
10444;34.584;172441
10445;34.587;179753
10446;34.590;167346
10447;34.594;172349
10448;34.597;169461
10449;34.600;165445
10450;34.603;168720
10451;34.607;160658
10452;34.610;175498
10453;34.613;160871
10454;34.617;177804
10455;34.620;174206
10456;34.623;160093
10457;34.627;165020
10458;34.630;169347
10459;34.633;172985
10460;34.636;166856
10461;34.640;157579
10462;34.643;183295
10463;34.647;151846
10464;34.650;161412
10465;34.653;169039
10466;34.656;173382
10467;34.660;180874
10468;34.663;183490
10469;34.666;166871
10470;34.670;162969
10471;34.673;182846
10472;34.676;164992
10473;34.680;175257
10474;34.683;164903
10475;34.686;178221
10476;34.690;159621
10477;34.693;176720
10478;34.696;159275
10479;34.699;162887
10480;34.703;161268
10481;34.706;164976
10482;34.709;165859
10483;34.713;157185
10484;34.716;162286
10485;34.719;170086
10486;34.723;170864
10487;34.726;168248
10488;34.729;162313
10489;34.733;166913
10490;34.736;181607
10491;34.739;175894
10492;34.742;163254
10493;34.746;163823
10494;34.749;179586
10495;34.752;183921
10496;34.756;168392
10497;34.759;171314
10498;34.762;160344
10499;34.766;168467
10500;34.769;174636
10501;34.772;179412
10502;34.775;178187
10503;34.779;183706
10504;34.782;184937
10505;34.785;177559
10506;34.789;167313
10507;34.792;163109
10508;34.795;166012
10509;34.799;159100
10510;34.802;171411
10511;34.805;190461
10512;34.809;181102
10513;34.812;164912
10514;34.815;173398
10515;34.818;175673
10516;34.822;166946
10517;34.825;171855
10518;34.828;177994
10519;34.832;171933
10520;34.835;171687
10521;34.838;172215
10522;34.842;184136
10523;34.845;185357
10524;34.848;155938
10525;34.851;166300
10526;34.855;172751
10527;34.858;197692
10528;34.861;165635
10529;34.865;183871
10530;34.868;156756
10531;34.871;159471
10532;34.875;176030
10533;34.878;170156
10534;34.881;171505
10535;34.885;165264
10536;34.888;163010
10537;34.891;164683
10538;34.895;171814
10539;34.898;178431
10540;34.901;160949
10541;34.905;174904
10542;34.908;174242
10543;34.911;167886
10544;34.914;162430
10545;34.918;164959
10546;34.921;164492
10547;34.924;163678
10548;34.928;176843
10549;34.931;154902
10550;34.934;175373
10551;34.938;172520
10552;34.941;170729
10553;34.944;174735
10554;34.948;156776
10555;34.951;181280
10556;34.954;169392
10557;34.957;176305
10558;34.961;172264
10559;34.964;179093
10560;34.967;175778
10561;34.971;182084
10562;34.974;168678
10563;34.977;170029
10564;34.981;171212
10565;34.984;170596
10566;34.987;168040
10567;34.990;164810
10568;34.994;163728
10569;34.997;156229
10570;35.000;161532
10571;35.004;166600
10572;35.007;166848
10573;35.010;185004
10574;35.014;153010
10575;35.017;154805
10576;35.020;178974
10577;35.024;167072
10578;35.027;178169
10579;35.030;181245
10580;35.033;170485
10581;35.037;169268
10582;35.043;153474
10583;35.047;5819
10584;35.050;564
10585;35.053;764
10586;35.057;510
10587;35.060;386
10588;35.063;404
10589;35.067;500
10590;35.070;580
10591;35.073;395
10592;35.076;465
10593;35.080;398
10594;35.083;643
10595;35.086;409
10596;35.090;344
10597;35.093;537
10598;35.096;362
10599;35.100;481
10600;35.103;415
10601;35.106;406
10602;35.109;379
10603;35.113;448
10604;35.116;535
10605;35.119;334
10606;35.123;384
10607;35.126;487
10608;35.129;333
10609;35.133;339
10610;35.136;609
10611;35.139;517
10612;35.143;372
10613;35.146;426
10614;35.150;398
10615;35.153;354
10616;35.156;306
10617;35.160;324
10618;35.163;336
10619;35.166;676
10620;35.169;505
10621;35.173;379
10622;35.176;432
10623;35.179;303
10624;35.183;381
10625;35.186;439
10626;35.189;458
10627;35.193;422
10628;35.196;349
10629;35.199;322
10630;35.203;487
10631;35.206;429
10632;35.209;391
10633;35.212;345
10634;35.216;323
10635;35.219;291
10636;35.222;377
10637;35.226;455
10638;35.229;618
10639;35.232;333
10640;35.236;398
10641;35.239;415
10642;35.242;427
10643;35.245;416
10644;35.249;306
10645;35.252;463
10646;35.255;507
10647;35.259;348
10648;35.262;369
10649;35.265;449
10650;35.269;334
10651;35.272;263
10652;35.275;353
10653;35.279;358
10654;35.282;359
10655;35.285;434
10656;35.288;346
10657;35.292;410
10658;35.295;439
10659;35.298;457
10660;35.302;827
10661;35.305;358
10662;35.308;316
10663;35.312;331
10664;35.315;409
10665;35.318;376
10666;35.322;506
10667;35.325;329
10668;35.328;414
10669;35.331;407
10670;35.335;353
10671;35.338;435
10672;35.341;462
10673;35.345;402
10674;35.348;419
10675;35.351;402
10676;35.355;375
10677;35.358;392
10678;35.361;393
10679;35.364;427
10680;35.368;379
10681;35.371;536
10682;35.374;369
10683;35.378;343
10684;35.381;2285
10685;35.384;335
10686;35.388;372
10687;35.391;430
10688;35.394;342
10689;35.398;375
10690;35.401;391
10691;35.404;429
10692;35.408;403
10693;35.411;232
10694;35.414;307
10695;35.418;379
10696;35.421;388
10697;35.424;413
10698;35.427;413
10699;35.431;505
10700;35.434;368
10701;35.437;491
10702;35.441;250
10703;35.444;517
10704;35.447;371
10705;35.451;390
10706;35.454;480
10707;35.457;311
10708;35.460;438
10709;35.464;633
10710;35.467;610
10711;35.470;369
10712;35.474;342
10713;35.477;421
10714;35.480;315
10715;35.484;284
10716;35.487;359
10717;35.490;497
10718;35.494;561
10719;35.497;321
10720;35.500;444
10721;35.503;362
10722;35.507;395
10723;35.510;345
10724;35.513;347
10725;35.517;452
10726;35.520;398
10727;35.523;361
10728;35.527;331
10729;35.530;383
10730;35.533;411
10731;35.537;668
10732;35.540;299
10733;35.543;332
10734;35.546;505
10735;35.550;759
10736;35.553;393
10737;35.556;406
10738;35.560;343
10739;35.563;528
10740;35.566;410
10741;35.570;307
10742;35.573;341
10743;35.576;322
10744;35.579;392
10745;35.583;358
10746;35.586;3117
10747;35.589;295
10748;35.593;409
10749;35.596;423
10750;35.599;325
10751;35.603;289
10752;35.606;368
10753;35.609;377
10754;35.613;299
10755;35.616;478
10756;35.619;332
10757;35.622;385
10758;35.626;326
10759;35.629;386
10760;35.632;435
10761;35.636;295
10762;35.639;389
10763;35.642;604
10764;35.646;408
10765;35.649;300
10766;35.652;430
10767;35.656;235
10768;35.659;409
10769;35.662;345
10770;35.666;405
10771;35.669;491
10772;35.672;511
10773;35.676;388
10774;35.679;401
10775;35.682;558
10776;35.685;345
10777;35.689;366
10778;35.692;405
10779;35.695;525
10780;35.699;316
10781;35.702;374
10782;35.705;388
10783;35.709;408
10784;35.712;319
10785;35.715;340
10786;35.718;469
10787;35.722;500
10788;35.725;364
10789;35.728;355
10790;35.732;287
10791;35.735;312
10792;35.738;454
10793;35.742;381
10794;35.745;396
10795;35.748;331
10796;35.752;260
10797;35.755;377
10798;35.758;207
10799;35.761;222
10800;35.765;391
10801;35.768;364
10802;35.771;288
10803;35.775;292
10804;35.778;485
10805;35.781;342
10806;35.785;379
10807;35.788;510
10808;35.791;339
10809;35.794;324
10810;35.798;355
10811;35.801;393
10812;35.804;315
10813;35.808;309
10814;35.811;373
10815;35.814;214
10816;35.818;1426
10817;35.821;271
10818;35.824;296
10819;35.828;271
10820;35.831;315
10821;35.834;654
10822;35.837;413
10823;35.841;427
10824;35.844;1402
10825;35.847;327
10826;35.851;443
10827;35.854;603
10828;35.857;334
10829;35.861;419
10830;35.864;325
10831;35.867;300
10832;35.871;354
10833;35.874;343
10834;35.877;360
10835;35.880;335
10836;35.884;449
10837;35.887;468
10838;35.890;284
10839;35.894;310
10840;35.897;456
10841;35.900;345
10842;35.904;412
10843;35.907;475
10844;35.910;324
10845;35.914;326
10846;35.917;322
10847;35.920;362
10848;35.924;368
10849;35.927;398
10850;35.930;348
10851;35.933;408
10852;35.937;323
10853;35.940;370
10854;35.943;307
10855;35.947;501
10856;35.950;353
10857;35.953;408
10858;35.957;418
10859;35.960;326
10860;35.963;584
10861;35.967;450
10862;35.970;402
10863;35.973;471
10864;35.976;272
10865;35.980;444
10866;35.983;437
10867;35.986;474
10868;35.990;267
10869;35.993;283
10870;35.996;422
10871;36.000;394
10872;36.003;442
10873;36.006;346
10874;36.010;297
10875;36.013;420
10876;36.016;402
10877;36.019;521
10878;36.023;382
10879;36.026;327
10880;36.029;255
10881;36.033;374
10882;36.036;370
10883;36.039;473
10884;36.043;595
10885;36.046;453
10886;36.049;386
10887;36.052;618
10888;36.056;403
10889;36.059;331
10890;36.062;481
10891;36.066;428
10892;36.069;292
10893;36.072;383
10894;36.076;291
10895;36.079;493
10896;36.082;354
10897;36.086;312
10898;36.089;417
10899;36.092;414
10900;36.095;335
10901;36.099;348
10902;36.102;345
10903;36.105;362
10904;36.109;312
10905;36.112;429
10906;36.115;447
10907;36.119;277
10908;36.122;448
10909;36.125;364
10910;36.128;264
10911;36.132;304
10912;36.135;340
10913;36.138;303
10914;36.142;412
10915;36.145;285
10916;36.148;523
10917;36.152;463
10918;36.155;338
10919;36.158;374
10920;36.162;480
10921;36.165;253
10922;36.168;305
10923;36.172;266
10924;36.175;387
10925;36.178;419
10926;36.182;240
10927;36.185;295
10928;36.188;592
10929;36.191;344
10930;36.195;410
10931;36.198;432
10932;36.201;521
10933;36.205;391
10934;36.208;451
10935;36.211;338
10936;36.215;385
10937;36.218;331
10938;36.221;441
10939;36.225;311
10940;36.228;428
10941;36.231;330
10942;36.234;383
10943;36.238;257
10944;36.241;376
10945;36.244;335
10946;36.248;333
10947;36.251;315
10948;36.254;358
10949;36.258;305
10950;36.261;294
10951;36.264;351
10952;36.267;389
10953;36.271;455
10954;36.274;202
10955;36.277;295
10956;36.281;370
10957;36.284;336
10958;36.287;347
10959;36.291;314
10960;36.294;262
10961;36.297;317
10962;36.301;447
10963;36.304;546
10964;36.307;369
10965;36.310;374
10966;36.314;448
10967;36.317;255
10968;36.320;3308
10969;36.324;352
10970;36.327;448
10971;36.330;370
10972;36.334;371
10973;36.337;379
10974;36.340;271
10975;36.343;525
10976;36.347;416
10977;36.350;262
10978;36.353;594
10979;36.357;393
10980;36.360;322
10981;36.363;336
10982;36.367;368
10983;36.370;316
10984;36.373;379
10985;36.377;506
10986;36.380;532
10987;36.383;282
10988;36.386;434
10989;36.390;392
10990;36.393;674
10991;36.397;470
10992;36.400;327
10993;36.403;375
10994;36.407;487
10995;36.410;481
10996;36.413;429
10997;36.416;423
10998;36.420;356
10999;36.423;347
11000;36.426;589
11001;36.430;486
11002;36.433;368
11003;36.436;338
11004;36.440;429
11005;36.443;358
11006;36.446;440
11007;36.450;522
11008;36.453;500
11009;36.456;347
11010;36.459;347
11011;36.463;561
11012;36.466;718
11013;36.469;525
11014;36.473;328
11015;36.476;234
11016;36.479;377
11017;36.483;588
11018;36.486;402
11019;36.489;381
11020;36.492;361
11021;36.496;495
11022;36.499;574
11023;36.502;454
11024;36.506;542
11025;36.509;427
11026;36.512;422
11027;36.516;354
11028;36.519;454
11029;36.522;455
11030;36.526;394
11031;36.529;389
11032;36.532;469
11033;36.535;286
11034;36.539;236
11035;36.542;332
11036;36.545;925
11037;36.549;368
11038;36.552;350
11039;36.555;495
11040;36.559;333
11041;36.562;326
11042;36.565;377
11043;36.568;761
11044;36.572;275
11045;36.575;425
11046;36.578;422
11047;36.582;339
11048;36.585;361
11049;36.588;542
11050;36.592;388
11051;36.595;512
11052;36.598;357
11053;36.602;723
11054;36.605;435
11055;36.608;452
11056;36.611;394
11057;36.615;312
11058;36.618;1884
11059;36.621;350
11060;36.625;334
11061;36.628;368
11062;36.631;312
11063;36.635;348
11064;36.638;2088
11065;36.641;485
11066;36.645;442
11067;36.648;645
11068;36.651;293
11069;36.655;397
11070;36.658;404
11071;36.661;411
11072;36.665;321
11073;36.668;318
11074;36.671;418
11075;36.674;413
11076;36.678;296
11077;36.681;409
11078;36.684;1756
11079;36.688;372
11080;36.691;349
11081;36.694;361
11082;36.698;460
11083;36.701;400
11084;36.704;341
11085;36.707;325
11086;36.711;354
11087;36.714;423
11088;36.717;440
11089;36.721;418
11090;36.724;452
11091;36.727;432
11092;36.731;422
11093;36.734;550
11094;36.737;382
11095;36.741;371
11096;36.744;286
11097;36.747;452
11098;36.750;378
11099;36.754;587
11100;36.757;481
11101;36.760;480
11102;36.764;365
11103;36.767;360
11104;36.770;460
11105;36.774;370
11106;36.777;371
11107;36.780;272
11108;36.784;545
11109;36.787;246
11110;36.790;377
11111;36.793;481
11112;36.797;401
11113;36.800;1156
11114;36.803;502
11115;36.807;372
11116;36.810;313
11117;36.813;501
11118;36.817;481
11119;36.820;351
11120;36.823;542
11121;36.827;329
11122;36.830;404
11123;36.833;448
11124;36.836;307
11125;36.840;281
11126;36.843;258
11127;36.846;403
11128;36.850;291
11129;36.853;469
11130;36.856;454
11131;36.860;316
11132;36.863;329
11133;36.866;277
11134;36.870;540
11135;36.873;345
11136;36.876;407
11137;36.879;321
11138;36.883;385
11139;36.886;697
11140;36.889;1070
11141;36.893;396
11142;36.896;421
11143;36.899;489
11144;36.903;423
11145;36.906;397
11146;36.909;554
11147;36.913;422
11148;36.916;461
11149;36.919;421
11150;36.923;411
11151;36.926;438
11152;36.929;363
11153;36.932;532
11154;36.936;294
11155;36.939;375
11156;36.942;365
11157;36.946;313
11158;36.949;389
11159;36.952;751
11160;36.956;473
11161;36.959;435
11162;36.962;415
11163;36.966;369
11164;36.969;556
11165;36.972;422
11166;36.975;344
11167;36.979;393
11168;36.982;421
11169;36.985;384
11170;36.989;513
11171;36.992;488
11172;36.995;396
11173;36.999;485
11174;37.002;502
11175;37.005;452
11176;37.009;517
11177;37.012;452
11178;37.015;411
11179;37.018;415
11180;37.022;389
11181;37.025;424
11182;37.028;428
11183;37.032;458
11184;37.035;603
11185;37.038;336
11186;37.042;389
11187;37.045;389
11188;37.048;2380
11189;37.051;454
11190;37.055;345
11191;37.058;2058
11192;37.061;402
11193;37.065;358
11194;37.068;446
11195;37.071;461
11196;37.075;337
11197;37.078;454
11198;37.081;475
11199;37.085;350
11200;37.088;445
11201;37.091;532
11202;37.094;479
11203;37.098;435
11204;37.101;340
11205;37.104;407
11206;37.108;423
11207;37.111;406
11208;37.114;314
11209;37.118;391
11210;37.121;301
11211;37.124;332
11212;37.127;404
11213;37.131;441
11214;37.134;499
11215;37.137;438
11216;37.141;471
11217;37.144;456
11218;37.147;299
11219;37.151;414
11220;37.154;311
11221;37.157;363
11222;37.161;407
11223;37.164;721
11224;37.167;328
11225;37.171;368
11226;37.174;427
11227;37.177;595
11228;37.181;2291
11229;37.184;340
11230;37.187;300
11231;37.190;312
11232;37.194;443
11233;37.197;405
11234;37.200;292
11235;37.204;434
11236;37.207;378
11237;37.210;306
11238;37.214;323
11239;37.217;321
11240;37.220;478
11241;37.224;344
11242;37.227;418
11243;37.230;363
11244;37.233;417
11245;37.237;518
11246;37.240;610
11247;37.243;452
11248;37.247;378
11249;37.250;684
11250;37.253;621
11251;37.257;504
11252;37.260;485
11253;37.263;483
11254;37.266;359
11255;37.270;913
11256;37.273;298
11257;37.276;517
11258;37.280;390
11259;37.283;425
11260;37.286;349
11261;37.290;366
11262;37.293;376
11263;37.296;388
11264;37.300;489
11265;37.303;364
11266;37.306;482
11267;37.309;509
11268;37.313;384
11269;37.316;1569
11270;37.319;458
11271;37.323;430
11272;37.326;543
11273;37.329;512
11274;37.333;350
11275;37.336;563
11276;37.339;457
11277;37.343;539
11278;37.346;392
11279;37.349;359
11280;37.352;399
11281;37.356;302
11282;37.359;413
11283;37.362;367
11284;37.366;346
11285;37.369;497
11286;37.372;322
11287;37.376;469
11288;37.379;610
11289;37.382;402
11290;37.385;405
11291;37.389;413
11292;37.392;668
11293;37.396;426
11294;37.399;512
11295;37.402;755
11296;37.405;436
11297;37.409;471
11298;37.412;411
11299;37.415;448
11300;37.419;366
11301;37.422;421
11302;37.425;426
11303;37.429;573
11304;37.432;422
11305;37.435;316
11306;37.439;535
11307;37.442;360
11308;37.445;349
11309;37.448;372
11310;37.452;441
11311;37.455;648
11312;37.458;459
11313;37.462;438
11314;37.465;535
11315;37.468;461
11316;37.472;355
11317;37.475;520
11318;37.478;396
11319;37.481;284
11320;37.485;457
11321;37.488;355
11322;37.491;434
11323;37.495;305
11324;37.498;278
11325;37.501;359
11326;37.505;357
11327;37.508;524
11328;37.511;539
11329;37.515;2505
11330;37.518;331
11331;37.521;591
11332;37.524;409
11333;37.528;372
11334;37.531;338
11335;37.534;347
11336;37.538;515
11337;37.541;319
11338;37.544;578
11339;37.548;287
11340;37.551;360
11341;37.554;367
11342;37.558;573
11343;37.561;472
11344;37.564;503
11345;37.567;405
11346;37.571;361
11347;37.574;365
11348;37.577;321
11349;37.581;441
11350;37.584;505
11351;37.587;471
11352;37.591;455
11353;37.594;399
11354;37.597;515
11355;37.600;443
11356;37.604;636
11357;37.607;363
11358;37.610;458
11359;37.614;361
11360;37.617;1982
11361;37.620;330
11362;37.624;2353
11363;37.627;340
11364;37.630;358
11365;37.634;398
11366;37.637;402
11367;37.640;378
11368;37.644;393
11369;37.647;469
11370;37.650;372
11371;37.654;343
11372;37.657;343
11373;37.660;390
11374;37.663;407
11375;37.667;475
11376;37.670;376
11377;37.673;390
11378;37.677;335
11379;37.680;515
11380;37.683;493
11381;37.687;392
11382;37.690;447
11383;37.693;324
11384;37.697;410
11385;37.700;386
11386;37.703;300
11387;37.706;488
11388;37.710;356
11389;37.713;635
11390;37.716;473
11391;37.720;537
11392;37.723;376
11393;37.726;408
11394;37.730;418
11395;37.733;429
11396;37.736;582
11397;37.739;580
11398;37.743;407
11399;37.746;345
11400;37.749;410
11401;37.753;355
11402;37.756;373
11403;37.759;330
11404;37.763;476
11405;37.766;394
11406;37.769;411
11407;37.773;322
11408;37.776;446
11409;37.779;372
11410;37.782;412
11411;37.786;460
11412;37.789;526
11413;37.792;413
11414;37.796;515
11415;37.799;361
11416;37.802;385
11417;37.806;355
11418;37.809;513
11419;37.812;408
11420;37.815;433
11421;37.819;399
11422;37.822;431
11423;37.825;479
11424;37.829;1582
11425;37.832;279
11426;37.835;424
11427;37.839;581
11428;37.842;351
11429;37.845;625
11430;37.849;373
11431;37.852;352
11432;37.855;308
11433;37.858;363
11434;37.862;364
11435;37.865;454
11436;37.868;538
11437;37.872;349
11438;37.875;522
11439;37.878;319
11440;37.882;602
11441;37.885;427
11442;37.888;324
11443;37.892;425
11444;37.895;1569
11445;37.898;549
11446;37.902;336
11447;37.905;288
11448;37.908;485
11449;37.912;447
11450;37.915;352
11451;37.918;389
11452;37.921;579
11453;37.925;531
11454;37.928;478
11455;37.931;322
11456;37.935;394
11457;37.938;390
11458;37.941;468
11459;37.945;258
11460;37.948;293
11461;37.951;289
11462;37.954;752
11463;37.958;348
11464;37.961;310
11465;37.964;375
11466;37.968;281
11467;37.971;523
11468;37.974;308
11469;37.978;295
11470;37.981;365
11471;37.984;340
11472;37.988;483
11473;37.991;426
11474;37.994;396
11475;37.997;391
11476;38.001;951
11477;38.004;334
11478;38.007;536
11479;38.011;354
11480;38.014;379
11481;38.017;390
11482;38.021;355
11483;38.024;548
11484;38.027;412
11485;38.031;439
11486;38.034;550
11487;38.037;319
11488;38.040;530
11489;38.044;453
11490;38.047;426
11491;38.050;334
11492;38.054;335
11493;38.057;423
11494;38.060;410
11495;38.064;407
11496;38.067;385
11497;38.070;455
11498;38.073;345
11499;38.077;488
11500;38.080;330
11501;38.083;407
11502;38.087;291
11503;38.090;432
11504;38.093;368
11505;38.097;341
11506;38.100;353
11507;38.103;549
11508;38.107;363
11509;38.110;331
11510;38.113;357
11511;38.116;463
11512;38.120;385
11513;38.123;275
11514;38.126;277
11515;38.130;359
11516;38.133;342
11517;38.136;353
11518;38.140;300
11519;38.143;325
11520;38.146;617
11521;38.150;510
11522;38.153;254
11523;38.156;397
11524;38.160;361
11525;38.163;321
11526;38.166;1750
11527;38.169;389
11528;38.173;320
11529;38.176;447
11530;38.179;415
11531;38.183;413
11532;38.186;326
11533;38.189;419
11534;38.193;308
11535;38.196;557
11536;38.199;370
11537;38.203;427
11538;38.206;406
11539;38.209;403
11540;38.212;484
11541;38.216;314
11542;38.219;677
11543;38.222;395
11544;38.226;417
11545;38.229;443
11546;38.232;786
11547;38.236;342
11548;38.239;337
11549;38.242;306
11550;38.246;362
11551;38.249;463
11552;38.252;363
11553;38.255;461
11554;38.259;454
11555;38.262;479
11556;38.265;573
11557;38.269;391
11558;38.272;454
11559;38.275;566
11560;38.279;434
11561;38.282;485
11562;38.285;321
11563;38.288;407
11564;38.292;347
11565;38.295;448
11566;38.298;430
11567;38.302;305
11568;38.305;388
11569;38.308;300
11570;38.312;346
11571;38.315;426
11572;38.318;370
11573;38.322;354
11574;38.325;472
11575;38.328;439
11576;38.331;407
11577;38.335;435
11578;38.338;409
11579;38.341;419
11580;38.345;343
11581;38.348;366
11582;38.351;393
11583;38.355;399
11584;38.358;550
11585;38.361;312
11586;38.365;326
11587;38.368;355
11588;38.371;730
11589;38.374;398
11590;38.378;331
11591;38.381;339
11592;38.384;347
11593;38.388;424
11594;38.391;405
11595;38.394;321
11596;38.398;444
11597;38.401;374
11598;38.404;423
11599;38.408;593
11600;38.411;690
11601;38.414;427
11602;38.418;416
11603;38.421;500
11604;38.424;284
11605;38.427;370
11606;38.431;1922
11607;38.434;316
11608;38.437;522
11609;38.441;339
11610;38.444;391
11611;38.447;391
11612;38.451;436
11613;38.454;315
11614;38.457;374
11615;38.461;469
11616;38.464;314
11617;38.467;504
11618;38.470;449
11619;38.474;356
11620;38.477;567
11621;38.480;365
11622;38.484;491
11623;38.487;390
11624;38.490;303
11625;38.494;308
11626;38.497;324
11627;38.500;342
11628;38.503;377
11629;38.507;388
11630;38.510;344
11631;38.513;340
11632;38.517;424
11633;38.520;241
11634;38.523;473
11635;38.527;496
11636;38.530;391
11637;38.533;1788
11638;38.537;372
11639;38.540;416
11640;38.543;254
11641;38.546;331
11642;38.550;370
11643;38.553;401
11644;38.556;393
11645;38.560;402
11646;38.563;324
11647;38.566;521
11648;38.570;427
11649;38.573;521
11650;38.576;504
11651;38.580;391
11652;38.583;342
11653;38.586;377
11654;38.589;488
11655;38.593;445
11656;38.596;450
11657;38.599;313
11658;38.603;379
11659;38.606;302
11660;38.609;399
11661;38.613;328
11662;38.616;420
11663;38.619;328
11664;38.622;304
11665;38.626;272
11666;38.629;463
11667;38.632;425
11668;38.636;261
11669;38.639;375
11670;38.642;252
11671;38.646;286
11672;38.649;395
11673;38.652;342
11674;38.656;363
11675;38.659;339
11676;38.662;276
11677;38.666;1239
11678;38.669;266
11679;38.672;407
11680;38.676;311
11681;38.679;500
11682;38.682;424
11683;38.685;267
11684;38.689;351
11685;38.692;372
11686;38.695;532
11687;38.699;447
11688;38.702;377
11689;38.705;392
11690;38.709;353
11691;38.712;320
11692;38.715;573
11693;38.718;299
11694;38.722;365
11695;38.725;366
11696;38.728;296
11697;38.732;467
11698;38.735;499
11699;38.738;330
11700;38.742;335
11701;38.745;266
11702;38.748;356
11703;38.752;312
11704;38.755;371
11705;38.758;380
11706;38.761;411
11707;38.765;473
11708;38.768;297
11709;38.771;365
11710;38.775;366
11711;38.778;315
11712;38.781;496
11713;38.785;425
11714;38.788;286
11715;38.791;524
11716;38.795;338
11717;38.798;392
11718;38.801;588
11719;38.804;423
11720;38.808;347
11721;38.811;358
11722;38.814;396
11723;38.818;397
11724;38.821;450
11725;38.824;269
11726;38.828;442
11727;38.831;249
11728;38.834;513
11729;38.837;267
11730;38.841;383
11731;38.844;455
11732;38.847;385
11733;38.851;412
11734;38.854;623
11735;38.857;411
11736;38.861;370
11737;38.864;359
11738;38.867;458
11739;38.871;353
11740;38.874;363
11741;38.877;371
11742;38.880;755
11743;38.884;265
11744;38.887;338
11745;38.891;424
11746;38.894;339
11747;38.897;556
11748;38.900;519
11749;38.904;436
11750;38.907;272
11751;38.910;492
11752;38.914;429
11753;38.917;451
11754;38.920;360
11755;38.924;479
11756;38.927;544
11757;38.930;275
11758;38.934;458
11759;38.937;262
11760;38.940;733
11761;38.943;303
11762;38.947;476
11763;38.950;381
11764;38.953;325
11765;38.957;502
11766;38.960;364
11767;38.963;324
11768;38.967;459
11769;38.970;455
11770;38.973;407
11771;38.976;358
11772;38.980;309
11773;38.983;389
11774;38.986;402
11775;38.990;297
11776;38.993;417
11777;38.996;342
11778;39.000;321
11779;39.003;514
11780;39.006;449
11781;39.010;404
11782;39.013;425
11783;39.016;458
11784;39.019;332
11785;39.023;400
11786;39.026;393
11787;39.029;563
11788;39.033;491
11789;39.036;405
11790;39.039;462
11791;39.043;675
11792;39.046;400
11793;39.049;488
11794;39.052;436
11795;39.056;679
11796;39.059;478
11797;39.062;510
11798;39.066;412
11799;39.069;387
11800;39.072;461
11801;39.076;333
11802;39.079;524
11803;39.082;495
11804;39.086;362
11805;39.089;360
11806;39.092;507
11807;39.095;485
11808;39.099;529
11809;39.102;313
11810;39.105;469
11811;39.109;719
11812;39.112;301
11813;39.115;340
11814;39.119;511
11815;39.122;490
11816;39.125;506
11817;39.129;443
11818;39.132;1241
11819;39.135;395
11820;39.138;425
11821;39.142;436
11822;39.145;358
11823;39.149;326
11824;39.152;1816
11825;39.155;327
11826;39.158;531
11827;39.162;314
11828;39.165;402
11829;39.168;419
11830;39.172;432
11831;39.175;337
11832;39.178;414
11833;39.182;391
11834;39.185;604
11835;39.188;381
11836;39.191;508
11837;39.195;1567
11838;39.198;343
11839;39.201;274
11840;39.205;344
11841;39.208;435
11842;39.211;344
11843;39.215;439
11844;39.218;330
11845;39.221;390
11846;39.225;439
11847;39.228;438
11848;39.231;324
11849;39.234;416
11850;39.238;438
11851;39.241;435
11852;39.244;526
11853;39.248;452
11854;39.251;321
11855;39.254;350
11856;39.258;438
11857;39.261;458
11858;39.264;279
11859;39.268;348
11860;39.271;317
11861;39.274;396
11862;39.277;409
11863;39.281;303
11864;39.284;473
11865;39.287;402
11866;39.291;362
11867;39.294;365
11868;39.297;449
11869;39.301;287
11870;39.304;353
11871;39.307;389
11872;39.310;396
11873;39.314;526
11874;39.317;580
11875;39.320;379
11876;39.324;396
11877;39.327;435
11878;39.330;428
11879;39.334;397
11880;39.337;396
11881;39.340;305
11882;39.344;363
11883;39.347;358
11884;39.350;298
11885;39.353;338
11886;39.357;451
11887;39.360;394
11888;39.363;389
11889;39.367;356
11890;39.370;338
11891;39.373;594
11892;39.377;394
11893;39.380;401
11894;39.383;491
11895;39.386;349
11896;39.390;307
11897;39.393;402
11898;39.397;342
11899;39.400;360
11900;39.403;441
11901;39.406;319
11902;39.410;367
11903;39.413;472
11904;39.416;779
11905;39.420;335
11906;39.423;339
11907;39.426;444
11908;39.430;370
11909;39.433;455
11910;39.436;471
11911;39.440;546
11912;39.443;358
11913;39.446;330
11914;39.449;328
11915;39.453;303
11916;39.456;572
11917;39.459;428
11918;39.463;426
11919;39.466;481
11920;39.469;346
11921;39.473;377
11922;39.476;375
11923;39.479;455
11924;39.483;579
11925;39.486;333
11926;39.489;414
11927;39.492;337
11928;39.496;391
11929;39.499;562
11930;39.502;416
11931;39.506;400
11932;39.509;679
11933;39.512;495
11934;39.516;389
11935;39.519;369
11936;39.522;402
11937;39.525;373
11938;39.529;301
11939;39.532;376
11940;39.535;380
11941;39.539;445
11942;39.542;494
11943;39.545;516
11944;39.549;623
11945;39.552;336
11946;39.555;310
11947;39.559;382
11948;39.562;330
11949;39.565;370
11950;39.568;731
11951;39.572;464
11952;39.575;433
11953;39.578;2080
11954;39.582;360
11955;39.585;437
11956;39.588;368
11957;39.592;424
11958;39.595;297
11959;39.598;420
11960;39.602;337
11961;39.605;347
11962;39.608;393
11963;39.611;385
11964;39.615;402
11965;39.618;438
11966;39.621;459
11967;39.625;384
11968;39.628;392
11969;39.631;532
11970;39.635;435
11971;39.638;400
11972;39.641;470
11973;39.645;399
11974;39.648;450
11975;39.651;282
11976;39.655;452
11977;39.658;426
11978;39.661;536
11979;39.664;269
11980;39.668;406
11981;39.671;1382
11982;39.674;402
11983;39.678;396
11984;39.681;378
11985;39.684;380
11986;39.688;363
11987;39.691;494
11988;39.694;326
11989;39.698;497
11990;39.701;353
11991;39.704;366
11992;39.707;464
11993;39.711;441
11994;39.714;398
11995;39.717;414
11996;39.721;361
11997;39.724;252
11998;39.727;538
11999;39.731;486
12000;39.734;418
12001;39.737;393
12002;39.740;373
12003;39.744;403
12004;39.747;419
12005;39.750;569
12006;39.754;317
12007;39.757;407
12008;39.760;442
12009;39.764;381
12010;39.767;431
12011;39.770;473
12012;39.774;420
12013;39.777;413
12014;39.780;345
12015;39.783;406
12016;39.787;499
12017;39.790;562
12018;39.793;365
12019;39.797;364
12020;39.800;392
12021;39.803;311
12022;39.807;516
12023;39.810;399
12024;39.813;394
12025;39.817;243
12026;39.820;417
12027;39.823;383
12028;39.826;488
12029;39.830;482
12030;39.833;452
12031;39.836;396
12032;39.840;371
12033;39.843;371
12034;39.846;480
12035;39.850;316
12036;39.853;343
12037;39.856;366
12038;39.859;497
12039;39.863;268
12040;39.866;588
12041;39.869;450
12042;39.873;324
12043;39.876;332
12044;39.879;302
12045;39.883;258
12046;39.886;364
12047;39.889;392
12048;39.893;391
12049;39.896;400
12050;39.899;384
12051;39.903;404
12052;39.906;632
12053;39.909;487
12054;39.913;1029
12055;39.916;303
12056;39.919;438
12057;39.922;489
12058;39.926;292
12059;39.929;326
12060;39.932;437
12061;39.936;465
12062;39.939;530
12063;39.942;422
12064;39.946;493
12065;39.949;275
12066;39.952;374
12067;39.955;374
12068;39.959;536
12069;39.962;359
12070;39.965;564
12071;39.969;500
12072;39.972;365
12073;39.975;746
12074;39.979;290
12075;39.982;390
12076;39.985;286
12077;39.989;358
12078;39.992;337
12079;39.995;396
12080;39.998;480
12081;40.002;570
12082;40.005;881
12083;40.008;477
12084;40.012;430
12085;40.015;287
12086;40.018;398
12087;40.022;492
12088;40.025;353
12089;40.028;599
12090;40.032;451
12091;40.035;458
12092;40.038;288
12093;40.041;308
12094;40.045;318
12095;40.048;320
12096;40.051;386
12097;40.055;371
12098;40.058;316
12099;40.061;1091
12100;40.065;581
12101;40.068;388
12102;40.071;468
12103;40.074;456
12104;40.078;267
12105;40.081;399
12106;40.084;514
12107;40.088;385
12108;40.091;331
12109;40.094;350
12110;40.098;314
12111;40.101;408
12112;40.104;300
12113;40.108;344
12114;40.111;430
12115;40.114;329
12116;40.117;356
12117;40.121;340
12118;40.124;434
12119;40.127;367
12120;40.131;511
12121;40.134;528
12122;40.137;294
12123;40.141;359
12124;40.144;376
12125;40.147;561
12126;40.151;432
12127;40.154;585
12128;40.157;525
12129;40.161;682
12130;40.164;393
12131;40.167;423
12132;40.171;371
12133;40.174;265
12134;40.177;379
12135;40.180;339
12136;40.184;310
12137;40.187;312
12138;40.190;434
12139;40.194;348
12140;40.197;270
12141;40.200;257
12142;40.204;413
12143;40.207;341
12144;40.210;354
12145;40.213;399
12146;40.217;377
12147;40.220;559
12148;40.223;356
12149;40.227;300
12150;40.230;335
12151;40.233;340
12152;40.237;449
12153;40.240;476
12154;40.243;342
12155;40.247;452
12156;40.250;558
12157;40.253;355
12158;40.256;385
12159;40.260;576
12160;40.263;438
12161;40.266;276
12162;40.270;342
12163;40.273;400
12164;40.276;392
12165;40.280;539
12166;40.283;433
12167;40.286;359
12168;40.289;356
12169;40.293;442
12170;40.296;429
12171;40.299;553
12172;40.303;531
12173;40.306;430
12174;40.309;3136
12175;40.313;307
12176;40.316;476
12177;40.319;907
12178;40.323;515
12179;40.326;439
12180;40.329;415
12181;40.332;498
12182;40.336;504
12183;40.339;422
12184;40.342;514
12185;40.346;2285
12186;40.349;391
12187;40.352;329
12188;40.356;541
12189;40.359;379
12190;40.362;365
12191;40.366;472
12192;40.369;780
12193;40.372;429
12194;40.375;422
12195;40.379;310
12196;40.382;368
12197;40.385;568
12198;40.389;330
12199;40.392;447
12200;40.395;1851
12201;40.399;472
12202;40.402;243
12203;40.405;352
12204;40.409;452
12205;40.412;371
12206;40.415;331
12207;40.419;385
12208;40.422;527
12209;40.425;639
12210;40.428;356
12211;40.432;271
12212;40.435;458
12213;40.438;498
12214;40.442;433
12215;40.445;360
12216;40.448;379
12217;40.452;414
12218;40.455;427
12219;40.458;318
12220;40.462;402
12221;40.465;397
12222;40.468;494
12223;40.471;303
12224;40.475;299
12225;40.478;794
12226;40.481;449
12227;40.485;420
12228;40.488;286
12229;40.491;440
12230;40.495;333
12231;40.498;430
12232;40.501;359
12233;40.505;297
12234;40.508;347
12235;40.511;537
12236;40.514;697
12237;40.518;394
12238;40.521;630
12239;40.524;467
12240;40.528;550
12241;40.531;297
12242;40.534;499
12243;40.538;511
12244;40.541;393
12245;40.544;333
12246;40.547;539
12247;40.551;361
12248;40.554;389
12249;40.557;461
12250;40.561;372
12251;40.564;495
12252;40.567;377
12253;40.571;536
12254;40.574;554
12255;40.577;354
12256;40.581;2476
12257;40.584;440
12258;40.587;432
12259;40.590;380
12260;40.594;620
12261;40.597;494
12262;40.600;404
12263;40.604;575
12264;40.607;393
12265;40.610;311
12266;40.614;374
12267;40.617;1642
12268;40.620;561
12269;40.623;415
12270;40.627;428
12271;40.630;369
12272;40.633;489
12273;40.637;511
12274;40.640;756
12275;40.643;559
12276;40.647;366
12277;40.650;379
12278;40.653;512
12279;40.657;338
12280;40.660;372
12281;40.663;396
12282;40.667;633
12283;40.670;530
12284;40.673;481
12285;40.677;488
12286;40.680;473
12287;40.683;498
12288;40.686;537
12289;40.690;386
12290;40.693;412
12291;40.696;361
12292;40.700;322
12293;40.703;621
12294;40.706;435
12295;40.710;455
12296;40.713;506
12297;40.716;506
12298;40.720;401
12299;40.723;343
12300;40.726;508
12301;40.729;501
12302;40.733;434
12303;40.736;508
12304;40.739;584
12305;40.743;414
12306;40.746;433
12307;40.749;381
12308;40.753;443
12309;40.756;458
12310;40.759;331
12311;40.762;465
12312;40.766;375
12313;40.769;435
12314;40.772;415
12315;40.776;281
12316;40.779;1166
12317;40.782;346
12318;40.786;472
12319;40.789;342
12320;40.792;428
12321;40.796;411
12322;40.799;503
12323;40.802;355
12324;40.805;302
12325;40.809;427
12326;40.812;513
12327;40.815;382
12328;40.819;329
12329;40.822;609
12330;40.825;341
12331;40.829;1155
12332;40.832;379
12333;40.835;392
12334;40.839;485
12335;40.842;353
12336;40.845;482
12337;40.848;411
12338;40.852;495
12339;40.855;348
12340;40.858;424
12341;40.862;396
12342;40.865;348
12343;40.868;533
12344;40.872;427
12345;40.875;511
12346;40.878;570
12347;40.881;499
12348;40.885;308
12349;40.888;345
12350;40.892;509
12351;40.895;501
12352;40.898;361
12353;40.902;338
12354;40.905;461
12355;40.908;470
12356;40.912;417
12357;40.915;575
12358;40.918;321
12359;40.921;415
12360;40.925;355
12361;40.928;440
12362;40.931;441
12363;40.935;449
12364;40.938;381
12365;40.941;979
12366;40.945;453
12367;40.948;351
12368;40.951;466
12369;40.955;366
12370;40.958;461
12371;40.961;424
12372;40.964;456
12373;40.968;487
12374;40.971;298
12375;40.974;378
12376;40.978;480
12377;40.981;555
12378;40.984;386
12379;40.988;470
12380;40.991;490
12381;40.994;344
12382;40.997;303
12383;41.001;558
12384;41.004;524
12385;41.007;344
12386;41.011;412
12387;41.014;427
12388;41.017;379
12389;41.021;486
12390;41.024;519
12391;41.027;418
12392;41.031;504
12393;41.034;573
12394;41.037;541
12395;41.040;401
12396;41.044;500
12397;41.047;559
12398;41.050;511
12399;41.054;358
12400;41.057;464
12401;41.060;711
12402;41.064;410
12403;41.067;462
12404;41.070;655
12405;41.074;623
12406;41.077;557
12407;41.080;418
12408;41.083;497
12409;41.087;390
12410;41.090;597
12411;41.093;396
12412;41.097;334
12413;41.100;432
12414;41.103;426
12415;41.107;470
12416;41.110;558
12417;41.113;683
12418;41.116;378
12419;41.120;461
12420;41.123;562
12421;41.126;511
12422;41.130;377
12423;41.133;475
12424;41.136;384
12425;41.140;276
12426;41.143;445
12427;41.146;346
12428;41.150;453
12429;41.153;348
12430;41.156;443
12431;41.160;439
12432;41.163;489
12433;41.166;409
12434;41.170;491
12435;41.173;585
12436;41.176;561
12437;41.179;510
12438;41.183;332
12439;41.186;440
12440;41.189;353
12441;41.193;417
12442;41.196;395
12443;41.199;405
12444;41.203;283
12445;41.206;428
12446;41.209;429
12447;41.212;376
12448;41.216;333
12449;41.219;423
12450;41.222;300
12451;41.226;380
12452;41.229;411
12453;41.232;324
12454;41.236;412
12455;41.239;438
12456;41.242;278
12457;41.246;583
12458;41.249;385
12459;41.252;414
12460;41.255;407
12461;41.259;346
12462;41.262;518
12463;41.265;497
12464;41.269;445
12465;41.272;405
12466;41.275;311
12467;41.279;299
12468;41.282;790
12469;41.285;365
12470;41.289;297
12471;41.292;315
12472;41.295;365
12473;41.298;452
12474;41.302;732
12475;41.305;583
12476;41.308;409
12477;41.312;294
12478;41.315;355
12479;41.318;301
12480;41.322;1509
12481;41.325;293
12482;41.328;422
12483;41.331;504
12484;41.335;438
12485;41.338;254
12486;41.341;506
12487;41.345;340
12488;41.348;349
12489;41.351;445
12490;41.355;428
12491;41.358;275
12492;41.361;507
12493;41.365;267
12494;41.368;315
12495;41.371;353
12496;41.374;333
12497;41.378;281
12498;41.381;296
12499;41.384;538
12500;41.388;354
12501;41.391;195
12502;41.395;368
12503;41.398;354
12504;41.401;243
12505;41.405;276
12506;41.408;346
12507;41.411;475
12508;41.414;2485
12509;41.418;401
12510;41.421;647
12511;41.424;626
12512;41.428;547
12513;41.431;383
12514;41.434;346
12515;41.438;404
12516;41.441;232
12517;41.444;606
12518;41.448;352
12519;41.451;446
12520;41.454;426
12521;41.457;509
12522;41.461;223
12523;41.464;378
12524;41.467;351
12525;41.471;436
12526;41.474;400
12527;41.477;349
12528;41.481;330
12529;41.484;260
12530;41.487;334
12531;41.490;478
12532;41.494;263
12533;41.497;286
12534;41.500;280
12535;41.504;620
12536;41.507;415
12537;41.510;283
12538;41.514;251
12539;41.517;340
12540;41.520;279
12541;41.524;383
12542;41.527;392
12543;41.530;296
12544;41.533;332
12545;41.537;567
12546;41.540;434
12547;41.543;331
12548;41.547;315
12549;41.550;394
12550;41.553;378
12551;41.557;352
12552;41.560;318
12553;41.563;468
12554;41.566;301
12555;41.570;395
12556;41.573;504
12557;41.576;738
12558;41.580;286
12559;41.583;386
12560;41.586;402
12561;41.590;447
12562;41.593;417
12563;41.596;361
12564;41.600;534
12565;41.603;335
12566;41.606;429
12567;41.609;619
12568;41.613;346
12569;41.616;442
12570;41.619;388
12571;41.623;343
12572;41.626;335
12573;41.629;530
12574;41.633;395
12575;41.636;552
12576;41.639;383
12577;41.643;337
12578;41.646;514
12579;41.649;538
12580;41.653;484
12581;41.656;360
12582;41.659;2311
12583;41.663;396
12584;41.666;444
12585;41.669;483
12586;41.672;297
12587;41.676;544
12588;41.679;612
12589;41.682;397
12590;41.686;416
12591;41.689;393
12592;41.692;411
12593;41.696;416
12594;41.699;331
12595;41.702;432
12596;41.705;464
12597;41.709;305
12598;41.712;303
12599;41.715;468
12600;41.719;3162
12601;41.722;337
12602;41.725;257
12603;41.729;456
12604;41.732;368
12605;41.735;344
12606;41.739;352
12607;41.742;384
12608;41.745;380
12609;41.748;362
12610;41.752;311
12611;41.755;1723
12612;41.758;616
12613;41.762;521
12614;41.765;365
12615;41.768;386
12616;41.772;469
12617;41.775;2102
12618;41.778;370
12619;41.782;492
12620;41.785;471
12621;41.788;340
12622;41.791;292
12623;41.795;318
12624;41.798;360
12625;41.801;499
12626;41.805;331
12627;41.808;450
12628;41.811;504
12629;41.815;388
12630;41.818;336
12631;41.821;365
12632;41.824;485
12633;41.828;414
12634;41.831;382
12635;41.834;364
12636;41.838;467
12637;41.841;361
12638;41.844;399
12639;41.848;343
12640;41.851;183
12641;41.854;338
12642;41.858;421
12643;41.861;392
12644;41.864;397
12645;41.867;309
12646;41.871;434
12647;41.874;609
12648;41.877;383
12649;41.881;231
12650;41.884;428
12651;41.887;2516
12652;41.891;400
12653;41.894;322
12654;41.897;315
12655;41.901;406
12656;41.904;323
12657;41.907;699
12658;41.911;331
12659;41.914;353
12660;41.917;369
12661;41.920;270
12662;41.924;249
12663;41.927;323
12664;41.930;274
12665;41.934;381
12666;41.937;369
12667;41.940;255
12668;41.944;706
12669;41.947;362
12670;41.950;2748
12671;41.954;426
12672;41.957;312
12673;41.960;256
12674;41.963;334
12675;41.967;416
12676;41.970;490
12677;41.973;568
12678;41.977;250
12679;41.980;293
12680;41.983;378
12681;41.987;402
12682;41.990;320
12683;41.993;312
12684;41.997;489
12685;42.000;443
12686;42.003;446
12687;42.006;283
12688;42.010;341
12689;42.013;459
12690;42.016;366
12691;42.020;362
12692;42.023;353
12693;42.026;447
12694;42.030;375
12695;42.033;405
12696;42.036;382
12697;42.039;355
12698;42.043;2722
12699;42.046;399
12700;42.049;337
12701;42.053;398
12702;42.056;391
12703;42.059;427
12704;42.063;270
12705;42.066;382
12706;42.069;295
12707;42.073;312
12708;42.076;370
12709;42.079;401
12710;42.082;415
12711;42.086;440
12712;42.089;340
12713;42.092;509
12714;42.096;412
12715;42.099;533
12716;42.102;279
12717;42.106;313
12718;42.109;306
12719;42.112;324
12720;42.115;489
12721;42.119;401
12722;42.122;304
12723;42.125;318
12724;42.129;265
12725;42.132;386
12726;42.135;372
12727;42.139;1997
12728;42.142;359
12729;42.145;334
12730;42.149;323
12731;42.152;480
12732;42.155;449
12733;42.159;2454
12734;42.162;358
12735;42.165;384
12736;42.169;375
12737;42.172;354
12738;42.175;387
12739;42.178;411
12740;42.182;258
12741;42.185;305
12742;42.188;315
12743;42.192;324
12744;42.195;277
12745;42.198;365
12746;42.202;331
12747;42.205;336
12748;42.208;3155
12749;42.212;441
12750;42.215;367
12751;42.218;494
12752;42.221;743
12753;42.225;351
12754;42.228;425
12755;42.231;390
12756;42.235;553
12757;42.238;461
12758;42.241;428
12759;42.245;365
12760;42.248;347
12761;42.251;316
12762;42.254;484
12763;42.258;363
12764;42.261;302
12765;42.264;392
12766;42.268;368
12767;42.271;404
12768;42.274;336
12769;42.278;336
12770;42.281;406
12771;42.284;492
12772;42.288;536
12773;42.291;355
12774;42.294;224
12775;42.297;385
12776;42.301;363
12777;42.304;441
12778;42.307;404
12779;42.311;340
12780;42.314;296
12781;42.317;228
12782;42.321;268
12783;42.324;321
12784;42.327;387
12785;42.331;363
12786;42.334;453
12787;42.337;344
12788;42.340;225
12789;42.344;214
12790;42.347;519
12791;42.350;241
12792;42.354;262
12793;42.357;257
12794;42.360;283
12795;42.364;472
12796;42.367;234
12797;42.370;270
12798;42.373;301
12799;42.377;170
12800;42.380;376
12801;42.383;184
12802;42.387;305
12803;42.390;329
12804;42.393;325
12805;42.397;265
12806;42.400;192
12807;42.403;350
12808;42.407;338
12809;42.410;250
12810;42.413;333
12811;42.417;341
12812;42.420;2117
12813;42.423;342
12814;42.427;366
12815;42.430;221
12816;42.433;434
12817;42.436;333
12818;42.440;326
12819;42.443;188
12820;42.446;301
12821;42.450;365
12822;42.453;477
12823;42.456;334
12824;42.460;335
12825;42.463;503
12826;42.466;299
12827;42.469;442
12828;42.473;334
12829;42.476;555
12830;42.479;278
12831;42.483;272
12832;42.486;358
12833;42.489;3344
12834;42.493;328
12835;42.496;425
12836;42.499;423
12837;42.503;414
12838;42.506;704
12839;42.509;454
12840;42.512;368
12841;42.516;355
12842;42.519;1569
12843;42.522;279
12844;42.526;330
12845;42.529;471
12846;42.532;312
12847;42.536;262
12848;42.539;2750
12849;42.542;364
12850;42.546;330
12851;42.549;308
12852;42.552;377
12853;42.555;385
12854;42.559;389
12855;42.562;294
12856;42.565;2239
12857;42.569;303
12858;42.572;418
12859;42.575;276
12860;42.579;331
12861;42.582;325
12862;42.585;291
12863;42.588;315
12864;42.592;314
12865;42.595;360
12866;42.598;485
12867;42.602;327
12868;42.605;300
12869;42.608;276
12870;42.612;623
12871;42.615;297
12872;42.618;226
12873;42.622;296
12874;42.625;262
12875;42.628;346
12876;42.631;347
12877;42.635;393
12878;42.638;337
12879;42.642;289
12880;42.645;471
12881;42.648;384
12882;42.651;451
12883;42.655;1395
12884;42.658;393
12885;42.661;409
12886;42.665;365
12887;42.668;285
12888;42.671;330
12889;42.675;486
12890;42.678;311
12891;42.681;334
12892;42.685;328
12893;42.688;322
12894;42.691;342
12895;42.694;354
12896;42.698;295
12897;42.701;307
12898;42.704;279
12899;42.708;396
12900;42.711;519
12901;42.714;378
12902;42.718;499
12903;42.721;311
12904;42.724;467
12905;42.727;295
12906;42.731;315
12907;42.734;473
12908;42.737;301
12909;42.741;328
12910;42.744;367
12911;42.747;298
12912;42.751;455
12913;42.754;312
12914;42.757;275
12915;42.761;416
12916;42.764;449
12917;42.767;414
12918;42.770;387
12919;42.774;334
12920;42.777;465
12921;42.780;243
12922;42.784;254
12923;42.787;381
12924;42.790;408
12925;42.794;414
12926;42.797;513
12927;42.800;404
12928;42.803;251
12929;42.807;396
12930;42.810;403
12931;42.813;543
12932;42.817;351
12933;42.820;569
12934;42.823;468
12935;42.827;385
12936;42.830;348
12937;42.833;255
12938;42.837;349
12939;42.840;407
12940;42.843;402
12941;42.846;296
12942;42.850;649
12943;42.853;480
12944;42.856;431
12945;42.860;523
12946;42.863;339
12947;42.866;430
12948;42.870;380
12949;42.873;728
12950;42.876;475
12951;42.880;350
12952;42.883;399
12953;42.886;560
12954;42.889;305
12955;42.893;358
12956;42.896;349
12957;42.900;605
12958;42.903;382
12959;42.906;750
12960;42.909;317
12961;42.913;404
12962;42.916;335
12963;42.919;361
12964;42.923;363
12965;42.926;336
12966;42.929;371
12967;42.933;441
12968;42.936;899
12969;42.939;327
12970;42.942;617
12971;42.946;347
12972;42.949;361
12973;42.952;255
12974;42.956;409
12975;42.959;305
12976;42.962;387
12977;42.966;345
12978;42.969;312
12979;42.972;435
12980;42.976;441
12981;42.979;398
12982;42.982;317
12983;42.985;411
12984;42.989;466
12985;42.992;431
12986;42.995;387
12987;42.999;385
12988;43.002;288
12989;43.005;462
12990;43.009;312
12991;43.012;360
12992;43.015;871
12993;43.019;299
12994;43.022;506
12995;43.025;324
12996;43.028;445
12997;43.032;499
12998;43.035;364
12999;43.038;297
13000;43.042;475
13001;43.045;325
13002;43.048;376
13003;43.052;334
13004;43.055;320
13005;43.058;404
13006;43.061;520
13007;43.065;372
13008;43.068;403
13009;43.071;393
13010;43.075;463
13011;43.078;553
13012;43.081;308
13013;43.085;267
13014;43.088;282
13015;43.091;249
13016;43.095;529
13017;43.098;357
13018;43.101;340
13019;43.104;417
13020;43.108;418
13021;43.111;373
13022;43.114;365
13023;43.118;502
13024;43.121;446
13025;43.124;471
13026;43.128;589
13027;43.131;600
13028;43.134;308
13029;43.137;2429
13030;43.141;324
13031;43.144;317
13032;43.148;342
13033;43.151;433
13034;43.154;335
13035;43.158;396
13036;43.161;388
13037;43.164;270
13038;43.168;418
13039;43.171;310
13040;43.174;456
13041;43.177;543
13042;43.181;369
13043;43.184;353
13044;43.187;369
13045;43.191;594
13046;43.194;376
13047;43.197;426
13048;43.201;354
13049;43.204;351
13050;43.207;348
13051;43.211;1409
13052;43.214;413
13053;43.217;390
13054;43.220;500
13055;43.224;547
13056;43.227;363
13057;43.230;453
13058;43.234;562
13059;43.237;422
13060;43.240;556
13061;43.244;369
13062;43.247;416
13063;43.250;376
13064;43.254;459
13065;43.257;392
13066;43.260;539
13067;43.263;327
13068;43.267;410
13069;43.270;429
13070;43.273;342
13071;43.277;387
13072;43.280;663
13073;43.283;476
13074;43.287;451
13075;43.290;251
13076;43.293;479
13077;43.296;693
13078;43.300;373
13079;43.303;318
13080;43.306;444
13081;43.310;523
13082;43.313;397
13083;43.316;399
13084;43.320;386
13085;43.323;540
13086;43.326;549
13087;43.330;472
13088;43.333;284
13089;43.336;362
13090;43.339;579
13091;43.343;385
13092;43.346;433
13093;43.349;465
13094;43.353;424
13095;43.356;319
13096;43.359;366
13097;43.363;415
13098;43.366;320
13099;43.369;448
13100;43.372;388
13101;43.376;417
13102;43.379;305
13103;43.382;414
13104;43.386;455
13105;43.389;371
13106;43.392;337
13107;43.396;424
13108;43.399;426
13109;43.402;426
13110;43.406;413
13111;43.409;335
13112;43.412;465
13113;43.416;356
13114;43.419;426
13115;43.422;380
13116;43.426;477
13117;43.429;263
13118;43.432;323
13119;43.435;398
13120;43.439;335
13121;43.442;540
13122;43.445;450
13123;43.449;457
13124;43.452;332
13125;43.455;477
13126;43.459;314
13127;43.462;345
13128;43.465;416
13129;43.469;350
13130;43.472;300
13131;43.475;309
13132;43.478;351
13133;43.482;453
13134;43.485;277
13135;43.488;509
13136;43.492;391
13137;43.495;310
13138;43.498;490
13139;43.502;344
13140;43.505;395
13141;43.508;441
13142;43.511;411
13143;43.515;442
13144;43.518;361
13145;43.521;246
13146;43.525;714
13147;43.528;600
13148;43.531;359
13149;43.535;450
13150;43.538;360
13151;43.541;376
13152;43.545;309
13153;43.548;733
13154;43.551;521
13155;43.554;414
13156;43.558;377
13157;43.561;345
13158;43.564;342
13159;43.568;1767
13160;43.571;230
13161;43.574;2194
13162;43.578;532
13163;43.581;438
13164;43.584;301
13165;43.588;379
13166;43.591;411
13167;43.594;467
13168;43.597;402
13169;43.601;425
13170;43.604;421
13171;43.607;366
13172;43.611;444
13173;43.614;300
13174;43.617;376
13175;43.621;318
13176;43.624;330
13177;43.627;393
13178;43.630;506
13179;43.634;304
13180;43.637;450
13181;43.641;701
13182;43.644;401
13183;43.647;718
13184;43.650;326
13185;43.654;395
13186;43.657;594
13187;43.660;564
13188;43.664;762
13189;43.667;466
13190;43.670;843
13191;43.674;346
13192;43.677;544
13193;43.680;372
13194;43.684;434
13195;43.687;410
13196;43.690;377
13197;43.693;390
13198;43.697;268
13199;43.700;434
13200;43.703;371
13201;43.707;316
13202;43.710;637
13203;43.713;417
13204;43.717;426
13205;43.720;430
13206;43.723;385
13207;43.726;365
13208;43.730;322
13209;43.733;2350
13210;43.736;382
13211;43.740;369
13212;43.743;399
13213;43.746;579
13214;43.750;319
13215;43.753;540
13216;43.756;411
13217;43.760;540
13218;43.763;289
13219;43.766;375
13220;43.769;272
13221;43.773;490
13222;43.776;365
13223;43.779;378
13224;43.783;462
13225;43.786;382
13226;43.789;439
13227;43.793;1031
13228;43.796;297
13229;43.799;550
13230;43.803;444
13231;43.806;496
13232;43.809;389
13233;43.812;315
13234;43.816;545
13235;43.819;333
13236;43.822;2305
13237;43.826;381
13238;43.829;487
13239;43.832;504
13240;43.836;398
13241;43.839;537
13242;43.842;385
13243;43.845;505
13244;43.849;409
13245;43.852;457
13246;43.855;371
13247;43.859;430
13248;43.862;306
13249;43.865;351
13250;43.869;244
13251;43.872;563
13252;43.875;348
13253;43.879;372
13254;43.882;418
13255;43.885;344
13256;43.888;322
13257;43.892;447
13258;43.895;259
13259;43.899;412
13260;43.902;374
13261;43.905;443
13262;43.908;542
13263;43.912;403
13264;43.915;329
13265;43.918;370
13266;43.922;366
13267;43.925;384
13268;43.928;384
13269;43.932;391
13270;43.935;433
13271;43.938;439
13272;43.942;387
13273;43.945;469
13274;43.948;335
13275;43.951;384
13276;43.955;408
13277;43.958;517
13278;43.961;476
13279;43.965;754
13280;43.968;483
13281;43.971;542
13282;43.975;444
13283;43.978;603
13284;43.981;636
13285;43.984;507
13286;43.988;422
13287;43.991;430
13288;43.994;524
13289;43.998;601
13290;44.001;329
13291;44.004;397
13292;44.008;456
13293;44.011;448
13294;44.014;496
13295;44.018;339
13296;44.021;428
13297;44.024;392
13298;44.027;378
13299;44.031;353
13300;44.034;430
13301;44.037;511
13302;44.041;384
13303;44.044;573
13304;44.047;452
13305;44.051;453
13306;44.054;595
13307;44.057;376
13308;44.060;439
13309;44.064;436
13310;44.067;314
13311;44.070;393
13312;44.074;367
13313;44.077;348
13314;44.080;289
13315;44.084;373
13316;44.087;447
13317;44.090;347
13318;44.094;353
13319;44.097;299
13320;44.100;398
13321;44.103;341
13322;44.107;264
13323;44.110;489
13324;44.113;444
13325;44.117;511
13326;44.120;460
13327;44.123;360
13328;44.127;217
13329;44.130;395
13330;44.133;315
13331;44.137;447
13332;44.140;311
13333;44.143;325
13334;44.147;462
13335;44.150;412
13336;44.153;474
13337;44.157;307
13338;44.160;474
13339;44.163;561
13340;44.166;275
13341;44.170;456
13342;44.173;396
13343;44.176;357
13344;44.180;540
13345;44.183;369
13346;44.186;258
13347;44.190;377
13348;44.193;333
13349;44.196;373
13350;44.199;334
13351;44.203;407
13352;44.206;353
13353;44.209;529
13354;44.213;589
13355;44.216;216
13356;44.219;288
13357;44.223;343
13358;44.226;425
13359;44.229;334
13360;44.233;301
13361;44.236;379
13362;44.239;381
13363;44.242;441
13364;44.246;307
13365;44.249;340
13366;44.252;294
13367;44.256;337
13368;44.259;407
13369;44.262;372
13370;44.266;384
13371;44.269;390
13372;44.272;390
13373;44.276;358
13374;44.279;444
13375;44.282;472
13376;44.285;438
13377;44.289;428
13378;44.292;619
13379;44.295;417
13380;44.299;357
13381;44.302;448
13382;44.305;735
13383;44.309;555
13384;44.312;448
13385;44.315;290
13386;44.318;421
13387;44.322;429
13388;44.325;310
13389;44.328;340
13390;44.332;388
13391;44.335;336
13392;44.338;503
13393;44.342;494
13394;44.345;347
13395;44.348;697
13396;44.352;417
13397;44.355;383
13398;44.358;368
13399;44.361;361
13400;44.365;357
13401;44.368;376
13402;44.371;568
13403;44.375;362
13404;44.378;341
13405;44.381;613
13406;44.385;322
13407;44.388;491
13408;44.392;429
13409;44.395;605
13410;44.398;460
13411;44.401;567
13412;44.405;378
13413;44.408;407
13414;44.411;3412
13415;44.415;459
13416;44.418;521
13417;44.421;367
13418;44.425;473
13419;44.428;521
13420;44.431;459
13421;44.434;434
13422;44.438;356
13423;44.441;469
13424;44.444;416
13425;44.448;468
13426;44.451;429
13427;44.454;363
13428;44.458;403
13429;44.461;438
13430;44.464;453
13431;44.468;351
13432;44.471;437
13433;44.474;348
13434;44.477;319
13435;44.481;345
13436;44.484;307
13437;44.487;417
13438;44.491;416
13439;44.494;568
13440;44.497;362
13441;44.501;404
13442;44.504;442
13443;44.507;325
13444;44.511;299
13445;44.514;589
13446;44.517;404
13447;44.520;384
13448;44.524;648
13449;44.527;479
13450;44.530;432
13451;44.534;403
13452;44.537;324
13453;44.540;503
13454;44.544;345
13455;44.547;382
13456;44.550;394
13457;44.553;459
13458;44.557;483
13459;44.560;341
13460;44.563;440
13461;44.567;436
13462;44.570;540
13463;44.573;509
13464;44.577;447
13465;44.580;479
13466;44.583;567
13467;44.587;431
13468;44.590;522
13469;44.593;524
13470;44.596;349
13471;44.600;484
13472;44.603;403
13473;44.606;359
13474;44.610;350
13475;44.613;507
13476;44.616;343
13477;44.620;280
13478;44.623;395
13479;44.626;416
13480;44.629;376
13481;44.633;751
13482;44.636;343
13483;44.639;455
13484;44.643;302
13485;44.646;367
13486;44.649;465
13487;44.653;583
13488;44.656;376
13489;44.659;413
13490;44.663;777
13491;44.666;446
13492;44.669;395
13493;44.673;334
13494;44.676;423
13495;44.679;376
13496;44.683;440
13497;44.686;476
13498;44.689;530
13499;44.692;368
13500;44.696;371
13501;44.699;442
13502;44.702;330
13503;44.706;407
13504;44.709;491
13505;44.712;880
13506;44.716;434
13507;44.719;1569
13508;44.722;716
13509;44.726;439
13510;44.729;613
13511;44.732;475
13512;44.735;474
13513;44.739;566
13514;44.742;473
13515;44.745;344
13516;44.749;345
13517;44.752;433
13518;44.755;497
13519;44.759;446
13520;44.762;373
13521;44.765;362
13522;44.768;405
13523;44.772;377
13524;44.775;505
13525;44.778;426
13526;44.782;536
13527;44.785;450
13528;44.788;327
13529;44.792;557
13530;44.795;576
13531;44.798;556
13532;44.802;346
13533;44.805;330
13534;44.808;412
13535;44.811;404
13536;44.815;635
13537;44.818;640
13538;44.821;523
13539;44.825;490
13540;44.828;460
13541;44.831;544
13542;44.835;422
13543;44.838;516
13544;44.841;361
13545;44.845;419
13546;44.848;324
13547;44.851;467
13548;44.854;1164
13549;44.858;350
13550;44.861;1091
13551;44.864;380
13552;44.868;464
13553;44.871;362
13554;44.874;483
13555;44.878;374
13556;44.881;402
13557;44.884;686
13558;44.887;544
13559;44.891;989
13560;44.894;363
13561;44.898;364
13562;44.901;242
13563;44.904;614
13564;44.907;427
13565;44.911;386
13566;44.914;406
13567;44.917;360
13568;44.921;337
13569;44.924;527
13570;44.927;418
13571;44.931;411
13572;44.934;337
13573;44.937;539
13574;44.941;344
13575;44.944;460
13576;44.947;406
13577;44.950;616
13578;44.954;469
13579;44.957;539
13580;44.960;445
13581;44.964;396
13582;44.967;342
13583;44.970;300
13584;44.974;401
13585;44.977;502
13586;44.980;385
13587;44.984;312
13588;44.987;379
13589;44.990;455
13590;44.993;439
13591;44.997;441
13592;45.000;486
13593;45.003;516
13594;45.007;320
13595;45.010;582
13596;45.013;420
13597;45.017;411
13598;45.020;352
13599;45.023;419
13600;45.026;259
13601;45.030;621
13602;45.033;301
13603;45.036;481
13604;45.040;366
13605;45.043;372
13606;45.046;480
13607;45.050;423
13608;45.053;297
13609;45.056;459
13610;45.060;718
13611;45.063;475
13612;45.066;436
13613;45.069;408
13614;45.073;313
13615;45.076;314
13616;45.079;324
13617;45.083;429
13618;45.086;419
13619;45.089;396
13620;45.093;2276
13621;45.096;473
13622;45.099;469
13623;45.103;581
13624;45.106;481
13625;45.109;559
13626;45.112;474
13627;45.116;382
13628;45.119;402
13629;45.122;408
13630;45.126;296
13631;45.129;361
13632;45.132;425
13633;45.136;354
13634;45.139;341
13635;45.142;489
13636;45.146;266
13637;45.149;456
13638;45.152;367
13639;45.156;368
13640;45.159;324
13641;45.162;451
13642;45.165;348
13643;45.169;441
13644;45.172;354
13645;45.175;364
13646;45.179;409
13647;45.182;385
13648;45.185;444
13649;45.189;648
13650;45.192;356
13651;45.195;457
13652;45.199;519
13653;45.202;371
13654;45.205;356
13655;45.208;412
13656;45.212;321
13657;45.215;288
13658;45.218;285
13659;45.222;353
13660;45.225;258
13661;45.228;284
13662;45.232;418
13663;45.235;354
13664;45.238;472
13665;45.241;694
13666;45.245;372
13667;45.248;342
13668;45.251;377
13669;45.255;394
13670;45.258;421
13671;45.261;394
13672;45.265;406
13673;45.268;334
13674;45.271;440
13675;45.275;415
13676;45.278;748
13677;45.281;316
13678;45.284;526
13679;45.288;467
13680;45.291;2008
13681;45.294;522
13682;45.298;395
13683;45.301;612
13684;45.304;329
13685;45.308;416
13686;45.311;375
13687;45.314;458
13688;45.318;480
13689;45.321;291
13690;45.324;354
13691;45.327;414
13692;45.331;488
13693;45.334;296
13694;45.337;454
13695;45.341;436
13696;45.344;467
13697;45.347;350
13698;45.351;399
13699;45.354;399
13700;45.357;586
13701;45.360;387
13702;45.364;384
13703;45.367;598
13704;45.370;361
13705;45.374;364
13706;45.377;376
13707;45.380;473
13708;45.384;325
13709;45.387;412
13710;45.390;503
13711;45.394;438
13712;45.397;261
13713;45.400;409
13714;45.404;348
13715;45.407;624
13716;45.410;355
13717;45.414;346
13718;45.417;2721
13719;45.420;393
13720;45.423;359
13721;45.427;395
13722;45.430;312
13723;45.433;409
13724;45.437;498
13725;45.440;318
13726;45.443;475
13727;45.447;507
13728;45.450;524
13729;45.453;420
13730;45.457;460
13731;45.460;422
13732;45.463;326
13733;45.466;361
13734;45.470;417
13735;45.473;302
13736;45.476;463
13737;45.480;482
13738;45.483;470
13739;45.486;470
13740;45.490;414
13741;45.493;389
13742;45.496;544
13743;45.499;585
13744;45.503;468
13745;45.506;428
13746;45.509;1197
13747;45.513;583
13748;45.516;409
13749;45.519;441
13750;45.523;506
13751;45.526;447
13752;45.529;450
13753;45.533;481
13754;45.536;595
13755;45.539;461
13756;45.542;434
13757;45.546;481
13758;45.549;464
13759;45.552;455
13760;45.556;389
13761;45.559;690
13762;45.562;377
13763;45.566;393
13764;45.569;379
13765;45.572;499
13766;45.575;377
13767;45.579;475
13768;45.582;365
13769;45.585;404
13770;45.589;357
13771;45.592;323
13772;45.595;326
13773;45.599;419
13774;45.602;475
13775;45.605;444
13776;45.609;404
13777;45.612;558
13778;45.615;469
13779;45.618;459
13780;45.622;418
13781;45.625;381
13782;45.628;469
13783;45.632;343
13784;45.635;372
13785;45.638;427
13786;45.642;315
13787;45.645;440
13788;45.648;516
13789;45.652;491
13790;45.655;503
13791;45.658;482
13792;45.662;480
13793;45.665;413
13794;45.668;393
13795;45.672;365
13796;45.675;334
13797;45.678;471
13798;45.681;2482
13799;45.685;337
13800;45.688;628
13801;45.691;506
13802;45.695;487
13803;45.698;339
13804;45.701;581
13805;45.705;357
13806;45.708;522
13807;45.711;432
13808;45.714;424
13809;45.718;532
13810;45.721;470
13811;45.724;397
13812;45.728;481
13813;45.731;730
13814;45.734;533
13815;45.738;378
13816;45.741;372
13817;45.744;462
13818;45.748;425
13819;45.751;478
13820;45.754;482
13821;45.757;551
13822;45.761;541
13823;45.764;476
13824;45.767;461
13825;45.771;547
13826;45.774;429
13827;45.777;609
13828;45.781;524
13829;45.784;654
13830;45.787;439
13831;45.791;408
13832;45.794;524
13833;45.797;565
13834;45.800;489
13835;45.804;621
13836;45.807;393
13837;45.810;418
13838;45.814;420
13839;45.817;337
13840;45.820;827
13841;45.824;462
13842;45.827;387
13843;45.830;483
13844;45.833;1222
13845;45.837;527
13846;45.840;424
13847;45.843;408
13848;45.847;363
13849;45.850;466
13850;45.853;419
13851;45.857;593
13852;45.860;435
13853;45.863;470
13854;45.867;693
13855;45.870;605
13856;45.873;348
13857;45.876;772
13858;45.880;465
13859;45.883;487
13860;45.886;577
13861;45.890;534
13862;45.893;397
13863;45.896;406
13864;45.900;466
13865;45.903;449
13866;45.906;558
13867;45.910;535
13868;45.913;403
13869;45.916;255
13870;45.920;464
13871;45.923;388
13872;45.926;277
13873;45.929;479
13874;45.933;631
13875;45.936;622
13876;45.939;471
13877;45.943;319
13878;45.946;523
13879;45.949;369
13880;45.953;467
13881;45.956;454
13882;45.959;380
13883;45.963;433
13884;45.966;418
13885;45.969;382
13886;45.972;659
13887;45.976;348
13888;45.979;353
13889;45.982;510
13890;45.986;422
13891;45.989;479
13892;45.992;409
13893;45.996;345
13894;45.999;380
13895;46.002;488
13896;46.006;346
13897;46.009;409
13898;46.012;338
13899;46.015;412
13900;46.019;382
13901;46.022;332
13902;46.025;398
13903;46.029;419
13904;46.032;330
13905;46.035;594
13906;46.039;395
13907;46.042;363
13908;46.045;399
13909;46.048;356
13910;46.052;509
13911;46.055;409
13912;46.058;277
13913;46.062;518
13914;46.065;354
13915;46.068;365
13916;46.072;386
13917;46.075;476
13918;46.078;471
13919;46.082;435
13920;46.085;458
13921;46.088;482
13922;46.091;424
13923;46.095;370
13924;46.098;552
13925;46.101;383
13926;46.105;303
13927;46.108;496
13928;46.111;352
13929;46.115;407
13930;46.118;400
13931;46.121;486
13932;46.125;531
13933;46.128;485
13934;46.131;505
13935;46.134;1863
13936;46.138;349
13937;46.141;451
13938;46.145;628
13939;46.148;380
13940;46.151;626
13941;46.154;452
13942;46.158;476
13943;46.161;552
13944;46.164;388
13945;46.168;477
13946;46.171;415
13947;46.174;452
13948;46.178;439
13949;46.181;447
13950;46.184;426
13951;46.187;359
13952;46.191;719
13953;46.194;441
13954;46.197;395
13955;46.201;494
13956;46.204;345
13957;46.207;399
13958;46.211;681
13959;46.214;338
13960;46.217;489
13961;46.221;359
13962;46.224;356
13963;46.227;476
13964;46.230;444
13965;46.234;330
13966;46.237;374
13967;46.240;406
13968;46.244;382
13969;46.247;362
13970;46.250;468
13971;46.254;491
13972;46.257;638
13973;46.260;606
13974;46.263;482
13975;46.267;357
13976;46.270;548
13977;46.273;334
13978;46.277;505
13979;46.280;467
13980;46.283;590
13981;46.287;417
13982;46.290;453
13983;46.293;415
13984;46.297;357
13985;46.300;494
13986;46.303;268
13987;46.306;331
13988;46.310;404
13989;46.313;515
13990;46.316;596
13991;46.320;439
13992;46.323;269
13993;46.326;434
13994;46.330;377
13995;46.333;431
13996;46.336;449
13997;46.340;432
13998;46.343;455
13999;46.346;521
14000;46.349;490
14001;46.353;393
14002;46.356;299
14003;46.359;386
14004;46.363;342
14005;46.366;303
14006;46.369;375
14007;46.373;342
14008;46.376;436
14009;46.379;361
14010;46.382;413
14011;46.386;321
14012;46.389;355
14013;46.393;370
14014;46.396;299
14015;46.399;464
14016;46.402;516
14017;46.406;345
14018;46.409;276
14019;46.412;271
14020;46.416;397
14021;46.419;404
14022;46.422;359
14023;46.426;441
14024;46.429;360
14025;46.432;352
14026;46.436;420
14027;46.439;537
14028;46.442;2703
14029;46.445;703
14030;46.449;2351
14031;46.452;1914
14032;46.455;533
14033;46.459;620
14034;46.462;350
14035;46.465;365
14036;46.469;396
14037;46.472;413
14038;46.475;478
14039;46.478;423
14040;46.482;302
14041;46.485;456
14042;46.488;413
14043;46.492;328
14044;46.495;450
14045;46.498;373
14046;46.502;306
14047;46.505;310
14048;46.508;323
14049;46.512;346
14050;46.515;399
14051;46.518;324
14052;46.521;406
14053;46.525;393
14054;46.528;495
14055;46.531;370
14056;46.535;470
14057;46.538;419
14058;46.541;350
14059;46.545;405
14060;46.548;629
14061;46.551;458
14062;46.555;339
14063;46.558;500
14064;46.561;2710
14065;46.564;472
14066;46.568;482
14067;46.571;372
14068;46.574;483
14069;46.578;361
14070;46.581;363
14071;46.584;448
14072;46.588;370
14073;46.591;531
14074;46.594;444
14075;46.597;494
14076;46.601;560
14077;46.604;458
14078;46.607;538
14079;46.611;366
14080;46.614;323
14081;46.617;418
14082;46.621;364
14083;46.624;403
14084;46.627;271
14085;46.631;333
14086;46.634;466
14087;46.637;508
14088;46.641;390
14089;46.644;506
14090;46.647;424
14091;46.651;521
14092;46.654;455
14093;46.657;780
14094;46.660;408
14095;46.664;458
14096;46.667;502
14097;46.670;306
14098;46.674;444
14099;46.677;342
14100;46.680;346
14101;46.684;395
14102;46.687;448
14103;46.690;357
14104;46.694;452
14105;46.697;443
14106;46.700;345
14107;46.703;394
14108;46.707;329
14109;46.710;628
14110;46.713;547
14111;46.717;457
14112;46.720;336
14113;46.723;365
14114;46.727;410
14115;46.730;377
14116;46.733;406
14117;46.736;544
14118;46.740;270
14119;46.743;405
14120;46.746;500
14121;46.750;306
14122;46.753;429
14123;46.756;425
14124;46.760;537
14125;46.763;417
14126;46.766;445
14127;46.770;360
14128;46.773;209
14129;46.776;279
14130;46.779;487
14131;46.783;399
14132;46.786;572
14133;46.789;444
14134;46.793;445
14135;46.796;521
14136;46.799;362
14137;46.803;456
14138;46.806;511
14139;46.809;361
14140;46.812;448
14141;46.816;394
14142;46.819;485
14143;46.822;421
14144;46.826;337
14145;46.829;516
14146;46.832;616
14147;46.836;463
14148;46.839;562
14149;46.842;491
14150;46.846;527
14151;46.849;377
14152;46.852;261
14153;46.855;573
14154;46.859;455
14155;46.862;377
14156;46.865;530
14157;46.869;368
14158;46.872;352
14159;46.875;428
14160;46.879;260
14161;46.882;367
14162;46.885;610
14163;46.889;358
14164;46.892;342
14165;46.896;488
14166;46.899;394
14167;46.902;433
14168;46.906;535
14169;46.909;381
14170;46.912;356
14171;46.915;265
14172;46.919;372
14173;46.922;479
14174;46.925;445
14175;46.929;284
14176;46.932;380
14177;46.935;568
14178;46.939;444
14179;46.942;446
14180;46.945;460
14181;46.949;579
14182;46.952;208
14183;46.955;395
14184;46.958;316
14185;46.962;324
14186;46.965;482
14187;46.968;583
14188;46.972;356
14189;46.975;465
14190;46.978;426
14191;46.982;383
14192;46.985;343
14193;46.988;360
14194;46.991;439
14195;46.995;228
14196;46.998;1569
14197;47.001;315
14198;47.005;405
14199;47.008;393
14200;47.011;576
14201;47.015;574
14202;47.018;357
14203;47.021;383
14204;47.025;369
14205;47.028;426
14206;47.031;287
14207;47.034;379
14208;47.038;591
14209;47.041;307
14210;47.044;1804
14211;47.048;409
14212;47.051;401
14213;47.054;390
14214;47.058;453
14215;47.061;388
14216;47.064;568
14217;47.067;372
14218;47.071;725
14219;47.074;450
14220;47.077;490
14221;47.081;451
14222;47.084;289
14223;47.087;342
14224;47.091;337
14225;47.094;337
14226;47.097;262
14227;47.101;452
14228;47.104;524
14229;47.107;404
14230;47.110;368
14231;47.114;380
14232;47.117;361
14233;47.120;389
14234;47.124;529
14235;47.127;618
14236;47.130;379
14237;47.134;344
14238;47.137;371
14239;47.140;363
14240;47.144;420
14241;47.147;407
14242;47.150;464
14243;47.154;379
14244;47.157;336
14245;47.160;441
14246;47.164;468
14247;47.167;397
14248;47.170;580
14249;47.173;405
14250;47.177;454
14251;47.180;524
14252;47.183;346
14253;47.187;404
14254;47.190;315
14255;47.193;382
14256;47.197;291
14257;47.200;389
14258;47.203;399
14259;47.206;492
14260;47.210;383
14261;47.213;362
14262;47.216;733
14263;47.220;310
14264;47.223;840
14265;47.226;312
14266;47.230;337
14267;47.233;560
14268;47.236;378
14269;47.240;308
14270;47.243;387
14271;47.246;568
14272;47.249;389
14273;47.253;524
14274;47.256;454
14275;47.259;586
14276;47.263;444
14277;47.266;542
14278;47.269;322
14279;47.273;374
14280;47.276;370
14281;47.279;346
14282;47.283;331
14283;47.286;398
14284;47.289;276
14285;47.292;400
14286;47.296;375
14287;47.299;437
14288;47.302;362
14289;47.306;416
14290;47.309;373
14291;47.312;326
14292;47.316;443
14293;47.319;429
14294;47.322;446
14295;47.325;308
14296;47.329;339
14297;47.332;441
14298;47.335;356
14299;47.339;351
14300;47.342;573
14301;47.345;452
14302;47.349;572
14303;47.352;447
14304;47.355;316
14305;47.359;408
14306;47.362;398
14307;47.365;425
14308;47.368;886
14309;47.372;265
14310;47.375;482
14311;47.378;417
14312;47.382;305
14313;47.385;311
14314;47.388;291
14315;47.392;423
14316;47.395;360
14317;47.398;408
14318;47.402;231
14319;47.405;523
14320;47.408;528
14321;47.412;327
14322;47.415;269
14323;47.418;249
14324;47.421;354
14325;47.425;314
14326;47.428;401
14327;47.431;436
14328;47.435;382
14329;47.438;807
14330;47.441;352
14331;47.445;347
14332;47.448;389
14333;47.451;428
14334;47.455;494
14335;47.458;356
14336;47.461;405
14337;47.464;434
14338;47.468;419
14339;47.471;617
14340;47.474;412
14341;47.478;413
14342;47.481;460
14343;47.484;418
14344;47.488;417
14345;47.491;490
14346;47.494;436
14347;47.498;454
14348;47.501;393
14349;47.504;384
14350;47.507;357
14351;47.511;474
14352;47.514;377
14353;47.517;602
14354;47.521;437
14355;47.524;369
14356;47.527;393
14357;47.531;362
14358;47.534;266
14359;47.537;409
14360;47.540;436
14361;47.544;522
14362;47.547;358
14363;47.550;492
14364;47.554;673
14365;47.557;431
14366;47.560;1886
14367;47.564;339
14368;47.567;532
14369;47.570;480
14370;47.574;396
14371;47.577;587
14372;47.580;431
14373;47.583;610
14374;47.587;360
14375;47.590;340
14376;47.593;290
14377;47.597;504
14378;47.600;533
14379;47.603;354
14380;47.607;310
14381;47.610;384
14382;47.613;312
14383;47.617;373
14384;47.620;396
14385;47.623;609
14386;47.626;434
14387;47.630;473
14388;47.633;249
14389;47.636;368
14390;47.640;1743
14391;47.643;380
14392;47.646;2470
14393;47.650;437
14394;47.653;353
14395;47.656;349
14396;47.660;418
14397;47.663;388
14398;47.666;369
14399;47.670;477
14400;47.673;378
14401;47.676;288
14402;47.679;364
14403;47.683;333
14404;47.686;1650
14405;47.689;330
14406;47.693;333
14407;47.696;400
14408;47.699;474
14409;47.703;272
14410;47.706;323
14411;47.709;351
14412;47.713;362
14413;47.716;401
14414;47.719;311
14415;47.722;478
14416;47.726;363
14417;47.729;420
14418;47.732;498
14419;47.736;380
14420;47.739;454
14421;47.742;384
14422;47.746;318
14423;47.749;425
14424;47.752;568
14425;47.755;468
14426;47.759;308
14427;47.762;438
14428;47.765;502
14429;47.769;269
14430;47.772;350
14431;47.775;323
14432;47.779;500
14433;47.782;403
14434;47.785;321
14435;47.789;299
14436;47.792;405
14437;47.795;319
14438;47.798;346
14439;47.802;362
14440;47.805;328
14441;47.808;511
14442;47.812;305
14443;47.815;365
14444;47.818;383
14445;47.822;342
14446;47.825;419
14447;47.828;481
14448;47.832;392
14449;47.835;332
14450;47.838;398
14451;47.841;441
14452;47.845;368
14453;47.848;446
14454;47.851;542
14455;47.855;542
14456;47.858;374
14457;47.861;384
14458;47.865;334
14459;47.868;412
14460;47.871;429
14461;47.874;452
14462;47.878;446
14463;47.881;283
14464;47.884;462
14465;47.888;398
14466;47.891;451
14467;47.894;477
14468;47.898;351
14469;47.901;442
14470;47.904;364
14471;47.908;372
14472;47.911;352
14473;47.914;382
14474;47.918;350
14475;47.921;280
14476;47.924;430
14477;47.928;308
14478;47.931;543
14479;47.934;371
14480;47.937;346
14481;47.941;348
14482;47.944;331
14483;47.947;382
14484;47.951;430
14485;47.954;1319
14486;47.957;316
14487;47.961;429
14488;47.964;367
14489;47.967;345
14490;47.971;414
14491;47.974;452
14492;47.977;475
14493;47.980;559
14494;47.984;368
14495;47.987;308
14496;47.990;478
14497;47.994;371
14498;47.997;486
14499;48.000;431
14500;48.004;463
14501;48.007;371
14502;48.010;488
14503;48.013;344
14504;48.017;428
14505;48.020;413
14506;48.023;258
14507;48.027;417
14508;48.030;364
14509;48.033;694
14510;48.037;338
14511;48.040;467
14512;48.043;249
14513;48.047;457
14514;48.050;371
14515;48.053;447
14516;48.056;354
14517;48.060;514
14518;48.063;291
14519;48.066;377
14520;48.070;404
14521;48.073;501
14522;48.076;236
14523;48.080;363
14524;48.083;301
14525;48.086;376
14526;48.089;488
14527;48.093;310
14528;48.096;352
14529;48.099;409
14530;48.103;430
14531;48.106;268
14532;48.109;315
14533;48.113;527
14534;48.116;309
14535;48.119;360
14536;48.123;554
14537;48.126;332
14538;48.129;525
14539;48.132;431
14540;48.136;385
14541;48.139;282
14542;48.143;420
14543;48.146;442
14544;48.149;402
14545;48.153;381
14546;48.156;537
14547;48.159;474
14548;48.163;429
14549;48.166;466
14550;48.169;401
14551;48.172;446
14552;48.176;332
14553;48.179;341
14554;48.182;438
14555;48.186;442
14556;48.189;453
14557;48.192;783
14558;48.196;357
14559;48.199;455
14560;48.202;437
14561;48.206;605
14562;48.209;569
14563;48.212;450
14564;48.215;480
14565;48.219;375
14566;48.222;324
14567;48.225;295
14568;48.229;458
14569;48.232;377
14570;48.235;257
14571;48.239;338
14572;48.242;352
14573;48.245;292
14574;48.248;500
14575;48.252;470
14576;48.255;446
14577;48.258;395
14578;48.262;385
14579;48.265;297
14580;48.268;360
14581;48.272;288
14582;48.275;593
14583;48.278;448
14584;48.282;306
14585;48.285;437
14586;48.288;497
14587;48.291;367
14588;48.295;376
14589;48.298;474
14590;48.301;305
14591;48.305;334
14592;48.308;346
14593;48.311;587
14594;48.315;535
14595;48.318;239
14596;48.321;397
14597;48.325;384
14598;48.328;427
14599;48.331;354
14600;48.334;357
14601;48.338;179
14602;48.341;375
14603;48.344;252
14604;48.348;281
14605;48.351;295
14606;48.354;527
14607;48.358;336
14608;48.361;403
14609;48.364;289
14610;48.368;317
14611;48.371;480
14612;48.374;329
14613;48.377;281
14614;48.381;663
14615;48.384;1490
14616;48.387;341
14617;48.391;401
14618;48.394;326
14619;48.397;308
14620;48.401;462
14621;48.404;338
14622;48.407;343
14623;48.411;426
14624;48.414;293
14625;48.417;356
14626;48.421;509
14627;48.424;303
14628;48.427;489
14629;48.430;341
14630;48.434;278
14631;48.437;335
14632;48.440;387
14633;48.444;388
14634;48.447;294
14635;48.450;580
14636;48.454;509
14637;48.457;427
14638;48.460;323
14639;48.464;304
14640;48.467;392
14641;48.470;319
14642;48.473;417
14643;48.477;376
14644;48.480;678
14645;48.483;436
14646;48.487;340
14647;48.490;338
14648;48.493;395
14649;48.497;319
14650;48.500;357
14651;48.503;328
14652;48.507;319
14653;48.510;359
14654;48.513;839
14655;48.516;397
14656;48.520;436
14657;48.523;428
14658;48.526;491
14659;48.530;442
14660;48.533;317
14661;48.536;349
14662;48.540;595
14663;48.543;428
14664;48.546;434
14665;48.549;390
14666;48.553;552
14667;48.556;359
14668;48.559;344
14669;48.563;402
14670;48.566;315
14671;48.569;564
14672;48.573;417
14673;48.576;462
14674;48.579;505
14675;48.583;561
14676;48.586;387
14677;48.589;381
14678;48.592;451
14679;48.596;359
14680;48.599;410
14681;48.602;461
14682;48.606;359
14683;48.609;377
14684;48.612;346
14685;48.616;344
14686;48.619;1144
14687;48.622;529
14688;48.625;581
14689;48.629;413
14690;48.632;359
14691;48.635;378
14692;48.639;585
14693;48.642;315
14694;48.645;478
14695;48.649;497
14696;48.652;425
14697;48.655;417
14698;48.659;419
14699;48.662;336
14700;48.665;444
14701;48.669;530
14702;48.672;317
14703;48.675;453
14704;48.679;366
14705;48.682;523
14706;48.685;473
14707;48.688;408
14708;48.692;345
14709;48.695;495
14710;48.698;551
14711;48.702;477
14712;48.705;444
14713;48.708;341
14714;48.712;315
14715;48.715;359
14716;48.718;347
14717;48.722;461
14718;48.725;474
14719;48.728;357
14720;48.731;416
14721;48.735;398
14722;48.738;503
14723;48.741;345
14724;48.745;478
14725;48.748;327
14726;48.751;646
14727;48.755;369
14728;48.758;292
14729;48.761;361
14730;48.764;340
14731;48.768;305
14732;48.771;435
14733;48.774;602
14734;48.778;557
14735;48.781;421
14736;48.784;412
14737;48.788;317
14738;48.791;408
14739;48.794;695
14740;48.798;400
14741;48.801;337
14742;48.804;558
14743;48.807;434
14744;48.811;760
14745;48.814;522
14746;48.817;520
14747;48.821;435
14748;48.824;600
14749;48.827;319
14750;48.831;415
14751;48.834;345
14752;48.837;429
14753;48.841;438
14754;48.844;349
14755;48.847;432
14756;48.850;532
14757;48.854;281
14758;48.857;711
14759;48.860;342
14760;48.864;424
14761;48.867;482
14762;48.870;367
14763;48.874;342
14764;48.877;423
14765;48.880;800
14766;48.883;440
14767;48.887;378
14768;48.890;485
14769;48.894;2682
14770;48.897;399
14771;48.900;456
14772;48.903;2404
14773;48.907;375
14774;48.910;357
14775;48.913;511
14776;48.917;574
14777;48.920;400
14778;48.923;419
14779;48.927;722
14780;48.930;356
14781;48.933;459
14782;48.937;525
14783;48.940;505
14784;48.943;419
14785;48.946;425
14786;48.950;550
14787;48.953;523
14788;48.956;442
14789;48.960;544
14790;48.963;804
14791;48.966;444
14792;48.970;413
14793;48.973;381
14794;48.976;352
14795;48.979;565
14796;48.983;452
14797;48.986;357
14798;48.989;359
14799;48.993;445
14800;48.996;575
14801;48.999;447
14802;49.003;387
14803;49.006;453
14804;49.009;708
14805;49.013;311
14806;49.016;754
14807;49.019;544
14808;49.022;414
14809;49.026;425
14810;49.029;446
14811;49.032;557
14812;49.036;678
14813;49.039;443
14814;49.042;633
14815;49.046;414
14816;49.049;2268
14817;49.052;436
14818;49.056;378
14819;49.059;397
14820;49.062;488
14821;49.065;347
14822;49.069;483
14823;49.072;894
14824;49.075;464
14825;49.079;462
14826;49.082;598
14827;49.085;444
14828;49.089;535
14829;49.092;418
14830;49.095;527
14831;49.098;486
14832;49.102;479
14833;49.105;375
14834;49.108;442
14835;49.112;410
14836;49.115;449
14837;49.118;506
14838;49.122;513
14839;49.125;461
14840;49.128;431
14841;49.132;362
14842;49.135;484
14843;49.138;488
14844;49.142;558
14845;49.145;574
14846;49.148;628
14847;49.152;563
14848;49.155;630
14849;49.158;550
14850;49.161;401
14851;49.165;436
14852;49.168;2787
14853;49.171;455
14854;49.175;379
14855;49.178;362
14856;49.181;501
14857;49.185;399
14858;49.188;378
14859;49.191;1595
14860;49.195;392
14861;49.198;328
14862;49.201;410
14863;49.204;454
14864;49.208;441
14865;49.211;389
14866;49.214;680
14867;49.218;406
14868;49.221;582
14869;49.224;338
14870;49.228;602
14871;49.231;449
14872;49.234;552
14873;49.237;430
14874;49.241;590
14875;49.244;481
14876;49.247;364
14877;49.251;337
14878;49.254;969
14879;49.257;391
14880;49.261;496
14881;49.264;540
14882;49.267;391
14883;49.271;334
14884;49.274;484
14885;49.277;2710
14886;49.280;353
14887;49.284;356
14888;49.287;669
14889;49.290;507
14890;49.294;410
14891;49.297;409
14892;49.300;478
14893;49.304;523
14894;49.307;459
14895;49.310;493
14896;49.313;492
14897;49.317;439
14898;49.320;508
14899;49.323;509
14900;49.327;443
14901;49.330;417
14902;49.333;319
14903;49.337;551
14904;49.340;492
14905;49.343;366
14906;49.347;436
14907;49.350;484
14908;49.353;438
14909;49.356;528
14910;49.360;413
14911;49.363;356
14912;49.366;378
14913;49.370;626
14914;49.373;579
14915;49.376;574
14916;49.380;462
14917;49.383;448
14918;49.386;294
14919;49.390;309
14920;49.393;374
14921;49.397;368
14922;49.400;491
14923;49.403;625
14924;49.407;405
14925;49.410;593
14926;49.413;371
14927;49.416;762
14928;49.420;492
14929;49.423;342
14930;49.426;348
14931;49.430;276
14932;49.433;325
14933;49.436;411
14934;49.440;517
14935;49.443;403
14936;49.446;442
14937;49.450;523
14938;49.453;426
14939;49.456;426
14940;49.459;425
14941;49.463;577
14942;49.466;511
14943;49.469;484
14944;49.473;405
14945;49.476;388
14946;49.479;396
14947;49.483;459
14948;49.486;437
14949;49.489;537
14950;49.492;348
14951;49.496;558
14952;49.499;542
14953;49.502;428
14954;49.506;544
14955;49.509;383
14956;49.512;436
14957;49.516;472
14958;49.519;428
14959;49.522;697
14960;49.526;413
14961;49.529;350
14962;49.532;500
14963;49.535;1796
14964;49.539;521
14965;49.542;448
14966;49.545;468
14967;49.549;398
14968;49.552;368
14969;49.555;366
14970;49.559;437
14971;49.562;2071
14972;49.565;508
14973;49.568;592
14974;49.572;404
14975;49.575;594
14976;49.578;458
14977;49.582;429
14978;49.585;481
14979;49.588;347
14980;49.592;404
14981;49.595;1480
14982;49.598;473
14983;49.602;496
14984;49.605;617
14985;49.608;463
14986;49.611;811
14987;49.615;497
14988;49.618;407
14989;49.621;420
14990;49.625;471
14991;49.628;467
14992;49.631;395
14993;49.635;632
14994;49.638;451
14995;49.641;457
14996;49.645;368
14997;49.648;479
14998;49.651;481
14999;49.655;358
15000;49.658;471
15001;49.661;507
15002;49.665;456
15003;49.668;408
15004;49.671;509
15005;49.674;528
15006;49.678;482
15007;49.681;446
15008;49.684;386
15009;49.688;500
15010;49.691;540
15011;49.694;381
15012;49.698;442
15013;49.701;456
15014;49.704;503
15015;49.707;627
15016;49.711;489
15017;49.714;409
15018;49.717;479
15019;49.721;610
15020;49.724;397
15021;49.727;671
15022;49.731;540
15023;49.734;473
15024;49.737;351
15025;49.741;383
15026;49.744;424
15027;49.747;404
15028;49.750;493
15029;49.754;447
15030;49.757;467
15031;49.760;358
15032;49.764;611
15033;49.767;527
15034;49.770;381
15035;49.774;498
15036;49.777;469
15037;49.780;403
15038;49.784;384
15039;49.787;500
15040;49.790;2441
15041;49.793;458
15042;49.797;3130
15043;49.800;669
15044;49.803;404
15045;49.807;450
15046;49.810;399
15047;49.813;385
15048;49.817;427
15049;49.820;377
15050;49.823;526
15051;49.826;406
15052;49.830;360
15053;49.833;377
15054;49.836;483
15055;49.840;264
15056;49.843;379
15057;49.846;350
15058;49.850;264
15059;49.853;328
15060;49.856;487
15061;49.860;464
15062;49.863;507
15063;49.866;1026
15064;49.869;343
15065;49.873;352
15066;49.876;778
15067;49.879;692
15068;49.883;381
15069;49.886;372
15070;49.889;453
15071;49.893;368
15072;49.896;444
15073;49.899;378
15074;49.903;419
15075;49.906;417
15076;49.909;343
15077;49.913;431
15078;49.916;494
15079;49.919;642
15080;49.922;535
15081;49.926;348
15082;49.929;515
15083;49.932;638
15084;49.936;431
15085;49.939;461
15086;49.942;485
15087;49.946;497
15088;49.949;604
15089;49.952;509
15090;49.956;486
15091;49.959;458
15092;49.962;424
15093;49.965;473
15094;49.969;378
15095;49.972;427
15096;49.975;633
15097;49.979;508
15098;49.982;416
15099;49.985;393
15100;49.989;361
15101;49.992;353
15102;49.995;330
15103;49.999;437
15104;50.002;429
15105;50.005;423
15106;50.008;424
15107;50.012;438
15108;50.015;427
15109;50.018;511
15110;50.022;520
15111;50.025;520
15112;50.028;377
15113;50.032;473
15114;50.035;457
15115;50.038;403
15116;50.041;428
15117;50.045;282
15118;50.048;345
15119;50.051;318
15120;50.055;431
15121;50.058;392
15122;50.061;307
15123;50.065;368
15124;50.068;327
15125;50.071;1157
15126;50.075;773
15127;50.078;553
15128;50.081;397
15129;50.084;490
15130;50.088;529
15131;50.091;315
15132;50.094;408
15133;50.098;392
15134;50.101;456
15135;50.104;383
15136;50.108;457
15137;50.111;430
15138;50.114;325
15139;50.117;501
15140;50.121;584
15141;50.124;464
15142;50.127;451
15143;50.131;475
15144;50.134;465
15145;50.137;505
15146;50.141;576
15147;50.144;419
15148;50.147;539
15149;50.151;387
15150;50.154;551
15151;50.157;420
15152;50.161;405
15153;50.164;381
15154;50.167;374
15155;50.171;397
15156;50.174;430
15157;50.177;452
15158;50.180;604
15159;50.184;385
15160;50.187;335
15161;50.190;1795
15162;50.194;326
15163;50.197;348
15164;50.200;373
15165;50.204;395
15166;50.207;348
15167;50.210;361
15168;50.214;382
15169;50.217;2239
15170;50.220;481
15171;50.223;934
15172;50.227;373
15173;50.230;459
15174;50.233;427
15175;50.237;559
15176;50.240;430
15177;50.243;372
15178;50.247;275
15179;50.250;391
15180;50.253;329
15181;50.256;398
15182;50.260;319
15183;50.263;327
15184;50.266;504
15185;50.270;379
15186;50.273;492
15187;50.276;316
15188;50.280;2735
15189;50.283;379
15190;50.286;407
15191;50.290;380
15192;50.293;1945
15193;50.296;313
15194;50.299;505
15195;50.303;407
15196;50.306;354
15197;50.309;449
15198;50.313;325
15199;50.316;423
15200;50.319;473
15201;50.323;372
15202;50.326;427
15203;50.329;387
15204;50.333;2381
15205;50.336;476
15206;50.339;484
15207;50.342;317
15208;50.346;335
15209;50.349;426
15210;50.352;344
15211;50.356;574
15212;50.359;375
15213;50.362;402
15214;50.366;519
15215;50.369;364
15216;50.372;272
15217;50.375;456
15218;50.379;476
15219;50.382;618
15220;50.385;410
15221;50.389;490
15222;50.392;478
15223;50.395;338
15224;50.399;301
15225;50.402;523
15226;50.405;271
15227;50.409;298
15228;50.412;361
15229;50.415;423
15230;50.419;428
15231;50.422;314
15232;50.425;381
15233;50.429;296
15234;50.432;608
15235;50.435;462
15236;50.438;348
15237;50.442;807
15238;50.445;409
15239;50.448;334
15240;50.452;397
15241;50.455;511
15242;50.458;258
15243;50.462;360
15244;50.465;290
15245;50.468;589
15246;50.471;390
15247;50.475;907
15248;50.478;387
15249;50.481;456
15250;50.485;421
15251;50.488;381
15252;50.491;365
15253;50.495;355
15254;50.498;656
15255;50.501;302
15256;50.505;374
15257;50.508;456
15258;50.511;289
15259;50.514;340
15260;50.518;418
15261;50.521;645
15262;50.524;254
15263;50.528;455
15264;50.531;503
15265;50.534;374
15266;50.538;266
15267;50.541;497
15268;50.544;388
15269;50.548;347
15270;50.551;385
15271;50.554;430
15272;50.557;390
15273;50.561;371
15274;50.564;268
15275;50.567;261
15276;50.571;376
15277;50.574;435
15278;50.577;380
15279;50.581;436
15280;50.584;511
15281;50.587;534
15282;50.590;288
15283;50.594;309
15284;50.597;621
15285;50.600;487
15286;50.604;265
15287;50.607;414
15288;50.610;315
15289;50.614;400
15290;50.617;526
15291;50.620;415
15292;50.624;385
15293;50.627;775
15294;50.630;419
15295;50.633;361
15296;50.637;481
15297;50.640;488
15298;50.644;490
15299;50.647;444
15300;50.650;452
15301;50.654;556
15302;50.657;369
15303;50.660;498
15304;50.664;874
15305;50.667;361
15306;50.670;411
15307;50.674;355
15308;50.677;421
15309;50.680;576
15310;50.684;438
15311;50.687;313
15312;50.690;418
15313;50.693;367
15314;50.697;362
15315;50.700;495
15316;50.703;316
15317;50.707;432
15318;50.710;484
15319;50.713;364
15320;50.717;387
15321;50.720;517
15322;50.723;568
15323;50.726;391
15324;50.730;400
15325;50.733;302
15326;50.736;479
15327;50.740;323
15328;50.743;595
15329;50.746;573
15330;50.750;317
15331;50.753;521
15332;50.756;716
15333;50.760;505
15334;50.763;365
15335;50.766;1134
15336;50.769;424
15337;50.773;627
15338;50.776;302
15339;50.779;411
15340;50.783;427
15341;50.786;324
15342;50.789;381
15343;50.793;342
15344;50.796;556
15345;50.799;663
15346;50.803;264
15347;50.806;411
15348;50.809;514
15349;50.812;381
15350;50.816;427
15351;50.819;1272
15352;50.822;453
15353;50.826;460
15354;50.829;338
15355;50.832;521
15356;50.836;479
15357;50.839;350
15358;50.842;319
15359;50.845;435
15360;50.849;371
15361;50.852;409
15362;50.855;594
15363;50.859;364
15364;50.862;1504
15365;50.865;397
15366;50.869;496
15367;50.872;388
15368;50.875;397
15369;50.879;542
15370;50.882;287
15371;50.885;327
15372;50.888;369
15373;50.892;229
15374;50.895;498
15375;50.899;620
15376;50.902;448
15377;50.905;308
15378;50.908;335
15379;50.912;603
15380;50.915;479
15381;50.918;377
15382;50.922;396
15383;50.925;440
15384;50.928;377
15385;50.932;548
15386;50.935;345
15387;50.938;465
15388;50.942;424
15389;50.945;387
15390;50.948;366
15391;50.951;462
15392;50.955;425
15393;50.958;338
15394;50.961;372
15395;50.965;484
15396;50.968;515
15397;50.971;374
15398;50.975;394
15399;50.978;459
15400;50.981;367
15401;50.984;742
15402;50.988;282
15403;50.991;374
15404;50.994;454
15405;50.998;409
15406;51.001;452
15407;51.004;418
15408;51.008;640
15409;51.011;352
15410;51.014;471
15411;51.018;445
15412;51.021;372
15413;51.024;385
15414;51.027;514
15415;51.031;2870
15416;51.034;386
15417;51.037;330
15418;51.041;396
15419;51.044;480
15420;51.047;432
15421;51.051;283
15422;51.054;543
15423;51.057;626
15424;51.060;305
15425;51.064;388
15426;51.067;472
15427;51.070;328
15428;51.074;379
15429;51.077;350
15430;51.080;315
15431;51.084;1356
15432;51.087;424
15433;51.090;383
15434;51.094;1480
15435;51.097;375
15436;51.100;764
15437;51.103;589
15438;51.107;609
15439;51.110;425
15440;51.113;1478
15441;51.117;587
15442;51.120;411
15443;51.123;451
15444;51.127;391
15445;51.130;419
15446;51.133;297
15447;51.137;376
15448;51.140;508
15449;51.143;434
15450;51.147;364
15451;51.150;351
15452;51.153;385
15453;51.157;663
15454;51.160;515
15455;51.163;436
15456;51.166;455
15457;51.170;540
15458;51.173;363
15459;51.176;332
15460;51.180;519
15461;51.183;350
15462;51.186;367
15463;51.190;345
15464;51.193;335
15465;51.196;571
15466;51.199;436
15467;51.203;409
15468;51.206;408
15469;51.209;476
15470;51.213;384
15471;51.216;438
15472;51.219;399
15473;51.223;490
15474;51.226;353
15475;51.229;372
15476;51.233;395
15477;51.236;471
15478;51.239;345
15479;51.242;333
15480;51.246;435
15481;51.249;563
15482;51.252;454
15483;51.256;477
15484;51.259;551
15485;51.262;504
15486;51.266;320
15487;51.269;635
15488;51.272;413
15489;51.276;382
15490;51.279;407
15491;51.282;319
15492;51.285;347
15493;51.289;505
15494;51.292;405
15495;51.295;415
15496;51.299;315
15497;51.302;472
15498;51.305;465
15499;51.309;2468
15500;51.312;602
15501;51.315;579
15502;51.318;340
15503;51.322;504
15504;51.325;413
15505;51.328;505
15506;51.332;364
15507;51.335;339
15508;51.338;423
15509;51.342;432
15510;51.345;457
15511;51.348;404
15512;51.352;345
15513;51.355;397
15514;51.358;387
15515;51.361;558
15516;51.365;443
15517;51.368;455
15518;51.371;759
15519;51.375;420
15520;51.378;738
15521;51.381;447
15522;51.385;475
15523;51.388;621
15524;51.391;516
15525;51.395;451
15526;51.398;793
15527;51.401;383
15528;51.405;366
15529;51.408;403
15530;51.411;635
15531;51.414;381
15532;51.418;327
15533;51.421;514
15534;51.424;374
15535;51.428;438
15536;51.431;537
15537;51.434;362
15538;51.438;459
15539;51.441;504
15540;51.444;539
15541;51.448;338
15542;51.451;539
15543;51.454;404
15544;51.457;505
15545;51.461;531
15546;51.464;614
15547;51.467;498
15548;51.471;490
15549;51.474;544
15550;51.477;338
15551;51.481;490
15552;51.484;442
15553;51.487;402
15554;51.491;391
15555;51.494;482
15556;51.497;483
15557;51.500;444
15558;51.504;421
15559;51.507;315
15560;51.510;432
15561;51.514;326
15562;51.517;433
15563;51.520;438
15564;51.524;347
15565;51.527;498
15566;51.530;398
15567;51.533;574
15568;51.537;473
15569;51.540;324
15570;51.543;590
15571;51.547;536
15572;51.550;382
15573;51.553;466
15574;51.557;365
15575;51.560;332
15576;51.563;394
15577;51.567;316
15578;51.570;350
15579;51.573;427
15580;51.576;312
15581;51.580;344
15582;51.583;417
15583;51.586;579
15584;51.590;411
15585;51.593;337
15586;51.596;550
15587;51.600;414
15588;51.603;701
15589;51.606;317
15590;51.610;336
15591;51.613;446
15592;51.616;369
15593;51.619;357
15594;51.623;396
15595;51.626;373
15596;51.629;361
15597;51.633;451
15598;51.636;369
15599;51.639;404
15600;51.643;530
15601;51.646;392
15602;51.649;358
15603;51.653;439
15604;51.656;375
15605;51.659;250
15606;51.663;346
15607;51.666;409
15608;51.669;361
15609;51.672;359
15610;51.676;382
15611;51.679;482
15612;51.682;396
15613;51.686;431
15614;51.689;483
15615;51.692;360
15616;51.696;383
15617;51.699;361
15618;51.702;510
15619;51.706;478
15620;51.709;357
15621;51.712;2305
15622;51.715;469
15623;51.719;449
15624;51.722;504
15625;51.725;366
15626;51.729;560
15627;51.732;446
15628;51.735;400
15629;51.739;410
15630;51.742;446
15631;51.745;502
15632;51.748;490
15633;51.752;417
15634;51.755;440
15635;51.758;401
15636;51.762;698
15637;51.765;410
15638;51.768;466
15639;51.772;444
15640;51.775;410
15641;51.778;418
15642;51.782;364
15643;51.785;450
15644;51.788;507
15645;51.791;447
15646;51.795;604
15647;51.798;331
15648;51.801;442
15649;51.805;393
15650;51.808;319
15651;51.811;384
15652;51.815;398
15653;51.818;285
15654;51.821;499
15655;51.825;411
15656;51.828;668
15657;51.831;556
15658;51.834;579
15659;51.838;492
15660;51.841;471
15661;51.844;486
15662;51.848;310
15663;51.851;336
15664;51.854;459
15665;51.858;429
15666;51.861;625
15667;51.864;433
15668;51.867;431
15669;51.871;485
15670;51.874;443
15671;51.877;354
15672;51.881;497
15673;51.884;645
15674;51.887;324
15675;51.891;360
15676;51.894;395
15677;51.897;374
15678;51.901;558
15679;51.904;422
15680;51.907;388
15681;51.911;508
15682;51.914;485
15683;51.917;455
15684;51.921;756
15685;51.924;679
15686;51.927;586
15687;51.930;559
15688;51.934;379
15689;51.937;366
15690;51.940;550
15691;51.944;444
15692;51.947;450
15693;51.950;416
15694;51.954;693
15695;51.957;428
15696;51.960;426
15697;51.963;490
15698;51.967;641
15699;51.970;528
15700;51.973;633
15701;51.977;540
15702;51.980;640
15703;51.983;428
15704;51.987;362
15705;51.990;509
15706;51.993;692
15707;51.997;432
15708;52.000;497
15709;52.003;559
15710;52.006;419
15711;52.010;348
15712;52.013;451
15713;52.016;439
15714;52.020;478
15715;52.023;310
15716;52.026;403
15717;52.030;460
15718;52.033;402
15719;52.036;1032
15720;52.040;507
15721;52.043;375
15722;52.046;484
15723;52.049;535
15724;52.053;573
15725;52.056;439
15726;52.059;585
15727;52.063;444
15728;52.066;432
15729;52.069;483
15730;52.073;444
15731;52.076;677
15732;52.079;470
15733;52.082;443
15734;52.086;418
15735;52.089;469
15736;52.092;333
15737;52.096;482
15738;52.099;388
15739;52.102;474
15740;52.106;625
15741;52.109;408
15742;52.112;518
15743;52.116;530
15744;52.119;409
15745;52.122;2299
15746;52.125;379
15747;52.129;507
15748;52.132;351
15749;52.135;429
15750;52.139;561
15751;52.142;410
15752;52.145;409
15753;52.149;355
15754;52.152;620
15755;52.155;382
15756;52.159;521
15757;52.162;524
15758;52.165;2327
15759;52.169;330
15760;52.172;341
15761;52.175;343
15762;52.179;405
15763;52.182;602
15764;52.185;463
15765;52.188;366
15766;52.192;405
15767;52.195;420
15768;52.198;397
15769;52.202;413
15770;52.205;392
15771;52.208;499
15772;52.212;535
15773;52.215;612
15774;52.218;456
15775;52.221;684
15776;52.225;604
15777;52.228;478
15778;52.231;410
15779;52.235;359
15780;52.238;556
15781;52.241;504
15782;52.245;376
15783;52.248;748
15784;52.251;358
15785;52.255;368
15786;52.258;428
15787;52.261;348
15788;52.264;507
15789;52.268;357
15790;52.271;411
15791;52.274;303
15792;52.278;423
15793;52.281;423
15794;52.284;384
15795;52.288;412
15796;52.291;477
15797;52.294;422
15798;52.297;457
15799;52.301;500
15800;52.304;360
15801;52.307;344
15802;52.311;469
15803;52.314;380
15804;52.317;590
15805;52.321;402
15806;52.324;390
15807;52.327;391
15808;52.331;380
15809;52.334;354
15810;52.337;446
15811;52.340;436
15812;52.344;332
15813;52.347;347
15814;52.350;418
15815;52.354;404
15816;52.357;481
15817;52.360;403
15818;52.364;376
15819;52.367;395
15820;52.370;345
15821;52.374;403
15822;52.377;428
15823;52.380;564
15824;52.383;349
15825;52.387;397
15826;52.390;537
15827;52.394;362
15828;52.397;449
15829;52.400;552
15830;52.403;316
15831;52.407;441
15832;52.410;451
15833;52.413;511
15834;52.417;555
15835;52.420;376
15836;52.423;574
15837;52.427;429
15838;52.430;399
15839;52.433;395
15840;52.436;441
15841;52.440;456
15842;52.443;395
15843;52.446;608
15844;52.450;469
15845;52.453;422
15846;52.456;473
15847;52.460;365
15848;52.463;326
15849;52.466;438
15850;52.470;306
15851;52.473;561
15852;52.476;453
15853;52.479;478
15854;52.483;474
15855;52.486;358
15856;52.489;298
15857;52.493;459
15858;52.496;435
15859;52.499;468
15860;52.503;481
15861;52.506;359
15862;52.509;295
15863;52.513;520
15864;52.516;367
15865;52.519;552
15866;52.522;378
15867;52.526;286
15868;52.529;452
15869;52.532;442
15870;52.536;325
15871;52.539;386
15872;52.542;390
15873;52.546;496
15874;52.549;456
15875;52.552;311
15876;52.555;684
15877;52.559;485
15878;52.562;514
15879;52.565;468
15880;52.569;2084
15881;52.572;447
15882;52.575;377
15883;52.579;430
15884;52.582;411
15885;52.585;379
15886;52.589;441
15887;52.592;320
15888;52.595;430
15889;52.598;451
15890;52.602;533
15891;52.605;464
15892;52.608;428
15893;52.612;509
15894;52.615;494
15895;52.618;428
15896;52.622;468
15897;52.625;363
15898;52.628;419
15899;52.631;326
15900;52.635;452
15901;52.638;327
15902;52.642;388
15903;52.645;343
15904;52.648;395
15905;52.651;434
15906;52.655;558
15907;52.658;488
15908;52.661;387
15909;52.665;563
15910;52.668;445
15911;52.671;469
15912;52.675;323
15913;52.678;529
15914;52.681;434
15915;52.685;462
15916;52.688;480
15917;52.691;462
15918;52.694;452
15919;52.698;510
15920;52.701;511
15921;52.704;417
15922;52.708;386
15923;52.711;492
15924;52.714;449
15925;52.718;676
15926;52.721;475
15927;52.724;442
15928;52.728;332
15929;52.731;557
15930;52.734;330
15931;52.737;627
15932;52.741;470
15933;52.744;335
15934;52.747;710
15935;52.751;332
15936;52.754;582
15937;52.757;440
15938;52.761;335
15939;52.764;374
15940;52.767;432
15941;52.770;499
15942;52.774;605
15943;52.777;405
15944;52.780;467
15945;52.784;512
15946;52.787;507
15947;52.790;493
15948;52.794;396
15949;52.797;307
15950;52.800;355
15951;52.804;463
15952;52.807;335
15953;52.810;342
15954;52.813;732
15955;52.817;346
15956;52.820;555
15957;52.823;435
15958;52.827;573
15959;52.830;433
15960;52.833;2298
15961;52.837;609
15962;52.840;490
15963;52.843;447
15964;52.847;445
15965;52.850;434
15966;52.853;343
15967;52.856;425
15968;52.860;951
15969;52.863;419
15970;52.866;354
15971;52.870;445
15972;52.873;499
15973;52.876;582
15974;52.880;428
15975;52.883;384
15976;52.886;376
15977;52.889;522
15978;52.893;330
15979;52.896;853
15980;52.900;288
15981;52.903;430
15982;52.906;262
15983;52.909;366
15984;52.913;400
15985;52.916;1772
15986;52.919;417
15987;52.923;349
15988;52.926;383
15989;52.929;443
15990;52.933;405
15991;52.936;507
15992;52.939;379
15993;52.943;382
15994;52.946;296
15995;52.949;604
15996;52.952;513
15997;52.956;566
15998;52.959;335
15999;52.962;430
16000;52.966;582
16001;52.969;388
16002;52.972;322
16003;52.976;355
16004;52.979;483
16005;52.982;584
16006;52.985;395
16007;52.989;431
16008;52.992;335
16009;52.995;654
16010;52.999;385
16011;53.002;434
16012;53.005;332
16013;53.009;309
16014;53.012;361
16015;53.015;435
16016;53.019;463
16017;53.022;381
16018;53.025;292
16019;53.028;355
16020;53.032;469
16021;53.035;450
16022;53.038;424
16023;53.042;303
16024;53.045;411
16025;53.048;416
16026;53.052;486
16027;53.055;331
16028;53.058;335
16029;53.062;410
16030;53.065;282
16031;53.068;450
16032;53.071;327
16033;53.075;246
16034;53.078;390
16035;53.081;403
16036;53.085;354
16037;53.088;554
16038;53.091;282
16039;53.095;427
16040;53.098;334
16041;53.101;493
16042;53.104;379
16043;53.108;419
16044;53.111;347
16045;53.114;485
16046;53.118;516
16047;53.121;491
16048;53.124;514
16049;53.128;283
16050;53.131;373
16051;53.134;425
16052;53.138;422
16053;53.141;1713
16054;53.144;314
16055;53.148;400
16056;53.151;502
16057;53.154;463
16058;53.158;359
16059;53.161;496
16060;53.164;388
16061;53.167;470
16062;53.171;570
16063;53.174;368
16064;53.177;343
16065;53.181;333
16066;53.184;478
16067;53.187;487
16068;53.191;386
16069;53.194;322
16070;53.197;345
16071;53.200;822
16072;53.204;436
16073;53.207;440
16074;53.210;451
16075;53.214;2566
16076;53.217;359
16077;53.220;407
16078;53.224;406
16079;53.227;469
16080;53.230;489
16081;53.234;396
16082;53.237;417
16083;53.240;378
16084;53.243;453
16085;53.247;480
16086;53.250;357
16087;53.253;429
16088;53.257;503
16089;53.260;345
16090;53.263;377
16091;53.267;366
16092;53.270;419
16093;53.273;310
16094;53.277;461
16095;53.280;442
16096;53.283;548
16097;53.286;471
16098;53.290;401
16099;53.293;479
16100;53.296;355
16101;53.300;446
16102;53.303;420
16103;53.306;527
16104;53.310;3036
16105;53.313;387
16106;53.316;486
16107;53.319;405
16108;53.323;390
16109;53.326;402
16110;53.329;439
16111;53.333;465
16112;53.336;436
16113;53.339;346
16114;53.343;481
16115;53.346;576
16116;53.349;670
16117;53.353;423
16118;53.356;334
16119;53.359;571
16120;53.362;439
16121;53.366;375
16122;53.369;701
16123;53.372;307
16124;53.376;380
16125;53.379;440
16126;53.382;358
16127;53.386;448
16128;53.389;493
16129;53.392;469
16130;53.396;430
16131;53.399;507
16132;53.402;497
16133;53.406;499
16134;53.409;788
16135;53.412;792
16136;53.416;564
16137;53.419;473
16138;53.422;435
16139;53.425;541
16140;53.429;836
16141;53.432;575
16142;53.435;503
16143;53.439;618
16144;53.442;474
16145;53.445;792
16146;53.449;419
16147;53.452;446
16148;53.455;558
16149;53.458;370
16150;53.462;406
16151;53.465;1681
16152;53.468;395
16153;53.472;392
16154;53.475;463
16155;53.478;716
16156;53.482;378
16157;53.485;338
16158;53.488;440
16159;53.492;488
16160;53.495;478
16161;53.498;374
16162;53.501;438
16163;53.505;464
16164;53.508;463
16165;53.511;418
16166;53.515;381
16167;53.518;460
16168;53.521;403
16169;53.525;708
16170;53.528;502
16171;53.531;527
16172;53.534;499
16173;53.538;403
16174;53.541;464
16175;53.544;389
16176;53.548;517
16177;53.551;421
16178;53.554;577
16179;53.558;416
16180;53.561;390
16181;53.564;363
16182;53.568;466
16183;53.571;482
16184;53.574;468
16185;53.577;800
16186;53.581;308
16187;53.584;367
16188;53.587;452
16189;53.591;299
16190;53.594;490
16191;53.597;689
16192;53.601;464
16193;53.604;351
16194;53.607;436
16195;53.611;446
16196;53.614;290
16197;53.617;410
16198;53.620;622
16199;53.624;351
16200;53.627;305
16201;53.630;2631
16202;53.634;399
16203;53.637;509
16204;53.640;421
16205;53.644;494
16206;53.647;468
16207;53.650;399
16208;53.654;511
16209;53.657;435
16210;53.660;425
16211;53.664;429
16212;53.667;447
16213;53.670;420
16214;53.673;756
16215;53.677;377
16216;53.680;537
16217;53.683;462
16218;53.687;406
16219;53.690;613
16220;53.693;375
16221;53.697;414
16222;53.700;476
16223;53.703;347
16224;53.707;342
16225;53.710;353
16226;53.713;244
16227;53.716;348
16228;53.720;1449
16229;53.723;439
16230;53.726;406
16231;53.730;552
16232;53.733;385
16233;53.736;295
16234;53.740;445
16235;53.743;498
16236;53.746;394
16237;53.750;460
16238;53.753;494
16239;53.756;451
16240;53.759;432
16241;53.763;393
16242;53.766;485
16243;53.769;431
16244;53.773;502
16245;53.776;402
16246;53.779;924
16247;53.783;734
16248;53.786;519
16249;53.789;682
16250;53.792;334
16251;53.796;331
16252;53.799;708
16253;53.802;616
16254;53.806;397
16255;53.809;507
16256;53.812;394
16257;53.816;574
16258;53.819;539
16259;53.822;472
16260;53.826;525
16261;53.829;367
16262;53.832;426
16263;53.835;2946
16264;53.839;396
16265;53.842;346
16266;53.845;307
16267;53.849;500
16268;53.852;364
16269;53.855;372
16270;53.859;504
16271;53.862;992
16272;53.865;434
16273;53.868;404
16274;53.872;486
16275;53.875;414
16276;53.878;375
16277;53.882;504
16278;53.885;391
16279;53.888;1751
16280;53.892;347
16281;53.895;502
16282;53.898;342
16283;53.902;418
16284;53.905;378
16285;53.908;366
16286;53.912;354
16287;53.915;394
16288;53.918;548
16289;53.922;578
16290;53.925;610
16291;53.928;484
16292;53.931;1957
16293;53.935;375
16294;53.938;402
16295;53.941;406
16296;53.945;345
16297;53.948;501
16298;53.951;417
16299;53.955;537
16300;53.958;361
16301;53.961;485
16302;53.965;352
16303;53.968;447
16304;53.971;440
16305;53.974;355
16306;53.978;337
16307;53.981;393
16308;53.984;435
16309;53.988;263
16310;53.991;388
16311;53.994;542
16312;53.998;421
16313;54.001;587
16314;54.004;505
16315;54.007;375
16316;54.011;346
16317;54.014;1914
16318;54.017;325
16319;54.021;433
16320;54.024;385
16321;54.027;459
16322;54.031;352
16323;54.034;304
16324;54.037;307
16325;54.041;332
16326;54.044;337
16327;54.047;360
16328;54.050;353
16329;54.054;372
16330;54.057;193
16331;54.060;318
16332;54.064;1889
16333;54.067;430
16334;54.070;453
16335;54.074;386
16336;54.077;354
16337;54.080;424
16338;54.084;428
16339;54.087;643
16340;54.090;449
16341;54.093;403
16342;54.097;488
16343;54.100;491
16344;54.103;551
16345;54.107;1733
16346;54.110;559
16347;54.113;395
16348;54.117;311
16349;54.120;456
16350;54.123;359
16351;54.126;397
16352;54.130;416
16353;54.133;411
16354;54.136;515
16355;54.140;385
16356;54.143;569
16357;54.146;418
16358;54.150;452
16359;54.153;349
16360;54.156;618
16361;54.160;455
16362;54.163;335
16363;54.166;320
16364;54.170;507
16365;54.173;553
16366;54.176;562
16367;54.180;452
16368;54.183;586
16369;54.186;376
16370;54.189;554
16371;54.193;409
16372;54.196;475
16373;54.199;459
16374;54.203;443
16375;54.206;477
16376;54.209;326
16377;54.213;428
16378;54.216;506
16379;54.219;486
16380;54.222;465
16381;54.226;729
16382;54.229;455
16383;54.232;583
16384;54.236;416
16385;54.239;329
16386;54.242;409
16387;54.246;673
16388;54.249;740
16389;54.252;429
16390;54.256;467
16391;54.259;431
16392;54.262;523
16393;54.265;374
16394;54.269;452
16395;54.272;430
16396;54.275;462
16397;54.279;476
16398;54.282;447
16399;54.285;441
16400;54.289;436
16401;54.292;507
16402;54.295;698
16403;54.299;494
16404;54.302;596
16405;54.305;559
16406;54.308;433
16407;54.312;510
16408;54.315;491
16409;54.318;656
16410;54.322;499
16411;54.325;381
16412;54.328;551
16413;54.332;566
16414;54.335;416
16415;54.338;408
16416;54.341;571
16417;54.345;534
16418;54.348;397
16419;54.351;636
16420;54.355;464
16421;54.358;473
16422;54.361;376
16423;54.365;424
16424;54.368;443
16425;54.371;513
16426;54.375;570
16427;54.378;477
16428;54.381;367
16429;54.384;1243
16430;54.388;471
16431;54.391;364
16432;54.395;354
16433;54.398;424
16434;54.401;470
16435;54.404;362
16436;54.408;424
16437;54.411;469
16438;54.414;311
16439;54.418;569
16440;54.421;582
16441;54.424;389
16442;54.428;454
16443;54.431;331
16444;54.434;437
16445;54.438;456
16446;54.441;301
16447;54.444;215
16448;54.447;425
16449;54.451;346
16450;54.454;341
16451;54.457;427
16452;54.461;497
16453;54.464;437
16454;54.467;453
16455;54.471;354
16456;54.474;301
16457;54.477;344
16458;54.480;351
16459;54.484;443
16460;54.487;455
16461;54.490;393
16462;54.494;398
16463;54.497;610
16464;54.500;432
16465;54.504;602
16466;54.507;311
16467;54.510;639
16468;54.514;542
16469;54.517;455
16470;54.520;332
16471;54.523;380
16472;54.527;489
16473;54.530;613
16474;54.533;546
16475;54.537;397
16476;54.540;456
16477;54.543;660
16478;54.547;392
16479;54.550;483
16480;54.553;614
16481;54.556;339
16482;54.560;481
16483;54.563;375
16484;54.566;367
16485;54.570;390
16486;54.573;713
16487;54.576;562
16488;54.580;411
16489;54.583;427
16490;54.586;482
16491;54.590;382
16492;54.593;518
16493;54.596;437
16494;54.599;427
16495;54.603;372
16496;54.606;481
16497;54.609;397
16498;54.613;526
16499;54.616;476
16500;54.619;462
16501;54.623;500
16502;54.626;380
16503;54.629;341
16504;54.633;518
16505;54.636;329
16506;54.639;545
16507;54.643;368
16508;54.646;425
16509;54.649;567
16510;54.653;597
16511;54.656;444
16512;54.659;597
16513;54.662;429
16514;54.666;548
16515;54.669;383
16516;54.672;510
16517;54.676;868
16518;54.679;465
16519;54.682;459
16520;54.686;499
16521;54.689;2005
16522;54.692;412
16523;54.695;397
16524;54.699;449
16525;54.702;418
16526;54.705;359
16527;54.709;353
16528;54.712;376
16529;54.715;516
16530;54.719;489
16531;54.722;570
16532;54.725;397
16533;54.729;664
16534;54.732;512
16535;54.735;597
16536;54.738;469
16537;54.742;352
16538;54.745;374
16539;54.748;585
16540;54.752;390
16541;54.755;794
16542;54.758;485
16543;54.762;375
16544;54.765;380
16545;54.768;431
16546;54.771;635
16547;54.775;463
16548;54.778;494
16549;54.781;459
16550;54.785;476
16551;54.788;412
16552;54.791;568
16553;54.795;298
16554;54.798;459
16555;54.801;360
16556;54.805;433
16557;54.808;507
16558;54.811;550
16559;54.814;407
16560;54.818;582
16561;54.821;495
16562;54.824;494
16563;54.828;512
16564;54.831;525
16565;54.834;599
16566;54.838;532
16567;54.841;508
16568;54.844;388
16569;54.848;428
16570;54.851;522
16571;54.854;551
16572;54.857;394
16573;54.861;288
16574;54.864;350
16575;54.867;298
16576;54.871;425
16577;54.874;601
16578;54.877;350
16579;54.881;452
16580;54.884;411
16581;54.887;498
16582;54.890;370
16583;54.894;450
16584;54.897;384
16585;54.901;273
16586;54.904;446
16587;54.907;366
16588;54.910;590
16589;54.914;371
16590;54.917;547
16591;54.920;359
16592;54.924;442
16593;54.927;477
16594;54.930;422
16595;54.934;332
16596;54.937;443
16597;54.940;495
16598;54.944;497
16599;54.947;439
16600;54.950;605
16601;54.953;405
16602;54.957;382
16603;54.960;296
16604;54.963;523
16605;54.967;392
16606;54.970;337
16607;54.973;463
16608;54.977;482
16609;54.980;326
16610;54.983;436
16611;54.987;517
16612;54.990;408
16613;54.993;359
16614;54.996;328
16615;55.000;351
