# Supplementary material for: Successive remodeling of IgG glycans using a solid-phase enzymatic platform
Source: Commun Biol. 2022 Apr 7;5:328. doi: 10.1038/s42003-022-03257-4 (PMC8990068; doi:10.1038/s42003-022-03257-4)
Supplement: Supplementary file 4 — Supplementary Data 1 [file 42003_2022_3257_MOESM4_ESM.zip › Source Data/Figure 3a/Figure 3a Neu and Gal and GlaNAcase.txt]

#""
#Point;X(Minutes);Y(Counts)
0;0.037;86344
1;0.040;98511
2;0.043;90058
3;0.047;92766
4;0.050;85686
5;0.053;85944
6;0.056;94810
7;0.060;91277
8;0.063;93147
9;0.066;93484
10;0.070;91703
11;0.073;88143
12;0.076;89523
13;0.080;95924
14;0.083;90253
15;0.086;92503
16;0.089;89652
17;0.093;92604
18;0.096;79992
19;0.099;86695
20;0.103;97041
21;0.106;87964
22;0.109;95592
23;0.113;89041
24;0.116;93279
25;0.119;92156
26;0.123;93107
27;0.126;93177
28;0.129;91590
29;0.132;98152
30;0.136;93144
31;0.139;90374
32;0.142;90276
33;0.146;91098
34;0.149;87742
35;0.152;93857
36;0.156;99513
37;0.159;97437
38;0.162;89623
39;0.166;101448
40;0.169;95181
41;0.172;87082
42;0.175;90302
43;0.179;96008
44;0.182;95821
45;0.185;89871
46;0.189;88296
47;0.192;96542
48;0.195;87135
49;0.199;93533
50;0.202;98813
51;0.205;82255
52;0.208;91802
53;0.212;91978
54;0.215;87621
55;0.218;98796
56;0.222;90556
57;0.225;92506
58;0.228;91474
59;0.232;84930
60;0.235;98163
61;0.238;92912
62;0.242;91541
63;0.245;91252
64;0.248;93326
65;0.251;90233
66;0.255;91283
67;0.258;96943
68;0.261;87835
69;0.265;96703
70;0.268;92901
71;0.271;90243
72;0.275;90827
73;0.278;97552
74;0.281;84669
75;0.285;86764
76;0.288;95340
77;0.291;90860
78;0.295;92471
79;0.298;93083
80;0.301;95902
81;0.305;87082
82;0.308;90834
83;0.311;98185
84;0.314;101239
85;0.318;90372
86;0.321;91660
87;0.324;91140
88;0.328;91840
89;0.331;86708
90;0.334;92883
91;0.338;92409
92;0.341;84706
93;0.344;88069
94;0.347;91679
95;0.351;91230
96;0.354;87966
97;0.357;98387
98;0.361;91035
99;0.364;87826
100;0.367;88098
101;0.371;89103
102;0.374;97115
103;0.377;88834
104;0.381;93406
105;0.384;87526
106;0.387;89923
107;0.390;98696
108;0.394;96553
109;0.397;88069
110;0.400;94624
111;0.404;91942
112;0.407;95046
113;0.410;92196
114;0.414;95835
115;0.417;95832
116;0.420;99409
117;0.423;90093
118;0.427;91535
119;0.430;91104
120;0.433;91023
121;0.437;94890
122;0.440;90003
123;0.443;91416
124;0.447;100288
125;0.450;90854
126;0.453;96623
127;0.457;99803
128;0.460;95335
129;0.463;92007
130;0.466;87443
131;0.470;93942
132;0.473;93911
133;0.476;98814
134;0.480;86020
135;0.483;89740
136;0.486;94936
137;0.490;88218
138;0.493;94303
139;0.496;91794
140;0.500;92193
141;0.503;89472
142;0.506;86334
143;0.509;99856
144;0.513;91065
145;0.516;94566
146;0.519;95320
147;0.523;104214
148;0.526;95165
149;0.529;93096
150;0.533;91469
151;0.536;92637
152;0.539;95068
153;0.543;95009
154;0.546;99263
155;0.549;94872
156;0.553;93189
157;0.556;95376
158;0.559;98075
159;0.562;97378
160;0.566;96601
161;0.569;88678
162;0.572;86833
163;0.576;95769
164;0.579;98397
165;0.582;96133
166;0.586;90699
167;0.589;88231
168;0.592;92738
169;0.596;83875
170;0.599;90803
171;0.602;94865
172;0.605;97479
173;0.609;93238
174;0.612;86666
175;0.615;100788
176;0.619;94036
177;0.622;88519
178;0.625;87809
179;0.629;91775
180;0.632;95547
181;0.635;100644
182;0.639;96609
183;0.642;83302
184;0.645;87625
185;0.648;90198
186;0.652;100405
187;0.655;89481
188;0.658;91384
189;0.662;103404
190;0.665;99703
191;0.668;89162
192;0.672;93032
193;0.675;89657
194;0.678;94407
195;0.681;95188
196;0.685;88425
197;0.688;89211
198;0.691;94163
199;0.695;91832
200;0.698;94597
201;0.701;98262
202;0.705;92692
203;0.708;95907
204;0.711;90075
205;0.715;96446
206;0.718;91604
207;0.721;92948
208;0.724;94849
209;0.728;102777
210;0.731;96918
211;0.734;96378
212;0.738;99987
213;0.741;91417
214;0.744;100224
215;0.748;87002
216;0.751;89762
217;0.754;89891
218;0.757;95923
219;0.761;98841
220;0.764;98138
221;0.767;101565
222;0.771;98090
223;0.774;103469
224;0.777;109217
225;0.781;95092
226;0.784;110862
227;0.787;115557
228;0.791;95287
229;0.794;112902
230;0.797;109093
231;0.801;111849
232;0.804;118667
233;0.807;136924
234;0.811;154681
235;0.814;166639
236;0.817;231816
237;0.820;294815
238;0.824;418516
239;0.827;651739
240;0.830;830619
241;0.834;1060454
242;0.837;1275297
243;0.840;1417453
244;0.844;1572272
245;0.847;1607040
246;0.850;1749009
247;0.854;1752652
248;0.857;1665352
249;0.860;1613661
250;0.863;1568170
251;0.867;1473690
252;0.870;1406660
253;0.873;1324498
254;0.877;1292949
255;0.880;1234040
256;0.883;1297213
257;0.887;1325459
258;0.890;1282076
259;0.893;1338065
260;0.896;1256215
261;0.900;1179320
262;0.903;1027686
263;0.906;922731
264;0.910;820855
265;0.913;698470
266;0.916;618902
267;0.920;540420
268;0.923;472005
269;0.926;418756
270;0.930;393044
271;0.933;361612
272;0.936;336208
273;0.939;345547
274;0.943;337064
275;0.946;340269
276;0.949;345944
277;0.953;343952
278;0.956;357900
279;0.959;344276
280;0.963;354375
281;0.966;360195
282;0.969;419297
283;0.973;439763
284;0.976;480911
285;0.979;513321
286;0.982;556876
287;0.986;569214
288;0.989;623484
289;0.992;1120735
290;0.996;4163796
291;0.999;8729633
292;1.002;12809938
293;1.006;14926863
294;1.009;16353658
295;1.012;17433100
296;1.015;17229476
297;1.019;18294456
298;1.022;18054048
299;1.025;17008706
300;1.029;17507208
301;1.032;17077774
302;1.035;15634097
303;1.039;14866327
304;1.042;14245555
305;1.045;13706802
306;1.049;12825635
307;1.052;11513391
308;1.055;11140466
309;1.059;10321720
310;1.062;9538723
311;1.065;8729098
312;1.069;8210604
313;1.072;7744425
314;1.075;7233644
315;1.078;6463893
316;1.082;6302065
317;1.085;6001866
318;1.088;5647848
319;1.092;5403160
320;1.095;5399215
321;1.098;5208868
322;1.102;4970293
323;1.105;5492106
324;1.108;5724002
325;1.111;6176765
326;1.115;6643118
327;1.118;7464264
328;1.121;8271902
329;1.125;9381295
330;1.128;10125685
331;1.131;11082282
332;1.135;11473239
333;1.138;12220167
334;1.141;12282890
335;1.145;13018455
336;1.148;12972668
337;1.151;13368868
338;1.154;13357082
339;1.158;13080216
340;1.161;14183961
341;1.164;14280001
342;1.168;13110388
343;1.171;14063669
344;1.174;13201442
345;1.178;13751548
346;1.181;13244630
347;1.184;13389662
348;1.188;13063000
349;1.191;12876757
350;1.194;12809806
351;1.197;12781144
352;1.201;12318624
353;1.204;11945903
354;1.207;11794504
355;1.211;11310001
356;1.214;10927502
357;1.217;10463544
358;1.221;9917019
359;1.224;9556177
360;1.227;9349594
361;1.230;8479769
362;1.234;7838884
363;1.237;7530891
364;1.240;6960959
365;1.244;6424861
366;1.247;6045203
367;1.250;5545478
368;1.254;5267348
369;1.257;4735833
370;1.260;4581685
371;1.264;4187249
372;1.267;4083656
373;1.270;3812556
374;1.273;3691813
375;1.277;3667256
376;1.280;3546539
377;1.284;3445879
378;1.287;3270351
379;1.290;3312857
380;1.293;3294522
381;1.297;3296457
382;1.300;3194707
383;1.303;3217555
384;1.307;3099722
385;1.310;3009295
386;1.313;3097348
387;1.317;2836079
388;1.320;3017632
389;1.323;2867460
390;1.326;2763958
391;1.330;2660154
392;1.333;2598810
393;1.336;2342636
394;1.340;2434651
395;1.343;2257678
396;1.346;2216764
397;1.350;2020734
398;1.353;1968570
399;1.356;1801010
400;1.360;1818176
401;1.363;1747918
402;1.366;1588651
403;1.369;1506294
404;1.373;1425540
405;1.376;1377046
406;1.379;1258459
407;1.383;1217403
408;1.386;1130295
409;1.389;1088177
410;1.393;1012166
411;1.396;1029927
412;1.399;960322
413;1.403;921245
414;1.406;888051
415;1.409;844538
416;1.412;896768
417;1.416;878804
418;1.419;874561
419;1.422;900390
420;1.426;908039
421;1.429;875706
422;1.432;880508
423;1.436;845721
424;1.439;844058
425;1.442;868604
426;1.446;832410
427;1.449;844835
428;1.452;854793
429;1.455;872473
430;1.459;822368
431;1.462;813293
432;1.465;818721
433;1.469;830941
434;1.472;785771
435;1.475;810658
436;1.479;817768
437;1.482;809688
438;1.485;791489
439;1.488;795703
440;1.492;816147
441;1.495;806633
442;1.498;801180
443;1.502;785835
444;1.505;810159
445;1.508;811221
446;1.512;804596
447;1.515;791585
448;1.518;782597
449;1.522;777439
450;1.525;780935
451;1.528;745769
452;1.532;748088
453;1.535;743422
454;1.538;740995
455;1.542;747590
456;1.545;746168
457;1.548;728816
458;1.551;716045
459;1.555;738728
460;1.558;707016
461;1.561;720809
462;1.565;726087
463;1.568;735565
464;1.571;713877
465;1.575;765081
466;1.578;741044
467;1.581;806416
468;1.585;743578
469;1.588;748382
470;1.591;774605
471;1.594;750231
472;1.598;775625
473;1.601;794962
474;1.604;782593
475;1.608;788453
476;1.611;795910
477;1.614;801613
478;1.618;791877
479;1.621;774116
480;1.624;805734
481;1.627;806568
482;1.631;819550
483;1.634;829308
484;1.637;806723
485;1.641;854982
486;1.644;843330
487;1.647;841463
488;1.651;796421
489;1.654;833173
490;1.657;855215
491;1.661;826191
492;1.664;870284
493;1.667;864283
494;1.670;856045
495;1.674;853348
496;1.677;893921
497;1.680;889261
498;1.684;894370
499;1.687;914374
500;1.690;948583
501;1.694;932871
502;1.697;914972
503;1.700;881745
504;1.703;867460
505;1.707;853182
506;1.710;886969
507;1.713;823487
508;1.717;825311
509;1.720;837498
510;1.723;795322
511;1.727;764950
512;1.730;762177
513;1.733;792609
514;1.737;798402
515;1.740;822650
516;1.743;796558
517;1.746;783477
518;1.750;705596
519;1.753;592753
520;1.756;539781
521;1.760;508604
522;1.763;548375
523;1.766;603829
524;1.770;638313
525;1.773;649649
526;1.776;652649
527;1.780;672852
528;1.783;695874
529;1.786;739604
530;1.790;770579
531;1.793;756551
532;1.796;761629
533;1.800;711750
534;1.803;641795
535;1.806;589715
536;1.809;543445
537;1.813;520322
538;1.816;500728
539;1.819;448793
540;1.823;421799
541;1.826;388883
542;1.829;365449
543;1.833;347248
544;1.836;348854
545;1.839;326923
546;1.842;324207
547;1.846;300194
548;1.849;296109
549;1.852;318536
550;1.856;280895
551;1.859;273273
552;1.862;271635
553;1.866;267377
554;1.869;266948
555;1.872;283946
556;1.876;268841
557;1.879;273133
558;1.882;282787
559;1.885;298487
560;1.889;299633
561;1.892;316453
562;1.895;338766
563;1.899;358470
564;1.902;348703
565;1.905;371572
566;1.909;393958
567;1.912;391708
568;1.915;390765
569;1.919;403070
570;1.922;406467
571;1.925;401606
572;1.928;394076
573;1.932;362644
574;1.935;368321
575;1.938;356143
576;1.942;352814
577;1.945;326206
578;1.948;340349
579;1.952;325242
580;1.955;318666
581;1.958;320325
582;1.961;311100
583;1.965;310088
584;1.968;319383
585;1.971;296471
586;1.975;297050
587;1.978;284595
588;1.981;296876
589;1.985;298977
590;1.988;284005
591;1.991;280622
592;1.995;279708
593;1.998;279976
594;2.001;274054
595;2.004;288737
596;2.008;288691
597;2.011;296508
598;2.014;291351
599;2.018;271774
600;2.021;289676
601;2.024;261773
602;2.028;283102
603;2.031;279804
604;2.034;268508
605;2.038;257854
606;2.041;260154
607;2.044;283057
608;2.048;261845
609;2.051;263418
610;2.054;254306
611;2.057;266435
612;2.061;269821
613;2.064;260629
614;2.067;266217
615;2.071;240392
616;2.074;254855
617;2.077;251196
618;2.081;261366
619;2.084;263560
620;2.087;268159
621;2.091;246232
622;2.094;253807
623;2.097;254544
624;2.100;230649
625;2.104;232230
626;2.107;228910
627;2.110;228972
628;2.114;227629
629;2.117;229850
630;2.120;214090
631;2.124;206040
632;2.127;219447
633;2.130;220233
634;2.133;217224
635;2.137;205354
636;2.140;197252
637;2.143;203859
638;2.147;205041
639;2.150;218726
640;2.153;210472
641;2.157;193167
642;2.160;190870
643;2.163;198558
644;2.167;197166
645;2.170;197891
646;2.173;205055
647;2.176;191880
648;2.180;199569
649;2.183;200665
650;2.186;205834
651;2.190;201586
652;2.193;200648
653;2.196;198459
654;2.200;189584
655;2.203;200883
656;2.206;192653
657;2.210;205123
658;2.213;190293
659;2.216;196321
660;2.219;189829
661;2.223;205295
662;2.226;191037
663;2.229;199863
664;2.233;191998
665;2.236;202538
666;2.239;201220
667;2.243;205392
668;2.246;191641
669;2.249;209213
670;2.253;195642
671;2.256;207693
672;2.259;210721
673;2.262;193733
674;2.266;187512
675;2.269;211779
676;2.272;196172
677;2.276;203487
678;2.279;209987
679;2.282;212119
680;2.286;202210
681;2.289;203549
682;2.292;208297
683;2.296;204833
684;2.299;208763
685;2.302;215862
686;2.306;207163
687;2.309;201779
688;2.312;181933
689;2.315;196910
690;2.319;202035
691;2.322;204630
692;2.325;200019
693;2.329;203625
694;2.332;198604
695;2.335;199758
696;2.339;183088
697;2.342;192893
698;2.345;201057
699;2.349;186220
700;2.352;194198
701;2.355;191079
702;2.358;193347
703;2.362;196018
704;2.365;185021
705;2.368;202507
706;2.372;179440
707;2.375;184657
708;2.378;183270
709;2.382;168781
710;2.385;189808
711;2.388;174139
712;2.391;188324
713;2.395;183010
714;2.398;188495
715;2.401;163591
716;2.405;178807
717;2.408;183916
718;2.411;163409
719;2.415;157411
720;2.418;125503
721;2.421;139175
722;2.425;149060
723;2.428;162635
724;2.431;166256
725;2.434;164890
726;2.438;161039
727;2.441;168786
728;2.444;146414
729;2.448;164054
730;2.451;146945
731;2.454;156276
732;2.458;146754
733;2.461;152605
734;2.464;153961
735;2.468;143288
736;2.471;145262
737;2.474;153428
738;2.477;149682
739;2.481;153884
740;2.484;142949
741;2.487;149347
742;2.491;143089
743;2.494;135878
744;2.497;157535
745;2.501;147352
746;2.504;132915
747;2.507;139316
748;2.510;162748
749;2.514;153567
750;2.517;149662
751;2.520;147690
752;2.524;154156
753;2.527;147253
754;2.530;136185
755;2.534;133988
756;2.537;153608
757;2.540;147784
758;2.544;151734
759;2.547;149599
760;2.550;158241
761;2.554;154910
762;2.557;157530
763;2.560;162335
764;2.564;163634
765;2.567;173758
766;2.570;184696
767;2.573;200638
768;2.577;225649
769;2.580;250555
770;2.583;276678
771;2.587;331254
772;2.590;379726
773;2.593;418748
774;2.597;439388
775;2.600;421919
776;2.603;428935
777;2.607;456533
778;2.610;477555
779;2.613;531504
780;2.616;553928
781;2.620;561358
782;2.623;555681
783;2.626;539401
784;2.630;559285
785;2.633;526453
786;2.636;522710
787;2.640;480025
788;2.643;493147
789;2.646;488655
790;2.649;500764
791;2.653;479782
792;2.656;435822
793;2.659;467926
794;2.663;455233
795;2.666;441697
796;2.669;441345
797;2.673;440608
798;2.676;429291
799;2.679;397215
800;2.683;403528
801;2.686;366491
802;2.689;374127
803;2.692;377685
804;2.696;340679
805;2.699;328508
806;2.702;296777
807;2.706;274316
808;2.709;248376
809;2.712;231943
810;2.716;219575
811;2.719;220086
812;2.722;213989
813;2.725;212933
814;2.729;204604
815;2.732;197963
816;2.735;178255
817;2.739;193340
818;2.742;179695
819;2.745;182069
820;2.749;177342
821;2.752;167140
822;2.755;163229
823;2.759;174590
824;2.762;174201
825;2.765;156224
826;2.768;168641
827;2.772;154245
828;2.775;155740
829;2.778;176046
830;2.782;150414
831;2.785;155582
832;2.789;142843
833;2.792;155881
834;2.795;150725
835;2.799;149088
836;2.802;154231
837;2.805;149433
838;2.808;143897
839;2.812;145040
840;2.815;153474
841;2.818;145107
842;2.822;147538
843;2.825;144605
844;2.828;140811
845;2.832;143178
846;2.835;149588
847;2.838;140036
848;2.842;145508
849;2.845;141107
850;2.848;148837
851;2.851;148155
852;2.855;140610
853;2.858;141942
854;2.861;137200
855;2.865;141538
856;2.868;150188
857;2.871;131119
858;2.875;137678
859;2.878;147863
860;2.881;148536
861;2.884;150147
862;2.888;147928
863;2.891;143777
864;2.894;154832
865;2.898;165867
866;2.901;161937
867;2.904;168133
868;2.908;163145
869;2.911;167820
870;2.914;171143
871;2.918;165408
872;2.921;172811
873;2.924;153104
874;2.927;160154
875;2.931;156470
876;2.934;156349
877;2.937;168172
878;2.941;149607
879;2.944;161334
880;2.947;163311
881;2.951;159461
882;2.954;150583
883;2.957;161061
884;2.960;164873
885;2.964;152990
886;2.967;161994
887;2.970;155563
888;2.974;155326
889;2.977;144133
890;2.980;152768
891;2.984;150352
892;2.987;157252
893;2.990;157236
894;2.994;149498
895;2.997;144577
896;3.000;164329
897;3.003;148829
898;3.007;159192
899;3.010;153029
900;3.013;158496
901;3.017;151297
902;3.020;150811
903;3.023;143077
904;3.027;149442
905;3.030;148673
906;3.033;149182
907;3.037;147309
908;3.040;155415
909;3.043;135173
910;3.047;142256
911;3.050;138245
912;3.053;136494
913;3.057;146004
914;3.060;142830
915;3.063;142811
916;3.066;139760
917;3.070;133982
918;3.073;123341
919;3.076;132556
920;3.080;135787
921;3.083;126033
922;3.086;128394
923;3.090;130184
924;3.093;131467
925;3.096;135138
926;3.099;139121
927;3.103;136321
928;3.106;128864
929;3.109;125278
930;3.113;137553
931;3.116;121256
932;3.119;126982
933;3.123;123204
934;3.126;135214
935;3.129;127716
936;3.133;140980
937;3.136;132259
938;3.139;132276
939;3.142;138430
940;3.146;132570
941;3.149;142283
942;3.152;143234
943;3.156;148652
944;3.159;147507
945;3.162;161012
946;3.166;170471
947;3.169;159966
948;3.172;165880
949;3.176;171399
950;3.179;179746
951;3.182;170745
952;3.185;169027
953;3.189;180206
954;3.192;165751
955;3.195;171078
956;3.199;184036
957;3.202;175082
958;3.205;176194
959;3.209;181175
960;3.212;178039
961;3.215;180137
962;3.219;171753
963;3.222;189750
964;3.225;183660
965;3.228;182667
966;3.232;188587
967;3.235;182479
968;3.238;178959
969;3.242;164871
970;3.245;177431
971;3.248;184199
972;3.252;174193
973;3.255;188575
974;3.258;173585
975;3.261;197151
976;3.265;173889
977;3.268;169372
978;3.271;188585
979;3.275;169866
980;3.278;184468
981;3.282;182224
982;3.285;171966
983;3.288;178777
984;3.292;176549
985;3.295;164412
986;3.298;169684
987;3.301;170632
988;3.305;170539
989;3.308;169069
990;3.311;164497
991;3.315;165076
992;3.318;159356
993;3.321;162626
994;3.325;153077
995;3.328;165562
996;3.331;165365
997;3.335;153883
998;3.338;158574
999;3.341;157749
1000;3.344;159920
1001;3.348;153820
1002;3.351;153895
1003;3.354;157002
1004;3.358;148531
1005;3.361;136481
1006;3.364;148959
1007;3.368;152682
1008;3.371;144934
1009;3.374;158238
1010;3.377;140866
1011;3.381;149769
1012;3.384;137784
1013;3.387;149938
1014;3.391;150255
1015;3.394;156331
1016;3.397;145598
1017;3.401;155682
1018;3.404;152444
1019;3.407;152513
1020;3.411;152653
1021;3.414;148866
1022;3.417;145985
1023;3.420;151366
1024;3.424;151106
1025;3.427;142353
1026;3.430;152071
1027;3.434;135784
1028;3.437;138558
1029;3.440;145261
1030;3.444;150651
1031;3.447;140662
1032;3.450;148016
1033;3.454;143291
1034;3.457;142689
1035;3.460;142415
1036;3.463;135702
1037;3.467;137903
1038;3.470;146136
1039;3.473;134460
1040;3.477;140164
1041;3.480;131053
1042;3.483;132598
1043;3.487;128308
1044;3.490;138594
1045;3.493;140551
1046;3.496;133306
1047;3.500;138322
1048;3.503;147351
1049;3.506;125861
1050;3.510;138301
1051;3.513;130623
1052;3.516;129044
1053;3.520;135293
1054;3.523;131013
1055;3.526;125849
1056;3.530;131379
1057;3.533;140130
1058;3.536;136250
1059;3.540;130202
1060;3.543;125621
1061;3.546;130129
1062;3.550;118683
1063;3.553;132981
1064;3.556;133677
1065;3.559;127800
1066;3.563;138726
1067;3.566;131032
1068;3.569;122131
1069;3.573;130456
1070;3.576;142167
1071;3.579;132146
1072;3.583;139034
1073;3.586;125943
1074;3.589;120696
1075;3.592;131827
1076;3.596;129118
1077;3.599;121641
1078;3.602;122787
1079;3.606;143440
1080;3.609;126141
1081;3.612;128584
1082;3.616;119847
1083;3.619;124589
1084;3.622;117708
1085;3.626;124481
1086;3.629;133694
1087;3.632;137686
1088;3.635;128959
1089;3.639;131261
1090;3.642;126253
1091;3.645;120759
1092;3.649;126595
1093;3.652;124516
1094;3.655;130328
1095;3.659;131763
1096;3.662;128536
1097;3.665;130653
1098;3.669;124218
1099;3.672;124738
1100;3.675;123220
1101;3.678;132060
1102;3.682;129392
1103;3.685;132267
1104;3.688;129738
1105;3.692;129596
1106;3.695;126374
1107;3.698;124614
1108;3.702;134662
1109;3.705;138546
1110;3.708;129360
1111;3.711;123745
1112;3.715;123341
1113;3.718;127699
1114;3.721;132258
1115;3.725;127362
1116;3.728;132687
1117;3.731;116720
1118;3.735;127256
1119;3.738;125928
1120;3.741;125708
1121;3.745;126285
1122;3.748;130250
1123;3.751;133403
1124;3.754;136887
1125;3.758;129574
1126;3.761;130819
1127;3.764;135992
1128;3.768;135836
1129;3.771;129589
1130;3.774;127806
1131;3.778;142925
1132;3.781;124361
1133;3.784;125858
1134;3.788;128877
1135;3.791;133637
1136;3.794;127264
1137;3.798;128270
1138;3.801;126226
1139;3.804;140026
1140;3.808;127373
1141;3.811;130466
1142;3.814;130829
1143;3.817;132896
1144;3.821;134197
1145;3.824;127114
1146;3.827;130300
1147;3.831;126875
1148;3.834;121412
1149;3.837;138443
1150;3.841;130915
1151;3.844;122024
1152;3.847;131033
1153;3.850;120244
1154;3.854;126229
1155;3.857;138232
1156;3.860;118499
1157;3.864;137371
1158;3.867;136135
1159;3.870;134732
1160;3.874;127371
1161;3.877;124945
1162;3.880;133053
1163;3.884;127958
1164;3.887;128726
1165;3.890;122995
1166;3.893;135381
1167;3.897;129463
1168;3.900;130509
1169;3.903;123550
1170;3.907;127845
1171;3.910;127450
1172;3.913;126820
1173;3.917;125446
1174;3.920;127801
1175;3.923;133752
1176;3.926;131793
1177;3.930;126744
1178;3.933;129713
1179;3.936;127099
1180;3.940;138886
1181;3.943;134362
1182;3.946;130632
1183;3.950;130273
1184;3.953;131276
1185;3.956;130763
1186;3.960;126893
1187;3.963;136660
1188;3.966;127178
1189;3.969;138078
1190;3.973;123744
1191;3.976;118909
1192;3.979;130573
1193;3.983;126181
1194;3.986;130179
1195;3.989;143611
1196;3.993;131142
1197;3.996;133109
1198;3.999;128488
1199;4.003;127198
1200;4.006;122474
1201;4.009;128137
1202;4.012;131737
1203;4.016;126963
1204;4.019;138193
1205;4.022;125652
1206;4.026;131058
1207;4.029;116100
1208;4.032;118535
1209;4.036;131370
1210;4.039;124769
1211;4.042;127109
1212;4.046;119477
1213;4.049;119321
1214;4.052;125745
1215;4.056;124917
1216;4.059;119283
1217;4.062;115499
1218;4.065;134869
1219;4.069;132779
1220;4.072;123025
1221;4.075;122343
1222;4.079;136345
1223;4.082;121832
1224;4.085;135110
1225;4.089;121046
1226;4.092;120807
1227;4.095;123080
1228;4.099;121862
1229;4.102;119390
1230;4.105;129842
1231;4.108;118579
1232;4.112;128715
1233;4.115;123341
1234;4.118;124740
1235;4.122;118450
1236;4.125;127185
1237;4.128;118819
1238;4.132;124723
1239;4.135;123469
1240;4.138;128615
1241;4.142;118443
1242;4.145;122404
1243;4.148;124016
1244;4.151;121773
1245;4.155;115624
1246;4.158;119234
1247;4.161;117436
1248;4.165;130500
1249;4.168;131924
1250;4.171;122600
1251;4.175;125046
1252;4.178;125250
1253;4.181;132429
1254;4.184;121544
1255;4.188;127659
1256;4.191;117270
1257;4.194;128531
1258;4.198;121672
1259;4.201;120693
1260;4.204;120063
1261;4.208;121304
1262;4.211;119319
1263;4.214;125510
1264;4.218;125009
1265;4.221;125005
1266;4.224;124715
1267;4.227;129151
1268;4.231;123528
1269;4.234;118008
1270;4.237;130314
1271;4.241;118656
1272;4.244;124654
1273;4.247;130416
1274;4.251;123101
1275;4.254;118549
1276;4.257;118705
1277;4.260;128950
1278;4.264;118025
1279;4.267;123367
1280;4.270;120923
1281;4.274;127224
1282;4.277;120653
1283;4.280;124300
1284;4.284;117953
1285;4.287;114778
1286;4.290;126273
1287;4.294;126755
1288;4.297;120076
1289;4.300;118816
1290;4.304;134192
1291;4.307;122148
1292;4.310;119289
1293;4.314;134706
1294;4.317;117912
1295;4.320;131273
1296;4.323;118235
1297;4.327;124254
1298;4.330;117757
1299;4.333;117581
1300;4.337;124238
1301;4.340;123105
1302;4.343;123623
1303;4.347;120595
1304;4.350;120848
1305;4.353;115051
1306;4.357;125497
1307;4.360;122591
1308;4.363;123843
1309;4.366;123095
1310;4.370;136234
1311;4.373;127427
1312;4.376;127337
1313;4.380;117686
1314;4.383;114867
1315;4.386;126294
1316;4.390;119098
1317;4.393;122696
1318;4.396;123971
1319;4.399;127174
1320;4.403;132474
1321;4.406;114303
1322;4.409;118859
1323;4.413;125302
1324;4.416;129112
1325;4.419;119527
1326;4.423;128641
1327;4.426;123831
1328;4.429;116505
1329;4.433;116721
1330;4.436;117760
1331;4.439;117040
1332;4.442;126798
1333;4.446;114392
1334;4.449;130311
1335;4.452;117189
1336;4.456;118509
1337;4.459;125751
1338;4.462;115624
1339;4.466;114336
1340;4.469;120073
1341;4.472;123877
1342;4.476;128749
1343;4.479;123688
1344;4.482;119496
1345;4.485;129395
1346;4.489;124042
1347;4.492;122357
1348;4.495;126081
1349;4.499;120663
1350;4.502;122989
1351;4.505;126538
1352;4.509;124473
1353;4.512;124569
1354;4.515;110108
1355;4.518;118010
1356;4.522;123609
1357;4.525;125052
1358;4.528;122073
1359;4.532;136524
1360;4.535;120318
1361;4.538;123432
1362;4.542;120907
1363;4.545;123575
1364;4.548;121942
1365;4.552;120224
1366;4.555;128169
1367;4.558;127241
1368;4.562;114509
1369;4.565;121262
1370;4.568;124307
1371;4.572;124855
1372;4.575;123617
1373;4.578;121040
1374;4.581;126286
1375;4.585;127169
1376;4.588;118218
1377;4.591;121979
1378;4.595;113653
1379;4.598;119685
1380;4.601;122623
1381;4.605;123026
1382;4.608;120790
1383;4.611;127152
1384;4.614;112532
1385;4.618;118418
1386;4.621;120239
1387;4.624;124993
1388;4.628;114306
1389;4.631;123554
1390;4.634;122364
1391;4.638;132940
1392;4.641;119263
1393;4.644;120060
1394;4.648;116865
1395;4.651;118170
1396;4.654;124974
1397;4.657;121541
1398;4.661;134218
1399;4.664;113504
1400;4.667;119173
1401;4.671;120989
1402;4.674;119779
1403;4.677;134277
1404;4.681;122631
1405;4.684;113128
1406;4.687;125517
1407;4.691;124049
1408;4.694;125608
1409;4.697;116118
1410;4.700;117847
1411;4.704;118028
1412;4.707;127652
1413;4.710;125268
1414;4.714;112617
1415;4.717;126188
1416;4.720;122700
1417;4.724;127598
1418;4.727;122590
1419;4.730;122228
1420;4.733;112766
1421;4.737;117426
1422;4.740;116295
1423;4.743;117748
1424;4.747;122541
1425;4.750;123132
1426;4.753;114772
1427;4.757;122483
1428;4.760;125387
1429;4.763;116892
1430;4.767;126016
1431;4.770;125305
1432;4.773;121067
1433;4.776;125977
1434;4.780;123403
1435;4.783;111040
1436;4.787;113266
1437;4.790;117944
1438;4.793;126253
1439;4.796;115874
1440;4.800;119770
1441;4.803;118481
1442;4.806;130953
1443;4.810;117314
1444;4.813;128415
1445;4.816;116442
1446;4.820;114964
1447;4.823;129973
1448;4.826;126223
1449;4.829;113171
1450;4.833;120763
1451;4.836;117381
1452;4.839;124190
1453;4.843;121233
1454;4.846;122617
1455;4.849;129649
1456;4.853;129114
1457;4.856;129800
1458;4.859;122121
1459;4.863;117618
1460;4.866;123668
1461;4.869;126738
1462;4.872;128866
1463;4.876;123780
1464;4.879;126007
1465;4.882;132658
1466;4.886;121531
1467;4.889;123855
1468;4.892;124974
1469;4.896;133692
1470;4.899;125997
1471;4.902;124484
1472;4.906;120749
1473;4.909;124015
1474;4.912;132676
1475;4.915;126594
1476;4.919;124212
1477;4.922;127477
1478;4.925;139724
1479;4.929;129023
1480;4.932;122310
1481;4.935;134771
1482;4.939;128266
1483;4.942;126859
1484;4.945;128498
1485;4.949;142213
1486;4.952;135397
1487;4.955;142304
1488;4.958;126575
1489;4.962;131675
1490;4.965;124720
1491;4.968;128770
1492;4.972;127987
1493;4.975;130997
1494;4.978;138943
1495;4.982;146196
1496;4.985;134458
1497;4.988;128422
1498;4.991;137130
1499;4.995;137014
1500;4.998;130920
1501;5.001;135651
1502;5.005;127893
1503;5.008;121971
1504;5.011;130771
1505;5.015;137006
1506;5.018;132344
1507;5.021;140753
1508;5.025;123366
1509;5.028;128330
1510;5.031;137570
1511;5.035;134174
1512;5.038;132794
1513;5.042;133262
1514;5.045;137495
1515;5.048;133403
1516;5.051;144834
1517;5.055;143539
1518;5.058;142016
1519;5.061;135079
1520;5.065;140442
1521;5.068;130847
1522;5.071;138491
1523;5.075;130428
1524;5.078;125532
1525;5.081;133949
1526;5.085;129865
1527;5.088;141569
1528;5.091;140185
1529;5.094;126620
1530;5.098;125344
1531;5.101;142766
1532;5.104;145604
1533;5.108;129145
1534;5.111;128142
1535;5.114;138497
1536;5.118;133945
1537;5.121;132452
1538;5.124;133972
1539;5.127;143408
1540;5.131;136550
1541;5.134;139212
1542;5.137;122144
1543;5.141;138030
1544;5.144;144712
1545;5.147;127626
1546;5.151;130200
1547;5.154;140045
1548;5.157;126938
1549;5.161;135485
1550;5.164;131293
1551;5.167;134336
1552;5.170;138522
1553;5.174;128327
1554;5.177;130994
1555;5.180;135580
1556;5.184;134940
1557;5.187;143122
1558;5.190;126341
1559;5.194;140971
1560;5.197;141987
1561;5.200;131719
1562;5.204;136182
1563;5.207;135050
1564;5.210;124821
1565;5.213;118836
1566;5.217;127010
1567;5.220;146795
1568;5.223;131903
1569;5.227;136272
1570;5.230;133421
1571;5.233;128817
1572;5.237;138473
1573;5.240;130958
1574;5.243;136768
1575;5.246;130588
1576;5.250;133274
1577;5.253;129908
1578;5.256;135004
1579;5.260;128593
1580;5.263;131464
1581;5.266;119431
1582;5.270;129401
1583;5.273;120371
1584;5.276;132627
1585;5.280;137725
1586;5.283;129946
1587;5.286;131887
1588;5.290;131399
1589;5.293;126950
1590;5.296;135561
1591;5.300;126921
1592;5.303;134238
1593;5.306;131712
1594;5.309;140558
1595;5.313;129600
1596;5.316;132662
1597;5.319;139403
1598;5.323;130714
1599;5.326;129818
1600;5.329;140100
1601;5.333;131114
1602;5.336;126761
1603;5.339;122285
1604;5.343;135643
1605;5.346;138351
1606;5.349;130203
1607;5.352;131712
1608;5.356;140528
1609;5.359;135625
1610;5.362;133433
1611;5.366;136680
1612;5.369;134155
1613;5.372;134242
1614;5.376;127644
1615;5.379;129694
1616;5.382;134383
1617;5.385;137991
1618;5.389;127162
1619;5.392;135671
1620;5.395;126706
1621;5.399;120086
1622;5.402;129010
1623;5.405;125650
1624;5.409;140193
1625;5.412;126896
1626;5.415;119980
1627;5.419;128797
1628;5.422;132196
1629;5.425;117953
1630;5.428;130344
1631;5.432;129623
1632;5.435;123131
1633;5.438;128412
1634;5.442;133728
1635;5.445;119847
1636;5.448;129704
1637;5.452;134544
1638;5.455;133568
1639;5.458;122939
1640;5.461;120539
1641;5.465;117996
1642;5.468;126416
1643;5.471;127868
1644;5.475;131577
1645;5.478;119483
1646;5.481;125326
1647;5.485;126465
1648;5.488;130818
1649;5.491;136133
1650;5.495;127717
1651;5.498;131498
1652;5.501;122810
1653;5.504;141063
1654;5.508;133248
1655;5.511;128587
1656;5.514;123894
1657;5.518;129666
1658;5.521;119695
1659;5.524;121114
1660;5.528;127600
1661;5.531;133833
1662;5.534;122537
1663;5.538;120175
1664;5.541;123828
1665;5.544;122928
1666;5.548;129334
1667;5.551;126332
1668;5.554;128445
1669;5.558;126171
1670;5.561;127361
1671;5.564;134859
1672;5.567;129482
1673;5.571;125778
1674;5.574;125988
1675;5.577;114136
1676;5.581;119964
1677;5.584;129904
1678;5.587;123752
1679;5.591;123529
1680;5.594;123441
1681;5.597;126893
1682;5.600;127982
1683;5.604;119183
1684;5.607;122534
1685;5.610;125522
1686;5.614;132669
1687;5.617;125165
1688;5.620;132204
1689;5.624;122396
1690;5.627;124176
1691;5.630;120013
1692;5.634;121921
1693;5.637;118146
1694;5.640;119178
1695;5.643;133895
1696;5.647;120360
1697;5.650;125967
1698;5.653;124864
1699;5.657;117769
1700;5.660;119820
1701;5.663;123038
1702;5.667;118273
1703;5.670;131808
1704;5.673;121147
1705;5.677;120992
1706;5.680;127657
1707;5.683;127221
1708;5.686;131293
1709;5.690;121596
1710;5.693;113691
1711;5.696;125771
1712;5.700;125819
1713;5.703;126862
1714;5.706;120590
1715;5.710;126310
1716;5.713;124190
1717;5.716;118876
1718;5.719;119831
1719;5.723;123339
1720;5.726;123061
1721;5.729;127117
1722;5.733;122218
1723;5.736;123475
1724;5.739;117960
1725;5.743;119703
1726;5.746;119851
1727;5.749;120219
1728;5.753;121277
1729;5.756;110324
1730;5.759;119232
1731;5.762;116130
1732;5.766;117426
1733;5.769;126477
1734;5.772;120215
1735;5.776;120235
1736;5.779;133337
1737;5.782;129002
1738;5.786;113086
1739;5.789;113764
1740;5.792;118924
1741;5.796;124330
1742;5.799;127910
1743;5.802;110898
1744;5.806;121972
1745;5.809;125707
1746;5.812;132512
1747;5.815;123308
1748;5.819;119256
1749;5.822;108933
1750;5.825;124694
1751;5.829;125246
1752;5.832;126577
1753;5.835;127603
1754;5.839;119811
1755;5.842;117512
1756;5.845;117875
1757;5.849;117852
1758;5.852;114942
1759;5.855;125788
1760;5.858;120314
1761;5.862;119101
1762;5.865;118700
1763;5.868;114981
1764;5.872;119495
1765;5.875;119465
1766;5.878;129759
1767;5.882;120966
1768;5.885;121351
1769;5.888;114790
1770;5.892;112901
1771;5.895;118755
1772;5.898;130617
1773;5.901;135863
1774;5.905;116663
1775;5.908;116060
1776;5.911;116932
1777;5.915;119188
1778;5.918;114068
1779;5.921;121722
1780;5.925;118331
1781;5.928;123363
1782;5.931;117110
1783;5.935;113834
1784;5.938;113512
1785;5.941;123968
1786;5.944;116188
1787;5.948;110367
1788;5.951;124675
1789;5.954;114427
1790;5.958;119927
1791;5.961;113125
1792;5.964;118633
1793;5.968;121767
1794;5.971;119696
1795;5.974;110637
1796;5.977;124073
1797;5.981;112747
1798;5.984;121500
1799;5.987;126994
1800;5.991;124159
1801;5.994;118466
1802;5.997;114552
1803;6.001;119323
1804;6.004;118268
1805;6.007;119226
1806;6.011;129760
1807;6.014;108348
1808;6.017;123373
1809;6.020;123270
1810;6.024;116102
1811;6.027;111737
1812;6.030;125638
1813;6.034;115537
1814;6.037;125064
1815;6.040;112657
1816;6.044;114050
1817;6.047;122275
1818;6.050;118977
1819;6.054;114996
1820;6.057;120240
1821;6.060;112305
1822;6.064;121216
1823;6.067;113323
1824;6.070;116950
1825;6.074;124039
1826;6.077;119477
1827;6.080;122152
1828;6.083;102571
1829;6.087;113710
1830;6.090;123066
1831;6.093;128020
1832;6.097;121225
1833;6.100;123893
1834;6.103;119277
1835;6.107;117534
1836;6.110;115100
1837;6.113;109708
1838;6.116;116654
1839;6.120;112258
1840;6.123;117023
1841;6.126;116874
1842;6.130;109545
1843;6.133;119223
1844;6.136;111655
1845;6.140;116518
1846;6.143;119991
1847;6.146;122959
1848;6.150;106855
1849;6.153;114268
1850;6.156;123068
1851;6.159;119060
1852;6.163;110175
1853;6.166;120080
1854;6.169;104316
1855;6.173;114128
1856;6.176;122246
1857;6.179;119521
1858;6.183;113353
1859;6.186;110386
1860;6.189;119368
1861;6.192;120439
1862;6.196;112226
1863;6.199;112906
1864;6.202;112080
1865;6.206;112693
1866;6.209;112843
1867;6.212;116026
1868;6.216;113560
1869;6.219;120686
1870;6.222;122102
1871;6.226;115504
1872;6.229;112497
1873;6.232;121485
1874;6.235;119593
1875;6.239;120209
1876;6.242;112659
1877;6.245;108226
1878;6.249;114901
1879;6.252;120236
1880;6.255;129409
1881;6.259;118407
1882;6.262;112505
1883;6.265;122921
1884;6.269;131177
1885;6.272;122368
1886;6.275;120459
1887;6.278;128503
1888;6.282;128542
1889;6.285;119707
1890;6.289;130250
1891;6.292;137178
1892;6.295;129516
1893;6.298;130250
1894;6.302;127993
1895;6.305;136516
1896;6.308;125908
1897;6.312;125493
1898;6.315;131804
1899;6.318;123180
1900;6.322;122489
1901;6.325;124584
1902;6.328;127259
1903;6.331;130448
1904;6.335;117348
1905;6.338;124143
1906;6.341;132383
1907;6.345;124227
1908;6.348;115553
1909;6.351;128109
1910;6.355;119622
1911;6.358;121915
1912;6.361;122116
1913;6.365;125632
1914;6.368;124877
1915;6.371;123036
1916;6.374;118961
1917;6.378;123325
1918;6.381;136957
1919;6.384;116374
1920;6.388;125080
1921;6.391;118594
1922;6.394;124206
1923;6.398;125856
1924;6.401;109735
1925;6.404;126040
1926;6.408;117887
1927;6.411;132065
1928;6.414;129371
1929;6.417;126439
1930;6.421;128390
1931;6.424;123382
1932;6.427;119419
1933;6.431;128756
1934;6.434;112794
1935;6.437;122477
1936;6.441;118342
1937;6.444;125244
1938;6.447;127959
1939;6.450;128713
1940;6.454;132391
1941;6.457;119409
1942;6.460;123320
1943;6.464;127946
1944;6.467;123418
1945;6.470;133512
1946;6.474;127275
1947;6.477;129021
1948;6.480;125704
1949;6.484;129582
1950;6.487;127784
1951;6.490;123555
1952;6.493;128863
1953;6.497;122106
1954;6.500;120122
1955;6.503;126949
1956;6.507;109964
1957;6.510;114041
1958;6.513;129763
1959;6.517;117319
1960;6.520;118464
1961;6.523;119660
1962;6.526;116940
1963;6.530;120933
1964;6.533;116705
1965;6.537;108330
1966;6.540;117427
1967;6.543;128373
1968;6.546;115772
1969;6.550;118518
1970;6.553;110145
1971;6.556;109880
1972;6.560;121538
1973;6.563;110833
1974;6.566;113182
1975;6.570;117364
1976;6.573;113970
1977;6.576;110531
1978;6.580;119385
1979;6.583;105896
1980;6.586;116296
1981;6.589;113910
1982;6.593;102358
1983;6.596;123184
1984;6.599;110437
1985;6.603;114014
1986;6.606;107049
1987;6.609;109070
1988;6.613;104938
1989;6.616;115182
1990;6.619;117796
1991;6.623;121427
1992;6.626;115100
1993;6.629;109176
1994;6.632;111634
1995;6.636;109223
1996;6.639;107023
1997;6.642;118121
1998;6.646;112780
1999;6.649;102754
2000;6.652;111506
2001;6.656;113944
2002;6.659;111721
2003;6.662;120272
2004;6.665;111242
2005;6.669;109653
2006;6.672;108521
2007;6.675;107388
2008;6.679;121942
2009;6.682;114286
2010;6.685;106938
2011;6.689;112826
2012;6.692;108330
2013;6.695;104787
2014;6.699;105802
2015;6.702;108509
2016;6.705;118327
2017;6.708;109576
2018;6.712;109961
2019;6.715;111037
2020;6.718;114108
2021;6.722;109042
2022;6.725;107544
2023;6.728;111682
2024;6.732;109812
2025;6.735;109867
2026;6.738;107590
2027;6.742;106198
2028;6.745;106801
2029;6.748;108468
2030;6.751;114196
2031;6.755;118783
2032;6.758;101574
2033;6.761;101276
2034;6.765;102954
2035;6.768;114223
2036;6.771;111706
2037;6.775;108178
2038;6.778;94942
2039;6.781;109809
2040;6.785;106741
2041;6.788;115201
2042;6.791;104935
2043;6.795;107631
2044;6.798;112634
2045;6.801;121041
2046;6.804;113492
2047;6.808;110535
2048;6.811;112814
2049;6.814;108599
2050;6.818;114988
2051;6.821;112552
2052;6.824;123595
2053;6.828;110610
2054;6.831;106181
2055;6.834;113999
2056;6.838;113247
2057;6.841;110229
2058;6.844;114673
2059;6.847;122544
2060;6.851;115505
2061;6.854;114812
2062;6.857;118208
2063;6.861;117079
2064;6.864;109664
2065;6.867;108750
2066;6.871;109377
2067;6.874;111861
2068;6.877;107594
2069;6.880;111004
2070;6.884;115900
2071;6.887;112429
2072;6.890;110798
2073;6.894;107479
2074;6.897;109203
2075;6.900;119086
2076;6.904;120813
2077;6.907;106952
2078;6.910;111394
2079;6.914;114262
2080;6.917;113999
2081;6.920;107985
2082;6.923;112643
2083;6.927;112971
2084;6.930;111937
2085;6.933;113041
2086;6.937;111583
2087;6.940;114243
2088;6.943;112824
2089;6.947;119461
2090;6.950;116562
2091;6.953;107073
2092;6.957;108752
2093;6.960;109404
2094;6.963;110953
2095;6.966;114572
2096;6.970;112793
2097;6.973;113512
2098;6.976;111274
2099;6.980;118655
2100;6.983;106445
2101;6.986;112771
2102;6.990;106111
2103;6.993;106526
2104;6.996;112773
2105;6.999;104536
2106;7.003;114972
2107;7.006;100337
2108;7.009;105650
2109;7.013;110907
2110;7.016;115265
2111;7.019;108755
2112;7.023;109657
2113;7.026;107482
2114;7.029;111887
2115;7.033;115277
2116;7.036;111037
2117;7.039;108107
2118;7.043;110670
2119;7.046;105873
2120;7.049;109154
2121;7.053;110329
2122;7.056;109604
2123;7.059;103856
2124;7.062;106442
2125;7.066;100205
2126;7.069;99204
2127;7.072;108278
2128;7.076;102533
2129;7.079;108369
2130;7.082;104183
2131;7.086;99480
2132;7.089;114316
2133;7.092;109036
2134;7.095;109451
2135;7.099;100772
2136;7.102;106193
2137;7.105;109341
2138;7.109;103920
2139;7.112;97882
2140;7.115;106639
2141;7.119;104225
2142;7.122;114771
2143;7.125;104801
2144;7.129;107919
2145;7.132;100028
2146;7.135;105785
2147;7.138;103231
2148;7.142;101158
2149;7.145;109101
2150;7.148;98904
2151;7.152;103659
2152;7.155;97640
2153;7.158;98495
2154;7.162;108773
2155;7.165;93930
2156;7.168;98655
2157;7.172;96331
2158;7.175;110030
2159;7.178;101860
2160;7.181;102353
2161;7.185;103168
2162;7.188;108526
2163;7.191;108148
2164;7.195;101823
2165;7.198;95415
2166;7.201;97960
2167;7.205;110853
2168;7.208;99219
2169;7.211;101806
2170;7.214;99391
2171;7.218;99633
2172;7.221;104346
2173;7.224;98968
2174;7.228;106577
2175;7.231;105225
2176;7.234;99138
2177;7.238;99304
2178;7.241;112861
2179;7.244;99338
2180;7.248;101499
2181;7.251;107789
2182;7.254;108786
2183;7.257;108296
2184;7.261;102714
2185;7.264;104264
2186;7.267;104524
2187;7.271;107542
2188;7.274;108345
2189;7.277;101411
2190;7.281;110767
2191;7.284;98450
2192;7.287;98221
2193;7.291;98070
2194;7.294;94042
2195;7.297;95878
2196;7.301;111974
2197;7.304;102220
2198;7.307;98123
2199;7.311;97137
2200;7.314;103771
2201;7.317;99602
2202;7.320;106049
2203;7.324;95162
2204;7.327;108024
2205;7.330;110879
2206;7.334;100047
2207;7.337;105810
2208;7.340;107733
2209;7.344;102641
2210;7.347;102651
2211;7.350;109640
2212;7.353;97138
2213;7.357;104672
2214;7.360;106532
2215;7.363;99038
2216;7.367;95121
2217;7.370;107968
2218;7.373;99890
2219;7.377;103392
2220;7.380;103984
2221;7.383;103699
2222;7.387;97374
2223;7.390;96069
2224;7.393;103720
2225;7.396;100619
2226;7.400;106681
2227;7.403;96251
2228;7.406;109925
2229;7.410;106385
2230;7.413;100242
2231;7.416;96290
2232;7.420;98408
2233;7.423;94670
2234;7.426;94189
2235;7.429;92122
2236;7.433;102580
2237;7.436;97419
2238;7.439;95861
2239;7.443;104254
2240;7.446;99521
2241;7.449;102244
2242;7.453;102936
2243;7.456;95193
2244;7.459;109647
2245;7.463;102911
2246;7.466;97806
2247;7.469;100235
2248;7.472;104772
2249;7.476;101852
2250;7.479;104428
2251;7.482;95101
2252;7.486;93763
2253;7.489;101624
2254;7.492;106128
2255;7.496;105694
2256;7.499;106013
2257;7.502;96886
2258;7.506;104348
2259;7.509;101495
2260;7.512;108495
2261;7.515;108309
2262;7.519;101680
2263;7.522;104586
2264;7.525;95485
2265;7.529;89675
2266;7.532;104857
2267;7.535;99563
2268;7.539;99164
2269;7.542;100201
2270;7.545;106893
2271;7.549;103740
2272;7.552;105082
2273;7.555;95930
2274;7.559;109451
2275;7.562;103758
2276;7.565;95361
2277;7.568;104544
2278;7.572;98804
2279;7.575;102513
2280;7.578;102212
2281;7.582;104042
2282;7.585;102118
2283;7.588;100903
2284;7.592;102483
2285;7.595;101640
2286;7.598;100091
2287;7.602;102613
2288;7.605;104597
2289;7.608;97624
2290;7.611;101222
2291;7.615;102234
2292;7.618;108636
2293;7.621;107190
2294;7.625;112200
2295;7.628;98331
2296;7.631;99472
2297;7.635;101835
2298;7.638;98619
2299;7.641;104038
2300;7.645;105223
2301;7.648;110795
2302;7.651;100141
2303;7.654;105722
2304;7.658;108999
2305;7.661;102221
2306;7.664;111585
2307;7.668;97360
2308;7.671;106179
2309;7.674;101793
2310;7.678;103245
2311;7.681;104177
2312;7.684;99723
2313;7.687;105754
2314;7.691;105065
2315;7.694;103219
2316;7.697;104141
2317;7.701;102168
2318;7.704;94733
2319;7.707;91959
2320;7.711;98570
2321;7.714;111567
2322;7.717;103175
2323;7.721;91946
2324;7.724;102718
2325;7.727;101743
2326;7.730;105010
2327;7.734;101755
2328;7.737;94763
2329;7.740;103270
2330;7.744;103273
2331;7.747;103335
2332;7.750;94970
2333;7.754;99670
2334;7.757;109103
2335;7.760;94524
2336;7.763;106129
2337;7.767;104731
2338;7.770;108052
2339;7.773;99232
2340;7.777;103538
2341;7.780;107446
2342;7.783;92878
2343;7.787;100331
2344;7.790;99857
2345;7.793;95383
2346;7.797;99228
2347;7.800;99102
2348;7.803;93815
2349;7.807;107656
2350;7.810;105832
2351;7.813;98995
2352;7.817;101686
2353;7.820;109908
2354;7.823;100336
2355;7.826;110907
2356;7.830;99547
2357;7.833;105016
2358;7.836;96156
2359;7.840;92073
2360;7.843;106837
2361;7.846;94448
2362;7.850;105147
2363;7.853;94389
2364;7.856;102360
2365;7.860;95334
2366;7.863;99559
2367;7.866;98847
2368;7.869;100448
2369;7.873;91238
2370;7.876;91128
2371;7.879;98328
2372;7.883;100278
2373;7.886;101918
2374;7.889;98037
2375;7.893;103520
2376;7.896;95642
2377;7.899;89703
2378;7.902;102238
2379;7.906;88869
2380;7.909;104688
2381;7.912;99681
2382;7.916;104781
2383;7.919;98103
2384;7.922;102823
2385;7.926;101496
2386;7.929;104892
2387;7.932;103038
2388;7.936;97635
2389;7.939;98280
2390;7.942;102569
2391;7.945;101094
2392;7.949;102891
2393;7.952;104421
2394;7.955;107741
2395;7.959;96256
2396;7.962;98815
2397;7.965;97202
2398;7.969;107691
2399;7.972;97800
2400;7.975;101206
2401;7.979;100729
2402;7.982;93272
2403;7.985;94806
2404;7.988;103119
2405;7.992;104278
2406;7.995;97866
2407;7.998;106094
2408;8.002;103675
2409;8.005;107027
2410;8.008;101817
2411;8.012;98676
2412;8.015;103515
2413;8.018;99331
2414;8.021;92844
2415;8.025;91416
2416;8.028;93021
2417;8.032;100551
2418;8.035;106803
2419;8.038;94406
2420;8.042;94035
2421;8.045;91259
2422;8.048;100804
2423;8.052;96807
2424;8.055;97995
2425;8.058;105138
2426;8.062;100887
2427;8.065;103041
2428;8.068;101575
2429;8.072;89343
2430;8.075;93962
2431;8.078;94997
2432;8.081;96826
2433;8.085;92453
2434;8.088;94096
2435;8.091;109355
2436;8.095;98544
2437;8.098;94214
2438;8.101;87601
2439;8.105;95314
2440;8.108;98835
2441;8.111;98682
2442;8.115;95766
2443;8.118;102011
2444;8.121;87101
2445;8.124;100457
2446;8.128;103830
2447;8.131;102902
2448;8.134;92532
2449;8.138;93792
2450;8.141;98530
2451;8.144;94763
2452;8.148;100603
2453;8.151;97688
2454;8.154;105378
2455;8.157;101718
2456;8.161;95040
2457;8.164;88823
2458;8.167;88007
2459;8.171;96659
2460;8.174;105870
2461;8.177;97871
2462;8.181;100885
2463;8.184;90701
2464;8.187;102719
2465;8.191;98492
2466;8.194;99330
2467;8.197;102726
2468;8.200;103737
2469;8.204;104029
2470;8.207;100081
2471;8.210;109964
2472;8.214;104311
2473;8.217;109553
2474;8.220;114580
2475;8.224;116335
2476;8.227;106326
2477;8.230;108378
2478;8.234;105252
2479;8.237;101039
2480;8.240;106053
2481;8.243;102607
2482;8.247;110873
2483;8.250;106107
2484;8.253;105122
2485;8.257;103293
2486;8.260;98104
2487;8.263;112300
2488;8.267;102890
2489;8.270;106483
2490;8.273;106352
2491;8.276;112568
2492;8.280;111402
2493;8.283;103848
2494;8.287;108309
2495;8.290;110391
2496;8.293;116598
2497;8.296;106720
2498;8.300;122503
2499;8.303;107358
2500;8.306;108086
2501;8.310;103411
2502;8.313;106492
2503;8.316;107054
2504;8.320;116209
2505;8.323;109453
2506;8.326;106916
2507;8.330;112258
2508;8.333;108306
2509;8.336;113677
2510;8.339;103534
2511;8.343;109127
2512;8.346;106235
2513;8.349;106975
2514;8.353;116381
2515;8.356;115007
2516;8.359;107807
2517;8.363;108969
2518;8.366;120121
2519;8.369;119121
2520;8.372;115810
2521;8.376;112593
2522;8.379;96125
2523;8.382;112037
2524;8.386;120135
2525;8.389;109545
2526;8.392;114346
2527;8.396;116579
2528;8.399;112143
2529;8.402;110476
2530;8.406;104422
2531;8.409;107373
2532;8.412;112288
2533;8.415;112287
2534;8.419;107528
2535;8.422;103481
2536;8.425;102733
2537;8.429;100266
2538;8.432;103064
2539;8.435;98364
2540;8.439;114138
2541;8.442;100789
2542;8.445;94801
2543;8.449;108849
2544;8.452;102882
2545;8.455;106953
2546;8.458;102662
2547;8.462;104994
2548;8.465;109667
2549;8.468;106900
2550;8.472;99572
2551;8.475;106662
2552;8.478;106120
2553;8.482;100955
2554;8.485;108779
2555;8.488;87089
2556;8.491;97500
2557;8.495;104657
2558;8.498;108196
2559;8.501;105148
2560;8.505;102301
2561;8.508;96904
2562;8.511;106324
2563;8.515;104294
2564;8.518;104262
2565;8.521;90927
2566;8.525;104022
2567;8.528;103278
2568;8.531;94511
2569;8.535;97844
2570;8.538;89092
2571;8.542;87538
2572;8.545;98417
2573;8.548;95286
2574;8.551;93830
2575;8.555;92693
2576;8.558;85329
2577;8.561;82494
2578;8.565;77679
2579;8.568;92604
2580;8.571;81117
2581;8.575;78179
2582;8.578;81817
2583;8.581;78314
2584;8.585;79316
2585;8.588;83821
2586;8.591;82663
2587;8.594;74894
2588;8.598;77597
2589;8.601;79613
2590;8.604;72519
2591;8.608;78883
2592;8.611;71445
2593;8.614;65187
2594;8.618;72492
2595;8.621;76172
2596;8.624;81029
2597;8.627;74800
2598;8.631;76807
2599;8.634;70718
2600;8.637;68844
2601;8.641;77199
2602;8.644;75483
2603;8.647;66405
2604;8.651;77931
2605;8.654;69854
2606;8.657;75443
2607;8.661;70125
2608;8.664;71025
2609;8.667;73734
2610;8.670;69604
2611;8.674;77499
2612;8.677;73526
2613;8.680;72387
2614;8.684;67574
2615;8.687;76824
2616;8.690;72976
2617;8.694;74142
2618;8.697;75363
2619;8.700;70897
2620;8.704;75066
2621;8.707;75361
2622;8.710;79199
2623;8.713;72591
2624;8.717;79742
2625;8.720;71794
2626;8.723;75049
2627;8.727;72426
2628;8.730;70005
2629;8.733;75478
2630;8.737;77084
2631;8.740;84003
2632;8.743;74784
2633;8.746;85319
2634;8.750;78205
2635;8.753;91236
2636;8.756;81698
2637;8.760;78626
2638;8.763;79761
2639;8.766;85559
2640;8.770;80804
2641;8.773;91425
2642;8.776;92216
2643;8.780;91780
2644;8.783;91064
2645;8.786;84825
2646;8.790;89539
2647;8.793;95549
2648;8.796;87962
2649;8.800;94231
2650;8.803;99281
2651;8.806;93990
2652;8.809;97606
2653;8.813;102637
2654;8.816;103486
2655;8.819;100848
2656;8.823;96810
2657;8.826;93314
2658;8.829;105117
2659;8.833;102002
2660;8.836;105863
2661;8.839;105993
2662;8.843;91266
2663;8.846;104968
2664;8.849;103466
2665;8.852;100746
2666;8.856;101295
2667;8.859;103711
2668;8.862;102860
2669;8.866;102525
2670;8.869;108411
2671;8.872;108168
2672;8.876;99568
2673;8.879;99399
2674;8.882;97906
2675;8.885;103467
2676;8.889;100577
2677;8.892;102177
2678;8.895;107941
2679;8.899;104087
2680;8.902;94469
2681;8.905;107258
2682;8.909;96655
2683;8.912;101030
2684;8.915;96399
2685;8.919;100482
2686;8.922;99071
2687;8.925;94300
2688;8.928;99075
2689;8.932;97924
2690;8.935;111948
2691;8.938;99442
2692;8.942;95731
2693;8.945;98603
2694;8.948;96729
2695;8.952;92658
2696;8.955;93028
2697;8.958;95821
2698;8.961;95727
2699;8.965;93875
2700;8.968;99049
2701;8.971;93144
2702;8.975;92783
2703;8.978;88317
2704;8.981;99078
2705;8.985;103935
2706;8.988;91992
2707;8.991;95539
2708;8.995;92154
2709;8.998;89768
2710;9.001;96352
2711;9.004;100783
2712;9.008;93368
2713;9.011;93253
2714;9.014;88031
2715;9.018;95454
2716;9.021;95789
2717;9.024;89695
2718;9.028;84372
2719;9.031;93810
2720;9.034;91858
2721;9.038;99378
2722;9.041;90638
2723;9.044;86888
2724;9.048;84297
2725;9.051;88223
2726;9.054;84976
2727;9.058;87859
2728;9.061;90630
2729;9.064;86110
2730;9.067;92987
2731;9.071;78589
2732;9.074;87503
2733;9.077;89065
2734;9.081;91042
2735;9.084;78255
2736;9.087;82502
2737;9.091;86779
2738;9.094;90555
2739;9.097;84025
2740;9.100;85861
2741;9.104;80777
2742;9.107;83823
2743;9.110;82556
2744;9.114;81914
2745;9.117;77429
2746;9.120;85448
2747;9.124;80410
2748;9.127;86951
2749;9.130;78677
2750;9.134;80642
2751;9.137;75733
2752;9.140;88283
2753;9.143;78891
2754;9.147;83236
2755;9.150;85259
2756;9.153;86122
2757;9.157;84650
2758;9.160;90944
2759;9.163;83419
2760;9.167;82941
2761;9.170;88734
2762;9.173;75625
2763;9.177;82163
2764;9.180;78899
2765;9.183;78216
2766;9.186;83035
2767;9.190;80402
2768;9.193;80872
2769;9.196;81968
2770;9.200;80230
2771;9.203;88019
2772;9.206;81673
2773;9.210;86874
2774;9.213;84563
2775;9.216;92765
2776;9.219;82195
2777;9.223;87698
2778;9.226;86906
2779;9.229;89369
2780;9.233;88777
2781;9.236;92455
2782;9.239;81814
2783;9.243;91012
2784;9.246;93319
2785;9.249;98689
2786;9.253;96220
2787;9.256;98028
2788;9.259;94263
2789;9.262;105566
2790;9.266;100043
2791;9.269;101730
2792;9.272;104372
2793;9.276;103845
2794;9.279;107209
2795;9.282;103156
2796;9.286;107335
2797;9.289;110809
2798;9.292;108082
2799;9.296;107985
2800;9.299;118841
2801;9.302;119899
2802;9.306;116490
2803;9.309;117739
2804;9.312;128166
2805;9.315;123296
2806;9.319;121264
2807;9.322;136745
2808;9.325;133225
2809;9.329;132613
2810;9.332;130950
2811;9.335;146975
2812;9.339;133662
2813;9.342;139523
2814;9.345;136185
2815;9.349;139957
2816;9.352;133743
2817;9.355;144680
2818;9.358;138232
2819;9.362;146190
2820;9.365;151513
2821;9.368;139289
2822;9.372;154110
2823;9.375;153237
2824;9.378;155466
2825;9.382;145462
2826;9.385;146784
2827;9.388;151807
2828;9.392;151318
2829;9.395;157953
2830;9.398;144667
2831;9.401;152158
2832;9.405;155786
2833;9.408;152605
2834;9.411;147974
2835;9.415;150089
2836;9.418;156626
2837;9.421;163855
2838;9.425;161721
2839;9.428;158363
2840;9.431;160288
2841;9.434;149620
2842;9.438;147882
2843;9.441;156239
2844;9.444;150052
2845;9.448;140771
2846;9.451;161097
2847;9.454;135956
2848;9.458;143900
2849;9.461;140626
2850;9.464;138931
2851;9.468;124786
2852;9.471;129526
2853;9.474;140903
2854;9.477;123581
2855;9.481;121625
2856;9.484;118000
2857;9.487;122473
2858;9.491;121211
2859;9.494;114480
2860;9.497;115228
2861;9.501;117764
2862;9.504;116811
2863;9.507;104495
2864;9.510;106649
2865;9.514;106756
2866;9.517;104121
2867;9.520;98104
2868;9.524;101532
2869;9.527;99475
2870;9.530;97608
2871;9.534;98072
2872;9.537;97534
2873;9.540;91676
2874;9.544;93234
2875;9.547;100291
2876;9.550;94968
2877;9.554;96602
2878;9.557;94472
2879;9.560;95185
2880;9.564;94005
2881;9.567;89568
2882;9.570;91937
2883;9.573;88646
2884;9.577;89321
2885;9.580;88611
2886;9.583;99076
2887;9.587;89506
2888;9.590;84746
2889;9.593;87402
2890;9.597;86316
2891;9.600;92944
2892;9.603;84140
2893;9.607;93540
2894;9.610;87084
2895;9.613;83250
2896;9.616;89543
2897;9.620;82707
2898;9.623;93084
2899;9.626;94626
2900;9.630;98208
2901;9.633;82356
2902;9.636;91809
2903;9.640;95512
2904;9.643;89119
2905;9.646;91577
2906;9.649;89163
2907;9.653;89716
2908;9.656;92496
2909;9.659;87777
2910;9.663;92698
2911;9.666;84891
2912;9.669;85291
2913;9.673;88884
2914;9.676;90103
2915;9.679;82556
2916;9.683;83103
2917;9.686;82711
2918;9.689;84312
2919;9.692;89797
2920;9.696;91994
2921;9.699;94967
2922;9.702;92854
2923;9.706;91779
2924;9.709;98984
2925;9.712;90557
2926;9.716;89555
2927;9.719;79797
2928;9.722;83323
2929;9.726;85302
2930;9.729;98686
2931;9.732;87332
2932;9.735;86673
2933;9.739;93672
2934;9.742;94900
2935;9.745;92556
2936;9.749;94398
2937;9.752;97867
2938;9.755;88967
2939;9.759;88114
2940;9.762;83525
2941;9.765;85874
2942;9.768;86663
2943;9.772;90979
2944;9.775;88788
2945;9.778;86158
2946;9.782;94100
2947;9.785;89274
2948;9.788;96056
2949;9.792;88943
2950;9.795;90481
2951;9.798;79506
2952;9.802;90216
2953;9.805;92246
2954;9.808;92257
2955;9.812;83469
2956;9.815;85255
2957;9.818;90527
2958;9.822;91164
2959;9.825;85437
2960;9.828;89983
2961;9.831;96617
2962;9.835;94740
2963;9.838;87001
2964;9.841;88430
2965;9.845;87650
2966;9.848;91679
2967;9.851;86952
2968;9.855;93132
2969;9.858;87783
2970;9.861;101106
2971;9.864;85525
2972;9.868;92444
2973;9.871;88395
2974;9.874;88014
2975;9.878;88244
2976;9.881;86317
2977;9.884;91281
2978;9.888;99997
2979;9.891;96802
2980;9.894;93288
2981;9.898;86867
2982;9.901;86804
2983;9.904;94033
2984;9.907;95726
2985;9.911;88267
2986;9.914;94819
2987;9.917;98806
2988;9.921;91868
2989;9.924;80156
2990;9.927;97453
2991;9.931;88810
2992;9.934;91454
2993;9.937;87334
2994;9.941;83053
2995;9.944;87120
2996;9.947;92380
2997;9.950;95142
2998;9.954;91822
2999;9.957;95975
3000;9.960;89368
3001;9.964;85427
3002;9.967;89781
3003;9.970;85811
3004;9.974;87034
3005;9.977;89328
3006;9.980;96523
3007;9.983;82563
3008;9.987;89029
3009;9.990;98473
3010;9.993;80721
3011;9.997;92649
3012;10.000;90334
3013;10.003;88089
3014;10.007;89051
3015;10.010;85886
3016;10.013;98019
3017;10.017;86015
3018;10.020;95776
3019;10.023;92177
3020;10.026;94873
3021;10.030;94774
3022;10.033;88550
3023;10.037;93551
3024;10.040;97203
3025;10.043;85170
3026;10.046;95599
3027;10.050;88522
3028;10.053;89471
3029;10.056;96115
3030;10.060;86855
3031;10.063;94127
3032;10.066;92704
3033;10.070;83762
3034;10.073;94694
3035;10.076;95702
3036;10.080;99359
3037;10.083;87214
3038;10.086;93526
3039;10.089;88107
3040;10.093;93023
3041;10.096;92924
3042;10.099;91229
3043;10.103;90516
3044;10.106;90902
3045;10.109;88815
3046;10.113;91782
3047;10.116;85571
3048;10.119;88482
3049;10.122;93097
3050;10.126;88627
3051;10.129;87186
3052;10.132;95306
3053;10.136;98741
3054;10.139;93751
3055;10.142;89108
3056;10.146;87509
3057;10.149;85676
3058;10.152;92482
3059;10.156;85116
3060;10.159;96125
3061;10.162;86759
3062;10.165;86835
3063;10.169;86176
3064;10.172;98545
3065;10.175;90294
3066;10.179;88982
3067;10.182;89106
3068;10.185;91668
3069;10.189;97327
3070;10.192;88931
3071;10.195;89179
3072;10.198;93018
3073;10.202;92335
3074;10.205;89053
3075;10.208;93662
3076;10.212;90287
3077;10.215;89386
3078;10.218;92690
3079;10.222;93598
3080;10.225;84521
3081;10.228;87377
3082;10.232;93732
3083;10.235;100084
3084;10.238;93495
3085;10.241;85788
3086;10.245;90822
3087;10.248;89871
3088;10.251;87328
3089;10.255;92130
3090;10.258;86606
3091;10.261;92743
3092;10.265;91161
3093;10.268;91045
3094;10.271;89107
3095;10.275;104446
3096;10.278;86658
3097;10.281;88562
3098;10.285;87568
3099;10.288;84105
3100;10.291;95374
3101;10.295;87878
3102;10.298;90966
3103;10.301;83745
3104;10.304;96472
3105;10.308;91137
3106;10.311;92497
3107;10.314;98113
3108;10.318;88351
3109;10.321;88204
3110;10.324;94836
3111;10.328;91558
3112;10.331;87653
3113;10.334;92669
3114;10.337;85448
3115;10.341;95659
3116;10.344;103047
3117;10.347;83995
3118;10.351;91236
3119;10.354;86857
3120;10.357;89782
3121;10.361;94355
3122;10.364;92551
3123;10.367;89320
3124;10.371;96924
3125;10.374;92048
3126;10.377;90283
3127;10.380;92542
3128;10.384;93577
3129;10.387;97400
3130;10.390;88188
3131;10.394;92590
3132;10.397;90680
3133;10.400;101030
3134;10.404;93090
3135;10.407;92496
3136;10.410;103405
3137;10.414;102833
3138;10.417;99519
3139;10.420;111524
3140;10.423;106082
3141;10.427;120389
3142;10.430;137650
3143;10.433;124876
3144;10.437;133589
3145;10.440;129454
3146;10.443;157304
3147;10.447;152336
3148;10.450;151005
3149;10.453;164443
3150;10.456;181755
3151;10.460;190916
3152;10.463;209821
3153;10.466;224432
3154;10.470;246730
3155;10.473;257821
3156;10.476;303821
3157;10.480;319653
3158;10.483;346777
3159;10.486;351822
3160;10.490;388091
3161;10.493;439657
3162;10.496;495213
3163;10.499;511507
3164;10.503;588166
3165;10.506;576261
3166;10.509;668944
3167;10.513;712566
3168;10.516;745283
3169;10.519;776184
3170;10.523;842711
3171;10.526;918069
3172;10.529;980171
3173;10.533;977566
3174;10.536;1036314
3175;10.539;1103653
3176;10.543;1169369
3177;10.546;1200918
3178;10.549;1279334
3179;10.552;1327350
3180;10.556;1406932
3181;10.559;1431307
3182;10.562;1496262
3183;10.566;1486828
3184;10.569;1534490
3185;10.572;1539060
3186;10.576;1634847
3187;10.579;1645301
3188;10.582;1650016
3189;10.586;1741061
3190;10.589;1718336
3191;10.592;1785515
3192;10.595;1828925
3193;10.599;1822788
3194;10.602;1840330
3195;10.605;1835192
3196;10.609;1916792
3197;10.612;1878405
3198;10.615;1890409
3199;10.619;1887995
3200;10.622;1976726
3201;10.625;2031314
3202;10.629;2037521
3203;10.632;1953981
3204;10.635;1985918
3205;10.638;1978321
3206;10.642;2050293
3207;10.645;2013673
3208;10.648;2008488
3209;10.652;1983795
3210;10.655;2087889
3211;10.658;2037081
3212;10.662;1940982
3213;10.665;1959952
3214;10.668;1921347
3215;10.671;1914637
3216;10.675;1887918
3217;10.678;1884580
3218;10.681;1820199
3219;10.685;1800413
3220;10.688;1710214
3221;10.691;1721967
3222;10.695;1670067
3223;10.698;1690966
3224;10.701;1573692
3225;10.705;1578171
3226;10.708;1519680
3227;10.711;1484607
3228;10.714;1428811
3229;10.718;1356331
3230;10.721;1271641
3231;10.724;1193295
3232;10.728;1182871
3233;10.731;1130106
3234;10.734;1044009
3235;10.738;1020041
3236;10.741;910177
3237;10.744;826940
3238;10.747;821913
3239;10.751;741142
3240;10.754;737377
3241;10.757;659902
3242;10.761;627173
3243;10.764;592444
3244;10.767;547049
3245;10.771;503208
3246;10.774;483134
3247;10.777;439554
3248;10.781;422270
3249;10.784;385006
3250;10.787;352866
3251;10.791;346551
3252;10.794;315345
3253;10.797;287351
3254;10.801;286553
3255;10.804;267186
3256;10.807;238955
3257;10.810;242614
3258;10.814;224438
3259;10.817;209630
3260;10.820;207817
3261;10.824;190067
3262;10.827;187325
3263;10.830;181982
3264;10.834;175077
3265;10.837;165661
3266;10.840;153849
3267;10.844;149083
3268;10.847;147841
3269;10.850;137526
3270;10.853;137510
3271;10.857;142027
3272;10.860;130887
3273;10.863;127547
3274;10.867;134654
3275;10.870;125154
3276;10.873;138032
3277;10.877;126460
3278;10.880;126355
3279;10.883;113818
3280;10.886;128601
3281;10.890;115558
3282;10.893;127846
3283;10.896;109725
3284;10.900;119120
3285;10.903;122610
3286;10.906;119470
3287;10.910;112370
3288;10.913;104690
3289;10.916;111263
3290;10.920;115467
3291;10.923;111521
3292;10.926;114994
3293;10.929;108362
3294;10.933;108631
3295;10.936;116586
3296;10.939;111114
3297;10.943;116089
3298;10.946;98329
3299;10.949;112387
3300;10.953;104879
3301;10.956;117190
3302;10.959;113972
3303;10.963;105625
3304;10.966;101607
3305;10.969;109271
3306;10.972;113439
3307;10.976;111592
3308;10.979;119478
3309;10.982;114698
3310;10.986;112481
3311;10.989;121634
3312;10.992;117893
3313;10.996;121509
3314;10.999;112189
3315;11.002;110495
3316;11.005;112091
3317;11.009;113707
3318;11.012;121494
3319;11.015;119390
3320;11.019;113770
3321;11.022;117950
3322;11.025;120520
3323;11.029;119796
3324;11.032;117043
3325;11.036;116886
3326;11.039;121844
3327;11.042;110444
3328;11.046;121438
3329;11.049;115839
3330;11.052;121258
3331;11.056;111800
3332;11.059;117887
3333;11.062;113573
3334;11.065;113507
3335;11.069;115604
3336;11.072;115130
3337;11.075;114950
3338;11.079;121041
3339;11.082;108400
3340;11.085;104974
3341;11.089;105192
3342;11.092;107564
3343;11.095;110481
3344;11.099;117271
3345;11.102;104315
3346;11.105;106496
3347;11.108;115605
3348;11.112;103158
3349;11.115;114209
3350;11.118;105697
3351;11.122;102075
3352;11.125;109340
3353;11.128;109423
3354;11.132;101602
3355;11.135;107456
3356;11.138;106042
3357;11.141;96585
3358;11.145;105029
3359;11.148;108235
3360;11.151;103475
3361;11.155;101272
3362;11.158;98671
3363;11.161;98411
3364;11.165;103304
3365;11.168;106505
3366;11.171;102689
3367;11.175;93283
3368;11.178;101761
3369;11.181;101249
3370;11.184;116361
3371;11.188;106354
3372;11.191;111455
3373;11.194;100792
3374;11.198;105063
3375;11.201;103374
3376;11.204;94586
3377;11.208;104956
3378;11.211;91991
3379;11.214;98350
3380;11.218;110114
3381;11.221;105802
3382;11.224;106597
3383;11.227;105072
3384;11.231;91735
3385;11.234;103493
3386;11.237;108901
3387;11.241;102587
3388;11.244;103091
3389;11.247;89109
3390;11.251;100633
3391;11.254;101219
3392;11.257;95390
3393;11.260;104524
3394;11.264;108939
3395;11.267;100182
3396;11.270;99063
3397;11.274;102924
3398;11.277;98923
3399;11.280;92162
3400;11.284;102053
3401;11.287;95231
3402;11.290;95182
3403;11.294;106350
3404;11.297;96531
3405;11.300;101814
3406;11.304;97985
3407;11.307;92718
3408;11.310;93052
3409;11.314;103918
3410;11.317;94119
3411;11.320;95927
3412;11.323;96504
3413;11.327;89694
3414;11.330;83865
3415;11.333;83069
3416;11.337;88153
3417;11.340;100078
3418;11.343;88945
3419;11.347;91240
3420;11.350;87471
3421;11.353;93131
3422;11.356;86463
3423;11.360;84385
3424;11.363;86923
3425;11.366;80264
3426;11.370;76888
3427;11.373;84240
3428;11.376;90402
3429;11.380;89152
3430;11.383;82438
3431;11.386;89239
3432;11.390;79717
3433;11.393;82418
3434;11.396;88190
3435;11.399;83149
3436;11.403;86612
3437;11.406;92948
3438;11.409;94089
3439;11.413;98125
3440;11.416;95282
3441;11.419;102238
3442;11.423;99436
3443;11.426;97830
3444;11.429;102704
3445;11.433;89564
3446;11.436;105651
3447;11.439;99704
3448;11.442;97096
3449;11.446;92873
3450;11.449;105278
3451;11.452;99814
3452;11.456;104352
3453;11.459;97548
3454;11.462;97887
3455;11.466;89565
3456;11.469;94538
3457;11.472;102831
3458;11.475;104529
3459;11.479;91982
3460;11.482;98486
3461;11.485;95425
3462;11.489;93501
3463;11.492;95255
3464;11.495;92626
3465;11.499;101015
3466;11.502;103925
3467;11.505;91912
3468;11.509;105927
3469;11.512;97785
3470;11.515;92295
3471;11.518;94730
3472;11.522;101769
3473;11.525;102213
3474;11.528;90409
3475;11.532;101718
3476;11.535;99281
3477;11.538;99830
3478;11.542;96557
3479;11.545;96539
3480;11.548;99233
3481;11.552;94969
3482;11.555;94665
3483;11.558;88159
3484;11.562;90096
3485;11.565;90452
3486;11.568;95091
3487;11.572;93332
3488;11.575;84425
3489;11.578;90976
3490;11.581;87603
3491;11.585;96177
3492;11.588;86998
3493;11.591;81748
3494;11.595;82301
3495;11.598;92725
3496;11.601;88762
3497;11.605;83396
3498;11.608;93266
3499;11.611;87679
3500;11.614;85728
3501;11.618;86271
3502;11.621;85106
3503;11.624;81268
3504;11.628;85162
3505;11.631;89291
3506;11.634;80839
3507;11.638;92693
3508;11.641;74029
3509;11.644;88138
3510;11.648;82638
3511;11.651;80392
3512;11.654;79064
3513;11.657;82972
3514;11.661;79068
3515;11.664;80033
3516;11.667;85692
3517;11.671;78223
3518;11.674;86346
3519;11.677;86578
3520;11.681;82134
3521;11.684;80067
3522;11.687;78403
3523;11.690;79632
3524;11.694;84886
3525;11.697;81859
3526;11.700;73787
3527;11.704;79464
3528;11.707;85104
3529;11.710;78601
3530;11.714;76419
3531;11.717;83116
3532;11.720;78099
3533;11.724;82538
3534;11.727;79356
3535;11.730;75758
3536;11.733;77305
3537;11.737;77269
3538;11.740;76657
3539;11.743;77064
3540;11.747;82625
3541;11.750;74886
3542;11.753;74433
3543;11.757;75483
3544;11.760;79588
3545;11.763;76100
3546;11.767;83504
3547;11.770;74639
3548;11.773;82583
3549;11.776;80915
3550;11.780;80107
3551;11.783;74253
3552;11.787;78618
3553;11.790;75310
3554;11.793;77411
3555;11.796;86186
3556;11.800;74227
3557;11.803;84635
3558;11.806;78470
3559;11.810;75381
3560;11.813;81680
3561;11.816;81646
3562;11.820;82757
3563;11.823;82548
3564;11.826;76908
3565;11.829;74578
3566;11.833;74303
3567;11.836;81464
3568;11.839;80613
3569;11.843;80253
3570;11.846;77870
3571;11.849;80651
3572;11.853;87181
3573;11.856;78657
3574;11.859;81100
3575;11.863;83135
3576;11.866;78221
3577;11.869;89640
3578;11.872;81547
3579;11.876;75203
3580;11.879;82648
3581;11.882;78025
3582;11.886;79265
3583;11.889;79735
3584;11.892;79784
3585;11.896;81826
3586;11.899;81177
3587;11.902;87490
3588;11.906;80274
3589;11.909;73816
3590;11.912;80337
3591;11.915;83755
3592;11.919;87348
3593;11.922;89228
3594;11.925;85274
3595;11.929;83401
3596;11.932;87106
3597;11.935;79970
3598;11.939;80908
3599;11.942;83093
3600;11.945;83065
3601;11.948;89356
3602;11.952;82899
3603;11.955;82789
3604;11.958;92376
3605;11.962;81726
3606;11.965;89571
3607;11.968;85358
3608;11.972;85062
3609;11.975;86254
3610;11.978;91649
3611;11.982;88102
3612;11.985;85285
3613;11.988;82750
3614;11.991;82671
3615;11.995;90276
3616;11.998;81711
3617;12.001;80564
3618;12.005;90591
3619;12.008;91198
3620;12.011;90124
3621;12.015;85134
3622;12.018;79293
3623;12.021;87434
3624;12.024;83930
3625;12.028;82385
3626;12.031;76707
3627;12.035;82541
3628;12.038;92654
3629;12.041;87390
3630;12.044;80915
3631;12.048;89771
3632;12.051;83455
3633;12.054;85078
3634;12.058;84696
3635;12.061;84492
3636;12.064;84595
3637;12.068;77050
3638;12.071;77028
3639;12.074;93652
3640;12.078;87034
3641;12.081;91459
3642;12.084;89898
3643;12.087;81908
3644;12.091;89005
3645;12.094;84665
3646;12.097;83295
3647;12.101;92335
3648;12.104;94633
3649;12.107;84978
3650;12.111;84607
3651;12.114;91621
3652;12.117;90895
3653;12.121;86685
3654;12.124;83984
3655;12.127;83139
3656;12.130;85405
3657;12.134;95423
3658;12.137;82778
3659;12.140;82222
3660;12.144;97421
3661;12.147;83882
3662;12.150;92818
3663;12.154;86593
3664;12.157;83799
3665;12.160;90566
3666;12.163;96303
3667;12.167;85812
3668;12.170;90189
3669;12.173;85569
3670;12.177;94352
3671;12.180;82951
3672;12.183;82488
3673;12.187;88813
3674;12.190;88008
3675;12.193;94294
3676;12.197;94876
3677;12.200;82197
3678;12.203;85718
3679;12.206;88680
3680;12.210;84243
3681;12.213;90302
3682;12.216;89635
3683;12.220;81206
3684;12.223;88403
3685;12.226;91426
3686;12.230;91756
3687;12.233;80155
3688;12.236;85202
3689;12.240;85036
3690;12.243;87708
3691;12.246;97430
3692;12.249;91019
3693;12.253;88751
3694;12.256;91113
3695;12.259;92160
3696;12.263;95574
3697;12.266;90227
3698;12.269;94870
3699;12.273;85083
3700;12.276;96848
3701;12.279;81580
3702;12.283;90356
3703;12.286;97654
3704;12.289;90378
3705;12.293;88886
3706;12.296;90122
3707;12.299;89447
3708;12.302;94594
3709;12.306;89177
3710;12.309;89959
3711;12.312;83383
3712;12.316;84848
3713;12.319;91160
3714;12.322;90432
3715;12.326;86848
3716;12.329;92741
3717;12.332;89172
3718;12.336;87880
3719;12.339;84537
3720;12.342;93518
3721;12.345;88262
3722;12.349;93688
3723;12.352;98231
3724;12.355;84879
3725;12.359;84332
3726;12.362;97522
3727;12.365;85764
3728;12.369;89976
3729;12.372;90209
3730;12.375;93055
3731;12.378;93288
3732;12.382;99167
3733;12.385;87034
3734;12.388;92922
3735;12.392;89437
3736;12.395;79677
3737;12.398;95972
3738;12.402;88144
3739;12.405;89793
3740;12.408;86448
3741;12.412;90140
3742;12.415;94465
3743;12.418;88459
3744;12.421;97125
3745;12.425;92466
3746;12.428;84406
3747;12.431;93634
3748;12.435;95701
3749;12.438;94140
3750;12.441;90492
3751;12.445;96125
3752;12.448;91916
3753;12.451;97044
3754;12.455;104574
3755;12.458;98428
3756;12.461;92016
3757;12.464;93383
3758;12.468;86052
3759;12.471;92929
3760;12.474;88029
3761;12.478;97632
3762;12.481;85252
3763;12.484;98789
3764;12.488;100952
3765;12.491;89180
3766;12.494;95593
3767;12.497;92328
3768;12.501;89203
3769;12.504;89521
3770;12.507;91289
3771;12.511;89420
3772;12.514;94405
3773;12.517;90036
3774;12.521;87001
3775;12.524;93934
3776;12.527;92242
3777;12.531;89885
3778;12.534;89515
3779;12.537;91107
3780;12.541;92274
3781;12.544;94291
3782;12.547;86702
3783;12.551;87344
3784;12.554;99379
3785;12.557;96809
3786;12.560;90701
3787;12.564;91578
3788;12.567;91515
3789;12.570;94325
3790;12.574;95603
3791;12.577;88586
3792;12.580;94733
3793;12.584;88123
3794;12.587;87876
3795;12.590;92500
3796;12.594;91831
3797;12.597;97957
3798;12.600;93780
3799;12.603;86662
3800;12.607;92961
3801;12.610;86396
3802;12.613;90854
3803;12.617;99144
3804;12.620;85322
3805;12.623;91674
3806;12.627;92579
3807;12.630;88734
3808;12.633;87246
3809;12.636;80599
3810;12.640;89397
3811;12.643;94468
3812;12.646;90115
3813;12.650;90347
3814;12.653;83839
3815;12.656;94110
3816;12.660;90090
3817;12.663;89381
3818;12.666;88897
3819;12.670;94441
3820;12.673;90474
3821;12.676;86220
3822;12.679;96937
3823;12.683;90997
3824;12.686;88371
3825;12.689;95821
3826;12.693;85550
3827;12.696;96687
3828;12.699;95358
3829;12.703;98088
3830;12.706;96093
3831;12.709;91670
3832;12.712;89966
3833;12.716;89638
3834;12.719;89657
3835;12.722;90762
3836;12.726;86327
3837;12.729;86361
3838;12.732;85505
3839;12.736;94014
3840;12.739;89307
3841;12.742;87878
3842;12.746;97628
3843;12.749;92970
3844;12.752;84773
3845;12.755;89409
3846;12.759;91996
3847;12.762;88791
3848;12.765;80415
3849;12.769;87733
3850;12.772;89164
3851;12.775;96898
3852;12.779;94170
3853;12.782;90922
3854;12.785;84745
3855;12.789;85955
3856;12.792;89158
3857;12.795;92514
3858;12.799;74130
3859;12.802;89782
3860;12.805;92646
3861;12.809;86014
3862;12.812;89131
3863;12.815;91568
3864;12.818;84672
3865;12.822;93296
3866;12.825;86011
3867;12.828;92758
3868;12.832;96636
3869;12.835;92361
3870;12.838;88333
3871;12.842;90183
3872;12.845;102465
3873;12.848;95198
3874;12.851;91610
3875;12.855;92551
3876;12.858;90000
3877;12.861;93920
3878;12.865;90168
3879;12.868;87512
3880;12.871;91518
3881;12.875;97682
3882;12.878;85824
3883;12.881;88933
3884;12.885;98963
3885;12.888;95055
3886;12.891;93417
3887;12.894;94244
3888;12.898;85312
3889;12.901;97533
3890;12.904;95975
3891;12.908;98991
3892;12.911;91571
3893;12.914;93661
3894;12.918;85461
3895;12.921;94831
3896;12.924;92096
3897;12.927;92440
3898;12.931;93152
3899;12.934;86758
3900;12.937;90535
3901;12.941;91237
3902;12.944;95613
3903;12.947;92457
3904;12.951;94462
3905;12.954;89515
3906;12.957;84556
3907;12.961;90330
3908;12.964;82958
3909;12.967;96325
3910;12.970;85771
3911;12.974;90698
3912;12.977;89372
3913;12.980;91433
3914;12.984;89848
3915;12.987;88225
3916;12.990;93121
3917;12.994;86284
3918;12.997;91100
3919;13.000;89823
3920;13.004;85149
3921;13.007;86562
3922;13.010;88132
3923;13.013;87090
3924;13.017;90206
3925;13.020;85796
3926;13.023;87037
3927;13.027;90737
3928;13.030;90298
3929;13.033;91751
3930;13.037;93269
3931;13.040;88287
3932;13.043;91823
3933;13.047;92870
3934;13.050;85559
3935;13.053;92779
3936;13.057;95627
3937;13.060;89108
3938;13.063;90165
3939;13.066;93546
3940;13.070;94775
3941;13.073;88621
3942;13.076;94617
3943;13.080;87687
3944;13.083;93515
3945;13.086;93917
3946;13.090;94228
3947;13.093;89924
3948;13.096;91542
3949;13.100;88352
3950;13.103;87249
3951;13.106;93660
3952;13.109;93042
3953;13.113;88922
3954;13.116;87767
3955;13.119;86027
3956;13.123;83384
3957;13.126;86742
3958;13.129;85960
3959;13.133;91593
3960;13.136;93500
3961;13.139;86684
3962;13.143;94157
3963;13.146;90834
3964;13.149;87967
3965;13.152;87632
3966;13.156;88666
3967;13.159;87114
3968;13.162;91143
3969;13.166;91480
3970;13.169;86637
3971;13.172;86256
3972;13.176;94962
3973;13.179;95781
3974;13.182;85780
3975;13.185;94306
3976;13.189;88432
3977;13.192;84274
3978;13.195;91497
3979;13.199;89252
3980;13.202;92016
3981;13.205;87539
3982;13.209;110751
3983;13.212;89391
3984;13.215;95514
3985;13.219;92329
3986;13.222;89210
3987;13.225;89206
3988;13.228;84427
3989;13.232;87745
3990;13.235;90787
3991;13.238;89225
3992;13.242;89377
3993;13.245;87783
3994;13.248;94486
3995;13.252;88675
3996;13.255;84653
3997;13.258;92967
3998;13.261;94814
3999;13.265;86105
4000;13.268;93092
4001;13.271;91826
4002;13.275;95379
4003;13.278;88341
4004;13.281;89599
4005;13.285;98804
4006;13.288;83286
4007;13.291;86597
4008;13.295;97229
4009;13.298;92670
4010;13.301;83582
4011;13.305;102075
4012;13.308;101771
4013;13.311;91347
4014;13.315;87731
4015;13.318;89220
4016;13.321;83620
4017;13.324;92961
4018;13.328;89954
4019;13.331;92267
4020;13.334;88195
4021;13.338;88401
4022;13.341;94736
4023;13.344;90216
4024;13.348;95994
4025;13.351;89287
4026;13.354;93833
4027;13.358;88605
4028;13.361;94599
4029;13.364;93629
4030;13.367;84055
4031;13.371;86764
4032;13.374;91724
4033;13.377;88491
4034;13.381;93376
4035;13.384;87017
4036;13.387;78184
4037;13.391;96401
4038;13.394;94435
4039;13.397;93745
4040;13.400;95520
4041;13.404;97039
4042;13.407;92176
4043;13.410;98748
4044;13.414;88395
4045;13.417;90124
4046;13.420;91728
4047;13.424;90858
4048;13.427;95641
4049;13.430;97739
4050;13.434;90694
4051;13.437;88937
4052;13.440;89797
4053;13.443;89919
4054;13.447;90199
4055;13.450;94204
4056;13.453;98679
4057;13.457;90094
4058;13.460;92234
4059;13.463;87048
4060;13.467;89198
4061;13.470;85290
4062;13.473;90642
4063;13.477;81409
4064;13.480;87763
4065;13.483;85736
4066;13.486;86945
4067;13.490;93078
4068;13.493;92655
4069;13.496;85872
4070;13.500;89991
4071;13.503;94810
4072;13.506;90660
4073;13.510;89789
4074;13.513;84054
4075;13.516;85864
4076;13.519;95034
4077;13.523;96692
4078;13.526;92468
4079;13.530;94732
4080;13.533;91640
4081;13.536;98237
4082;13.539;97220
4083;13.543;93194
4084;13.546;89972
4085;13.549;95256
4086;13.553;91746
4087;13.556;99641
4088;13.559;101821
4089;13.563;97834
4090;13.566;95394
4091;13.569;94032
4092;13.573;95837
4093;13.576;101829
4094;13.579;92546
4095;13.582;112339
4096;13.586;99464
4097;13.589;100297
4098;13.592;96888
4099;13.596;100365
4100;13.599;103622
4101;13.602;109962
4102;13.606;93992
4103;13.609;100235
4104;13.612;94088
4105;13.615;104861
4106;13.619;100903
4107;13.622;100408
4108;13.625;111515
4109;13.629;101699
4110;13.632;99577
4111;13.635;100578
4112;13.639;104864
4113;13.642;96917
4114;13.645;109916
4115;13.649;101972
4116;13.652;109567
4117;13.655;101902
4118;13.658;97366
4119;13.662;99549
4120;13.665;106172
4121;13.668;100661
4122;13.672;107517
4123;13.675;104571
4124;13.678;102174
4125;13.682;95286
4126;13.685;105750
4127;13.688;103186
4128;13.692;99265
4129;13.695;99673
4130;13.698;102979
4131;13.701;95106
4132;13.705;98114
4133;13.708;101093
4134;13.711;93521
4135;13.715;93297
4136;13.718;92869
4137;13.721;94931
4138;13.725;90769
4139;13.728;100706
4140;13.731;98168
4141;13.734;97273
4142;13.738;101122
4143;13.741;94515
4144;13.744;87399
4145;13.748;87611
4146;13.751;90647
4147;13.754;94669
4148;13.758;92635
4149;13.761;90295
4150;13.764;96017
4151;13.768;95352
4152;13.771;101904
4153;13.774;94526
4154;13.777;87244
4155;13.781;99970
4156;13.784;94317
4157;13.788;95083
4158;13.791;89863
4159;13.794;87004
4160;13.797;88591
4161;13.801;88802
4162;13.804;94350
4163;13.807;86425
4164;13.811;94778
4165;13.814;97602
4166;13.817;93486
4167;13.821;88975
4168;13.824;96297
4169;13.827;95934
4170;13.831;93862
4171;13.834;92451
4172;13.837;91410
4173;13.840;97207
4174;13.844;97506
4175;13.847;104012
4176;13.850;95444
4177;13.854;85055
4178;13.857;101216
4179;13.860;93138
4180;13.864;99226
4181;13.867;99915
4182;13.870;93475
4183;13.873;92141
4184;13.877;97449
4185;13.880;93705
4186;13.883;93716
4187;13.887;95897
4188;13.890;98512
4189;13.893;100585
4190;13.897;89898
4191;13.900;103852
4192;13.903;97900
4193;13.907;99543
4194;13.910;92959
4195;13.913;87043
4196;13.916;94002
4197;13.920;106253
4198;13.923;88836
4199;13.926;89673
4200;13.930;93929
4201;13.933;90711
4202;13.936;95701
4203;13.940;101603
4204;13.943;95101
4205;13.946;93621
4206;13.949;86809
4207;13.953;93375
4208;13.956;94106
4209;13.959;100395
4210;13.963;88540
4211;13.966;93441
4212;13.969;95597
4213;13.973;95546
4214;13.976;88008
4215;13.979;101712
4216;13.983;93015
4217;13.986;88552
4218;13.989;98629
4219;13.992;104695
4220;13.996;92979
4221;13.999;99684
4222;14.002;96530
4223;14.006;98332
4224;14.009;94167
4225;14.012;90855
4226;14.016;95739
4227;14.019;98268
4228;14.022;89483
4229;14.026;90050
4230;14.029;89412
4231;14.032;97937
4232;14.036;102457
4233;14.039;99221
4234;14.042;99900
4235;14.046;98919
4236;14.049;93529
4237;14.052;101131
4238;14.055;93480
4239;14.059;93367
4240;14.062;85218
4241;14.065;92471
4242;14.069;94849
4243;14.072;109190
4244;14.075;90856
4245;14.079;94694
4246;14.082;87064
4247;14.085;97360
4248;14.088;91209
4249;14.092;99267
4250;14.095;90077
4251;14.098;92034
4252;14.102;91640
4253;14.105;92710
4254;14.108;98566
4255;14.112;93150
4256;14.115;100258
4257;14.118;96293
4258;14.122;94073
4259;14.125;88602
4260;14.128;95574
4261;14.131;87893
4262;14.135;91259
4263;14.138;94903
4264;14.141;90371
4265;14.145;97467
4266;14.148;91963
4267;14.151;97939
4268;14.155;89718
4269;14.158;92928
4270;14.161;93745
4271;14.164;89883
4272;14.168;94759
4273;14.171;100537
4274;14.174;86524
4275;14.178;96791
4276;14.181;88839
4277;14.184;85926
4278;14.188;93953
4279;14.191;93766
4280;14.194;93777
4281;14.198;86293
4282;14.201;87771
4283;14.204;94286
4284;14.207;99936
4285;14.211;92448
4286;14.214;83308
4287;14.217;96240
4288;14.221;89923
4289;14.224;92939
4290;14.227;90635
4291;14.231;91865
4292;14.234;97120
4293;14.237;96387
4294;14.241;92059
4295;14.244;86862
4296;14.247;87076
4297;14.250;90323
4298;14.254;95684
4299;14.257;96173
4300;14.260;93922
4301;14.264;99082
4302;14.267;98592
4303;14.270;91399
4304;14.274;92765
4305;14.277;94980
4306;14.280;87778
4307;14.284;91727
4308;14.287;89328
4309;14.290;95937
4310;14.294;94666
4311;14.297;96196
4312;14.300;94860
4313;14.303;97011
4314;14.307;92824
4315;14.310;91725
4316;14.313;95022
4317;14.317;98733
4318;14.320;92681
4319;14.323;99701
4320;14.327;103481
4321;14.330;89498
4322;14.333;86290
4323;14.337;91417
4324;14.340;97935
4325;14.343;91871
4326;14.346;96327
4327;14.350;99252
4328;14.353;88969
4329;14.356;95421
4330;14.360;91955
4331;14.363;96225
4332;14.366;96138
4333;14.370;91658
4334;14.373;98558
4335;14.376;99584
4336;14.380;98619
4337;14.383;96200
4338;14.386;96647
4339;14.389;95197
4340;14.393;93079
4341;14.396;94177
4342;14.399;100983
4343;14.403;104396
4344;14.406;94133
4345;14.409;95423
4346;14.413;93448
4347;14.416;90480
4348;14.419;95836
4349;14.422;97539
4350;14.426;100359
4351;14.429;92735
4352;14.432;98496
4353;14.436;97623
4354;14.439;95794
4355;14.442;94878
4356;14.446;95610
4357;14.449;87914
4358;14.452;99655
4359;14.456;95519
4360;14.459;94413
4361;14.462;93457
4362;14.465;94289
4363;14.469;91539
4364;14.472;92775
4365;14.475;92381
4366;14.479;92548
4367;14.482;85910
4368;14.485;98504
4369;14.489;94881
4370;14.492;90171
4371;14.495;90809
4372;14.498;94652
4373;14.502;93807
4374;14.505;93102
4375;14.508;90828
4376;14.512;97935
4377;14.515;88907
4378;14.518;95483
4379;14.522;93404
4380;14.525;98045
4381;14.528;96145
4382;14.532;94218
4383;14.535;98194
4384;14.538;97780
4385;14.542;96394
4386;14.545;92561
4387;14.548;91197
4388;14.552;90424
4389;14.555;87845
4390;14.558;93115
4391;14.561;99220
4392;14.565;98678
4393;14.568;91190
4394;14.571;98016
4395;14.575;97629
4396;14.578;93148
4397;14.581;93783
4398;14.585;94997
4399;14.588;83830
4400;14.591;90412
4401;14.595;88679
4402;14.598;95027
4403;14.601;94191
4404;14.604;98171
4405;14.608;94240
4406;14.611;91428
4407;14.614;83721
4408;14.618;86608
4409;14.621;97409
4410;14.624;94143
4411;14.628;96351
4412;14.631;95575
4413;14.634;89110
4414;14.637;94455
4415;14.641;91655
4416;14.644;94105
4417;14.647;96464
4418;14.651;94650
4419;14.654;93800
4420;14.657;90530
4421;14.661;95389
4422;14.664;93507
4423;14.667;91300
4424;14.671;84245
4425;14.674;86211
4426;14.677;93444
4427;14.680;97537
4428;14.684;93721
4429;14.687;96312
4430;14.690;84610
4431;14.694;90191
4432;14.697;90954
4433;14.700;102849
4434;14.704;95137
4435;14.707;91071
4436;14.710;96377
4437;14.714;92448
4438;14.717;90948
4439;14.720;93332
4440;14.723;90660
4441;14.727;98363
4442;14.730;84748
4443;14.733;101455
4444;14.737;95440
4445;14.740;99547
4446;14.743;95540
4447;14.747;93061
4448;14.750;97736
4449;14.753;99027
4450;14.756;96289
4451;14.760;96341
4452;14.763;95167
4453;14.766;92098
4454;14.770;96890
4455;14.773;96578
4456;14.776;97920
4457;14.780;93297
4458;14.783;97907
4459;14.786;94897
4460;14.790;103175
4461;14.793;97624
4462;14.796;97430
4463;14.800;100370
4464;14.803;101739
4465;14.806;90757
4466;14.810;106677
4467;14.813;97233
4468;14.816;100441
4469;14.819;106697
4470;14.823;112120
4471;14.826;107207
4472;14.829;101465
4473;14.833;106380
4474;14.836;102941
4475;14.839;104684
4476;14.843;93380
4477;14.846;107334
4478;14.849;111296
4479;14.852;114563
4480;14.856;109833
4481;14.859;100934
4482;14.862;103160
4483;14.866;107859
4484;14.869;108336
4485;14.872;98209
4486;14.876;102502
4487;14.879;107698
4488;14.882;111974
4489;14.886;99837
4490;14.889;104478
4491;14.892;109486
4492;14.895;106321
4493;14.899;94572
4494;14.902;108355
4495;14.905;103359
4496;14.909;110037
4497;14.912;101813
4498;14.915;111453
4499;14.919;101167
4500;14.922;105177
4501;14.925;102536
4502;14.929;97343
4503;14.932;102568
4504;14.935;105960
4505;14.938;98475
4506;14.942;97198
4507;14.945;104670
4508;14.948;96849
4509;14.952;102966
4510;14.955;99549
4511;14.958;100387
4512;14.962;98833
4513;14.965;102608
4514;14.968;101665
4515;14.971;108334
4516;14.975;99216
4517;14.978;95279
4518;14.981;102052
4519;14.985;106940
4520;14.988;92755
4521;14.991;87523
4522;14.995;100061
4523;14.998;95143
4524;15.001;95597
4525;15.005;105949
4526;15.008;94475
4527;15.011;98253
4528;15.014;100818
4529;15.018;104326
4530;15.021;104363
4531;15.024;98395
4532;15.028;97122
4533;15.031;89643
4534;15.034;86161
4535;15.038;97905
4536;15.041;101766
4537;15.044;97459
4538;15.048;94870
4539;15.051;90467
4540;15.054;101224
4541;15.058;89646
4542;15.061;98024
4543;15.064;90112
4544;15.068;88698
4545;15.071;98942
4546;15.074;98615
4547;15.077;93330
4548;15.081;98488
4549;15.084;100228
4550;15.087;92688
4551;15.091;92628
4552;15.094;94456
4553;15.097;98702
4554;15.101;92500
4555;15.104;86924
4556;15.107;86410
4557;15.110;102788
4558;15.114;97122
4559;15.117;102309
4560;15.120;94352
4561;15.124;109057
4562;15.127;101739
4563;15.130;98738
4564;15.134;96052
4565;15.137;95630
4566;15.140;107746
4567;15.144;109530
4568;15.147;107092
4569;15.150;106492
4570;15.153;99064
4571;15.157;98644
4572;15.160;101275
4573;15.163;99445
4574;15.167;99864
4575;15.170;97919
4576;15.173;94206
4577;15.177;103901
4578;15.180;100243
4579;15.183;103774
4580;15.186;96320
4581;15.190;98946
4582;15.193;103780
4583;15.196;96821
4584;15.200;105188
4585;15.203;111269
4586;15.206;99801
4587;15.210;105302
4588;15.213;99152
4589;15.216;106213
4590;15.220;102244
4591;15.223;103716
4592;15.226;100597
4593;15.229;96821
4594;15.233;97480
4595;15.236;105133
4596;15.239;103573
4597;15.243;100751
4598;15.246;102017
4599;15.249;107053
4600;15.253;99386
4601;15.256;106685
4602;15.259;107294
4603;15.263;104526
4604;15.266;110699
4605;15.269;103357
4606;15.272;102025
4607;15.276;100743
4608;15.279;101087
4609;15.282;93766
4610;15.286;103755
4611;15.289;89409
4612;15.292;95985
4613;15.296;102507
4614;15.299;97940
4615;15.302;98342
4616;15.306;105295
4617;15.309;99915
4618;15.312;96048
4619;15.316;113654
4620;15.319;101244
4621;15.322;97608
4622;15.325;97751
4623;15.329;92499
4624;15.332;96500
4625;15.335;97865
4626;15.339;98817
4627;15.342;107625
4628;15.345;99435
4629;15.349;92338
4630;15.352;96403
4631;15.355;98648
4632;15.359;100345
4633;15.362;90314
4634;15.365;102198
4635;15.368;92079
4636;15.372;93692
4637;15.375;91797
4638;15.378;96922
4639;15.382;94204
4640;15.385;97692
4641;15.388;98124
4642;15.392;90611
4643;15.395;89765
4644;15.398;95090
4645;15.402;100608
4646;15.405;101315
4647;15.408;94445
4648;15.411;97716
4649;15.415;91576
4650;15.418;86508
4651;15.421;91754
4652;15.425;88454
4653;15.428;102144
4654;15.431;92813
4655;15.435;93757
4656;15.438;92570
4657;15.441;96624
4658;15.444;94886
4659;15.448;93944
4660;15.451;95209
4661;15.454;96002
4662;15.458;96082
4663;15.461;102281
4664;15.464;91220
4665;15.468;87677
4666;15.471;93522
4667;15.474;97706
4668;15.478;93140
4669;15.481;89332
4670;15.484;90709
4671;15.487;97210
4672;15.491;95590
4673;15.494;98966
4674;15.497;94694
4675;15.501;96597
4676;15.504;86683
4677;15.507;93261
4678;15.511;96069
4679;15.514;88235
4680;15.517;99206
4681;15.520;92720
4682;15.524;96368
4683;15.527;84829
4684;15.531;91548
4685;15.534;92006
4686;15.537;93348
4687;15.540;96351
4688;15.544;96012
4689;15.547;89536
4690;15.550;90585
4691;15.554;95792
4692;15.557;92125
4693;15.560;89269
4694;15.564;90849
4695;15.567;101584
4696;15.570;99023
4697;15.574;91266
4698;15.577;94248
4699;15.580;90043
4700;15.583;92991
4701;15.587;98817
4702;15.590;92928
4703;15.593;97231
4704;15.597;88724
4705;15.600;94934
4706;15.603;106787
4707;15.607;97720
4708;15.610;93321
4709;15.613;102579
4710;15.617;100669
4711;15.620;95625
4712;15.623;96985
4713;15.626;97828
4714;15.630;95532
4715;15.633;95384
4716;15.636;96072
4717;15.640;97972
4718;15.643;90486
4719;15.646;95466
4720;15.650;98273
4721;15.653;95291
4722;15.656;97339
4723;15.659;100085
4724;15.663;92258
4725;15.666;100846
4726;15.669;97577
4727;15.673;90577
4728;15.676;95229
4729;15.679;93851
4730;15.683;93170
4731;15.686;91393
4732;15.689;91854
4733;15.693;96911
4734;15.696;93364
4735;15.699;94419
4736;15.702;96927
4737;15.706;101041
4738;15.709;96865
4739;15.712;98891
4740;15.716;94141
4741;15.719;86807
4742;15.722;86641
4743;15.726;86442
4744;15.729;93274
4745;15.732;96221
4746;15.736;92994
4747;15.739;87916
4748;15.742;89593
4749;15.745;98925
4750;15.749;93299
4751;15.752;86628
4752;15.755;86466
4753;15.759;100262
4754;15.762;91998
4755;15.765;88307
4756;15.769;95308
4757;15.772;89610
4758;15.775;93745
4759;15.778;95580
4760;15.782;91375
4761;15.786;97009
4762;15.789;88789
4763;15.792;93949
4764;15.795;90164
4765;15.799;93139
4766;15.802;87339
4767;15.805;97117
4768;15.809;101481
4769;15.812;98405
4770;15.815;91398
4771;15.819;96679
4772;15.822;92281
4773;15.825;99317
4774;15.829;89454
4775;15.832;92411
4776;15.835;97357
4777;15.838;92560
4778;15.842;93756
4779;15.845;93359
4780;15.848;92380
4781;15.852;100331
4782;15.855;91207
4783;15.858;93069
4784;15.862;95556
4785;15.865;87683
4786;15.868;93043
4787;15.872;92227
4788;15.875;88388
4789;15.878;96866
4790;15.881;89369
4791;15.885;90366
4792;15.888;84707
4793;15.891;100417
4794;15.895;101827
4795;15.898;93434
4796;15.901;96211
4797;15.905;93045
4798;15.908;98146
4799;15.911;93043
4800;15.915;86853
4801;15.918;88761
4802;15.921;104516
4803;15.924;103575
4804;15.928;96689
4805;15.931;92362
4806;15.934;92180
4807;15.938;100899
4808;15.941;90694
4809;15.944;98177
4810;15.948;100585
4811;15.951;99198
4812;15.954;96175
4813;15.957;85459
4814;15.961;90241
4815;15.964;105325
4816;15.967;101700
4817;15.971;98555
4818;15.974;92912
4819;15.977;94643
4820;15.981;100220
4821;15.984;96777
4822;15.987;90534
4823;15.991;86389
4824;15.994;94163
4825;15.997;87555
4826;16.000;97984
4827;16.004;91188
4828;16.007;93169
4829;16.010;102371
4830;16.014;88559
4831;16.017;100684
4832;16.020;92093
4833;16.024;93863
4834;16.027;102554
4835;16.030;89633
4836;16.034;95730
4837;16.037;93794
4838;16.040;95575
4839;16.044;100148
4840;16.047;86996
4841;16.050;91876
4842;16.054;92452
4843;16.057;102872
4844;16.060;99973
4845;16.063;101384
4846;16.067;86601
4847;16.070;93013
4848;16.073;94669
4849;16.077;91262
4850;16.080;99635
4851;16.083;94027
4852;16.087;98983
4853;16.090;94844
4854;16.093;97458
4855;16.096;91358
4856;16.100;100021
4857;16.103;93971
4858;16.106;95653
4859;16.110;95722
4860;16.113;96708
4861;16.116;86325
4862;16.120;107837
4863;16.123;89434
4864;16.126;87597
4865;16.130;90718
4866;16.133;95007
4867;16.136;93056
4868;16.139;100207
4869;16.143;100332
4870;16.146;99612
4871;16.149;100205
4872;16.153;99434
4873;16.156;90159
4874;16.159;92548
4875;16.163;98811
4876;16.166;88860
4877;16.169;96388
4878;16.172;91317
4879;16.176;90888
4880;16.179;93520
4881;16.182;95476
4882;16.186;84726
4883;16.189;90240
4884;16.192;101422
4885;16.196;104945
4886;16.199;95276
4887;16.202;92740
4888;16.206;95156
4889;16.209;100879
4890;16.212;94779
4891;16.215;92800
4892;16.219;90278
4893;16.222;99516
4894;16.225;94991
4895;16.229;95059
4896;16.232;105783
4897;16.235;98531
4898;16.239;90626
4899;16.242;104202
4900;16.245;94374
4901;16.249;98550
4902;16.252;91273
4903;16.255;101271
4904;16.258;103687
4905;16.262;101580
4906;16.265;92055
4907;16.268;109855
4908;16.272;99075
4909;16.275;92716
4910;16.278;89963
4911;16.282;102375
4912;16.285;100735
4913;16.288;98699
4914;16.292;92269
4915;16.295;102751
4916;16.298;91515
4917;16.302;103373
4918;16.305;93590
4919;16.308;107037
4920;16.311;95451
4921;16.315;93404
4922;16.318;98811
4923;16.321;92641
4924;16.325;101082
4925;16.328;94127
4926;16.331;96271
4927;16.335;97762
4928;16.338;105217
4929;16.341;92641
4930;16.345;90995
4931;16.348;93776
4932;16.351;92640
4933;16.354;94809
4934;16.358;92775
4935;16.361;102295
4936;16.364;99931
4937;16.368;96040
4938;16.371;100707
4939;16.374;95833
4940;16.378;104255
4941;16.381;94091
4942;16.384;99858
4943;16.388;95448
4944;16.391;95420
4945;16.394;96302
4946;16.397;97544
4947;16.401;92272
4948;16.404;94239
4949;16.407;96841
4950;16.411;98137
4951;16.414;98538
4952;16.417;98064
4953;16.421;97117
4954;16.424;96208
4955;16.427;97831
4956;16.430;91509
4957;16.434;95746
4958;16.437;92205
4959;16.440;100557
4960;16.444;94048
4961;16.447;94610
4962;16.450;97516
4963;16.454;101886
4964;16.457;91647
4965;16.460;91707
4966;16.464;92603
4967;16.467;90123
4968;16.470;87362
4969;16.473;86109
4970;16.477;94496
4971;16.480;90862
4972;16.483;98259
4973;16.487;95337
4974;16.490;99564
4975;16.493;97852
4976;16.497;96188
4977;16.500;89813
4978;16.503;97943
4979;16.506;93314
4980;16.510;90397
4981;16.513;92004
4982;16.516;91020
4983;16.520;87754
4984;16.523;90766
4985;16.526;93203
4986;16.530;94568
4987;16.533;94354
4988;16.536;96780
4989;16.540;94261
4990;16.543;91596
4991;16.546;94312
4992;16.550;88443
4993;16.553;100150
4994;16.556;97914
4995;16.560;92529
4996;16.563;92956
4997;16.566;97277
4998;16.569;96967
4999;16.573;98053
5000;16.576;100083
5001;16.579;87527
5002;16.583;89467
5003;16.586;96836
5004;16.589;99350
5005;16.593;94555
5006;16.596;99610
5007;16.599;93265
5008;16.603;86195
5009;16.606;89524
5010;16.609;99255
5011;16.612;91362
5012;16.616;93971
5013;16.619;90371
5014;16.622;92407
5015;16.626;101271
5016;16.629;93465
5017;16.632;100770
5018;16.636;90692
5019;16.639;94754
5020;16.642;97757
5021;16.645;94677
5022;16.649;92063
5023;16.652;96271
5024;16.655;84951
5025;16.659;89339
5026;16.662;97696
5027;16.665;94930
5028;16.669;88231
5029;16.672;90049
5030;16.675;90313
5031;16.679;102380
5032;16.682;90864
5033;16.685;85895
5034;16.688;101694
5035;16.692;94799
5036;16.695;94433
5037;16.698;93355
5038;16.702;96710
5039;16.705;94971
5040;16.708;98839
5041;16.712;96138
5042;16.715;93228
5043;16.718;101120
5044;16.721;100311
5045;16.725;94436
5046;16.728;86577
5047;16.731;93881
5048;16.735;86933
5049;16.738;92641
5050;16.741;93655
5051;16.745;95545
5052;16.748;93818
5053;16.751;92163
5054;16.755;93848
5055;16.758;104887
5056;16.761;93536
5057;16.764;101851
5058;16.768;85683
5059;16.771;99853
5060;16.774;87593
5061;16.778;91460
5062;16.781;89523
5063;16.784;98561
5064;16.788;93864
5065;16.791;89764
5066;16.794;98318
5067;16.798;88674
5068;16.801;88373
5069;16.804;95337
5070;16.808;88501
5071;16.811;87756
5072;16.814;94623
5073;16.818;98201
5074;16.821;82798
5075;16.824;91159
5076;16.827;96800
5077;16.831;92075
5078;16.834;99507
5079;16.837;87883
5080;16.841;86076
5081;16.844;87856
5082;16.847;92864
5083;16.851;93559
5084;16.854;94245
5085;16.857;98110
5086;16.860;92941
5087;16.864;97180
5088;16.867;91705
5089;16.870;91646
5090;16.874;90784
5091;16.877;89223
5092;16.880;100595
5093;16.884;90968
5094;16.887;87403
5095;16.890;91773
5096;16.894;90334
5097;16.897;92963
5098;16.900;94679
5099;16.903;91693
5100;16.907;86466
5101;16.910;101788
5102;16.913;90265
5103;16.917;91383
5104;16.920;93881
5105;16.923;101331
5106;16.927;97634
5107;16.930;98528
5108;16.933;99418
5109;16.937;91764
5110;16.940;94774
5111;16.943;93920
5112;16.946;85075
5113;16.950;92389
5114;16.953;98246
5115;16.956;94890
5116;16.960;91796
5117;16.963;89127
5118;16.966;92463
5119;16.970;90816
5120;16.973;93628
5121;16.976;94766
5122;16.979;89784
5123;16.983;92076
5124;16.986;92966
5125;16.989;95929
5126;16.993;102697
5127;16.996;95257
5128;16.999;91847
5129;17.003;92193
5130;17.006;96990
5131;17.009;89326
5132;17.013;100561
5133;17.016;104698
5134;17.019;101871
5135;17.022;88145
5136;17.026;94206
5137;17.029;96825
5138;17.033;91480
5139;17.036;94473
5140;17.039;92334
5141;17.042;91391
5142;17.046;92688
5143;17.049;92971
5144;17.052;97653
5145;17.056;101246
5146;17.059;103229
5147;17.062;101770
5148;17.066;92424
5149;17.069;90670
5150;17.072;93018
5151;17.075;92755
5152;17.079;91304
5153;17.082;89237
5154;17.085;104940
5155;17.089;97658
5156;17.092;89664
5157;17.095;87896
5158;17.099;93856
5159;17.102;91047
5160;17.105;95928
5161;17.109;96360
5162;17.112;94799
5163;17.115;97847
5164;17.118;94313
5165;17.122;95073
5166;17.125;101843
5167;17.128;95899
5168;17.132;100470
5169;17.135;99908
5170;17.138;99160
5171;17.142;89403
5172;17.145;95329
5173;17.148;96499
5174;17.152;96274
5175;17.155;105630
5176;17.158;97942
5177;17.161;93523
5178;17.165;97795
5179;17.168;96942
5180;17.171;98312
5181;17.175;92300
5182;17.178;100873
5183;17.181;99030
5184;17.185;100470
5185;17.188;101279
5186;17.191;101793
5187;17.194;93994
5188;17.198;102540
5189;17.201;103260
5190;17.204;100311
5191;17.208;104456
5192;17.211;106723
5193;17.214;97885
5194;17.218;107100
5195;17.221;96218
5196;17.224;104696
5197;17.228;102859
5198;17.231;104883
5199;17.234;100891
5200;17.237;109273
5201;17.241;115351
5202;17.244;117922
5203;17.247;111609
5204;17.251;110908
5205;17.254;111475
5206;17.257;96628
5207;17.261;113767
5208;17.264;110093
5209;17.267;104337
5210;17.271;113795
5211;17.274;104462
5212;17.277;110158
5213;17.280;107457
5214;17.284;111736
5215;17.287;107667
5216;17.291;119598
5217;17.294;117851
5218;17.297;109949
5219;17.300;115214
5220;17.304;117704
5221;17.307;108645
5222;17.310;111201
5223;17.314;111440
5224;17.317;114260
5225;17.320;118277
5226;17.324;108714
5227;17.327;104911
5228;17.330;102669
5229;17.333;101444
5230;17.337;112033
5231;17.340;111122
5232;17.343;104731
5233;17.347;106007
5234;17.350;105258
5235;17.353;106961
5236;17.357;105703
5237;17.360;106880
5238;17.363;95692
5239;17.367;93933
5240;17.370;107688
5241;17.373;104270
5242;17.376;99392
5243;17.380;100594
5244;17.383;104553
5245;17.386;94329
5246;17.390;94955
5247;17.393;97726
5248;17.396;93908
5249;17.400;95168
5250;17.403;99594
5251;17.406;102465
5252;17.409;102368
5253;17.413;93074
5254;17.416;90316
5255;17.419;99958
5256;17.423;91178
5257;17.426;92074
5258;17.429;97651
5259;17.433;104059
5260;17.436;91598
5261;17.439;98710
5262;17.443;103517
5263;17.446;94058
5264;17.449;91654
5265;17.452;93180
5266;17.456;87977
5267;17.459;96900
5268;17.462;88848
5269;17.466;94852
5270;17.469;98029
5271;17.472;103537
5272;17.476;94934
5273;17.479;97878
5274;17.482;95892
5275;17.486;94379
5276;17.489;101313
5277;17.492;105143
5278;17.495;96998
5279;17.499;96566
5280;17.502;100744
5281;17.505;100223
5282;17.509;98585
5283;17.512;90319
5284;17.515;95224
5285;17.519;97010
5286;17.522;98863
5287;17.525;106854
5288;17.528;99101
5289;17.532;103774
5290;17.535;94270
5291;17.539;104722
5292;17.542;99666
5293;17.545;97885
5294;17.548;93114
5295;17.552;101177
5296;17.555;90503
5297;17.558;95492
5298;17.562;102095
5299;17.565;94835
5300;17.568;100552
5301;17.572;100054
5302;17.575;91334
5303;17.578;99853
5304;17.582;98207
5305;17.585;95379
5306;17.588;103482
5307;17.591;87138
5308;17.595;99339
5309;17.598;94889
5310;17.601;94550
5311;17.605;101271
5312;17.608;89604
5313;17.611;101319
5314;17.615;88910
5315;17.618;97861
5316;17.621;96556
5317;17.625;102060
5318;17.628;96827
5319;17.631;94719
5320;17.634;90648
5321;17.638;97896
5322;17.641;99113
5323;17.644;93375
5324;17.648;106344
5325;17.651;90236
5326;17.654;99652
5327;17.658;100304
5328;17.661;106526
5329;17.664;106909
5330;17.667;96862
5331;17.671;93599
5332;17.674;93494
5333;17.677;95649
5334;17.681;98503
5335;17.684;103116
5336;17.687;98597
5337;17.691;105638
5338;17.694;100787
5339;17.697;103853
5340;17.701;97579
5341;17.704;93852
5342;17.707;95539
5343;17.710;98118
5344;17.714;92618
5345;17.717;91966
5346;17.720;97780
5347;17.724;88097
5348;17.727;90134
5349;17.730;92306
5350;17.734;96200
5351;17.737;99367
5352;17.740;96488
5353;17.743;96450
5354;17.747;93150
5355;17.750;101599
5356;17.753;99748
5357;17.757;88201
5358;17.760;91297
5359;17.763;102761
5360;17.767;86818
5361;17.770;93283
5362;17.773;98997
5363;17.777;97577
5364;17.780;101574
5365;17.783;98963
5366;17.787;98583
5367;17.790;93728
5368;17.793;97766
5369;17.797;96651
5370;17.800;97314
5371;17.803;84960
5372;17.806;85380
5373;17.810;97366
5374;17.813;91040
5375;17.816;96894
5376;17.820;94268
5377;17.823;99999
5378;17.826;89613
5379;17.830;99565
5380;17.833;95510
5381;17.836;94076
5382;17.840;86820
5383;17.843;100910
5384;17.846;91634
5385;17.849;99684
5386;17.853;92930
5387;17.856;101809
5388;17.859;89875
5389;17.863;101047
5390;17.866;92909
5391;17.869;94709
5392;17.873;95599
5393;17.876;89513
5394;17.879;93593
5395;17.882;96742
5396;17.886;94960
5397;17.889;93992
5398;17.892;104976
5399;17.896;105019
5400;17.899;88826
5401;17.902;98337
5402;17.906;94671
5403;17.909;104747
5404;17.912;96072
5405;17.916;97348
5406;17.919;103352
5407;17.922;96159
5408;17.925;95010
5409;17.929;97676
5410;17.932;108024
5411;17.935;95822
5412;17.939;90411
5413;17.942;91108
5414;17.945;95941
5415;17.949;95960
5416;17.952;98022
5417;17.955;109072
5418;17.959;98327
5419;17.962;98398
5420;17.965;101079
5421;17.968;96233
5422;17.972;98071
5423;17.975;99931
5424;17.978;112527
5425;17.982;104920
5426;17.985;101455
5427;17.988;88047
5428;17.992;95344
5429;17.995;105894
5430;17.998;95258
5431;18.001;100326
5432;18.005;94470
5433;18.008;100823
5434;18.011;101071
5435;18.015;100668
5436;18.018;94013
5437;18.021;98072
5438;18.025;94411
5439;18.028;93486
5440;18.031;91771
5441;18.035;102626
5442;18.038;95692
5443;18.041;98500
5444;18.045;98952
5445;18.048;97193
5446;18.051;96544
5447;18.055;90737
5448;18.058;90997
5449;18.061;98768
5450;18.064;94682
5451;18.068;92967
5452;18.071;100284
5453;18.074;96221
5454;18.078;93344
5455;18.081;92143
5456;18.084;98432
5457;18.088;89919
5458;18.091;106305
5459;18.094;96355
5460;18.098;97439
5461;18.101;92558
5462;18.104;98299
5463;18.107;99118
5464;18.111;107939
5465;18.114;93246
5466;18.117;97860
5467;18.121;96786
5468;18.124;96743
5469;18.127;93495
5470;18.131;96805
5471;18.134;95527
5472;18.137;92622
5473;18.140;95060
5474;18.144;93996
5475;18.147;92530
5476;18.150;106476
5477;18.154;96714
5478;18.157;88884
5479;18.160;92634
5480;18.164;96288
5481;18.167;96245
5482;18.170;95157
5483;18.174;90184
5484;18.177;96188
5485;18.180;91602
5486;18.183;88382
5487;18.187;99827
5488;18.190;88802
5489;18.193;94811
5490;18.197;101005
5491;18.200;100089
5492;18.203;93293
5493;18.207;90272
5494;18.210;96481
5495;18.213;103180
5496;18.217;91381
5497;18.220;95332
5498;18.223;95435
5499;18.226;101949
5500;18.230;90481
5501;18.233;93860
5502;18.236;98784
5503;18.240;89517
5504;18.243;98695
5505;18.246;89268
5506;18.250;89046
5507;18.253;101284
5508;18.256;95694
5509;18.259;94142
5510;18.263;94275
5511;18.266;98220
5512;18.269;97940
5513;18.273;95165
5514;18.276;95404
5515;18.279;92845
5516;18.283;99143
5517;18.286;98245
5518;18.289;97938
5519;18.293;98005
5520;18.296;97033
5521;18.299;98634
5522;18.303;100478
5523;18.306;94203
5524;18.309;95070
5525;18.313;87012
5526;18.316;95913
5527;18.319;100405
5528;18.322;99082
5529;18.326;102382
5530;18.329;95631
5531;18.332;93094
5532;18.336;90175
5533;18.339;91978
5534;18.342;93613
5535;18.346;91733
5536;18.349;94002
5537;18.352;97547
5538;18.356;88757
5539;18.359;95089
5540;18.362;99003
5541;18.365;89804
5542;18.369;86282
5543;18.372;97973
5544;18.375;92772
5545;18.379;100577
5546;18.382;102396
5547;18.385;93857
5548;18.389;96854
5549;18.392;93425
5550;18.395;98420
5551;18.398;90497
5552;18.402;97830
5553;18.405;93500
5554;18.408;93640
5555;18.412;94985
5556;18.415;97684
5557;18.418;93100
5558;18.422;93654
5559;18.425;96596
5560;18.428;99657
5561;18.432;91139
5562;18.435;93877
5563;18.438;102686
5564;18.441;100097
5565;18.445;91759
5566;18.448;91301
5567;18.451;93155
5568;18.455;99902
5569;18.458;92455
5570;18.461;106376
5571;18.465;86087
5572;18.468;101957
5573;18.471;96003
5574;18.474;100286
5575;18.478;99379
5576;18.481;101046
5577;18.484;100264
5578;18.488;92316
5579;18.491;95478
5580;18.494;96555
5581;18.498;93277
5582;18.501;91283
5583;18.504;101750
5584;18.508;98489
5585;18.511;92673
5586;18.514;90902
5587;18.517;95725
5588;18.521;101570
5589;18.524;90924
5590;18.527;102460
5591;18.531;99762
5592;18.534;93433
5593;18.537;95332
5594;18.541;93780
5595;18.544;95266
5596;18.547;105610
5597;18.551;93984
5598;18.554;96452
5599;18.557;101648
5600;18.561;97529
5601;18.564;90261
5602;18.567;94999
5603;18.571;98708
5604;18.574;101775
5605;18.577;93727
5606;18.580;90215
5607;18.584;97163
5608;18.587;91440
5609;18.590;97620
5610;18.594;99027
5611;18.597;96279
5612;18.600;94128
5613;18.604;93960
5614;18.607;96300
5615;18.610;96175
5616;18.613;96131
5617;18.617;95305
5618;18.620;97944
5619;18.623;92013
5620;18.627;102835
5621;18.630;95282
5622;18.633;93038
5623;18.637;95692
5624;18.640;99544
5625;18.643;88923
5626;18.647;95850
5627;18.650;96296
5628;18.653;92446
5629;18.656;88330
5630;18.660;102792
5631;18.663;99091
5632;18.666;88779
5633;18.670;89329
5634;18.673;107278
5635;18.676;91455
5636;18.680;96553
5637;18.683;100369
5638;18.686;100425
5639;18.690;92706
5640;18.693;97908
5641;18.696;98134
5642;18.699;92348
5643;18.703;102740
5644;18.706;92452
5645;18.709;96595
5646;18.713;91836
5647;18.716;101771
5648;18.719;102941
5649;18.723;91055
5650;18.726;109784
5651;18.729;98148
5652;18.732;92761
5653;18.736;93567
5654;18.739;103347
5655;18.742;91753
5656;18.746;103168
5657;18.749;97048
5658;18.752;93473
5659;18.756;94868
5660;18.759;97991
5661;18.762;99754
5662;18.766;86953
5663;18.769;105404
5664;18.772;103810
5665;18.775;105687
5666;18.779;101132
5667;18.782;91855
5668;18.786;97341
5669;18.789;107207
5670;18.792;91856
5671;18.795;98381
5672;18.799;96548
5673;18.802;98298
5674;18.805;100501
5675;18.809;99580
5676;18.812;96888
5677;18.815;92271
5678;18.819;95395
5679;18.822;85325
5680;18.825;92971
5681;18.828;101885
5682;18.832;92880
5683;18.835;92988
5684;18.838;91962
5685;18.842;95637
5686;18.845;94163
5687;18.848;87626
5688;18.852;85921
5689;18.855;91876
5690;18.858;89585
5691;18.862;100430
5692;18.865;88119
5693;18.868;101988
5694;18.871;90620
5695;18.875;97432
5696;18.878;88496
5697;18.881;92612
5698;18.885;92834
5699;18.888;95737
5700;18.891;91198
5701;18.895;98841
5702;18.898;95806
5703;18.901;103048
5704;18.905;97736
5705;18.908;96198
5706;18.911;104249
5707;18.914;94342
5708;18.918;91837
5709;18.921;86717
5710;18.924;92524
5711;18.928;108707
5712;18.931;95619
5713;18.934;91616
5714;18.938;93583
5715;18.941;100392
5716;18.944;100131
5717;18.947;99803
5718;18.951;92485
5719;18.954;93395
5720;18.957;97734
5721;18.961;87310
5722;18.964;110403
5723;18.967;91349
5724;18.971;91740
5725;18.974;95555
5726;18.977;93206
5727;18.981;97211
5728;18.984;90192
5729;18.987;93482
5730;18.990;90857
5731;18.994;93530
5732;18.997;93587
5733;19.000;92246
5734;19.004;104287
5735;19.007;107075
5736;19.010;102703
5737;19.014;98156
5738;19.017;95620
5739;19.020;101559
5740;19.023;96674
5741;19.027;94574
5742;19.030;90305
5743;19.034;94758
5744;19.037;91516
5745;19.040;98013
5746;19.043;93196
5747;19.047;100717
5748;19.050;103825
5749;19.053;102223
5750;19.057;92800
5751;19.060;92042
5752;19.063;102566
5753;19.067;91313
5754;19.070;95352
5755;19.073;87570
5756;19.077;93994
5757;19.080;90194
5758;19.083;92750
5759;19.086;94418
5760;19.090;97798
5761;19.093;89606
5762;19.096;98232
5763;19.100;100194
5764;19.103;91065
5765;19.106;105428
5766;19.110;92501
5767;19.113;94473
5768;19.116;101263
5769;19.120;97954
5770;19.123;93291
5771;19.126;97160
5772;19.129;99723
5773;19.133;95378
5774;19.136;97125
5775;19.139;93213
5776;19.143;87901
5777;19.146;98417
5778;19.149;96062
5779;19.153;90972
5780;19.156;101146
5781;19.159;96485
5782;19.162;94119
5783;19.166;89866
5784;19.169;92721
5785;19.172;87198
5786;19.176;83768
5787;19.179;96220
5788;19.182;89100
5789;19.186;94477
5790;19.189;91747
5791;19.192;96894
5792;19.196;96435
5793;19.199;97790
5794;19.202;84319
5795;19.205;92858
5796;19.209;87230
5797;19.212;95412
5798;19.215;89061
5799;19.219;100850
5800;19.222;91362
5801;19.225;92320
5802;19.229;99199
5803;19.232;91171
5804;19.235;101165
5805;19.239;88254
5806;19.242;89406
5807;19.245;93143
5808;19.248;93865
5809;19.252;90590
5810;19.255;95673
5811;19.258;97447
5812;19.262;99290
5813;19.265;95920
5814;19.268;84213
5815;19.272;92967
5816;19.275;99440
5817;19.278;99598
5818;19.281;92178
5819;19.285;93378
5820;19.288;87105
5821;19.292;91917
5822;19.295;89352
5823;19.298;92587
5824;19.301;92623
5825;19.305;96143
5826;19.308;96215
5827;19.311;94681
5828;19.315;92103
5829;19.318;93702
5830;19.321;95821
5831;19.325;90499
5832;19.328;85316
5833;19.331;104808
5834;19.335;92821
5835;19.338;90642
5836;19.341;98675
5837;19.344;97393
5838;19.348;92512
5839;19.351;94874
5840;19.354;92786
5841;19.358;90941
5842;19.361;101914
5843;19.364;97206
5844;19.368;94402
5845;19.371;95050
5846;19.374;95433
5847;19.377;97993
5848;19.381;89329
5849;19.384;94492
5850;19.387;104662
5851;19.391;91796
5852;19.394;95565
5853;19.397;98397
5854;19.401;99110
5855;19.404;106849
5856;19.407;83571
5857;19.411;88382
5858;19.414;98602
5859;19.417;95482
5860;19.420;102932
5861;19.424;92045
5862;19.427;89451
5863;19.430;102214
5864;19.434;92846
5865;19.437;97358
5866;19.440;95023
5867;19.444;90039
5868;19.447;93579
5869;19.450;93999
5870;19.454;98335
5871;19.457;92205
5872;19.460;94954
5873;19.463;94116
5874;19.467;103979
5875;19.470;93582
5876;19.473;98769
5877;19.477;95648
5878;19.480;92553
5879;19.483;87992
5880;19.487;95519
5881;19.490;98061
5882;19.493;99740
5883;19.496;92030
5884;19.500;89527
5885;19.503;103047
5886;19.506;97458
5887;19.510;98571
5888;19.513;102839
5889;19.516;99822
5890;19.520;97602
5891;19.523;95564
5892;19.526;91847
5893;19.530;93274
5894;19.533;93415
5895;19.536;92206
5896;19.540;89726
5897;19.543;94520
5898;19.546;87675
5899;19.550;100321
5900;19.553;95668
5901;19.556;98669
5902;19.559;90177
5903;19.563;91738
5904;19.566;106760
5905;19.569;99240
5906;19.573;99486
5907;19.576;91780
5908;19.579;95339
5909;19.583;101791
5910;19.586;87903
5911;19.589;91728
5912;19.593;99445
5913;19.596;94671
5914;19.599;97659
5915;19.602;100532
5916;19.606;92551
5917;19.609;99090
5918;19.612;97555
5919;19.616;89885
5920;19.619;104822
5921;19.622;104277
5922;19.626;97073
5923;19.629;90831
5924;19.632;99704
5925;19.635;101004
5926;19.639;99480
5927;19.642;89731
5928;19.645;91824
5929;19.649;89477
5930;19.652;88973
5931;19.655;93726
5932;19.659;91244
5933;19.662;87848
5934;19.665;95971
5935;19.669;88768
5936;19.672;107975
5937;19.675;103106
5938;19.678;91724
5939;19.682;100265
5940;19.685;96440
5941;19.688;92753
5942;19.692;95885
5943;19.695;87189
5944;19.698;97110
5945;19.702;105227
5946;19.705;96550
5947;19.708;96073
5948;19.711;104137
5949;19.715;110644
5950;19.718;87594
5951;19.721;94657
5952;19.725;96912
5953;19.728;86426
5954;19.731;93222
5955;19.735;95020
5956;19.738;93451
5957;19.741;96540
5958;19.745;88747
5959;19.748;84389
5960;19.751;88777
5961;19.754;99922
5962;19.758;90575
5963;19.761;98162
5964;19.764;94238
5965;19.768;91067
5966;19.771;91370
5967;19.774;92425
5968;19.778;89621
5969;19.781;92513
5970;19.784;92165
5971;19.788;93577
5972;19.791;92763
5973;19.794;90371
5974;19.798;91683
5975;19.801;89247
5976;19.804;98795
5977;19.808;89605
5978;19.811;88146
5979;19.814;97764
5980;19.817;85931
5981;19.821;97880
5982;19.824;96998
5983;19.827;84020
5984;19.831;94385
5985;19.834;101015
5986;19.837;102533
5987;19.841;95632
5988;19.844;99486
5989;19.847;95217
5990;19.850;94319
5991;19.854;96910
5992;19.857;95575
5993;19.860;89773
5994;19.864;95079
5995;19.867;91909
5996;19.870;90083
5997;19.874;97103
5998;19.877;95212
5999;19.880;89738
6000;19.884;95013
6001;19.887;93490
6002;19.890;89985
6003;19.893;95440
6004;19.897;96860
6005;19.900;91408
6006;19.903;98691
6007;19.907;92369
6008;19.910;98419
6009;19.913;94402
6010;19.917;91367
6011;19.920;94220
6012;19.923;96567
6013;19.927;95419
6014;19.930;90995
6015;19.933;102402
6016;19.936;95860
6017;19.940;91314
6018;19.943;90821
6019;19.946;95997
6020;19.950;100484
6021;19.953;92490
6022;19.956;95835
6023;19.960;91375
6024;19.963;95684
6025;19.966;94848
6026;19.969;93515
6027;19.973;100887
6028;19.976;95094
6029;19.979;80272
6030;19.983;104212
6031;19.986;95967
6032;19.989;94669
6033;19.993;93830
6034;19.996;88576
6035;19.999;89964
6036;20.003;93389
6037;20.006;103983
6038;20.009;98107
6039;20.012;97600
6040;20.016;83252
6041;20.019;90667
6042;20.022;91959
6043;20.026;101524
6044;20.029;96117
6045;20.032;89305
6046;20.036;95095
6047;20.039;87720
6048;20.042;90642
6049;20.046;98114
6050;20.049;96005
6051;20.052;95468
6052;20.056;101161
6053;20.059;88431
6054;20.062;103921
6055;20.065;94901
6056;20.069;91412
6057;20.072;91598
6058;20.075;97450
6059;20.079;97389
6060;20.082;89077
6061;20.085;91073
6062;20.089;90542
6063;20.092;91679
6064;20.095;97346
6065;20.099;89357
6066;20.102;94919
6067;20.105;95476
6068;20.108;96129
6069;20.112;90129
6070;20.115;100756
6071;20.118;93443
6072;20.122;97631
6073;20.125;96577
6074;20.128;104191
6075;20.132;92376
6076;20.135;94414
6077;20.138;94288
6078;20.142;99878
6079;20.145;89844
6080;20.148;97759
6081;20.151;95319
6082;20.155;94572
6083;20.158;91465
6084;20.161;100797
6085;20.165;92488
6086;20.168;97835
6087;20.171;94339
6088;20.175;93750
6089;20.178;95381
6090;20.181;97607
6091;20.184;95553
6092;20.188;91044
6093;20.191;100992
6094;20.194;92638
6095;20.198;99426
6096;20.201;95873
6097;20.204;91601
6098;20.208;101403
6099;20.211;91255
6100;20.214;90059
6101;20.218;90584
6102;20.221;97955
6103;20.224;90031
6104;20.227;91637
6105;20.231;102533
6106;20.234;100618
6107;20.237;94623
6108;20.241;99288
6109;20.244;101164
6110;20.247;100689
6111;20.251;91180
6112;20.254;93892
6113;20.257;91266
6114;20.260;90541
6115;20.264;99978
6116;20.267;97617
6117;20.270;94473
6118;20.274;99936
6119;20.277;100814
6120;20.280;108362
6121;20.284;97114
6122;20.287;92189
6123;20.290;87619
6124;20.294;93404
6125;20.297;91790
6126;20.300;96495
6127;20.304;93975
6128;20.307;99633
6129;20.310;98045
6130;20.314;98562
6131;20.317;99148
6132;20.320;94417
6133;20.323;90333
6134;20.327;97357
6135;20.330;86130
6136;20.333;98308
6137;20.337;100932
6138;20.340;94642
6139;20.343;90379
6140;20.347;92140
6141;20.350;98031
6142;20.353;93142
6143;20.357;94862
6144;20.360;101191
6145;20.363;86990
6146;20.366;95268
6147;20.370;92961
6148;20.373;101159
6149;20.376;99100
6150;20.380;98663
6151;20.383;97287
6152;20.386;96916
6153;20.390;97760
6154;20.393;92575
6155;20.396;88026
6156;20.399;103184
6157;20.403;102426
6158;20.406;99698
6159;20.409;95057
6160;20.413;90339
6161;20.416;100035
6162;20.419;92587
6163;20.423;100392
6164;20.426;92745
6165;20.429;90858
6166;20.433;95707
6167;20.436;98276
6168;20.439;91798
6169;20.442;86724
6170;20.446;92598
6171;20.449;87974
6172;20.452;94583
6173;20.456;93770
6174;20.459;102766
6175;20.462;93970
6176;20.466;100045
6177;20.469;104708
6178;20.472;105188
6179;20.476;99935
6180;20.479;98343
6181;20.482;103034
6182;20.485;95878
6183;20.489;99433
6184;20.492;95827
6185;20.495;104680
6186;20.499;99813
6187;20.502;96042
6188;20.505;96745
6189;20.509;86266
6190;20.512;99479
6191;20.515;100748
6192;20.518;103134
6193;20.522;96448
6194;20.525;106153
6195;20.528;102385
6196;20.532;97223
6197;20.535;96383
6198;20.538;97501
6199;20.542;100534
6200;20.545;96686
6201;20.548;100906
6202;20.552;111047
6203;20.555;96532
6204;20.558;104899
6205;20.562;95071
6206;20.565;95667
6207;20.568;91839
6208;20.572;103168
6209;20.575;103997
6210;20.578;95968
6211;20.581;91711
6212;20.585;101595
6213;20.588;91407
6214;20.591;96948
6215;20.595;105226
6216;20.598;97332
6217;20.601;102872
6218;20.605;103478
6219;20.608;96214
6220;20.611;106480
6221;20.614;95306
6222;20.618;87330
6223;20.621;98119
6224;20.624;98116
6225;20.628;97511
6226;20.631;106204
6227;20.634;99428
6228;20.638;98641
6229;20.641;101663
6230;20.644;101248
6231;20.648;94401
6232;20.651;96462
6233;20.654;91614
6234;20.658;91547
6235;20.661;95226
6236;20.664;93430
6237;20.667;100141
6238;20.671;96043
6239;20.674;99417
6240;20.677;91749
6241;20.681;90246
6242;20.684;102239
6243;20.687;98595
6244;20.691;93939
6245;20.694;101612
6246;20.697;97557
6247;20.700;96694
6248;20.704;93673
6249;20.707;95694
6250;20.710;96095
6251;20.714;98004
6252;20.717;92080
6253;20.720;94374
6254;20.724;99165
6255;20.727;95594
6256;20.730;87533
6257;20.734;89674
6258;20.737;97824
6259;20.740;90913
6260;20.743;88329
6261;20.747;98801
6262;20.750;93220
6263;20.753;86169
6264;20.757;95545
6265;20.760;91949
6266;20.763;93924
6267;20.767;95045
6268;20.770;92011
6269;20.773;103077
6270;20.776;90443
6271;20.780;88370
6272;20.783;97760
6273;20.787;101481
6274;20.790;95737
6275;20.793;92838
6276;20.796;92639
6277;20.800;97487
6278;20.803;96832
6279;20.806;97743
6280;20.810;88464
6281;20.813;100867
6282;20.816;97407
6283;20.820;102109
6284;20.823;93124
6285;20.826;94498
6286;20.830;95127
6287;20.833;95773
6288;20.836;101873
6289;20.839;103758
6290;20.843;100271
6291;20.846;102496
6292;20.849;93698
6293;20.853;93215
6294;20.856;92363
6295;20.859;99800
6296;20.863;97822
6297;20.866;90582
6298;20.869;96652
6299;20.873;101870
6300;20.876;100850
6301;20.879;98344
6302;20.882;94672
6303;20.886;95046
6304;20.889;93998
6305;20.892;98234
6306;20.896;102313
6307;20.899;89099
6308;20.902;99348
6309;20.906;106387
6310;20.909;98060
6311;20.912;89966
6312;20.915;93795
6313;20.919;93851
6314;20.922;90929
6315;20.925;91645
6316;20.929;85423
6317;20.932;102214
6318;20.935;92523
6319;20.939;88234
6320;20.942;94202
6321;20.945;95894
6322;20.949;97457
6323;20.952;94737
6324;20.955;87441
6325;20.958;97852
6326;20.962;94241
6327;20.965;99287
6328;20.968;92763
6329;20.972;96878
6330;20.975;100889
6331;20.978;99220
6332;20.982;88478
6333;20.985;86112
6334;20.988;91876
6335;20.992;96095
6336;20.995;93547
6337;20.998;95316
6338;21.001;106117
6339;21.005;97501
6340;21.008;92301
6341;21.011;92263
6342;21.015;96998
6343;21.018;89466
6344;21.021;98301
6345;21.025;95174
6346;21.028;95727
6347;21.031;95139
6348;21.035;92326
6349;21.038;101542
6350;21.041;95400
6351;21.045;93301
6352;21.048;90989
6353;21.051;87300
6354;21.054;99482
6355;21.058;98125
6356;21.061;92796
6357;21.064;88757
6358;21.068;97154
6359;21.071;93098
6360;21.074;96356
6361;21.078;89179
6362;21.081;96233
6363;21.084;104367
6364;21.088;97481
6365;21.091;102163
6366;21.094;100936
6367;21.097;96262
6368;21.101;95331
6369;21.104;95224
6370;21.107;98830
6371;21.111;95122
6372;21.114;94340
6373;21.117;95882
6374;21.121;92350
6375;21.124;87950
6376;21.127;94163
6377;21.130;102480
6378;21.134;90318
6379;21.137;101785
6380;21.140;97716
6381;21.144;91541
6382;21.147;98385
6383;21.150;95857
6384;21.154;97023
6385;21.157;95133
6386;21.160;91487
6387;21.164;98440
6388;21.167;97704
6389;21.170;91646
6390;21.173;86775
6391;21.177;93318
6392;21.180;96912
6393;21.183;92090
6394;21.187;97150
6395;21.190;96642
6396;21.193;91763
6397;21.197;88769
6398;21.200;95635
6399;21.203;97094
6400;21.207;93552
6401;21.210;94372
6402;21.213;96759
6403;21.216;95384
6404;21.220;96659
6405;21.223;96615
6406;21.226;100288
6407;21.230;94054
6408;21.233;99905
6409;21.236;94516
6410;21.240;99390
6411;21.243;94931
6412;21.246;93455
6413;21.249;89707
6414;21.253;101202
6415;21.256;90287
6416;21.259;92159
6417;21.263;95551
6418;21.266;95111
6419;21.269;91900
6420;21.273;98449
6421;21.276;101386
6422;21.279;103063
6423;21.283;103400
6424;21.286;91961
6425;21.289;96371
6426;21.293;103546
6427;21.296;93088
6428;21.299;89160
6429;21.303;103745
6430;21.306;91477
6431;21.309;97897
6432;21.312;93671
6433;21.316;89574
6434;21.319;98575
6435;21.322;100758
6436;21.326;93537
6437;21.329;92713
6438;21.332;90771
6439;21.336;100704
6440;21.339;100335
6441;21.342;97802
6442;21.345;96900
6443;21.349;92410
6444;21.352;99522
6445;21.355;97072
6446;21.359;97828
6447;21.362;94543
6448;21.365;99150
6449;21.369;97729
6450;21.372;97534
6451;21.375;99290
6452;21.379;96759
6453;21.382;93865
6454;21.385;97485
6455;21.388;98538
6456;21.392;98910
6457;21.395;100199
6458;21.398;89125
6459;21.402;93541
6460;21.405;84735
6461;21.408;93705
6462;21.412;95798
6463;21.415;97379
6464;21.418;109585
6465;21.422;102018
6466;21.425;94691
6467;21.428;84575
6468;21.431;92050
6469;21.435;89281
6470;21.438;100230
6471;21.441;88400
6472;21.445;94056
6473;21.448;103083
6474;21.451;94262
6475;21.455;87320
6476;21.458;92169
6477;21.461;88792
6478;21.464;90153
6479;21.468;95139
6480;21.471;99661
6481;21.474;90914
6482;21.478;92612
6483;21.481;101703
6484;21.484;99592
6485;21.488;89018
6486;21.491;101499
6487;21.494;88831
6488;21.498;98165
6489;21.501;95269
6490;21.504;95579
6491;21.507;94686
6492;21.511;86691
6493;21.514;93138
6494;21.517;100366
6495;21.521;94956
6496;21.524;89460
6497;21.527;92737
6498;21.531;92707
6499;21.534;94522
6500;21.537;93274
6501;21.541;98033
6502;21.544;94542
6503;21.547;100461
6504;21.551;91125
6505;21.554;95141
6506;21.557;93237
6507;21.561;94530
6508;21.564;99473
6509;21.567;85509
6510;21.570;84714
6511;21.574;96077
6512;21.577;92489
6513;21.580;99234
6514;21.584;94197
6515;21.587;90591
6516;21.590;94770
6517;21.594;102634
6518;21.597;91512
6519;21.600;93078
6520;21.603;102550
6521;21.607;89286
6522;21.610;95867
6523;21.613;99159
6524;21.617;94668
6525;21.620;94609
6526;21.623;99323
6527;21.627;89754
6528;21.630;101302
6529;21.633;100780
6530;21.637;92433
6531;21.640;93951
6532;21.643;98808
6533;21.646;95846
6534;21.650;92972
6535;21.653;94963
6536;21.656;94450
6537;21.660;96163
6538;21.663;89685
6539;21.666;97728
6540;21.670;98556
6541;21.673;97434
6542;21.676;96574
6543;21.679;98310
6544;21.683;103748
6545;21.686;98909
6546;21.689;99549
6547;21.693;94697
6548;21.696;97118
6549;21.699;86742
6550;21.703;93643
6551;21.706;96221
6552;21.709;95780
6553;21.713;94371
6554;21.716;96987
6555;21.719;91624
6556;21.722;89788
6557;21.726;101279
6558;21.729;93483
6559;21.732;87425
6560;21.736;88680
6561;21.739;96410
6562;21.742;97806
6563;21.746;90401
6564;21.749;100519
6565;21.752;102281
6566;21.756;93213
6567;21.759;97528
6568;21.762;93160
6569;21.765;96882
6570;21.769;91505
6571;21.772;101464
6572;21.775;82577
6573;21.779;96314
6574;21.782;99635
6575;21.785;95739
6576;21.789;90680
6577;21.792;100525
6578;21.795;105858
6579;21.799;86869
6580;21.802;98868
6581;21.805;86935
6582;21.809;96997
6583;21.812;101005
6584;21.815;87300
6585;21.818;91540
6586;21.822;96366
6587;21.825;95298
6588;21.828;87206
6589;21.832;96596
6590;21.835;99305
6591;21.838;92552
6592;21.842;96774
6593;21.845;92140
6594;21.848;97360
6595;21.852;93054
6596;21.855;88782
6597;21.858;96325
6598;21.861;97714
6599;21.865;91660
6600;21.868;99797
6601;21.871;96203
6602;21.875;88875
6603;21.878;97364
6604;21.881;93349
6605;21.885;99275
6606;21.888;94594
6607;21.891;87852
6608;21.895;98312
6609;21.898;99202
6610;21.901;93404
6611;21.904;99548
6612;21.908;87713
6613;21.911;91840
6614;21.914;93845
6615;21.918;94237
6616;21.921;100967
6617;21.924;91452
6618;21.928;96620
6619;21.931;89607
6620;21.934;98487
6621;21.937;99343
6622;21.941;101145
6623;21.944;95106
6624;21.947;93879
6625;21.951;103978
6626;21.954;94365
6627;21.957;93206
6628;21.961;94170
6629;21.964;95956
6630;21.967;91246
6631;21.971;108052
6632;21.974;92085
6633;21.977;95850
6634;21.980;96813
6635;21.984;92934
6636;21.987;90046
6637;21.990;84696
6638;21.994;91667
6639;21.997;103055
6640;22.000;94820
6641;22.004;94853
6642;22.007;93484
6643;22.010;96079
6644;22.013;95179
6645;22.017;96942
6646;22.020;99214
6647;22.023;92743
6648;22.027;98348
6649;22.030;90705
6650;22.033;91408
6651;22.037;91607
6652;22.040;98104
6653;22.043;94031
6654;22.047;92824
6655;22.050;97215
6656;22.053;99707
6657;22.057;90502
6658;22.060;94840
6659;22.063;93082
6660;22.067;92010
6661;22.070;91311
6662;22.073;86560
6663;22.076;92518
6664;22.080;97023
6665;22.083;99882
6666;22.086;89267
6667;22.090;92925
6668;22.093;99111
6669;22.096;93351
6670;22.100;98375
6671;22.103;91506
6672;22.106;94126
6673;22.110;87071
6674;22.113;99331
6675;22.116;94287
6676;22.119;93634
6677;22.123;90145
6678;22.126;85148
6679;22.129;95089
6680;22.133;93762
6681;22.136;94275
6682;22.139;102843
6683;22.143;98795
6684;22.146;89778
6685;22.149;96595
6686;22.152;96925
6687;22.156;95891
6688;22.159;92586
6689;22.162;95048
6690;22.166;100172
6691;22.169;93888
6692;22.172;98489
6693;22.176;88590
6694;22.179;91669
6695;22.182;88409
6696;22.186;97194
6697;22.189;95097
6698;22.192;91180
6699;22.195;101727
6700;22.199;87558
6701;22.202;90116
6702;22.205;92426
6703;22.209;94246
6704;22.212;98297
6705;22.215;95561
6706;22.219;89484
6707;22.222;99136
6708;22.225;98757
6709;22.229;94725
6710;22.232;93350
6711;22.235;89063
6712;22.238;95133
6713;22.242;88313
6714;22.245;93890
6715;22.248;97579
6716;22.252;92104
6717;22.255;110575
6718;22.258;86964
6719;22.262;99013
6720;22.265;96110
6721;22.268;93469
6722;22.271;99459
6723;22.275;98289
6724;22.278;93604
6725;22.282;88863
6726;22.285;85750
6727;22.288;94937
6728;22.291;93360
6729;22.295;94960
6730;22.298;93490
6731;22.301;90946
6732;22.305;101527
6733;22.308;99860
6734;22.311;97444
6735;22.315;92345
6736;22.318;89012
6737;22.321;89915
6738;22.325;94866
6739;22.328;93751
6740;22.331;90922
6741;22.334;96751
6742;22.338;100945
6743;22.341;96394
6744;22.344;97636
6745;22.348;91817
6746;22.351;94196
6747;22.354;94860
6748;22.358;101107
6749;22.361;97185
6750;22.364;95792
6751;22.367;86887
6752;22.371;94643
6753;22.374;105102
6754;22.377;99732
6755;22.381;97295
6756;22.384;97847
6757;22.387;96952
6758;22.391;89102
6759;22.394;95813
6760;22.397;101554
6761;22.401;99628
6762;22.404;94726
6763;22.407;95521
6764;22.410;93782
6765;22.414;99938
6766;22.417;96908
6767;22.420;103047
6768;22.424;94959
6769;22.427;107507
6770;22.430;94437
6771;22.434;97052
6772;22.437;104793
6773;22.440;91010
6774;22.444;93373
6775;22.447;93230
6776;22.450;104056
6777;22.453;100896
6778;22.457;91432
6779;22.460;89703
6780;22.463;97783
6781;22.467;101074
6782;22.470;97743
6783;22.473;87187
6784;22.477;100748
6785;22.480;90574
6786;22.483;102281
6787;22.486;93489
6788;22.490;95219
6789;22.493;93194
6790;22.496;94153
6791;22.500;99681
6792;22.503;106125
6793;22.506;97063
6794;22.510;96906
6795;22.513;90719
6796;22.516;106238
6797;22.520;90068
6798;22.523;96598
6799;22.526;96726
6800;22.529;100142
6801;22.533;93739
6802;22.536;96787
6803;22.540;104182
6804;22.543;98960
6805;22.546;102811
6806;22.549;93365
6807;22.553;94829
6808;22.556;102962
6809;22.559;104995
6810;22.563;100191
6811;22.566;91674
6812;22.569;102532
6813;22.573;109099
6814;22.576;100379
6815;22.579;89930
6816;22.583;97330
6817;22.586;91994
6818;22.589;90275
6819;22.592;96071
6820;22.596;103407
6821;22.599;93745
6822;22.602;91735
6823;22.606;90716
6824;22.609;96973
6825;22.612;93437
6826;22.616;102398
6827;22.619;98132
6828;22.622;102525
6829;22.625;93932
6830;22.629;95171
6831;22.632;84833
6832;22.635;100734
6833;22.639;95033
6834;22.642;99370
6835;22.645;91918
6836;22.649;95645
6837;22.652;110565
6838;22.655;97153
6839;22.659;97084
6840;22.662;96779
6841;22.665;95655
6842;22.668;99093
6843;22.672;95258
6844;22.675;96104
6845;22.678;99198
6846;22.682;92466
6847;22.685;89132
6848;22.688;90586
6849;22.692;98178
6850;22.695;93565
6851;22.698;80575
6852;22.701;99597
6853;22.705;95571
6854;22.708;100088
6855;22.711;97049
6856;22.715;95901
6857;22.718;87863
6858;22.721;93894
6859;22.725;96566
6860;22.728;100391
6861;22.731;103703
6862;22.735;95216
6863;22.738;97136
6864;22.741;89342
6865;22.744;97250
6866;22.748;94805
6867;22.751;96913
6868;22.754;94278
6869;22.758;89529
6870;22.761;85166
6871;22.764;89072
6872;22.768;93933
6873;22.771;99089
6874;22.774;96985
6875;22.778;99210
6876;22.781;98956
6877;22.784;99185
6878;22.788;110992
6879;22.791;102466
6880;22.794;95578
6881;22.798;96762
6882;22.801;100027
6883;22.804;102818
6884;22.807;99731
6885;22.811;96512
6886;22.814;101944
6887;22.817;100973
6888;22.821;104062
6889;22.824;98953
6890;22.827;99420
6891;22.831;99431
6892;22.834;98350
6893;22.837;98033
6894;22.841;102106
6895;22.844;99692
6896;22.847;102355
6897;22.850;96914
6898;22.854;95234
6899;22.857;102534
6900;22.860;104664
6901;22.864;108406
6902;22.867;99091
6903;22.870;100667
6904;22.874;103257
6905;22.877;96977
6906;22.880;101937
6907;22.883;110964
6908;22.887;99674
6909;22.890;96884
6910;22.893;107110
6911;22.897;103912
6912;22.900;96923
6913;22.903;112697
6914;22.907;105051
6915;22.910;100037
6916;22.913;96169
6917;22.917;102915
6918;22.920;103418
6919;22.923;101756
6920;22.926;90588
6921;22.930;90622
6922;22.933;90503
6923;22.936;95712
6924;22.940;95461
6925;22.943;98562
6926;22.946;98291
6927;22.950;106466
6928;22.953;96966
6929;22.956;89723
6930;22.960;97959
6931;22.963;94110
6932;22.966;100293
6933;22.969;96267
6934;22.973;95927
6935;22.976;88130
6936;22.979;98665
6937;22.983;91442
6938;22.986;97082
6939;22.989;101645
6940;22.993;98872
6941;22.996;99787
6942;22.999;98855
6943;23.002;93617
6944;23.006;89424
6945;23.009;91788
6946;23.012;83190
6947;23.016;96643
6948;23.019;97318
6949;23.022;90860
6950;23.026;88270
6951;23.029;88532
6952;23.032;92157
6953;23.036;89299
6954;23.039;89233
6955;23.042;96426
6956;23.046;96462
6957;23.049;101928
6958;23.052;89508
6959;23.056;91325
6960;23.059;96440
6961;23.062;92231
6962;23.065;97670
6963;23.069;88422
6964;23.072;96090
6965;23.075;88146
6966;23.079;95743
6967;23.082;93166
6968;23.085;88611
6969;23.089;95386
6970;23.092;96749
6971;23.095;93799
6972;23.098;89714
6973;23.102;86440
6974;23.105;93291
6975;23.108;91904
6976;23.112;98025
6977;23.115;95323
6978;23.118;95902
6979;23.122;90468
6980;23.125;92427
6981;23.128;92020
6982;23.132;89330
6983;23.135;89786
6984;23.138;94133
6985;23.141;95498
6986;23.145;87288
6987;23.148;96367
6988;23.151;89869
6989;23.155;95816
6990;23.158;90711
6991;23.161;101660
6992;23.165;91919
6993;23.168;96396
6994;23.171;95862
6995;23.175;96406
6996;23.178;96519
6997;23.181;98894
6998;23.184;95444
6999;23.188;102058
7000;23.191;94084
7001;23.194;101343
7002;23.198;87304
7003;23.201;97257
7004;23.204;101402
7005;23.208;92324
7006;23.211;91063
7007;23.214;91320
7008;23.217;88452
7009;23.221;93075
7010;23.224;96006
7011;23.227;88189
7012;23.231;97245
7013;23.234;98311
7014;23.237;97089
7015;23.241;98800
7016;23.244;96406
7017;23.247;96904
7018;23.251;96009
7019;23.254;101225
7020;23.257;97626
7021;23.260;93246
7022;23.264;91149
7023;23.267;91281
7024;23.270;87922
7025;23.274;95112
7026;23.277;89457
7027;23.280;95926
7028;23.284;89289
7029;23.287;97637
7030;23.290;91317
7031;23.294;96358
7032;23.297;102218
7033;23.300;100074
7034;23.304;92078
7035;23.307;85890
7036;23.310;96933
7037;23.314;88400
7038;23.317;95755
7039;23.320;105101
7040;23.323;95245
7041;23.327;87689
7042;23.330;100924
7043;23.333;95791
7044;23.337;92139
7045;23.340;91577
7046;23.343;94523
7047;23.347;89000
7048;23.350;98103
7049;23.353;97544
7050;23.356;91430
7051;23.360;92218
7052;23.363;95303
7053;23.366;93506
7054;23.370;94599
7055;23.373;89887
7056;23.376;93867
7057;23.380;93783
7058;23.383;96607
7059;23.386;94064
7060;23.390;99964
7061;23.393;93290
7062;23.396;85607
7063;23.399;97987
7064;23.403;101851
7065;23.406;89067
7066;23.409;95854
7067;23.413;87903
7068;23.416;88173
7069;23.419;100749
7070;23.423;94320
7071;23.426;87750
7072;23.429;95518
7073;23.432;91129
7074;23.436;95420
7075;23.439;91459
7076;23.442;92575
7077;23.446;81212
7078;23.449;92487
7079;23.452;88546
7080;23.456;90112
7081;23.459;85097
7082;23.462;98145
7083;23.466;95335
7084;23.469;107980
7085;23.472;86808
7086;23.475;99390
7087;23.479;96038
7088;23.482;97675
7089;23.485;97654
7090;23.489;89140
7091;23.492;101346
7092;23.495;95757
7093;23.499;93220
7094;23.502;90975
7095;23.505;90108
7096;23.509;100620
7097;23.512;92696
7098;23.515;89844
7099;23.518;96131
7100;23.522;87582
7101;23.525;92542
7102;23.528;87428
7103;23.532;89851
7104;23.535;89650
7105;23.538;86753
7106;23.542;99368
7107;23.545;99549
7108;23.548;96789
7109;23.552;102150
7110;23.555;95416
7111;23.558;91309
7112;23.562;90792
7113;23.565;99861
7114;23.568;101080
7115;23.571;84613
7116;23.575;96985
7117;23.578;91654
7118;23.581;100592
7119;23.585;90938
7120;23.588;100763
7121;23.591;94629
7122;23.595;96185
7123;23.598;101947
7124;23.601;109449
7125;23.605;84932
7126;23.608;94535
7127;23.611;95446
7128;23.614;98780
7129;23.618;87773
7130;23.621;93386
7131;23.624;91687
7132;23.628;93395
7133;23.631;99855
7134;23.634;94860
7135;23.638;101616
7136;23.641;95262
7137;23.644;87298
7138;23.648;99834
7139;23.651;100196
7140;23.654;86390
7141;23.657;92742
7142;23.661;96440
7143;23.664;96957
7144;23.667;93628
7145;23.671;95733
7146;23.674;93593
7147;23.677;97408
7148;23.681;90639
7149;23.684;93470
7150;23.687;91729
7151;23.690;95196
7152;23.694;90163
7153;23.697;97577
7154;23.700;88182
7155;23.704;92893
7156;23.707;87137
7157;23.710;95160
7158;23.714;96362
7159;23.717;94226
7160;23.720;86866
7161;23.724;98350
7162;23.727;97083
7163;23.730;101853
7164;23.733;93398
7165;23.737;97301
7166;23.740;95153
7167;23.743;95924
7168;23.747;90510
7169;23.750;94962
7170;23.753;98653
7171;23.757;92921
7172;23.760;90442
7173;23.763;96185
7174;23.766;95699
7175;23.770;101060
7176;23.773;101054
7177;23.776;88986
7178;23.780;91831
7179;23.783;87974
7180;23.786;92424
7181;23.790;90716
7182;23.793;94825
7183;23.796;89509
7184;23.800;98553
7185;23.803;100720
7186;23.806;92370
7187;23.810;84550
7188;23.813;93898
7189;23.816;92781
7190;23.820;95491
7191;23.823;87925
7192;23.826;99098
7193;23.829;81832
7194;23.833;100744
7195;23.836;92682
7196;23.839;96794
7197;23.843;97827
7198;23.846;90097
7199;23.849;100740
7200;23.853;104982
7201;23.856;95039
7202;23.859;91358
7203;23.863;96977
7204;23.866;100000
7205;23.869;91930
7206;23.872;90680
7207;23.876;95854
7208;23.879;98659
7209;23.882;94704
7210;23.886;92143
7211;23.889;100433
7212;23.892;89156
7213;23.896;93767
7214;23.899;95503
7215;23.902;90444
7216;23.905;95159
7217;23.909;85657
7218;23.912;104316
7219;23.915;97201
7220;23.919;96263
7221;23.922;87968
7222;23.925;94863
7223;23.929;102733
7224;23.932;95313
7225;23.935;92132
7226;23.939;95090
7227;23.942;104203
7228;23.945;99631
7229;23.948;94389
7230;23.952;87632
7231;23.955;88786
7232;23.958;94958
7233;23.962;87852
7234;23.965;88377
7235;23.968;90957
7236;23.972;98387
7237;23.975;93276
7238;23.978;89753
7239;23.982;95526
7240;23.985;102504
7241;23.988;93878
7242;23.991;91692
7243;23.995;95410
7244;23.998;93579
7245;24.001;98114
7246;24.005;89793
7247;24.008;97482
7248;24.011;91175
7249;24.015;88907
7250;24.018;95110
7251;24.021;90610
7252;24.024;95847
7253;24.028;90441
7254;24.031;103834
7255;24.035;93534
7256;24.038;88656
7257;24.041;103162
7258;24.044;91992
7259;24.048;97152
7260;24.051;94166
7261;24.054;80304
7262;24.058;92707
7263;24.061;95650
7264;24.064;94387
7265;24.068;96684
7266;24.071;90991
7267;24.074;96929
7268;24.078;104661
7269;24.081;94827
7270;24.084;89645
7271;24.087;97617
7272;24.091;88893
7273;24.094;97385
7274;24.097;93662
7275;24.101;93090
7276;24.104;98543
7277;24.107;85189
7278;24.111;99033
7279;24.114;84690
7280;24.117;94806
7281;24.120;91111
7282;24.124;92901
7283;24.127;94011
7284;24.130;92314
7285;24.134;88733
7286;24.137;94847
7287;24.140;96673
7288;24.144;92674
7289;24.147;91856
7290;24.150;91295
7291;24.154;91191
7292;24.157;97449
7293;24.160;97753
7294;24.163;90496
7295;24.167;97892
7296;24.170;85453
7297;24.173;92528
7298;24.177;99028
7299;24.180;87716
7300;24.183;98434
7301;24.187;98780
7302;24.190;101825
7303;24.193;96009
7304;24.197;95811
7305;24.200;82058
7306;24.203;92216
7307;24.206;97309
7308;24.210;100702
7309;24.213;92781
7310;24.216;97329
7311;24.220;95810
7312;24.223;92683
7313;24.226;91091
7314;24.230;99603
7315;24.233;101168
7316;24.236;95800
7317;24.239;93642
7318;24.243;98910
7319;24.246;97763
7320;24.249;92997
7321;24.253;104601
7322;24.256;89035
7323;24.259;88910
7324;24.263;96279
7325;24.266;87481
7326;24.269;98747
7327;24.273;90939
7328;24.276;89328
7329;24.279;90613
7330;24.283;93199
7331;24.286;100896
7332;24.289;95428
7333;24.293;94632
7334;24.296;92629
7335;24.299;95485
7336;24.302;100606
7337;24.306;93558
7338;24.309;98622
7339;24.312;97681
7340;24.316;90160
7341;24.319;89347
7342;24.322;98153
7343;24.326;97653
7344;24.329;95595
7345;24.332;98868
7346;24.335;102385
7347;24.339;93912
7348;24.342;92266
7349;24.345;89573
7350;24.349;98818
7351;24.352;94110
7352;24.355;87089
7353;24.359;95612
7354;24.362;88585
7355;24.365;97532
7356;24.369;99337
7357;24.372;89747
7358;24.375;100365
7359;24.378;87791
7360;24.382;87665
7361;24.385;95290
7362;24.388;99376
7363;24.392;86609
7364;24.395;98320
7365;24.398;89776
7366;24.402;94577
7367;24.405;99591
7368;24.408;95745
7369;24.412;95649
7370;24.415;96665
7371;24.418;95856
7372;24.421;92842
7373;24.425;91755
7374;24.428;99072
7375;24.431;98090
7376;24.435;92265
7377;24.438;93097
7378;24.441;96137
7379;24.445;94171
7380;24.448;99857
7381;24.451;95898
7382;24.454;100415
7383;24.458;98300
7384;24.461;98208
7385;24.464;85371
7386;24.468;97733
7387;24.471;94260
7388;24.474;89614
7389;24.478;98230
7390;24.481;101081
7391;24.484;94002
7392;24.488;103951
7393;24.491;96394
7394;24.494;102880
7395;24.497;102815
7396;24.501;93568
7397;24.504;91127
7398;24.507;103324
7399;24.511;101775
7400;24.514;100610
7401;24.517;95369
7402;24.521;103061
7403;24.524;101242
7404;24.527;103433
7405;24.531;104133
7406;24.534;104114
7407;24.537;102343
7408;24.541;105617
7409;24.544;99374
7410;24.547;101092
7411;24.551;97711
7412;24.554;106203
7413;24.557;99993
7414;24.560;104710
7415;24.564;107648
7416;24.567;98624
7417;24.570;107758
7418;24.574;111332
7419;24.577;110369
7420;24.580;105759
7421;24.584;104888
7422;24.587;100729
7423;24.590;111711
7424;24.593;110293
7425;24.597;112156
7426;24.600;101897
7427;24.603;104008
7428;24.607;110254
7429;24.610;102452
7430;24.613;113709
7431;24.617;106693
7432;24.620;103474
7433;24.623;108668
7434;24.627;101310
7435;24.630;103763
7436;24.633;106162
7437;24.636;112846
7438;24.640;106224
7439;24.643;103997
7440;24.646;112645
7441;24.650;102548
7442;24.653;96318
7443;24.656;100778
7444;24.660;97307
7445;24.663;94735
7446;24.666;110003
7447;24.669;111464
7448;24.673;93934
7449;24.676;103103
7450;24.679;98435
7451;24.683;89858
7452;24.686;104886
7453;24.689;94469
7454;24.693;104690
7455;24.696;93819
7456;24.699;94884
7457;24.703;96752
7458;24.706;97045
7459;24.709;101789
7460;24.712;96377
7461;24.716;101902
7462;24.719;95802
7463;24.722;101145
7464;24.726;96825
7465;24.729;95915
7466;24.732;96118
7467;24.736;93257
7468;24.739;98068
7469;24.742;95424
7470;24.746;93821
7471;24.749;96765
7472;24.752;102720
7473;24.755;95254
7474;24.759;91612
7475;24.762;97527
7476;24.765;93913
7477;24.769;94016
7478;24.772;91845
7479;24.775;98421
7480;24.779;92672
7481;24.782;91558
7482;24.786;85533
7483;24.789;96796
7484;24.792;85336
7485;24.795;88609
7486;24.799;92592
7487;24.802;97749
7488;24.805;98312
7489;24.809;93855
7490;24.812;101849
7491;24.815;94208
7492;24.819;92026
7493;24.822;92888
7494;24.825;97834
7495;24.828;95464
7496;24.832;85654
7497;24.835;97706
7498;24.838;93158
7499;24.842;89227
7500;24.845;95715
7501;24.848;97217
7502;24.852;91821
7503;24.855;95420
7504;24.858;97960
7505;24.862;89696
7506;24.865;100679
7507;24.868;94292
7508;24.871;91092
7509;24.875;87513
7510;24.878;87698
7511;24.881;96576
7512;24.885;101989
7513;24.888;96560
7514;24.891;95633
7515;24.895;96255
7516;24.898;93596
7517;24.901;92395
7518;24.905;95678
7519;24.908;91307
7520;24.911;89384
7521;24.914;100823
7522;24.918;95706
7523;24.921;98652
7524;24.924;100023
7525;24.928;100547
7526;24.931;91628
7527;24.934;95376
7528;24.938;95160
7529;24.941;82251
7530;24.944;91759
7531;24.947;100035
7532;24.951;94913
7533;24.954;95620
7534;24.957;95886
7535;24.961;95398
7536;24.964;88231
7537;24.967;103359
7538;24.971;96529
7539;24.974;91019
7540;24.977;100324
7541;24.981;99393
7542;24.984;95382
7543;24.987;90124
7544;24.990;96062
7545;24.994;97627
7546;24.997;89215
7547;25.000;97546
7548;25.004;95428
7549;25.007;104327
7550;25.010;96500
7551;25.014;89842
7552;25.017;102324
7553;25.020;95140
7554;25.024;103748
7555;25.027;100971
7556;25.030;95414
7557;25.034;89719
7558;25.037;100381
7559;25.040;89353
7560;25.044;98095
7561;25.047;102861
7562;25.050;91339
7563;25.053;92142
7564;25.057;98462
7565;25.060;107141
7566;25.063;96907
7567;25.067;89109
7568;25.070;98186
7569;25.073;98251
7570;25.077;96385
7571;25.080;85823
7572;25.083;93533
7573;25.086;97404
7574;25.090;85993
7575;25.093;84068
7576;25.096;99287
7577;25.100;94680
7578;25.103;100994
7579;25.106;91108
7580;25.110;93327
7581;25.113;94272
7582;25.116;93935
7583;25.120;91432
7584;25.123;90714
7585;25.126;95821
7586;25.129;96759
7587;25.133;102508
7588;25.136;97113
7589;25.139;95487
7590;25.143;98443
7591;25.146;97103
7592;25.149;94877
7593;25.153;102472
7594;25.156;93832
7595;25.159;105703
7596;25.163;90800
7597;25.166;91894
7598;25.169;93405
7599;25.172;96087
7600;25.176;97097
7601;25.179;90574
7602;25.182;90605
7603;25.186;95848
7604;25.189;99300
7605;25.192;94189
7606;25.196;84505
7607;25.199;99557
7608;25.202;92602
7609;25.205;89577
7610;25.209;102103
7611;25.212;90535
7612;25.215;90571
7613;25.219;98103
7614;25.222;92356
7615;25.225;92241
7616;25.229;101388
7617;25.232;93385
7618;25.235;96586
7619;25.239;99747
7620;25.242;93653
7621;25.245;101462
7622;25.248;98820
7623;25.252;86446
7624;25.255;97325
7625;25.258;92061
7626;25.262;101796
7627;25.265;98011
7628;25.268;87801
7629;25.272;98192
7630;25.275;96013
7631;25.278;90511
7632;25.282;95929
7633;25.285;99511
7634;25.288;93787
7635;25.292;89178
7636;25.295;88235
7637;25.298;100005
7638;25.302;91984
7639;25.305;93732
7640;25.308;101307
7641;25.312;96699
7642;25.315;91600
7643;25.318;100518
7644;25.322;99288
7645;25.325;99146
7646;25.328;92107
7647;25.331;91513
7648;25.335;95199
7649;25.338;108015
7650;25.341;99824
7651;25.345;102601
7652;25.348;96845
7653;25.351;95519
7654;25.355;90618
7655;25.358;91459
7656;25.361;97883
7657;25.364;92971
7658;25.368;90335
7659;25.371;99371
7660;25.374;101708
7661;25.378;101377
7662;25.381;94630
7663;25.384;97685
7664;25.388;97933
7665;25.391;101898
7666;25.394;97754
7667;25.398;99313
7668;25.401;93689
7669;25.404;95888
7670;25.407;94113
7671;25.411;99857
7672;25.414;97310
7673;25.417;93295
7674;25.421;92945
7675;25.424;90166
7676;25.427;97939
7677;25.431;99832
7678;25.434;99954
7679;25.437;96486
7680;25.440;99253
7681;25.444;91617
7682;25.447;91301
7683;25.450;89160
7684;25.454;99386
7685;25.457;92619
7686;25.460;99256
7687;25.464;101241
7688;25.467;98435
7689;25.470;104129
7690;25.474;92091
7691;25.477;86233
7692;25.480;90580
7693;25.483;96993
7694;25.487;90772
7695;25.490;99748
7696;25.493;91347
7697;25.497;96148
7698;25.500;97971
7699;25.503;95341
7700;25.507;95516
7701;25.510;91628
7702;25.513;92309
7703;25.517;97656
7704;25.520;96374
7705;25.523;96589
7706;25.526;97660
7707;25.530;92377
7708;25.533;95020
7709;25.537;95898
7710;25.540;93281
7711;25.543;97593
7712;25.546;91674
7713;25.550;98499
7714;25.553;93035
7715;25.556;98551
7716;25.560;88570
7717;25.563;97646
7718;25.566;86874
7719;25.570;93857
7720;25.573;89315
7721;25.576;97936
7722;25.579;92317
7723;25.583;92715
7724;25.586;92512
7725;25.589;99685
7726;25.593;86545
7727;25.596;94281
7728;25.599;91750
7729;25.603;85150
7730;25.606;91486
7731;25.609;87333
7732;25.613;100523
7733;25.616;99614
7734;25.619;90980
7735;25.622;103402
7736;25.626;92453
7737;25.629;90346
7738;25.632;93841
7739;25.636;96487
7740;25.639;98448
7741;25.642;91377
7742;25.646;99592
7743;25.649;96754
7744;25.652;98228
7745;25.655;90703
7746;25.659;98339
7747;25.662;96881
7748;25.665;95418
7749;25.669;101537
7750;25.672;98442
7751;25.675;100604
7752;25.679;95682
7753;25.682;97551
7754;25.685;104292
7755;25.689;89017
7756;25.692;95110
7757;25.695;93881
7758;25.698;98082
7759;25.702;88721
7760;25.705;95727
7761;25.708;97087
7762;25.712;100383
7763;25.715;102360
7764;25.718;110941
7765;25.722;91713
7766;25.725;102211
7767;25.728;97030
7768;25.732;106313
7769;25.735;93419
7770;25.738;95674
7771;25.741;91596
7772;25.745;101051
7773;25.748;100111
7774;25.751;99929
7775;25.755;99786
7776;25.758;94070
7777;25.761;89514
7778;25.765;92869
7779;25.768;99417
7780;25.771;98274
7781;25.774;94331
7782;25.778;96979
7783;25.781;87532
7784;25.785;95236
7785;25.788;94820
7786;25.791;95660
7787;25.794;93612
7788;25.798;102024
7789;25.801;93463
7790;25.804;89737
7791;25.808;98232
7792;25.811;89436
7793;25.814;98329
7794;25.818;100143
7795;25.821;89588
7796;25.824;84365
7797;25.828;90707
7798;25.831;94279
7799;25.834;92746
7800;25.837;102889
7801;25.841;91270
7802;25.844;97778
7803;25.847;94350
7804;25.851;98226
7805;25.854;93195
7806;25.857;90969
7807;25.861;97690
7808;25.864;97673
7809;25.867;97419
7810;25.871;95759
7811;25.874;98648
7812;25.877;94769
7813;25.880;89623
7814;25.884;94537
7815;25.887;91404
7816;25.890;97127
7817;25.894;90023
7818;25.897;90059
7819;25.900;100699
7820;25.904;100767
7821;25.907;99473
7822;25.910;93807
7823;25.913;98313
7824;25.917;99053
7825;25.920;99123
7826;25.923;89929
7827;25.927;93217
7828;25.930;93719
7829;25.933;92156
7830;25.937;97468
7831;25.940;95879
7832;25.943;98963
7833;25.947;94504
7834;25.950;97531
7835;25.953;92253
7836;25.956;94527
7837;25.960;92481
7838;25.963;96312
7839;25.966;93514
7840;25.970;98538
7841;25.973;91388
7842;25.976;85846
7843;25.980;95666
7844;25.983;98211
7845;25.986;100965
7846;25.989;100405
7847;25.993;102683
7848;25.996;91505
7849;25.999;93826
7850;26.003;90624
7851;26.006;100937
7852;26.009;97156
7853;26.013;91453
7854;26.016;90345
7855;26.019;95310
7856;26.023;103801
7857;26.026;102275
7858;26.029;90847
7859;26.033;96222
7860;26.036;93260
7861;26.039;91282
7862;26.043;91174
7863;26.046;100938
7864;26.049;91168
7865;26.052;93942
7866;26.056;94279
7867;26.059;99396
7868;26.062;98964
7869;26.066;89046
7870;26.069;90612
7871;26.072;94580
7872;26.076;101004
7873;26.079;94209
7874;26.082;91134
7875;26.086;94593
7876;26.089;89097
7877;26.092;98144
7878;26.095;96192
7879;26.099;101682
7880;26.102;99336
7881;26.105;96397
7882;26.109;98052
7883;26.112;97527
7884;26.115;99030
7885;26.119;91980
7886;26.122;94257
7887;26.125;88817
7888;26.128;88864
7889;26.132;93103
7890;26.135;97765
7891;26.138;91530
7892;26.142;91395
7893;26.145;106149
7894;26.148;96206
7895;26.152;95630
7896;26.155;100711
7897;26.158;98493
7898;26.162;89183
7899;26.165;93774
7900;26.168;94595
7901;26.171;101537
7902;26.175;86922
7903;26.178;93327
7904;26.181;104992
7905;26.185;89480
7906;26.188;94507
7907;26.191;95807
7908;26.195;96330
7909;26.198;98038
7910;26.201;101282
7911;26.205;88244
7912;26.208;98001
7913;26.211;97026
7914;26.214;96325
7915;26.218;105154
7916;26.221;98540
7917;26.224;94204
7918;26.228;90051
7919;26.231;93050
7920;26.234;88939
7921;26.238;95196
7922;26.241;96299
7923;26.244;95723
7924;26.247;96831
7925;26.251;92194
7926;26.254;87195
7927;26.257;86429
7928;26.261;98162
7929;26.264;93040
7930;26.267;103412
7931;26.271;94127
7932;26.274;90123
7933;26.277;101264
7934;26.281;91903
7935;26.284;103498
7936;26.287;89232
7937;26.291;98405
7938;26.294;96775
7939;26.297;100196
7940;26.301;94710
7941;26.304;107826
7942;26.307;98847
7943;26.310;101060
7944;26.314;94295
7945;26.317;89236
7946;26.320;89691
7947;26.324;95076
7948;26.327;92336
7949;26.330;88826
7950;26.334;105414
7951;26.337;98346
7952;26.340;99047
7953;26.344;105460
7954;26.347;90897
7955;26.350;85241
7956;26.353;88796
7957;26.357;99400
7958;26.360;95163
7959;26.363;95819
7960;26.367;97431
7961;26.370;92756
7962;26.373;95851
7963;26.377;103710
7964;26.380;91714
7965;26.383;95818
7966;26.386;97596
7967;26.390;98332
7968;26.393;94781
7969;26.396;100439
7970;26.400;99754
7971;26.403;96824
7972;26.406;96549
7973;26.410;97959
7974;26.413;103410
7975;26.416;99631
7976;26.420;95904
7977;26.423;95016
7978;26.426;97265
7979;26.429;94203
7980;26.433;102549
7981;26.436;95793
7982;26.439;96640
7983;26.443;100245
7984;26.446;101008
7985;26.449;93650
7986;26.453;105738
7987;26.456;91340
7988;26.459;100306
7989;26.463;97950
7990;26.466;104083
7991;26.469;96593
7992;26.472;94689
7993;26.476;89900
7994;26.479;92307
7995;26.482;98942
7996;26.486;95834
7997;26.489;90703
7998;26.492;92211
7999;26.496;97981
8000;26.499;90683
8001;26.502;91933
8002;26.505;98249
8003;26.509;104789
8004;26.512;94901
8005;26.515;105406
8006;26.519;100672
8007;26.522;94040
8008;26.525;94934
8009;26.529;100615
8010;26.532;93046
8011;26.535;98192
8012;26.539;92026
8013;26.542;96598
8014;26.545;84389
8015;26.549;91612
8016;26.552;100682
8017;26.555;93562
8018;26.559;100559
8019;26.562;96349
8020;26.565;96640
8021;26.568;91290
8022;26.572;96732
8023;26.575;87047
8024;26.578;94358
8025;26.582;102714
8026;26.585;95175
8027;26.588;89842
8028;26.592;98249
8029;26.595;90574
8030;26.598;98972
8031;26.602;100902
8032;26.605;91365
8033;26.608;96796
8034;26.611;97021
8035;26.615;97794
8036;26.618;95795
8037;26.621;104610
8038;26.625;104530
8039;26.628;105257
8040;26.631;98346
8041;26.635;94167
8042;26.638;93408
8043;26.641;101170
8044;26.644;101311
8045;26.648;95457
8046;26.651;101314
8047;26.654;97129
8048;26.658;97836
8049;26.661;106990
8050;26.664;92584
8051;26.668;96385
8052;26.671;96298
8053;26.674;96383
8054;26.678;102261
8055;26.681;100350
8056;26.684;95437
8057;26.687;101639
8058;26.691;86585
8059;26.694;93362
8060;26.697;97292
8061;26.701;95327
8062;26.704;102813
8063;26.707;102581
8064;26.711;96804
8065;26.714;90178
8066;26.717;95468
8067;26.720;97705
8068;26.724;103034
8069;26.727;95799
8070;26.730;97850
8071;26.734;94694
8072;26.737;84076
8073;26.740;95751
8074;26.744;93773
8075;26.747;100555
8076;26.750;94570
8077;26.754;89582
8078;26.757;87027
8079;26.760;86732
8080;26.763;96693
8081;26.767;98734
8082;26.770;100600
8083;26.773;96331
8084;26.777;97400
8085;26.780;96608
8086;26.783;92733
8087;26.787;104551
8088;26.790;97378
8089;26.793;101194
8090;26.797;92835
8091;26.800;99560
8092;26.803;95330
8093;26.807;91841
8094;26.810;97205
8095;26.813;96383
8096;26.817;89358
8097;26.820;93720
8098;26.823;98827
8099;26.826;100861
8100;26.830;95729
8101;26.833;90458
8102;26.836;100107
8103;26.840;97350
8104;26.843;91303
8105;26.846;92496
8106;26.850;94324
8107;26.853;102987
8108;26.856;94978
8109;26.859;94069
8110;26.863;98719
8111;26.866;93053
8112;26.869;98473
8113;26.873;89204
8114;26.876;101554
8115;26.879;88741
8116;26.883;93092
8117;26.886;93620
8118;26.889;100546
8119;26.893;98468
8120;26.896;98172
8121;26.899;89905
8122;26.902;95231
8123;26.906;95342
8124;26.909;93828
8125;26.912;98308
8126;26.916;98821
8127;26.919;96060
8128;26.922;93274
8129;26.926;96766
8130;26.929;99169
8131;26.932;93400
8132;26.936;96484
8133;26.939;97920
8134;26.942;95401
8135;26.945;104057
8136;26.949;101428
8137;26.952;98930
8138;26.955;105475
8139;26.959;96576
8140;26.962;101707
8141;26.965;92006
8142;26.969;102000
8143;26.972;103516
8144;26.975;98708
8145;26.978;94146
8146;26.982;97590
8147;26.985;99039
8148;26.988;93223
8149;26.992;90953
8150;26.995;98758
8151;26.998;93150
8152;27.002;96261
8153;27.005;103140
8154;27.008;94623
8155;27.012;93586
8156;27.015;102866
8157;27.018;90686
8158;27.021;95620
8159;27.025;90636
8160;27.028;103019
8161;27.031;99602
8162;27.035;99661
8163;27.038;96226
8164;27.041;97396
8165;27.045;96122
8166;27.048;98343
8167;27.051;97041
8168;27.055;96297
8169;27.058;87734
8170;27.061;105566
8171;27.065;100367
8172;27.068;98390
8173;27.071;100153
8174;27.074;99134
8175;27.078;93568
8176;27.081;97552
8177;27.084;98022
8178;27.088;94581
8179;27.091;90639
8180;27.094;102193
8181;27.098;90371
8182;27.101;100774
8183;27.104;96001
8184;27.108;91996
8185;27.111;103521
8186;27.114;97538
8187;27.117;97738
8188;27.121;89829
8189;27.124;89900
8190;27.127;101236
8191;27.131;102358
8192;27.134;93958
8193;27.137;100537
8194;27.141;96833
8195;27.144;88067
8196;27.147;98229
8197;27.151;99330
8198;27.154;96029
8199;27.157;92128
8200;27.160;104051
8201;27.164;97074
8202;27.167;97618
8203;27.170;99686
8204;27.174;97814
8205;27.177;85716
8206;27.180;102004
8207;27.184;109819
8208;27.187;90850
8209;27.190;95829
8210;27.193;101721
8211;27.197;101599
8212;27.200;94970
8213;27.203;94238
8214;27.207;100280
8215;27.210;98516
8216;27.213;94489
8217;27.217;101854
8218;27.220;102242
8219;27.223;96392
8220;27.227;100790
8221;27.230;92270
8222;27.233;90897
8223;27.236;101431
8224;27.240;99761
8225;27.243;99405
8226;27.246;102777
8227;27.250;99739
8228;27.253;100835
8229;27.256;94073
8230;27.260;87140
8231;27.263;94979
8232;27.266;94535
8233;27.270;91867
8234;27.273;106013
8235;27.276;99154
8236;27.279;96942
8237;27.283;100302
8238;27.286;97267
8239;27.290;100424
8240;27.293;91792
8241;27.296;91305
8242;27.299;104869
8243;27.303;94772
8244;27.306;87243
8245;27.309;92677
8246;27.313;96667
8247;27.316;100848
8248;27.319;103061
8249;27.323;98628
8250;27.326;103348
8251;27.329;92400
8252;27.332;101775
8253;27.336;98918
8254;27.339;93891
8255;27.342;99524
8256;27.346;97008
8257;27.349;94908
8258;27.352;96005
8259;27.356;96402
8260;27.359;99633
8261;27.362;89221
8262;27.366;94880
8263;27.369;94000
8264;27.372;93725
8265;27.375;85138
8266;27.379;105472
8267;27.382;96286
8268;27.385;93555
8269;27.389;101258
8270;27.392;89866
8271;27.395;105448
8272;27.399;100845
8273;27.402;96533
8274;27.405;101679
8275;27.408;92574
8276;27.412;96526
8277;27.415;98780
8278;27.418;99553
8279;27.422;96971
8280;27.425;99989
8281;27.428;95635
8282;27.432;92046
8283;27.435;98201
8284;27.438;95896
8285;27.442;92305
8286;27.445;99427
8287;27.448;99834
8288;27.451;92250
8289;27.455;92282
8290;27.458;91444
8291;27.461;100244
8292;27.465;96507
8293;27.468;95203
8294;27.471;93827
8295;27.475;95806
8296;27.478;100248
8297;27.481;99067
8298;27.485;99573
8299;27.488;99175
8300;27.491;97689
8301;27.494;96804
8302;27.498;88194
8303;27.501;92760
8304;27.504;95073
8305;27.508;90727
8306;27.511;98405
8307;27.514;105332
8308;27.518;98008
8309;27.521;96012
8310;27.524;106902
8311;27.527;89977
8312;27.531;92996
8313;27.534;100636
8314;27.538;96168
8315;27.541;87932
8316;27.544;102049
8317;27.547;94901
8318;27.551;101886
8319;27.554;105582
8320;27.557;97673
8321;27.561;99894
8322;27.564;99056
8323;27.567;98466
8324;27.571;92317
8325;27.574;98553
8326;27.577;101410
8327;27.581;90601
8328;27.584;94906
8329;27.587;96678
8330;27.590;88993
8331;27.594;87970
8332;27.597;99662
8333;27.600;93592
8334;27.604;89612
8335;27.607;97696
8336;27.610;99062
8337;27.614;93456
8338;27.617;94907
8339;27.620;101380
8340;27.624;95734
8341;27.627;106088
8342;27.630;97249
8343;27.633;103292
8344;27.637;91869
8345;27.640;92163
8346;27.643;96971
8347;27.647;105192
8348;27.650;104598
8349;27.653;95575
8350;27.657;95409
8351;27.660;91602
8352;27.663;96649
8353;27.666;90539
8354;27.670;98518
8355;27.673;101479
8356;27.676;105504
8357;27.680;95494
8358;27.683;92411
8359;27.686;97327
8360;27.690;93879
8361;27.693;92957
8362;27.696;103170
8363;27.700;89130
8364;27.703;96325
8365;27.706;97748
8366;27.709;101575
8367;27.713;102302
8368;27.716;95485
8369;27.719;98024
8370;27.723;92201
8371;27.726;97507
8372;27.729;89219
8373;27.733;106197
8374;27.736;97013
8375;27.739;93635
8376;27.742;93392
8377;27.746;96384
8378;27.749;95418
8379;27.752;98622
8380;27.756;96992
8381;27.759;92616
8382;27.762;105359
8383;27.766;96641
8384;27.769;95010
8385;27.772;84368
8386;27.776;98315
8387;27.779;93623
8388;27.782;89314
8389;27.786;90864
8390;27.789;96534
8391;27.792;92368
8392;27.796;102855
8393;27.799;94465
8394;27.802;91337
8395;27.805;89725
8396;27.809;97421
8397;27.812;99664
8398;27.815;97718
8399;27.819;98506
8400;27.822;99580
8401;27.825;94151
8402;27.829;82368
8403;27.832;98410
8404;27.835;94515
8405;27.839;93567
8406;27.842;99938
8407;27.845;97658
8408;27.848;96675
8409;27.852;93803
8410;27.855;97149
8411;27.858;92168
8412;27.862;99036
8413;27.865;85880
8414;27.868;99004
8415;27.872;88363
8416;27.875;93855
8417;27.878;95560
8418;27.881;91522
8419;27.885;100833
8420;27.888;99732
8421;27.891;92971
8422;27.895;93460
8423;27.898;98439
8424;27.901;94378
8425;27.905;94174
8426;27.908;96376
8427;27.911;92405
8428;27.915;95980
8429;27.918;94819
8430;27.921;102760
8431;27.924;95211
8432;27.928;105480
8433;27.931;96930
8434;27.934;88078
8435;27.938;91744
8436;27.941;96355
8437;27.944;92517
8438;27.948;95992
8439;27.951;90438
8440;27.954;97286
8441;27.957;101914
8442;27.961;88082
8443;27.964;91344
8444;27.967;89172
8445;27.971;92867
8446;27.974;95954
8447;27.977;98571
8448;27.981;98093
8449;27.984;97158
8450;27.987;94171
8451;27.991;95869
8452;27.994;98145
8453;27.997;92669
8454;28.000;91117
8455;28.004;101134
8456;28.007;95213
8457;28.010;90888
8458;28.014;92882
8459;28.017;86189
8460;28.020;93533
8461;28.024;93907
8462;28.027;98602
8463;28.030;92519
8464;28.034;94634
8465;28.037;97661
8466;28.040;93468
8467;28.044;97501
8468;28.047;86832
8469;28.050;94948
8470;28.054;93729
8471;28.057;98952
8472;28.060;88559
8473;28.063;99095
8474;28.067;89303
8475;28.070;91837
8476;28.073;97759
8477;28.077;95670
8478;28.080;88331
8479;28.083;93736
8480;28.087;90152
8481;28.090;93694
8482;28.093;97075
8483;28.096;99158
8484;28.100;104223
8485;28.103;94728
8486;28.106;87804
8487;28.110;93098
8488;28.113;88094
8489;28.116;99469
8490;28.120;86887
8491;28.123;89617
8492;28.126;105741
8493;28.130;96625
8494;28.133;92630
8495;28.136;101407
8496;28.139;98927
8497;28.143;94955
8498;28.146;100299
8499;28.149;100856
8500;28.153;95984
8501;28.156;110819
8502;28.159;93089
8503;28.163;97664
8504;28.166;90496
8505;28.169;83110
8506;28.173;98311
8507;28.176;89955
8508;28.179;99704
8509;28.182;102349
8510;28.186;93234
8511;28.189;96087
8512;28.192;95073
8513;28.196;103270
8514;28.199;94475
8515;28.202;99223
8516;28.206;89291
8517;28.209;102264
8518;28.212;87181
8519;28.215;101405
8520;28.219;96084
8521;28.222;101564
8522;28.225;94046
8523;28.229;88812
8524;28.232;99185
8525;28.235;96925
8526;28.239;98451
8527;28.242;96504
8528;28.245;98676
8529;28.249;108214
8530;28.252;102289
8531;28.255;93120
8532;28.258;102499
8533;28.262;98710
8534;28.265;95425
8535;28.268;92606
8536;28.272;93713
8537;28.275;91790
8538;28.278;92167
8539;28.282;95626
8540;28.285;99162
8541;28.289;100419
8542;28.292;93693
8543;28.295;94169
8544;28.298;93154
8545;28.302;98826
8546;28.305;97325
8547;28.308;98681
8548;28.312;94671
8549;28.315;92500
8550;28.318;95701
8551;28.322;91419
8552;28.325;94166
8553;28.328;95207
8554;28.331;89920
8555;28.335;99506
8556;28.338;99726
8557;28.341;99078
8558;28.345;88527
8559;28.348;95796
8560;28.351;92371
8561;28.355;93703
8562;28.358;90076
8563;28.361;96303
8564;28.365;95510
8565;28.368;93156
8566;28.371;90337
8567;28.374;94533
8568;28.378;94961
8569;28.381;98809
8570;28.384;89365
8571;28.388;91734
8572;28.391;96838
8573;28.394;93161
8574;28.398;91982
8575;28.401;90610
8576;28.404;103434
8577;28.408;96730
8578;28.411;100168
8579;28.414;95697
8580;28.417;86390
8581;28.421;102550
8582;28.424;89843
8583;28.427;92002
8584;28.431;98706
8585;28.434;85485
8586;28.437;96956
8587;28.441;102202
8588;28.444;88289
8589;28.447;92117
8590;28.450;90636
8591;28.454;92472
8592;28.457;89522
8593;28.460;97384
8594;28.464;97712
8595;28.467;91685
8596;28.470;96249
8597;28.474;104621
8598;28.477;91196
8599;28.480;97591
8600;28.484;94703
8601;28.487;92648
8602;28.490;96386
8603;28.493;92564
8604;28.497;98943
8605;28.500;101786
8606;28.503;102606
8607;28.507;97591
8608;28.510;94720
8609;28.513;102458
8610;28.517;95146
8611;28.520;100691
8612;28.523;100070
8613;28.527;88064
8614;28.530;102955
8615;28.533;92192
8616;28.537;93939
8617;28.540;88492
8618;28.543;95619
8619;28.547;88335
8620;28.550;92344
8621;28.553;98947
8622;28.556;96700
8623;28.560;100246
8624;28.563;96966
8625;28.566;96996
8626;28.570;96928
8627;28.573;88302
8628;28.576;102474
8629;28.580;96462
8630;28.583;98046
8631;28.586;88852
8632;28.590;84608
8633;28.593;89580
8634;28.596;100965
8635;28.599;95998
8636;28.603;94019
8637;28.606;97934
8638;28.609;91595
8639;28.613;98188
8640;28.616;88793
8641;28.619;100385
8642;28.623;97835
8643;28.626;91826
8644;28.629;95265
8645;28.632;96009
8646;28.636;90158
8647;28.639;99774
8648;28.642;99913
8649;28.646;95038
8650;28.649;89335
8651;28.652;95688
8652;28.656;101876
8653;28.659;98401
8654;28.662;94687
8655;28.666;105706
8656;28.669;102077
8657;28.672;100351
8658;28.675;100939
8659;28.679;92685
8660;28.682;97400
8661;28.685;101731
8662;28.689;99343
8663;28.692;101706
8664;28.695;92691
8665;28.699;102763
8666;28.702;98034
8667;28.705;93714
8668;28.708;99790
8669;28.712;98161
8670;28.715;92597
8671;28.718;98386
8672;28.722;88005
8673;28.725;94250
8674;28.728;91397
8675;28.732;97721
8676;28.735;92748
8677;28.738;91953
8678;28.742;92162
8679;28.745;102386
8680;28.748;103538
8681;28.751;100160
8682;28.755;98702
8683;28.758;92831
8684;28.761;91404
8685;28.765;91974
8686;28.768;101935
8687;28.771;99898
8688;28.775;96492
8689;28.778;102167
8690;28.781;92194
8691;28.785;99287
8692;28.788;95043
8693;28.791;90005
8694;28.795;101281
8695;28.798;93671
8696;28.801;89179
8697;28.805;92991
8698;28.808;93144
8699;28.811;106577
8700;28.814;87905
8701;28.818;95176
8702;28.821;94043
8703;28.824;100954
8704;28.828;90860
8705;28.831;94013
8706;28.834;98092
8707;28.838;91316
8708;28.841;96876
8709;28.844;88882
8710;28.847;91903
8711;28.851;97455
8712;28.854;97421
8713;28.857;90595
8714;28.861;95517
8715;28.864;84793
8716;28.867;96512
8717;28.871;94040
8718;28.874;98670
8719;28.877;98613
8720;28.881;96764
8721;28.884;98524
8722;28.887;92855
8723;28.890;88835
8724;28.894;97741
8725;28.897;90319
8726;28.900;93633
8727;28.904;97154
8728;28.907;102289
8729;28.910;94311
8730;28.914;96316
8731;28.917;105783
8732;28.920;102787
8733;28.924;103227
8734;28.927;91759
8735;28.930;84636
8736;28.933;97305
8737;28.937;94835
8738;28.940;88304
8739;28.943;89263
8740;28.947;97805
8741;28.950;90771
8742;28.953;90127
8743;28.957;93560
8744;28.960;87828
8745;28.963;86091
8746;28.966;100099
8747;28.970;94463
8748;28.973;94812
8749;28.976;91408
8750;28.980;93894
8751;28.983;96366
8752;28.986;100353
8753;28.990;91385
8754;28.993;93380
8755;28.996;93982
8756;29.000;92725
8757;29.003;88912
8758;29.006;93841
8759;29.009;88055
8760;29.013;93923
8761;29.016;91566
8762;29.019;96713
8763;29.023;93178
8764;29.026;94362
8765;29.029;90533
8766;29.033;90255
8767;29.036;102803
8768;29.039;94887
8769;29.043;93465
8770;29.046;96031
8771;29.049;94219
8772;29.053;92111
8773;29.056;106407
8774;29.059;91001
8775;29.062;97436
8776;29.066;91641
8777;29.069;92113
8778;29.072;95104
8779;29.076;92945
8780;29.079;93764
8781;29.082;102523
8782;29.086;96651
8783;29.089;97219
8784;29.092;98102
8785;29.096;96435
8786;29.099;97517
8787;29.102;92870
8788;29.105;95186
8789;29.109;99557
8790;29.112;88528
8791;29.115;93590
8792;29.119;99605
8793;29.122;99780
8794;29.125;94841
8795;29.129;92189
8796;29.132;100592
8797;29.135;97512
8798;29.139;103465
8799;29.142;92557
8800;29.145;98201
8801;29.148;94099
8802;29.152;96761
8803;29.155;99116
8804;29.158;100462
8805;29.162;98808
8806;29.165;97542
8807;29.168;91483
8808;29.172;93284
8809;29.175;100286
8810;29.178;91203
8811;29.181;94878
8812;29.185;90731
8813;29.188;89157
8814;29.191;91397
8815;29.195;90079
8816;29.198;97521
8817;29.201;94447
8818;29.205;94694
8819;29.208;96651
8820;29.211;91517
8821;29.215;96276
8822;29.218;92693
8823;29.221;95613
8824;29.224;91924
8825;29.228;86473
8826;29.231;94885
8827;29.234;92689
8828;29.238;95073
8829;29.241;97635
8830;29.244;97110
8831;29.248;87994
8832;29.251;92078
8833;29.254;100971
8834;29.258;90346
8835;29.261;93737
8836;29.264;92920
8837;29.267;85021
8838;29.271;96379
8839;29.274;91268
8840;29.277;92472
8841;29.281;92413
8842;29.284;94222
8843;29.287;98252
8844;29.291;94498
8845;29.294;93471
8846;29.297;94324
8847;29.301;91611
8848;29.304;97432
8849;29.307;106977
8850;29.311;97581
8851;29.314;94778
8852;29.317;92926
8853;29.320;95227
8854;29.324;99572
8855;29.327;96375
8856;29.330;95442
8857;29.334;96561
8858;29.337;89774
8859;29.340;98395
8860;29.344;103049
8861;29.347;93556
8862;29.350;98268
8863;29.354;93289
8864;29.357;103706
8865;29.360;105661
8866;29.363;92134
8867;29.367;94974
8868;29.370;92857
8869;29.373;97315
8870;29.377;91148
8871;29.380;95865
8872;29.383;99671
8873;29.387;97640
8874;29.390;93133
8875;29.393;92357
8876;29.396;81955
8877;29.400;85685
8878;29.403;87355
8879;29.406;89916
8880;29.410;101443
8881;29.413;99632
8882;29.416;90121
8883;29.420;88107
8884;29.423;98164
8885;29.426;100453
8886;29.430;102123
8887;29.433;93253
8888;29.436;85491
8889;29.439;89815
8890;29.443;97361
8891;29.446;86731
8892;29.449;102944
8893;29.453;91303
8894;29.456;91264
8895;29.459;89328
8896;29.463;94058
8897;29.466;97749
8898;29.469;91258
8899;29.473;94948
8900;29.476;92302
8901;29.479;89728
8902;29.482;92035
8903;29.486;93985
8904;29.489;89031
8905;29.492;92798
8906;29.496;91769
8907;29.499;83039
8908;29.502;94800
8909;29.506;94871
8910;29.509;92921
8911;29.512;88795
8912;29.515;104755
8913;29.519;97190
8914;29.522;85084
8915;29.525;97075
8916;29.529;89949
8917;29.532;95198
8918;29.535;89607
8919;29.539;93226
8920;29.542;90539
8921;29.545;94532
8922;29.549;98243
8923;29.552;103237
8924;29.555;90336
8925;29.559;97581
8926;29.562;96378
8927;29.565;89713
8928;29.569;94160
8929;29.572;88759
8930;29.575;98122
8931;29.578;98199
8932;29.582;94568
8933;29.585;89495
8934;29.588;95773
8935;29.592;87836
8936;29.595;90435
8937;29.598;96230
8938;29.602;88805
8939;29.605;100610
8940;29.608;89581
8941;29.612;98927
8942;29.615;92806
8943;29.618;98330
8944;29.621;93911
8945;29.625;94645
8946;29.628;84841
8947;29.631;90570
8948;29.635;94220
8949;29.638;94751
8950;29.641;96218
8951;29.645;95933
8952;29.648;93487
8953;29.651;97142
8954;29.654;89693
8955;29.658;92874
8956;29.661;97721
8957;29.664;104115
8958;29.668;97160
8959;29.671;104498
8960;29.674;85812
8961;29.678;92013
8962;29.681;96225
8963;29.684;89725
8964;29.688;99084
8965;29.691;94775
8966;29.694;89182
8967;29.697;89915
8968;29.701;94178
8969;29.704;95348
8970;29.707;85520
8971;29.711;86494
8972;29.714;94346
8973;29.717;90675
8974;29.721;88467
8975;29.724;94186
8976;29.727;101595
8977;29.730;93659
8978;29.734;94171
8979;29.737;88153
8980;29.740;99216
8981;29.744;90197
8982;29.747;93647
8983;29.750;98049
8984;29.754;94938
8985;29.757;100429
8986;29.760;98785
8987;29.764;93678
8988;29.767;99096
8989;29.770;93610
8990;29.773;92621
8991;29.777;91363
8992;29.780;89176
8993;29.784;92061
8994;29.787;101977
8995;29.790;91772
8996;29.793;86002
8997;29.797;91572
8998;29.800;100610
8999;29.803;95291
9000;29.807;94785
9001;29.810;92953
9002;29.813;95123
9003;29.817;93122
9004;29.820;96134
9005;29.823;92533
9006;29.827;98599
9007;29.830;94973
9008;29.833;100397
9009;29.836;89238
9010;29.840;92754
9011;29.843;95444
9012;29.846;90023
9013;29.850;103649
9014;29.853;91831
9015;29.856;92553
9016;29.860;92574
9017;29.863;92678
9018;29.866;85884
9019;29.869;89482
9020;29.873;96042
9021;29.876;97277
9022;29.879;98207
9023;29.883;90524
9024;29.886;92959
9025;29.889;96868
9026;29.893;91010
9027;29.896;93868
9028;29.899;88927
9029;29.903;94994
9030;29.906;93722
9031;29.909;92525
9032;29.912;87920
9033;29.916;84381
9034;29.919;93864
9035;29.922;104025
9036;29.926;92485
9037;29.929;92548
9038;29.932;95433
9039;29.936;101715
9040;29.939;90581
9041;29.942;99808
9042;29.945;88548
9043;29.949;94052
9044;29.952;103752
9045;29.955;92850
9046;29.959;91691
9047;29.962;92923
9048;29.965;88923
9049;29.969;91198
9050;29.972;98451
9051;29.975;92950
9052;29.979;89996
9053;29.982;98667
9054;29.985;86323
9055;29.988;96611
9056;29.992;94020
9057;29.995;87013
9058;29.998;92247
9059;30.002;97526
9060;30.005;98879
9061;30.008;92574
9062;30.012;81430
9063;30.015;98618
9064;30.018;87824
9065;30.022;92057
9066;30.025;97504
9067;30.028;94020
9068;30.032;89711
9069;30.035;90083
9070;30.038;92775
9071;30.042;94068
9072;30.045;96135
9073;30.048;88443
9074;30.051;93694
9075;30.055;87301
9076;30.058;94034
9077;30.061;95210
9078;30.065;93531
9079;30.068;98348
9080;30.071;85611
9081;30.075;91803
9082;30.078;107848
9083;30.081;87989
9084;30.084;91311
9085;30.088;89471
9086;30.091;96144
9087;30.094;91808
9088;30.098;88532
9089;30.101;90055
9090;30.104;97569
9091;30.108;87244
9092;30.111;93049
9093;30.114;95520
9094;30.118;89286
9095;30.121;91424
9096;30.124;106062
9097;30.127;84298
9098;30.131;91525
9099;30.134;94109
9100;30.137;88801
9101;30.141;100617
9102;30.144;93459
9103;30.147;89664
9104;30.151;93176
9105;30.154;95942
9106;30.157;89807
9107;30.161;99031
9108;30.164;97471
9109;30.167;93908
9110;30.170;96506
9111;30.174;88582
9112;30.177;100875
9113;30.180;93088
9114;30.184;85997
9115;30.187;98572
9116;30.190;93190
9117;30.194;95884
9118;30.197;85540
9119;30.200;86221
9120;30.203;95475
9121;30.207;86371
9122;30.210;93762
9123;30.213;95593
9124;30.217;100495
9125;30.220;90600
9126;30.223;100546
9127;30.227;93930
9128;30.230;91643
9129;30.233;94220
9130;30.237;94675
9131;30.240;97291
9132;30.243;95224
9133;30.246;91935
9134;30.250;102716
9135;30.253;94208
9136;30.256;93041
9137;30.260;90808
9138;30.263;95442
9139;30.266;91315
9140;30.270;90087
9141;30.273;93311
9142;30.276;91465
9143;30.279;88611
9144;30.283;90758
9145;30.286;92180
9146;30.290;93421
9147;30.293;89565
9148;30.296;87479
9149;30.299;98004
9150;30.303;93674
9151;30.306;88458
9152;30.309;90253
9153;30.313;95698
9154;30.316;98467
9155;30.319;100916
9156;30.323;96217
9157;30.326;98711
9158;30.329;93814
9159;30.333;98920
9160;30.336;94914
9161;30.339;88568
9162;30.342;93975
9163;30.346;97252
9164;30.349;98074
9165;30.352;98394
9166;30.356;87582
9167;30.359;89346
9168;30.362;99988
9169;30.366;94304
9170;30.369;95935
9171;30.372;93401
9172;30.376;100078
9173;30.379;94792
9174;30.382;90185
9175;30.385;90150
9176;30.389;87867
9177;30.392;88383
9178;30.395;87196
9179;30.399;95712
9180;30.402;93258
9181;30.405;94139
9182;30.409;86428
9183;30.412;90160
9184;30.415;95002
9185;30.418;90510
9186;30.422;93943
9187;30.425;84851
9188;30.428;93858
9189;30.432;90804
9190;30.435;93216
9191;30.438;96748
9192;30.442;94104
9193;30.445;95850
9194;30.448;98728
9195;30.452;97205
9196;30.455;90269
9197;30.458;95294
9198;30.461;95501
9199;30.465;93364
9200;30.468;89161
9201;30.471;95398
9202;30.475;94261
9203;30.478;95922
9204;30.481;93390
9205;30.485;82310
9206;30.488;91064
9207;30.491;97780
9208;30.495;93448
9209;30.498;83831
9210;30.501;93929
9211;30.504;89407
9212;30.508;88288
9213;30.511;89299
9214;30.514;89748
9215;30.518;90760
9216;30.521;81510
9217;30.524;93263
9218;30.528;93725
9219;30.531;93333
9220;30.535;92873
9221;30.538;92450
9222;30.541;91967
9223;30.545;96128
9224;30.548;89542
9225;30.551;99817
9226;30.554;90688
9227;30.558;88559
9228;30.561;95753
9229;30.564;93382
9230;30.568;96572
9231;30.571;90038
9232;30.574;102731
9233;30.578;94615
9234;30.581;90028
9235;30.584;90106
9236;30.588;90257
9237;30.591;92545
9238;30.594;85994
9239;30.597;93517
9240;30.601;100888
9241;30.604;96228
9242;30.607;91831
9243;30.611;101822
9244;30.614;92946
9245;30.617;96506
9246;30.621;87544
9247;30.624;88708
9248;30.627;96096
9249;30.631;86449
9250;30.634;98389
9251;30.637;85796
9252;30.640;91434
9253;30.644;94171
9254;30.647;89283
9255;30.650;90680
9256;30.654;87627
9257;30.657;93419
9258;30.660;93322
9259;30.664;93628
9260;30.667;93183
9261;30.670;95043
9262;30.673;99309
9263;30.677;87057
9264;30.680;95788
9265;30.683;89487
9266;30.687;91842
9267;30.690;96951
9268;30.693;91337
9269;30.697;89888
9270;30.700;83063
9271;30.703;93651
9272;30.707;94484
9273;30.710;94863
9274;30.713;88194
9275;30.716;94152
9276;30.720;93684
9277;30.723;85804
9278;30.726;97826
9279;30.730;86963
9280;30.733;99677
9281;30.736;92467
9282;30.740;92199
9283;30.743;99714
9284;30.746;93729
9285;30.750;89692
9286;30.753;94507
9287;30.756;96662
9288;30.759;92697
9289;30.763;98439
9290;30.766;90234
9291;30.769;86969
9292;30.773;100037
9293;30.776;86355
9294;30.779;99890
9295;30.783;93790
9296;30.786;93013
9297;30.789;94320
9298;30.793;100775
9299;30.796;95969
9300;30.799;104654
9301;30.803;94865
9302;30.806;92621
9303;30.809;93727
9304;30.812;101100
9305;30.816;100270
9306;30.819;97072
9307;30.822;93420
9308;30.826;87232
9309;30.829;88448
9310;30.832;100173
9311;30.836;97013
9312;30.839;84400
9313;30.842;92218
9314;30.846;85443
9315;30.849;94119
9316;30.852;95322
9317;30.855;90597
9318;30.859;92704
9319;30.862;95742
9320;30.865;96042
9321;30.869;95460
9322;30.872;89548
9323;30.875;92589
9324;30.879;95812
9325;30.882;97694
9326;30.885;97103
9327;30.888;96987
9328;30.892;97726
9329;30.895;95539
9330;30.898;92391
9331;30.902;86615
9332;30.905;103370
9333;30.908;90860
9334;30.912;90037
9335;30.915;89393
9336;30.918;87751
9337;30.922;97845
9338;30.925;95019
9339;30.928;88915
9340;30.931;86873
9341;30.935;95511
9342;30.938;91289
9343;30.941;92923
9344;30.945;93550
9345;30.948;97174
9346;30.951;83026
9347;30.955;87280
9348;30.958;86423
9349;30.961;89803
9350;30.965;97626
9351;30.968;94659
9352;30.971;92938
9353;30.974;87523
9354;30.978;90934
9355;30.981;96195
9356;30.984;89750
9357;30.988;96059
9358;30.991;89579
9359;30.994;89765
9360;30.998;96269
9361;31.001;90899
9362;31.004;86053
9363;31.007;92523
9364;31.011;91241
9365;31.014;98026
9366;31.017;88931
9367;31.021;89125
9368;31.024;92304
9369;31.027;91550
9370;31.031;92963
9371;31.034;89750
9372;31.037;87306
9373;31.041;88906
9374;31.044;94065
9375;31.047;91876
9376;31.051;93060
9377;31.054;92379
9378;31.057;84046
9379;31.061;80546
9380;31.064;95613
9381;31.067;93217
9382;31.070;85202
9383;31.074;91735
9384;31.077;93573
9385;31.080;94135
9386;31.084;89085
9387;31.087;94944
9388;31.090;88383
9389;31.094;92528
9390;31.097;92890
9391;31.100;96064
9392;31.104;92172
9393;31.107;86882
9394;31.110;88480
9395;31.113;93473
9396;31.117;83118
9397;31.120;90668
9398;31.123;82891
9399;31.127;90891
9400;31.130;94525
9401;31.133;85600
9402;31.137;92408
9403;31.140;95087
9404;31.143;98043
9405;31.146;106759
9406;31.150;88201
9407;31.153;91256
9408;31.156;95743
9409;31.160;92435
9410;31.163;91782
9411;31.166;92065
9412;31.170;94689
9413;31.173;92094
9414;31.176;87329
9415;31.180;88798
9416;31.183;91436
9417;31.186;92808
9418;31.189;96644
9419;31.193;87357
9420;31.196;95795
9421;31.199;96065
9422;31.203;97565
9423;31.206;94970
9424;31.209;96053
9425;31.213;96179
9426;31.216;89459
9427;31.219;89462
9428;31.222;90641
9429;31.226;95705
9430;31.229;98628
9431;31.232;88386
9432;31.236;83608
9433;31.239;92743
9434;31.242;93209
9435;31.246;93467
9436;31.249;99498
9437;31.252;96855
9438;31.256;90934
9439;31.259;96140
9440;31.262;89951
9441;31.265;100448
9442;31.269;89713
9443;31.272;89623
9444;31.275;97723
9445;31.279;91893
9446;31.282;91183
9447;31.285;85637
9448;31.289;102963
9449;31.292;94034
9450;31.295;93593
9451;31.299;93293
9452;31.302;96609
9453;31.305;93709
9454;31.309;89004
9455;31.312;99801
9456;31.315;95313
9457;31.319;89299
9458;31.322;88366
9459;31.325;96324
9460;31.328;97442
9461;31.332;89890
9462;31.335;101237
9463;31.338;92989
9464;31.342;87771
9465;31.345;100901
9466;31.348;87913
9467;31.352;87900
9468;31.355;92380
9469;31.358;101356
9470;31.361;90982
9471;31.365;95252
9472;31.368;93338
9473;31.371;97895
9474;31.375;97669
9475;31.378;91428
9476;31.381;99445
9477;31.385;94855
9478;31.388;88595
9479;31.391;90084
9480;31.395;90264
9481;31.398;98439
9482;31.401;88952
9483;31.404;91020
9484;31.408;94775
9485;31.411;91715
9486;31.414;97413
9487;31.418;90780
9488;31.421;87685
9489;31.424;98486
9490;31.428;91354
9491;31.431;89482
9492;31.434;95399
9493;31.438;96553
9494;31.441;94291
9495;31.444;96755
9496;31.447;91219
9497;31.451;92602
9498;31.454;88535
9499;31.457;86718
9500;31.461;97996
9501;31.464;85354
9502;31.467;91367
9503;31.471;87173
9504;31.474;92440
9505;31.477;95962
9506;31.480;95815
9507;31.484;94457
9508;31.487;84417
9509;31.490;94903
9510;31.494;101434
9511;31.497;96482
9512;31.500;87500
9513;31.504;94232
9514;31.507;97171
9515;31.510;94886
9516;31.514;85741
9517;31.517;94599
9518;31.520;98094
9519;31.523;93245
9520;31.527;93120
9521;31.530;99807
9522;31.534;92062
9523;31.537;92279
9524;31.540;97129
9525;31.543;104611
9526;31.547;81971
9527;31.550;86784
9528;31.553;98377
9529;31.557;97488
9530;31.560;98805
9531;31.563;96719
9532;31.567;94258
9533;31.570;95134
9534;31.573;92014
9535;31.577;96548
9536;31.580;95305
9537;31.583;88350
9538;31.586;98463
9539;31.590;102133
9540;31.593;88700
9541;31.596;86003
9542;31.600;86302
9543;31.603;96935
9544;31.606;93821
9545;31.610;93452
9546;31.613;99621
9547;31.616;95457
9548;31.620;91303
9549;31.623;90807
9550;31.626;94300
9551;31.629;94889
9552;31.633;89776
9553;31.636;94867
9554;31.639;88627
9555;31.643;94654
9556;31.646;90063
9557;31.649;88355
9558;31.653;102465
9559;31.656;95137
9560;31.659;85535
9561;31.663;88383
9562;31.666;91259
9563;31.669;98427
9564;31.672;95050
9565;31.676;90156
9566;31.679;84933
9567;31.682;95689
9568;31.686;90105
9569;31.689;95437
9570;31.692;97659
9571;31.696;96368
9572;31.699;88621
9573;31.702;97998
9574;31.705;97621
9575;31.709;92999
9576;31.712;93716
9577;31.715;85979
9578;31.719;88568
9579;31.722;86225
9580;31.725;90282
9581;31.729;95209
9582;31.732;91639
9583;31.735;102545
9584;31.739;93575
9585;31.742;87029
9586;31.745;94365
9587;31.748;95248
9588;31.752;107622
9589;31.755;89933
9590;31.758;97273
9591;31.762;90754
9592;31.765;92485
9593;31.768;86472
9594;31.772;94434
9595;31.775;97622
9596;31.778;91448
9597;31.781;98660
9598;31.785;88125
9599;31.788;92320
9600;31.792;91746
9601;31.795;97308
9602;31.798;92226
9603;31.801;95919
9604;31.805;96841
9605;31.808;95182
9606;31.811;91200
9607;31.815;98068
9608;31.818;94484
9609;31.821;89631
9610;31.825;94787
9611;31.828;95064
9612;31.831;94863
9613;31.835;85007
9614;31.838;88089
9615;31.841;88190
9616;31.844;90692
9617;31.848;103566
9618;31.851;89859
9619;31.854;92548
9620;31.858;97620
9621;31.861;93119
9622;31.864;99187
9623;31.868;94675
9624;31.871;99812
9625;31.874;90982
9626;31.878;101167
9627;31.881;97956
9628;31.884;92910
9629;31.887;95163
9630;31.891;89809
9631;31.894;90224
9632;31.897;89338
9633;31.901;96357
9634;31.904;95921
9635;31.907;96081
9636;31.911;95719
9637;31.914;93040
9638;31.917;94501
9639;31.920;90594
9640;31.924;88919
9641;31.927;96840
9642;31.930;93167
9643;31.934;87611
9644;31.937;94266
9645;31.940;95565
9646;31.944;98310
9647;31.947;97074
9648;31.950;99004
9649;31.954;89647
9650;31.957;97417
9651;31.960;101324
9652;31.963;89807
9653;31.967;92933
9654;31.970;97412
9655;31.973;96334
9656;31.977;97161
9657;31.980;90157
9658;31.983;81040
9659;31.987;90716
9660;31.990;102039
9661;31.993;91238
9662;31.997;96573
9663;32.000;89195
9664;32.003;96483
9665;32.006;92183
9666;32.010;88652
9667;32.013;91342
9668;32.016;103286
9669;32.020;91584
9670;32.023;94189
9671;32.026;97194
9672;32.030;96545
9673;32.033;93581
9674;32.036;94079
9675;32.040;102277
9676;32.043;95800
9677;32.046;89275
9678;32.050;100017
9679;32.053;94292
9680;32.056;91457
9681;32.059;93041
9682;32.063;91661
9683;32.066;92777
9684;32.069;89726
9685;32.073;92334
9686;32.076;96457
9687;32.079;92155
9688;32.083;95721
9689;32.086;95163
9690;32.089;95995
9691;32.093;98773
9692;32.096;86272
9693;32.099;97346
9694;32.102;88558
9695;32.106;97996
9696;32.109;90633
9697;32.112;96075
9698;32.116;96278
9699;32.119;100723
9700;32.122;89948
9701;32.126;89742
9702;32.129;88066
9703;32.132;100079
9704;32.135;92561
9705;32.139;93741
9706;32.142;91450
9707;32.145;94033
9708;32.149;96107
9709;32.152;94374
9710;32.155;85586
9711;32.159;93641
9712;32.162;93133
9713;32.165;97990
9714;32.169;95481
9715;32.172;89915
9716;32.175;92855
9717;32.178;99668
9718;32.182;94670
9719;32.185;89047
9720;32.188;88591
9721;32.192;93777
9722;32.195;101127
9723;32.198;95146
9724;32.202;91839
9725;32.205;89096
9726;32.208;97741
9727;32.212;95307
9728;32.215;93497
9729;32.218;91976
9730;32.221;94263
9731;32.225;94981
9732;32.228;100490
9733;32.231;86416
9734;32.235;91647
9735;32.238;88014
9736;32.241;91749
9737;32.245;95521
9738;32.248;89739
9739;32.251;94013
9740;32.254;94279
9741;32.258;89779
9742;32.261;95561
9743;32.264;90937
9744;32.268;101147
9745;32.271;87054
9746;32.274;92029
9747;32.278;99285
9748;32.281;93109
9749;32.284;95206
9750;32.288;84420
9751;32.291;100057
9752;32.294;87985
9753;32.298;92098
9754;32.301;95421
9755;32.304;99633
9756;32.308;93432
9757;32.311;97699
9758;32.314;104040
9759;32.317;91949
9760;32.321;91144
9761;32.324;86076
9762;32.327;85179
9763;32.331;96790
9764;32.334;98275
9765;32.337;88234
9766;32.341;93941
9767;32.344;88270
9768;32.347;97307
9769;32.351;90563
9770;32.354;94209
9771;32.357;95836
9772;32.360;82697
9773;32.364;91795
9774;32.367;95839
9775;32.370;95291
9776;32.374;100748
9777;32.377;99101
9778;32.380;93869
9779;32.384;91897
9780;32.387;103181
9781;32.390;89299
9782;32.393;91434
9783;32.397;93558
9784;32.400;86217
9785;32.403;95880
9786;32.407;93843
9787;32.410;102228
9788;32.413;91787
9789;32.417;93200
9790;32.420;93882
9791;32.423;95296
9792;32.427;87625
9793;32.430;91993
9794;32.433;97058
9795;32.436;96932
9796;32.440;93989
9797;32.443;91253
9798;32.446;97568
9799;32.450;97087
9800;32.453;89076
9801;32.456;95843
9802;32.460;94412
9803;32.463;90121
9804;32.466;96522
9805;32.469;103752
9806;32.473;98424
9807;32.476;95894
9808;32.479;85640
9809;32.483;88506
9810;32.486;93695
9811;32.489;87755
9812;32.493;98766
9813;32.496;97456
9814;32.499;98538
9815;32.503;97170
9816;32.506;105321
9817;32.509;94376
9818;32.512;99593
9819;32.516;89464
9820;32.519;88550
9821;32.522;94600
9822;32.526;96546
9823;32.529;89010
9824;32.532;94523
9825;32.536;92121
9826;32.539;88565
9827;32.542;90194
9828;32.546;89584
9829;32.549;97000
9830;32.552;103049
9831;32.556;86923
9832;32.559;87875
9833;32.562;97273
9834;32.566;88645
9835;32.569;101063
9836;32.572;95255
9837;32.575;97665
9838;32.579;93365
9839;32.582;99498
9840;32.585;88887
9841;32.589;92780
9842;32.592;95362
9843;32.595;97057
9844;32.599;90071
9845;32.602;94071
9846;32.605;91434
9847;32.608;93305
9848;32.612;97403
9849;32.615;94866
9850;32.618;97852
9851;32.622;100544
9852;32.625;93712
9853;32.628;96503
9854;32.632;99358
9855;32.635;96606
9856;32.638;96657
9857;32.642;89975
9858;32.645;100260
9859;32.648;93527
9860;32.651;98946
9861;32.655;93528
9862;32.658;94082
9863;32.661;92507
9864;32.665;87918
9865;32.668;95158
9866;32.671;90929
9867;32.675;94953
9868;32.678;91621
9869;32.681;99111
9870;32.685;87100
9871;32.688;89247
9872;32.691;92757
9873;32.694;94861
9874;32.698;97812
9875;32.701;86046
9876;32.704;94033
9877;32.708;93546
9878;32.711;96975
9879;32.714;86541
9880;32.718;90011
9881;32.721;86059
9882;32.724;98610
9883;32.727;97789
9884;32.731;96589
9885;32.734;97045
9886;32.737;90882
9887;32.741;90754
9888;32.744;88999
9889;32.747;91365
9890;32.751;96959
9891;32.754;93686
9892;32.757;89433
9893;32.761;94633
9894;32.764;95130
9895;32.767;98596
9896;32.770;91981
9897;32.774;88850
9898;32.777;96007
9899;32.780;94712
9900;32.784;90951
9901;32.787;92655
9902;32.790;99634
9903;32.794;91608
9904;32.797;90211
9905;32.800;96546
9906;32.804;101635
9907;32.807;99458
9908;32.810;102024
9909;32.814;93515
9910;32.817;93143
9911;32.820;99108
9912;32.823;93688
9913;32.827;102766
9914;32.830;87439
9915;32.833;100038
9916;32.837;90722
9917;32.840;99440
9918;32.843;93387
9919;32.847;84827
9920;32.850;90016
9921;32.853;88888
9922;32.857;97626
9923;32.860;88403
9924;32.863;90170
9925;32.866;88986
9926;32.870;87754
9927;32.873;93082
9928;32.876;102359
9929;32.880;96867
9930;32.883;95407
9931;32.886;89840
9932;32.890;89740
9933;32.893;99187
9934;32.896;92999
9935;32.900;93836
9936;32.903;96739
9937;32.906;93747
9938;32.909;93496
9939;32.913;93718
9940;32.916;89074
9941;32.919;93870
9942;32.923;94861
9943;32.926;98461
9944;32.929;94529
9945;32.933;82611
9946;32.936;90733
9947;32.939;87063
9948;32.942;98142
9949;32.946;97466
9950;32.949;102821
9951;32.952;87793
9952;32.956;94383
9953;32.959;90865
9954;32.962;102662
9955;32.966;95924
9956;32.969;91221
9957;32.972;95223
9958;32.976;90722
9959;32.979;86219
9960;32.982;91143
9961;32.985;100204
9962;32.989;88359
9963;32.992;93539
9964;32.995;98156
9965;32.999;98943
9966;33.002;90572
9967;33.005;95970
9968;33.009;85865
9969;33.012;94233
9970;33.015;90545
9971;33.019;95779
9972;33.022;92006
9973;33.025;93213
9974;33.028;94165
9975;33.032;93029
9976;33.035;99067
9977;33.039;90341
9978;33.042;88736
9979;33.045;93800
9980;33.049;95116
9981;33.052;89815
9982;33.055;91545
9983;33.058;101680
9984;33.062;88164
9985;33.065;89178
9986;33.068;90663
9987;33.072;96791
9988;33.075;92210
9989;33.078;100240
9990;33.082;94284
9991;33.085;85762
9992;33.088;94833
9993;33.092;87744
9994;33.095;89215
9995;33.098;90240
9996;33.101;97821
9997;33.105;94346
9998;33.108;92172
9999;33.111;93336
10000;33.115;93444
10001;33.118;92981
10002;33.121;91385
10003;33.125;86145
10004;33.128;96155
10005;33.131;100246
10006;33.135;87339
10007;33.138;97666
10008;33.141;96167
10009;33.144;91026
10010;33.148;95889
10011;33.151;84490
10012;33.154;91948
10013;33.158;84701
10014;33.161;88626
10015;33.164;93458
10016;33.168;92745
10017;33.171;94790
10018;33.174;94958
10019;33.177;96197
10020;33.181;92067
10021;33.184;97142
10022;33.187;99113
10023;33.191;87974
10024;33.194;91203
10025;33.197;93036
10026;33.201;93530
10027;33.204;92545
10028;33.207;93891
10029;33.211;91768
10030;33.214;96537
10031;33.217;86961
10032;33.220;90717
10033;33.224;90351
10034;33.227;88217
10035;33.230;83746
10036;33.234;102047
10037;33.237;93296
10038;33.240;90541
10039;33.244;95818
10040;33.247;83651
10041;33.250;84369
10042;33.254;91010
10043;33.257;98012
10044;33.260;94758
10045;33.263;91199
10046;33.267;93656
10047;33.270;97028
10048;33.273;87102
10049;33.277;91850
10050;33.280;88212
10051;33.283;99010
10052;33.287;95915
10053;33.290;90688
10054;33.293;91943
10055;33.297;102190
10056;33.300;87256
10057;33.303;95326
10058;33.307;89877
10059;33.310;93427
10060;33.313;92519
10061;33.317;100526
10062;33.320;93038
10063;33.323;96160
10064;33.326;93477
10065;33.330;96687
10066;33.333;91257
10067;33.336;89517
10068;33.340;91323
10069;33.343;93004
10070;33.346;97473
10071;33.350;83979
10072;33.353;96311
10073;33.356;100008
10074;33.359;95317
10075;33.363;90419
10076;33.366;86885
10077;33.369;98716
10078;33.373;92263
10079;33.376;96411
10080;33.379;86952
10081;33.383;89514
10082;33.386;91888
10083;33.389;88330
10084;33.393;85068
10085;33.396;90897
10086;33.399;91473
10087;33.402;86647
10088;33.406;95877
10089;33.409;99056
10090;33.412;89642
10091;33.416;92426
10092;33.419;95607
10093;33.422;90341
10094;33.426;95325
10095;33.429;89443
10096;33.432;93401
10097;33.436;103595
10098;33.439;95201
10099;33.442;96075
10100;33.445;94624
10101;33.449;92311
10102;33.452;95831
10103;33.455;92354
10104;33.459;95598
10105;33.462;84285
10106;33.465;80676
10107;33.469;101240
10108;33.472;92075
10109;33.475;99538
10110;33.478;95035
10111;33.482;93467
10112;33.485;83434
10113;33.488;98743
10114;33.492;98179
10115;33.495;94928
10116;33.498;96346
10117;33.502;84788
10118;33.505;87448
10119;33.508;101068
10120;33.512;90212
10121;33.515;98013
10122;33.518;95562
10123;33.521;94477
10124;33.525;90007
10125;33.528;100472
10126;33.531;90935
10127;33.535;97151
10128;33.538;90610
10129;33.542;91162
10130;33.545;89865
10131;33.548;94473
10132;33.552;95169
10133;33.555;97344
10134;33.558;88076
10135;33.561;91090
10136;33.565;91063
10137;33.568;94074
10138;33.571;93838
10139;33.575;85031
10140;33.578;96058
10141;33.581;99009
10142;33.585;88516
10143;33.588;85324
10144;33.591;95915
10145;33.594;97177
10146;33.598;96596
10147;33.601;96699
10148;33.604;90973
10149;33.608;88588
10150;33.611;94370
10151;33.614;92254
10152;33.618;95577
10153;33.621;96086
10154;33.624;89525
10155;33.628;90245
10156;33.631;82791
10157;33.634;94255
10158;33.637;81679
10159;33.641;89307
10160;33.644;97850
10161;33.647;92364
10162;33.651;89121
10163;33.654;94548
10164;33.657;91272
10165;33.661;90864
10166;33.664;99257
10167;33.667;101933
10168;33.671;97225
10169;33.674;87582
10170;33.677;92996
10171;33.680;86809
10172;33.684;95224
10173;33.687;93122
10174;33.690;102033
10175;33.694;92129
10176;33.697;88044
10177;33.700;84255
10178;33.704;97521
10179;33.707;96997
10180;33.710;88557
10181;33.713;92057
10182;33.717;89032
10183;33.720;86323
10184;33.723;88472
10185;33.727;95918
10186;33.730;85131
10187;33.733;89181
10188;33.737;89065
10189;33.740;90921
10190;33.743;96296
10191;33.747;103161
10192;33.750;96004
10193;33.753;90020
10194;33.756;81186
10195;33.760;103145
10196;33.763;90265
10197;33.766;88568
10198;33.770;83606
10199;33.773;89449
10200;33.776;91529
10201;33.780;96910
10202;33.783;89175
10203;33.786;98147
10204;33.790;84327
10205;33.793;97025
10206;33.796;92763
10207;33.800;94794
10208;33.803;88907
10209;33.806;93794
10210;33.809;87946
10211;33.813;92653
10212;33.816;92061
10213;33.819;87074
10214;33.823;92929
10215;33.826;101115
10216;33.829;89625
10217;33.833;92093
10218;33.836;90619
10219;33.839;94756
10220;33.843;90957
10221;33.846;89768
10222;33.849;91468
10223;33.852;90628
10224;33.856;96428
10225;33.859;95148
10226;33.862;87566
10227;33.866;92809
10228;33.869;84680
10229;33.872;91759
10230;33.876;94685
10231;33.879;93548
10232;33.882;93829
10233;33.886;83207
10234;33.889;94663
10235;33.892;100049
10236;33.895;88522
10237;33.899;85669
10238;33.902;86036
10239;33.905;94941
10240;33.909;94624
10241;33.912;100742
10242;33.915;94443
10243;33.919;82282
10244;33.922;92621
10245;33.925;90549
10246;33.928;88485
10247;33.932;94089
10248;33.935;95857
10249;33.938;101845
10250;33.942;86953
10251;33.945;88196
10252;33.948;93266
10253;33.952;92847
10254;33.955;90235
10255;33.958;95091
10256;33.962;93895
10257;33.965;87292
10258;33.968;98258
10259;33.971;90877
10260;33.975;98559
10261;33.978;93731
10262;33.981;92178
10263;33.985;89843
10264;33.988;90242
10265;33.991;95282
10266;33.995;95824
10267;33.998;91212
10268;34.001;85677
10269;34.005;87879
10270;34.008;91023
10271;34.011;91537
10272;34.014;84138
10273;34.018;96462
10274;34.021;88742
10275;34.024;97683
10276;34.028;91006
10277;34.031;95215
10278;34.034;88456
10279;34.038;93449
10280;34.041;97609
10281;34.044;97354
10282;34.048;94711
10283;34.051;90695
10284;34.054;91562
10285;34.058;91278
10286;34.061;94978
10287;34.064;87898
10288;34.067;91287
10289;34.071;94009
10290;34.074;91573
10291;34.077;96842
10292;34.081;97557
10293;34.084;88261
10294;34.087;96432
10295;34.091;96006
10296;34.094;97694
10297;34.097;95592
10298;34.101;96334
10299;34.104;93370
10300;34.107;91870
10301;34.110;96681
10302;34.114;88742
10303;34.117;95863
10304;34.120;90357
10305;34.124;85027
10306;34.127;89545
10307;34.130;91274
10308;34.134;99426
10309;34.137;90319
10310;34.140;84147
10311;34.143;91851
10312;34.147;94645
10313;34.150;91538
10314;34.153;97187
10315;34.157;81986
10316;34.160;92063
10317;34.163;95400
10318;34.167;85872
10319;34.170;91212
10320;34.173;92630
10321;34.177;90055
10322;34.180;92159
10323;34.183;89045
10324;34.186;96280
10325;34.190;93714
10326;34.193;88064
10327;34.196;91939
10328;34.200;88679
10329;34.203;96568
10330;34.206;86663
10331;34.210;92720
10332;34.213;88962
10333;34.216;89889
10334;34.219;90809
10335;34.223;98132
10336;34.226;99655
10337;34.229;92364
10338;34.233;95279
10339;34.236;84086
10340;34.239;86517
10341;34.243;92477
10342;34.246;93183
10343;34.249;92933
10344;34.253;93075
10345;34.256;100869
10346;34.259;91019
10347;34.262;92551
10348;34.266;91378
10349;34.269;88733
10350;34.272;91036
10351;34.276;92311
10352;34.279;88263
10353;34.282;97049
10354;34.286;85990
10355;34.289;95015
10356;34.292;88886
10357;34.296;89889
10358;34.299;91027
10359;34.302;92278
10360;34.306;94972
10361;34.309;96863
10362;34.312;97094
10363;34.316;90692
10364;34.319;97777
10365;34.322;92112
10366;34.325;96303
10367;34.329;92743
10368;34.332;89389
10369;34.335;91626
10370;34.339;84049
10371;34.342;95602
10372;34.345;88796
10373;34.349;88271
10374;34.352;89607
10375;34.355;94653
10376;34.359;92467
10377;34.362;92519
10378;34.365;88037
10379;34.368;86795
10380;34.372;94176
10381;34.375;91408
10382;34.378;88810
10383;34.382;93107
10384;34.385;89324
10385;34.388;95840
10386;34.392;92951
10387;34.395;99946
10388;34.398;90818
10389;34.401;94791
10390;34.405;90936
10391;34.408;93277
10392;34.411;88350
10393;34.415;96273
10394;34.418;91059
10395;34.421;100707
10396;34.425;90330
10397;34.428;97519
10398;34.431;93900
10399;34.435;100723
10400;34.438;93068
10401;34.441;102965
10402;34.444;93429
10403;34.448;90524
10404;34.451;91319
10405;34.454;87303
10406;34.458;94002
10407;34.461;97058
10408;34.464;97965
10409;34.468;89483
10410;34.471;94393
10411;34.474;89810
10412;34.477;90518
10413;34.481;97804
10414;34.484;97944
10415;34.487;88216
10416;34.491;86932
10417;34.494;96939
10418;34.497;85937
10419;34.501;92412
10420;34.504;98686
10421;34.507;94622
10422;34.511;90405
10423;34.514;88333
10424;34.517;93109
10425;34.520;92266
10426;34.524;96264
10427;34.527;90341
10428;34.531;92423
10429;34.534;84496
10430;34.537;99849
10431;34.540;90954
10432;34.544;89787
10433;34.547;91581
10434;34.550;93423
10435;34.554;97618
10436;34.557;90656
10437;34.560;100325
10438;34.564;86979
10439;34.567;94818
10440;34.570;96215
10441;34.573;93112
10442;34.577;86589
10443;34.580;98370
10444;34.583;87501
10445;34.587;95361
10446;34.590;89924
10447;34.593;88201
10448;34.597;85927
10449;34.600;87003
10450;34.603;92045
10451;34.607;99157
10452;34.610;87447
10453;34.613;94822
10454;34.616;87227
10455;34.620;97045
10456;34.623;93272
10457;34.626;92025
10458;34.630;101739
10459;34.633;91737
10460;34.636;94334
10461;34.640;94764
10462;34.643;90513
10463;34.646;97543
10464;34.650;88577
10465;34.653;91579
10466;34.656;88294
10467;34.659;90035
10468;34.663;102310
10469;34.666;84496
10470;34.669;92092
10471;34.673;100242
10472;34.676;98276
10473;34.679;97579
10474;34.683;92484
10475;34.686;88589
10476;34.689;93145
10477;34.692;101072
10478;34.696;96069
10479;34.699;85708
10480;34.702;95067
10481;34.706;80564
10482;34.709;91702
10483;34.712;88782
10484;34.716;86724
10485;34.719;94244
10486;34.722;95905
10487;34.726;92861
10488;34.729;91817
10489;34.732;93003
10490;34.735;89459
10491;34.739;91752
10492;34.742;93952
10493;34.745;98379
10494;34.749;87647
10495;34.752;90270
10496;34.755;91309
10497;34.759;98155
10498;34.762;91405
10499;34.765;87644
10500;34.769;96699
10501;34.772;98298
10502;34.775;99014
10503;34.778;93124
10504;34.782;97381
10505;34.785;96075
10506;34.789;95708
10507;34.792;85345
10508;34.795;91005
10509;34.798;94987
10510;34.802;91656
10511;34.805;92427
10512;34.808;89430
10513;34.812;97756
10514;34.815;98542
10515;34.818;100105
10516;34.822;89521
10517;34.825;92273
10518;34.828;100515
10519;34.831;91026
10520;34.835;81429
10521;34.838;92975
10522;34.841;92487
10523;34.845;90677
10524;34.848;93022
10525;34.851;89904
10526;34.855;93934
10527;34.858;90842
10528;34.861;91627
10529;34.865;88677
10530;34.868;86377
10531;34.871;92078
10532;34.874;87581
10533;34.878;93373
10534;34.881;89913
10535;34.884;91066
10536;34.888;89927
10537;34.891;89823
10538;34.894;96337
10539;34.898;89277
10540;34.901;90790
10541;34.904;95166
10542;34.908;95135
10543;34.911;93263
10544;34.914;94557
10545;34.917;98889
10546;34.921;95576
10547;34.924;102171
10548;34.927;86411
10549;34.931;88406
10550;34.934;90303
10551;34.937;84818
10552;34.941;91784
10553;34.944;95684
10554;34.947;86400
10555;34.950;89338
10556;34.954;83702
10557;34.957;101870
10558;34.960;87862
10559;34.964;96386
10560;34.967;89495
10561;34.970;94874
10562;34.974;96731
10563;34.977;95161
10564;34.980;87833
10565;34.984;88428
10566;34.987;89393
10567;34.990;93985
10568;34.993;96339
10569;34.997;94206
10570;35.000;90926
10571;35.003;90092
10572;35.007;92820
10573;35.010;83890
10574;35.013;92541
10575;35.017;89894
10576;35.020;94509
10577;35.023;84367
10578;35.026;88098
10579;35.030;94825
10580;35.039;45527
10581;35.042;561
10582;35.045;534
10583;35.049;397
10584;35.052;599
10585;35.055;590
10586;35.058;646
10587;35.062;463
10588;35.065;584
10589;35.068;395
10590;35.072;584
10591;35.075;386
10592;35.078;447
10593;35.082;432
10594;35.085;539
10595;35.088;643
10596;35.092;484
10597;35.095;433
10598;35.098;464
10599;35.101;370
10600;35.105;435
10601;35.108;671
10602;35.111;413
10603;35.115;531
10604;35.118;512
10605;35.123;454
10606;35.126;371
10607;35.130;558
10608;35.135;451
10609;35.138;462
10610;35.141;537
10611;35.144;527
10612;35.148;453
10613;35.151;555
10614;35.154;489
10615;35.158;465
10616;35.161;414
10617;35.164;438
10618;35.168;563
10619;35.171;574
10620;35.174;543
10621;35.178;475
10622;35.181;414
10623;35.184;466
10624;35.187;536
10625;35.191;467
10626;35.194;410
10627;35.197;468
10628;35.201;614
10629;35.204;699
10630;35.207;450
10631;35.211;428
10632;35.214;502
10633;35.217;330
10634;35.220;330
10635;35.224;390
10636;35.227;377
10637;35.230;395
10638;35.234;417
10639;35.237;392
10640;35.240;410
10641;35.244;298
10642;35.247;474
10643;35.250;373
10644;35.254;507
10645;35.257;635
10646;35.260;727
10647;35.263;698
10648;35.267;766
10649;35.270;626
10650;35.273;469
10651;35.277;525
10652;35.280;408
10653;35.283;421
10654;35.287;488
10655;35.290;569
10656;35.293;667
10657;35.297;625
10658;35.300;500
10659;35.303;609
10660;35.307;440
10661;35.310;504
10662;35.313;456
10663;35.316;434
10664;35.320;513
10665;35.323;635
10666;35.326;594
10667;35.330;449
10668;35.333;525
10669;35.336;694
10670;35.340;447
10671;35.343;532
10672;35.346;622
10673;35.350;446
10674;35.353;459
10675;35.356;495
10676;35.359;471
10677;35.363;407
10678;35.366;474
10679;35.369;492
10680;35.373;434
10681;35.376;726
10682;35.379;504
10683;35.383;468
10684;35.386;457
10685;35.389;450
10686;35.393;608
10687;35.396;407
10688;35.399;488
10689;35.402;445
10690;35.406;467
10691;35.409;554
10692;35.412;606
10693;35.416;432
10694;35.419;354
10695;35.422;498
10696;35.426;588
10697;35.429;549
10698;35.432;447
10699;35.435;1802
10700;35.439;643
10701;35.442;809
10702;35.445;643
10703;35.449;443
10704;35.452;474
10705;35.455;718
10706;35.459;461
10707;35.462;962
10708;35.465;575
10709;35.469;2689
10710;35.472;422
10711;35.475;520
10712;35.478;581
10713;35.482;512
10714;35.485;489
10715;35.488;403
10716;35.492;522
10717;35.495;448
10718;35.498;609
10719;35.502;449
10720;35.505;1764
10721;35.508;467
10722;35.512;922
10723;35.515;596
10724;35.518;457
10725;35.521;522
10726;35.525;528
10727;35.528;407
10728;35.531;506
10729;35.535;437
10730;35.538;598
10731;35.541;668
10732;35.545;644
10733;35.548;612
10734;35.551;520
10735;35.555;488
10736;35.558;600
10737;35.561;734
10738;35.565;566
10739;35.568;607
10740;35.571;557
10741;35.574;562
10742;35.578;611
10743;35.581;595
10744;35.584;646
10745;35.588;528
10746;35.591;591
10747;35.594;473
10748;35.598;702
10749;35.601;461
10750;35.604;622
10751;35.608;678
10752;35.611;552
10753;35.614;617
10754;35.617;477
10755;35.621;533
10756;35.624;505
10757;35.627;701
10758;35.631;751
10759;35.634;530
10760;35.637;441
10761;35.641;471
10762;35.644;621
10763;35.647;522
10764;35.650;433
10765;35.654;506
10766;35.657;542
10767;35.660;619
10768;35.664;444
10769;35.667;392
10770;35.670;668
10771;35.674;540
10772;35.677;506
10773;35.680;498
10774;35.684;556
10775;35.687;2431
10776;35.690;488
10777;35.693;386
10778;35.697;542
10779;35.700;619
10780;35.703;507
10781;35.707;492
10782;35.710;539
10783;35.713;382
10784;35.717;640
10785;35.720;471
10786;35.723;680
10787;35.727;470
10788;35.730;683
10789;35.733;499
10790;35.736;463
10791;35.740;519
10792;35.743;396
10793;35.746;504
10794;35.750;1906
10795;35.753;596
10796;35.756;509
10797;35.760;392
10798;35.763;446
10799;35.766;413
10800;35.769;415
10801;35.773;417
10802;35.776;560
10803;35.779;396
10804;35.783;631
10805;35.786;554
10806;35.789;466
10807;35.793;573
10808;35.796;412
10809;35.799;398
10810;35.803;420
10811;35.806;535
10812;35.809;459
10813;35.813;347
10814;35.816;371
10815;35.819;452
10816;35.823;467
10817;35.826;640
10818;35.829;472
10819;35.832;383
10820;35.836;439
10821;35.839;467
10822;35.842;527
10823;35.846;585
10824;35.849;556
10825;35.852;479
10826;35.856;640
10827;35.859;973
10828;35.862;538
10829;35.866;2329
10830;35.869;382
10831;35.872;349
10832;35.875;601
10833;35.879;555
10834;35.882;465
10835;35.885;472
10836;35.889;485
10837;35.892;485
10838;35.895;376
10839;35.899;484
10840;35.902;496
10841;35.905;662
10842;35.908;564
10843;35.912;630
10844;35.915;417
10845;35.918;374
10846;35.922;716
10847;35.925;750
10848;35.928;566
10849;35.932;495
10850;35.935;536
10851;35.938;440
10852;35.942;516
10853;35.945;586
10854;35.948;522
10855;35.951;509
10856;35.955;564
10857;35.958;1369
10858;35.961;470
10859;35.965;451
10860;35.968;542
10861;35.971;547
10862;35.975;349
10863;35.978;396
10864;35.981;455
10865;35.984;411
10866;35.988;842
10867;35.991;569
10868;35.994;394
10869;35.998;372
10870;36.001;391
10871;36.004;465
10872;36.008;344
10873;36.011;516
10874;36.014;560
10875;36.018;369
10876;36.021;504
10877;36.024;455
10878;36.027;473
10879;36.031;483
10880;36.034;532
10881;36.038;569
10882;36.041;526
10883;36.044;449
10884;36.047;438
10885;36.051;512
10886;36.054;573
10887;36.057;479
10888;36.061;565
10889;36.064;551
10890;36.067;446
10891;36.071;580
10892;36.074;412
10893;36.077;464
10894;36.081;384
10895;36.084;505
10896;36.087;467
10897;36.090;456
10898;36.094;384
10899;36.097;443
10900;36.100;483
10901;36.104;460
10902;36.107;520
10903;36.110;568
10904;36.114;489
10905;36.117;420
10906;36.120;458
10907;36.123;447
10908;36.127;405
10909;36.130;444
10910;36.133;484
10911;36.137;444
10912;36.140;495
10913;36.143;458
10914;36.147;489
10915;36.150;367
10916;36.153;386
10917;36.157;408
10918;36.160;450
10919;36.163;453
10920;36.166;509
10921;36.170;477
10922;36.173;421
10923;36.176;484
10924;36.180;397
10925;36.183;342
10926;36.186;401
10927;36.190;462
10928;36.193;721
10929;36.196;430
10930;36.200;436
10931;36.203;503
10932;36.206;547
10933;36.209;581
10934;36.213;400
10935;36.216;469
10936;36.219;519
10937;36.223;652
10938;36.226;479
10939;36.229;328
10940;36.233;384
10941;36.236;494
10942;36.239;397
10943;36.242;336
10944;36.246;350
10945;36.249;382
10946;36.252;297
10947;36.256;418
10948;36.259;1261
10949;36.262;443
10950;36.266;455
10951;36.269;414
10952;36.272;378
10953;36.276;577
10954;36.279;401
10955;36.282;370
10956;36.286;391
10957;36.289;608
10958;36.292;536
10959;36.296;508
10960;36.299;496
10961;36.302;705
10962;36.305;349
10963;36.309;392
10964;36.312;362
10965;36.315;445
10966;36.319;498
10967;36.322;526
10968;36.325;470
10969;36.329;486
10970;36.332;331
10971;36.335;691
10972;36.338;388
10973;36.342;371
10974;36.345;560
10975;36.348;369
10976;36.352;493
10977;36.355;462
10978;36.358;438
10979;36.362;478
10980;36.365;613
10981;36.368;429
10982;36.372;391
10983;36.375;376
10984;36.378;481
10985;36.381;380
10986;36.385;453
10987;36.388;312
10988;36.391;385
10989;36.395;515
10990;36.398;409
10991;36.401;444
10992;36.405;404
10993;36.408;378
10994;36.411;391
10995;36.415;384
10996;36.418;410
10997;36.421;586
10998;36.424;426
10999;36.428;539
11000;36.431;486
11001;36.434;411
11002;36.438;577
11003;36.441;1440
11004;36.444;399
11005;36.448;418
11006;36.451;419
11007;36.454;529
11008;36.457;473
11009;36.461;553
11010;36.464;414
11011;36.467;523
11012;36.471;488
11013;36.474;474
11014;36.477;686
11015;36.481;681
11016;36.484;598
11017;36.487;483
11018;36.491;564
11019;36.494;470
11020;36.497;443
11021;36.500;394
11022;36.504;416
11023;36.507;461
11024;36.510;404
11025;36.514;513
11026;36.517;499
11027;36.520;418
11028;36.524;449
11029;36.527;490
11030;36.530;428
11031;36.534;401
11032;36.537;576
11033;36.540;525
11034;36.544;542
11035;36.547;599
11036;36.550;735
11037;36.553;559
11038;36.557;707
11039;36.560;441
11040;36.563;595
11041;36.567;434
11042;36.570;565
11043;36.573;554
11044;36.577;363
11045;36.580;421
11046;36.583;375
11047;36.587;476
11048;36.590;519
11049;36.593;548
11050;36.596;516
11051;36.600;355
11052;36.603;448
11053;36.606;386
11054;36.610;609
11055;36.613;416
11056;36.616;651
11057;36.620;369
11058;36.623;536
11059;36.626;550
11060;36.630;487
11061;36.633;387
11062;36.636;394
11063;36.639;360
11064;36.643;485
11065;36.646;434
11066;36.649;491
11067;36.653;378
11068;36.656;305
11069;36.659;579
11070;36.663;2394
11071;36.666;359
11072;36.669;367
11073;36.672;291
11074;36.676;406
11075;36.679;370
11076;36.682;301
11077;36.686;274
11078;36.689;387
11079;36.692;374
11080;36.696;472
11081;36.699;432
11082;36.702;331
11083;36.706;429
11084;36.709;377
11085;36.712;387
11086;36.715;506
11087;36.719;514
11088;36.722;634
11089;36.725;351
11090;36.729;345
11091;36.732;347
11092;36.735;473
11093;36.739;363
11094;36.742;745
11095;36.745;540
11096;36.749;502
11097;36.752;2450
11098;36.755;392
11099;36.758;341
11100;36.762;490
11101;36.765;426
11102;36.768;507
11103;36.772;468
11104;36.775;530
11105;36.778;481
11106;36.782;495
11107;36.785;435
11108;36.789;350
11109;36.792;453
11110;36.795;481
11111;36.798;1088
11112;36.802;417
11113;36.805;467
11114;36.808;460
11115;36.812;404
11116;36.815;429
11117;36.818;388
11118;36.822;521
11119;36.825;521
11120;36.828;417
11121;36.831;558
11122;36.835;494
11123;36.838;694
11124;36.841;453
11125;36.845;761
11126;36.848;514
11127;36.851;390
11128;36.855;455
11129;36.858;386
11130;36.861;471
11131;36.865;463
11132;36.868;437
11133;36.871;560
11134;36.874;453
11135;36.878;743
11136;36.881;430
11137;36.884;739
11138;36.888;475
11139;36.891;369
11140;36.894;488
11141;36.898;405
11142;36.901;419
11143;36.904;481
11144;36.907;513
11145;36.911;2477
11146;36.914;574
11147;36.917;500
11148;36.921;623
11149;36.924;748
11150;36.927;561
11151;36.931;508
11152;36.934;527
11153;36.937;469
11154;36.941;399
11155;36.944;508
11156;36.947;665
11157;36.950;536
11158;36.954;809
11159;36.957;340
11160;36.960;463
11161;36.964;405
11162;36.967;515
11163;36.970;465
11164;36.974;491
11165;36.977;566
11166;36.980;420
11167;36.984;305
11168;36.987;451
11169;36.990;447
11170;36.993;480
11171;36.997;396
11172;37.000;457
11173;37.003;576
11174;37.007;416
11175;37.010;548
11176;37.013;437
11177;37.017;377
11178;37.020;430
11179;37.023;466
11180;37.026;407
11181;37.030;363
11182;37.033;401
11183;37.037;426
11184;37.040;484
11185;37.043;417
11186;37.046;366
11187;37.050;393
11188;37.053;300
11189;37.056;456
11190;37.060;536
11191;37.063;346
11192;37.066;417
11193;37.070;344
11194;37.073;329
11195;37.076;306
11196;37.080;338
11197;37.083;370
11198;37.086;315
11199;37.089;613
11200;37.093;406
11201;37.096;409
11202;37.099;462
11203;37.103;349
11204;37.106;387
11205;37.109;317
11206;37.113;424
11207;37.116;436
11208;37.119;443
11209;37.123;435
11210;37.126;253
11211;37.129;427
11212;37.132;346
11213;37.136;412
11214;37.139;493
11215;37.142;529
11216;37.146;669
11217;37.149;325
11218;37.152;342
11219;37.156;385
11220;37.159;387
11221;37.162;482
11222;37.165;309
11223;37.169;453
11224;37.172;468
11225;37.175;293
11226;37.179;429
11227;37.182;433
11228;37.185;338
11229;37.189;414
11230;37.192;342
11231;37.195;381
11232;37.199;261
11233;37.202;477
11234;37.205;430
11235;37.208;576
11236;37.212;439
11237;37.215;557
11238;37.218;434
11239;37.222;314
11240;37.225;422
11241;37.228;323
11242;37.232;576
11243;37.235;470
11244;37.238;470
11245;37.241;463
11246;37.245;333
11247;37.248;375
11248;37.251;1858
11249;37.255;446
11250;37.258;407
11251;37.261;456
11252;37.265;3236
11253;37.268;389
11254;37.271;465
11255;37.275;566
11256;37.278;599
11257;37.281;478
11258;37.285;407
11259;37.288;401
11260;37.291;328
11261;37.295;378
11262;37.298;579
11263;37.301;461
11264;37.304;337
11265;37.308;429
11266;37.311;326
11267;37.314;368
11268;37.318;426
11269;37.321;366
11270;37.324;287
11271;37.328;334
11272;37.331;420
11273;37.334;350
11274;37.338;629
11275;37.341;324
11276;37.344;359
11277;37.347;478
11278;37.351;2318
11279;37.354;388
11280;37.357;639
11281;37.361;480
11282;37.364;294
11283;37.367;391
11284;37.371;458
11285;37.374;424
11286;37.377;476
11287;37.380;412
11288;37.384;367
11289;37.387;342
11290;37.390;308
11291;37.394;458
11292;37.397;440
11293;37.400;392
11294;37.404;415
11295;37.407;364
11296;37.410;327
11297;37.414;320
11298;37.417;288
11299;37.420;401
11300;37.423;368
11301;37.427;470
11302;37.430;344
11303;37.433;508
11304;37.437;519
11305;37.440;331
11306;37.443;361
11307;37.447;628
11308;37.450;443
11309;37.453;278
11310;37.456;327
11311;37.460;520
11312;37.463;1395
11313;37.466;337
11314;37.470;471
11315;37.473;489
11316;37.476;699
11317;37.480;436
11318;37.483;384
11319;37.486;319
11320;37.490;454
11321;37.493;463
11322;37.496;370
11323;37.499;415
11324;37.503;319
11325;37.506;1223
11326;37.509;2467
11327;37.513;290
11328;37.516;357
11329;37.519;361
11330;37.523;336
11331;37.526;401
11332;37.529;377
11333;37.533;534
11334;37.536;407
11335;37.539;414
11336;37.543;297
11337;37.546;780
11338;37.549;450
11339;37.553;436
11340;37.556;518
11341;37.559;384
11342;37.562;325
11343;37.566;653
11344;37.569;337
11345;37.572;381
11346;37.576;300
11347;37.579;351
11348;37.582;660
11349;37.586;583
11350;37.589;376
11351;37.592;503
11352;37.595;354
11353;37.599;336
11354;37.602;468
11355;37.605;317
11356;37.609;348
11357;37.612;371
11358;37.615;362
11359;37.619;274
11360;37.622;445
11361;37.625;1111
11362;37.629;376
11363;37.632;437
11364;37.635;435
11365;37.638;351
11366;37.642;376
11367;37.645;397
11368;37.648;339
11369;37.652;309
11370;37.655;482
11371;37.658;335
11372;37.662;361
11373;37.665;406
11374;37.668;375
11375;37.672;597
11376;37.675;489
11377;37.678;483
11378;37.681;459
11379;37.685;343
11380;37.688;478
11381;37.691;455
11382;37.695;440
11383;37.698;1320
11384;37.701;382
11385;37.705;315
11386;37.708;484
11387;37.711;578
11388;37.714;381
11389;37.718;424
11390;37.721;361
11391;37.724;613
11392;37.728;385
11393;37.731;422
11394;37.734;349
11395;37.738;457
11396;37.741;375
11397;37.744;376
11398;37.748;350
11399;37.751;363
11400;37.754;464
11401;37.757;396
11402;37.761;436
11403;37.764;538
11404;37.767;536
11405;37.771;380
11406;37.774;1016
11407;37.777;593
11408;37.781;413
11409;37.784;431
11410;37.787;687
11411;37.791;341
11412;37.794;472
11413;37.797;467
11414;37.801;502
11415;37.804;433
11416;37.807;538
11417;37.810;448
11418;37.814;420
11419;37.817;525
11420;37.820;409
11421;37.824;387
11422;37.827;717
11423;37.830;466
11424;37.834;506
11425;37.837;617
11426;37.840;541
11427;37.844;467
11428;37.847;459
11429;37.850;412
11430;37.853;499
11431;37.857;659
11432;37.860;472
11433;37.863;449
11434;37.867;360
11435;37.870;481
11436;37.873;302
11437;37.877;452
11438;37.880;493
11439;37.883;366
11440;37.887;601
11441;37.890;534
11442;37.893;515
11443;37.896;470
11444;37.900;508
11445;37.903;686
11446;37.906;456
11447;37.910;419
11448;37.913;381
11449;37.916;480
11450;37.920;351
11451;37.923;410
11452;37.926;390
11453;37.929;407
11454;37.933;349
11455;37.936;340
11456;37.939;316
11457;37.943;371
11458;37.946;611
11459;37.949;421
11460;37.953;503
11461;37.956;354
11462;37.959;446
11463;37.963;303
11464;37.966;465
11465;37.969;261
11466;37.972;338
11467;37.976;380
11468;37.979;361
11469;37.982;604
11470;37.986;332
11471;37.989;520
11472;37.992;483
11473;37.996;403
11474;37.999;322
11475;38.002;392
11476;38.006;375
11477;38.009;359
11478;38.012;382
11479;38.015;450
11480;38.019;397
11481;38.022;346
11482;38.025;356
11483;38.029;513
11484;38.032;430
11485;38.035;2045
11486;38.039;378
11487;38.042;598
11488;38.045;440
11489;38.049;457
11490;38.052;347
11491;38.055;452
11492;38.059;426
11493;38.062;444
11494;38.065;983
11495;38.068;431
11496;38.072;434
11497;38.075;529
11498;38.078;514
11499;38.082;590
11500;38.085;367
11501;38.088;525
11502;38.092;354
11503;38.095;423
11504;38.098;357
11505;38.102;321
11506;38.105;395
11507;38.108;1109
11508;38.111;347
11509;38.115;338
11510;38.118;454
11511;38.121;257
11512;38.125;359
11513;38.128;463
11514;38.131;445
11515;38.135;375
11516;38.138;399
11517;38.141;485
11518;38.144;405
11519;38.148;365
11520;38.151;495
11521;38.154;347
11522;38.158;271
11523;38.161;486
11524;38.164;415
11525;38.168;357
11526;38.171;546
11527;38.174;372
11528;38.178;364
11529;38.181;388
11530;38.184;407
11531;38.187;352
11532;38.191;462
11533;38.194;412
11534;38.197;397
11535;38.201;359
11536;38.204;379
11537;38.207;516
11538;38.211;643
11539;38.214;305
11540;38.217;496
11541;38.221;438
11542;38.224;619
11543;38.227;412
11544;38.230;479
11545;38.234;448
11546;38.237;367
11547;38.240;380
11548;38.244;561
11549;38.247;545
11550;38.250;429
11551;38.254;560
11552;38.257;359
11553;38.260;478
11554;38.263;391
11555;38.267;443
11556;38.270;407
11557;38.273;339
11558;38.277;376
11559;38.280;508
11560;38.283;585
11561;38.287;393
11562;38.290;366
11563;38.293;402
11564;38.297;535
11565;38.300;466
11566;38.303;488
11567;38.307;500
11568;38.310;365
11569;38.313;461
11570;38.317;372
11571;38.320;345
11572;38.323;355
11573;38.326;323
11574;38.330;513
11575;38.333;451
11576;38.336;375
11577;38.340;329
11578;38.343;597
11579;38.346;584
11580;38.350;387
11581;38.353;565
11582;38.356;531
11583;38.360;433
11584;38.363;459
11585;38.366;501
11586;38.369;304
11587;38.373;380
11588;38.376;355
11589;38.379;507
11590;38.383;364
11591;38.386;472
11592;38.389;428
11593;38.393;447
11594;38.396;397
11595;38.399;553
11596;38.402;466
11597;38.406;553
11598;38.409;371
11599;38.412;408
11600;38.416;490
11601;38.419;410
11602;38.422;584
11603;38.426;406
11604;38.429;341
11605;38.432;2225
11606;38.436;511
11607;38.439;463
11608;38.442;336
11609;38.445;344
11610;38.449;392
11611;38.452;397
11612;38.455;362
11613;38.459;674
11614;38.462;508
11615;38.465;298
11616;38.469;476
11617;38.472;421
11618;38.475;1174
11619;38.478;414
11620;38.482;388
11621;38.485;379
11622;38.488;403
11623;38.492;352
11624;38.495;414
11625;38.498;449
11626;38.502;406
11627;38.505;444
11628;38.508;433
11629;38.512;416
11630;38.515;376
11631;38.518;472
11632;38.521;425
11633;38.525;479
11634;38.528;567
11635;38.532;380
11636;38.535;511
11637;38.538;545
11638;38.541;365
11639;38.545;411
11640;38.548;386
11641;38.551;2351
11642;38.555;427
11643;38.558;428
11644;38.561;552
11645;38.565;402
11646;38.568;521
11647;38.571;429
11648;38.575;337
11649;38.578;536
11650;38.581;320
11651;38.584;418
11652;38.588;583
11653;38.591;375
11654;38.594;370
11655;38.598;409
11656;38.601;363
11657;38.604;439
11658;38.608;392
11659;38.611;424
11660;38.614;479
11661;38.617;376
11662;38.621;547
11663;38.624;367
11664;38.627;711
11665;38.631;424
11666;38.634;268
11667;38.637;412
11668;38.641;470
11669;38.644;341
11670;38.647;419
11671;38.651;449
11672;38.654;382
11673;38.657;415
11674;38.660;444
11675;38.664;352
11676;38.667;447
11677;38.670;322
11678;38.674;437
11679;38.677;340
11680;38.680;313
11681;38.684;381
11682;38.687;342
11683;38.690;310
11684;38.694;567
11685;38.697;397
11686;38.700;332
11687;38.703;399
11688;38.707;368
11689;38.710;320
11690;38.713;508
11691;38.717;373
11692;38.720;413
11693;38.723;348
11694;38.727;471
11695;38.730;367
11696;38.733;342
11697;38.736;437
11698;38.740;383
11699;38.743;394
11700;38.746;541
11701;38.750;411
11702;38.753;415
11703;38.756;388
11704;38.760;456
11705;38.763;440
11706;38.766;419
11707;38.770;2408
11708;38.773;759
11709;38.776;508
11710;38.779;337
11711;38.783;551
11712;38.786;508
11713;38.790;357
11714;38.793;408
11715;38.796;438
11716;38.799;422
11717;38.803;346
11718;38.806;426
11719;38.809;456
11720;38.813;598
11721;38.816;307
11722;38.819;427
11723;38.823;422
11724;38.826;566
11725;38.829;408
11726;38.832;391
11727;38.836;406
11728;38.839;356
11729;38.842;415
11730;38.846;372
11731;38.849;467
11732;38.852;311
11733;38.856;545
11734;38.859;560
11735;38.862;621
11736;38.866;582
11737;38.869;649
11738;38.872;317
11739;38.875;385
11740;38.879;414
11741;38.882;457
11742;38.885;377
11743;38.889;425
11744;38.892;386
11745;38.895;338
11746;38.899;377
11747;38.902;544
11748;38.905;434
11749;38.909;356
11750;38.912;429
11751;38.915;392
11752;38.918;454
11753;38.922;418
11754;38.925;457
11755;38.928;520
11756;38.932;360
11757;38.935;312
11758;38.938;1787
11759;38.942;371
11760;38.945;462
11761;38.948;415
11762;38.951;696
11763;38.955;356
11764;38.958;338
11765;38.961;598
11766;38.965;322
11767;38.968;515
11768;38.971;496
11769;38.975;457
11770;38.978;491
11771;38.981;459
11772;38.985;500
11773;38.988;542
11774;38.991;626
11775;38.994;480
11776;38.998;599
11777;39.001;508
11778;39.004;428
11779;39.008;431
11780;39.011;482
11781;39.014;530
11782;39.018;499
11783;39.021;448
11784;39.024;521
11785;39.027;453
11786;39.031;571
11787;39.034;539
11788;39.038;481
11789;39.041;550
11790;39.044;359
11791;39.047;561
11792;39.051;503
11793;39.054;542
11794;39.057;558
11795;39.061;527
11796;39.064;564
11797;39.067;524
11798;39.071;454
11799;39.074;690
11800;39.077;296
11801;39.081;489
11802;39.084;416
11803;39.087;485
11804;39.090;464
11805;39.094;454
11806;39.097;344
11807;39.100;483
11808;39.104;607
11809;39.107;369
11810;39.110;429
11811;39.114;402
11812;39.117;548
11813;39.120;469
11814;39.124;582
11815;39.127;600
11816;39.130;405
11817;39.133;538
11818;39.137;318
11819;39.140;467
11820;39.143;492
11821;39.147;427
11822;39.150;510
11823;39.153;373
11824;39.157;439
11825;39.160;569
11826;39.163;421
11827;39.166;382
11828;39.170;464
11829;39.173;555
11830;39.176;1002
11831;39.180;579
11832;39.183;392
11833;39.186;376
11834;39.190;454
11835;39.193;579
11836;39.196;371
11837;39.200;565
11838;39.203;337
11839;39.206;332
11840;39.209;328
11841;39.213;347
11842;39.216;390
11843;39.219;403
11844;39.223;825
11845;39.226;448
11846;39.229;486
11847;39.233;479
11848;39.236;335
11849;39.239;584
11850;39.243;514
11851;39.246;435
11852;39.249;500
11853;39.252;399
11854;39.256;334
11855;39.259;378
11856;39.262;457
11857;39.266;431
11858;39.269;418
11859;39.272;415
11860;39.276;290
11861;39.279;320
11862;39.282;336
11863;39.286;624
11864;39.289;343
11865;39.292;433
11866;39.296;478
11867;39.299;341
11868;39.302;372
11869;39.305;640
11870;39.309;451
11871;39.312;431
11872;39.315;306
11873;39.319;415
11874;39.322;551
11875;39.325;598
11876;39.329;447
11877;39.332;326
11878;39.335;325
11879;39.339;359
11880;39.342;424
11881;39.345;337
11882;39.348;479
11883;39.352;344
11884;39.355;430
11885;39.358;419
11886;39.362;419
11887;39.365;417
11888;39.368;2202
11889;39.372;435
11890;39.375;445
11891;39.378;614
11892;39.381;473
11893;39.385;408
11894;39.388;2363
11895;39.391;397
11896;39.395;388
11897;39.398;479
11898;39.401;441
11899;39.405;409
11900;39.408;332
11901;39.411;431
11902;39.415;406
11903;39.418;2198
11904;39.421;564
11905;39.424;521
11906;39.428;529
11907;39.431;765
11908;39.434;428
11909;39.438;514
11910;39.441;556
11911;39.444;386
11912;39.448;422
11913;39.451;497
11914;39.454;516
11915;39.458;403
11916;39.461;437
11917;39.464;424
11918;39.467;510
11919;39.471;378
11920;39.474;465
11921;39.477;354
11922;39.481;316
11923;39.484;506
11924;39.487;691
11925;39.491;478
11926;39.494;617
11927;39.497;593
11928;39.500;496
11929;39.504;454
11930;39.507;688
11931;39.510;565
11932;39.514;414
11933;39.517;602
11934;39.520;1004
11935;39.524;1148
11936;39.527;493
11937;39.530;408
11938;39.534;483
11939;39.537;535
11940;39.540;403
11941;39.544;460
11942;39.547;431
11943;39.550;629
11944;39.554;426
11945;39.557;430
11946;39.560;374
11947;39.563;597
11948;39.567;378
11949;39.570;629
11950;39.573;354
11951;39.577;369
11952;39.580;373
11953;39.583;363
11954;39.587;471
11955;39.590;475
11956;39.593;371
11957;39.597;475
11958;39.600;383
11959;39.603;423
11960;39.606;503
11961;39.610;453
11962;39.613;405
11963;39.616;527
11964;39.620;387
11965;39.623;431
11966;39.626;417
11967;39.630;400
11968;39.633;464
11969;39.636;409
11970;39.639;402
11971;39.643;494
11972;39.646;414
11973;39.649;484
11974;39.653;499
11975;39.656;385
11976;39.659;343
11977;39.663;337
11978;39.666;644
11979;39.669;653
11980;39.673;566
11981;39.676;735
11982;39.679;404
11983;39.682;365
11984;39.686;568
11985;39.689;372
11986;39.692;525
11987;39.696;391
11988;39.699;423
11989;39.702;458
11990;39.706;616
11991;39.709;399
11992;39.712;656
11993;39.715;501
11994;39.719;565
11995;39.722;534
11996;39.725;389
11997;39.729;333
11998;39.732;467
11999;39.735;424
12000;39.739;406
12001;39.742;384
12002;39.745;555
12003;39.749;582
12004;39.752;587
12005;39.755;468
12006;39.758;421
12007;39.762;366
12008;39.765;378
12009;39.768;392
12010;39.772;512
12011;39.775;484
12012;39.778;405
12013;39.782;348
12014;39.785;349
12015;39.788;363
12016;39.792;443
12017;39.795;410
12018;39.798;530
12019;39.802;449
12020;39.805;549
12021;39.808;364
12022;39.812;500
12023;39.815;781
12024;39.818;388
12025;39.821;453
12026;39.825;381
12027;39.828;297
12028;39.831;585
12029;39.835;381
12030;39.838;505
12031;39.841;436
12032;39.845;480
12033;39.848;407
12034;39.851;350
12035;39.854;382
12036;39.858;413
12037;39.861;397
12038;39.864;325
12039;39.868;450
12040;39.871;461
12041;39.874;373
12042;39.878;491
12043;39.881;426
12044;39.884;408
12045;39.888;416
12046;39.891;363
12047;39.894;540
12048;39.897;334
12049;39.901;448
12050;39.904;361
12051;39.907;482
12052;39.911;408
12053;39.914;417
12054;39.917;415
12055;39.921;404
12056;39.924;394
12057;39.927;356
12058;39.931;469
12059;39.934;487
12060;39.937;293
12061;39.940;451
12062;39.944;385
12063;39.947;342
12064;39.950;641
12065;39.954;374
12066;39.957;306
12067;39.960;383
12068;39.964;434
12069;39.967;505
12070;39.970;709
12071;39.973;437
12072;39.977;441
12073;39.980;427
12074;39.983;624
12075;39.987;317
12076;39.990;423
12077;39.993;436
12078;39.997;457
12079;40.000;671
12080;40.003;394
12081;40.007;431
12082;40.010;499
12083;40.013;699
12084;40.016;408
12085;40.020;448
12086;40.023;405
12087;40.026;629
12088;40.030;585
12089;40.033;442
12090;40.036;498
12091;40.040;669
12092;40.043;454
12093;40.046;462
12094;40.050;284
12095;40.053;419
12096;40.056;489
12097;40.060;505
12098;40.063;405
12099;40.066;442
12100;40.069;395
12101;40.073;408
12102;40.076;552
12103;40.079;372
12104;40.083;310
12105;40.086;353
12106;40.089;386
12107;40.093;349
12108;40.096;441
12109;40.099;327
12110;40.103;445
12111;40.106;352
12112;40.109;417
12113;40.112;312
12114;40.116;397
12115;40.119;725
12116;40.122;469
12117;40.126;872
12118;40.129;566
12119;40.132;463
12120;40.136;512
12121;40.139;658
12122;40.142;488
12123;40.146;524
12124;40.149;553
12125;40.152;411
12126;40.155;560
12127;40.159;423
12128;40.162;532
12129;40.165;418
12130;40.169;383
12131;40.172;447
12132;40.175;345
12133;40.179;523
12134;40.182;605
12135;40.185;558
12136;40.188;398
12137;40.192;1464
12138;40.195;535
12139;40.198;367
12140;40.202;436
12141;40.205;353
12142;40.208;497
12143;40.212;472
12144;40.215;458
12145;40.218;419
12146;40.222;406
12147;40.225;334
12148;40.228;546
12149;40.231;371
12150;40.235;308
12151;40.238;354
12152;40.241;426
12153;40.245;254
12154;40.248;627
12155;40.251;366
12156;40.255;375
12157;40.258;399
12158;40.261;317
12159;40.264;573
12160;40.268;303
12161;40.271;381
12162;40.274;694
12163;40.278;500
12164;40.281;552
12165;40.284;375
12166;40.288;529
12167;40.291;668
12168;40.294;595
12169;40.298;459
12170;40.301;466
12171;40.304;435
12172;40.308;475
12173;40.311;436
12174;40.314;497
12175;40.318;384
12176;40.321;650
12177;40.324;426
12178;40.327;518
12179;40.331;540
12180;40.334;494
12181;40.337;634
12182;40.341;528
12183;40.344;424
12184;40.347;565
12185;40.351;454
12186;40.354;409
12187;40.357;390
12188;40.361;434
12189;40.364;294
12190;40.367;476
12191;40.370;396
12192;40.374;1310
12193;40.377;419
12194;40.380;478
12195;40.384;518
12196;40.387;534
12197;40.390;726
12198;40.394;375
12199;40.397;341
12200;40.400;452
12201;40.403;401
12202;40.407;491
12203;40.410;546
12204;40.413;355
12205;40.417;456
12206;40.420;376
12207;40.423;433
12208;40.427;331
12209;40.430;453
12210;40.433;558
12211;40.437;434
12212;40.440;298
12213;40.443;376
12214;40.446;395
12215;40.450;371
12216;40.453;375
12217;40.456;420
12218;40.460;405
12219;40.463;423
12220;40.466;603
12221;40.470;355
12222;40.473;428
12223;40.476;441
12224;40.480;321
12225;40.483;550
12226;40.486;460
12227;40.489;392
12228;40.493;436
12229;40.496;485
12230;40.499;553
12231;40.503;510
12232;40.506;517
12233;40.509;520
12234;40.513;499
12235;40.516;520
12236;40.519;540
12237;40.522;372
12238;40.526;534
12239;40.529;489
12240;40.533;437
12241;40.536;473
12242;40.539;474
12243;40.542;534
12244;40.546;775
12245;40.549;520
12246;40.552;564
12247;40.556;444
12248;40.559;642
12249;40.562;519
12250;40.566;569
12251;40.569;530
12252;40.572;509
12253;40.576;417
12254;40.579;504
12255;40.582;519
12256;40.585;407
12257;40.589;489
12258;40.592;364
12259;40.595;520
12260;40.599;423
12261;40.602;439
12262;40.605;553
12263;40.609;517
12264;40.612;507
12265;40.615;481
12266;40.618;581
12267;40.622;677
12268;40.625;454
12269;40.628;517
12270;40.632;577
12271;40.635;597
12272;40.638;466
12273;40.642;435
12274;40.645;572
12275;40.648;515
12276;40.652;418
12277;40.655;458
12278;40.658;399
12279;40.661;543
12280;40.665;540
12281;40.668;557
12282;40.671;497
12283;40.675;507
12284;40.678;482
12285;40.681;437
12286;40.685;450
12287;40.688;475
12288;40.691;524
12289;40.695;435
12290;40.698;435
12291;40.701;481
12292;40.704;448
12293;40.708;1556
12294;40.711;480
12295;40.714;352
12296;40.718;531
12297;40.721;421
12298;40.724;478
12299;40.728;500
12300;40.731;445
12301;40.734;508
12302;40.737;415
12303;40.741;443
12304;40.744;748
12305;40.747;371
12306;40.751;372
12307;40.754;565
12308;40.757;776
12309;40.761;663
12310;40.764;509
12311;40.767;442
12312;40.771;432
12313;40.774;526
12314;40.777;499
12315;40.781;667
12316;40.784;626
12317;40.787;486
12318;40.791;437
12319;40.794;347
12320;40.797;410
12321;40.800;438
12322;40.804;348
12323;40.807;627
12324;40.810;419
12325;40.814;481
12326;40.817;725
12327;40.820;750
12328;40.824;561
12329;40.827;362
12330;40.830;552
12331;40.834;485
12332;40.837;380
12333;40.840;606
12334;40.843;430
12335;40.847;516
12336;40.850;413
12337;40.853;435
12338;40.857;312
12339;40.860;568
12340;40.863;306
12341;40.867;302
12342;40.870;594
12343;40.873;654
12344;40.876;348
12345;40.880;473
12346;40.883;494
12347;40.886;483
12348;40.890;350
12349;40.893;479
12350;40.896;393
12351;40.900;454
12352;40.903;331
12353;40.906;508
12354;40.910;555
12355;40.913;410
12356;40.916;448
12357;40.919;546
12358;40.923;480
12359;40.926;398
12360;40.929;439
12361;40.933;782
12362;40.936;481
12363;40.939;431
12364;40.943;397
12365;40.946;454
12366;40.949;504
12367;40.952;446
12368;40.956;749
12369;40.959;416
12370;40.962;863
12371;40.966;409
12372;40.969;505
12373;40.972;449
12374;40.976;549
12375;40.979;489
12376;40.982;452
12377;40.986;486
12378;40.989;505
12379;40.992;1880
12380;40.995;389
12381;40.999;410
12382;41.002;430
12383;41.005;483
12384;41.009;576
12385;41.012;572
12386;41.015;424
12387;41.019;634
12388;41.022;995
12389;41.025;432
12390;41.029;417
12391;41.032;543
12392;41.035;465
12393;41.039;459
12394;41.042;495
12395;41.045;597
12396;41.049;612
12397;41.052;483
12398;41.055;619
12399;41.058;563
12400;41.062;583
12401;41.065;700
12402;41.068;2253
12403;41.072;495
12404;41.075;413
12405;41.078;338
12406;41.082;431
12407;41.085;503
12408;41.088;2346
12409;41.091;589
12410;41.095;484
12411;41.098;470
12412;41.101;390
12413;41.105;547
12414;41.108;439
12415;41.111;1908
12416;41.115;498
12417;41.118;602
12418;41.121;456
12419;41.125;2681
12420;41.128;547
12421;41.131;533
12422;41.134;420
12423;41.138;505
12424;41.141;447
12425;41.144;535
12426;41.148;540
12427;41.151;391
12428;41.154;525
12429;41.158;573
12430;41.161;396
12431;41.164;420
12432;41.168;366
12433;41.171;930
12434;41.174;453
12435;41.177;362
12436;41.181;439
12437;41.184;482
12438;41.187;492
12439;41.191;427
12440;41.194;550
12441;41.197;368
12442;41.201;454
12443;41.204;1559
12444;41.207;426
12445;41.210;324
12446;41.214;666
12447;41.217;550
12448;41.220;412
12449;41.224;641
12450;41.227;496
12451;41.230;1117
12452;41.234;537
12453;41.237;364
12454;41.240;502
12455;41.244;446
12456;41.247;503
12457;41.250;2570
12458;41.253;484
12459;41.257;453
12460;41.260;453
12461;41.263;490
12462;41.267;498
12463;41.270;523
12464;41.273;374
12465;41.277;1102
12466;41.280;594
12467;41.283;437
12468;41.287;505
12469;41.290;507
12470;41.293;506
12471;41.297;625
12472;41.300;540
12473;41.303;643
12474;41.306;443
12475;41.310;462
12476;41.313;2677
12477;41.316;440
12478;41.320;467
12479;41.323;2396
12480;41.326;441
12481;41.330;436
12482;41.333;2492
12483;41.336;535
12484;41.340;382
12485;41.343;425
12486;41.346;665
12487;41.349;560
12488;41.353;430
12489;41.356;396
12490;41.359;579
12491;41.363;601
12492;41.366;395
12493;41.369;397
12494;41.373;496
12495;41.376;546
12496;41.379;433
12497;41.383;622
12498;41.386;434
12499;41.389;326
12500;41.392;640
12501;41.396;589
12502;41.399;553
12503;41.402;434
12504;41.406;433
12505;41.409;561
12506;41.412;423
12507;41.416;447
12508;41.419;546
12509;41.422;587
12510;41.425;2150
12511;41.429;485
12512;41.432;405
12513;41.435;848
12514;41.439;570
12515;41.442;652
12516;41.445;407
12517;41.449;497
12518;41.452;556
12519;41.455;431
12520;41.459;3351
12521;41.462;660
12522;41.465;419
12523;41.468;430
12524;41.472;431
12525;41.475;482
12526;41.478;457
12527;41.482;545
12528;41.485;436
12529;41.488;488
12530;41.492;412
12531;41.495;610
12532;41.498;638
12533;41.501;451
12534;41.505;608
12535;41.508;375
12536;41.511;633
12537;41.515;508
12538;41.518;485
12539;41.521;488
12540;41.525;586
12541;41.528;551
12542;41.531;626
12543;41.535;375
12544;41.538;506
12545;41.541;620
12546;41.545;432
12547;41.548;447
12548;41.551;384
12549;41.555;407
12550;41.558;582
12551;41.561;412
12552;41.564;384
12553;41.568;514
12554;41.571;311
12555;41.574;456
12556;41.578;407
12557;41.581;1383
12558;41.584;611
12559;41.588;478
12560;41.591;390
12561;41.594;380
12562;41.598;466
12563;41.601;427
12564;41.604;468
12565;41.607;455
12566;41.611;416
12567;41.614;655
12568;41.617;418
12569;41.621;363
12570;41.624;407
12571;41.627;561
12572;41.631;479
12573;41.634;455
12574;41.637;494
12575;41.640;580
12576;41.644;399
12577;41.647;414
12578;41.650;436
12579;41.654;396
12580;41.657;419
12581;41.660;411
12582;41.664;321
12583;41.667;388
12584;41.670;374
12585;41.674;421
12586;41.677;462
12587;41.680;572
12588;41.683;505
12589;41.687;270
12590;41.690;335
12591;41.693;507
12592;41.697;369
12593;41.700;483
12594;41.703;357
12595;41.707;412
12596;41.710;653
12597;41.713;379
12598;41.717;437
12599;41.720;403
12600;41.723;440
12601;41.726;305
12602;41.730;372
12603;41.733;360
12604;41.736;486
12605;41.740;649
12606;41.743;424
12607;41.746;506
12608;41.750;431
12609;41.753;447
12610;41.756;306
12611;41.759;3084
12612;41.763;344
12613;41.766;348
12614;41.769;378
12615;41.773;429
12616;41.776;365
12617;41.779;415
12618;41.783;390
12619;41.786;340
12620;41.789;352
12621;41.793;357
12622;41.796;411
12623;41.799;394
12624;41.803;734
12625;41.806;558
12626;41.809;433
12627;41.813;477
12628;41.816;431
12629;41.819;538
12630;41.822;600
12631;41.826;478
12632;41.829;713
12633;41.832;368
12634;41.836;282
12635;41.839;348
12636;41.842;415
12637;41.846;756
12638;41.849;307
12639;41.852;371
12640;41.855;571
12641;41.859;554
12642;41.862;419
12643;41.865;422
12644;41.869;443
12645;41.872;559
12646;41.875;472
12647;41.879;463
12648;41.882;969
12649;41.885;407
12650;41.889;656
12651;41.892;536
12652;41.895;375
12653;41.898;323
12654;41.902;378
12655;41.905;362
12656;41.908;428
12657;41.912;422
12658;41.915;704
12659;41.918;721
12660;41.922;679
12661;41.925;457
12662;41.928;429
12663;41.932;312
12664;41.935;356
12665;41.938;579
12666;41.941;486
12667;41.945;554
12668;41.948;409
12669;41.951;405
12670;41.955;528
12671;41.958;547
12672;41.961;404
12673;41.965;595
12674;41.968;322
12675;41.971;384
12676;41.974;391
12677;41.978;361
12678;41.981;488
12679;41.984;319
12680;41.988;477
12681;41.991;423
12682;41.994;395
12683;41.998;352
12684;42.001;357
12685;42.004;519
12686;42.008;480
12687;42.011;480
12688;42.014;328
12689;42.017;332
12690;42.021;364
12691;42.024;444
12692;42.027;491
12693;42.031;339
12694;42.034;328
12695;42.037;404
12696;42.041;437
12697;42.044;512
12698;42.047;305
12699;42.051;532
12700;42.054;336
12701;42.057;327
12702;42.061;440
12703;42.064;468
12704;42.067;397
12705;42.071;369
12706;42.074;555
12707;42.077;321
12708;42.080;482
12709;42.084;369
12710;42.087;1170
12711;42.090;360
12712;42.094;499
12713;42.097;426
12714;42.100;346
12715;42.104;453
12716;42.107;506
12717;42.110;638
12718;42.113;579
12719;42.117;426
12720;42.120;570
12721;42.123;415
12722;42.127;488
12723;42.130;632
12724;42.133;712
12725;42.137;477
12726;42.140;480
12727;42.143;494
12728;42.147;458
12729;42.150;538
12730;42.153;443
12731;42.156;460
12732;42.160;499
12733;42.163;464
12734;42.166;441
12735;42.170;464
12736;42.173;552
12737;42.176;472
12738;42.180;477
12739;42.183;559
12740;42.186;510
12741;42.189;392
12742;42.193;602
12743;42.196;345
12744;42.199;711
12745;42.203;524
12746;42.206;484
12747;42.209;551
12748;42.213;378
12749;42.216;495
12750;42.219;1753
12751;42.223;319
12752;42.226;489
12753;42.229;453
12754;42.232;420
12755;42.236;432
12756;42.239;419
12757;42.242;440
12758;42.246;435
12759;42.249;452
12760;42.252;389
12761;42.256;605
12762;42.259;358
12763;42.262;297
12764;42.266;391
12765;42.269;387
12766;42.272;510
12767;42.275;592
12768;42.279;264
12769;42.282;2303
12770;42.286;328
12771;42.289;489
12772;42.292;496
12773;42.295;349
12774;42.299;353
12775;42.302;438
12776;42.305;681
12777;42.309;627
12778;42.312;405
12779;42.315;350
12780;42.319;603
12781;42.322;474
12782;42.325;466
12783;42.328;514
12784;42.332;446
12785;42.335;483
12786;42.338;487
12787;42.342;657
12788;42.345;535
12789;42.348;490
12790;42.352;342
12791;42.355;563
12792;42.358;425
12793;42.362;581
12794;42.365;633
12795;42.368;442
12796;42.371;488
12797;42.375;293
12798;42.378;528
12799;42.381;426
12800;42.385;315
12801;42.388;339
12802;42.391;344
12803;42.395;405
12804;42.398;338
12805;42.401;376
12806;42.405;371
12807;42.408;409
12808;42.411;389
12809;42.414;382
12810;42.418;420
12811;42.421;696
12812;42.424;450
12813;42.428;413
12814;42.431;327
12815;42.434;686
12816;42.438;570
12817;42.441;516
12818;42.444;548
12819;42.447;479
12820;42.451;2968
12821;42.454;497
12822;42.457;357
12823;42.461;320
12824;42.464;571
12825;42.467;357
12826;42.471;554
12827;42.474;436
12828;42.477;564
12829;42.481;428
12830;42.484;377
12831;42.487;757
12832;42.490;337
12833;42.494;454
12834;42.497;376
12835;42.500;405
12836;42.504;389
12837;42.507;603
12838;42.510;382
12839;42.514;360
12840;42.517;369
12841;42.520;485
12842;42.523;539
12843;42.527;623
12844;42.530;393
12845;42.534;503
12846;42.537;503
12847;42.540;512
12848;42.543;485
12849;42.547;348
12850;42.550;518
12851;42.553;495
12852;42.557;521
12853;42.560;653
12854;42.563;407
12855;42.567;473
12856;42.570;468
12857;42.573;512
12858;42.577;338
12859;42.580;382
12860;42.583;455
12861;42.586;470
12862;42.590;1913
12863;42.593;431
12864;42.596;510
12865;42.600;1756
12866;42.603;518
12867;42.606;415
12868;42.610;543
12869;42.613;499
12870;42.616;542
12871;42.620;556
12872;42.623;516
12873;42.626;449
12874;42.629;597
12875;42.633;469
12876;42.636;569
12877;42.639;480
12878;42.643;432
12879;42.646;399
12880;42.649;612
12881;42.653;503
12882;42.656;415
12883;42.659;436
12884;42.662;306
12885;42.666;442
12886;42.669;396
12887;42.672;285
12888;42.676;330
12889;42.679;462
12890;42.682;475
12891;42.686;383
12892;42.689;477
12893;42.692;314
12894;42.696;324
12895;42.699;395
12896;42.702;596
12897;42.705;312
12898;42.709;300
12899;42.712;342
12900;42.715;310
12901;42.719;303
12902;42.722;308
12903;42.725;308
12904;42.729;407
12905;42.732;235
12906;42.735;319
12907;42.739;407
12908;42.742;441
12909;42.745;319
12910;42.748;1674
12911;42.752;477
12912;42.755;487
12913;42.758;361
12914;42.762;384
12915;42.765;338
12916;42.768;297
12917;42.772;311
12918;42.775;426
12919;42.778;442
12920;42.782;529
12921;42.785;396
12922;42.788;481
12923;42.792;333
12924;42.795;498
12925;42.798;498
12926;42.802;404
12927;42.805;477
12928;42.808;392
12929;42.812;358
12930;42.815;376
12931;42.818;406
12932;42.821;395
12933;42.825;496
12934;42.828;391
12935;42.831;451
12936;42.835;318
12937;42.838;550
12938;42.841;442
12939;42.845;547
12940;42.848;419
12941;42.851;455
12942;42.855;441
12943;42.858;340
12944;42.861;347
12945;42.864;511
12946;42.868;407
12947;42.871;433
12948;42.874;494
12949;42.878;562
12950;42.881;369
12951;42.884;419
12952;42.888;396
12953;42.891;407
12954;42.894;477
12955;42.897;417
12956;42.901;322
12957;42.904;398
12958;42.907;1699
12959;42.911;355
12960;42.914;402
12961;42.917;344
12962;42.921;468
12963;42.924;362
12964;42.927;459
12965;42.931;333
12966;42.934;369
12967;42.937;431
12968;42.940;585
12969;42.944;557
12970;42.947;572
12971;42.950;284
12972;42.954;384
12973;42.957;336
12974;42.960;399
12975;42.964;476
12976;42.967;383
12977;42.970;297
12978;42.974;339
12979;42.977;530
12980;42.980;308
12981;42.983;331
12982;42.987;349
12983;42.990;392
12984;42.993;405
12985;42.997;313
12986;43.000;291
12987;43.003;384
12988;43.007;383
12989;43.010;476
12990;43.013;393
12991;43.016;549
12992;43.020;383
12993;43.023;302
12994;43.026;567
12995;43.030;510
12996;43.033;443
12997;43.036;376
12998;43.040;450
12999;43.043;394
13000;43.046;880
13001;43.050;366
13002;43.053;291
13003;43.056;407
13004;43.060;393
13005;43.063;369
13006;43.066;291
13007;43.070;1598
13008;43.073;509
13009;43.076;332
13010;43.079;435
13011;43.083;388
13012;43.086;2692
13013;43.089;332
13014;43.093;449
13015;43.096;363
13016;43.099;437
13017;43.103;468
13018;43.106;376
13019;43.109;367
13020;43.112;363
13021;43.116;393
13022;43.119;381
13023;43.122;446
13024;43.126;397
13025;43.129;356
13026;43.132;413
13027;43.136;475
13028;43.139;417
13029;43.142;318
13030;43.146;341
13031;43.149;407
13032;43.152;343
13033;43.155;395
13034;43.159;440
13035;43.162;357
13036;43.165;374
13037;43.169;426
13038;43.172;468
13039;43.175;345
13040;43.179;759
13041;43.182;419
13042;43.185;406
13043;43.189;431
13044;43.192;368
13045;43.195;455
13046;43.198;612
13047;43.202;450
13048;43.205;440
13049;43.208;517
13050;43.212;435
13051;43.215;328
13052;43.218;457
13053;43.222;658
13054;43.225;465
13055;43.228;433
13056;43.231;357
13057;43.235;441
13058;43.238;435
13059;43.241;388
13060;43.245;446
13061;43.248;352
13062;43.251;363
13063;43.255;491
13064;43.258;619
13065;43.261;489
13066;43.265;486
13067;43.268;420
13068;43.271;447
13069;43.274;321
13070;43.278;434
13071;43.281;478
13072;43.285;495
13073;43.288;448
13074;43.291;458
13075;43.294;423
13076;43.298;385
13077;43.301;419
13078;43.304;419
13079;43.308;377
13080;43.311;420
13081;43.314;604
13082;43.318;387
13083;43.321;478
13084;43.324;343
13085;43.328;673
13086;43.331;474
13087;43.334;575
13088;43.337;459
13089;43.341;437
13090;43.344;519
13091;43.347;468
13092;43.351;340
13093;43.354;454
13094;43.357;2254
13095;43.361;428
13096;43.364;503
13097;43.367;350
13098;43.370;424
13099;43.374;405
13100;43.377;438
13101;43.380;537
13102;43.384;465
13103;43.387;346
13104;43.390;621
13105;43.394;405
13106;43.397;515
13107;43.400;423
13108;43.404;529
13109;43.407;364
13110;43.410;407
13111;43.413;526
13112;43.417;492
13113;43.420;451
13114;43.423;511
13115;43.427;390
13116;43.430;399
13117;43.433;440
13118;43.437;400
13119;43.440;449
13120;43.443;461
13121;43.446;407
13122;43.450;466
13123;43.453;390
13124;43.456;496
13125;43.460;485
13126;43.463;482
13127;43.466;460
13128;43.470;426
13129;43.473;488
13130;43.476;489
13131;43.480;488
13132;43.483;466
13133;43.486;362
13134;43.489;425
13135;43.493;386
13136;43.496;924
13137;43.499;753
13138;43.503;363
13139;43.506;529
13140;43.509;390
13141;43.513;488
13142;43.516;380
13143;43.519;597
13144;43.523;418
13145;43.526;371
13146;43.529;362
13147;43.533;499
13148;43.536;465
13149;43.539;426
13150;43.543;568
13151;43.546;398
13152;43.549;425
13153;43.552;579
13154;43.556;451
13155;43.559;403
13156;43.562;469
13157;43.566;452
13158;43.569;453
13159;43.572;617
13160;43.576;341
13161;43.579;467
13162;43.582;572
13163;43.585;589
13164;43.589;409
13165;43.592;382
13166;43.595;332
13167;43.599;376
13168;43.602;318
13169;43.605;694
13170;43.609;627
13171;43.612;554
13172;43.615;589
13173;43.619;657
13174;43.622;458
13175;43.625;1579
13176;43.628;567
13177;43.632;413
13178;43.635;457
13179;43.638;438
13180;43.642;557
13181;43.645;491
13182;43.648;579
13183;43.652;360
13184;43.655;432
13185;43.658;505
13186;43.662;411
13187;43.665;356
13188;43.668;364
13189;43.671;417
13190;43.675;360
13191;43.678;370
13192;43.681;429
13193;43.685;423
13194;43.688;379
13195;43.691;437
13196;43.695;427
13197;43.698;336
13198;43.701;443
13199;43.704;343
13200;43.708;430
13201;43.711;357
13202;43.714;377
13203;43.718;472
13204;43.721;414
13205;43.724;349
13206;43.728;542
13207;43.731;546
13208;43.734;596
13209;43.738;417
13210;43.741;436
13211;43.744;383
13212;43.747;473
13213;43.751;396
13214;43.754;547
13215;43.757;377
13216;43.761;351
13217;43.764;515
13218;43.767;640
13219;43.771;461
13220;43.774;347
13221;43.777;364
13222;43.780;544
13223;43.784;345
13224;43.787;431
13225;43.791;400
13226;43.794;372
13227;43.797;435
13228;43.800;397
13229;43.804;410
13230;43.807;396
13231;43.810;327
13232;43.814;473
13233;43.817;329
13234;43.820;363
13235;43.824;644
13236;43.827;491
13237;43.830;327
13238;43.834;421
13239;43.837;424
13240;43.840;345
13241;43.843;408
13242;43.847;663
13243;43.850;420
13244;43.853;384
13245;43.857;327
13246;43.860;546
13247;43.863;560
13248;43.867;408
13249;43.870;372
13250;43.873;439
13251;43.877;335
13252;43.880;437
13253;43.883;424
13254;43.886;355
13255;43.890;501
13256;43.893;385
13257;43.896;357
13258;43.900;456
13259;43.903;376
13260;43.906;446
13261;43.910;359
13262;43.913;503
13263;43.916;487
13264;43.919;478
13265;43.923;570
13266;43.926;415
13267;43.929;448
13268;43.933;461
13269;43.936;390
13270;43.939;296
13271;43.943;418
13272;43.946;413
13273;43.949;317
13274;43.953;330
13275;43.956;395
13276;43.959;502
13277;43.962;318
13278;43.966;545
13279;43.969;637
13280;43.972;420
13281;43.976;470
13282;43.979;624
13283;43.982;413
13284;43.986;607
13285;43.989;385
13286;43.992;409
13287;43.996;468
13288;43.999;367
13289;44.002;407
13290;44.005;392
13291;44.009;458
13292;44.012;359
13293;44.015;390
13294;44.019;485
13295;44.022;339
13296;44.025;442
13297;44.029;453
13298;44.032;428
13299;44.035;629
13300;44.039;563
13301;44.042;661
13302;44.045;440
13303;44.049;398
13304;44.052;385
13305;44.055;288
13306;44.058;510
13307;44.062;836
13308;44.065;458
13309;44.068;473
13310;44.072;333
13311;44.075;446
13312;44.078;465
13313;44.082;344
13314;44.085;523
13315;44.088;513
13316;44.092;459
13317;44.095;425
13318;44.098;447
13319;44.101;494
13320;44.105;467
13321;44.108;470
13322;44.111;752
13323;44.115;493
13324;44.118;470
13325;44.121;573
13326;44.125;724
13327;44.128;432
13328;44.131;498
13329;44.134;382
13330;44.138;511
13331;44.141;572
13332;44.144;485
13333;44.148;457
13334;44.151;509
13335;44.154;517
13336;44.158;400
13337;44.161;620
13338;44.164;449
13339;44.168;450
13340;44.171;403
13341;44.174;460
13342;44.177;394
13343;44.181;377
13344;44.184;436
13345;44.187;389
13346;44.191;408
13347;44.194;479
13348;44.197;662
13349;44.201;509
13350;44.204;476
13351;44.207;557
13352;44.211;428
13353;44.214;329
13354;44.217;533
13355;44.220;607
13356;44.224;366
13357;44.227;369
13358;44.230;457
13359;44.234;381
13360;44.237;392
13361;44.240;381
13362;44.244;1034
13363;44.247;346
13364;44.250;407
13365;44.253;469
13366;44.257;437
13367;44.260;419
13368;44.263;331
13369;44.267;642
13370;44.270;489
13371;44.273;384
13372;44.277;719
13373;44.280;367
13374;44.283;506
13375;44.287;425
13376;44.290;379
13377;44.293;327
13378;44.297;445
13379;44.300;288
13380;44.303;366
13381;44.307;370
13382;44.310;1223
13383;44.313;367
13384;44.316;317
13385;44.320;330
13386;44.323;501
13387;44.326;401
13388;44.330;510
13389;44.333;503
13390;44.336;388
13391;44.340;469
13392;44.343;460
13393;44.346;667
13394;44.350;615
13395;44.353;391
13396;44.356;401
13397;44.359;433
13398;44.363;389
13399;44.366;417
13400;44.369;423
13401;44.373;663
13402;44.376;414
13403;44.379;411
13404;44.383;600
13405;44.386;477
13406;44.389;433
13407;44.392;347
13408;44.396;608
13409;44.399;1999
13410;44.402;570
13411;44.406;449
13412;44.409;455
13413;44.412;618
13414;44.416;320
13415;44.419;439
13416;44.422;516
13417;44.426;590
13418;44.429;380
13419;44.432;462
13420;44.435;510
13421;44.439;377
13422;44.442;357
13423;44.445;723
13424;44.449;476
13425;44.452;456
13426;44.455;424
13427;44.459;434
13428;44.462;400
13429;44.465;528
13430;44.468;461
13431;44.472;2428
13432;44.475;449
13433;44.478;420
13434;44.482;605
13435;44.485;537
13436;44.488;597
13437;44.492;449
13438;44.495;440
13439;44.498;460
13440;44.502;538
13441;44.505;597
13442;44.508;564
13443;44.511;580
13444;44.515;408
13445;44.518;376
13446;44.521;584
13447;44.525;812
13448;44.528;800
13449;44.531;432
13450;44.535;298
13451;44.538;462
13452;44.542;330
13453;44.545;565
13454;44.548;405
13455;44.552;384
13456;44.555;477
13457;44.558;556
13458;44.562;425
13459;44.565;317
13460;44.568;458
13461;44.571;570
13462;44.575;415
13463;44.578;415
13464;44.581;461
13465;44.585;395
13466;44.588;330
13467;44.591;385
13468;44.595;275
13469;44.598;400
13470;44.601;487
13471;44.605;373
13472;44.608;279
13473;44.611;433
13474;44.614;435
13475;44.618;512
13476;44.621;464
13477;44.624;430
13478;44.628;497
13479;44.631;285
13480;44.634;508
13481;44.638;258
13482;44.641;377
13483;44.644;483
13484;44.647;543
13485;44.651;344
13486;44.654;438
13487;44.657;2965
13488;44.661;367
13489;44.664;568
13490;44.667;390
13491;44.671;425
13492;44.674;433
13493;44.677;297
13494;44.681;532
13495;44.684;697
13496;44.687;464
13497;44.690;458
13498;44.694;323
13499;44.697;382
13500;44.700;1307
13501;44.704;391
13502;44.707;361
13503;44.710;372
13504;44.714;546
13505;44.717;437
13506;44.720;339
13507;44.723;350
13508;44.727;311
13509;44.730;367
13510;44.733;620
13511;44.737;328
13512;44.740;266
13513;44.743;499
13514;44.747;296
13515;44.750;306
13516;44.753;384
13517;44.757;287
13518;44.760;478
13519;44.763;293
13520;44.766;309
13521;44.770;442
13522;44.773;2610
13523;44.776;584
13524;44.780;383
13525;44.783;356
13526;44.786;551
13527;44.790;400
13528;44.793;399
13529;44.796;365
13530;44.800;317
13531;44.803;443
13532;44.806;410
13533;44.810;301
13534;44.813;532
13535;44.816;264
13536;44.820;346
13537;44.823;474
13538;44.826;462
13539;44.829;427
13540;44.833;338
13541;44.836;444
13542;44.839;454
13543;44.843;414
13544;44.846;367
13545;44.849;570
13546;44.853;525
13547;44.856;373
13548;44.859;463
13549;44.862;587
13550;44.866;489
13551;44.869;400
13552;44.872;705
13553;44.876;502
13554;44.879;461
13555;44.882;536
13556;44.886;310
13557;44.889;394
13558;44.892;409
13559;44.896;337
13560;44.899;542
13561;44.902;409
13562;44.905;418
13563;44.909;386
13564;44.912;468
13565;44.915;347
13566;44.919;353
13567;44.922;654
13568;44.925;499
13569;44.929;475
13570;44.932;360
13571;44.935;388
13572;44.939;468
13573;44.942;416
13574;44.945;375
13575;44.948;459
13576;44.952;262
13577;44.955;388
13578;44.958;386
13579;44.962;421
13580;44.965;515
13581;44.968;457
13582;44.972;348
13583;44.975;434
13584;44.978;377
13585;44.982;512
13586;44.985;360
13587;44.988;462
13588;44.991;379
13589;44.995;471
13590;44.998;247
13591;45.001;311
13592;45.005;439
13593;45.008;392
13594;45.011;349
13595;45.015;528
13596;45.018;433
13597;45.021;401
13598;45.024;396
13599;45.028;406
13600;45.031;281
13601;45.035;306
13602;45.038;385
13603;45.041;2570
13604;45.044;386
13605;45.048;428
13606;45.051;2197
13607;45.054;341
13608;45.058;298
13609;45.061;522
13610;45.064;348
13611;45.068;451
13612;45.071;346
13613;45.074;346
13614;45.078;740
13615;45.081;453
13616;45.084;569
13617;45.087;435
13618;45.091;375
13619;45.094;1977
13620;45.097;285
13621;45.101;355
13622;45.104;436
13623;45.107;444
13624;45.111;585
13625;45.114;542
13626;45.117;429
13627;45.120;469
13628;45.124;362
13629;45.127;816
13630;45.130;348
13631;45.134;380
13632;45.137;1431
13633;45.140;547
13634;45.144;382
13635;45.147;332
13636;45.150;284
13637;45.154;373
13638;45.157;349
13639;45.160;609
13640;45.163;1629
13641;45.167;437
13642;45.170;506
13643;45.173;353
13644;45.177;419
13645;45.180;280
13646;45.183;426
13647;45.187;358
13648;45.190;360
13649;45.193;549
13650;45.197;374
13651;45.200;384
13652;45.203;478
13653;45.206;417
13654;45.210;458
13655;45.213;419
13656;45.216;368
13657;45.220;482
13658;45.223;530
13659;45.226;532
13660;45.230;476
13661;45.233;485
13662;45.236;325
13663;45.239;308
13664;45.243;420
13665;45.246;598
13666;45.249;682
13667;45.253;514
13668;45.256;343
13669;45.259;448
13670;45.263;431
13671;45.266;2740
13672;45.269;456
13673;45.273;426
13674;45.276;503
13675;45.279;568
13676;45.283;361
13677;45.286;459
13678;45.289;361
13679;45.293;457
13680;45.296;384
13681;45.299;447
13682;45.302;2165
13683;45.306;442
13684;45.309;329
13685;45.312;460
13686;45.316;1544
13687;45.319;463
13688;45.322;410
13689;45.326;433
13690;45.329;451
13691;45.332;456
13692;45.336;403
13693;45.339;354
13694;45.342;374
13695;45.345;501
13696;45.349;469
13697;45.352;385
13698;45.355;516
13699;45.359;502
13700;45.362;488
13701;45.365;620
13702;45.369;522
13703;45.372;340
13704;45.375;417
13705;45.378;356
13706;45.382;497
13707;45.385;423
13708;45.388;529
13709;45.392;372
13710;45.395;347
13711;45.398;393
13712;45.402;361
13713;45.405;429
13714;45.408;514
13715;45.412;383
13716;45.415;513
13717;45.418;467
13718;45.421;493
13719;45.425;423
13720;45.428;516
13721;45.431;411
13722;45.435;375
13723;45.438;479
13724;45.441;458
13725;45.445;565
13726;45.448;348
13727;45.451;430
13728;45.454;616
13729;45.458;514
13730;45.461;473
13731;45.464;416
13732;45.468;552
13733;45.471;403
13734;45.474;428
13735;45.478;438
13736;45.481;404
13737;45.484;408
13738;45.488;504
13739;45.491;433
13740;45.494;454
13741;45.497;451
13742;45.501;375
13743;45.504;342
13744;45.507;515
13745;45.511;440
13746;45.514;494
13747;45.517;459
13748;45.521;467
13749;45.524;434
13750;45.527;628
13751;45.531;537
13752;45.534;460
13753;45.537;514
13754;45.541;429
13755;45.544;429
13756;45.547;399
13757;45.551;415
13758;45.554;453
13759;45.557;310
13760;45.560;374
13761;45.564;397
13762;45.567;573
13763;45.570;382
13764;45.574;373
13765;45.577;458
13766;45.580;281
13767;45.584;392
13768;45.587;417
13769;45.590;559
13770;45.593;513
13771;45.597;403
13772;45.600;525
13773;45.603;486
13774;45.607;511
13775;45.610;550
13776;45.613;474
13777;45.617;454
13778;45.620;479
13779;45.623;421
13780;45.627;1041
13781;45.630;1284
13782;45.633;432
13783;45.636;446
13784;45.640;367
13785;45.643;474
13786;45.646;381
13787;45.650;443
13788;45.653;331
13789;45.656;334
13790;45.660;483
13791;45.663;398
13792;45.666;404
13793;45.670;360
13794;45.673;469
13795;45.676;457
13796;45.679;746
13797;45.683;436
13798;45.686;295
13799;45.689;435
13800;45.693;420
13801;45.696;338
13802;45.699;301
13803;45.703;365
13804;45.706;659
13805;45.709;428
13806;45.712;374
13807;45.716;485
13808;45.719;600
13809;45.722;539
13810;45.726;366
13811;45.729;388
13812;45.732;330
13813;45.736;480
13814;45.739;420
13815;45.742;550
13816;45.746;571
13817;45.749;469
13818;45.752;435
13819;45.755;350
13820;45.759;399
13821;45.762;431
13822;45.765;508
13823;45.769;313
13824;45.772;515
13825;45.775;477
13826;45.779;492
13827;45.782;734
13828;45.785;533
13829;45.789;498
13830;45.792;349
13831;45.795;468
13832;45.799;506
13833;45.802;426
13834;45.805;568
13835;45.808;503
13836;45.812;478
13837;45.815;365
13838;45.818;405
13839;45.822;344
13840;45.825;494
13841;45.828;459
13842;45.832;519
13843;45.835;430
13844;45.838;406
13845;45.842;432
13846;45.845;481
13847;45.848;359
13848;45.851;555
13849;45.855;283
13850;45.858;761
13851;45.861;327
13852;45.865;458
13853;45.868;390
13854;45.871;387
13855;45.875;484
13856;45.878;311
13857;45.881;544
13858;45.885;479
13859;45.888;278
13860;45.891;330
13861;45.894;447
13862;45.898;413
13863;45.901;360
13864;45.904;362
13865;45.908;427
13866;45.911;307
13867;45.914;398
13868;45.918;509
13869;45.921;586
13870;45.924;307
13871;45.927;318
13872;45.931;391
13873;45.934;430
13874;45.937;401
13875;45.941;317
13876;45.944;515
13877;45.947;466
13878;45.951;537
13879;45.954;366
13880;45.957;341
13881;45.961;388
13882;45.964;309
13883;45.967;324
13884;45.970;339
13885;45.974;376
13886;45.977;471
13887;45.980;444
13888;45.984;585
13889;45.987;475
13890;45.990;453
13891;45.994;434
13892;45.997;570
13893;46.000;406
13894;46.004;461
13895;46.007;528
13896;46.010;355
13897;46.013;387
13898;46.017;303
13899;46.020;322
13900;46.023;382
13901;46.027;452
13902;46.030;407
13903;46.033;456
13904;46.037;377
13905;46.040;557
13906;46.043;294
13907;46.047;496
13908;46.050;472
13909;46.053;532
13910;46.057;591
13911;46.060;368
13912;46.063;400
13913;46.066;328
13914;46.070;583
13915;46.073;426
13916;46.076;326
13917;46.080;344
13918;46.083;326
13919;46.086;423
13920;46.090;483
13921;46.093;444
13922;46.096;527
13923;46.100;467
13924;46.103;352
13925;46.106;251
13926;46.109;503
13927;46.113;456
13928;46.116;525
13929;46.119;472
13930;46.123;573
13931;46.126;389
13932;46.129;445
13933;46.133;378
13934;46.136;553
13935;46.139;344
13936;46.142;414
13937;46.146;356
13938;46.149;424
13939;46.152;455
13940;46.156;471
13941;46.159;513
13942;46.162;408
13943;46.166;461
13944;46.169;336
13945;46.172;550
13946;46.176;360
13947;46.179;486
13948;46.182;364
13949;46.185;354
13950;46.189;393
13951;46.192;562
13952;46.195;650
13953;46.199;470
13954;46.202;407
13955;46.205;530
13956;46.209;366
13957;46.212;349
13958;46.215;1091
13959;46.219;332
13960;46.222;364
13961;46.225;323
13962;46.228;367
13963;46.232;333
13964;46.235;388
13965;46.238;478
13966;46.242;457
13967;46.245;432
13968;46.248;369
13969;46.252;419
13970;46.255;368
13971;46.258;452
13972;46.261;360
13973;46.265;506
13974;46.268;375
13975;46.271;830
13976;46.275;498
13977;46.278;326
13978;46.281;550
13979;46.285;427
13980;46.288;345
13981;46.291;281
13982;46.295;361
13983;46.298;352
13984;46.301;548
13985;46.305;475
13986;46.308;285
13987;46.311;478
13988;46.315;366
13989;46.318;395
13990;46.321;376
13991;46.324;308
13992;46.328;444
13993;46.331;445
13994;46.334;455
13995;46.338;463
13996;46.341;422
13997;46.344;343
13998;46.348;378
13999;46.351;428
14000;46.354;354
14001;46.357;496
14002;46.361;424
14003;46.364;399
14004;46.367;516
14005;46.371;446
14006;46.374;424
14007;46.377;488
14008;46.381;374
14009;46.384;550
14010;46.387;404
14011;46.391;533
14012;46.394;333
14013;46.397;475
14014;46.400;397
14015;46.404;450
14016;46.407;423
14017;46.410;345
14018;46.414;470
14019;46.417;509
14020;46.420;496
14021;46.424;430
14022;46.427;784
14023;46.430;528
14024;46.434;389
14025;46.437;516
14026;46.440;509
14027;46.443;481
14028;46.447;384
14029;46.450;459
14030;46.453;381
14031;46.457;352
14032;46.460;384
14033;46.463;396
14034;46.467;616
14035;46.470;426
14036;46.473;325
14037;46.476;1410
14038;46.480;310
14039;46.483;567
14040;46.486;418
14041;46.490;335
14042;46.493;465
14043;46.496;376
14044;46.500;539
14045;46.503;300
14046;46.506;454
14047;46.510;483
14048;46.513;499
14049;46.516;365
14050;46.519;322
14051;46.523;325
14052;46.526;449
14053;46.529;404
14054;46.533;353
14055;46.536;446
14056;46.539;414
14057;46.543;459
14058;46.546;490
14059;46.549;403
14060;46.553;491
14061;46.556;694
14062;46.559;323
14063;46.563;430
14064;46.566;523
14065;46.569;485
14066;46.573;517
14067;46.576;389
14068;46.579;438
14069;46.582;1769
14070;46.586;393
14071;46.589;447
14072;46.592;445
14073;46.596;444
14074;46.599;355
14075;46.602;533
14076;46.606;470
14077;46.609;536
14078;46.612;403
14079;46.615;900
14080;46.619;873
14081;46.622;424
14082;46.625;658
14083;46.629;523
14084;46.632;428
14085;46.635;492
14086;46.639;501
14087;46.642;385
14088;46.645;401
14089;46.649;436
14090;46.652;452
14091;46.655;352
14092;46.658;432
14093;46.662;526
14094;46.665;434
14095;46.668;336
14096;46.672;380
14097;46.675;415
14098;46.678;379
14099;46.682;398
14100;46.685;447
14101;46.688;444
14102;46.691;536
14103;46.695;359
14104;46.698;2311
14105;46.701;401
14106;46.705;464
14107;46.708;448
14108;46.711;717
14109;46.715;382
14110;46.718;351
14111;46.721;485
14112;46.725;411
14113;46.728;385
14114;46.731;306
14115;46.734;474
14116;46.738;726
14117;46.741;356
14118;46.744;405
14119;46.748;458
14120;46.751;517
14121;46.754;512
14122;46.758;534
14123;46.761;411
14124;46.764;845
14125;46.768;361
14126;46.771;327
14127;46.774;443
14128;46.777;451
14129;46.781;474
14130;46.784;541
14131;46.788;424
14132;46.791;468
14133;46.794;398
14134;46.797;420
14135;46.801;428
14136;46.804;598
14137;46.807;469
14138;46.811;488
14139;46.814;290
14140;46.817;354
14141;46.821;472
14142;46.824;361
14143;46.827;921
14144;46.830;514
14145;46.834;593
14146;46.837;403
14147;46.840;559
14148;46.844;509
14149;46.847;494
14150;46.850;459
14151;46.854;690
14152;46.857;536
14153;46.860;441
14154;46.864;606
14155;46.867;364
14156;46.870;429
14157;46.873;448
14158;46.877;459
14159;46.880;638
14160;46.883;469
14161;46.887;450
14162;46.890;363
14163;46.893;509
14164;46.897;360
14165;46.900;392
14166;46.903;498
14167;46.907;427
14168;46.910;619
14169;46.913;407
14170;46.916;314
14171;46.920;453
14172;46.923;403
14173;46.926;374
14174;46.930;395
14175;46.933;422
14176;46.936;417
14177;46.940;571
14178;46.943;2472
14179;46.946;397
14180;46.949;566
14181;46.953;444
14182;46.956;419
14183;46.959;2084
14184;46.963;352
14185;46.966;391
14186;46.969;222
14187;46.973;479
14188;46.976;346
14189;46.979;375
14190;46.983;598
14191;46.986;456
14192;46.989;370
14193;46.992;468
14194;46.996;463
14195;46.999;339
14196;47.002;389
14197;47.006;413
14198;47.009;438
14199;47.012;429
14200;47.016;696
14201;47.019;388
14202;47.022;2327
14203;47.025;405
14204;47.029;426
14205;47.032;501
14206;47.036;574
14207;47.039;500
14208;47.042;794
14209;47.045;338
14210;47.049;401
14211;47.052;483
14212;47.055;385
14213;47.059;248
14214;47.062;411
14215;47.065;454
14216;47.069;397
14217;47.072;317
14218;47.075;336
14219;47.079;449
14220;47.082;393
14221;47.085;501
14222;47.088;541
14223;47.092;342
14224;47.095;360
14225;47.098;457
14226;47.102;508
14227;47.105;488
14228;47.108;336
14229;47.112;308
14230;47.115;449
14231;47.118;381
14232;47.122;357
14233;47.125;500
14234;47.128;343
14235;47.131;326
14236;47.135;565
14237;47.138;355
14238;47.141;478
14239;47.145;294
14240;47.148;421
14241;47.151;546
14242;47.155;399
14243;47.158;428
14244;47.161;389
14245;47.165;438
14246;47.168;399
14247;47.171;378
14248;47.174;455
14249;47.178;304
14250;47.181;356
14251;47.184;428
14252;47.188;555
14253;47.191;374
14254;47.194;382
14255;47.198;457
14256;47.201;574
14257;47.204;389
14258;47.207;474
14259;47.211;410
14260;47.214;535
14261;47.217;433
14262;47.221;381
14263;47.224;362
14264;47.227;374
14265;47.231;294
14266;47.234;524
14267;47.237;408
14268;47.241;526
14269;47.244;348
14270;47.247;466
14271;47.250;368
14272;47.254;360
14273;47.257;1215
14274;47.260;573
14275;47.264;331
14276;47.267;389
14277;47.270;493
14278;47.274;505
14279;47.277;333
14280;47.280;1205
14281;47.284;360
14282;47.287;313
14283;47.290;368
14284;47.294;434
14285;47.297;764
14286;47.300;482
14287;47.304;443
14288;47.307;434
14289;47.310;518
14290;47.313;398
14291;47.317;477
14292;47.320;408
14293;47.323;574
14294;47.327;454
14295;47.330;421
14296;47.333;561
14297;47.337;432
14298;47.340;495
14299;47.343;393
14300;47.346;492
14301;47.350;375
14302;47.353;477
14303;47.356;356
14304;47.360;404
14305;47.363;307
14306;47.366;457
14307;47.370;423
14308;47.373;390
14309;47.376;428
14310;47.380;497
14311;47.383;461
14312;47.386;658
14313;47.389;385
14314;47.393;1766
14315;47.396;414
14316;47.399;575
14317;47.403;322
14318;47.406;460
14319;47.409;324
14320;47.413;390
14321;47.416;363
14322;47.419;458
14323;47.422;378
14324;47.426;489
14325;47.429;783
14326;47.432;639
14327;47.436;427
14328;47.439;435
14329;47.442;382
14330;47.446;326
14331;47.449;353
14332;47.452;408
14333;47.456;448
14334;47.459;368
14335;47.462;539
14336;47.465;334
14337;47.469;387
14338;47.472;373
14339;47.475;396
14340;47.479;415
14341;47.482;351
14342;47.485;400
14343;47.489;373
14344;47.492;293
14345;47.495;341
14346;47.499;382
14347;47.502;409
14348;47.505;418
14349;47.508;363
14350;47.512;369
14351;47.515;677
14352;47.518;436
14353;47.522;343
14354;47.525;1849
14355;47.528;481
14356;47.532;682
14357;47.535;491
14358;47.538;449
14359;47.542;398
14360;47.545;497
14361;47.548;417
14362;47.552;430
14363;47.555;470
14364;47.558;445
14365;47.561;428
14366;47.565;393
14367;47.568;473
14368;47.571;411
14369;47.575;1023
14370;47.578;389
14371;47.581;492
14372;47.585;404
14373;47.588;370
14374;47.591;410
14375;47.595;466
14376;47.598;589
14377;47.601;409
14378;47.604;340
14379;47.608;496
14380;47.611;627
14381;47.614;458
14382;47.618;427
14383;47.621;549
14384;47.624;401
14385;47.628;403
14386;47.631;436
14387;47.634;1855
14388;47.637;433
14389;47.641;429
14390;47.644;423
14391;47.647;322
14392;47.651;455
14393;47.654;485
14394;47.657;524
14395;47.661;465
14396;47.664;368
14397;47.667;427
14398;47.671;452
14399;47.674;461
14400;47.677;376
14401;47.680;431
14402;47.684;486
14403;47.687;388
14404;47.690;566
14405;47.694;436
14406;47.697;413
14407;47.700;371
14408;47.704;420
14409;47.707;506
14410;47.710;291
14411;47.714;433
14412;47.717;487
14413;47.720;520
14414;47.723;316
14415;47.727;449
14416;47.730;473
14417;47.733;592
14418;47.737;477
14419;47.740;418
14420;47.743;527
14421;47.747;449
14422;47.750;478
14423;47.753;383
14424;47.756;489
14425;47.760;411
14426;47.763;411
14427;47.766;451
14428;47.770;409
14429;47.773;443
14430;47.776;309
14431;47.780;347
14432;47.783;344
14433;47.786;308
14434;47.790;378
14435;47.793;430
14436;47.796;490
14437;47.800;263
14438;47.803;551
14439;47.806;287
14440;47.810;601
14441;47.813;603
14442;47.816;619
14443;47.819;605
14444;47.823;441
14445;47.826;391
14446;47.829;350
14447;47.833;485
14448;47.836;309
14449;47.839;282
14450;47.843;323
14451;47.846;329
14452;47.849;291
14453;47.853;402
14454;47.856;404
14455;47.859;326
14456;47.862;418
14457;47.866;304
14458;47.869;390
14459;47.872;363
14460;47.876;365
14461;47.879;370
14462;47.882;509
14463;47.886;405
14464;47.889;369
14465;47.892;328
14466;47.895;517
14467;47.899;389
14468;47.902;387
14469;47.905;340
14470;47.909;534
14471;47.912;459
14472;47.915;504
14473;47.919;341
14474;47.922;386
14475;47.925;407
14476;47.929;412
14477;47.932;371
14478;47.935;392
14479;47.938;383
14480;47.942;412
14481;47.945;412
14482;47.948;307
14483;47.952;300
14484;47.955;361
14485;47.958;385
14486;47.962;424
14487;47.965;479
14488;47.968;528
14489;47.971;458
14490;47.975;511
14491;47.978;803
14492;47.981;615
14493;47.985;333
14494;47.988;412
14495;47.991;436
14496;47.995;327
14497;47.998;581
14498;48.001;327
14499;48.005;464
14500;48.008;426
14501;48.011;396
14502;48.014;387
14503;48.018;371
14504;48.021;420
14505;48.024;430
14506;48.028;311
14507;48.031;316
14508;48.034;443
14509;48.038;440
14510;48.041;364
14511;48.044;235
14512;48.048;285
14513;48.051;287
14514;48.054;443
14515;48.058;336
14516;48.061;354
14517;48.064;433
14518;48.068;328
14519;48.071;1143
14520;48.074;545
14521;48.077;446
14522;48.081;400
14523;48.084;413
14524;48.087;465
14525;48.091;313
14526;48.094;422
14527;48.097;2764
14528;48.101;396
14529;48.104;563
14530;48.107;452
14531;48.110;558
14532;48.114;375
14533;48.117;331
14534;48.120;486
14535;48.124;371
14536;48.127;313
14537;48.130;339
14538;48.134;442
14539;48.137;263
14540;48.140;385
14541;48.144;326
14542;48.147;387
14543;48.150;244
14544;48.153;335
14545;48.157;1245
14546;48.160;379
14547;48.163;520
14548;48.167;328
14549;48.170;262
14550;48.173;388
14551;48.177;338
14552;48.180;288
14553;48.183;376
14554;48.187;473
14555;48.190;392
14556;48.193;457
14557;48.196;403
14558;48.200;434
14559;48.203;371
14560;48.206;488
14561;48.210;369
14562;48.213;302
14563;48.216;281
14564;48.220;262
14565;48.223;426
14566;48.226;511
14567;48.229;499
14568;48.233;421
14569;48.236;480
14570;48.239;409
14571;48.243;367
14572;48.246;626
14573;48.249;462
14574;48.253;402
14575;48.256;428
14576;48.259;533
14577;48.263;320
14578;48.266;392
14579;48.269;422
14580;48.272;496
14581;48.276;376
14582;48.279;383
14583;48.282;644
14584;48.286;409
14585;48.289;418
14586;48.292;446
14587;48.296;315
14588;48.299;312
14589;48.302;367
14590;48.306;695
14591;48.309;352
14592;48.312;422
14593;48.316;327
14594;48.319;293
14595;48.322;373
14596;48.325;352
14597;48.329;434
14598;48.332;658
14599;48.335;407
14600;48.339;335
14601;48.342;497
14602;48.345;438
14603;48.349;393
14604;48.352;269
14605;48.355;401
14606;48.359;360
14607;48.362;330
14608;48.365;484
14609;48.368;453
14610;48.372;367
14611;48.375;664
14612;48.378;364
14613;48.382;455
14614;48.385;445
14615;48.388;410
14616;48.392;573
14617;48.395;333
14618;48.398;402
14619;48.402;426
14620;48.405;354
14621;48.408;378
14622;48.411;420
14623;48.415;303
14624;48.418;394
14625;48.421;449
14626;48.425;389
14627;48.428;310
14628;48.431;880
14629;48.435;377
14630;48.438;385
14631;48.441;352
14632;48.444;321
14633;48.448;362
14634;48.451;351
14635;48.454;356
14636;48.458;403
14637;48.461;349
14638;48.464;389
14639;48.468;409
14640;48.471;428
14641;48.474;366
14642;48.478;336
14643;48.481;445
14644;48.484;421
14645;48.487;374
14646;48.491;437
14647;48.494;352
14648;48.497;382
14649;48.501;358
14650;48.504;355
14651;48.507;470
14652;48.511;388
14653;48.514;382
14654;48.517;360
14655;48.521;379
14656;48.524;340
14657;48.527;368
14658;48.530;304
14659;48.534;369
14660;48.537;401
14661;48.541;469
14662;48.544;471
14663;48.547;307
14664;48.550;472
14665;48.554;272
14666;48.557;392
14667;48.560;339
14668;48.564;322
14669;48.567;393
14670;48.570;326
14671;48.574;436
14672;48.577;335
14673;48.580;449
14674;48.583;482
14675;48.587;337
14676;48.590;469
14677;48.593;582
14678;48.597;415
14679;48.600;517
14680;48.603;426
14681;48.607;594
14682;48.610;433
14683;48.613;381
14684;48.617;239
14685;48.620;349
14686;48.623;357
14687;48.626;322
14688;48.630;351
14689;48.633;299
14690;48.636;488
14691;48.640;311
14692;48.643;432
14693;48.646;382
14694;48.650;400
14695;48.653;459
14696;48.656;586
14697;48.659;597
14698;48.663;433
14699;48.666;554
14700;48.669;455
14701;48.673;510
14702;48.676;422
14703;48.679;322
14704;48.683;346
14705;48.686;670
14706;48.689;410
14707;48.693;371
14708;48.696;451
14709;48.699;269
14710;48.702;388
14711;48.706;497
14712;48.709;357
14713;48.712;418
14714;48.716;557
14715;48.719;516
14716;48.722;461
14717;48.726;535
14718;48.729;461
14719;48.732;424
14720;48.736;390
14721;48.739;436
14722;48.742;391
14723;48.745;793
14724;48.749;604
14725;48.752;408
14726;48.755;329
14727;48.759;361
14728;48.762;379
14729;48.765;396
14730;48.769;387
14731;48.772;443
14732;48.775;336
14733;48.778;592
14734;48.782;399
14735;48.785;389
14736;48.789;488
14737;48.792;471
14738;48.795;539
14739;48.798;623
14740;48.802;424
14741;48.805;393
14742;48.808;375
14743;48.812;427
14744;48.815;534
14745;48.818;425
14746;48.822;427
14747;48.825;537
14748;48.828;566
14749;48.832;534
14750;48.835;539
14751;48.838;450
14752;48.841;418
14753;48.845;395
14754;48.848;366
14755;48.851;317
14756;48.855;424
14757;48.858;417
14758;48.861;354
14759;48.865;515
14760;48.868;394
14761;48.871;383
14762;48.875;422
14763;48.878;344
14764;48.881;457
14765;48.884;484
14766;48.888;365
14767;48.891;569
14768;48.894;405
14769;48.898;409
14770;48.901;401
14771;48.904;448
14772;48.908;399
14773;48.911;336
14774;48.914;342
14775;48.917;411
14776;48.921;423
14777;48.924;459
14778;48.927;561
14779;48.931;364
14780;48.934;446
14781;48.937;442
14782;48.941;320
14783;48.944;348
14784;48.947;494
14785;48.951;346
14786;48.954;402
14787;48.957;412
14788;48.960;389
14789;48.964;466
14790;48.967;405
14791;48.970;465
14792;48.974;455
14793;48.977;314
14794;48.980;327
14795;48.984;385
14796;48.987;392
14797;48.990;477
14798;48.993;384
14799;48.997;370
14800;49.000;813
14801;49.003;443
14802;49.007;402
14803;49.010;387
14804;49.013;479
14805;49.017;662
14806;49.020;503
14807;49.023;376
14808;49.027;383
14809;49.030;291
14810;49.033;496
14811;49.037;664
14812;49.040;432
14813;49.043;425
14814;49.047;492
14815;49.050;708
14816;49.053;424
14817;49.056;561
14818;49.060;411
14819;49.063;582
14820;49.066;449
14821;49.070;409
14822;49.073;344
14823;49.076;323
14824;49.080;367
14825;49.083;465
14826;49.086;500
14827;49.090;519
14828;49.093;462
14829;49.096;492
14830;49.099;337
14831;49.103;427
14832;49.106;395
14833;49.109;290
14834;49.113;407
14835;49.116;501
14836;49.119;549
14837;49.123;535
14838;49.126;390
14839;49.129;474
14840;49.132;365
14841;49.136;366
14842;49.139;487
14843;49.142;425
14844;49.146;462
14845;49.149;445
14846;49.152;599
14847;49.156;514
14848;49.159;605
14849;49.162;506
14850;49.166;564
14851;49.169;410
14852;49.172;458
14853;49.175;668
14854;49.179;573
14855;49.182;527
14856;49.185;447
14857;49.189;477
14858;49.192;590
14859;49.195;404
14860;49.199;373
14861;49.202;505
14862;49.205;542
14863;49.208;586
14864;49.212;542
14865;49.215;598
14866;49.218;505
14867;49.222;623
14868;49.225;572
14869;49.228;518
14870;49.232;451
14871;49.235;427
14872;49.238;1198
14873;49.242;1531
14874;49.245;453
14875;49.248;508
14876;49.251;462
14877;49.255;421
14878;49.258;405
14879;49.261;592
14880;49.265;597
14881;49.268;613
14882;49.271;578
14883;49.275;560
14884;49.278;480
14885;49.281;502
14886;49.285;531
14887;49.288;706
14888;49.291;303
14889;49.295;436
14890;49.298;411
14891;49.301;509
14892;49.305;450
14893;49.308;463
14894;49.311;705
14895;49.314;683
14896;49.318;389
14897;49.321;534
14898;49.324;397
14899;49.328;454
14900;49.331;603
14901;49.334;610
14902;49.338;380
14903;49.341;473
14904;49.344;2061
14905;49.347;424
14906;49.351;583
14907;49.354;423
14908;49.357;475
14909;49.361;458
14910;49.364;416
14911;49.367;605
14912;49.371;500
14913;49.374;531
14914;49.377;419
14915;49.381;458
14916;49.384;408
14917;49.387;704
14918;49.390;492
14919;49.394;659
14920;49.397;697
14921;49.400;428
14922;49.404;523
14923;49.407;546
14924;49.410;513
14925;49.414;448
14926;49.417;630
14927;49.420;424
14928;49.424;411
14929;49.427;547
14930;49.430;489
14931;49.433;472
14932;49.437;424
14933;49.440;335
14934;49.443;425
14935;49.447;354
14936;49.450;391
14937;49.453;1621
14938;49.457;525
14939;49.460;446
14940;49.463;403
14941;49.466;484
14942;49.470;449
14943;49.473;350
14944;49.476;290
14945;49.480;475
14946;49.483;543
14947;49.486;366
14948;49.490;312
14949;49.493;381
14950;49.496;468
14951;49.500;408
14952;49.503;322
14953;49.506;525
14954;49.509;309
14955;49.513;351
14956;49.516;526
14957;49.519;345
14958;49.523;576
14959;49.526;499
14960;49.529;359
14961;49.533;470
14962;49.536;456
14963;49.539;428
14964;49.543;417
14965;49.546;382
14966;49.549;1827
14967;49.553;357
14968;49.556;524
14969;49.559;300
14970;49.562;322
14971;49.566;357
14972;49.569;433
14973;49.572;1976
14974;49.576;374
14975;49.579;437
14976;49.582;407
14977;49.586;395
14978;49.589;345
14979;49.592;402
14980;49.596;330
14981;49.599;397
14982;49.602;701
14983;49.605;384
14984;49.609;576
14985;49.612;350
14986;49.615;387
14987;49.619;595
14988;49.622;430
14989;49.625;376
14990;49.629;329
14991;49.632;278
14992;49.635;384
14993;49.639;467
14994;49.642;506
14995;49.645;373
14996;49.648;585
14997;49.652;433
14998;49.655;329
14999;49.658;430
15000;49.662;437
15001;49.665;387
15002;49.668;342
15003;49.672;561
15004;49.675;1221
15005;49.678;367
15006;49.682;381
15007;49.685;441
15008;49.688;443
15009;49.691;503
15010;49.695;417
15011;49.698;531
15012;49.701;536
15013;49.705;372
15014;49.708;446
15015;49.711;362
15016;49.715;464
15017;49.718;400
15018;49.721;518
15019;49.724;532
15020;49.728;386
15021;49.731;439
15022;49.734;512
15023;49.738;604
15024;49.741;338
15025;49.744;333
15026;49.748;594
15027;49.751;466
15028;49.754;561
15029;49.758;357
15030;49.761;354
15031;49.764;335
15032;49.767;370
15033;49.771;384
15034;49.774;466
15035;49.777;398
15036;49.781;358
15037;49.784;477
15038;49.787;389
15039;49.791;488
15040;49.794;372
15041;49.797;376
15042;49.801;313
15043;49.804;481
15044;49.807;425
15045;49.811;351
15046;49.814;418
15047;49.817;397
15048;49.821;414
15049;49.824;654
15050;49.827;448
15051;49.830;271
15052;49.834;458
15053;49.837;563
15054;49.840;411
15055;49.844;293
15056;49.847;323
15057;49.850;954
15058;49.854;408
15059;49.857;448
15060;49.860;406
15061;49.863;546
15062;49.867;406
15063;49.870;456
15064;49.873;269
15065;49.877;337
15066;49.880;331
15067;49.883;360
15068;49.887;343
15069;49.890;386
15070;49.893;416
15071;49.897;480
15072;49.900;456
15073;49.903;675
15074;49.906;2075
15075;49.910;376
15076;49.913;345
15077;49.916;1119
15078;49.920;523
15079;49.923;462
15080;49.926;312
15081;49.930;498
15082;49.933;451
15083;49.936;589
15084;49.939;408
15085;49.943;329
15086;49.946;370
15087;49.949;280
15088;49.953;300
15089;49.956;332
15090;49.959;441
15091;49.963;283
15092;49.966;1886
15093;49.969;433
15094;49.973;346
15095;49.976;1020
15096;49.979;303
15097;49.982;351
15098;49.986;492
15099;49.989;472
15100;49.992;378
15101;49.996;404
15102;49.999;373
15103;50.002;424
15104;50.006;1492
15105;50.009;410
15106;50.012;418
15107;50.016;467
15108;50.019;357
15109;50.022;437
15110;50.025;662
15111;50.029;533
15112;50.032;435
15113;50.036;578
15114;50.039;381
15115;50.042;340
15116;50.045;444
15117;50.049;473
15118;50.052;381
15119;50.055;370
15120;50.059;420
15121;50.062;374
15122;50.065;402
15123;50.069;339
15124;50.072;383
15125;50.075;362
15126;50.078;582
15127;50.082;492
15128;50.085;639
15129;50.088;406
15130;50.092;309
15131;50.095;481
15132;50.098;447
15133;50.102;388
15134;50.105;517
15135;50.108;1962
15136;50.112;487
15137;50.115;384
15138;50.118;434
15139;50.121;454
15140;50.125;356
15141;50.128;501
15142;50.131;484
15143;50.135;408
15144;50.138;504
15145;50.141;547
15146;50.145;1666
15147;50.148;490
15148;50.151;372
15149;50.155;501
15150;50.158;399
15151;50.161;703
15152;50.164;354
15153;50.168;355
15154;50.171;332
15155;50.174;2298
15156;50.178;542
15157;50.181;336
15158;50.184;358
15159;50.188;460
15160;50.191;321
15161;50.194;356
15162;50.197;306
15163;50.201;567
15164;50.204;457
15165;50.207;396
15166;50.211;322
15167;50.214;574
15168;50.217;441
15169;50.221;676
15170;50.224;428
15171;50.227;580
15172;50.231;380
15173;50.234;369
15174;50.237;417
15175;50.240;267
15176;50.244;437
15177;50.247;395
15178;50.250;353
15179;50.254;403
15180;50.257;558
15181;50.260;352
15182;50.264;397
15183;50.267;331
15184;50.270;319
15185;50.273;352
15186;50.277;309
15187;50.280;430
15188;50.284;405
15189;50.287;527
15190;50.290;387
15191;50.293;361
15192;50.297;546
15193;50.300;293
15194;50.303;287
15195;50.307;485
15196;50.310;574
15197;50.313;351
15198;50.317;450
15199;50.320;495
15200;50.323;496
15201;50.327;385
15202;50.330;688
15203;50.333;452
15204;50.336;475
15205;50.340;362
15206;50.343;486
15207;50.346;306
15208;50.350;391
15209;50.353;467
15210;50.356;402
15211;50.360;720
15212;50.363;308
15213;50.366;368
15214;50.370;475
15215;50.373;544
15216;50.376;316
15217;50.379;334
15218;50.383;2246
15219;50.386;293
15220;50.389;351
15221;50.393;253
15222;50.396;498
15223;50.399;286
15224;50.403;420
15225;50.406;582
15226;50.409;294
15227;50.412;379
15228;50.416;338
15229;50.419;348
15230;50.422;357
15231;50.426;325
15232;50.429;442
15233;50.432;397
15234;50.436;508
15235;50.439;341
15236;50.442;444
15237;50.446;456
15238;50.449;496
15239;50.452;2500
15240;50.455;292
15241;50.459;392
15242;50.462;488
15243;50.465;401
15244;50.469;418
15245;50.472;311
15246;50.475;450
15247;50.479;428
15248;50.482;474
15249;50.485;499
15250;50.489;315
15251;50.492;457
15252;50.495;349
15253;50.498;351
15254;50.502;419
15255;50.505;707
15256;50.508;349
15257;50.512;472
15258;50.515;393
15259;50.518;466
15260;50.522;488
15261;50.525;352
15262;50.528;448
15263;50.531;526
15264;50.535;371
15265;50.538;555
15266;50.542;488
15267;50.545;555
15268;50.548;486
15269;50.551;623
15270;50.555;429
15271;50.558;325
15272;50.561;479
15273;50.565;511
15274;50.568;404
15275;50.571;376
15276;50.575;429
15277;50.578;410
15278;50.581;453
15279;50.585;384
15280;50.588;382
15281;50.591;749
15282;50.594;431
15283;50.598;578
15284;50.601;486
15285;50.604;810
15286;50.608;431
15287;50.611;483
15288;50.614;495
15289;50.618;639
15290;50.621;548
15291;50.624;655
15292;50.627;470
15293;50.631;458
15294;50.634;498
15295;50.637;404
15296;50.641;401
15297;50.644;501
15298;50.647;624
15299;50.651;455
15300;50.654;623
15301;50.657;533
15302;50.661;472
15303;50.664;447
15304;50.667;520
15305;50.670;538
15306;50.674;566
15307;50.677;498
15308;50.680;542
15309;50.684;503
15310;50.687;481
15311;50.690;509
15312;50.694;486
15313;50.697;393
15314;50.700;603
15315;50.704;455
15316;50.707;427
15317;50.710;482
15318;50.713;421
15319;50.717;513
15320;50.720;526
15321;50.723;450
15322;50.727;618
15323;50.730;586
15324;50.733;544
15325;50.737;2968
15326;50.740;675
15327;50.743;509
15328;50.746;392
15329;50.750;505
15330;50.753;549
15331;50.756;570
15332;50.760;523
15333;50.763;641
15334;50.766;440
15335;50.770;412
15336;50.773;421
15337;50.776;524
15338;50.780;396
15339;50.783;544
15340;50.786;503
15341;50.790;571
15342;50.793;418
15343;50.796;446
15344;50.800;446
15345;50.803;645
15346;50.806;623
15347;50.809;406
15348;50.813;532
15349;50.816;441
15350;50.819;513
15351;50.823;497
15352;50.826;472
15353;50.829;442
15354;50.833;436
15355;50.836;528
15356;50.839;461
15357;50.843;467
15358;50.846;513
15359;50.849;442
15360;50.852;445
15361;50.856;455
15362;50.859;388
15363;50.862;455
15364;50.866;457
15365;50.869;588
15366;50.872;500
15367;50.876;456
15368;50.879;363
15369;50.882;492
15370;50.885;527
15371;50.889;656
15372;50.892;561
15373;50.895;346
15374;50.899;697
15375;50.902;550
15376;50.905;482
15377;50.909;414
15378;50.912;348
15379;50.915;398
15380;50.919;396
15381;50.922;267
15382;50.925;501
15383;50.928;470
15384;50.932;360
15385;50.935;374
15386;50.938;476
15387;50.942;737
15388;50.945;451
15389;50.948;488
15390;50.952;328
15391;50.955;330
15392;50.958;494
15393;50.961;315
15394;50.965;363
15395;50.968;3019
15396;50.971;553
15397;50.975;447
15398;50.978;344
15399;50.981;383
15400;50.985;447
15401;50.988;449
15402;50.991;431
15403;50.995;352
15404;50.998;488
15405;51.001;501
15406;51.004;408
15407;51.008;330
15408;51.011;459
15409;51.014;1377
15410;51.018;442
15411;51.021;392
15412;51.024;297
15413;51.028;448
15414;51.031;602
15415;51.034;428
15416;51.038;400
15417;51.041;392
15418;51.044;366
15419;51.048;464
15420;51.051;333
15421;51.054;492
15422;51.058;488
15423;51.061;348
15424;51.064;329
15425;51.067;388
15426;51.071;406
15427;51.074;266
15428;51.077;328
15429;51.081;560
15430;51.084;483
15431;51.087;376
15432;51.091;616
15433;51.094;377
15434;51.097;495
15435;51.100;372
15436;51.104;268
15437;51.107;435
15438;51.110;360
15439;51.114;376
15440;51.117;439
15441;51.120;380
15442;51.124;545
15443;51.127;469
15444;51.130;404
15445;51.134;462
15446;51.137;451
15447;51.140;426
15448;51.143;498
15449;51.147;400
15450;51.150;400
15451;51.153;438
15452;51.157;444
15453;51.160;432
15454;51.163;560
15455;51.167;394
15456;51.170;477
15457;51.173;421
15458;51.176;410
15459;51.180;317
15460;51.183;413
15461;51.186;517
15462;51.190;478
15463;51.193;661
15464;51.196;500
15465;51.200;435
15466;51.203;337
15467;51.206;405
15468;51.210;440
15469;51.213;356
15470;51.216;386
15471;51.219;593
15472;51.223;397
15473;51.226;495
15474;51.229;322
15475;51.233;446
15476;51.236;726
15477;51.239;539
15478;51.243;485
15479;51.246;348
15480;51.249;556
15481;51.253;581
15482;51.256;370
15483;51.259;438
15484;51.262;553
15485;51.266;356
15486;51.269;362
15487;51.272;830
15488;51.276;404
15489;51.279;379
15490;51.282;488
15491;51.286;410
15492;51.289;330
15493;51.292;928
15494;51.296;519
15495;51.299;606
15496;51.302;408
15497;51.306;402
15498;51.309;433
15499;51.312;405
15500;51.315;380
15501;51.319;330
15502;51.322;380
15503;51.325;511
15504;51.329;602
15505;51.332;465
15506;51.335;400
15507;51.339;1428
15508;51.342;376
15509;51.345;523
15510;51.349;471
15511;51.352;492
15512;51.355;510
15513;51.358;449
15514;51.362;391
15515;51.365;458
15516;51.368;337
15517;51.372;339
15518;51.375;393
15519;51.378;880
15520;51.382;400
15521;51.385;498
15522;51.388;516
15523;51.392;438
15524;51.395;426
15525;51.398;360
15526;51.401;482
15527;51.405;506
15528;51.408;382
15529;51.411;348
15530;51.415;869
15531;51.418;680
15532;51.421;431
15533;51.425;390
15534;51.428;456
15535;51.431;417
15536;51.434;306
15537;51.438;559
15538;51.441;344
15539;51.444;309
15540;51.448;482
15541;51.451;430
15542;51.454;357
15543;51.458;348
15544;51.461;362
15545;51.464;433
15546;51.468;393
15547;51.471;368
15548;51.474;529
15549;51.477;442
15550;51.481;313
15551;51.484;434
15552;51.487;316
15553;51.491;452
15554;51.494;562
15555;51.497;1497
15556;51.501;367
15557;51.504;373
15558;51.507;438
15559;51.510;410
15560;51.514;358
15561;51.517;2071
15562;51.520;382
15563;51.524;449
15564;51.527;352
15565;51.530;296
15566;51.534;404
15567;51.537;477
15568;51.540;382
15569;51.544;625
15570;51.547;586
15571;51.550;294
15572;51.554;428
15573;51.557;332
15574;51.560;253
15575;51.564;586
15576;51.567;427
15577;51.570;486
15578;51.573;532
15579;51.577;505
15580;51.580;338
15581;51.583;333
15582;51.587;363
15583;51.590;391
15584;51.593;558
15585;51.597;377
15586;51.600;410
15587;51.603;436
15588;51.607;436
15589;51.610;449
15590;51.613;368
15591;51.616;403
15592;51.620;464
15593;51.623;442
15594;51.626;508
15595;51.630;559
15596;51.633;426
15597;51.636;408
15598;51.640;467
15599;51.643;298
15600;51.646;298
15601;51.649;452
15602;51.653;337
15603;51.656;386
15604;51.659;1015
15605;51.663;470
15606;51.666;470
15607;51.669;370
15608;51.673;478
15609;51.676;485
15610;51.679;368
15611;51.683;319
15612;51.686;508
15613;51.689;289
15614;51.692;602
15615;51.696;317
15616;51.699;322
15617;51.702;419
15618;51.706;320
15619;51.709;307
15620;51.712;408
15621;51.716;389
15622;51.719;380
15623;51.722;496
15624;51.726;644
15625;51.729;349
15626;51.732;365
15627;51.735;1329
15628;51.739;475
15629;51.742;412
15630;51.745;970
15631;51.749;485
15632;51.752;395
15633;51.755;426
15634;51.759;342
15635;51.762;268
15636;51.765;416
15637;51.768;1277
15638;51.772;506
15639;51.775;378
15640;51.778;1934
15641;51.782;367
15642;51.785;437
15643;51.788;525
15644;51.792;546
15645;51.795;497
15646;51.798;395
15647;51.802;1035
15648;51.805;281
15649;51.808;437
15650;51.812;331
15651;51.815;453
15652;51.818;516
15653;51.822;358
15654;51.825;541
15655;51.828;346
15656;51.831;240
15657;51.835;497
15658;51.838;407
15659;51.841;309
15660;51.845;502
15661;51.848;351
15662;51.851;278
15663;51.855;513
15664;51.858;384
15665;51.861;653
15666;51.865;507
15667;51.868;350
15668;51.871;588
15669;51.874;409
15670;51.878;571
15671;51.881;399
15672;51.884;528
15673;51.888;372
15674;51.891;473
15675;51.894;644
15676;51.898;609
15677;51.901;370
15678;51.904;392
15679;51.908;358
15680;51.911;488
15681;51.914;427
15682;51.917;340
15683;51.921;599
15684;51.924;386
15685;51.927;370
15686;51.931;428
15687;51.934;426
15688;51.937;464
15689;51.941;389
15690;51.944;327
15691;51.947;536
15692;51.950;495
15693;51.954;1279
15694;51.957;459
15695;51.960;339
15696;51.964;314
15697;51.967;634
15698;51.970;335
15699;51.974;478
15700;51.977;620
15701;51.980;484
15702;51.984;446
15703;51.987;482
15704;51.990;337
15705;51.993;577
15706;51.997;438
