# Supplementary material for: Successive remodeling of IgG glycans using a solid-phase enzymatic platform
Source: Commun Biol. 2022 Apr 7;5:328. doi: 10.1038/s42003-022-03257-4 (PMC8990068; doi:10.1038/s42003-022-03257-4)
Supplement: Supplementary file 4 — Supplementary Data 1 [file 42003_2022_3257_MOESM4_ESM.zip › Source Data/Figure 3a/Figure 3a Neu and Gal.txt]

#""
#Point;X(Minutes);Y(Counts)
0;0.038;100480
1;0.042;102921
2;0.045;103050
3;0.048;100022
4;0.051;100944
5;0.055;112638
6;0.058;101526
7;0.062;101701
8;0.065;98528
9;0.068;102082
10;0.071;105854
11;0.075;106525
12;0.078;104154
13;0.081;104764
14;0.085;107121
15;0.088;107541
16;0.091;113439
17;0.095;99989
18;0.098;108213
19;0.101;105017
20;0.104;94942
21;0.108;96088
22;0.111;104399
23;0.114;114366
24;0.118;105846
25;0.121;100369
26;0.124;109984
27;0.128;102209
28;0.131;102606
29;0.134;103281
30;0.138;104324
31;0.141;105891
32;0.144;105492
33;0.147;112394
34;0.151;107097
35;0.154;108211
36;0.157;106093
37;0.161;105583
38;0.164;110138
39;0.167;108212
40;0.171;103815
41;0.174;103659
42;0.177;106337
43;0.180;102124
44;0.184;98260
45;0.187;102454
46;0.190;101096
47;0.194;104540
48;0.197;96787
49;0.200;106269
50;0.204;107222
51;0.207;109080
52;0.210;108632
53;0.214;101115
54;0.217;106498
55;0.220;107605
56;0.223;98847
57;0.227;98350
58;0.230;99174
59;0.233;103605
60;0.237;96445
61;0.240;100050
62;0.243;104440
63;0.247;104655
64;0.250;100997
65;0.253;99964
66;0.257;105400
67;0.260;101514
68;0.263;101095
69;0.266;108023
70;0.270;101624
71;0.273;107287
72;0.276;103048
73;0.280;105963
74;0.283;100673
75;0.286;103964
76;0.290;110400
77;0.293;110298
78;0.296;106685
79;0.299;108340
80;0.303;103045
81;0.306;103605
82;0.310;108061
83;0.313;104458
84;0.316;106218
85;0.319;108217
86;0.323;117148
87;0.326;105812
88;0.329;108336
89;0.333;104054
90;0.336;107223
91;0.339;108169
92;0.343;105710
93;0.346;105592
94;0.349;109239
95;0.353;104819
96;0.356;100985
97;0.359;109958
98;0.362;103182
99;0.366;96204
100;0.369;102863
101;0.372;103982
102;0.376;105009
103;0.379;108242
104;0.382;108735
105;0.386;110686
106;0.389;93291
107;0.392;109380
108;0.396;104583
109;0.399;100807
110;0.402;106030
111;0.405;104617
112;0.409;102179
113;0.412;103749
114;0.415;106068
115;0.419;107515
116;0.422;102116
117;0.425;98789
118;0.429;98484
119;0.432;102333
120;0.435;110502
121;0.438;105091
122;0.442;108697
123;0.445;105562
124;0.448;99573
125;0.452;105285
126;0.455;111064
127;0.458;104870
128;0.462;106146
129;0.465;107521
130;0.468;109133
131;0.472;100370
132;0.475;104108
133;0.478;106820
134;0.481;112857
135;0.485;114171
136;0.488;105778
137;0.491;112421
138;0.495;107010
139;0.498;112515
140;0.501;109701
141;0.505;111818
142;0.508;115643
143;0.511;114067
144;0.514;106089
145;0.518;99692
146;0.521;101821
147;0.524;108895
148;0.528;106168
149;0.531;101030
150;0.534;112460
151;0.538;106749
152;0.541;105305
153;0.544;114546
154;0.548;101646
155;0.551;104266
156;0.554;99942
157;0.558;108872
158;0.561;97721
159;0.564;101492
160;0.568;103580
161;0.571;115090
162;0.574;113327
163;0.577;101401
164;0.581;101884
165;0.584;102256
166;0.587;118278
167;0.591;107143
168;0.594;107074
169;0.597;101607
170;0.601;101967
171;0.604;103786
172;0.607;100040
173;0.611;102780
174;0.614;95702
175;0.617;104944
176;0.620;99164
177;0.624;110372
178;0.627;97858
179;0.630;97838
180;0.634;108313
181;0.637;102924
182;0.640;103242
183;0.644;116462
184;0.647;101255
185;0.650;100551
186;0.653;111578
187;0.657;102316
188;0.660;110021
189;0.663;101322
190;0.667;106198
191;0.670;104924
192;0.673;107964
193;0.677;110378
194;0.680;95464
195;0.683;106269
196;0.687;102640
197;0.690;94119
198;0.693;108526
199;0.696;107961
200;0.700;104900
201;0.703;104436
202;0.706;94567
203;0.710;109690
204;0.713;105019
205;0.716;103315
206;0.720;107608
207;0.723;114878
208;0.726;108884
209;0.729;106937
210;0.733;99653
211;0.736;105786
212;0.739;103763
213;0.743;107331
214;0.746;114058
215;0.749;114493
216;0.753;115575
217;0.756;112042
218;0.759;112234
219;0.763;113876
220;0.766;110405
221;0.769;112781
222;0.772;111500
223;0.776;113131
224;0.779;108931
225;0.782;125130
226;0.786;120547
227;0.789;121404
228;0.792;126877
229;0.796;124944
230;0.799;138938
231;0.802;140014
232;0.806;162991
233;0.809;164771
234;0.812;193239
235;0.816;255142
236;0.819;382399
237;0.822;559952
238;0.826;829440
239;0.829;1171652
240;0.832;1510526
241;0.835;1882076
242;0.839;2239245
243;0.842;2399848
244;0.845;2745453
245;0.849;2844333
246;0.852;3000203
247;0.855;3139403
248;0.859;3126076
249;0.862;3147040
250;0.865;2798475
251;0.868;2727679
252;0.872;2693646
253;0.875;2575283
254;0.878;2596337
255;0.882;2487273
256;0.885;2478839
257;0.888;2470242
258;0.892;2501153
259;0.895;2381696
260;0.898;2268149
261;0.902;2106925
262;0.905;1870525
263;0.908;1716024
264;0.911;1561517
265;0.915;1437507
266;0.918;1253842
267;0.921;1115146
268;0.925;1033177
269;0.928;924891
270;0.931;815587
271;0.935;747699
272;0.938;704261
273;0.941;613452
274;0.945;560310
275;0.948;527036
276;0.951;503267
277;0.954;497135
278;0.958;465280
279;0.961;490660
280;0.964;496206
281;0.968;545515
282;0.971;600846
283;0.974;648356
284;0.978;665326
285;0.981;719216
286;0.984;695741
287;0.987;769322
288;0.991;791921
289;0.994;1235412
290;0.997;4757167
291;1.001;9664023
292;1.004;14488753
293;1.007;17463712
294;1.011;19041234
295;1.014;20792336
296;1.017;21036488
297;1.021;20745092
298;1.024;21394056
299;1.027;20372716
300;1.030;20451188
301;1.034;19271540
302;1.037;19117056
303;1.040;18312612
304;1.044;17065380
305;1.047;16499380
306;1.050;15540679
307;1.054;14943557
308;1.057;13436746
309;1.060;12857539
310;1.064;12006400
311;1.067;10629068
312;1.070;10185104
313;1.074;9332709
314;1.077;8749577
315;1.080;8468046
316;1.083;8218268
317;1.087;7579295
318;1.090;7189085
319;1.093;6789069
320;1.097;6851903
321;1.100;6636327
322;1.103;6601750
323;1.107;6701988
324;1.110;6959773
325;1.113;7434460
326;1.117;8110468
327;1.120;9115930
328;1.123;10072921
329;1.126;11231614
330;1.130;12215680
331;1.133;12885346
332;1.136;13900106
333;1.140;14333528
334;1.143;14944115
335;1.146;15925853
336;1.150;15472464
337;1.153;16060972
338;1.156;17001900
339;1.160;17167156
340;1.163;16832204
341;1.166;16635937
342;1.169;16991940
343;1.173;16664696
344;1.176;16255374
345;1.179;16322994
346;1.183;15739399
347;1.186;16703523
348;1.189;15910237
349;1.193;15529662
350;1.196;15383575
351;1.199;15458919
352;1.202;14344586
353;1.206;14867292
354;1.209;14302148
355;1.212;14039701
356;1.216;13082116
357;1.219;12937928
358;1.222;12371941
359;1.226;11928113
360;1.229;11174102
361;1.232;10234077
362;1.236;9561956
363;1.239;9302568
364;1.242;8275553
365;1.245;7954051
366;1.249;7312964
367;1.252;6825779
368;1.255;6029378
369;1.259;5766718
370;1.262;5478125
371;1.265;5307884
372;1.269;4818803
373;1.272;4863473
374;1.275;4493360
375;1.279;4318820
376;1.282;4183460
377;1.285;4233110
378;1.288;4096866
379;1.292;4009250
380;1.295;3895210
381;1.298;3888514
382;1.302;3779799
383;1.305;3884587
384;1.308;3618302
385;1.312;3680088
386;1.315;3573627
387;1.318;3636310
388;1.322;3501031
389;1.325;3298576
390;1.328;3330437
391;1.332;3178750
392;1.335;3094257
393;1.338;3012319
394;1.341;3070165
395;1.345;2938355
396;1.348;2882982
397;1.351;2735986
398;1.355;2559700
399;1.358;2532279
400;1.361;2469352
401;1.365;2290762
402;1.368;2258171
403;1.371;2145121
404;1.375;1988620
405;1.378;1881303
406;1.381;1732231
407;1.384;1665248
408;1.388;1502188
409;1.391;1458538
410;1.394;1344373
411;1.398;1192461
412;1.401;1121815
413;1.404;1081854
414;1.408;973579
415;1.411;942052
416;1.414;933070
417;1.417;869147
418;1.421;860535
419;1.424;855064
420;1.427;820977
421;1.431;822835
422;1.434;824144
423;1.437;816055
424;1.441;818223
425;1.444;820352
426;1.447;835497
427;1.451;851048
428;1.454;855821
429;1.457;872511
430;1.460;880799
431;1.464;861174
432;1.467;886987
433;1.470;868103
434;1.474;886711
435;1.477;908197
436;1.480;909228
437;1.484;840346
438;1.487;890476
439;1.490;893614
440;1.494;877398
441;1.497;891948
442;1.500;884534
443;1.503;892615
444;1.507;904050
445;1.510;901934
446;1.513;907721
447;1.517;910569
448;1.520;911724
449;1.523;959667
450;1.527;962026
451;1.530;971610
452;1.533;972046
453;1.536;992519
454;1.540;966020
455;1.543;997735
456;1.546;1007505
457;1.550;1022259
458;1.553;1017509
459;1.556;980570
460;1.560;1027852
461;1.563;1045988
462;1.566;1041088
463;1.570;1080355
464;1.573;1044231
465;1.576;1075368
466;1.580;1057703
467;1.583;1077913
468;1.586;1065972
469;1.590;1106840
470;1.593;1067074
471;1.596;1138328
472;1.599;1092596
473;1.603;1125664
474;1.606;1110415
475;1.609;1158562
476;1.613;1093503
477;1.616;1102019
478;1.619;1131632
479;1.623;1135900
480;1.626;1125527
481;1.629;1121086
482;1.633;1126725
483;1.636;1173309
484;1.639;1164004
485;1.642;1194296
486;1.646;1124003
487;1.649;1175520
488;1.652;1141836
489;1.656;1181914
490;1.659;1200846
491;1.662;1188165
492;1.666;1203294
493;1.669;1230777
494;1.672;1237696
495;1.675;1254939
496;1.679;1277393
497;1.682;1276234
498;1.685;1210680
499;1.689;1281148
500;1.692;1285302
501;1.695;1281950
502;1.699;1250155
503;1.702;1280277
504;1.705;1275627
505;1.709;1237472
506;1.712;1217979
507;1.715;1151234
508;1.718;1136687
509;1.722;1138945
510;1.725;1109883
511;1.728;1066523
512;1.732;1085612
513;1.735;1073371
514;1.738;1066810
515;1.742;1022645
516;1.745;1028503
517;1.748;972510
518;1.751;912349
519;1.755;873095
520;1.758;729964
521;1.761;664943
522;1.765;692225
523;1.768;689429
524;1.771;712018
525;1.775;738745
526;1.778;718890
527;1.781;702390
528;1.785;695880
529;1.788;665343
530;1.791;562636
531;1.794;498182
532;1.798;415744
533;1.801;318975
534;1.805;261635
535;1.808;210847
536;1.811;159789
537;1.814;152249
538;1.818;151412
539;1.821;143689
540;1.824;129830
541;1.828;128538
542;1.831;107581
543;1.834;113432
544;1.838;119937
545;1.841;108553
546;1.844;116006
547;1.848;128544
548;1.851;116117
549;1.854;119095
550;1.857;130990
551;1.861;115891
552;1.864;131312
553;1.867;131548
554;1.871;139160
555;1.874;153441
556;1.877;156384
557;1.881;154361
558;1.884;173050
559;1.887;193781
560;1.890;202382
561;1.894;236440
562;1.897;268418
563;1.900;301122
564;1.904;324675
565;1.907;349574
566;1.910;382443
567;1.914;424779
568;1.917;430404
569;1.920;468889
570;1.924;460745
571;1.927;479913
572;1.930;477178
573;1.933;454724
574;1.937;440084
575;1.940;450038
576;1.943;418270
577;1.947;414941
578;1.950;412282
579;1.953;397799
580;1.957;407332
581;1.960;392623
582;1.963;399098
583;1.967;388531
584;1.970;382161
585;1.973;359936
586;1.976;360773
587;1.980;377325
588;1.983;364668
589;1.986;370179
590;1.990;348407
591;1.993;370511
592;1.996;357417
593;2.000;359433
594;2.003;346619
595;2.006;355025
596;2.009;343166
597;2.013;361058
598;2.016;350467
599;2.019;359299
600;2.023;365438
601;2.026;330884
602;2.029;348648
603;2.033;344558
604;2.036;359375
605;2.039;357230
606;2.043;347709
607;2.046;344982
608;2.049;356456
609;2.052;344341
610;2.056;359702
611;2.059;343699
612;2.063;364147
613;2.066;340868
614;2.069;354298
615;2.072;359235
616;2.076;353804
617;2.079;338144
618;2.082;346393
619;2.086;331991
620;2.089;345832
621;2.092;334554
622;2.096;342846
623;2.099;330826
624;2.102;337020
625;2.105;319559
626;2.109;326639
627;2.112;328651
628;2.115;311191
629;2.119;310842
630;2.122;332919
631;2.125;320131
632;2.129;305779
633;2.132;323755
634;2.135;308641
635;2.139;305477
636;2.142;320054
637;2.145;293175
638;2.148;282411
639;2.152;279356
640;2.155;282753
641;2.158;289065
642;2.162;287479
643;2.165;274549
644;2.168;280665
645;2.172;268033
646;2.175;265704
647;2.178;269809
648;2.182;284376
649;2.185;288508
650;2.188;269980
651;2.191;275192
652;2.195;280003
653;2.198;274613
654;2.201;279501
655;2.205;262666
656;2.208;269772
657;2.211;279634
658;2.215;281110
659;2.218;276662
660;2.221;275530
661;2.224;269268
662;2.228;289985
663;2.231;271118
664;2.234;280008
665;2.238;270387
666;2.241;283220
667;2.244;292410
668;2.248;271356
669;2.251;301335
670;2.254;285273
671;2.258;288453
672;2.261;302942
673;2.264;307789
674;2.267;322342
675;2.271;296649
676;2.274;323058
677;2.277;324712
678;2.281;336326
679;2.284;313414
680;2.287;324454
681;2.291;325419
682;2.294;333115
683;2.297;339342
684;2.300;329122
685;2.304;329094
686;2.307;346205
687;2.311;319094
688;2.314;343103
689;2.317;321085
690;2.320;329336
691;2.324;322045
692;2.327;330635
693;2.330;319875
694;2.334;325628
695;2.337;324472
696;2.340;327523
697;2.344;312084
698;2.347;321592
699;2.350;309550
700;2.354;282276
701;2.357;295260
702;2.360;290114
703;2.363;304864
704;2.367;277107
705;2.370;259323
706;2.373;290740
707;2.377;272115
708;2.380;281292
709;2.383;264818
710;2.387;273586
711;2.390;285932
712;2.393;277883
713;2.397;327615
714;2.400;394476
715;2.403;477232
716;2.406;598241
717;2.410;637597
718;2.413;624622
719;2.416;588500
720;2.420;542250
721;2.423;485843
722;2.426;375902
723;2.430;296659
724;2.433;257879
725;2.436;224211
726;2.439;207282
727;2.443;184511
728;2.446;164297
729;2.449;146821
730;2.453;151928
731;2.456;151655
732;2.459;137323
733;2.463;138688
734;2.466;136725
735;2.469;149065
736;2.473;137153
737;2.476;134240
738;2.479;137836
739;2.482;147124
740;2.486;139479
741;2.489;153342
742;2.492;140218
743;2.496;146098
744;2.499;144926
745;2.502;140299
746;2.506;156918
747;2.509;140500
748;2.512;144937
749;2.516;144663
750;2.519;144795
751;2.522;140925
752;2.525;142396
753;2.529;130766
754;2.532;135202
755;2.535;138644
756;2.539;139262
757;2.542;146739
758;2.545;137076
759;2.549;138291
760;2.552;136618
761;2.555;132901
762;2.559;135997
763;2.562;143799
764;2.565;150471
765;2.569;145349
766;2.572;132825
767;2.575;150046
768;2.578;159480
769;2.582;149141
770;2.585;173134
771;2.588;202844
772;2.592;242795
773;2.595;308015
774;2.598;364625
775;2.602;438367
776;2.605;472765
777;2.608;498061
778;2.612;530928
779;2.615;549860
780;2.618;559875
781;2.621;610873
782;2.625;620156
783;2.628;626764
784;2.631;654114
785;2.635;664726
786;2.638;693299
787;2.641;671856
788;2.645;675931
789;2.648;661760
790;2.651;645905
791;2.654;625717
792;2.658;604899
793;2.661;589101
794;2.664;604142
795;2.668;566726
796;2.671;568743
797;2.674;555733
798;2.678;513289
799;2.681;522929
800;2.684;484005
801;2.688;459811
802;2.691;466631
803;2.694;433336
804;2.697;401522
805;2.701;363700
806;2.704;368606
807;2.707;311193
808;2.711;281235
809;2.714;269714
810;2.717;234341
811;2.721;235950
812;2.724;214255
813;2.727;218457
814;2.731;203452
815;2.734;203881
816;2.737;201310
817;2.740;208777
818;2.744;197504
819;2.747;200776
820;2.750;206693
821;2.754;187342
822;2.757;188267
823;2.760;188341
824;2.764;195767
825;2.767;188242
826;2.770;187523
827;2.773;172941
828;2.777;185158
829;2.780;179510
830;2.783;184851
831;2.787;190161
832;2.790;190383
833;2.793;196180
834;2.797;168128
835;2.800;171370
836;2.803;177483
837;2.807;188633
838;2.810;173208
839;2.813;180550
840;2.817;173020
841;2.820;173039
842;2.823;170861
843;2.827;176944
844;2.830;171339
845;2.833;169677
846;2.836;161390
847;2.840;176794
848;2.843;169967
849;2.846;159736
850;2.850;171489
851;2.853;172566
852;2.856;171702
853;2.860;168116
854;2.863;172443
855;2.866;169841
856;2.870;172662
857;2.873;167543
858;2.876;173139
859;2.879;172089
860;2.883;165946
861;2.886;176275
862;2.889;174332
863;2.893;185604
864;2.896;194100
865;2.899;206889
866;2.903;207989
867;2.906;195301
868;2.909;218239
869;2.912;216417
870;2.916;216623
871;2.919;216699
872;2.922;195094
873;2.926;195676
874;2.929;184620
875;2.932;181293
876;2.936;197129
877;2.939;177083
878;2.942;166700
879;2.946;169419
880;2.949;159821
881;2.952;170700
882;2.955;159597
883;2.959;167705
884;2.962;166004
885;2.965;162988
886;2.969;161272
887;2.972;157975
888;2.975;169230
889;2.979;161625
890;2.982;156503
891;2.985;170547
892;2.988;174177
893;2.992;172616
894;2.995;163866
895;2.998;156831
896;3.002;180065
897;3.005;176648
898;3.008;182758
899;3.012;183940
900;3.015;197002
901;3.018;194708
902;3.022;195372
903;3.025;200268
904;3.028;212231
905;3.031;200673
906;3.035;205818
907;3.038;204460
908;3.041;204701
909;3.045;202979
910;3.048;198690
911;3.051;191085
912;3.055;197827
913;3.058;205864
914;3.061;195454
915;3.065;196968
916;3.068;197755
917;3.071;196329
918;3.075;208576
919;3.078;216733
920;3.081;198565
921;3.085;203898
922;3.088;197935
923;3.091;211686
924;3.094;204094
925;3.098;208972
926;3.101;201705
927;3.104;184696
928;3.108;206809
929;3.111;191244
930;3.114;199804
931;3.118;191472
932;3.121;188870
933;3.124;204904
934;3.127;186609
935;3.131;193925
936;3.134;186892
937;3.137;189634
938;3.141;179991
939;3.144;178442
940;3.147;179005
941;3.151;166277
942;3.154;163692
943;3.157;162842
944;3.161;175140
945;3.164;161328
946;3.167;168054
947;3.170;156075
948;3.174;167302
949;3.177;163970
950;3.180;158184
951;3.184;148698
952;3.187;167548
953;3.190;152523
954;3.194;162070
955;3.197;155331
956;3.200;152261
957;3.204;150415
958;3.207;156954
959;3.210;166113
960;3.213;165429
961;3.217;159550
962;3.220;172424
963;3.223;160732
964;3.227;169443
965;3.230;180544
966;3.233;171802
967;3.237;184387
968;3.240;193962
969;3.243;177506
970;3.246;191763
971;3.250;179388
972;3.253;200596
973;3.256;192052
974;3.260;193565
975;3.263;204452
976;3.266;198249
977;3.270;203871
978;3.273;206925
979;3.276;199877
980;3.280;202547
981;3.283;207782
982;3.286;208352
983;3.289;195509
984;3.293;197818
985;3.296;208791
986;3.299;202987
987;3.303;189491
988;3.306;206165
989;3.309;196369
990;3.313;205292
991;3.316;191143
992;3.319;196403
993;3.323;183918
994;3.326;198086
995;3.329;197728
996;3.333;190837
997;3.336;198256
998;3.339;184654
999;3.342;190911
1000;3.346;182640
1001;3.349;192525
1002;3.352;182846
1003;3.356;186499
1004;3.359;190310
1005;3.362;188292
1006;3.366;194333
1007;3.369;185087
1008;3.372;181391
1009;3.376;186432
1010;3.379;185884
1011;3.382;176937
1012;3.385;184081
1013;3.389;192099
1014;3.392;182452
1015;3.395;179422
1016;3.399;193200
1017;3.402;190724
1018;3.405;190480
1019;3.409;177396
1020;3.412;183427
1021;3.415;190902
1022;3.419;186474
1023;3.422;189462
1024;3.425;179121
1025;3.428;189150
1026;3.432;189035
1027;3.435;182213
1028;3.438;176019
1029;3.442;164729
1030;3.445;183484
1031;3.448;181467
1032;3.452;174461
1033;3.455;174477
1034;3.458;176978
1035;3.461;175181
1036;3.465;185458
1037;3.468;167880
1038;3.471;171153
1039;3.475;164295
1040;3.478;176250
1041;3.481;166801
1042;3.485;167732
1043;3.488;161142
1044;3.491;178846
1045;3.495;164437
1046;3.498;162424
1047;3.501;168758
1048;3.504;158636
1049;3.508;164354
1050;3.511;147668
1051;3.514;169061
1052;3.518;172332
1053;3.521;158389
1054;3.524;148042
1055;3.528;164689
1056;3.531;164030
1057;3.534;151201
1058;3.537;154389
1059;3.541;137960
1060;3.544;152387
1061;3.547;158264
1062;3.551;170779
1063;3.554;141396
1064;3.557;150375
1065;3.561;151204
1066;3.564;143564
1067;3.567;159414
1068;3.571;151867
1069;3.574;148075
1070;3.577;159490
1071;3.581;156870
1072;3.584;143353
1073;3.587;159320
1074;3.591;151316
1075;3.594;142847
1076;3.597;154806
1077;3.600;157768
1078;3.604;154225
1079;3.607;140103
1080;3.610;161332
1081;3.614;144148
1082;3.617;159220
1083;3.620;168722
1084;3.624;153570
1085;3.627;151170
1086;3.630;158985
1087;3.634;150198
1088;3.637;162466
1089;3.640;153090
1090;3.643;150629
1091;3.647;145926
1092;3.650;152949
1093;3.653;154126
1094;3.657;151219
1095;3.660;152181
1096;3.663;158362
1097;3.667;146681
1098;3.670;154897
1099;3.673;162210
1100;3.676;151914
1101;3.680;148897
1102;3.683;156183
1103;3.686;153238
1104;3.690;155752
1105;3.693;147892
1106;3.696;151939
1107;3.700;156745
1108;3.703;156414
1109;3.706;147338
1110;3.710;149213
1111;3.713;154949
1112;3.716;146652
1113;3.719;151961
1114;3.723;141027
1115;3.726;151078
1116;3.729;162325
1117;3.733;155093
1118;3.736;154277
1119;3.739;150350
1120;3.743;151364
1121;3.746;149992
1122;3.749;142494
1123;3.753;154109
1124;3.756;150295
1125;3.759;153689
1126;3.762;162684
1127;3.766;156722
1128;3.769;151991
1129;3.772;147466
1130;3.776;151136
1131;3.779;151332
1132;3.782;157689
1133;3.786;151770
1134;3.789;162230
1135;3.792;150726
1136;3.795;155542
1137;3.799;164819
1138;3.802;158058
1139;3.806;155398
1140;3.809;154360
1141;3.812;150983
1142;3.815;164197
1143;3.819;158065
1144;3.822;158611
1145;3.825;163092
1146;3.829;161092
1147;3.832;159704
1148;3.835;150212
1149;3.839;150823
1150;3.842;160161
1151;3.845;165624
1152;3.849;158129
1153;3.852;159991
1154;3.855;157941
1155;3.858;150486
1156;3.862;158292
1157;3.865;156740
1158;3.868;160923
1159;3.872;156554
1160;3.875;166442
1161;3.878;162866
1162;3.882;154447
1163;3.885;170048
1164;3.888;170066
1165;3.891;163200
1166;3.895;157763
1167;3.898;151100
1168;3.901;151334
1169;3.905;167464
1170;3.908;167173
1171;3.911;155502
1172;3.915;162609
1173;3.918;166680
1174;3.921;161652
1175;3.925;161497
1176;3.928;147015
1177;3.931;148234
1178;3.934;163690
1179;3.938;157859
1180;3.941;158960
1181;3.944;150773
1182;3.948;157183
1183;3.951;159029
1184;3.954;161110
1185;3.958;158666
1186;3.961;168332
1187;3.964;150099
1188;3.968;154644
1189;3.971;156078
1190;3.974;149006
1191;3.977;153576
1192;3.981;161641
1193;3.984;151357
1194;3.987;140348
1195;3.991;165195
1196;3.994;152231
1197;3.997;148891
1198;4.001;146354
1199;4.004;146400
1200;4.007;150848
1201;4.010;148756
1202;4.014;143848
1203;4.017;156502
1204;4.020;153318
1205;4.024;152086
1206;4.027;150792
1207;4.030;153526
1208;4.034;139629
1209;4.037;148653
1210;4.040;149166
1211;4.044;131981
1212;4.047;143888
1213;4.050;149392
1214;4.053;151786
1215;4.057;146124
1216;4.060;144565
1217;4.064;141242
1218;4.067;151637
1219;4.070;137607
1220;4.073;145010
1221;4.077;137568
1222;4.080;147242
1223;4.083;144033
1224;4.087;151325
1225;4.090;144258
1226;4.093;139975
1227;4.097;162735
1228;4.100;143645
1229;4.103;150177
1230;4.107;138851
1231;4.110;131504
1232;4.113;141966
1233;4.116;150038
1234;4.120;146009
1235;4.123;143919
1236;4.126;139048
1237;4.130;139123
1238;4.133;146499
1239;4.136;133715
1240;4.140;144779
1241;4.143;157988
1242;4.146;142822
1243;4.149;148030
1244;4.153;144434
1245;4.156;144735
1246;4.159;135880
1247;4.163;136848
1248;4.166;142915
1249;4.169;140310
1250;4.173;147557
1251;4.176;139316
1252;4.179;140823
1253;4.183;142829
1254;4.186;139416
1255;4.189;134336
1256;4.192;150454
1257;4.196;137349
1258;4.199;154946
1259;4.202;141236
1260;4.206;144639
1261;4.209;142302
1262;4.212;149213
1263;4.216;133772
1264;4.219;142159
1265;4.222;140461
1266;4.225;142161
1267;4.229;131340
1268;4.232;138677
1269;4.235;137824
1270;4.239;138347
1271;4.242;130115
1272;4.245;140834
1273;4.249;148476
1274;4.252;139106
1275;4.255;152819
1276;4.259;145931
1277;4.262;134336
1278;4.265;139432
1279;4.268;139839
1280;4.272;144458
1281;4.275;139953
1282;4.278;141009
1283;4.282;137343
1284;4.285;137405
1285;4.288;137099
1286;4.292;138096
1287;4.295;145895
1288;4.298;135071
1289;4.302;140514
1290;4.305;136046
1291;4.308;143423
1292;4.312;142177
1293;4.315;132629
1294;4.318;130917
1295;4.322;146709
1296;4.325;143658
1297;4.328;136728
1298;4.331;140311
1299;4.335;141419
1300;4.338;146698
1301;4.341;142948
1302;4.345;150572
1303;4.348;144932
1304;4.351;135816
1305;4.355;138465
1306;4.358;134111
1307;4.361;130618
1308;4.364;141573
1309;4.368;146234
1310;4.371;139802
1311;4.374;138354
1312;4.378;142970
1313;4.381;140262
1314;4.384;138338
1315;4.388;148340
1316;4.391;140769
1317;4.394;147429
1318;4.398;141969
1319;4.401;145180
1320;4.404;135790
1321;4.407;136300
1322;4.411;143022
1323;4.414;150258
1324;4.417;131934
1325;4.421;132001
1326;4.424;153180
1327;4.427;131634
1328;4.431;134643
1329;4.434;148589
1330;4.437;139390
1331;4.441;148136
1332;4.444;139485
1333;4.447;145728
1334;4.450;142141
1335;4.454;136315
1336;4.457;140633
1337;4.460;132476
1338;4.464;131052
1339;4.467;140981
1340;4.470;135873
1341;4.474;139869
1342;4.477;144634
1343;4.480;147014
1344;4.483;143007
1345;4.487;143118
1346;4.490;133048
1347;4.493;138262
1348;4.497;134196
1349;4.500;142952
1350;4.503;139683
1351;4.507;152219
1352;4.510;139803
1353;4.513;141182
1354;4.517;145483
1355;4.520;147963
1356;4.523;133086
1357;4.526;143275
1358;4.530;133657
1359;4.533;142887
1360;4.536;141606
1361;4.540;141210
1362;4.543;147397
1363;4.546;150895
1364;4.550;136070
1365;4.553;145041
1366;4.556;138904
1367;4.560;137582
1368;4.563;147294
1369;4.566;133651
1370;4.570;136073
1371;4.573;146326
1372;4.576;132429
1373;4.579;148903
1374;4.583;138193
1375;4.586;142037
1376;4.589;138741
1377;4.593;142253
1378;4.596;138464
1379;4.599;139350
1380;4.603;148192
1381;4.606;145934
1382;4.609;147619
1383;4.613;143560
1384;4.616;140099
1385;4.619;134562
1386;4.622;136801
1387;4.626;129710
1388;4.629;141722
1389;4.632;144454
1390;4.636;132653
1391;4.639;134277
1392;4.642;147440
1393;4.646;141832
1394;4.649;141504
1395;4.652;141927
1396;4.656;142528
1397;4.659;149726
1398;4.662;135227
1399;4.665;141008
1400;4.669;127154
1401;4.672;133679
1402;4.675;147635
1403;4.679;141920
1404;4.682;141956
1405;4.685;143370
1406;4.689;129657
1407;4.692;139281
1408;4.695;148032
1409;4.698;141265
1410;4.702;138117
1411;4.705;125349
1412;4.708;136010
1413;4.712;145344
1414;4.715;145042
1415;4.718;131508
1416;4.722;130212
1417;4.725;134573
1418;4.728;136031
1419;4.732;138286
1420;4.735;136856
1421;4.738;128609
1422;4.741;139959
1423;4.745;145573
1424;4.748;134896
1425;4.751;136652
1426;4.755;144345
1427;4.758;137876
1428;4.761;140786
1429;4.765;135059
1430;4.768;134694
1431;4.771;141532
1432;4.774;134163
1433;4.778;133395
1434;4.781;139960
1435;4.784;140901
1436;4.788;145987
1437;4.791;143534
1438;4.794;142177
1439;4.798;138056
1440;4.801;136249
1441;4.804;135437
1442;4.808;141477
1443;4.811;138459
1444;4.814;142881
1445;4.818;135825
1446;4.821;147334
1447;4.824;138914
1448;4.828;147339
1449;4.831;134970
1450;4.834;142076
1451;4.837;140679
1452;4.841;146605
1453;4.844;141023
1454;4.847;151672
1455;4.851;145939
1456;4.854;137810
1457;4.857;153041
1458;4.861;146397
1459;4.864;149456
1460;4.867;144577
1461;4.871;139073
1462;4.874;143706
1463;4.877;143706
1464;4.880;139342
1465;4.884;151515
1466;4.887;151879
1467;4.890;135833
1468;4.894;144105
1469;4.897;148380
1470;4.900;145794
1471;4.904;141887
1472;4.907;141363
1473;4.910;154347
1474;4.913;154292
1475;4.917;135138
1476;4.920;144902
1477;4.923;134705
1478;4.927;152095
1479;4.930;146440
1480;4.933;146095
1481;4.937;150238
1482;4.940;142015
1483;4.943;146098
1484;4.947;155310
1485;4.950;152064
1486;4.953;147717
1487;4.956;155953
1488;4.960;149729
1489;4.963;152785
1490;4.966;147888
1491;4.970;148476
1492;4.973;143192
1493;4.976;158713
1494;4.980;159526
1495;4.983;147826
1496;4.986;150154
1497;4.990;151999
1498;4.993;156461
1499;4.996;142526
1500;4.999;152157
1501;5.003;150809
1502;5.006;149095
1503;5.009;162177
1504;5.013;151402
1505;5.016;151449
1506;5.019;156850
1507;5.023;145847
1508;5.026;152908
1509;5.029;144338
1510;5.032;143725
1511;5.036;144877
1512;5.039;155895
1513;5.042;146167
1514;5.046;142258
1515;5.049;146632
1516;5.052;152507
1517;5.056;153080
1518;5.059;151473
1519;5.062;156781
1520;5.066;153870
1521;5.069;150171
1522;5.072;151785
1523;5.076;145391
1524;5.079;156472
1525;5.082;156485
1526;5.086;153186
1527;5.089;142304
1528;5.092;145332
1529;5.095;146558
1530;5.099;153570
1531;5.102;155072
1532;5.105;149508
1533;5.109;151806
1534;5.112;155638
1535;5.115;147757
1536;5.119;143840
1537;5.122;149101
1538;5.125;147075
1539;5.128;153738
1540;5.132;153598
1541;5.135;153921
1542;5.138;140967
1543;5.142;162164
1544;5.145;160241
1545;5.148;141096
1546;5.152;146448
1547;5.155;149709
1548;5.158;145710
1549;5.162;155780
1550;5.165;137554
1551;5.168;158762
1552;5.171;146279
1553;5.175;157146
1554;5.178;150298
1555;5.181;146641
1556;5.185;150881
1557;5.188;146606
1558;5.191;156407
1559;5.195;152189
1560;5.198;154152
1561;5.201;159886
1562;5.205;140375
1563;5.208;146276
1564;5.211;159171
1565;5.214;135877
1566;5.218;149706
1567;5.221;156879
1568;5.224;140804
1569;5.228;148849
1570;5.231;149828
1571;5.234;159013
1572;5.238;158609
1573;5.241;154734
1574;5.244;163372
1575;5.247;154541
1576;5.251;151377
1577;5.254;152786
1578;5.257;152084
1579;5.261;159895
1580;5.264;164274
1581;5.267;165611
1582;5.271;143931
1583;5.274;168694
1584;5.277;166122
1585;5.281;164176
1586;5.284;165534
1587;5.287;155271
1588;5.290;160979
1589;5.294;165584
1590;5.297;159480
1591;5.300;149844
1592;5.304;166490
1593;5.307;159600
1594;5.310;164202
1595;5.314;164309
1596;5.317;164837
1597;5.320;176202
1598;5.324;166453
1599;5.327;175874
1600;5.330;157592
1601;5.334;167792
1602;5.337;159007
1603;5.340;167672
1604;5.344;164315
1605;5.347;165127
1606;5.350;171802
1607;5.353;159440
1608;5.357;174331
1609;5.360;170843
1610;5.363;181809
1611;5.367;169189
1612;5.370;180136
1613;5.373;176036
1614;5.377;167616
1615;5.380;166306
1616;5.383;180707
1617;5.387;178407
1618;5.390;163095
1619;5.393;166285
1620;5.396;176529
1621;5.400;158620
1622;5.403;152415
1623;5.406;173476
1624;5.410;167393
1625;5.413;160953
1626;5.416;167252
1627;5.420;154696
1628;5.423;172990
1629;5.426;172016
1630;5.429;166020
1631;5.433;154972
1632;5.436;159313
1633;5.439;158110
1634;5.443;161348
1635;5.446;153614
1636;5.449;169273
1637;5.453;158262
1638;5.456;160924
1639;5.459;151666
1640;5.463;155766
1641;5.466;169111
1642;5.469;150973
1643;5.472;157184
1644;5.476;149536
1645;5.479;151264
1646;5.482;149267
1647;5.486;151103
1648;5.489;161973
1649;5.492;153411
1650;5.496;157741
1651;5.499;156486
1652;5.502;149860
1653;5.505;161024
1654;5.509;145249
1655;5.512;142279
1656;5.515;148043
1657;5.519;143365
1658;5.522;157948
1659;5.525;147725
1660;5.529;146958
1661;5.532;148371
1662;5.535;149146
1663;5.539;147888
1664;5.542;153922
1665;5.545;147145
1666;5.548;146165
1667;5.552;148880
1668;5.555;139544
1669;5.559;144584
1670;5.562;155597
1671;5.565;148842
1672;5.568;150757
1673;5.572;158985
1674;5.575;143526
1675;5.578;143895
1676;5.582;148478
1677;5.585;149744
1678;5.588;153862
1679;5.592;150090
1680;5.595;150434
1681;5.598;144182
1682;5.602;144968
1683;5.605;145954
1684;5.608;154151
1685;5.611;141428
1686;5.615;152147
1687;5.618;150638
1688;5.621;154560
1689;5.625;152297
1690;5.628;157084
1691;5.631;160393
1692;5.635;163233
1693;5.638;144849
1694;5.641;150613
1695;5.644;161169
1696;5.648;168922
1697;5.651;147108
1698;5.654;153248
1699;5.658;161062
1700;5.661;156774
1701;5.664;160828
1702;5.668;156902
1703;5.671;157300
1704;5.674;160617
1705;5.678;158860
1706;5.681;153483
1707;5.684;157776
1708;5.687;148550
1709;5.691;167109
1710;5.694;163802
1711;5.697;163015
1712;5.701;160385
1713;5.704;176343
1714;5.707;174533
1715;5.711;172193
1716;5.714;175289
1717;5.717;178716
1718;5.720;181911
1719;5.724;184280
1720;5.727;184602
1721;5.730;178579
1722;5.734;190110
1723;5.737;184823
1724;5.740;182718
1725;5.744;188435
1726;5.747;191360
1727;5.750;187926
1728;5.754;184225
1729;5.757;199173
1730;5.760;191630
1731;5.763;183949
1732;5.767;198568
1733;5.770;194860
1734;5.773;203257
1735;5.777;198180
1736;5.780;199648
1737;5.783;196574
1738;5.787;204163
1739;5.790;198351
1740;5.793;196116
1741;5.797;204817
1742;5.800;202472
1743;5.803;203342
1744;5.807;198102
1745;5.810;202708
1746;5.813;201064
1747;5.817;205667
1748;5.820;203545
1749;5.823;212455
1750;5.826;208128
1751;5.830;211081
1752;5.833;203477
1753;5.836;196845
1754;5.840;196714
1755;5.843;197147
1756;5.846;188952
1757;5.850;195752
1758;5.853;174670
1759;5.856;190074
1760;5.859;187131
1761;5.863;179323
1762;5.866;175800
1763;5.869;183751
1764;5.873;174381
1765;5.876;180935
1766;5.879;180504
1767;5.883;164198
1768;5.886;172963
1769;5.889;168736
1770;5.893;163333
1771;5.896;160691
1772;5.899;161161
1773;5.902;171678
1774;5.906;154657
1775;5.909;160008
1776;5.912;154632
1777;5.916;154887
1778;5.919;151790
1779;5.922;165988
1780;5.926;146280
1781;5.929;149319
1782;5.932;150360
1783;5.936;148594
1784;5.939;141798
1785;5.942;148482
1786;5.945;144188
1787;5.949;134341
1788;5.952;138395
1789;5.955;144202
1790;5.959;147990
1791;5.962;144599
1792;5.965;141455
1793;5.969;139348
1794;5.972;155270
1795;5.975;131444
1796;5.978;150950
1797;5.982;137889
1798;5.985;135892
1799;5.988;140797
1800;5.992;144141
1801;5.995;134030
1802;5.998;139459
1803;6.002;140131
1804;6.005;134597
1805;6.008;133703
1806;6.012;133500
1807;6.015;133453
1808;6.018;137764
1809;6.021;134595
1810;6.025;140502
1811;6.028;133550
1812;6.031;142606
1813;6.035;137081
1814;6.038;136429
1815;6.041;125268
1816;6.045;127115
1817;6.048;132437
1818;6.051;131735
1819;6.055;129291
1820;6.058;134541
1821;6.061;136237
1822;6.065;126079
1823;6.068;132535
1824;6.071;131596
1825;6.074;136694
1826;6.078;149602
1827;6.081;133549
1828;6.084;134906
1829;6.088;131891
1830;6.091;132329
1831;6.094;135597
1832;6.098;133915
1833;6.101;134309
1834;6.104;132691
1835;6.108;131091
1836;6.111;128363
1837;6.114;134660
1838;6.117;125185
1839;6.121;125097
1840;6.124;129635
1841;6.127;128135
1842;6.131;132375
1843;6.134;137005
1844;6.137;133773
1845;6.141;130287
1846;6.144;130231
1847;6.147;137818
1848;6.151;133142
1849;6.154;130481
1850;6.157;136681
1851;6.160;141425
1852;6.164;131672
1853;6.167;144813
1854;6.170;136004
1855;6.174;125579
1856;6.177;130539
1857;6.180;130029
1858;6.184;127137
1859;6.187;125289
1860;6.190;134532
1861;6.193;135892
1862;6.197;131325
1863;6.200;128304
1864;6.203;137856
1865;6.207;127166
1866;6.210;132858
1867;6.213;144019
1868;6.217;125584
1869;6.220;131387
1870;6.223;133779
1871;6.227;132725
1872;6.230;128519
1873;6.233;127973
1874;6.236;134040
1875;6.240;140508
1876;6.243;136574
1877;6.246;145773
1878;6.250;143305
1879;6.253;130165
1880;6.256;138965
1881;6.260;138158
1882;6.263;134193
1883;6.266;133850
1884;6.270;145459
1885;6.273;144962
1886;6.276;142653
1887;6.279;140719
1888;6.283;150260
1889;6.286;143344
1890;6.289;144929
1891;6.293;145414
1892;6.296;131895
1893;6.299;145822
1894;6.303;151435
1895;6.306;142088
1896;6.309;141574
1897;6.313;139625
1898;6.316;136566
1899;6.319;123431
1900;6.323;135298
1901;6.326;129097
1902;6.329;138249
1903;6.332;132610
1904;6.336;137601
1905;6.339;140236
1906;6.342;133614
1907;6.346;127172
1908;6.349;136324
1909;6.352;136391
1910;6.356;139959
1911;6.359;146017
1912;6.362;144620
1913;6.366;138563
1914;6.369;130462
1915;6.372;121683
1916;6.375;136884
1917;6.379;128646
1918;6.382;137972
1919;6.385;133895
1920;6.389;131636
1921;6.392;141802
1922;6.395;128058
1923;6.399;133254
1924;6.402;133744
1925;6.405;131836
1926;6.408;135615
1927;6.412;147327
1928;6.415;138202
1929;6.418;130516
1930;6.422;144430
1931;6.425;132242
1932;6.428;137652
1933;6.432;138329
1934;6.435;131870
1935;6.438;129246
1936;6.442;143509
1937;6.445;139886
1938;6.448;139154
1939;6.451;148221
1940;6.455;137516
1941;6.458;144050
1942;6.461;140597
1943;6.465;133434
1944;6.468;140354
1945;6.471;140649
1946;6.475;147386
1947;6.478;138955
1948;6.481;146674
1949;6.485;145108
1950;6.488;141200
1951;6.491;145191
1952;6.494;142761
1953;6.498;133053
1954;6.501;133990
1955;6.504;135745
1956;6.508;136710
1957;6.511;139936
1958;6.514;125338
1959;6.518;125808
1960;6.521;134130
1961;6.524;147598
1962;6.527;140170
1963;6.531;137256
1964;6.534;145193
1965;6.537;128277
1966;6.541;136403
1967;6.544;130169
1968;6.547;137011
1969;6.551;138201
1970;6.554;132035
1971;6.557;128163
1972;6.561;131696
1973;6.564;121852
1974;6.567;133571
1975;6.571;125756
1976;6.574;131196
1977;6.577;133463
1978;6.581;125541
1979;6.584;134076
1980;6.587;131317
1981;6.590;131642
1982;6.594;144125
1983;6.597;134664
1984;6.600;129629
1985;6.604;135740
1986;6.607;124096
1987;6.610;129335
1988;6.614;126179
1989;6.617;119498
1990;6.620;126454
1991;6.624;137578
1992;6.627;122913
1993;6.630;109000
1994;6.633;134266
1995;6.637;136514
1996;6.640;124977
1997;6.643;126993
1998;6.647;129161
1999;6.650;130357
2000;6.653;128566
2001;6.657;138803
2002;6.660;126340
2003;6.663;121185
2004;6.666;129719
2005;6.670;124626
2006;6.673;122485
2007;6.676;131864
2008;6.680;121412
2009;6.683;132705
2010;6.686;132395
2011;6.690;137243
2012;6.693;127149
2013;6.696;128421
2014;6.700;125303
2015;6.703;120807
2016;6.706;125426
2017;6.709;120578
2018;6.713;131935
2019;6.716;122867
2020;6.719;131333
2021;6.723;115799
2022;6.726;123531
2023;6.729;137324
2024;6.733;128059
2025;6.736;118785
2026;6.739;129047
2027;6.742;128904
2028;6.746;124555
2029;6.749;122244
2030;6.752;123594
2031;6.756;123308
2032;6.759;126487
2033;6.762;125003
2034;6.766;124463
2035;6.769;126386
2036;6.772;121635
2037;6.776;132458
2038;6.779;128954
2039;6.782;122335
2040;6.785;123055
2041;6.789;130324
2042;6.792;130441
2043;6.795;117550
2044;6.799;126979
2045;6.802;118376
2046;6.805;120998
2047;6.809;124732
2048;6.812;120804
2049;6.815;123699
2050;6.819;138417
2051;6.822;134888
2052;6.825;127448
2053;6.829;131798
2054;6.832;126782
2055;6.835;137922
2056;6.839;125420
2057;6.842;125551
2058;6.845;125800
2059;6.848;128075
2060;6.852;138666
2061;6.855;127640
2062;6.858;133664
2063;6.862;137436
2064;6.865;124898
2065;6.868;124569
2066;6.872;128992
2067;6.875;137277
2068;6.878;132937
2069;6.881;125581
2070;6.885;126040
2071;6.888;132008
2072;6.891;131908
2073;6.895;132807
2074;6.898;133162
2075;6.901;127893
2076;6.905;137809
2077;6.908;129232
2078;6.911;126117
2079;6.915;134388
2080;6.918;128976
2081;6.921;134281
2082;6.924;130049
2083;6.928;138424
2084;6.931;136752
2085;6.934;133849
2086;6.938;135093
2087;6.941;131866
2088;6.944;130831
2089;6.948;125042
2090;6.951;118210
2091;6.954;126569
2092;6.957;133653
2093;6.961;134151
2094;6.964;124280
2095;6.967;136372
2096;6.971;125971
2097;6.974;137435
2098;6.977;130208
2099;6.981;125118
2100;6.984;123176
2101;6.987;124914
2102;6.991;132127
2103;6.994;120996
2104;6.997;133082
2105;7.000;121909
2106;7.004;121795
2107;7.007;133804
2108;7.010;129645
2109;7.014;130772
2110;7.017;125030
2111;7.020;127373
2112;7.024;126943
2113;7.027;130432
2114;7.030;124965
2115;7.034;129830
2116;7.037;122114
2117;7.040;120403
2118;7.043;134399
2119;7.047;126100
2120;7.050;120194
2121;7.053;125038
2122;7.057;124770
2123;7.060;124614
2124;7.063;127892
2125;7.067;125203
2126;7.070;123997
2127;7.073;121308
2128;7.077;127079
2129;7.080;122947
2130;7.083;127427
2131;7.087;126792
2132;7.090;128157
2133;7.093;117373
2134;7.096;115773
2135;7.100;124674
2136;7.103;116655
2137;7.106;120698
2138;7.110;106654
2139;7.113;124621
2140;7.116;118218
2141;7.120;122031
2142;7.123;122904
2143;7.126;126416
2144;7.130;112340
2145;7.133;108334
2146;7.136;121264
2147;7.139;122146
2148;7.143;131918
2149;7.146;126686
2150;7.149;119125
2151;7.153;117610
2152;7.156;120388
2153;7.159;121627
2154;7.163;123217
2155;7.166;119555
2156;7.169;121841
2157;7.173;126539
2158;7.176;111792
2159;7.179;122017
2160;7.182;123562
2161;7.186;116576
2162;7.189;119233
2163;7.192;124257
2164;7.196;119828
2165;7.199;112582
2166;7.202;117592
2167;7.206;115292
2168;7.209;115882
2169;7.212;113323
2170;7.215;115670
2171;7.219;119133
2172;7.222;126050
2173;7.225;123973
2174;7.229;114810
2175;7.232;119007
2176;7.235;121641
2177;7.239;116038
2178;7.242;119493
2179;7.245;123926
2180;7.249;113362
2181;7.252;120092
2182;7.255;113815
2183;7.258;111299
2184;7.262;123529
2185;7.265;126819
2186;7.268;119523
2187;7.272;121388
2188;7.275;109087
2189;7.278;120934
2190;7.282;118490
2191;7.285;116058
2192;7.288;121849
2193;7.291;113377
2194;7.295;121769
2195;7.298;118533
2196;7.301;111417
2197;7.305;125491
2198;7.308;115134
2199;7.311;118879
2200;7.315;108818
2201;7.318;120023
2202;7.321;120787
2203;7.325;115079
2204;7.328;122672
2205;7.331;112037
2206;7.335;122484
2207;7.338;118841
2208;7.341;121641
2209;7.345;123659
2210;7.348;113807
2211;7.351;124326
2212;7.354;119268
2213;7.358;120171
2214;7.361;121207
2215;7.364;128746
2216;7.368;109703
2217;7.371;120039
2218;7.374;119289
2219;7.378;119884
2220;7.381;116255
2221;7.384;118235
2222;7.388;115038
2223;7.391;116844
2224;7.394;109020
2225;7.397;124832
2226;7.401;122693
2227;7.404;116744
2228;7.407;126779
2229;7.411;113157
2230;7.414;113557
2231;7.417;113022
2232;7.421;119384
2233;7.424;114369
2234;7.427;117070
2235;7.430;122405
2236;7.434;114337
2237;7.437;116078
2238;7.440;118933
2239;7.444;110867
2240;7.447;117203
2241;7.450;117093
2242;7.454;118848
2243;7.457;113229
2244;7.460;117239
2245;7.464;120498
2246;7.467;118341
2247;7.470;110707
2248;7.473;116967
2249;7.477;114972
2250;7.480;118029
2251;7.483;119254
2252;7.487;122544
2253;7.490;111375
2254;7.493;108865
2255;7.497;120183
2256;7.500;114088
2257;7.503;124094
2258;7.507;107847
2259;7.510;115008
2260;7.513;105468
2261;7.516;109992
2262;7.520;124737
2263;7.523;112275
2264;7.526;109860
2265;7.530;121822
2266;7.533;113799
2267;7.536;113701
2268;7.540;116316
2269;7.543;113073
2270;7.546;111913
2271;7.549;120945
2272;7.553;121856
2273;7.556;114273
2274;7.560;117512
2275;7.563;111068
2276;7.566;110542
2277;7.570;112383
2278;7.573;113214
2279;7.576;114151
2280;7.580;116086
2281;7.583;107703
2282;7.586;117441
2283;7.590;115734
2284;7.593;118470
2285;7.596;116165
2286;7.600;115203
2287;7.603;119656
2288;7.606;112491
2289;7.609;120191
2290;7.613;120628
2291;7.616;109027
2292;7.619;112198
2293;7.623;115335
2294;7.626;113730
2295;7.629;114007
2296;7.633;109542
2297;7.636;118571
2298;7.639;117893
2299;7.643;114883
2300;7.646;114755
2301;7.649;107779
2302;7.652;119237
2303;7.656;109006
2304;7.659;112549
2305;7.662;119663
2306;7.666;122503
2307;7.669;118843
2308;7.672;117142
2309;7.676;121407
2310;7.679;124451
2311;7.682;119561
2312;7.685;128377
2313;7.689;125604
2314;7.692;116252
2315;7.695;126474
2316;7.699;112369
2317;7.702;116443
2318;7.705;114757
2319;7.709;112929
2320;7.712;103678
2321;7.715;111964
2322;7.719;109399
2323;7.722;115048
2324;7.725;112095
2325;7.728;112702
2326;7.732;103016
2327;7.735;109458
2328;7.738;107607
2329;7.742;108121
2330;7.745;108012
2331;7.748;110900
2332;7.752;108995
2333;7.755;113448
2334;7.758;111550
2335;7.762;111363
2336;7.765;112183
2337;7.768;111476
2338;7.771;110825
2339;7.775;105320
2340;7.778;105816
2341;7.781;114834
2342;7.785;115229
2343;7.788;110612
2344;7.791;109516
2345;7.795;117925
2346;7.798;109108
2347;7.801;113483
2348;7.805;114816
2349;7.808;107697
2350;7.811;118684
2351;7.815;107901
2352;7.818;113376
2353;7.821;115160
2354;7.824;108418
2355;7.828;105682
2356;7.831;114673
2357;7.834;108674
2358;7.838;117829
2359;7.841;116206
2360;7.844;115913
2361;7.848;109041
2362;7.851;124209
2363;7.854;114717
2364;7.858;106747
2365;7.861;112336
2366;7.864;115921
2367;7.867;108597
2368;7.871;113383
2369;7.874;100257
2370;7.877;106474
2371;7.881;108747
2372;7.884;104358
2373;7.887;110952
2374;7.891;115282
2375;7.894;109328
2376;7.897;111746
2377;7.900;110179
2378;7.904;115953
2379;7.907;112049
2380;7.910;111195
2381;7.914;107667
2382;7.917;112323
2383;7.920;125605
2384;7.924;103236
2385;7.927;111241
2386;7.930;114683
2387;7.934;111322
2388;7.937;112511
2389;7.940;107953
2390;7.943;110572
2391;7.947;112218
2392;7.950;109640
2393;7.953;108326
2394;7.957;110916
2395;7.960;111353
2396;7.963;106864
2397;7.967;112263
2398;7.970;109700
2399;7.973;112613
2400;7.977;107032
2401;7.980;109244
2402;7.983;108196
2403;7.986;118596
2404;7.990;112551
2405;7.993;105130
2406;7.996;112119
2407;8.000;113681
2408;8.003;109341
2409;8.006;117685
2410;8.010;117439
2411;8.013;103952
2412;8.016;113653
2413;8.019;108282
2414;8.023;115447
2415;8.026;116598
2416;8.029;112338
2417;8.033;107247
2418;8.036;117136
2419;8.039;105547
2420;8.043;119486
2421;8.046;107041
2422;8.049;103342
2423;8.053;119241
2424;8.056;97368
2425;8.059;114308
2426;8.063;108632
2427;8.066;111503
2428;8.069;113768
2429;8.073;112775
2430;8.076;121425
2431;8.079;112553
2432;8.082;112899
2433;8.086;114826
2434;8.089;114099
2435;8.092;110856
2436;8.096;110416
2437;8.099;109305
2438;8.102;108754
2439;8.106;114489
2440;8.109;110215
2441;8.112;110079
2442;8.116;105007
2443;8.119;115168
2444;8.122;106284
2445;8.125;110137
2446;8.129;108679
2447;8.132;113671
2448;8.135;113392
2449;8.139;103205
2450;8.142;111583
2451;8.145;112145
2452;8.149;102410
2453;8.152;112896
2454;8.155;116718
2455;8.158;115728
2456;8.162;114734
2457;8.165;114972
2458;8.168;111800
2459;8.172;118173
2460;8.175;119914
2461;8.178;126443
2462;8.182;110921
2463;8.185;119004
2464;8.188;118885
2465;8.192;128139
2466;8.195;122993
2467;8.198;131568
2468;8.201;129133
2469;8.205;126107
2470;8.208;135596
2471;8.211;129741
2472;8.215;127665
2473;8.218;127065
2474;8.221;125990
2475;8.225;124086
2476;8.228;120671
2477;8.231;117971
2478;8.234;111494
2479;8.238;116723
2480;8.241;113571
2481;8.244;114209
2482;8.248;113075
2483;8.251;102867
2484;8.254;100007
2485;8.258;102520
2486;8.261;94119
2487;8.264;96802
2488;8.268;93904
2489;8.271;97163
2490;8.274;92715
2491;8.277;93840
2492;8.281;98392
2493;8.284;93269
2494;8.287;86838
2495;8.291;88221
2496;8.294;93323
2497;8.297;90317
2498;8.301;90100
2499;8.304;91798
2500;8.307;85522
2501;8.311;86255
2502;8.314;85742
2503;8.317;78960
2504;8.321;85243
2505;8.324;86060
2506;8.327;87118
2507;8.331;88263
2508;8.334;87136
2509;8.337;83585
2510;8.340;85406
2511;8.344;78288
2512;8.347;85645
2513;8.350;86035
2514;8.354;79731
2515;8.357;90171
2516;8.360;87857
2517;8.364;80266
2518;8.367;84798
2519;8.370;84441
2520;8.373;86450
2521;8.377;89063
2522;8.380;92142
2523;8.383;91990
2524;8.387;81865
2525;8.390;79738
2526;8.393;90264
2527;8.397;88289
2528;8.400;87333
2529;8.403;92266
2530;8.407;96519
2531;8.410;91217
2532;8.413;93248
2533;8.416;104446
2534;8.420;101619
2535;8.423;100414
2536;8.426;96420
2537;8.430;104667
2538;8.433;102013
2539;8.436;110667
2540;8.440;111390
2541;8.443;114561
2542;8.446;113987
2543;8.450;110053
2544;8.453;119795
2545;8.456;129575
2546;8.459;117780
2547;8.463;122347
2548;8.466;133386
2549;8.469;127758
2550;8.473;123140
2551;8.476;133342
2552;8.479;120858
2553;8.483;129040
2554;8.486;124624
2555;8.489;126112
2556;8.492;134134
2557;8.496;115883
2558;8.499;129361
2559;8.502;121241
2560;8.506;119132
2561;8.509;134731
2562;8.512;129282
2563;8.516;129028
2564;8.519;119958
2565;8.522;124441
2566;8.526;123627
2567;8.529;112514
2568;8.532;118531
2569;8.535;119033
2570;8.539;113963
2571;8.542;104417
2572;8.545;117949
2573;8.549;110499
2574;8.552;100879
2575;8.555;108809
2576;8.559;97439
2577;8.562;95562
2578;8.565;92947
2579;8.569;102734
2580;8.572;102006
2581;8.575;92280
2582;8.579;87303
2583;8.582;82064
2584;8.585;90548
2585;8.588;102695
2586;8.592;91605
2587;8.595;90713
2588;8.598;88192
2589;8.602;88193
2590;8.605;87939
2591;8.608;82454
2592;8.612;89274
2593;8.615;82442
2594;8.618;87251
2595;8.622;84738
2596;8.625;85680
2597;8.628;86909
2598;8.631;78826
2599;8.635;79568
2600;8.638;80471
2601;8.641;80396
2602;8.645;81264
2603;8.648;79664
2604;8.651;80940
2605;8.655;73540
2606;8.658;87255
2607;8.661;73161
2608;8.665;83456
2609;8.668;81941
2610;8.671;86127
2611;8.674;84765
2612;8.678;82284
2613;8.681;87544
2614;8.684;85190
2615;8.688;89910
2616;8.691;92084
2617;8.694;90806
2618;8.698;87160
2619;8.701;94450
2620;8.704;93920
2621;8.707;95873
2622;8.711;103129
2623;8.714;96532
2624;8.717;105823
2625;8.721;106125
2626;8.724;98526
2627;8.727;107261
2628;8.731;116416
2629;8.734;114583
2630;8.737;115121
2631;8.741;124926
2632;8.744;128375
2633;8.747;132436
2634;8.750;134055
2635;8.754;130769
2636;8.757;138337
2637;8.760;159368
2638;8.764;132756
2639;8.767;149719
2640;8.770;144952
2641;8.774;138774
2642;8.777;155491
2643;8.780;137051
2644;8.784;145256
2645;8.787;138056
2646;8.790;138877
2647;8.793;137050
2648;8.797;138788
2649;8.800;137185
2650;8.803;132908
2651;8.807;133577
2652;8.810;141144
2653;8.813;146118
2654;8.817;130498
2655;8.820;135863
2656;8.823;136966
2657;8.827;139345
2658;8.830;143925
2659;8.833;128645
2660;8.837;135879
2661;8.840;126081
2662;8.843;136112
2663;8.847;121941
2664;8.850;126116
2665;8.853;126462
2666;8.856;123408
2667;8.860;129761
2668;8.863;124021
2669;8.866;119122
2670;8.870;124439
2671;8.873;135069
2672;8.876;138687
2673;8.880;124541
2674;8.883;123455
2675;8.886;129649
2676;8.890;123666
2677;8.893;124641
2678;8.896;117696
2679;8.899;120973
2680;8.903;118588
2681;8.906;121043
2682;8.909;112206
2683;8.913;117209
2684;8.916;116766
2685;8.919;123098
2686;8.923;118612
2687;8.926;113091
2688;8.929;120613
2689;8.932;115329
2690;8.936;109938
2691;8.939;116718
2692;8.942;109108
2693;8.946;124359
2694;8.949;111147
2695;8.952;114620
2696;8.956;106094
2697;8.959;114771
2698;8.962;113283
2699;8.966;112184
2700;8.969;108544
2701;8.972;107527
2702;8.975;107510
2703;8.979;113807
2704;8.982;116421
2705;8.985;100326
2706;8.989;113239
2707;8.992;99987
2708;8.995;104564
2709;8.999;103771
2710;9.002;104814
2711;9.005;99123
2712;9.008;102119
2713;9.012;98388
2714;9.015;89913
2715;9.018;97768
2716;9.022;90656
2717;9.025;90867
2718;9.028;90813
2719;9.032;94602
2720;9.035;87403
2721;9.038;81862
2722;9.042;91745
2723;9.045;83721
2724;9.048;87124
2725;9.051;83657
2726;9.055;77038
2727;9.058;88932
2728;9.062;87287
2729;9.065;90309
2730;9.068;87351
2731;9.071;90565
2732;9.075;77484
2733;9.078;83926
2734;9.081;85199
2735;9.085;78802
2736;9.088;97021
2737;9.091;78450
2738;9.095;85366
2739;9.098;82071
2740;9.101;83711
2741;9.105;83601
2742;9.108;84334
2743;9.111;84150
2744;9.114;84782
2745;9.118;86032
2746;9.121;81110
2747;9.124;82180
2748;9.128;89859
2749;9.131;80018
2750;9.134;83659
2751;9.138;86385
2752;9.141;80950
2753;9.144;83623
2754;9.147;85386
2755;9.151;78821
2756;9.154;86858
2757;9.157;82647
2758;9.161;86289
2759;9.164;82902
2760;9.167;89927
2761;9.171;77369
2762;9.174;80402
2763;9.177;81734
2764;9.181;80459
2765;9.184;86904
2766;9.187;77515
2767;9.190;76746
2768;9.194;83342
2769;9.197;84415
2770;9.200;77050
2771;9.204;80487
2772;9.207;73926
2773;9.210;83190
2774;9.214;86386
2775;9.217;86017
2776;9.220;84334
2777;9.224;78970
2778;9.227;87433
2779;9.230;85706
2780;9.233;88914
2781;9.237;84263
2782;9.240;87109
2783;9.243;85256
2784;9.247;82371
2785;9.250;82113
2786;9.253;74473
2787;9.257;87282
2788;9.260;81118
2789;9.263;93281
2790;9.266;87710
2791;9.270;87497
2792;9.273;85558
2793;9.276;84073
2794;9.280;86490
2795;9.283;77979
2796;9.286;82204
2797;9.290;94342
2798;9.293;80823
2799;9.296;89141
2800;9.300;89438
2801;9.303;86868
2802;9.306;91359
2803;9.310;94156
2804;9.313;90864
2805;9.316;80350
2806;9.320;82093
2807;9.323;89041
2808;9.326;93944
2809;9.329;88948
2810;9.333;86874
2811;9.336;82756
2812;9.339;83786
2813;9.343;86053
2814;9.346;89964
2815;9.349;88364
2816;9.353;88295
2817;9.356;90466
2818;9.359;79160
2819;9.362;89256
2820;9.366;92403
2821;9.369;83416
2822;9.372;87875
2823;9.376;91081
2824;9.379;92889
2825;9.382;85014
2826;9.386;89578
2827;9.389;97320
2828;9.392;97076
2829;9.396;90981
2830;9.399;90593
2831;9.402;86832
2832;9.405;98962
2833;9.409;90782
2834;9.412;86627
2835;9.415;92396
2836;9.419;87672
2837;9.422;92689
2838;9.425;98659
2839;9.429;86321
2840;9.432;93815
2841;9.435;94520
2842;9.439;92081
2843;9.442;99487
2844;9.445;87361
2845;9.448;99506
2846;9.452;96513
2847;9.455;92045
2848;9.458;89495
2849;9.462;92449
2850;9.465;96055
2851;9.468;90735
2852;9.472;97992
2853;9.475;90879
2854;9.478;97052
2855;9.481;91145
2856;9.485;91695
2857;9.488;97900
2858;9.491;95463
2859;9.495;95806
2860;9.498;100530
2861;9.501;93993
2862;9.505;91704
2863;9.508;87168
2864;9.511;89765
2865;9.515;99400
2866;9.518;101524
2867;9.521;95252
2868;9.524;98740
2869;9.528;90505
2870;9.531;100039
2871;9.534;95019
2872;9.538;92915
2873;9.541;93293
2874;9.544;102452
2875;9.548;100308
2876;9.551;97337
2877;9.554;100418
2878;9.558;98539
2879;9.561;103952
2880;9.564;97183
2881;9.568;93696
2882;9.571;108914
2883;9.574;98967
2884;9.578;98682
2885;9.581;101896
2886;9.584;96895
2887;9.587;99888
2888;9.591;94380
2889;9.594;95171
2890;9.597;99259
2891;9.601;96259
2892;9.604;94868
2893;9.607;101742
2894;9.611;93699
2895;9.614;99593
2896;9.617;94463
2897;9.620;101201
2898;9.624;95231
2899;9.627;102449
2900;9.630;101295
2901;9.634;102969
2902;9.637;97311
2903;9.640;102782
2904;9.644;96701
2905;9.647;97261
2906;9.650;105444
2907;9.654;97954
2908;9.657;96871
2909;9.660;104841
2910;9.663;92619
2911;9.667;94769
2912;9.670;97946
2913;9.673;98696
2914;9.677;97296
2915;9.680;98311
2916;9.683;87478
2917;9.687;101309
2918;9.690;93219
2919;9.693;94614
2920;9.696;97328
2921;9.700;100495
2922;9.703;98013
2923;9.706;96677
2924;9.710;103389
2925;9.713;94510
2926;9.716;103257
2927;9.720;97670
2928;9.723;106586
2929;9.726;98839
2930;9.730;92357
2931;9.733;98279
2932;9.736;101187
2933;9.739;97435
2934;9.743;104088
2935;9.746;99425
2936;9.749;97351
2937;9.753;100338
2938;9.756;92054
2939;9.759;101586
2940;9.763;99544
2941;9.766;98709
2942;9.769;101172
2943;9.773;100472
2944;9.776;97398
2945;9.779;100322
2946;9.782;106351
2947;9.786;108264
2948;9.789;99164
2949;9.792;93733
2950;9.796;98448
2951;9.799;99186
2952;9.802;97486
2953;9.806;105583
2954;9.809;97266
2955;9.812;93515
2956;9.816;92774
2957;9.819;90411
2958;9.822;104218
2959;9.826;97750
2960;9.829;93702
2961;9.832;90213
2962;9.835;94430
2963;9.839;92673
2964;9.842;95882
2965;9.845;95375
2966;9.849;99856
2967;9.852;106765
2968;9.855;103051
2969;9.859;100733
2970;9.862;97983
2971;9.865;103868
2972;9.869;95283
2973;9.872;99818
2974;9.875;103317
2975;9.878;98874
2976;9.882;101176
2977;9.885;106735
2978;9.888;100025
2979;9.892;96252
2980;9.895;98835
2981;9.898;106937
2982;9.902;97058
2983;9.905;103112
2984;9.908;103967
2985;9.912;103928
2986;9.915;100412
2987;9.918;102764
2988;9.921;93856
2989;9.925;99578
2990;9.928;102192
2991;9.931;101314
2992;9.935;102247
2993;9.938;103581
2994;9.941;101854
2995;9.945;99422
2996;9.948;98598
2997;9.951;101732
2998;9.954;104610
2999;9.958;100060
3000;9.961;91754
3001;9.964;97059
3002;9.968;95281
3003;9.971;100466
3004;9.974;94670
3005;9.978;94556
3006;9.981;95599
3007;9.984;101235
3008;9.988;98493
3009;9.991;103445
3010;9.994;104129
3011;9.997;99421
3012;10.001;102904
3013;10.004;101910
3014;10.007;101593
3015;10.011;91957
3016;10.014;107954
3017;10.017;93090
3018;10.021;102418
3019;10.024;96337
3020;10.027;97509
3021;10.030;103253
3022;10.034;89321
3023;10.037;104749
3024;10.040;102503
3025;10.044;94319
3026;10.047;107226
3027;10.050;112578
3028;10.054;100204
3029;10.057;102819
3030;10.060;93772
3031;10.064;98389
3032;10.067;100582
3033;10.070;103148
3034;10.074;97266
3035;10.077;102321
3036;10.080;94500
3037;10.084;96905
3038;10.087;106855
3039;10.090;90092
3040;10.093;101018
3041;10.097;104059
3042;10.100;96384
3043;10.103;93072
3044;10.107;103877
3045;10.110;103427
3046;10.113;101040
3047;10.117;105700
3048;10.120;102333
3049;10.123;100117
3050;10.127;106593
3051;10.130;96555
3052;10.133;102575
3053;10.136;98961
3054;10.140;99884
3055;10.143;98270
3056;10.146;102632
3057;10.150;104500
3058;10.153;95672
3059;10.156;99415
3060;10.160;99176
3061;10.163;106181
3062;10.166;100340
3063;10.169;97039
3064;10.173;98753
3065;10.176;104945
3066;10.179;99510
3067;10.183;99797
3068;10.186;102398
3069;10.189;92167
3070;10.193;95177
3071;10.196;100284
3072;10.199;90427
3073;10.203;97601
3074;10.206;96819
3075;10.209;93559
3076;10.212;105454
3077;10.216;92635
3078;10.219;104581
3079;10.222;105893
3080;10.226;94179
3081;10.229;93865
3082;10.232;103265
3083;10.236;101535
3084;10.239;100451
3085;10.242;97787
3086;10.246;107059
3087;10.249;105178
3088;10.252;99060
3089;10.255;108564
3090;10.259;98583
3091;10.262;99231
3092;10.265;110753
3093;10.269;102586
3094;10.272;95489
3095;10.275;104534
3096;10.279;93795
3097;10.282;104329
3098;10.285;104454
3099;10.288;105661
3100;10.292;104951
3101;10.295;101044
3102;10.298;102882
3103;10.302;100236
3104;10.305;94907
3105;10.308;101299
3106;10.312;96133
3107;10.315;100710
3108;10.318;100429
3109;10.322;100629
3110;10.325;100014
3111;10.328;104800
3112;10.332;105568
3113;10.335;102145
3114;10.338;98708
3115;10.342;100031
3116;10.345;95166
3117;10.348;99562
3118;10.351;106167
3119;10.355;105234
3120;10.358;96452
3121;10.361;100583
3122;10.365;110268
3123;10.368;93686
3124;10.371;101518
3125;10.375;97868
3126;10.378;99715
3127;10.381;95299
3128;10.384;86786
3129;10.388;99939
3130;10.391;97679
3131;10.394;105699
3132;10.398;100393
3133;10.401;97329
3134;10.404;112514
3135;10.408;106725
3136;10.411;107277
3137;10.414;106910
3138;10.418;98155
3139;10.421;99621
3140;10.424;100191
3141;10.427;102273
3142;10.431;103565
3143;10.434;101153
3144;10.437;104428
3145;10.441;103201
3146;10.444;104666
3147;10.447;97191
3148;10.451;97763
3149;10.454;96420
3150;10.457;101550
3151;10.461;103068
3152;10.464;103604
3153;10.467;104136
3154;10.470;107419
3155;10.474;100971
3156;10.477;100377
3157;10.480;99314
3158;10.484;101684
3159;10.487;103023
3160;10.490;102254
3161;10.494;104342
3162;10.497;96544
3163;10.500;101134
3164;10.503;101641
3165;10.507;99216
3166;10.510;105020
3167;10.513;101090
3168;10.517;97833
3169;10.520;100969
3170;10.523;104424
3171;10.527;101440
3172;10.530;108791
3173;10.533;106697
3174;10.537;103692
3175;10.540;104570
3176;10.543;107509
3177;10.546;108548
3178;10.550;99103
3179;10.553;97870
3180;10.557;100871
3181;10.560;97177
3182;10.563;107290
3183;10.566;92103
3184;10.570;102417
3185;10.573;95175
3186;10.576;100426
3187;10.580;99475
3188;10.583;106333
3189;10.586;105608
3190;10.590;107522
3191;10.593;100066
3192;10.596;105169
3193;10.599;101361
3194;10.603;99489
3195;10.606;103280
3196;10.609;93074
3197;10.613;108860
3198;10.616;98001
3199;10.619;104799
3200;10.623;98468
3201;10.626;99636
3202;10.629;105035
3203;10.633;104960
3204;10.636;111181
3205;10.639;102170
3206;10.642;100773
3207;10.646;104671
3208;10.649;103320
3209;10.652;106851
3210;10.656;104426
3211;10.659;99949
3212;10.662;104700
3213;10.666;104367
3214;10.669;97831
3215;10.672;109064
3216;10.676;107306
3217;10.679;94337
3218;10.682;103013
3219;10.685;109832
3220;10.689;95167
3221;10.692;102502
3222;10.695;98524
3223;10.699;100643
3224;10.702;104728
3225;10.705;95452
3226;10.709;107900
3227;10.712;97896
3228;10.715;113954
3229;10.718;107629
3230;10.722;104539
3231;10.725;108564
3232;10.728;102770
3233;10.732;95447
3234;10.735;98907
3235;10.738;104469
3236;10.742;98844
3237;10.745;98884
3238;10.748;108535
3239;10.752;97957
3240;10.755;103476
3241;10.758;106524
3242;10.761;104180
3243;10.765;101302
3244;10.768;110884
3245;10.771;107994
3246;10.775;104678
3247;10.778;102660
3248;10.781;102487
3249;10.785;105384
3250;10.788;97458
3251;10.791;100205
3252;10.795;104950
3253;10.798;102623
3254;10.801;101552
3255;10.804;100235
3256;10.808;95139
3257;10.811;97147
3258;10.815;109260
3259;10.818;100794
3260;10.821;98710
3261;10.824;104279
3262;10.828;104861
3263;10.831;99679
3264;10.834;101822
3265;10.838;108300
3266;10.841;97735
3267;10.844;113662
3268;10.848;107379
3269;10.851;109124
3270;10.854;95443
3271;10.857;109681
3272;10.861;107846
3273;10.864;102321
3274;10.867;94412
3275;10.871;100050
3276;10.874;100309
3277;10.877;101530
3278;10.881;104149
3279;10.884;101715
3280;10.887;101700
3281;10.891;110471
3282;10.894;107030
3283;10.897;98919
3284;10.900;107351
3285;10.904;93800
3286;10.907;113850
3287;10.910;98987
3288;10.914;110155
3289;10.917;107312
3290;10.920;101160
3291;10.924;102272
3292;10.927;97341
3293;10.930;103356
3294;10.933;103507
3295;10.937;105487
3296;10.940;102876
3297;10.943;99634
3298;10.947;106738
3299;10.950;102747
3300;10.953;111766
3301;10.957;85557
3302;10.960;101245
3303;10.963;101738
3304;10.967;110327
3305;10.970;103018
3306;10.973;100699
3307;10.976;110634
3308;10.980;94157
3309;10.983;102176
3310;10.986;99771
3311;10.990;102406
3312;10.993;104866
3313;10.996;105084
3314;11.000;109726
3315;11.003;98547
3316;11.006;108038
3317;11.010;104215
3318;11.013;110180
3319;11.016;104591
3320;11.019;103094
3321;11.023;100808
3322;11.026;101221
3323;11.029;104341
3324;11.033;110092
3325;11.036;102149
3326;11.039;99848
3327;11.043;107562
3328;11.046;103129
3329;11.049;101616
3330;11.052;108431
3331;11.056;105641
3332;11.059;107959
3333;11.063;104772
3334;11.066;111702
3335;11.069;103211
3336;11.072;100591
3337;11.076;107126
3338;11.079;100195
3339;11.082;110676
3340;11.086;102105
3341;11.089;107729
3342;11.092;105063
3343;11.096;106418
3344;11.099;106271
3345;11.102;106959
3346;11.106;101903
3347;11.109;105046
3348;11.112;107107
3349;11.115;101691
3350;11.119;103205
3351;11.122;95535
3352;11.125;103677
3353;11.129;103872
3354;11.132;105774
3355;11.135;99841
3356;11.139;105527
3357;11.142;97523
3358;11.145;106628
3359;11.149;98965
3360;11.152;99901
3361;11.155;100399
3362;11.158;112174
3363;11.162;106247
3364;11.165;98091
3365;11.168;105946
3366;11.172;99211
3367;11.175;95897
3368;11.178;113120
3369;11.182;103241
3370;11.185;107072
3371;11.188;106375
3372;11.191;104998
3373;11.195;107132
3374;11.198;99057
3375;11.201;101876
3376;11.205;104040
3377;11.208;104664
3378;11.211;94903
3379;11.215;104552
3380;11.218;107421
3381;11.221;101689
3382;11.225;110325
3383;11.228;112800
3384;11.231;96900
3385;11.234;98435
3386;11.238;103448
3387;11.241;100198
3388;11.244;105373
3389;11.248;104194
3390;11.251;99249
3391;11.254;94998
3392;11.258;101479
3393;11.261;103936
3394;11.264;99359
3395;11.267;99517
3396;11.271;109585
3397;11.274;100524
3398;11.277;101103
3399;11.281;120943
3400;11.284;106184
3401;11.287;100282
3402;11.291;101067
3403;11.294;101234
3404;11.297;103304
3405;11.301;91131
3406;11.304;108376
3407;11.307;113241
3408;11.311;102293
3409;11.314;105700
3410;11.317;98125
3411;11.321;100724
3412;11.324;98183
3413;11.327;94923
3414;11.331;101942
3415;11.334;104035
3416;11.337;102796
3417;11.341;95953
3418;11.344;95181
3419;11.347;94445
3420;11.350;100320
3421;11.354;88230
3422;11.357;98367
3423;11.360;92615
3424;11.364;88773
3425;11.367;86301
3426;11.370;86355
3427;11.374;89113
3428;11.377;89861
3429;11.380;88149
3430;11.384;80060
3431;11.387;90084
3432;11.390;100456
3433;11.393;97103
3434;11.397;103800
3435;11.400;93191
3436;11.403;93064
3437;11.407;94095
3438;11.410;96441
3439;11.413;104752
3440;11.417;102339
3441;11.420;107638
3442;11.423;105343
3443;11.426;106447
3444;11.430;107598
3445;11.433;101682
3446;11.436;113612
3447;11.440;117590
3448;11.443;117510
3449;11.446;112026
3450;11.450;111388
3451;11.453;111177
3452;11.456;111275
3453;11.460;105084
3454;11.463;117957
3455;11.466;105896
3456;11.469;109515
3457;11.473;107468
3458;11.476;110475
3459;11.479;119287
3460;11.483;112861
3461;11.486;103342
3462;11.489;107756
3463;11.493;116528
3464;11.496;97129
3465;11.499;118082
3466;11.502;109804
3467;11.506;105886
3468;11.509;98222
3469;11.512;115565
3470;11.516;119895
3471;11.519;112311
3472;11.522;112313
3473;11.526;108441
3474;11.529;103039
3475;11.532;100065
3476;11.536;99743
3477;11.539;109827
3478;11.542;104888
3479;11.545;102416
3480;11.549;108889
3481;11.552;106997
3482;11.555;96860
3483;11.559;114917
3484;11.562;113351
3485;11.565;98372
3486;11.569;110513
3487;11.572;104144
3488;11.575;101442
3489;11.579;105989
3490;11.582;101475
3491;11.585;97193
3492;11.589;105124
3493;11.592;102118
3494;11.595;99722
3495;11.599;102760
3496;11.602;98026
3497;11.605;90032
3498;11.608;94231
3499;11.612;102915
3500;11.615;95817
3501;11.618;96917
3502;11.622;101981
3503;11.625;98856
3504;11.628;94797
3505;11.632;86164
3506;11.635;89507
3507;11.638;103168
3508;11.641;90384
3509;11.645;92406
3510;11.648;98153
3511;11.651;91431
3512;11.655;88246
3513;11.658;85658
3514;11.661;95417
3515;11.665;93647
3516;11.668;90051
3517;11.671;85490
3518;11.675;84395
3519;11.678;84269
3520;11.681;94325
3521;11.684;90987
3522;11.688;93408
3523;11.691;85211
3524;11.694;96162
3525;11.698;83608
3526;11.701;90887
3527;11.704;92405
3528;11.708;88272
3529;11.711;98119
3530;11.714;87997
3531;11.718;90327
3532;11.721;93780
3533;11.724;92515
3534;11.727;90027
3535;11.731;84658
3536;11.734;85251
3537;11.737;85899
3538;11.741;84961
3539;11.744;84552
3540;11.747;90667
3541;11.751;93836
3542;11.754;85208
3543;11.757;91242
3544;11.760;82057
3545;11.764;88183
3546;11.767;87686
3547;11.770;94461
3548;11.774;82932
3549;11.777;84285
3550;11.780;92517
3551;11.784;89915
3552;11.787;93159
3553;11.790;92193
3554;11.794;86963
3555;11.797;90936
3556;11.800;94243
3557;11.803;81218
3558;11.807;96604
3559;11.810;98750
3560;11.814;93854
3561;11.817;94047
3562;11.820;91932
3563;11.823;90923
3564;11.827;92379
3565;11.830;91203
3566;11.833;98642
3567;11.837;91066
3568;11.840;88176
3569;11.843;100758
3570;11.847;90603
3571;11.850;95816
3572;11.853;88755
3573;11.856;91555
3574;11.860;84411
3575;11.863;91604
3576;11.866;94456
3577;11.870;88639
3578;11.873;94260
3579;11.876;95312
3580;11.880;96089
3581;11.883;97054
3582;11.886;96144
3583;11.890;89597
3584;11.893;91365
3585;11.896;85661
3586;11.899;83611
3587;11.903;93417
3588;11.906;93399
3589;11.909;98001
3590;11.913;99302
3591;11.916;90974
3592;11.919;101458
3593;11.923;93286
3594;11.926;98283
3595;11.929;98536
3596;11.933;105337
3597;11.936;88312
3598;11.939;98379
3599;11.942;97632
3600;11.946;101992
3601;11.949;97991
3602;11.952;86920
3603;11.956;100658
3604;11.959;104595
3605;11.962;98513
3606;11.966;105059
3607;11.969;93519
3608;11.972;99495
3609;11.975;99074
3610;11.979;97442
3611;11.982;103501
3612;11.985;95962
3613;11.989;94236
3614;11.992;94669
3615;11.995;102722
3616;11.999;97691
3617;12.002;97015
3618;12.005;96803
3619;12.009;97027
3620;12.012;100925
3621;12.015;93592
3622;12.018;102288
3623;12.022;99478
3624;12.025;103057
3625;12.028;107398
3626;12.032;103567
3627;12.035;91741
3628;12.038;99787
3629;12.042;99859
3630;12.045;96288
3631;12.048;98865
3632;12.052;92580
3633;12.055;105703
3634;12.058;95765
3635;12.062;95313
3636;12.065;99178
3637;12.068;97028
3638;12.072;104172
3639;12.075;97454
3640;12.078;99160
3641;12.081;96525
3642;12.085;88542
3643;12.088;87398
3644;12.091;99227
3645;12.095;93887
3646;12.098;100976
3647;12.101;93842
3648;12.105;101645
3649;12.108;101840
3650;12.111;93346
3651;12.114;103437
3652;12.118;97821
3653;12.121;98638
3654;12.124;99424
3655;12.128;103131
3656;12.131;106458
3657;12.134;105048
3658;12.138;101155
3659;12.141;105276
3660;12.144;98776
3661;12.148;96776
3662;12.151;95832
3663;12.154;98643
3664;12.157;100226
3665;12.161;104430
3666;12.164;105000
3667;12.167;103541
3668;12.171;101685
3669;12.174;101825
3670;12.177;98726
3671;12.181;104618
3672;12.184;101876
3673;12.187;97056
3674;12.190;102039
3675;12.194;104118
3676;12.197;97230
3677;12.200;105587
3678;12.204;105572
3679;12.207;102909
3680;12.210;105328
3681;12.214;104909
3682;12.217;95461
3683;12.220;100221
3684;12.224;99735
3685;12.227;103915
3686;12.230;96066
3687;12.233;106022
3688;12.237;101186
3689;12.240;98003
3690;12.243;104868
3691;12.247;103343
3692;12.250;99712
3693;12.253;96092
3694;12.257;99961
3695;12.260;98305
3696;12.263;108275
3697;12.267;99995
3698;12.270;109835
3699;12.273;106381
3700;12.276;102315
3701;12.280;104592
3702;12.283;101159
3703;12.286;97355
3704;12.290;97086
3705;12.293;107776
3706;12.296;103640
3707;12.300;103402
3708;12.303;102251
3709;12.306;107476
3710;12.310;100122
3711;12.313;113941
3712;12.316;99533
3713;12.320;109170
3714;12.323;96530
3715;12.326;109439
3716;12.329;108496
3717;12.333;101989
3718;12.336;103110
3719;12.339;101941
3720;12.343;105355
3721;12.346;105281
3722;12.349;105181
3723;12.353;99080
3724;12.356;111808
3725;12.359;104102
3726;12.363;106911
3727;12.366;100268
3728;12.369;109507
3729;12.372;109404
3730;12.376;102422
3731;12.379;105803
3732;12.382;104393
3733;12.386;108932
3734;12.389;104737
3735;12.392;105381
3736;12.396;93682
3737;12.399;114671
3738;12.402;110936
3739;12.406;104425
3740;12.409;109514
3741;12.412;111600
3742;12.415;107642
3743;12.419;106072
3744;12.422;97382
3745;12.425;97828
3746;12.429;97985
3747;12.432;97757
3748;12.435;108036
3749;12.439;101659
3750;12.442;101806
3751;12.445;106723
3752;12.448;106733
3753;12.452;106854
3754;12.455;116037
3755;12.458;107255
3756;12.462;110755
3757;12.465;105755
3758;12.468;106496
3759;12.472;105938
3760;12.475;96136
3761;12.478;94557
3762;12.482;107075
3763;12.485;106873
3764;12.488;111058
3765;12.491;101109
3766;12.495;106332
3767;12.498;98195
3768;12.501;106967
3769;12.505;110010
3770;12.508;101283
3771;12.511;105607
3772;12.515;108203
3773;12.518;100492
3774;12.521;105508
3775;12.524;102974
3776;12.528;105709
3777;12.531;102556
3778;12.534;103952
3779;12.538;102255
3780;12.541;104582
3781;12.544;106746
3782;12.548;93784
3783;12.551;94482
3784;12.554;104902
3785;12.558;101053
3786;12.561;105318
3787;12.564;95161
3788;12.568;103501
3789;12.571;100739
3790;12.574;95343
3791;12.578;91499
3792;12.581;108322
3793;12.584;105839
3794;12.587;97611
3795;12.591;102840
3796;12.594;102845
3797;12.597;104759
3798;12.601;109729
3799;12.604;95591
3800;12.607;106304
3801;12.611;105499
3802;12.614;109122
3803;12.617;111982
3804;12.621;103163
3805;12.624;104948
3806;12.627;114547
3807;12.630;109544
3808;12.634;94220
3809;12.637;101824
3810;12.640;108508
3811;12.644;104785
3812;12.647;108110
3813;12.650;108960
3814;12.654;103306
3815;12.657;104391
3816;12.660;109125
3817;12.663;105946
3818;12.667;105954
3819;12.670;102664
3820;12.673;113071
3821;12.677;115865
3822;12.680;111312
3823;12.683;118926
3824;12.687;98209
3825;12.690;106174
3826;12.693;112753
3827;12.697;113972
3828;12.700;106283
3829;12.703;111193
3830;12.706;106516
3831;12.710;115229
3832;12.713;122544
3833;12.716;108673
3834;12.720;107562
3835;12.723;120562
3836;12.726;104804
3837;12.730;112891
3838;12.733;112374
3839;12.736;112107
3840;12.739;115357
3841;12.743;113854
3842;12.746;115498
3843;12.749;114147
3844;12.753;106487
3845;12.756;104881
3846;12.759;114311
3847;12.763;119098
3848;12.766;115603
3849;12.769;112095
3850;12.773;109023
3851;12.776;116758
3852;12.779;106379
3853;12.782;111398
3854;12.786;118252
3855;12.789;120649
3856;12.792;120819
3857;12.796;122200
3858;12.799;123422
3859;12.802;134901
3860;12.806;114821
3861;12.809;122307
3862;12.812;135262
3863;12.816;131619
3864;12.819;141619
3865;12.822;148149
3866;12.826;146645
3867;12.829;162511
3868;12.832;158480
3869;12.836;161377
3870;12.839;160269
3871;12.842;165493
3872;12.845;178263
3873;12.849;166971
3874;12.852;174395
3875;12.855;182843
3876;12.859;202388
3877;12.862;198743
3878;12.865;203603
3879;12.869;204322
3880;12.872;224353
3881;12.875;218270
3882;12.878;224938
3883;12.882;232590
3884;12.885;245467
3885;12.888;254461
3886;12.892;237061
3887;12.895;265850
3888;12.898;269462
3889;12.902;263432
3890;12.905;266571
3891;12.908;265287
3892;12.912;280398
3893;12.915;277674
3894;12.918;268347
3895;12.921;283444
3896;12.925;303170
3897;12.928;277235
3898;12.931;294646
3899;12.935;295953
3900;12.938;321594
3901;12.941;299792
3902;12.945;296331
3903;12.948;272741
3904;12.951;279244
3905;12.955;278284
3906;12.958;290629
3907;12.961;295083
3908;12.964;272972
3909;12.968;267982
3910;12.971;263132
3911;12.974;282498
3912;12.978;274693
3913;12.981;266628
3914;12.984;257931
3915;12.988;255837
3916;12.991;244925
3917;12.994;240956
3918;12.997;228232
3919;13.001;237739
3920;13.004;232067
3921;13.007;218421
3922;13.011;218583
3923;13.014;207124
3924;13.017;197719
3925;13.021;199887
3926;13.024;182216
3927;13.027;186627
3928;13.031;171155
3929;13.034;160670
3930;13.037;168241
3931;13.040;161807
3932;13.044;156586
3933;13.047;144205
3934;13.050;148470
3935;13.054;139215
3936;13.057;134273
3937;13.060;148073
3938;13.064;138143
3939;13.067;136847
3940;13.070;139646
3941;13.074;126470
3942;13.077;123554
3943;13.080;110984
3944;13.084;115267
3945;13.087;123543
3946;13.090;116654
3947;13.093;115270
3948;13.097;120752
3949;13.100;116672
3950;13.103;114835
3951;13.107;107431
3952;13.110;114756
3953;13.113;110563
3954;13.117;109499
3955;13.120;114277
3956;13.123;113466
3957;13.127;103734
3958;13.130;113027
3959;13.133;103098
3960;13.136;112213
3961;13.140;111707
3962;13.143;107400
3963;13.146;101312
3964;13.150;104674
3965;13.153;108493
3966;13.156;110800
3967;13.160;107550
3968;13.163;104427
3969;13.166;103012
3970;13.170;98386
3971;13.173;110636
3972;13.176;100625
3973;13.180;105991
3974;13.183;116240
3975;13.186;102695
3976;13.189;101185
3977;13.193;107809
3978;13.196;106668
3979;13.199;95393
3980;13.203;100937
3981;13.206;115528
3982;13.209;100951
3983;13.213;104433
3984;13.216;102229
3985;13.219;101370
3986;13.222;96925
3987;13.226;110009
3988;13.229;105131
3989;13.232;103886
3990;13.236;101517
3991;13.239;98180
3992;13.242;111204
3993;13.246;102517
3994;13.249;104220
3995;13.252;103998
3996;13.256;104033
3997;13.259;101116
3998;13.262;97231
3999;13.265;97217
4000;13.269;105033
4001;13.272;104178
4002;13.275;91537
4003;13.279;102473
4004;13.282;97790
4005;13.285;100717
4006;13.289;105993
4007;13.292;102808
4008;13.295;111203
4009;13.298;105110
4010;13.302;100940
4011;13.305;102231
4012;13.309;89401
4013;13.312;97909
4014;13.315;98629
4015;13.318;105775
4016;13.322;103117
4017;13.325;101659
4018;13.328;99468
4019;13.332;103510
4020;13.335;107243
4021;13.338;98798
4022;13.342;100717
4023;13.345;105244
4024;13.348;104801
4025;13.352;101836
4026;13.355;101290
4027;13.358;105632
4028;13.361;100840
4029;13.365;111049
4030;13.368;96563
4031;13.371;102661
4032;13.375;106651
4033;13.378;103325
4034;13.381;105656
4035;13.385;97573
4036;13.388;101119
4037;13.391;105229
4038;13.395;102023
4039;13.398;104132
4040;13.401;102981
4041;13.404;102052
4042;13.408;97861
4043;13.411;106733
4044;13.414;98168
4045;13.418;106083
4046;13.421;100531
4047;13.424;109824
4048;13.428;109188
4049;13.431;103322
4050;13.434;106197
4051;13.437;103085
4052;13.441;101292
4053;13.444;92492
4054;13.447;98943
4055;13.451;93916
4056;13.454;100363
4057;13.457;95987
4058;13.461;100778
4059;13.464;103521
4060;13.467;96955
4061;13.471;99041
4062;13.474;99204
4063;13.477;99074
4064;13.480;99507
4065;13.484;107728
4066;13.487;101999
4067;13.490;103301
4068;13.494;109944
4069;13.497;99580
4070;13.500;99031
4071;13.504;109926
4072;13.507;100677
4073;13.510;108093
4074;13.513;103458
4075;13.517;100499
4076;13.520;109425
4077;13.523;113087
4078;13.527;100812
4079;13.530;99634
4080;13.533;99853
4081;13.537;99840
4082;13.540;106052
4083;13.543;108392
4084;13.547;105662
4085;13.550;97260
4086;13.553;102055
4087;13.556;104357
4088;13.560;99227
4089;13.563;99730
4090;13.567;99047
4091;13.570;96837
4092;13.573;99405
4093;13.576;103943
4094;13.580;102741
4095;13.583;99847
4096;13.586;99198
4097;13.590;94812
4098;13.593;104773
4099;13.596;104169
4100;13.600;103847
4101;13.603;104219
4102;13.606;100212
4103;13.610;103842
4104;13.613;103498
4105;13.616;95529
4106;13.619;96096
4107;13.623;110833
4108;13.626;106739
4109;13.629;106405
4110;13.633;108892
4111;13.636;94736
4112;13.639;99828
4113;13.643;93710
4114;13.646;97453
4115;13.649;98780
4116;13.652;105446
4117;13.656;97440
4118;13.659;108913
4119;13.662;97910
4120;13.666;96191
4121;13.669;102377
4122;13.672;109276
4123;13.676;110134
4124;13.679;103016
4125;13.682;101670
4126;13.686;94102
4127;13.689;106467
4128;13.692;103818
4129;13.695;101566
4130;13.699;100170
4131;13.702;100554
4132;13.705;102842
4133;13.709;115769
4134;13.712;106846
4135;13.715;102851
4136;13.719;103107
4137;13.722;103144
4138;13.725;95403
4139;13.729;101753
4140;13.732;101201
4141;13.735;104759
4142;13.738;98723
4143;13.742;102998
4144;13.745;117128
4145;13.748;112631
4146;13.752;108190
4147;13.755;115015
4148;13.758;118349
4149;13.762;115660
4150;13.765;117853
4151;13.768;109169
4152;13.771;119529
4153;13.775;119214
4154;13.778;125612
4155;13.781;133996
4156;13.785;143351
4157;13.788;146020
4158;13.791;153058
4159;13.795;157090
4160;13.798;167232
4161;13.801;188579
4162;13.805;197769
4163;13.808;206848
4164;13.811;225208
4165;13.815;227041
4166;13.818;261376
4167;13.821;288091
4168;13.825;307867
4169;13.828;329160
4170;13.831;355237
4171;13.834;411731
4172;13.838;436095
4173;13.841;460489
4174;13.844;530971
4175;13.848;572684
4176;13.851;619375
4177;13.854;699181
4178;13.858;729866
4179;13.861;771632
4180;13.864;903155
4181;13.867;972747
4182;13.871;995593
4183;13.874;1085975
4184;13.877;1182199
4185;13.881;1243391
4186;13.884;1373894
4187;13.887;1423910
4188;13.891;1562212
4189;13.894;1582404
4190;13.897;1739526
4191;13.901;1838952
4192;13.904;1904341
4193;13.907;2008271
4194;13.910;2084170
4195;13.914;2099225
4196;13.917;2238242
4197;13.920;2330638
4198;13.924;2435314
4199;13.927;2453752
4200;13.930;2524431
4201;13.934;2605238
4202;13.937;2653559
4203;13.940;2769891
4204;13.944;2802379
4205;13.947;2918435
4206;13.950;2934802
4207;13.953;2967389
4208;13.957;3020408
4209;13.960;3090482
4210;13.963;3183657
4211;13.967;3093495
4212;13.970;3110629
4213;13.973;3226801
4214;13.977;3248893
4215;13.980;3184760
4216;13.983;3307381
4217;13.986;3271894
4218;13.990;3260417
4219;13.993;3312735
4220;13.996;3257267
4221;14.000;3186186
4222;14.003;3258672
4223;14.006;3069188
4224;14.010;3064094
4225;14.013;3114143
4226;14.016;3125811
4227;14.020;3101239
4228;14.023;3018821
4229;14.026;2968950
4230;14.029;2938116
4231;14.033;2879165
4232;14.036;2767357
4233;14.039;2746095
4234;14.043;2653987
4235;14.046;2570774
4236;14.049;2481319
4237;14.053;2379387
4238;14.056;2332559
4239;14.059;2287548
4240;14.063;2135457
4241;14.066;2060037
4242;14.069;1967966
4243;14.073;1884774
4244;14.076;1834777
4245;14.079;1755402
4246;14.083;1682393
4247;14.086;1532740
4248;14.089;1485700
4249;14.092;1360076
4250;14.096;1320174
4251;14.099;1230560
4252;14.102;1128061
4253;14.106;1056504
4254;14.109;1016958
4255;14.112;939071
4256;14.116;871824
4257;14.119;803833
4258;14.122;757337
4259;14.125;712844
4260;14.129;670495
4261;14.132;646715
4262;14.135;607543
4263;14.139;563247
4264;14.142;518152
4265;14.145;477029
4266;14.149;478796
4267;14.152;438242
4268;14.155;403791
4269;14.159;385410
4270;14.162;376508
4271;14.165;366789
4272;14.168;344055
4273;14.172;319415
4274;14.175;307857
4275;14.178;286036
4276;14.182;282793
4277;14.185;267808
4278;14.188;255722
4279;14.192;247966
4280;14.195;260214
4281;14.198;237547
4282;14.201;233070
4283;14.205;221150
4284;14.208;211073
4285;14.211;207302
4286;14.215;183843
4287;14.218;196070
4288;14.221;188388
4289;14.225;185107
4290;14.228;169660
4291;14.231;165402
4292;14.235;160316
4293;14.238;163643
4294;14.241;158479
4295;14.244;158251
4296;14.248;162207
4297;14.251;149841
4298;14.254;144984
4299;14.258;145736
4300;14.261;144495
4301;14.264;146884
4302;14.268;139388
4303;14.271;142604
4304;14.274;137916
4305;14.278;126840
4306;14.281;131118
4307;14.284;142047
4308;14.287;124077
4309;14.291;134788
4310;14.294;129969
4311;14.297;129619
4312;14.301;132132
4313;14.304;120926
4314;14.307;121160
4315;14.311;130376
4316;14.314;126608
4317;14.317;136568
4318;14.321;119597
4319;14.324;125020
4320;14.327;117054
4321;14.331;125647
4322;14.334;123677
4323;14.337;117151
4324;14.340;115541
4325;14.344;118585
4326;14.347;116962
4327;14.350;109883
4328;14.354;121923
4329;14.357;121304
4330;14.360;112184
4331;14.364;120439
4332;14.367;115722
4333;14.370;117486
4334;14.374;118108
4335;14.377;109343
4336;14.380;119281
4337;14.383;108520
4338;14.387;113069
4339;14.390;121119
4340;14.393;111637
4341;14.397;114522
4342;14.400;116120
4343;14.403;115816
4344;14.407;106776
4345;14.410;105204
4346;14.413;110966
4347;14.417;111332
4348;14.420;110426
4349;14.423;118027
4350;14.426;109221
4351;14.430;116569
4352;14.433;106076
4353;14.436;113147
4354;14.440;114964
4355;14.443;115984
4356;14.446;112610
4357;14.450;120913
4358;14.453;113800
4359;14.456;109344
4360;14.459;109833
4361;14.463;120300
4362;14.466;110583
4363;14.469;113140
4364;14.473;108731
4365;14.476;107983
4366;14.479;113407
4367;14.483;117783
4368;14.486;117997
4369;14.489;119008
4370;14.493;106388
4371;14.496;119509
4372;14.499;110595
4373;14.502;112470
4374;14.506;107289
4375;14.509;108543
4376;14.512;113952
4377;14.516;112714
4378;14.519;120921
4379;14.522;114422
4380;14.526;110827
4381;14.529;120787
4382;14.532;101993
4383;14.535;113938
4384;14.539;111633
4385;14.542;115272
4386;14.545;121892
4387;14.549;120583
4388;14.552;118026
4389;14.555;116036
4390;14.559;117333
4391;14.562;118346
4392;14.565;115456
4393;14.569;116444
4394;14.572;109307
4395;14.575;116045
4396;14.579;120067
4397;14.582;119705
4398;14.585;120144
4399;14.589;123323
4400;14.592;129216
4401;14.595;121149
4402;14.598;108219
4403;14.602;127399
4404;14.605;113767
4405;14.608;119125
4406;14.612;128004
4407;14.615;126736
4408;14.618;126434
4409;14.622;118185
4410;14.625;124389
4411;14.628;116966
4412;14.632;126310
4413;14.635;119887
4414;14.638;123719
4415;14.641;120213
4416;14.645;122088
4417;14.648;117788
4418;14.651;130117
4419;14.655;116735
4420;14.658;130501
4421;14.661;114922
4422;14.665;120518
4423;14.668;121909
4424;14.671;118693
4425;14.674;122285
4426;14.678;127050
4427;14.681;125203
4428;14.684;120860
4429;14.688;119145
4430;14.691;113473
4431;14.694;112730
4432;14.698;112370
4433;14.701;122491
4434;14.704;109813
4435;14.708;123595
4436;14.711;125234
4437;14.714;114879
4438;14.717;117222
4439;14.721;116422
4440;14.724;118768
4441;14.727;123100
4442;14.731;116683
4443;14.734;119199
4444;14.737;110501
4445;14.741;116384
4446;14.744;123034
4447;14.747;115177
4448;14.750;114114
4449;14.754;111015
4450;14.757;110890
4451;14.760;116763
4452;14.764;108696
4453;14.767;114372
4454;14.770;117348
4455;14.774;123543
4456;14.777;119797
4457;14.780;116992
4458;14.784;115341
4459;14.787;116204
4460;14.790;117447
4461;14.793;113191
4462;14.797;109064
4463;14.800;120362
4464;14.803;113743
4465;14.807;121080
4466;14.810;112783
4467;14.813;111023
4468;14.817;109689
4469;14.820;110670
4470;14.823;108952
4471;14.827;124668
4472;14.830;101426
4473;14.833;116152
4474;14.837;111276
4475;14.840;122216
4476;14.843;110477
4477;14.847;122029
4478;14.850;120944
4479;14.853;128412
4480;14.856;119844
4481;14.860;120384
4482;14.863;117593
4483;14.866;112297
4484;14.870;117660
4485;14.873;127292
4486;14.876;120525
4487;14.880;126506
4488;14.883;130772
4489;14.886;136849
4490;14.889;129643
4491;14.893;132869
4492;14.896;142933
4493;14.899;149837
4494;14.903;150789
4495;14.906;151564
4496;14.909;160335
4497;14.913;167425
4498;14.916;164996
4499;14.919;181567
4500;14.923;186298
4501;14.926;188790
4502;14.929;207801
4503;14.932;223396
4504;14.936;233646
4505;14.939;226831
4506;14.942;262874
4507;14.946;284420
4508;14.949;295293
4509;14.952;313765
4510;14.956;340299
4511;14.959;342400
4512;14.962;385490
4513;14.966;401900
4514;14.969;407552
4515;14.972;464001
4516;14.975;455690
4517;14.979;495635
4518;14.982;532269
4519;14.985;547829
4520;14.989;593979
4521;14.992;617133
4522;14.995;649472
4523;14.999;696734
4524;15.002;709789
4525;15.005;758365
4526;15.008;805768
4527;15.012;791933
4528;15.015;826435
4529;15.018;819350
4530;15.022;893560
4531;15.025;908651
4532;15.028;950351
4533;15.032;941956
4534;15.035;1033669
4535;15.038;975670
4536;15.042;1038669
4537;15.045;1058525
4538;15.048;1092072
4539;15.051;1078391
4540;15.055;1120817
4541;15.058;1112787
4542;15.062;1120777
4543;15.065;1139821
4544;15.068;1135511
4545;15.071;1124647
4546;15.075;1120122
4547;15.078;1162032
4548;15.081;1110833
4549;15.085;1123262
4550;15.088;1111955
4551;15.091;1061751
4552;15.095;1063657
4553;15.098;1053978
4554;15.101;1052571
4555;15.104;1017866
4556;15.108;1037701
4557;15.111;971365
4558;15.114;981438
4559;15.118;916076
4560;15.121;899123
4561;15.124;857705
4562;15.128;824979
4563;15.131;793365
4564;15.134;789497
4565;15.138;721857
4566;15.141;715178
4567;15.144;696533
4568;15.147;661029
4569;15.151;636896
4570;15.154;570015
4571;15.157;574957
4572;15.161;519349
4573;15.164;515382
4574;15.167;477404
4575;15.171;451377
4576;15.174;427688
4577;15.177;389248
4578;15.181;388070
4579;15.184;380361
4580;15.187;358301
4581;15.190;340107
4582;15.194;324126
4583;15.197;306513
4584;15.200;281996
4585;15.204;270061
4586;15.207;257141
4587;15.210;237614
4588;15.214;244686
4589;15.217;216541
4590;15.220;213276
4591;15.223;204428
4592;15.227;199528
4593;15.230;186340
4594;15.233;198555
4595;15.237;174219
4596;15.240;168167
4597;15.243;161506
4598;15.247;163226
4599;15.250;163740
4600;15.253;156372
4601;15.257;150596
4602;15.260;145980
4603;15.263;140796
4604;15.266;149360
4605;15.270;145258
4606;15.273;143595
4607;15.276;131275
4608;15.280;139609
4609;15.283;136009
4610;15.286;135107
4611;15.290;129362
4612;15.293;126336
4613;15.296;133431
4614;15.300;121685
4615;15.303;122053
4616;15.306;123702
4617;15.310;119737
4618;15.313;122332
4619;15.316;126272
4620;15.320;123530
4621;15.323;121588
4622;15.326;120320
4623;15.329;115311
4624;15.333;122823
4625;15.336;114851
4626;15.339;119323
4627;15.343;116723
4628;15.346;107056
4629;15.349;114857
4630;15.353;106203
4631;15.356;113571
4632;15.359;108991
4633;15.363;115829
4634;15.366;108770
4635;15.369;112733
4636;15.372;112863
4637;15.376;105491
4638;15.379;111660
4639;15.382;105591
4640;15.386;119761
4641;15.389;110931
4642;15.392;110373
4643;15.396;114345
4644;15.399;112048
4645;15.402;107248
4646;15.405;107782
4647;15.409;118981
4648;15.412;102597
4649;15.415;116018
4650;15.419;111054
4651;15.422;103796
4652;15.425;109856
4653;15.429;103807
4654;15.432;108081
4655;15.435;105147
4656;15.439;107567
4657;15.442;108244
4658;15.445;100417
4659;15.448;105768
4660;15.452;118034
4661;15.455;106643
4662;15.458;100287
4663;15.462;109035
4664;15.465;112402
4665;15.468;104358
4666;15.472;95955
4667;15.475;114245
4668;15.478;101872
4669;15.481;104843
4670;15.485;105699
4671;15.488;103707
4672;15.491;95713
4673;15.495;106879
4674;15.498;105484
4675;15.501;99086
4676;15.505;114509
4677;15.508;103254
4678;15.511;101897
4679;15.515;106876
4680;15.518;105556
4681;15.521;104189
4682;15.524;108839
4683;15.528;106778
4684;15.531;105877
4685;15.534;100128
4686;15.538;102456
4687;15.541;105178
4688;15.544;111927
4689;15.548;114902
4690;15.551;112373
4691;15.554;102373
4692;15.558;97663
4693;15.561;100157
4694;15.564;116323
4695;15.568;106668
4696;15.571;101633
4697;15.574;105551
4698;15.578;114322
4699;15.581;105795
4700;15.584;108603
4701;15.587;108700
4702;15.591;111769
4703;15.594;112264
4704;15.597;107551
4705;15.601;102200
4706;15.604;111041
4707;15.607;107517
4708;15.611;108405
4709;15.614;120572
4710;15.617;110025
4711;15.620;110101
4712;15.624;98883
4713;15.627;107980
4714;15.630;105103
4715;15.634;101867
4716;15.637;106587
4717;15.640;104360
4718;15.644;103026
4719;15.647;112561
4720;15.650;111749
4721;15.654;106582
4722;15.657;105519
4723;15.660;117380
4724;15.663;109901
4725;15.667;105921
4726;15.670;112784
4727;15.673;112997
4728;15.677;114219
4729;15.680;111454
4730;15.683;112272
4731;15.687;110710
4732;15.690;114367
4733;15.693;112042
4734;15.697;109745
4735;15.700;109434
4736;15.703;119641
4737;15.706;109323
4738;15.710;111715
4739;15.713;112145
4740;15.716;107284
4741;15.720;111561
4742;15.723;113071
4743;15.726;104166
4744;15.730;117295
4745;15.733;109157
4746;15.736;115074
4747;15.739;121168
4748;15.743;103885
4749;15.746;104561
4750;15.749;112299
4751;15.753;107400
4752;15.756;115246
4753;15.759;113902
4754;15.763;107998
4755;15.766;108910
4756;15.769;111499
4757;15.773;111466
4758;15.776;104571
4759;15.779;111831
4760;15.782;112781
4761;15.786;114643
4762;15.789;109823
4763;15.792;112006
4764;15.796;106686
4765;15.799;110110
4766;15.802;112989
4767;15.806;115351
4768;15.809;118954
4769;15.812;110342
4770;15.816;116806
4771;15.819;111716
4772;15.822;109963
4773;15.826;106563
4774;15.829;107987
4775;15.832;111435
4776;15.835;105873
4777;15.839;111536
4778;15.842;111260
4779;15.845;110114
4780;15.849;117969
4781;15.852;108869
4782;15.855;104217
4783;15.859;108541
4784;15.862;102557
4785;15.865;115468
4786;15.869;108976
4787;15.872;110113
4788;15.875;105038
4789;15.878;103214
4790;15.882;105055
4791;15.885;113632
4792;15.888;113340
4793;15.892;104065
4794;15.895;109150
4795;15.898;103857
4796;15.902;97155
4797;15.905;106699
4798;15.908;110295
4799;15.912;108671
4800;15.915;112879
4801;15.918;98886
4802;15.921;108932
4803;15.925;108183
4804;15.928;108972
4805;15.931;110371
4806;15.935;103035
4807;15.938;103792
4808;15.941;103288
4809;15.945;113340
4810;15.948;110348
4811;15.951;103991
4812;15.954;115142
4813;15.958;105772
4814;15.961;109911
4815;15.964;95012
4816;15.968;108004
4817;15.971;99162
4818;15.974;104784
4819;15.978;101755
4820;15.981;97687
4821;15.984;113348
4822;15.988;105561
4823;15.991;100224
4824;15.994;104381
4825;15.997;100251
4826;16.001;98382
4827;16.004;99441
4828;16.007;108808
4829;16.011;109766
4830;16.014;105007
4831;16.017;103660
4832;16.021;103625
4833;16.024;100663
4834;16.027;110173
4835;16.031;100027
4836;16.034;99863
4837;16.037;99540
4838;16.040;105528
4839;16.044;104812
4840;16.047;106313
4841;16.050;105111
4842;16.054;110169
4843;16.057;95295
4844;16.060;101671
4845;16.064;109730
4846;16.067;109250
4847;16.070;96568
4848;16.074;103716
4849;16.077;114656
4850;16.080;97796
4851;16.084;110330
4852;16.087;104890
4853;16.090;104578
4854;16.093;100254
4855;16.097;95386
4856;16.100;100640
4857;16.103;101084
4858;16.107;104061
4859;16.110;93711
4860;16.113;105382
4861;16.117;99604
4862;16.120;105926
4863;16.123;103586
4864;16.127;99625
4865;16.130;110082
4866;16.133;103995
4867;16.136;93883
4868;16.140;107176
4869;16.143;101716
4870;16.146;99319
4871;16.150;104211
4872;16.153;101383
4873;16.156;104974
4874;16.160;111868
4875;16.163;98561
4876;16.166;108807
4877;16.169;100732
4878;16.173;104021
4879;16.176;103086
4880;16.179;115290
4881;16.183;103229
4882;16.186;109158
4883;16.189;101410
4884;16.193;100855
4885;16.196;106264
4886;16.199;108383
4887;16.203;106188
4888;16.206;102649
4889;16.209;102363
4890;16.212;107430
4891;16.216;107876
4892;16.219;107583
4893;16.222;114955
4894;16.226;104097
4895;16.229;109199
4896;16.232;100735
4897;16.236;110508
4898;16.239;105945
4899;16.242;99076
4900;16.246;109558
4901;16.249;100391
4902;16.252;106136
4903;16.255;107687
4904;16.259;110749
4905;16.262;104195
4906;16.265;116264
4907;16.269;104046
4908;16.272;108265
4909;16.275;106881
4910;16.279;112576
4911;16.282;110743
4912;16.285;108750
4913;16.288;99343
4914;16.292;121847
4915;16.295;111970
4916;16.298;109487
4917;16.302;123430
4918;16.305;106707
4919;16.308;116938
4920;16.312;115958
4921;16.315;117663
4922;16.318;117211
4923;16.322;117862
4924;16.325;109778
4925;16.328;110260
4926;16.332;110393
4927;16.335;115027
4928;16.338;115688
4929;16.342;113729
4930;16.345;117940
4931;16.348;107432
4932;16.351;121074
4933;16.355;121508
4934;16.358;116712
4935;16.361;125893
4936;16.365;124264
4937;16.368;121901
4938;16.371;125732
4939;16.375;126598
4940;16.378;121482
4941;16.381;122697
4942;16.385;125088
4943;16.388;129575
4944;16.391;119586
4945;16.394;118171
4946;16.398;127315
4947;16.401;133209
4948;16.404;117081
4949;16.408;114525
4950;16.411;115302
4951;16.414;122880
4952;16.418;108061
4953;16.421;117877
4954;16.424;125361
4955;16.427;111200
4956;16.431;111425
4957;16.434;111035
4958;16.437;118693
4959;16.441;109613
4960;16.444;118625
4961;16.447;111497
4962;16.451;108762
4963;16.454;101823
4964;16.457;114984
4965;16.461;112022
4966;16.464;116552
4967;16.467;113352
4968;16.470;114602
4969;16.474;111759
4970;16.477;112839
4971;16.480;114929
4972;16.484;124759
4973;16.487;109040
4974;16.490;108486
4975;16.494;105198
4976;16.497;101283
4977;16.500;106346
4978;16.503;108311
4979;16.507;108818
4980;16.510;112630
4981;16.513;110182
4982;16.517;104733
4983;16.520;123161
4984;16.523;105137
4985;16.527;104023
4986;16.530;112404
4987;16.533;111301
4988;16.537;96311
4989;16.540;104403
4990;16.543;108184
4991;16.546;105126
4992;16.550;113054
4993;16.553;105875
4994;16.557;107317
4995;16.560;113456
4996;16.563;105522
4997;16.566;108599
4998;16.570;113955
4999;16.573;99867
5000;16.576;111833
5001;16.580;118866
5002;16.583;111986
5003;16.586;112191
5004;16.590;112525
5005;16.593;118680
5006;16.596;113906
5007;16.600;117254
5008;16.603;109409
5009;16.606;123345
5010;16.609;121784
5011;16.613;118626
5012;16.616;113754
5013;16.619;131019
5014;16.623;129901
5015;16.626;120856
5016;16.629;122421
5017;16.633;129168
5018;16.636;117662
5019;16.639;128424
5020;16.642;124454
5021;16.646;127147
5022;16.649;129727
5023;16.652;127022
5024;16.656;134136
5025;16.659;132195
5026;16.662;134243
5027;16.666;141949
5028;16.669;136156
5029;16.672;136077
5030;16.676;135454
5031;16.679;144850
5032;16.682;140961
5033;16.685;145615
5034;16.689;153752
5035;16.692;155820
5036;16.695;149415
5037;16.699;148784
5038;16.702;166240
5039;16.705;160526
5040;16.709;146621
5041;16.712;157099
5042;16.715;152702
5043;16.719;154651
5044;16.722;156055
5045;16.725;151941
5046;16.728;154428
5047;16.732;164173
5048;16.735;160017
5049;16.738;155867
5050;16.742;160578
5051;16.745;155458
5052;16.748;160129
5053;16.752;159839
5054;16.755;166275
5055;16.758;167960
5056;16.761;161050
5057;16.765;156229
5058;16.768;154308
5059;16.771;160629
5060;16.775;151906
5061;16.778;153795
5062;16.781;151700
5063;16.785;155391
5064;16.788;143243
5065;16.791;148563
5066;16.795;144218
5067;16.798;139341
5068;16.801;139326
5069;16.804;148101
5070;16.808;136545
5071;16.811;144733
5072;16.815;140895
5073;16.818;139414
5074;16.821;134978
5075;16.824;133112
5076;16.828;132648
5077;16.831;131255
5078;16.834;135824
5079;16.838;130168
5080;16.841;125919
5081;16.844;118683
5082;16.848;126646
5083;16.851;125245
5084;16.854;126766
5085;16.857;125095
5086;16.861;121091
5087;16.864;123991
5088;16.867;117125
5089;16.871;109747
5090;16.874;101762
5091;16.877;114595
5092;16.881;107374
5093;16.884;109131
5094;16.887;106497
5095;16.891;108649
5096;16.894;114523
5097;16.897;107703
5098;16.900;97909
5099;16.904;111443
5100;16.907;113033
5101;16.910;110737
5102;16.914;106265
5103;16.917;103324
5104;16.920;109543
5105;16.924;98055
5106;16.927;105863
5107;16.930;102120
5108;16.934;102797
5109;16.937;100970
5110;16.940;102060
5111;16.943;107159
5112;16.947;106610
5113;16.950;109865
5114;16.953;104709
5115;16.957;103456
5116;16.960;104017
5117;16.963;100061
5118;16.967;109356
5119;16.970;102904
5120;16.973;107512
5121;16.976;109624
5122;16.980;107772
5123;16.983;108692
5124;16.986;105061
5125;16.990;107072
5126;16.993;114756
5127;16.996;112106
5128;17.000;95137
5129;17.003;100369
5130;17.006;108877
5131;17.010;97843
5132;17.013;101156
5133;17.016;107048
5134;17.019;100146
5135;17.023;106164
5136;17.026;103972
5137;17.029;103689
5138;17.033;92490
5139;17.036;100030
5140;17.039;113578
5141;17.043;108146
5142;17.046;111209
5143;17.049;105037
5144;17.053;109447
5145;17.056;99538
5146;17.059;102472
5147;17.063;111555
5148;17.066;102459
5149;17.069;103198
5150;17.073;100354
5151;17.076;110983
5152;17.079;105196
5153;17.082;107271
5154;17.086;106466
5155;17.089;98882
5156;17.092;109431
5157;17.096;108859
5158;17.099;100131
5159;17.102;102635
5160;17.106;95532
5161;17.109;111759
5162;17.112;115162
5163;17.115;96659
5164;17.119;97313
5165;17.122;101277
5166;17.125;111443
5167;17.129;115767
5168;17.132;100847
5169;17.135;105859
5170;17.139;108723
5171;17.142;105412
5172;17.145;98410
5173;17.149;103969
5174;17.152;98709
5175;17.155;101551
5176;17.158;110319
5177;17.162;101594
5178;17.165;108928
5179;17.168;108161
5180;17.172;111573
5181;17.175;111826
5182;17.178;102505
5183;17.182;104834
5184;17.185;107043
5185;17.188;98226
5186;17.191;96180
5187;17.195;105804
5188;17.198;101334
5189;17.201;106119
5190;17.205;100552
5191;17.208;106354
5192;17.211;104039
5193;17.215;106136
5194;17.218;105695
5195;17.221;116335
5196;17.225;108379
5197;17.228;110963
5198;17.231;107321
5199;17.234;106235
5200;17.238;107553
5201;17.241;110629
5202;17.244;108279
5203;17.248;111139
5204;17.251;107359
5205;17.254;116859
5206;17.258;107005
5207;17.261;112596
5208;17.264;111846
5209;17.268;111254
5210;17.271;115554
5211;17.274;113849
5212;17.277;111193
5213;17.281;108305
5214;17.284;116040
5215;17.287;109849
5216;17.291;114695
5217;17.294;111836
5218;17.297;107460
5219;17.301;122203
5220;17.304;111970
5221;17.307;117655
5222;17.311;122987
5223;17.314;116073
5224;17.317;113097
5225;17.321;120450
5226;17.324;120795
5227;17.327;123307
5228;17.330;116890
5229;17.334;122623
5230;17.337;122529
5231;17.340;123661
5232;17.344;115833
5233;17.347;112012
5234;17.350;122806
5235;17.354;118125
5236;17.357;115014
5237;17.360;120508
5238;17.364;123921
5239;17.367;115888
5240;17.370;113158
5241;17.373;129929
5242;17.377;129009
5243;17.380;117115
5244;17.383;111598
5245;17.387;114545
5246;17.390;108577
5247;17.393;120866
5248;17.397;113943
5249;17.400;118235
5250;17.403;111260
5251;17.406;109491
5252;17.410;115741
5253;17.413;107751
5254;17.416;102727
5255;17.420;110335
5256;17.423;115324
5257;17.426;111617
5258;17.430;103343
5259;17.433;107066
5260;17.436;114736
5261;17.440;108445
5262;17.443;107541
5263;17.446;104418
5264;17.449;100855
5265;17.453;107699
5266;17.456;96955
5267;17.459;108868
5268;17.463;104903
5269;17.466;98383
5270;17.469;108801
5271;17.473;103893
5272;17.476;104608
5273;17.479;107233
5274;17.483;104907
5275;17.486;104009
5276;17.489;103202
5277;17.492;110570
5278;17.496;100368
5279;17.499;98566
5280;17.502;102489
5281;17.506;103632
5282;17.509;99244
5283;17.512;102583
5284;17.516;101449
5285;17.519;106047
5286;17.522;106728
5287;17.525;108694
5288;17.529;106318
5289;17.532;105788
5290;17.535;105615
5291;17.539;105339
5292;17.542;103432
5293;17.545;96653
5294;17.549;98286
5295;17.552;101818
5296;17.555;104792
5297;17.559;101262
5298;17.562;103081
5299;17.565;99616
5300;17.569;109752
5301;17.572;110038
5302;17.575;109167
5303;17.579;107599
5304;17.582;103517
5305;17.585;97211
5306;17.588;103373
5307;17.592;107088
5308;17.595;103901
5309;17.598;104517
5310;17.602;97684
5311;17.605;100928
5312;17.608;107457
5313;17.612;96198
5314;17.615;99594
5315;17.618;104645
5316;17.622;98673
5317;17.625;109620
5318;17.628;104349
5319;17.631;96988
5320;17.635;103064
5321;17.638;98655
5322;17.641;101552
5323;17.645;107815
5324;17.648;112285
5325;17.651;108574
5326;17.655;95469
5327;17.658;109034
5328;17.661;105294
5329;17.664;101040
5330;17.668;102287
5331;17.671;110663
5332;17.674;107869
5333;17.678;108677
5334;17.681;101802
5335;17.684;97521
5336;17.688;103895
5337;17.691;101237
5338;17.694;109222
5339;17.698;100669
5340;17.701;113120
5341;17.704;112531
5342;17.707;104118
5343;17.711;103200
5344;17.714;103734
5345;17.717;102990
5346;17.721;115240
5347;17.724;104825
5348;17.727;107715
5349;17.731;109637
5350;17.734;108715
5351;17.737;108025
5352;17.740;110903
5353;17.744;109570
5354;17.747;100064
5355;17.750;106859
5356;17.754;97822
5357;17.757;107063
5358;17.760;111926
5359;17.764;112066
5360;17.767;106939
5361;17.770;111019
5362;17.774;104467
5363;17.777;115874
5364;17.780;102903
5365;17.783;104545
5366;17.787;102414
5367;17.790;98909
5368;17.793;97483
5369;17.797;114492
5370;17.800;97995
5371;17.803;103603
5372;17.807;106038
5373;17.810;105462
5374;17.813;104518
5375;17.817;102793
5376;17.820;112994
5377;17.823;114287
5378;17.827;107963
5379;17.830;103655
5380;17.833;93418
5381;17.837;98389
5382;17.840;106379
5383;17.843;105076
5384;17.846;105715
5385;17.850;110984
5386;17.853;98775
5387;17.856;105648
5388;17.860;103715
5389;17.863;96687
5390;17.866;102222
5391;17.870;105235
5392;17.873;103941
5393;17.876;102296
5394;17.879;100848
5395;17.883;106461
5396;17.886;101980
5397;17.889;100973
5398;17.893;101528
5399;17.896;99229
5400;17.899;101884
5401;17.903;106509
5402;17.906;104313
5403;17.909;102239
5404;17.913;107992
5405;17.916;104414
5406;17.919;109278
5407;17.922;105002
5408;17.926;100467
5409;17.929;105067
5410;17.932;96107
5411;17.936;106623
5412;17.939;97169
5413;17.942;107344
5414;17.946;106496
5415;17.949;101381
5416;17.952;103508
5417;17.956;100300
5418;17.959;101431
5419;17.962;100510
5420;17.965;106766
5421;17.969;106980
5422;17.972;103109
5423;17.975;100091
5424;17.979;109753
5425;17.982;99040
5426;17.985;104473
5427;17.989;104043
5428;17.992;109605
5429;17.995;109895
5430;17.999;109104
5431;18.002;99507
5432;18.005;109168
5433;18.008;104958
5434;18.012;109381
5435;18.015;102733
5436;18.018;104157
5437;18.022;102772
5438;18.025;97914
5439;18.028;103056
5440;18.032;105990
5441;18.035;104775
5442;18.038;110573
5443;18.041;94623
5444;18.045;102467
5445;18.048;103681
5446;18.051;101978
5447;18.055;100559
5448;18.058;103026
5449;18.061;105916
5450;18.065;101974
5451;18.068;99589
5452;18.071;109153
5453;18.075;105285
5454;18.078;101926
5455;18.081;109313
5456;18.085;109501
5457;18.088;101263
5458;18.091;104151
5459;18.095;106565
5460;18.098;103492
5461;18.101;109687
5462;18.104;110844
5463;18.108;103561
5464;18.111;108165
5465;18.114;107458
5466;18.118;97172
5467;18.121;96576
5468;18.124;106518
5469;18.128;98391
5470;18.131;102187
5471;18.134;98196
5472;18.137;102295
5473;18.141;102433
5474;18.144;103418
5475;18.147;116682
5476;18.151;100565
5477;18.154;105263
5478;18.157;98406
5479;18.161;103455
5480;18.164;99827
5481;18.167;94763
5482;18.171;95728
5483;18.174;95244
5484;18.177;104619
5485;18.180;101655
5486;18.184;105885
5487;18.187;103906
5488;18.190;108305
5489;18.194;110666
5490;18.197;100291
5491;18.200;106499
5492;18.204;110420
5493;18.207;105220
5494;18.210;92356
5495;18.214;94277
5496;18.217;100766
5497;18.220;101482
5498;18.223;104252
5499;18.227;105743
5500;18.230;106653
5501;18.233;107168
5502;18.237;98718
5503;18.240;102766
5504;18.243;106978
5505;18.247;105986
5506;18.250;107668
5507;18.253;97165
5508;18.256;98588
5509;18.260;102861
5510;18.263;108693
5511;18.266;95737
5512;18.270;98151
5513;18.273;102010
5514;18.276;106680
5515;18.280;99930
5516;18.283;96165
5517;18.286;106004
5518;18.290;101911
5519;18.293;103313
5520;18.296;111953
5521;18.299;105294
5522;18.303;110155
5523;18.306;98884
5524;18.310;99662
5525;18.313;102995
5526;18.316;97607
5527;18.319;94009
5528;18.323;105704
5529;18.326;99951
5530;18.329;108997
5531;18.333;101892
5532;18.336;99475
5533;18.339;107482
5534;18.343;96309
5535;18.346;100761
5536;18.349;101371
5537;18.353;100478
5538;18.356;99336
5539;18.359;103550
5540;18.362;98032
5541;18.366;107795
5542;18.369;102531
5543;18.372;105424
5544;18.376;97209
5545;18.379;97631
5546;18.382;97953
5547;18.386;112756
5548;18.389;95076
5549;18.392;102135
5550;18.395;106799
5551;18.399;100177
5552;18.402;99188
5553;18.405;105911
5554;18.409;105431
5555;18.412;100168
5556;18.415;103039
5557;18.419;105837
5558;18.422;96278
5559;18.425;103963
5560;18.429;96904
5561;18.432;97593
5562;18.435;98326
5563;18.438;102772
5564;18.442;111608
5565;18.445;99864
5566;18.448;103544
5567;18.452;103789
5568;18.455;100172
5569;18.458;98344
5570;18.462;101607
5571;18.465;98439
5572;18.468;109582
5573;18.471;109428
5574;18.475;95820
5575;18.478;105764
5576;18.481;107273
5577;18.485;95029
5578;18.488;109799
5579;18.491;109707
5580;18.495;107301
5581;18.498;97891
5582;18.501;107164
5583;18.505;96105
5584;18.508;110961
5585;18.511;109814
5586;18.514;109553
5587;18.518;101572
5588;18.521;105101
5589;18.524;105302
5590;18.528;115626
5591;18.531;107265
5592;18.534;113379
5593;18.538;105474
5594;18.541;110038
5595;18.544;113754
5596;18.548;108872
5597;18.551;121854
5598;18.554;108368
5599;18.558;101592
5600;18.561;108479
5601;18.564;108929
5602;18.568;106246
5603;18.571;108648
5604;18.574;103789
5605;18.577;118726
5606;18.581;120492
5607;18.584;119779
5608;18.587;110389
5609;18.591;116164
5610;18.594;114070
5611;18.597;109529
5612;18.601;109734
5613;18.604;120694
5614;18.607;109502
5615;18.610;105871
5616;18.614;109140
5617;18.617;106754
5618;18.620;116217
5619;18.624;111785
5620;18.627;108106
5621;18.630;110649
5622;18.634;110757
5623;18.637;99856
5624;18.640;106209
5625;18.644;108733
5626;18.647;115063
5627;18.650;109633
5628;18.653;111984
5629;18.657;109742
5630;18.660;114426
5631;18.663;100834
5632;18.667;105296
5633;18.670;103612
5634;18.673;105219
5635;18.677;111349
5636;18.680;105885
5637;18.683;99802
5638;18.686;103017
5639;18.690;103368
5640;18.693;107335
5641;18.696;106479
5642;18.700;108940
5643;18.703;101235
5644;18.706;100053
5645;18.710;106727
5646;18.713;101177
5647;18.716;103136
5648;18.720;98632
5649;18.723;99429
5650;18.726;99736
5651;18.729;103500
5652;18.733;101545
5653;18.736;105928
5654;18.739;108244
5655;18.743;102455
5656;18.746;96471
5657;18.749;108450
5658;18.753;100103
5659;18.756;105650
5660;18.759;110074
5661;18.763;111421
5662;18.766;112726
5663;18.769;105135
5664;18.772;106860
5665;18.776;106665
5666;18.779;112263
5667;18.782;107709
5668;18.786;99628
5669;18.789;103314
5670;18.792;100373
5671;18.796;98285
5672;18.799;108660
5673;18.802;106346
5674;18.806;103942
5675;18.809;99823
5676;18.812;101156
5677;18.816;106038
5678;18.819;100419
5679;18.822;109052
5680;18.825;100372
5681;18.829;104431
5682;18.832;107318
5683;18.835;105594
5684;18.839;98637
5685;18.842;106695
5686;18.845;107240
5687;18.849;105333
5688;18.852;109555
5689;18.855;100946
5690;18.859;105861
5691;18.862;101614
5692;18.865;114949
5693;18.868;104641
5694;18.872;100790
5695;18.875;98882
5696;18.878;107284
5697;18.882;109290
5698;18.885;99849
5699;18.888;105242
5700;18.892;104029
5701;18.895;110793
5702;18.898;102843
5703;18.902;108545
5704;18.905;110508
5705;18.908;108810
5706;18.911;99676
5707;18.915;96999
5708;18.918;108205
5709;18.921;100997
5710;18.925;101999
5711;18.928;108942
5712;18.931;106849
5713;18.935;93116
5714;18.938;103349
5715;18.941;104986
5716;18.944;101765
5717;18.948;102596
5718;18.951;102480
5719;18.954;99463
5720;18.958;98148
5721;18.961;110708
5722;18.964;91822
5723;18.968;102433
5724;18.971;101601
5725;18.974;113612
5726;18.978;96274
5727;18.981;97476
5728;18.984;107887
5729;18.987;99846
5730;18.991;109886
5731;18.994;101536
5732;18.997;99484
5733;19.001;107531
5734;19.004;101303
5735;19.007;103059
5736;19.011;111112
5737;19.014;97159
5738;19.017;106378
5739;19.020;99291
5740;19.024;97099
5741;19.027;103816
5742;19.030;102057
5743;19.034;102787
5744;19.037;102726
5745;19.040;101441
5746;19.044;103585
5747;19.047;103657
5748;19.050;100774
5749;19.054;100524
5750;19.057;106314
5751;19.060;100018
5752;19.064;108268
5753;19.067;100365
5754;19.070;99241
5755;19.074;98694
5756;19.077;103554
5757;19.080;103599
5758;19.083;99637
5759;19.087;103984
5760;19.090;104848
5761;19.093;108399
5762;19.097;104844
5763;19.100;105097
5764;19.103;108767
5765;19.107;112876
5766;19.110;101603
5767;19.113;97145
5768;19.117;102102
5769;19.120;100360
5770;19.123;105553
5771;19.126;105175
5772;19.130;93390
5773;19.133;100130
5774;19.136;106175
5775;19.140;105088
5776;19.143;92513
5777;19.146;107879
5778;19.150;105883
5779;19.153;122473
5780;19.156;101484
5781;19.159;101620
5782;19.163;99060
5783;19.166;105550
5784;19.169;106266
5785;19.173;107258
5786;19.176;110031
5787;19.179;108088
5788;19.183;110496
5789;19.186;112225
5790;19.189;108134
5791;19.193;101709
5792;19.196;111939
5793;19.199;106661
5794;19.202;108781
5795;19.206;114873
5796;19.209;117691
5797;19.212;103384
5798;19.216;105269
5799;19.219;106805
5800;19.222;113153
5801;19.226;109216
5802;19.229;113615
5803;19.232;109051
5804;19.236;111335
5805;19.239;108090
5806;19.242;109075
5807;19.245;103181
5808;19.249;104398
5809;19.252;107626
5810;19.255;103521
5811;19.259;99399
5812;19.262;116651
5813;19.265;102539
5814;19.269;107046
5815;19.272;104146
5816;19.275;104344
5817;19.278;100082
5818;19.282;104783
5819;19.285;107159
5820;19.288;108057
5821;19.292;104212
5822;19.295;102507
5823;19.298;105618
5824;19.302;97437
5825;19.305;98723
5826;19.308;93410
5827;19.312;100068
5828;19.315;102385
5829;19.318;103206
5830;19.322;108004
5831;19.325;109446
5832;19.328;97074
5833;19.332;105804
5834;19.335;99173
5835;19.338;96956
5836;19.341;99827
5837;19.345;100530
5838;19.348;112860
5839;19.351;100000
5840;19.355;101703
5841;19.358;109898
5842;19.361;103031
5843;19.365;100818
5844;19.368;99893
5845;19.371;103802
5846;19.374;102007
5847;19.378;105093
5848;19.381;100149
5849;19.384;100971
5850;19.388;99704
5851;19.391;104572
5852;19.394;100048
5853;19.398;102439
5854;19.401;103358
5855;19.404;100541
5856;19.408;102162
5857;19.411;96249
5858;19.414;101405
5859;19.417;97187
5860;19.421;98840
5861;19.424;102076
5862;19.427;96043
5863;19.431;96115
5864;19.434;92557
5865;19.437;99673
5866;19.441;103595
5867;19.444;97513
5868;19.447;97396
5869;19.451;108384
5870;19.454;95556
5871;19.457;101815
5872;19.460;104745
5873;19.464;97846
5874;19.467;104234
5875;19.470;101164
5876;19.474;108865
5877;19.477;108763
5878;19.480;96935
5879;19.484;106410
5880;19.487;106270
5881;19.490;99250
5882;19.493;106151
5883;19.497;108030
5884;19.500;100410
5885;19.503;98387
5886;19.507;99264
5887;19.510;98397
5888;19.513;112728
5889;19.517;99052
5890;19.520;101818
5891;19.523;113517
5892;19.527;103110
5893;19.530;108442
5894;19.533;103731
5895;19.536;96948
5896;19.540;109875
5897;19.543;100893
5898;19.546;109724
5899;19.550;105253
5900;19.553;108847
5901;19.556;100196
5902;19.560;100826
5903;19.563;99856
5904;19.566;108447
5905;19.570;98577
5906;19.573;102424
5907;19.576;104318
5908;19.580;103000
5909;19.583;97226
5910;19.586;98911
5911;19.590;106340
5912;19.593;109313
5913;19.596;101827
5914;19.599;108852
5915;19.603;97704
5916;19.606;101514
5917;19.609;97833
5918;19.613;103220
5919;19.616;105055
5920;19.619;99990
5921;19.623;103057
5922;19.626;102930
5923;19.629;95476
5924;19.632;96711
5925;19.636;87316
5926;19.639;106162
5927;19.642;108348
5928;19.646;99786
5929;19.649;96727
5930;19.652;105582
5931;19.656;97069
5932;19.659;96228
5933;19.662;88518
5934;19.666;109201
5935;19.669;100707
5936;19.672;106733
5937;19.675;97144
5938;19.679;100530
5939;19.682;98096
5940;19.685;98312
5941;19.689;100507
5942;19.692;98230
5943;19.695;98453
5944;19.699;105414
5945;19.702;103806
5946;19.705;104763
5947;19.708;100465
5948;19.712;97098
5949;19.715;100896
5950;19.718;99542
5951;19.722;95019
5952;19.725;110962
5953;19.728;99399
5954;19.732;100895
5955;19.735;101898
5956;19.738;96360
5957;19.742;103648
5958;19.745;98176
5959;19.748;102394
5960;19.751;102502
5961;19.755;95094
5962;19.758;107122
5963;19.761;95890
5964;19.765;99158
5965;19.768;98220
5966;19.771;104526
5967;19.775;104018
5968;19.778;95776
5969;19.781;95638
5970;19.785;103444
5971;19.788;106862
5972;19.791;107647
5973;19.794;101120
5974;19.798;92573
5975;19.801;105922
5976;19.804;88036
5977;19.808;101919
5978;19.811;97354
5979;19.814;104182
5980;19.818;98256
5981;19.821;103172
5982;19.824;94734
5983;19.828;104682
5984;19.831;99682
5985;19.834;101538
5986;19.838;102521
5987;19.841;103267
5988;19.844;94839
5989;19.847;97761
5990;19.851;95262
5991;19.854;103995
5992;19.857;97766
5993;19.861;99808
5994;19.864;97772
5995;19.867;100305
5996;19.871;101464
5997;19.874;94289
5998;19.877;103024
5999;19.881;95356
6000;19.884;101649
6001;19.887;98998
6002;19.890;107030
6003;19.894;100420
6004;19.897;98632
6005;19.900;103003
6006;19.904;101253
6007;19.907;94864
6008;19.910;98218
6009;19.914;101097
6010;19.917;105730
6011;19.920;94523
6012;19.924;101302
6013;19.927;104139
6014;19.930;101764
6015;19.933;96946
6016;19.937;100021
6017;19.940;97729
6018;19.943;101680
6019;19.947;96096
6020;19.950;107320
6021;19.953;106479
6022;19.957;100416
6023;19.960;89275
6024;19.963;103107
6025;19.966;95777
6026;19.970;98587
6027;19.973;106430
6028;19.976;105057
6029;19.980;96552
6030;19.983;101745
6031;19.986;101557
6032;19.990;100804
6033;19.993;102953
6034;19.996;106092
6035;20.000;99071
6036;20.003;104494
6037;20.006;99569
6038;20.009;102454
6039;20.013;107968
6040;20.016;102864
6041;20.019;101118
6042;20.023;102544
6043;20.026;108347
6044;20.029;115162
6045;20.033;113240
6046;20.036;105523
6047;20.039;100022
6048;20.042;96665
6049;20.046;95664
6050;20.049;95561
6051;20.052;104867
6052;20.056;98899
6053;20.059;99513
6054;20.062;100184
6055;20.066;110920
6056;20.069;99361
6057;20.072;94647
6058;20.076;93595
6059;20.079;98409
6060;20.082;96147
6061;20.086;102373
6062;20.089;101837
6063;20.092;104714
6064;20.096;105121
6065;20.099;96129
6066;20.102;101150
6067;20.105;108684
6068;20.109;97335
6069;20.112;100160
6070;20.115;105247
6071;20.119;103782
6072;20.122;100993
6073;20.125;95361
6074;20.129;92505
6075;20.132;101294
6076;20.135;102906
6077;20.139;86263
6078;20.142;109710
6079;20.145;99476
6080;20.148;102832
6081;20.152;96770
6082;20.155;107555
6083;20.158;104379
6084;20.162;106893
6085;20.165;106195
6086;20.168;104788
6087;20.172;103200
6088;20.175;96173
6089;20.178;101522
6090;20.182;95261
6091;20.185;103711
6092;20.188;105964
6093;20.191;105318
6094;20.195;102873
6095;20.198;103543
6096;20.201;107420
6097;20.205;102963
6098;20.208;100853
6099;20.211;100503
6100;20.215;102192
6101;20.218;93481
6102;20.221;102386
6103;20.224;103179
6104;20.228;95117
6105;20.231;107733
6106;20.234;106496
6107;20.238;109475
6108;20.241;104705
6109;20.244;89623
6110;20.248;107067
6111;20.251;102614
6112;20.254;97060
6113;20.258;96447
6114;20.261;101438
6115;20.264;106547
6116;20.267;101914
6117;20.271;103103
6118;20.274;100489
6119;20.277;94437
6120;20.281;98325
6121;20.284;103348
6122;20.287;106012
6123;20.291;92466
6124;20.294;106825
6125;20.297;101733
6126;20.301;102516
6127;20.304;103963
6128;20.307;96496
6129;20.311;106941
6130;20.314;103461
6131;20.317;98646
6132;20.321;98563
6133;20.324;95255
6134;20.327;107268
6135;20.330;96857
6136;20.334;99050
6137;20.337;104861
6138;20.340;104034
6139;20.344;98722
6140;20.347;103600
6141;20.350;104421
6142;20.354;101502
6143;20.357;97115
6144;20.360;105379
6145;20.363;103536
6146;20.367;105255
6147;20.370;97922
6148;20.373;103668
6149;20.377;103232
6150;20.380;100229
6151;20.383;104656
6152;20.387;103499
6153;20.390;100742
6154;20.393;98561
6155;20.397;106267
6156;20.400;103916
6157;20.403;99580
6158;20.406;97660
6159;20.410;107854
6160;20.413;101019
6161;20.416;100594
6162;20.420;97945
6163;20.423;96908
6164;20.426;102595
6165;20.430;100211
6166;20.433;99217
6167;20.436;96586
6168;20.439;99300
6169;20.443;100597
6170;20.446;109248
6171;20.449;105392
6172;20.453;106060
6173;20.456;99201
6174;20.459;113011
6175;20.463;107759
6176;20.466;108894
6177;20.469;106101
6178;20.473;103267
6179;20.476;108668
6180;20.479;102038
6181;20.482;102512
6182;20.486;105223
6183;20.489;95923
6184;20.492;113615
6185;20.496;104544
6186;20.499;109380
6187;20.502;102849
6188;20.506;103953
6189;20.509;107378
6190;20.512;89866
6191;20.516;95800
6192;20.519;100545
6193;20.522;101496
6194;20.525;101398
6195;20.529;107344
6196;20.532;104330
6197;20.535;103854
6198;20.539;110683
6199;20.542;106411
6200;20.545;108499
6201;20.549;109886
6202;20.552;103477
6203;20.555;108458
6204;20.559;105924
6205;20.562;96653
6206;20.565;98204
6207;20.569;99256
6208;20.572;100996
6209;20.575;106971
6210;20.578;101668
6211;20.582;93387
6212;20.585;106300
6213;20.588;97350
6214;20.592;107742
6215;20.595;103416
6216;20.598;106963
6217;20.602;102086
6218;20.605;97506
6219;20.608;103207
6220;20.612;106474
6221;20.615;100594
6222;20.618;102153
6223;20.621;100256
6224;20.625;103379
6225;20.628;103867
6226;20.631;103736
6227;20.635;99471
6228;20.638;95605
6229;20.641;105440
6230;20.645;105672
6231;20.648;100373
6232;20.651;96883
6233;20.654;104322
6234;20.658;106046
6235;20.661;98170
6236;20.664;106987
6237;20.668;96850
6238;20.671;101694
6239;20.674;99448
6240;20.678;96228
6241;20.681;102826
6242;20.684;103113
6243;20.688;101026
6244;20.691;98518
6245;20.694;97287
6246;20.697;98699
6247;20.701;109859
6248;20.704;109770
6249;20.707;98437
6250;20.711;101447
6251;20.714;104935
6252;20.717;97982
6253;20.721;96313
6254;20.724;105311
6255;20.727;92594
6256;20.731;103264
6257;20.734;109614
6258;20.737;101131
6259;20.740;105696
6260;20.744;93711
6261;20.747;106577
6262;20.750;97699
6263;20.754;102428
6264;20.757;105816
6265;20.760;101356
6266;20.764;108064
6267;20.767;107038
6268;20.770;93930
6269;20.773;103039
6270;20.777;104236
6271;20.780;98658
6272;20.783;96186
6273;20.787;100190
6274;20.790;109480
6275;20.793;99157
6276;20.797;99951
6277;20.800;106039
6278;20.803;103241
6279;20.807;102654
6280;20.810;97246
6281;20.813;97632
6282;20.817;104581
6283;20.820;104160
6284;20.823;100336
6285;20.827;102636
6286;20.830;107908
6287;20.833;101960
6288;20.836;97830
6289;20.840;100766
6290;20.843;102235
6291;20.846;97529
6292;20.850;109262
6293;20.853;102687
6294;20.856;96112
6295;20.860;90379
6296;20.863;103412
6297;20.866;93830
6298;20.870;100895
6299;20.873;98865
6300;20.876;109794
6301;20.879;97392
6302;20.883;103025
6303;20.886;105587
6304;20.889;102066
6305;20.893;96125
6306;20.896;96408
6307;20.899;94076
6308;20.903;96227
6309;20.906;98948
6310;20.909;105880
6311;20.912;99530
6312;20.916;105890
6313;20.919;103475
6314;20.922;100154
6315;20.926;107783
6316;20.929;96276
6317;20.932;106208
6318;20.936;98493
6319;20.939;103692
6320;20.942;92392
6321;20.946;103871
6322;20.949;97230
6323;20.952;92314
6324;20.955;89024
6325;20.959;103687
6326;20.962;99377
6327;20.965;97122
6328;20.969;99726
6329;20.972;97559
6330;20.975;99052
6331;20.979;103711
6332;20.982;105280
6333;20.985;97741
6334;20.988;103049
6335;20.992;98153
6336;20.995;95499
6337;20.998;101108
6338;21.002;100691
6339;21.005;104718
6340;21.008;98112
6341;21.012;102671
6342;21.015;104062
6343;21.018;105719
6344;21.022;108066
6345;21.025;98573
6346;21.028;99026
6347;21.031;102437
6348;21.035;107085
6349;21.038;98154
6350;21.041;101168
6351;21.045;100738
6352;21.048;97192
6353;21.051;108328
6354;21.055;96921
6355;21.058;100094
6356;21.061;95726
6357;21.065;106259
6358;21.068;94454
6359;21.071;99541
6360;21.075;97255
6361;21.078;105898
6362;21.081;103063
6363;21.085;91802
6364;21.088;99187
6365;21.091;103147
6366;21.094;103762
6367;21.098;99447
6368;21.101;95992
6369;21.104;97656
6370;21.108;100828
6371;21.111;96175
6372;21.114;97056
6373;21.118;100492
6374;21.121;98995
6375;21.124;96802
6376;21.127;102107
6377;21.131;98246
6378;21.134;97449
6379;21.137;102252
6380;21.141;95499
6381;21.144;104009
6382;21.147;106468
6383;21.151;96722
6384;21.154;106423
6385;21.157;94335
6386;21.161;101751
6387;21.164;107920
6388;21.167;102940
6389;21.170;98379
6390;21.174;103787
6391;21.177;105372
6392;21.180;99068
6393;21.184;99169
6394;21.187;93185
6395;21.190;105646
6396;21.194;98279
6397;21.197;104227
6398;21.200;105381
6399;21.204;98531
6400;21.207;98319
6401;21.210;93836
6402;21.213;103807
6403;21.217;95496
6404;21.220;95179
6405;21.223;97281
6406;21.227;108838
6407;21.230;94989
6408;21.233;99183
6409;21.237;100292
6410;21.240;97610
6411;21.243;100827
6412;21.246;103334
6413;21.250;100459
6414;21.253;105232
6415;21.256;100399
6416;21.260;97003
6417;21.263;100418
6418;21.266;100921
6419;21.270;99198
6420;21.273;100327
6421;21.276;101942
6422;21.280;107874
6423;21.283;98001
6424;21.286;105056
6425;21.289;104533
6426;21.293;100793
6427;21.296;103536
6428;21.299;99965
6429;21.303;96894
6430;21.306;103137
6431;21.309;110297
6432;21.313;96930
6433;21.316;108034
6434;21.319;99694
6435;21.323;108005
6436;21.326;97473
6437;21.329;99151
6438;21.333;111208
6439;21.336;100452
6440;21.339;106197
6441;21.342;102671
6442;21.346;102240
6443;21.349;103559
6444;21.352;101546
6445;21.356;97958
6446;21.359;106136
6447;21.362;91893
6448;21.366;105629
6449;21.369;105125
6450;21.372;105951
6451;21.376;94157
6452;21.379;105034
6453;21.382;92671
6454;21.385;104829
6455;21.389;99748
6456;21.392;104355
6457;21.395;96620
6458;21.399;105515
6459;21.402;109759
6460;21.405;105583
6461;21.409;101199
6462;21.412;103883
6463;21.415;104109
6464;21.419;100266
6465;21.422;107719
6466;21.425;102334
6467;21.428;103953
6468;21.432;103699
6469;21.435;103593
6470;21.438;104772
6471;21.442;95955
6472;21.445;106348
6473;21.448;93184
6474;21.452;103683
6475;21.455;98646
6476;21.458;100879
6477;21.461;100471
6478;21.465;103135
6479;21.468;99276
6480;21.471;100489
6481;21.475;102671
6482;21.478;102624
6483;21.481;99111
6484;21.485;90384
6485;21.488;112084
6486;21.491;97199
6487;21.495;100541
6488;21.498;107618
6489;21.501;105577
6490;21.504;109466
6491;21.508;98055
6492;21.511;97175
6493;21.514;100526
6494;21.518;105290
6495;21.521;90345
6496;21.524;97815
6497;21.528;99695
6498;21.531;97834
6499;21.534;98296
6500;21.538;109100
6501;21.541;94905
6502;21.544;102141
6503;21.547;100681
6504;21.551;99714
6505;21.554;106701
6506;21.558;104920
6507;21.561;96892
6508;21.564;101676
6509;21.567;97350
6510;21.571;101329
6511;21.574;107043
6512;21.577;102454
6513;21.581;98131
6514;21.584;101952
6515;21.587;98724
6516;21.591;107182
6517;21.594;103714
6518;21.597;99048
6519;21.600;102408
6520;21.604;112890
6521;21.607;98022
6522;21.610;107905
6523;21.614;108853
6524;21.617;98546
6525;21.620;96437
6526;21.624;99581
6527;21.627;105253
6528;21.630;95442
6529;21.634;95439
6530;21.637;101151
6531;21.640;101617
6532;21.643;95645
6533;21.647;101819
6534;21.650;105551
6535;21.653;105945
6536;21.657;100349
6537;21.660;103518
6538;21.663;101561
6539;21.667;104721
6540;21.670;100019
6541;21.673;106603
6542;21.676;109348
6543;21.680;111303
6544;21.683;96823
6545;21.686;98708
6546;21.690;99597
6547;21.693;98070
6548;21.696;102660
6549;21.700;90614
6550;21.703;104181
6551;21.706;96495
6552;21.710;105111
6553;21.713;98397
6554;21.716;105761
6555;21.719;97256
6556;21.723;109592
6557;21.726;100058
6558;21.729;104666
6559;21.733;110298
6560;21.736;104228
6561;21.739;103453
6562;21.743;98500
6563;21.746;106239
6564;21.749;93178
6565;21.753;102401
6566;21.756;101106
6567;21.759;98528
6568;21.762;107216
6569;21.766;108646
6570;21.769;104426
6571;21.772;98757
6572;21.776;103803
6573;21.779;104679
6574;21.782;106511
6575;21.786;105910
6576;21.789;101445
6577;21.792;102779
6578;21.795;103457
6579;21.799;98328
6580;21.802;94606
6581;21.805;104624
6582;21.809;111744
6583;21.812;101322
6584;21.815;99011
6585;21.819;102879
6586;21.822;112034
6587;21.825;102490
6588;21.829;112992
6589;21.832;95222
6590;21.835;101177
6591;21.839;101500
6592;21.842;107177
6593;21.845;107429
6594;21.849;102124
6595;21.852;98144
6596;21.855;104454
6597;21.858;113099
6598;21.862;94858
6599;21.865;105280
6600;21.868;106786
6601;21.872;106344
6602;21.875;109560
6603;21.878;93485
6604;21.882;102823
6605;21.885;96287
6606;21.888;108043
6607;21.891;101656
6608;21.895;113727
6609;21.898;106926
6610;21.901;100039
6611;21.905;100152
6612;21.908;111289
6613;21.911;102309
6614;21.915;95894
6615;21.918;99438
6616;21.921;98346
6617;21.925;101544
6618;21.928;111212
6619;21.931;102566
6620;21.934;97508
6621;21.938;99907
6622;21.941;98917
6623;21.944;109297
6624;21.948;94439
6625;21.951;102149
6626;21.954;91577
6627;21.958;109347
6628;21.961;95468
6629;21.964;98393
6630;21.968;115340
6631;21.971;98615
6632;21.974;105376
6633;21.977;100337
6634;21.981;103475
6635;21.984;103764
6636;21.987;100564
6637;21.991;101244
6638;21.994;102397
6639;21.997;98039
6640;22.001;107173
6641;22.004;106435
6642;22.007;99082
6643;22.010;97931
6644;22.014;100755
6645;22.017;107034
6646;22.020;99841
6647;22.024;106429
6648;22.027;108093
6649;22.030;99028
6650;22.034;108736
6651;22.037;100133
6652;22.040;97842
6653;22.044;100440
6654;22.047;109550
6655;22.050;98846
6656;22.053;106339
6657;22.057;99752
6658;22.060;101206
6659;22.064;101282
6660;22.067;93930
6661;22.070;106325
6662;22.073;100256
6663;22.077;103075
6664;22.080;96681
6665;22.083;104451
6666;22.087;107253
6667;22.090;100632
6668;22.093;104376
6669;22.097;107915
6670;22.100;98851
6671;22.103;97019
6672;22.107;100894
6673;22.110;105902
6674;22.113;107625
6675;22.116;97798
6676;22.120;97828
6677;22.123;101758
6678;22.126;100136
6679;22.130;104564
6680;22.133;100608
6681;22.136;105945
6682;22.140;98994
6683;22.143;93291
6684;22.146;106916
6685;22.149;100480
6686;22.153;104349
6687;22.156;102449
6688;22.159;101433
6689;22.163;106546
6690;22.166;96114
6691;22.169;106003
6692;22.173;107230
6693;22.176;101078
6694;22.179;101299
6695;22.183;98826
6696;22.186;102077
6697;22.189;102707
6698;22.192;103926
6699;22.196;99148
6700;22.199;107500
6701;22.202;104176
6702;22.206;99865
6703;22.209;94452
6704;22.212;103156
6705;22.216;99539
6706;22.219;108784
6707;22.222;92831
6708;22.225;97955
6709;22.229;103089
6710;22.232;92702
6711;22.235;98918
6712;22.239;100914
6713;22.242;91840
6714;22.245;105740
6715;22.249;105475
6716;22.252;102308
6717;22.255;97250
6718;22.259;104954
6719;22.262;95771
6720;22.265;104608
6721;22.268;102570
6722;22.272;104155
6723;22.275;100340
6724;22.278;99007
6725;22.282;95350
6726;22.285;102379
6727;22.288;95942
6728;22.292;114363
6729;22.295;99905
6730;22.298;96829
6731;22.302;108872
6732;22.305;102961
6733;22.308;102577
6734;22.312;99285
6735;22.315;99776
6736;22.318;101669
6737;22.322;106616
6738;22.325;110068
6739;22.328;98059
6740;22.331;105952
6741;22.335;93075
6742;22.338;94393
6743;22.341;111226
6744;22.345;103520
6745;22.348;103679
6746;22.351;104377
6747;22.355;95536
6748;22.358;95033
6749;22.361;102598
6750;22.364;105224
6751;22.368;103820
6752;22.371;97114
6753;22.374;103176
6754;22.378;92798
6755;22.381;102318
6756;22.384;107412
6757;22.388;100692
6758;22.391;108490
6759;22.394;103888
6760;22.398;102995
6761;22.401;101863
6762;22.404;95797
6763;22.407;102016
6764;22.411;98819
6765;22.414;103445
6766;22.417;95584
6767;22.421;96932
6768;22.424;104794
6769;22.427;95088
6770;22.431;102576
6771;22.434;103522
6772;22.437;106023
6773;22.441;102349
6774;22.444;97023
6775;22.447;92622
6776;22.450;98092
6777;22.454;101562
6778;22.457;106650
6779;22.460;95397
6780;22.464;95861
6781;22.467;104432
6782;22.470;103641
6783;22.474;101597
6784;22.477;94699
6785;22.480;106397
6786;22.483;107216
6787;22.487;105762
6788;22.490;105416
6789;22.493;104974
6790;22.497;109666
6791;22.500;99014
6792;22.503;96212
6793;22.507;93863
6794;22.510;111526
6795;22.513;97939
6796;22.517;104151
6797;22.520;99433
6798;22.523;96914
6799;22.526;115332
6800;22.530;103082
6801;22.533;111510
6802;22.536;110640
6803;22.540;97291
6804;22.543;103014
6805;22.546;100312
6806;22.550;107891
6807;22.553;98827
6808;22.556;116712
6809;22.560;95369
6810;22.563;104735
6811;22.566;110663
6812;22.570;103072
6813;22.573;100941
6814;22.576;110385
6815;22.579;103220
6816;22.583;99433
6817;22.586;114913
6818;22.589;105420
6819;22.593;100949
6820;22.596;94440
6821;22.599;107711
6822;22.603;104076
6823;22.606;109052
6824;22.609;98764
6825;22.613;94184
6826;22.616;106997
6827;22.619;100221
6828;22.622;104206
6829;22.626;96766
6830;22.629;105677
6831;22.632;95203
6832;22.636;100135
6833;22.639;105398
6834;22.642;104095
6835;22.646;105915
6836;22.649;104043
6837;22.652;102766
6838;22.656;108012
6839;22.659;110039
6840;22.662;115688
6841;22.665;111438
6842;22.669;103233
6843;22.672;98051
6844;22.675;99254
6845;22.679;104276
6846;22.682;98170
6847;22.685;106715
6848;22.689;102356
6849;22.692;104934
6850;22.695;107565
6851;22.699;105543
6852;22.702;104325
6853;22.705;100126
6854;22.708;99919
6855;22.712;105940
6856;22.715;101685
6857;22.718;99770
6858;22.722;99547
6859;22.725;103666
6860;22.728;103486
6861;22.732;102822
6862;22.735;97300
6863;22.738;94379
6864;22.741;100108
6865;22.745;89666
6866;22.748;104317
6867;22.751;97455
6868;22.755;103681
6869;22.758;104618
6870;22.761;101122
6871;22.765;95833
6872;22.768;97193
6873;22.771;105949
6874;22.775;100673
6875;22.778;103420
6876;22.781;101144
6877;22.784;98541
6878;22.788;100823
6879;22.791;106406
6880;22.794;102872
6881;22.798;103555
6882;22.801;103810
6883;22.804;103554
6884;22.808;98098
6885;22.811;107040
6886;22.814;108277
6887;22.818;104283
6888;22.821;104843
6889;22.824;104376
6890;22.828;105551
6891;22.831;111061
6892;22.834;110447
6893;22.838;112196
6894;22.841;111295
6895;22.844;110695
6896;22.847;105891
6897;22.851;115806
6898;22.854;105917
6899;22.857;117848
6900;22.861;103030
6901;22.864;116758
6902;22.867;105294
6903;22.871;104378
6904;22.874;101267
6905;22.877;104299
6906;22.880;110212
6907;22.884;114495
6908;22.887;114309
6909;22.890;112811
6910;22.894;105631
6911;22.897;115155
6912;22.900;101005
6913;22.904;104437
6914;22.907;111433
6915;22.910;108282
6916;22.914;100632
6917;22.917;103329
6918;22.920;108658
6919;22.923;102536
6920;22.927;103296
6921;22.930;106189
6922;22.933;103233
6923;22.937;106275
6924;22.940;104711
6925;22.943;105923
6926;22.947;95363
6927;22.950;105714
6928;22.953;102482
6929;22.956;102625
6930;22.960;103295
6931;22.963;101177
6932;22.966;103286
6933;22.970;103303
6934;22.973;101987
6935;22.976;112068
6936;22.980;104915
6937;22.983;103391
6938;22.986;102807
6939;22.990;97444
6940;22.993;99755
6941;22.996;98411
6942;22.999;110772
6943;23.003;101584
6944;23.006;97864
6945;23.009;100878
6946;23.013;100772
6947;23.016;103728
6948;23.019;96709
6949;23.023;100972
6950;23.026;100305
6951;23.029;99123
6952;23.033;101422
6953;23.036;104876
6954;23.039;97684
6955;23.042;104650
6956;23.046;104337
6957;23.049;101707
6958;23.052;94714
6959;23.056;102813
6960;23.059;100113
6961;23.062;93637
6962;23.066;96695
6963;23.069;103013
6964;23.072;98828
6965;23.076;103690
6966;23.079;105566
6967;23.082;108327
6968;23.086;102214
6969;23.089;100986
6970;23.092;98610
6971;23.095;96110
6972;23.099;101810
6973;23.102;100224
6974;23.105;94909
6975;23.109;98708
6976;23.112;102960
6977;23.115;94109
6978;23.119;101763
6979;23.122;98755
6980;23.125;98485
6981;23.129;102625
6982;23.132;97436
6983;23.135;99690
6984;23.138;104593
6985;23.142;106063
6986;23.145;100447
6987;23.148;101600
6988;23.152;92409
6989;23.155;98800
6990;23.158;95469
6991;23.162;106860
6992;23.165;103566
6993;23.168;92151
6994;23.172;102662
6995;23.175;101481
6996;23.178;103432
6997;23.181;98047
6998;23.185;94458
6999;23.188;104803
7000;23.191;99095
7001;23.195;100503
7002;23.198;101836
7003;23.201;99626
7004;23.205;100610
7005;23.208;97978
7006;23.211;105283
7007;23.214;97884
7008;23.218;100037
7009;23.221;95558
7010;23.224;96171
7011;23.228;98871
7012;23.231;108839
7013;23.234;103147
7014;23.238;107677
7015;23.241;101759
7016;23.244;101965
7017;23.248;111454
7018;23.251;101853
7019;23.254;101134
7020;23.257;107687
7021;23.261;95172
7022;23.264;106195
7023;23.267;99029
7024;23.271;100749
7025;23.274;104939
7026;23.277;105470
7027;23.281;96071
7028;23.284;91399
7029;23.287;99388
7030;23.290;94583
7031;23.294;98397
7032;23.297;108565
7033;23.300;109574
7034;23.304;100882
7035;23.307;101418
7036;23.310;102637
7037;23.314;101249
7038;23.317;99732
7039;23.320;107532
7040;23.324;99867
7041;23.327;98834
7042;23.330;99236
7043;23.334;107344
7044;23.337;101118
7045;23.340;104385
7046;23.344;102999
7047;23.347;103962
7048;23.350;99373
7049;23.353;99636
7050;23.357;103463
7051;23.360;103783
7052;23.363;102655
7053;23.367;93971
7054;23.370;106479
7055;23.373;94726
7056;23.377;100874
7057;23.380;94793
7058;23.383;94928
7059;23.387;101174
7060;23.390;103116
7061;23.393;102365
7062;23.396;95426
7063;23.400;104704
7064;23.403;96404
7065;23.406;102986
7066;23.410;102959
7067;23.413;107773
7068;23.416;112803
7069;23.420;95866
7070;23.423;101912
7071;23.426;102068
7072;23.429;93867
7073;23.433;105337
7074;23.436;100169
7075;23.439;110298
7076;23.443;105746
7077;23.446;100764
7078;23.449;99914
7079;23.453;101505
7080;23.456;101054
7081;23.459;102366
7082;23.463;101575
7083;23.466;99278
7084;23.469;95307
7085;23.472;98350
7086;23.476;93177
7087;23.479;94914
7088;23.482;97010
7089;23.486;105341
7090;23.489;94444
7091;23.492;109479
7092;23.496;100099
7093;23.499;94039
7094;23.502;97454
7095;23.505;90368
7096;23.509;101286
7097;23.512;101533
7098;23.515;101098
7099;23.519;102785
7100;23.522;105514
7101;23.525;105900
7102;23.529;98216
7103;23.532;103418
7104;23.535;103385
7105;23.539;110183
7106;23.542;101890
7107;23.545;100052
7108;23.548;96367
7109;23.552;106284
7110;23.555;99498
7111;23.559;97992
7112;23.562;103382
7113;23.565;101481
7114;23.568;98871
7115;23.572;97312
7116;23.575;88799
7117;23.578;101429
7118;23.582;95199
7119;23.585;97261
7120;23.588;91278
7121;23.592;95265
7122;23.595;98823
7123;23.598;101407
7124;23.602;97730
7125;23.605;97945
7126;23.608;98253
7127;23.611;101164
7128;23.615;109102
7129;23.618;95666
7130;23.621;98662
7131;23.625;109239
7132;23.628;98413
7133;23.631;94295
7134;23.635;99133
7135;23.638;97812
7136;23.641;103272
7137;23.644;103901
7138;23.648;99388
7139;23.651;100344
7140;23.654;94475
7141;23.658;86625
7142;23.661;98930
7143;23.664;108351
7144;23.668;102796
7145;23.671;103897
7146;23.674;94788
7147;23.678;99191
7148;23.681;92899
7149;23.684;98638
7150;23.687;105357
7151;23.691;98504
7152;23.694;101352
7153;23.697;98113
7154;23.701;103464
7155;23.704;96211
7156;23.707;100136
7157;23.711;92844
7158;23.714;93940
7159;23.717;100655
7160;23.721;99793
7161;23.724;107156
7162;23.727;97123
7163;23.730;104642
7164;23.734;98538
7165;23.737;102764
7166;23.740;100077
7167;23.744;98768
7168;23.747;105287
7169;23.750;111192
7170;23.754;96698
7171;23.757;103780
7172;23.760;99594
7173;23.763;93112
7174;23.767;104678
7175;23.770;97394
7176;23.773;94466
7177;23.777;92649
7178;23.780;101866
7179;23.783;99599
7180;23.787;95159
7181;23.790;102878
7182;23.793;105613
7183;23.797;92448
7184;23.800;95083
7185;23.803;106721
7186;23.806;95165
7187;23.810;96222
7188;23.813;104866
7189;23.817;94552
7190;23.820;95774
7191;23.823;95961
7192;23.826;102602
7193;23.830;104467
7194;23.833;95323
7195;23.836;100377
7196;23.840;100702
7197;23.843;101998
7198;23.846;102180
7199;23.850;103240
7200;23.853;104039
7201;23.856;101512
7202;23.859;107144
7203;23.863;102602
7204;23.866;107754
7205;23.869;100600
7206;23.873;103994
7207;23.876;98478
7208;23.879;102660
7209;23.883;100804
7210;23.886;102888
7211;23.889;107838
7212;23.893;99551
7213;23.896;104871
7214;23.899;100900
7215;23.902;93986
7216;23.906;100473
7217;23.909;107042
7218;23.912;107517
7219;23.916;101787
7220;23.919;95693
7221;23.922;99349
7222;23.926;99190
7223;23.929;100640
7224;23.932;98215
7225;23.936;100205
7226;23.939;105029
7227;23.942;99976
7228;23.945;103832
7229;23.949;99526
7230;23.952;101188
7231;23.955;98799
7232;23.959;93782
7233;23.962;97802
7234;23.965;94188
7235;23.969;95971
7236;23.972;98815
7237;23.975;97719
7238;23.978;97442
7239;23.982;98278
7240;23.985;103728
7241;23.988;101402
7242;23.992;100879
7243;23.995;102319
7244;23.998;94304
7245;24.002;97285
7246;24.005;103282
7247;24.008;94675
7248;24.012;93864
7249;24.015;91965
7250;24.018;97220
7251;24.021;105952
7252;24.025;107134
7253;24.028;102329
7254;24.031;97438
7255;24.035;101199
7256;24.038;92921
7257;24.041;104314
7258;24.045;108018
7259;24.048;104338
7260;24.051;99931
7261;24.055;108830
7262;24.058;106131
7263;24.061;98210
7264;24.065;98424
7265;24.068;107139
7266;24.071;96941
7267;24.075;99627
7268;24.078;105046
7269;24.081;106922
7270;24.084;103824
7271;24.088;96647
7272;24.091;106695
7273;24.094;99110
7274;24.098;102418
7275;24.101;106150
7276;24.104;90510
7277;24.108;111913
7278;24.111;102105
7279;24.114;90387
7280;24.117;102224
7281;24.121;100489
7282;24.124;99668
7283;24.127;90774
7284;24.131;105531
7285;24.134;99305
7286;24.137;101990
7287;24.141;113660
7288;24.144;99870
7289;24.147;96031
7290;24.151;108004
7291;24.154;106259
7292;24.157;100176
7293;24.160;104029
7294;24.164;106673
7295;24.167;96023
7296;24.170;99291
7297;24.174;103177
7298;24.177;104908
7299;24.180;99990
7300;24.184;94833
7301;24.187;108729
7302;24.190;99513
7303;24.193;99585
7304;24.197;95316
7305;24.200;93300
7306;24.203;102190
7307;24.207;95103
7308;24.210;106419
7309;24.213;89482
7310;24.217;99479
7311;24.220;92351
7312;24.223;96365
7313;24.227;103350
7314;24.230;99359
7315;24.233;105996
7316;24.236;103314
7317;24.240;108030
7318;24.243;93660
7319;24.246;99874
7320;24.250;100269
7321;24.253;95333
7322;24.256;99408
7323;24.260;104771
7324;24.263;99049
7325;24.266;93566
7326;24.270;90665
7327;24.273;106814
7328;24.276;91541
7329;24.279;99116
7330;24.283;99971
7331;24.286;102758
7332;24.289;108744
7333;24.293;97545
7334;24.296;101806
7335;24.299;103034
7336;24.303;109940
7337;24.306;104101
7338;24.309;104524
7339;24.313;98077
7340;24.316;101040
7341;24.319;105100
7342;24.323;102371
7343;24.326;105600
7344;24.329;105861
7345;24.332;103864
7346;24.336;102096
7347;24.339;96151
7348;24.342;97451
7349;24.346;99235
7350;24.349;103219
7351;24.352;99032
7352;24.356;105253
7353;24.359;97461
7354;24.362;90561
7355;24.366;99941
7356;24.369;104618
7357;24.372;105990
7358;24.375;100625
7359;24.379;102158
7360;24.382;106068
7361;24.385;93059
7362;24.389;103763
7363;24.392;103239
7364;24.395;102147
7365;24.399;94937
7366;24.402;101853
7367;24.405;96412
7368;24.409;97321
7369;24.412;107919
7370;24.415;97501
7371;24.418;101945
7372;24.422;95846
7373;24.425;101820
7374;24.428;93131
7375;24.432;101472
7376;24.435;102927
7377;24.438;101094
7378;24.442;95604
7379;24.445;102164
7380;24.448;101514
7381;24.451;101993
7382;24.455;97590
7383;24.458;97441
7384;24.461;98571
7385;24.465;98337
7386;24.468;106647
7387;24.471;97243
7388;24.475;95200
7389;24.478;96084
7390;24.481;100991
7391;24.485;102288
7392;24.488;107201
7393;24.491;110266
7394;24.494;96335
7395;24.498;102078
7396;24.501;104596
7397;24.504;108112
7398;24.508;100265
7399;24.511;104357
7400;24.514;101139
7401;24.518;103192
7402;24.521;103186
7403;24.524;101965
7404;24.527;102538
7405;24.531;103785
7406;24.534;103013
7407;24.537;100112
7408;24.541;108703
7409;24.544;103761
7410;24.547;104336
7411;24.551;106777
7412;24.554;112707
7413;24.557;108611
7414;24.561;113453
7415;24.564;102225
7416;24.567;117925
7417;24.571;108375
7418;24.574;100154
7419;24.577;106686
7420;24.581;100441
7421;24.584;111919
7422;24.587;106912
7423;24.590;110586
7424;24.594;112202
7425;24.597;109000
7426;24.600;116165
7427;24.604;112729
7428;24.607;115063
7429;24.610;113230
7430;24.614;112435
7431;24.617;109087
7432;24.620;105769
7433;24.624;107654
7434;24.627;112528
7435;24.630;111416
7436;24.633;114066
7437;24.637;111343
7438;24.640;106357
7439;24.643;113268
7440;24.647;113994
7441;24.650;117546
7442;24.653;112214
7443;24.657;114790
7444;24.660;105557
7445;24.663;108964
7446;24.666;100182
7447;24.670;105101
7448;24.673;105775
7449;24.676;105926
7450;24.680;100478
7451;24.683;109421
7452;24.686;108940
7453;24.690;98722
7454;24.693;99477
7455;24.696;101273
7456;24.700;105922
7457;24.703;106624
7458;24.706;100772
7459;24.709;106934
7460;24.713;102795
7461;24.716;102897
7462;24.719;92488
7463;24.723;102300
7464;24.726;104796
7465;24.729;93662
7466;24.733;102664
7467;24.736;99317
7468;24.739;102058
7469;24.742;104167
7470;24.746;96590
7471;24.749;96167
7472;24.752;103495
7473;24.756;98645
7474;24.759;102404
7475;24.762;98584
7476;24.766;99128
7477;24.769;101212
7478;24.772;105669
7479;24.776;108157
7480;24.779;100487
7481;24.782;99892
7482;24.785;95888
7483;24.789;107964
7484;24.792;106920
7485;24.795;100445
7486;24.799;97870
7487;24.802;98245
7488;24.805;101137
7489;24.809;99690
7490;24.812;104952
7491;24.815;93369
7492;24.819;103715
7493;24.822;100572
7494;24.825;101735
7495;24.829;102998
7496;24.832;101614
7497;24.835;93431
7498;24.839;103621
7499;24.842;104398
7500;24.845;95651
7501;24.848;99938
7502;24.852;100348
7503;24.855;99516
7504;24.858;101994
7505;24.862;91531
7506;24.865;104512
7507;24.868;96270
7508;24.872;102295
7509;24.875;97479
7510;24.878;110553
7511;24.882;104049
7512;24.885;102389
7513;24.888;100471
7514;24.891;99406
7515;24.895;102682
7516;24.898;99212
7517;24.901;102997
7518;24.905;97752
7519;24.908;99679
7520;24.911;108428
7521;24.915;99458
7522;24.918;99363
7523;24.921;97286
7524;24.924;109842
7525;24.928;99426
7526;24.931;103784
7527;24.934;95048
7528;24.938;101311
7529;24.941;105809
7530;24.944;102529
7531;24.948;98370
7532;24.951;106098
7533;24.954;98180
7534;24.958;95435
7535;24.961;92030
7536;24.964;95919
7537;24.967;94159
7538;24.971;108103
7539;24.974;94837
7540;24.977;97525
7541;24.981;102714
7542;24.984;104409
7543;24.987;90832
7544;24.991;99811
7545;24.994;103229
7546;24.997;102501
7547;25.000;99913
7548;25.004;99733
7549;25.007;103503
7550;25.010;98289
7551;25.014;99422
7552;25.017;92723
7553;25.020;101053
7554;25.024;95349
7555;25.027;106610
7556;25.030;108529
7557;25.034;100223
7558;25.037;89212
7559;25.040;99813
7560;25.043;100354
7561;25.047;99291
7562;25.050;99286
7563;25.053;102529
7564;25.057;103943
7565;25.060;95448
7566;25.063;98690
7567;25.067;98219
7568;25.070;95982
7569;25.073;94987
7570;25.077;99630
7571;25.080;107326
7572;25.083;103229
7573;25.087;97990
7574;25.090;102852
7575;25.093;99921
7576;25.097;96791
7577;25.100;101458
7578;25.103;105809
7579;25.106;104595
7580;25.110;104317
7581;25.113;98395
7582;25.116;97848
7583;25.120;100495
7584;25.123;98763
7585;25.126;96960
7586;25.130;99547
7587;25.133;95302
7588;25.136;100973
7589;25.139;98229
7590;25.143;105202
7591;25.146;89328
7592;25.149;103328
7593;25.153;92720
7594;25.156;96227
7595;25.159;99145
7596;25.163;102766
7597;25.166;99871
7598;25.169;96892
7599;25.173;102166
7600;25.176;93017
7601;25.179;97295
7602;25.182;97478
7603;25.186;105545
7604;25.189;98843
7605;25.192;97318
7606;25.196;100811
7607;25.199;98747
7608;25.202;97424
7609;25.206;99553
7610;25.209;95488
7611;25.212;99130
7612;25.216;100161
7613;25.219;98824
7614;25.222;89542
7615;25.225;88687
7616;25.229;94946
7617;25.232;94899
7618;25.235;104300
7619;25.239;105165
7620;25.242;99835
7621;25.245;95167
7622;25.249;99678
7623;25.252;91134
7624;25.255;100005
7625;25.258;109055
7626;25.262;94092
7627;25.265;86432
7628;25.268;99141
7629;25.272;100578
7630;25.275;103880
7631;25.278;92051
7632;25.282;105686
7633;25.285;97045
7634;25.288;101265
7635;25.292;101806
7636;25.295;102857
7637;25.298;91348
7638;25.301;98045
7639;25.305;92368
7640;25.308;97524
7641;25.312;97929
7642;25.315;99046
7643;25.318;96837
7644;25.321;105724
7645;25.325;109111
7646;25.328;99415
7647;25.331;101833
7648;25.335;101254
7649;25.338;83925
7650;25.341;105453
7651;25.345;102618
7652;25.348;108129
7653;25.351;102823
7654;25.354;98969
7655;25.358;109898
7656;25.361;98241
7657;25.364;100339
7658;25.368;99100
7659;25.371;96891
7660;25.374;101788
7661;25.378;99295
7662;25.381;104650
7663;25.384;99012
7664;25.388;95216
7665;25.391;99866
7666;25.394;109700
7667;25.397;100381
7668;25.401;105197
7669;25.404;102286
7670;25.407;103773
7671;25.411;93957
7672;25.414;100226
7673;25.417;100552
7674;25.421;99740
7675;25.424;105471
7676;25.427;97106
7677;25.431;99518
7678;25.434;102402
7679;25.437;94896
7680;25.440;99302
7681;25.444;98272
7682;25.447;94523
7683;25.450;97751
7684;25.454;103889
7685;25.457;94099
7686;25.460;108248
7687;25.464;96619
7688;25.467;103614
7689;25.470;100221
7690;25.473;94993
7691;25.477;97418
7692;25.480;96216
7693;25.483;99184
7694;25.487;96942
7695;25.490;105717
7696;25.493;102478
7697;25.497;99099
7698;25.500;102663
7699;25.503;101142
7700;25.507;98956
7701;25.510;109217
7702;25.513;96666
7703;25.516;102345
7704;25.520;99165
7705;25.523;103316
7706;25.526;102096
7707;25.530;97166
7708;25.533;90151
7709;25.536;100038
7710;25.540;108724
7711;25.543;112349
7712;25.546;93060
7713;25.549;93362
7714;25.553;101675
7715;25.556;99742
7716;25.560;92005
7717;25.563;104181
7718;25.566;90560
7719;25.569;91438
7720;25.573;93453
7721;25.576;98233
7722;25.579;100292
7723;25.583;93566
7724;25.586;97886
7725;25.589;97373
7726;25.593;94711
7727;25.596;97167
7728;25.599;100746
7729;25.603;93135
7730;25.606;101875
7731;25.609;95839
7732;25.612;104010
7733;25.616;104480
7734;25.619;110445
7735;25.622;96644
7736;25.626;96689
7737;25.629;97054
7738;25.632;100657
7739;25.636;100069
7740;25.639;105540
7741;25.642;106248
7742;25.646;105109
7743;25.649;97722
7744;25.652;99229
7745;25.655;98297
7746;25.659;97926
7747;25.662;96256
7748;25.665;99406
7749;25.669;99741
7750;25.672;95819
7751;25.675;96717
7752;25.679;93857
7753;25.682;104691
7754;25.685;97828
7755;25.688;96989
7756;25.692;97278
7757;25.695;95726
7758;25.698;95959
7759;25.702;98601
7760;25.705;101157
7761;25.708;97752
7762;25.712;101065
7763;25.715;99514
7764;25.718;99327
7765;25.722;107201
7766;25.725;104924
7767;25.728;98943
7768;25.731;88190
7769;25.735;92480
7770;25.738;91668
7771;25.741;104780
7772;25.745;99617
7773;25.748;99528
7774;25.751;98248
7775;25.755;92937
7776;25.758;103650
7777;25.761;98524
7778;25.765;96466
7779;25.768;107764
7780;25.771;96310
7781;25.774;104224
7782;25.778;98520
7783;25.781;99676
7784;25.784;93993
7785;25.788;92312
7786;25.791;103095
7787;25.794;95616
7788;25.798;93413
7789;25.801;100999
7790;25.804;97075
7791;25.808;106231
7792;25.811;101313
7793;25.814;103098
7794;25.818;99701
7795;25.821;101040
7796;25.824;92668
7797;25.827;100428
7798;25.831;94358
7799;25.834;100825
7800;25.837;94897
7801;25.841;93419
7802;25.844;100486
7803;25.847;96830
7804;25.851;107393
7805;25.854;99781
7806;25.857;100221
7807;25.861;93684
7808;25.864;103679
7809;25.867;104527
7810;25.870;111767
7811;25.874;101029
7812;25.877;100002
7813;25.880;103210
7814;25.884;92412
7815;25.887;97862
7816;25.890;93981
7817;25.894;98118
7818;25.897;100176
7819;25.900;92547
7820;25.903;91453
7821;25.907;94754
7822;25.910;100420
7823;25.913;103097
7824;25.917;99035
7825;25.920;105495
7826;25.923;97879
7827;25.927;103837
7828;25.930;105996
7829;25.933;95873
7830;25.937;95637
7831;25.940;96297
7832;25.943;103293
7833;25.946;105964
7834;25.950;103235
7835;25.953;103229
7836;25.956;89261
7837;25.960;100131
7838;25.963;110924
7839;25.966;109564
7840;25.970;98111
7841;25.973;97270
7842;25.976;100874
7843;25.980;94709
7844;25.983;99668
7845;25.986;93149
7846;25.989;95323
7847;25.993;108042
7848;25.996;99115
7849;25.999;101509
7850;26.003;100882
7851;26.006;111180
7852;26.009;106345
7853;26.013;93557
7854;26.016;93114
7855;26.019;88693
7856;26.022;98223
7857;26.026;100533
7858;26.029;98595
7859;26.032;106199
7860;26.036;99990
7861;26.039;93552
7862;26.042;104643
7863;26.046;93392
7864;26.049;103355
7865;26.052;106300
7866;26.056;109210
7867;26.059;100836
7868;26.062;98660
7869;26.066;98763
7870;26.069;101715
7871;26.072;97153
7872;26.076;102013
7873;26.079;103635
7874;26.082;97172
7875;26.085;92565
7876;26.089;96091
7877;26.092;99700
7878;26.095;93739
7879;26.099;96891
7880;26.102;94294
7881;26.105;93904
7882;26.109;101640
7883;26.112;100544
7884;26.115;101414
7885;26.119;99046
7886;26.122;98016
7887;26.125;102645
7888;26.128;102720
7889;26.132;101710
7890;26.135;97012
7891;26.138;93389
7892;26.142;102427
7893;26.145;94433
7894;26.148;97342
7895;26.152;94514
7896;26.155;92040
7897;26.158;95964
7898;26.161;96533
7899;26.165;95986
7900;26.168;104092
7901;26.171;109298
7902;26.175;98740
7903;26.178;96242
7904;26.181;106665
7905;26.185;94816
7906;26.188;99728
7907;26.191;97974
7908;26.195;101366
7909;26.198;103495
7910;26.201;102403
7911;26.204;107635
7912;26.208;96928
7913;26.211;101293
7914;26.214;95837
7915;26.218;104581
7916;26.221;100350
7917;26.224;104638
7918;26.228;96305
7919;26.231;90484
7920;26.234;105119
7921;26.237;97390
7922;26.241;101325
7923;26.244;107626
7924;26.247;102610
7925;26.251;94277
7926;26.254;95253
7927;26.257;100309
7928;26.261;101124
7929;26.264;97602
7930;26.267;99921
7931;26.271;99914
7932;26.274;99751
7933;26.277;97827
7934;26.280;94819
7935;26.284;101649
7936;26.287;100707
7937;26.290;105449
7938;26.294;102623
7939;26.297;105331
7940;26.300;102442
7941;26.304;102099
7942;26.307;103353
7943;26.310;99353
7944;26.314;93636
7945;26.317;110564
7946;26.320;105263
7947;26.324;94203
7948;26.327;92170
7949;26.330;94453
7950;26.334;102204
7951;26.337;101524
7952;26.340;97467
7953;26.343;97776
7954;26.347;99044
7955;26.350;93021
7956;26.353;94891
7957;26.357;108259
7958;26.360;96720
7959;26.363;101624
7960;26.367;102883
7961;26.370;100435
7962;26.373;96181
7963;26.376;93356
7964;26.380;101331
7965;26.383;97378
7966;26.386;91961
7967;26.390;103453
7968;26.393;101446
7969;26.396;98561
7970;26.400;97250
7971;26.403;94340
7972;26.406;104486
7973;26.410;97939
7974;26.413;100535
7975;26.416;103714
7976;26.419;98020
7977;26.423;103141
7978;26.426;100799
7979;26.429;102063
7980;26.433;98844
7981;26.436;100918
7982;26.439;99881
7983;26.443;99070
7984;26.446;99787
7985;26.449;98240
7986;26.453;98453
7987;26.456;99978
7988;26.459;98130
7989;26.462;102563
7990;26.466;97508
7991;26.469;108286
7992;26.472;100014
7993;26.476;101600
7994;26.479;110556
7995;26.482;91673
7996;26.486;98192
7997;26.489;98135
7998;26.492;100822
7999;26.495;96405
8000;26.499;90484
8001;26.502;104196
8002;26.505;108592
8003;26.509;99373
8004;26.512;91629
8005;26.515;104655
8006;26.519;94716
8007;26.522;98979
8008;26.525;100637
8009;26.529;110797
8010;26.532;96336
8011;26.535;100802
8012;26.538;97828
8013;26.542;99717
8014;26.545;95269
8015;26.548;99625
8016;26.552;108750
8017;26.555;104849
8018;26.558;104239
8019;26.562;102072
8020;26.565;100334
8021;26.568;96879
8022;26.572;101646
8023;26.575;100354
8024;26.578;101115
8025;26.582;100399
8026;26.585;106318
8027;26.588;104925
8028;26.591;94859
8029;26.595;107348
8030;26.598;99059
8031;26.601;95976
8032;26.605;103140
8033;26.608;91769
8034;26.611;97003
8035;26.615;105694
8036;26.618;103587
8037;26.621;96325
8038;26.625;98406
8039;26.628;104170
8040;26.631;102441
8041;26.634;101173
8042;26.638;98651
8043;26.641;93702
8044;26.644;100254
8045;26.648;101593
8046;26.651;98536
8047;26.654;97519
8048;26.658;104329
8049;26.661;98029
8050;26.664;101734
8051;26.668;86963
8052;26.671;99893
8053;26.674;95742
8054;26.677;100904
8055;26.681;96775
8056;26.684;100899
8057;26.687;99747
8058;26.691;101693
8059;26.694;98587
8060;26.697;97262
8061;26.701;101493
8062;26.704;99389
8063;26.707;95695
8064;26.710;94873
8065;26.714;105447
8066;26.717;100674
8067;26.720;99774
8068;26.724;89859
8069;26.727;99872
8070;26.730;98722
8071;26.734;100886
8072;26.737;89383
8073;26.740;99141
8074;26.744;100815
8075;26.747;103655
8076;26.750;99618
8077;26.753;91908
8078;26.757;104906
8079;26.760;96202
8080;26.763;111898
8081;26.767;100496
8082;26.770;96178
8083;26.773;108123
8084;26.777;103050
8085;26.780;102966
8086;26.783;102231
8087;26.786;94500
8088;26.790;95779
8089;26.793;97150
8090;26.796;94255
8091;26.800;103267
8092;26.803;101326
8093;26.806;96971
8094;26.810;105882
8095;26.813;99621
8096;26.816;99140
8097;26.820;97082
8098;26.823;94276
8099;26.826;102569
8100;26.830;101447
8101;26.833;110946
8102;26.836;96625
8103;26.840;107686
8104;26.843;99362
8105;26.846;89715
8106;26.849;88954
8107;26.853;99447
8108;26.856;101214
8109;26.859;99772
8110;26.863;97113
8111;26.866;93904
8112;26.869;104090
8113;26.873;100535
8114;26.876;100654
8115;26.879;98226
8116;26.883;98506
8117;26.886;97785
8118;26.889;103910
8119;26.892;109409
8120;26.896;96889
8121;26.899;93028
8122;26.902;106661
8123;26.906;92471
8124;26.909;98761
8125;26.912;100904
8126;26.916;105003
8127;26.919;100308
8128;26.922;107725
8129;26.925;103196
8130;26.929;101661
8131;26.932;107387
8132;26.935;98059
8133;26.939;101274
8134;26.942;97047
8135;26.945;106530
8136;26.949;100312
8137;26.952;102517
8138;26.955;106302
8139;26.959;98786
8140;26.962;102761
8141;26.965;99335
8142;26.968;103615
8143;26.972;101987
8144;26.975;103598
8145;26.978;94006
8146;26.982;105223
8147;26.985;104213
8148;26.988;100810
8149;26.992;101976
8150;26.995;92639
8151;26.998;104972
8152;27.002;99047
8153;27.005;98175
8154;27.008;103050
8155;27.011;95220
8156;27.015;98975
8157;27.018;107101
8158;27.021;97859
8159;27.025;96411
8160;27.028;112608
8161;27.031;96937
8162;27.035;101771
8163;27.038;96656
8164;27.041;106494
8165;27.044;99838
8166;27.048;103161
8167;27.051;100652
8168;27.054;104193
8169;27.058;101248
8170;27.061;94194
8171;27.064;94695
8172;27.068;98558
8173;27.071;95986
8174;27.074;111851
8175;27.078;93360
8176;27.081;102364
8177;27.084;101375
8178;27.088;101415
8179;27.091;100740
8180;27.094;97312
8181;27.098;100544
8182;27.101;100956
8183;27.104;98720
8184;27.107;101376
8185;27.111;96182
8186;27.114;101860
8187;27.117;107399
8188;27.121;98886
8189;27.124;103648
8190;27.127;101158
8191;27.131;118481
8192;27.134;85616
8193;27.137;102335
8194;27.140;102219
8195;27.144;97712
8196;27.147;102863
8197;27.150;107727
8198;27.154;94166
8199;27.157;110869
8200;27.160;102346
8201;27.164;99858
8202;27.167;106623
8203;27.170;101551
8204;27.174;99536
8205;27.177;99350
8206;27.180;98558
8207;27.183;97986
8208;27.187;98853
8209;27.190;95677
8210;27.193;103679
8211;27.197;100941
8212;27.200;100606
8213;27.203;97010
8214;27.207;96960
8215;27.210;98997
8216;27.213;103868
8217;27.217;95707
8218;27.220;90430
8219;27.223;94703
8220;27.226;106482
8221;27.230;96703
8222;27.233;102873
8223;27.236;100144
8224;27.240;100991
8225;27.243;97633
8226;27.246;95814
8227;27.250;102411
8228;27.253;107296
8229;27.256;98984
8230;27.259;96133
8231;27.263;102424
8232;27.266;98857
8233;27.269;108752
8234;27.273;103870
8235;27.276;95328
8236;27.279;95978
8237;27.283;98023
8238;27.286;99082
8239;27.289;100453
8240;27.293;99348
8241;27.296;94724
8242;27.299;96047
8243;27.302;104077
8244;27.306;100389
8245;27.309;109538
8246;27.313;97932
8247;27.316;104421
8248;27.319;103940
8249;27.322;98909
8250;27.326;99896
8251;27.329;95037
8252;27.332;97065
8253;27.336;100223
8254;27.339;96133
8255;27.342;100745
8256;27.346;100858
8257;27.349;105575
8258;27.352;100204
8259;27.356;101709
8260;27.359;96299
8261;27.362;97993
8262;27.365;95172
8263;27.369;104084
8264;27.372;90583
8265;27.375;99079
8266;27.379;103909
8267;27.382;100092
8268;27.385;101460
8269;27.389;105395
8270;27.392;96989
8271;27.395;103780
8272;27.398;104920
8273;27.402;98446
8274;27.405;109496
8275;27.408;101312
8276;27.412;100436
8277;27.415;102107
8278;27.418;91226
8279;27.422;106424
8280;27.425;96933
8281;27.428;106157
8282;27.432;100225
8283;27.435;106495
8284;27.438;97871
8285;27.441;99034
8286;27.445;98017
8287;27.448;98147
8288;27.451;94392
8289;27.455;91928
8290;27.458;106955
8291;27.461;107408
8292;27.465;102627
8293;27.468;106011
8294;27.471;106194
8295;27.474;97563
8296;27.478;97586
8297;27.481;92883
8298;27.484;100043
8299;27.488;109210
8300;27.491;92084
8301;27.494;103168
8302;27.498;100107
8303;27.501;100858
8304;27.504;98839
8305;27.508;107796
8306;27.511;97065
8307;27.514;95532
8308;27.517;96975
8309;27.521;94810
8310;27.524;89491
8311;27.527;98773
8312;27.531;96382
8313;27.534;99180
8314;27.537;101519
8315;27.541;95436
8316;27.544;99142
8317;27.547;93262
8318;27.551;95050
8319;27.554;101805
8320;27.557;94965
8321;27.561;95570
8322;27.564;100571
8323;27.567;102921
8324;27.571;98402
8325;27.574;101174
8326;27.577;102845
8327;27.580;103578
8328;27.584;94101
8329;27.587;97206
8330;27.590;99343
8331;27.594;102852
8332;27.597;90546
8333;27.600;95517
8334;27.604;93904
8335;27.607;97643
8336;27.610;99991
8337;27.613;96817
8338;27.617;103016
8339;27.620;97202
8340;27.623;97645
8341;27.627;103620
8342;27.630;98320
8343;27.633;95157
8344;27.637;99552
8345;27.640;102519
8346;27.643;98249
8347;27.647;99214
8348;27.650;94781
8349;27.653;94833
8350;27.656;98743
8351;27.660;100630
8352;27.663;96419
8353;27.666;104827
8354;27.670;100861
8355;27.673;92681
8356;27.676;105294
8357;27.680;100078
8358;27.683;99421
8359;27.686;93166
8360;27.690;92552
8361;27.693;93820
8362;27.696;100104
8363;27.699;98289
8364;27.703;96172
8365;27.706;94016
8366;27.709;95309
8367;27.713;97226
8368;27.716;102217
8369;27.719;97071
8370;27.723;104142
8371;27.726;101152
8372;27.729;103657
8373;27.732;102341
8374;27.736;97562
8375;27.739;105461
8376;27.742;102742
8377;27.746;95115
8378;27.749;100272
8379;27.752;101250
8380;27.756;98960
8381;27.759;104938
8382;27.762;100449
8383;27.766;98307
8384;27.769;92385
8385;27.772;97286
8386;27.775;101475
8387;27.779;104074
8388;27.782;100626
8389;27.785;103926
8390;27.789;104331
8391;27.792;94131
8392;27.795;107794
8393;27.799;97529
8394;27.802;105888
8395;27.805;104662
8396;27.809;92562
8397;27.812;99473
8398;27.815;94219
8399;27.819;96657
8400;27.822;95823
8401;27.825;101545
8402;27.828;100805
8403;27.832;108515
8404;27.835;102206
8405;27.838;99744
8406;27.842;96317
8407;27.845;97065
8408;27.848;97823
8409;27.852;96279
8410;27.855;92929
8411;27.858;101840
8412;27.862;98247
8413;27.865;98030
8414;27.868;96584
8415;27.871;99585
8416;27.875;104030
8417;27.878;98292
8418;27.881;94847
8419;27.885;100529
8420;27.888;94846
8421;27.891;99413
8422;27.895;100905
8423;27.898;105188
8424;27.901;95626
8425;27.905;106234
8426;27.908;97678
8427;27.911;95705
8428;27.914;99135
8429;27.918;103707
8430;27.921;99939
8431;27.924;95206
8432;27.928;98125
8433;27.931;96049
8434;27.934;101252
8435;27.938;101984
8436;27.941;103925
8437;27.944;92863
8438;27.947;98301
8439;27.951;101967
8440;27.954;97560
8441;27.957;97610
8442;27.961;98239
8443;27.964;102590
8444;27.967;99501
8445;27.971;98498
8446;27.974;107366
8447;27.977;96092
8448;27.981;100321
8449;27.984;90199
8450;27.987;93727
8451;27.990;91128
8452;27.994;93208
8453;27.997;98658
8454;28.000;98963
8455;28.004;105498
8456;28.007;105894
8457;28.010;105380
8458;28.014;103408
8459;28.017;103191
8460;28.020;105667
8461;28.024;95814
8462;28.027;102733
8463;28.030;95806
8464;28.033;94155
8465;28.037;99843
8466;28.040;102335
8467;28.043;104744
8468;28.047;102853
8469;28.050;104877
8470;28.053;95609
8471;28.057;106601
8472;28.060;105235
8473;28.063;93548
8474;28.067;99012
8475;28.070;93681
8476;28.073;97169
8477;28.077;96250
8478;28.080;95083
8479;28.083;102038
8480;28.086;103052
8481;28.090;97929
8482;28.093;100394
8483;28.096;100848
8484;28.100;101310
8485;28.103;96728
8486;28.106;100324
8487;28.110;105793
8488;28.113;98013
8489;28.116;110844
8490;28.120;96800
8491;28.123;107990
8492;28.126;98536
8493;28.129;94783
8494;28.133;94669
8495;28.136;92092
8496;28.139;94794
8497;28.143;98018
8498;28.146;103166
8499;28.149;105124
8500;28.153;105617
8501;28.156;94429
8502;28.159;108894
8503;28.162;96994
8504;28.166;102012
8505;28.169;99549
8506;28.172;100141
8507;28.176;95137
8508;28.179;98940
8509;28.182;99044
8510;28.186;107438
8511;28.189;95945
8512;28.192;93899
8513;28.196;104097
8514;28.199;101286
8515;28.202;103664
8516;28.205;99895
8517;28.209;96226
8518;28.212;101644
8519;28.215;98549
8520;28.219;98962
8521;28.222;95570
8522;28.225;97089
8523;28.229;100460
8524;28.232;104012
8525;28.235;106931
8526;28.239;100911
8527;28.242;101798
8528;28.245;106958
8529;28.248;97155
8530;28.252;106822
8531;28.255;95633
8532;28.258;95547
8533;28.262;99214
8534;28.265;105379
8535;28.268;101577
8536;28.272;101551
8537;28.275;100463
8538;28.278;98597
8539;28.281;100076
8540;28.285;90904
8541;28.288;99680
8542;28.291;99742
8543;28.295;94425
8544;28.298;101908
8545;28.301;96021
8546;28.305;90978
8547;28.308;96333
8548;28.311;99953
8549;28.315;95693
8550;28.318;99858
8551;28.321;100097
8552;28.325;99737
8553;28.328;101331
8554;28.331;102673
8555;28.335;96420
8556;28.338;96464
8557;28.341;102816
8558;28.344;101885
8559;28.348;95479
8560;28.351;96661
8561;28.354;100400
8562;28.358;96513
8563;28.361;87110
8564;28.364;93847
8565;28.368;93983
8566;28.371;97077
8567;28.374;98300
8568;28.377;101225
8569;28.381;101957
8570;28.384;102395
8571;28.387;95987
8572;28.391;96901
8573;28.394;100074
8574;28.397;97067
8575;28.401;93390
8576;28.404;97483
8577;28.407;96066
8578;28.411;93240
8579;28.414;98112
8580;28.417;104743
8581;28.420;100986
8582;28.424;102692
8583;28.427;103269
8584;28.430;99057
8585;28.434;101633
8586;28.437;103092
8587;28.440;99228
8588;28.444;98203
8589;28.447;101161
8590;28.450;96679
8591;28.454;102693
8592;28.457;104311
8593;28.460;94696
8594;28.463;103079
8595;28.467;94297
8596;28.470;101972
8597;28.473;103071
8598;28.477;102013
8599;28.480;99579
8600;28.483;105689
8601;28.487;105174
8602;28.490;100585
8603;28.493;89582
8604;28.496;101929
8605;28.500;98514
8606;28.503;100292
8607;28.506;97668
8608;28.510;97032
8609;28.513;101077
8610;28.516;102034
8611;28.520;100782
8612;28.523;101443
8613;28.526;100995
8614;28.530;96334
8615;28.533;96805
8616;28.536;90357
8617;28.539;100647
8618;28.543;102428
8619;28.546;94347
8620;28.549;93522
8621;28.553;98954
8622;28.556;100702
8623;28.559;97241
8624;28.563;101883
8625;28.566;100311
8626;28.569;90046
8627;28.573;103213
8628;28.576;99279
8629;28.579;98520
8630;28.583;107523
8631;28.586;98653
8632;28.589;100215
8633;28.593;94834
8634;28.596;97387
8635;28.599;96244
8636;28.602;97048
8637;28.606;96033
8638;28.609;90121
8639;28.612;98910
8640;28.616;103452
8641;28.619;93703
8642;28.622;100458
8643;28.626;98106
8644;28.629;101034
8645;28.632;93111
8646;28.635;93854
8647;28.639;95088
8648;28.642;95755
8649;28.645;96327
8650;28.649;102232
8651;28.652;101115
8652;28.655;99349
8653;28.659;100255
8654;28.662;97187
8655;28.665;94925
8656;28.669;98552
8657;28.672;103181
8658;28.675;101342
8659;28.678;101586
8660;28.682;85470
8661;28.685;98944
8662;28.688;95981
8663;28.692;96265
8664;28.695;92044
8665;28.698;100150
8666;28.702;100554
8667;28.705;91934
8668;28.708;96494
8669;28.711;89485
8670;28.715;94116
8671;28.718;94435
8672;28.721;98640
8673;28.725;94001
8674;28.728;94795
8675;28.731;105780
8676;28.735;93247
8677;28.738;101483
8678;28.741;90606
8679;28.745;103421
8680;28.748;98761
8681;28.751;89726
8682;28.754;97013
8683;28.758;104676
8684;28.761;98608
8685;28.764;104899
8686;28.768;100485
8687;28.771;95042
8688;28.774;100275
8689;28.778;105827
8690;28.781;96522
8691;28.784;92105
8692;28.788;98368
8693;28.791;96014
8694;28.794;105546
8695;28.797;95575
8696;28.801;92516
8697;28.804;103770
8698;28.808;99307
8699;28.811;100925
8700;28.814;103124
8701;28.817;101039
8702;28.821;94990
8703;28.824;99552
8704;28.827;97035
8705;28.831;103313
8706;28.834;103211
8707;28.837;99951
8708;28.841;97979
8709;28.844;105608
8710;28.847;97800
8711;28.850;103458
8712;28.854;107514
8713;28.857;99779
8714;28.860;96448
8715;28.864;95991
8716;28.867;98803
8717;28.870;99322
8718;28.874;100232
8719;28.877;95849
8720;28.880;86045
8721;28.884;96333
8722;28.887;102792
8723;28.890;104393
8724;28.893;94465
8725;28.897;97649
8726;28.900;109618
8727;28.903;104917
8728;28.907;96017
8729;28.910;94687
8730;28.913;93235
8731;28.917;109902
8732;28.920;98677
8733;28.923;104814
8734;28.927;96897
8735;28.930;100626
8736;28.933;98579
8737;28.936;97916
8738;28.940;104210
8739;28.943;98264
8740;28.946;103677
8741;28.950;95659
8742;28.953;98585
8743;28.956;95756
8744;28.960;99406
8745;28.963;102234
8746;28.966;97082
8747;28.969;96203
8748;28.973;106975
8749;28.976;101000
8750;28.979;106461
8751;28.983;95570
8752;28.986;96341
8753;28.989;101064
8754;28.993;99578
8755;28.996;104175
8756;28.999;97776
8757;29.003;102141
8758;29.006;97241
8759;29.009;99954
8760;29.012;96986
8761;29.016;100465
8762;29.019;101088
8763;29.022;103516
8764;29.026;96760
8765;29.029;98894
8766;29.032;93267
8767;29.036;99072
8768;29.039;101138
8769;29.042;96314
8770;29.045;100441
8771;29.049;100999
8772;29.052;106787
8773;29.056;97762
8774;29.059;90386
8775;29.062;102395
8776;29.065;94095
8777;29.069;96811
8778;29.072;97252
8779;29.075;95547
8780;29.079;99918
8781;29.082;103329
8782;29.085;98534
8783;29.089;99531
8784;29.092;87902
8785;29.095;101733
8786;29.099;93287
8787;29.102;93630
8788;29.105;93574
8789;29.108;101611
8790;29.112;100145
8791;29.115;94177
8792;29.118;92440
8793;29.122;98742
8794;29.125;103016
8795;29.128;103468
8796;29.132;96128
8797;29.135;99892
8798;29.138;102513
8799;29.142;98888
8800;29.145;101443
8801;29.148;98690
8802;29.151;109480
8803;29.155;100960
8804;29.158;96487
8805;29.161;100145
8806;29.165;104846
8807;29.168;94933
8808;29.171;93689
8809;29.175;93289
8810;29.178;94138
8811;29.181;103919
8812;29.184;98719
8813;29.188;91912
8814;29.191;99480
8815;29.194;90175
8816;29.198;102094
8817;29.201;105963
8818;29.204;97850
8819;29.208;100425
8820;29.211;102820
8821;29.214;102879
8822;29.218;106010
8823;29.221;102175
8824;29.224;95360
8825;29.227;96203
8826;29.231;98411
8827;29.234;93868
8828;29.237;103019
8829;29.241;104169
8830;29.244;100880
8831;29.247;102280
8832;29.251;98595
8833;29.254;101638
8834;29.257;99103
8835;29.261;110845
8836;29.264;88079
8837;29.267;98267
8838;29.270;95679
8839;29.274;99044
8840;29.277;102917
8841;29.280;103048
8842;29.284;101508
8843;29.287;102754
8844;29.290;102790
8845;29.294;97349
8846;29.297;98833
8847;29.300;97679
8848;29.303;90489
8849;29.307;109259
8850;29.310;98181
8851;29.314;102446
8852;29.317;90633
8853;29.320;100852
8854;29.323;102280
8855;29.327;106163
8856;29.330;96249
8857;29.333;98030
8858;29.337;96901
8859;29.340;100468
8860;29.343;105072
8861;29.347;93567
8862;29.350;99484
8863;29.353;100706
8864;29.357;96188
8865;29.360;107716
8866;29.363;99042
8867;29.366;99200
8868;29.370;95607
8869;29.373;99992
8870;29.376;100194
8871;29.380;95285
8872;29.383;94186
8873;29.386;100136
8874;29.390;99372
8875;29.393;94754
8876;29.396;96369
8877;29.399;97897
8878;29.403;100034
8879;29.406;103005
8880;29.409;92016
8881;29.413;103434
8882;29.416;97027
8883;29.419;92189
8884;29.423;98424
8885;29.426;98766
8886;29.429;97340
8887;29.433;98621
8888;29.436;91910
8889;29.439;93067
8890;29.442;105447
8891;29.446;99585
8892;29.449;96271
8893;29.452;93209
8894;29.456;107067
8895;29.459;97962
8896;29.462;98589
8897;29.466;102430
8898;29.469;104351
8899;29.472;99040
8900;29.476;104644
8901;29.479;95402
8902;29.482;100406
8903;29.485;94918
8904;29.489;100076
8905;29.492;99501
8906;29.495;100817
8907;29.499;95885
8908;29.502;101324
8909;29.505;105504
8910;29.509;99985
8911;29.512;102586
8912;29.515;102879
8913;29.518;97261
8914;29.522;92197
8915;29.525;97047
8916;29.528;102245
8917;29.532;97333
8918;29.535;96766
8919;29.538;92967
8920;29.542;95710
8921;29.545;94427
8922;29.548;105421
8923;29.552;95680
8924;29.555;108734
8925;29.558;103450
8926;29.562;98861
8927;29.565;97508
8928;29.568;98023
8929;29.572;97655
8930;29.575;96330
8931;29.578;96925
8932;29.582;99030
8933;29.585;95306
8934;29.588;101072
8935;29.591;102586
8936;29.595;99553
8937;29.598;100015
8938;29.601;96450
8939;29.605;93805
8940;29.608;92996
8941;29.611;103618
8942;29.615;91741
8943;29.618;98468
8944;29.621;101472
8945;29.624;98037
8946;29.628;101739
8947;29.631;99845
8948;29.634;94368
8949;29.638;93301
8950;29.641;96775
8951;29.644;100815
8952;29.648;105512
8953;29.651;95953
8954;29.654;101307
8955;29.658;99486
8956;29.661;96575
8957;29.664;96942
8958;29.667;96176
8959;29.671;101322
8960;29.674;96821
8961;29.677;98605
8962;29.681;96591
8963;29.684;88463
8964;29.687;101432
8965;29.691;98627
8966;29.694;94253
8967;29.697;96489
8968;29.701;94720
8969;29.704;94388
8970;29.707;97284
8971;29.710;100621
8972;29.714;96856
8973;29.717;102102
8974;29.720;97262
8975;29.724;110396
8976;29.727;104777
8977;29.730;105203
8978;29.734;97318
8979;29.737;102414
8980;29.740;93923
8981;29.743;102522
8982;29.747;101163
8983;29.750;99818
8984;29.753;97049
8985;29.757;98849
8986;29.760;106207
8987;29.763;99666
8988;29.767;108802
8989;29.770;97840
8990;29.773;105985
8991;29.777;99544
8992;29.780;106257
8993;29.783;100532
8994;29.786;93111
8995;29.790;101923
8996;29.793;100274
8997;29.796;100617
8998;29.800;97281
8999;29.803;93512
9000;29.806;93724
9001;29.810;89554
9002;29.813;100052
9003;29.816;99886
9004;29.820;100285
9005;29.823;92132
9006;29.826;93069
9007;29.830;100213
9008;29.833;100328
9009;29.836;98479
9010;29.839;96813
9011;29.843;106859
9012;29.846;97478
9013;29.849;100132
9014;29.853;102953
9015;29.856;90521
9016;29.859;99949
9017;29.863;92112
9018;29.866;98438
9019;29.869;100156
9020;29.873;104929
9021;29.876;104933
9022;29.879;95407
9023;29.882;99003
9024;29.886;89092
9025;29.889;95343
9026;29.892;94685
9027;29.896;96796
9028;29.899;104132
9029;29.902;95473
9030;29.906;99996
9031;29.909;95831
9032;29.912;97457
9033;29.916;93015
9034;29.919;102213
9035;29.922;93583
9036;29.925;101942
9037;29.929;103422
9038;29.932;108733
9039;29.935;95426
9040;29.939;98237
9041;29.942;99446
9042;29.945;99350
9043;29.949;91815
9044;29.952;102643
9045;29.955;99520
9046;29.958;102396
9047;29.962;104883
9048;29.965;102983
9049;29.968;100216
9050;29.972;97233
9051;29.975;105692
9052;29.978;99721
9053;29.982;99606
9054;29.985;101693
9055;29.988;98887
9056;29.992;103682
9057;29.995;93413
9058;29.998;91648
9059;30.001;101250
9060;30.005;96293
9061;30.008;106703
9062;30.011;94028
9063;30.015;102513
9064;30.018;98069
9065;30.021;98355
9066;30.025;101189
9067;30.028;93904
9068;30.031;96345
9069;30.035;111261
9070;30.038;99418
9071;30.041;105016
9072;30.044;97800
9073;30.048;99319
9074;30.051;95622
9075;30.054;100907
9076;30.058;98400
9077;30.061;94429
9078;30.064;96336
9079;30.068;91251
9080;30.071;92443
9081;30.074;94435
9082;30.078;108001
9083;30.081;101329
9084;30.084;97737
9085;30.088;97092
9086;30.091;90358
9087;30.094;102710
9088;30.097;107341
9089;30.101;98275
9090;30.104;95457
9091;30.107;100505
9092;30.111;103076
9093;30.114;104478
9094;30.117;100789
9095;30.121;107122
9096;30.124;94245
9097;30.127;99846
9098;30.131;97792
9099;30.134;99529
9100;30.137;96034
9101;30.140;102423
9102;30.144;99883
9103;30.147;97052
9104;30.150;99205
9105;30.154;96997
9106;30.157;91952
9107;30.160;96610
9108;30.164;96519
9109;30.167;105213
9110;30.170;102103
9111;30.173;95189
9112;30.177;101366
9113;30.180;91479
9114;30.183;98908
9115;30.187;99776
9116;30.190;105345
9117;30.193;99036
9118;30.197;96259
9119;30.200;87337
9120;30.203;99526
9121;30.207;105020
9122;30.210;103618
9123;30.213;97595
9124;30.216;98664
9125;30.220;93421
9126;30.223;94470
9127;30.226;96669
9128;30.230;98962
9129;30.233;97549
9130;30.236;93343
9131;30.240;94394
9132;30.243;107345
9133;30.246;101722
9134;30.250;96989
9135;30.253;96355
9136;30.256;99285
9137;30.259;104269
9138;30.263;98686
9139;30.266;102159
9140;30.269;100633
9141;30.273;101392
9142;30.276;106579
9143;30.279;98691
9144;30.283;95262
9145;30.286;98293
9146;30.289;106100
9147;30.292;99807
9148;30.296;91433
9149;30.299;100481
9150;30.302;106096
9151;30.306;93354
9152;30.309;99039
9153;30.312;96756
9154;30.316;110087
9155;30.319;103230
9156;30.322;105540
9157;30.326;98618
9158;30.329;105917
9159;30.332;102606
9160;30.336;102029
9161;30.339;96638
9162;30.342;97276
9163;30.346;107708
9164;30.349;96089
9165;30.352;99430
9166;30.355;98861
9167;30.359;105747
9168;30.362;110554
9169;30.365;98265
9170;30.369;103985
9171;30.372;89996
9172;30.375;99145
9173;30.379;98898
9174;30.382;100621
9175;30.385;99788
9176;30.388;94017
9177;30.392;95292
9178;30.395;92637
9179;30.398;101483
9180;30.402;103640
9181;30.405;94990
9182;30.408;99709
9183;30.412;93784
9184;30.415;95112
9185;30.418;109473
9186;30.422;99919
9187;30.425;97891
9188;30.428;94410
9189;30.431;109211
9190;30.435;100689
9191;30.438;98562
9192;30.441;94636
9193;30.445;97999
9194;30.448;97698
9195;30.451;96653
9196;30.455;95450
9197;30.458;101031
9198;30.461;99281
9199;30.465;94349
9200;30.468;102895
9201;30.471;99612
9202;30.474;101373
9203;30.478;101452
9204;30.481;95872
9205;30.484;100885
9206;30.488;93732
9207;30.491;103322
9208;30.494;93083
9209;30.498;97420
9210;30.501;103003
9211;30.504;94265
9212;30.507;105148
9213;30.511;104920
9214;30.514;101344
9215;30.517;94970
9216;30.521;96946
9217;30.524;99698
9218;30.527;88494
9219;30.531;102988
9220;30.534;101383
9221;30.537;95186
9222;30.541;100821
9223;30.544;97382
9224;30.547;91118
9225;30.550;94424
9226;30.554;98581
9227;30.557;104266
9228;30.561;98624
9229;30.564;95761
9230;30.567;95723
9231;30.570;102090
9232;30.574;90733
9233;30.577;107215
9234;30.580;93720
9235;30.584;100125
9236;30.587;93067
9237;30.590;95230
9238;30.594;97189
9239;30.597;99612
9240;30.600;98666
9241;30.604;91727
9242;30.607;101297
9243;30.610;95544
9244;30.613;96617
9245;30.617;106494
9246;30.620;91245
9247;30.623;95473
9248;30.627;96420
9249;30.630;108984
9250;30.633;98557
9251;30.637;102442
9252;30.640;99879
9253;30.643;101383
9254;30.646;99699
9255;30.650;99391
9256;30.653;103159
9257;30.656;106320
9258;30.660;103806
9259;30.663;97248
9260;30.666;98295
9261;30.670;98367
9262;30.673;101628
9263;30.676;94985
9264;30.680;92929
9265;30.683;89544
9266;30.686;93819
9267;30.689;96428
9268;30.693;104961
9269;30.696;94593
9270;30.699;91081
9271;30.703;103398
9272;30.706;92456
9273;30.709;98204
9274;30.713;103678
9275;30.716;99810
9276;30.719;98977
9277;30.722;96468
9278;30.726;97533
9279;30.729;102750
9280;30.732;97794
9281;30.736;90087
9282;30.739;90909
9283;30.742;104723
9284;30.746;93886
9285;30.749;96302
9286;30.752;105713
9287;30.756;97632
9288;30.759;91903
9289;30.762;94520
9290;30.765;96005
9291;30.769;97359
9292;30.772;96241
9293;30.775;105324
9294;30.779;97294
9295;30.782;87967
9296;30.785;96077
9297;30.789;105584
9298;30.792;95828
9299;30.795;95488
9300;30.799;110526
9301;30.802;98074
9302;30.805;97300
9303;30.809;93403
9304;30.812;101658
9305;30.815;101522
9306;30.819;95091
9307;30.822;92172
9308;30.825;95457
9309;30.828;98259
9310;30.832;97516
9311;30.835;97877
9312;30.838;98213
9313;30.842;93017
9314;30.845;104327
9315;30.848;95142
9316;30.852;100943
9317;30.855;96302
9318;30.858;98842
9319;30.861;103462
9320;30.865;96353
9321;30.868;105176
9322;30.871;92699
9323;30.875;93538
9324;30.878;98322
9325;30.881;97385
9326;30.885;93838
9327;30.888;92966
9328;30.891;91518
9329;30.895;96576
9330;30.898;99801
9331;30.901;96111
9332;30.904;92321
9333;30.908;96826
9334;30.911;92786
9335;30.914;99961
9336;30.918;101080
9337;30.921;96488
9338;30.924;96749
9339;30.928;92549
9340;30.931;104388
9341;30.934;95459
9342;30.938;107789
9343;30.941;94307
9344;30.944;99315
9345;30.947;99078
9346;30.951;101503
9347;30.954;92142
9348;30.957;91081
9349;30.961;96813
9350;30.964;112693
9351;30.967;88430
9352;30.971;99686
9353;30.974;101177
9354;30.977;104656
9355;30.980;91847
9356;30.984;94912
9357;30.987;89752
9358;30.990;92863
9359;30.994;97458
9360;30.997;91000
9361;31.000;102757
9362;31.004;99517
9363;31.007;96328
9364;31.010;98821
9365;31.014;96751
9366;31.017;102750
9367;31.020;100112
9368;31.023;101752
9369;31.027;91960
9370;31.030;98961
9371;31.033;102055
9372;31.037;100284
9373;31.040;91466
9374;31.043;95085
9375;31.047;101851
9376;31.050;104945
9377;31.053;105262
9378;31.057;104637
9379;31.060;94902
9380;31.063;105682
9381;31.067;97367
9382;31.070;101272
9383;31.073;98500
9384;31.076;95139
9385;31.080;91497
9386;31.083;102168
9387;31.086;95179
9388;31.090;94610
9389;31.093;91639
9390;31.096;95449
9391;31.100;100977
9392;31.103;96850
9393;31.106;97529
9394;31.110;101949
9395;31.113;101929
9396;31.116;93381
9397;31.119;96851
9398;31.123;99650
9399;31.126;94580
9400;31.129;98711
9401;31.133;89887
9402;31.136;93632
9403;31.139;96426
9404;31.143;102087
9405;31.146;105236
9406;31.149;105438
9407;31.153;102358
9408;31.156;99985
9409;31.159;96757
9410;31.162;98174
9411;31.166;99838
9412;31.169;97827
9413;31.172;94538
9414;31.176;100131
9415;31.179;99595
9416;31.182;100401
9417;31.186;92922
9418;31.189;100049
9419;31.192;91916
9420;31.195;91785
9421;31.199;103059
9422;31.202;94310
9423;31.205;95849
9424;31.209;101589
9425;31.212;103148
9426;31.215;92663
9427;31.219;96473
9428;31.222;97913
9429;31.225;92158
9430;31.229;93801
9431;31.232;97239
9432;31.235;92860
9433;31.238;95931
9434;31.242;99118
9435;31.245;99730
9436;31.248;109873
9437;31.252;98881
9438;31.255;102146
9439;31.258;95289
9440;31.262;90010
9441;31.265;100112
9442;31.268;103290
9443;31.272;97552
9444;31.275;104015
9445;31.278;99130
9446;31.281;91690
9447;31.285;98946
9448;31.288;100997
9449;31.291;91220
9450;31.295;96020
9451;31.298;101560
9452;31.301;107217
9453;31.305;101518
9454;31.308;102206
9455;31.311;96697
9456;31.315;96787
9457;31.318;93343
9458;31.321;98063
9459;31.325;103899
9460;31.328;104678
9461;31.331;104411
9462;31.334;101398
9463;31.338;90004
9464;31.341;103427
9465;31.344;104362
9466;31.348;91533
9467;31.351;99831
9468;31.354;97989
9469;31.358;102002
9470;31.361;94787
9471;31.364;98803
9472;31.368;103531
9473;31.371;96701
9474;31.374;89184
9475;31.377;100590
9476;31.381;90159
9477;31.384;100428
9478;31.387;102628
9479;31.391;93306
9480;31.394;102481
9481;31.397;93786
9482;31.401;93019
9483;31.404;109457
9484;31.407;103206
9485;31.410;102748
9486;31.414;98872
9487;31.417;100699
9488;31.420;98998
9489;31.424;90293
9490;31.427;90960
9491;31.430;93332
9492;31.434;95402
9493;31.437;106284
9494;31.440;99099
9495;31.444;97046
9496;31.447;94094
9497;31.450;93686
9498;31.453;94397
9499;31.457;96131
9500;31.460;101997
9501;31.463;105305
9502;31.467;97939
9503;31.470;100857
9504;31.473;98263
9505;31.477;100824
9506;31.480;96410
9507;31.483;97468
9508;31.487;94206
9509;31.490;96377
9510;31.493;102284
9511;31.496;99197
9512;31.500;93794
9513;31.503;97799
9514;31.506;94740
9515;31.510;88143
9516;31.513;100991
9517;31.516;97636
9518;31.520;91718
9519;31.523;98221
9520;31.526;91061
9521;31.529;90003
9522;31.533;90427
9523;31.536;94799
9524;31.539;94797
9525;31.543;100577
9526;31.546;99756
9527;31.549;83855
9528;31.553;100066
9529;31.556;101204
9530;31.559;93916
9531;31.563;96029
9532;31.566;99341
9533;31.569;99165
9534;31.573;102993
9535;31.576;94596
9536;31.579;94805
9537;31.583;101576
9538;31.586;93175
9539;31.589;94517
9540;31.592;98183
9541;31.596;100750
9542;31.599;98602
9543;31.602;94323
9544;31.606;103767
9545;31.609;101412
9546;31.612;91002
9547;31.616;94348
9548;31.619;99787
9549;31.622;101259
9550;31.626;90125
9551;31.629;102974
9552;31.632;96777
9553;31.635;91362
9554;31.639;102899
9555;31.642;91905
9556;31.645;98410
9557;31.649;102597
9558;31.652;107603
9559;31.655;97206
9560;31.659;95387
9561;31.662;96783
9562;31.665;100505
9563;31.668;97897
9564;31.672;92129
9565;31.675;95758
9566;31.678;93077
9567;31.682;94473
9568;31.685;99855
9569;31.688;104503
9570;31.692;94296
9571;31.695;94468
9572;31.698;99567
9573;31.702;96948
9574;31.705;97988
9575;31.708;98427
9576;31.711;95279
9577;31.715;97406
9578;31.718;92854
9579;31.721;96804
9580;31.725;94940
9581;31.728;98993
9582;31.731;99471
9583;31.735;97129
9584;31.738;93563
9585;31.741;110069
9586;31.744;103420
9587;31.748;100276
9588;31.751;85675
9589;31.754;103961
9590;31.758;94133
9591;31.761;95391
9592;31.764;99746
9593;31.768;97430
9594;31.771;85815
9595;31.774;90761
9596;31.778;95221
9597;31.781;98669
9598;31.784;95221
9599;31.787;108292
9600;31.791;101466
9601;31.794;100317
9602;31.797;100526
9603;31.801;98257
9604;31.804;103690
9605;31.807;101366
9606;31.811;98519
9607;31.814;97644
9608;31.817;99349
9609;31.821;100922
9610;31.824;101982
9611;31.827;98068
9612;31.831;97268
9613;31.834;95498
9614;31.837;96739
9615;31.841;102296
9616;31.844;99431
9617;31.847;101405
9618;31.850;90174
9619;31.854;96206
9620;31.857;105314
9621;31.860;101962
9622;31.864;95064
9623;31.867;89256
9624;31.870;89883
9625;31.874;94495
9626;31.877;95454
9627;31.880;92881
9628;31.883;94891
9629;31.887;96299
9630;31.890;102122
9631;31.893;95961
9632;31.897;106728
9633;31.900;91732
9634;31.903;95746
9635;31.907;101620
9636;31.910;95457
9637;31.913;105240
9638;31.917;97255
9639;31.920;102865
9640;31.923;102456
9641;31.926;96211
9642;31.930;103859
9643;31.933;93795
9644;31.936;94993
9645;31.940;96147
9646;31.943;94028
9647;31.946;102085
9648;31.950;98976
9649;31.953;98987
9650;31.956;100655
9651;31.959;105295
9652;31.963;94038
9653;31.966;99794
9654;31.969;91538
9655;31.973;96225
9656;31.976;95571
9657;31.979;91871
9658;31.983;94086
9659;31.986;94057
9660;31.989;93723
9661;31.993;96627
9662;31.996;100576
9663;31.999;98012
9664;32.002;88555
9665;32.006;97562
9666;32.009;93610
9667;32.012;103084
9668;32.016;94249
9669;32.019;97540
9670;32.022;101426
9671;32.026;104286
9672;32.029;96050
9673;32.032;100819
9674;32.036;105294
9675;32.039;96976
9676;32.042;95123
9677;32.045;100696
9678;32.049;96616
9679;32.052;97879
9680;32.055;98991
9681;32.059;98257
9682;32.062;105495
9683;32.065;100618
9684;32.069;95742
9685;32.072;103582
9686;32.075;104698
9687;32.079;100490
9688;32.082;97865
9689;32.085;89596
9690;32.089;107590
9691;32.092;99104
9692;32.095;98792
9693;32.098;90057
9694;32.102;89709
9695;32.105;102780
9696;32.108;97697
9697;32.112;90581
9698;32.115;100934
9699;32.118;91511
9700;32.122;99711
9701;32.125;101074
9702;32.128;100996
9703;32.132;94657
9704;32.135;100687
9705;32.138;96346
9706;32.141;91652
9707;32.145;93405
9708;32.148;98093
9709;32.151;102662
9710;32.155;94570
9711;32.158;97115
9712;32.161;94864
9713;32.165;85931
9714;32.168;103523
9715;32.171;95670
9716;32.175;97878
9717;32.178;104038
9718;32.181;101296
9719;32.184;106078
9720;32.188;99007
9721;32.191;95665
9722;32.194;93863
9723;32.198;98803
9724;32.201;98876
9725;32.204;106642
9726;32.208;91933
9727;32.211;99816
9728;32.214;99660
9729;32.218;94161
9730;32.221;95001
9731;32.224;91924
9732;32.227;96618
9733;32.231;93789
9734;32.234;94559
9735;32.237;106896
9736;32.241;96043
9737;32.244;104855
9738;32.247;89636
9739;32.251;90529
9740;32.254;107337
9741;32.257;96309
9742;32.260;99935
9743;32.264;93384
9744;32.267;101695
9745;32.270;99458
9746;32.274;94130
9747;32.277;103298
9748;32.280;98861
9749;32.284;99660
9750;32.287;101082
9751;32.290;102121
9752;32.294;95199
9753;32.297;100854
9754;32.300;97742
9755;32.303;103806
9756;32.307;98573
9757;32.310;100808
9758;32.314;101606
9759;32.317;100416
9760;32.320;99476
9761;32.323;91449
9762;32.327;97693
9763;32.330;95140
9764;32.333;100544
9765;32.337;97679
9766;32.340;99863
9767;32.343;96349
9768;32.347;100223
9769;32.350;97380
9770;32.353;92779
9771;32.356;99805
9772;32.360;97702
9773;32.363;98463
9774;32.366;93737
9775;32.370;92847
9776;32.373;89498
9777;32.376;91859
9778;32.380;96726
9779;32.383;100495
9780;32.386;94202
9781;32.390;100916
9782;32.393;100709
9783;32.396;83274
9784;32.399;97405
9785;32.403;93173
9786;32.406;103043
9787;32.409;96252
9788;32.413;91292
9789;32.416;105146
9790;32.419;89660
9791;32.423;93464
9792;32.426;90378
9793;32.429;96559
9794;32.433;96060
9795;32.436;99185
9796;32.439;94034
9797;32.442;99792
9798;32.446;91768
9799;32.449;98460
9800;32.452;98324
9801;32.456;100185
9802;32.459;96625
9803;32.462;97943
9804;32.466;90068
9805;32.469;105399
9806;32.472;95269
9807;32.475;100945
9808;32.479;85532
9809;32.482;91689
9810;32.485;104340
9811;32.489;101240
9812;32.492;93762
9813;32.495;97496
9814;32.499;89475
9815;32.502;94886
9816;32.505;104846
9817;32.509;104793
9818;32.512;101338
9819;32.515;93598
9820;32.518;99265
9821;32.522;101835
9822;32.525;102125
9823;32.528;93854
9824;32.532;94312
9825;32.535;98439
9826;32.538;94505
9827;32.542;95656
9828;32.545;94952
9829;32.548;91551
9830;32.552;94888
9831;32.555;95579
9832;32.558;97311
9833;32.562;101636
9834;32.565;91772
9835;32.568;102073
9836;32.572;104392
9837;32.575;93816
9838;32.578;103384
9839;32.581;92704
9840;32.585;97638
9841;32.588;91910
9842;32.591;97493
9843;32.595;99498
9844;32.598;101590
9845;32.601;100686
9846;32.605;96770
9847;32.608;94032
9848;32.611;103621
9849;32.614;99616
9850;32.618;94994
9851;32.621;92235
9852;32.624;96224
9853;32.628;103390
9854;32.631;95976
9855;32.634;102474
9856;32.638;90334
9857;32.641;95936
9858;32.644;93817
9859;32.648;100210
9860;32.651;97566
9861;32.654;102493
9862;32.657;93792
9863;32.661;99393
9864;32.664;105514
9865;32.667;105174
9866;32.671;94294
9867;32.674;101415
9868;32.677;95970
9869;32.681;99694
9870;32.684;89716
9871;32.687;91512
9872;32.690;84008
9873;32.694;98567
9874;32.697;102262
9875;32.700;92881
9876;32.704;102913
9877;32.707;101316
9878;32.710;99630
9879;32.714;95084
9880;32.717;105754
9881;32.720;92949
9882;32.724;95539
9883;32.727;99222
9884;32.730;94770
9885;32.733;90763
9886;32.737;99324
9887;32.740;90463
9888;32.743;96360
9889;32.747;91188
9890;32.750;99310
9891;32.753;98032
9892;32.757;96399
9893;32.760;93804
9894;32.763;101732
9895;32.767;98370
9896;32.770;101175
9897;32.773;92284
9898;32.776;96939
9899;32.780;102011
9900;32.783;101681
9901;32.786;93670
9902;32.790;87936
9903;32.793;94271
9904;32.796;96613
9905;32.800;98156
9906;32.803;90029
9907;32.806;93982
9908;32.810;101077
9909;32.813;94705
9910;32.816;113603
9911;32.820;105608
9912;32.823;98353
9913;32.826;93294
9914;32.829;97041
9915;32.833;104357
9916;32.836;98092
9917;32.839;101086
9918;32.843;97492
9919;32.846;98099
9920;32.849;98350
9921;32.853;94010
9922;32.856;104115
9923;32.859;99085
9924;32.863;92912
9925;32.866;97816
9926;32.869;102873
9927;32.872;96329
9928;32.876;104438
9929;32.879;98350
9930;32.882;93150
9931;32.886;99009
9932;32.889;104165
9933;32.892;97992
9934;32.896;101149
9935;32.899;97444
9936;32.902;98333
9937;32.906;98184
9938;32.909;104174
9939;32.912;99692
9940;32.915;100944
9941;32.919;95946
9942;32.922;90526
9943;32.925;95791
9944;32.929;101230
9945;32.932;100822
9946;32.935;91494
9947;32.939;94598
9948;32.942;90552
9949;32.945;91481
9950;32.948;93597
9951;32.952;95755
9952;32.955;92926
9953;32.958;96076
9954;32.962;99386
9955;32.965;90417
9956;32.968;95760
9957;32.972;100687
9958;32.975;97360
9959;32.978;102598
9960;32.982;95330
9961;32.985;102596
9962;32.988;91215
9963;32.991;103111
9964;32.995;105147
9965;32.998;95739
9966;33.001;94703
9967;33.005;94773
9968;33.008;103958
9969;33.011;90909
9970;33.015;87239
9971;33.018;103083
9972;33.021;93757
9973;33.024;100678
9974;33.028;87089
9975;33.031;96441
9976;33.034;108031
9977;33.038;100301
9978;33.041;94274
9979;33.044;91834
9980;33.048;99500
9981;33.051;95197
9982;33.054;107810
9983;33.058;99237
9984;33.061;94463
9985;33.064;94952
9986;33.068;100202
9987;33.071;103476
9988;33.074;110154
9989;33.078;96827
9990;33.081;107174
9991;33.084;104320
9992;33.087;106417
9993;33.091;98669
9994;33.094;104699
9995;33.097;94019
9996;33.101;101856
9997;33.104;106607
9998;33.107;98761
9999;33.111;100148
10000;33.114;97625
10001;33.117;99607
10002;33.121;97247
10003;33.124;103833
10004;33.127;97099
10005;33.130;93741
10006;33.134;101657
10007;33.137;100655
10008;33.140;97653
10009;33.144;97900
10010;33.147;96125
10011;33.150;94042
10012;33.154;89158
10013;33.157;97699
10014;33.160;91467
10015;33.163;107187
10016;33.167;97378
10017;33.170;99902
10018;33.173;104532
10019;33.177;96084
10020;33.180;99817
10021;33.183;101453
10022;33.187;91438
10023;33.190;103649
10024;33.193;92594
10025;33.197;97606
10026;33.200;100559
10027;33.203;102335
10028;33.206;92065
10029;33.210;99166
10030;33.213;92073
10031;33.216;103803
10032;33.220;93707
10033;33.223;88631
10034;33.226;96046
10035;33.230;94971
10036;33.233;104432
10037;33.236;102531
10038;33.239;101259
10039;33.243;103344
10040;33.246;97945
10041;33.249;88747
10042;33.253;94705
10043;33.256;98486
10044;33.259;98957
10045;33.263;94528
10046;33.266;104761
10047;33.269;101678
10048;33.273;95907
10049;33.276;98349
10050;33.279;100937
10051;33.282;94795
10052;33.286;100654
10053;33.289;88292
10054;33.292;109394
10055;33.296;98070
10056;33.299;104432
10057;33.302;102432
10058;33.306;100757
10059;33.309;95036
10060;33.312;96652
10061;33.316;100823
10062;33.319;103093
10063;33.322;94088
10064;33.326;92851
10065;33.329;96759
10066;33.332;109590
10067;33.336;89497
10068;33.339;89696
10069;33.342;93421
10070;33.345;99509
10071;33.349;103390
10072;33.352;90815
10073;33.355;90937
10074;33.359;96573
10075;33.362;101395
10076;33.365;95524
10077;33.369;104149
10078;33.372;95891
10079;33.375;98956
10080;33.378;105227
10081;33.382;90288
10082;33.385;103453
10083;33.388;98315
10084;33.392;105993
10085;33.395;100969
10086;33.398;97864
10087;33.402;93993
10088;33.405;92583
10089;33.408;98297
10090;33.412;97198
10091;33.415;99999
10092;33.418;99547
10093;33.421;93202
10094;33.425;98596
10095;33.428;102301
10096;33.431;103909
10097;33.435;96736
10098;33.438;97821
10099;33.441;95560
10100;33.445;92984
10101;33.448;107539
10102;33.451;100004
10103;33.455;102356
10104;33.458;102566
10105;33.461;97361
10106;33.464;96377
10107;33.468;94809
10108;33.471;93316
10109;33.474;98801
10110;33.478;95777
10111;33.481;91146
10112;33.484;96238
10113;33.488;103420
10114;33.491;96992
10115;33.494;97610
10116;33.497;94132
10117;33.501;104196
10118;33.504;99540
10119;33.507;92245
10120;33.511;89144
10121;33.514;102466
10122;33.517;100662
10123;33.521;103278
10124;33.524;99558
10125;33.527;94640
10126;33.531;101535
10127;33.534;95988
10128;33.537;99067
10129;33.540;97531
10130;33.544;94685
10131;33.547;99771
10132;33.550;99358
10133;33.554;100939
10134;33.557;95950
10135;33.560;99532
10136;33.564;96551
10137;33.567;105935
10138;33.570;97098
10139;33.574;100105
10140;33.577;103213
10141;33.580;86883
10142;33.584;98299
10143;33.587;93679
10144;33.590;103048
10145;33.593;99709
10146;33.597;90350
10147;33.600;103558
10148;33.603;90786
10149;33.607;92841
10150;33.610;91023
10151;33.613;94262
10152;33.617;99650
10153;33.620;98272
10154;33.623;89040
10155;33.627;92138
10156;33.630;94005
10157;33.633;100021
10158;33.636;93988
10159;33.640;103106
10160;33.643;90475
10161;33.646;101310
10162;33.650;97050
10163;33.653;96227
10164;33.656;105784
10165;33.660;99016
10166;33.663;101149
10167;33.666;90156
10168;33.670;99089
10169;33.673;97549
10170;33.676;97734
10171;33.679;101380
10172;33.683;105353
10173;33.686;95326
10174;33.689;102264
10175;33.693;104327
10176;33.696;96479
10177;33.699;91379
10178;33.703;96403
10179;33.706;103331
10180;33.709;92307
10181;33.712;92421
10182;33.716;98299
10183;33.719;89898
10184;33.722;100450
10185;33.726;102125
10186;33.729;97684
10187;33.732;95499
10188;33.736;99978
10189;33.739;89132
10190;33.742;99359
10191;33.746;101862
10192;33.749;102583
10193;33.752;95317
10194;33.755;89978
10195;33.759;91541
10196;33.762;101721
10197;33.765;100548
10198;33.769;102985
10199;33.772;88000
10200;33.775;110730
10201;33.779;99303
10202;33.782;101116
10203;33.785;102842
10204;33.789;96839
10205;33.792;98277
10206;33.795;102331
10207;33.798;109314
10208;33.802;99549
10209;33.805;99564
10210;33.809;96019
10211;33.812;94994
10212;33.815;96654
10213;33.818;93005
10214;33.822;103187
10215;33.825;103940
10216;33.828;100073
10217;33.832;101370
10218;33.835;97008
10219;33.838;96571
10220;33.842;95345
10221;33.845;97405
10222;33.848;103332
10223;33.851;94348
10224;33.855;94597
10225;33.858;95160
10226;33.861;101209
10227;33.865;95584
10228;33.868;98447
10229;33.871;98523
10230;33.875;97232
10231;33.878;98384
10232;33.881;104641
10233;33.885;90201
10234;33.888;107859
10235;33.891;98058
10236;33.894;94280
10237;33.898;90778
10238;33.901;98067
10239;33.904;97099
10240;33.908;100027
10241;33.911;99822
10242;33.914;102592
10243;33.918;96901
10244;33.921;96054
10245;33.924;92266
10246;33.927;99660
10247;33.931;104466
10248;33.934;96592
10249;33.937;97654
10250;33.941;92263
10251;33.944;95017
10252;33.947;100565
10253;33.951;97096
10254;33.954;102912
10255;33.957;98244
10256;33.961;104308
10257;33.964;102055
10258;33.967;99806
10259;33.970;101886
10260;33.974;98911
10261;33.977;100703
10262;33.980;97387
10263;33.984;94298
10264;33.987;100198
10265;33.990;90080
10266;33.994;105186
10267;33.997;95544
10268;34.000;104622
10269;34.004;101509
10270;34.007;94640
10271;34.010;98332
10272;34.013;104706
10273;34.017;92383
10274;34.020;95360
10275;34.023;100872
10276;34.027;91462
10277;34.030;97524
10278;34.033;99375
10279;34.037;95077
10280;34.040;101761
10281;34.043;94102
10282;34.046;105563
10283;34.050;96523
10284;34.053;99353
10285;34.056;94063
10286;34.060;112015
10287;34.063;107591
10288;34.066;92369
10289;34.070;103721
10290;34.073;102038
10291;34.076;96958
10292;34.080;102210
10293;34.083;97375
10294;34.086;91678
10295;34.090;101488
10296;34.093;102086
10297;34.096;101024
10298;34.100;98493
10299;34.103;96273
10300;34.106;95022
10301;34.109;93021
10302;34.113;93822
10303;34.116;94914
10304;34.119;102976
10305;34.123;90492
10306;34.126;94924
10307;34.129;102579
10308;34.133;103189
10309;34.136;102776
10310;34.139;99639
10311;34.143;94453
10312;34.146;105839
10313;34.149;95992
10314;34.152;98467
10315;34.156;95555
10316;34.159;96558
10317;34.162;95681
10318;34.166;98043
10319;34.169;100543
10320;34.172;96866
10321;34.176;98271
10322;34.179;89782
10323;34.182;109214
10324;34.185;107123
10325;34.189;95075
10326;34.192;94324
10327;34.195;103337
10328;34.199;93141
10329;34.202;100454
10330;34.205;95068
10331;34.209;94877
10332;34.212;99917
10333;34.215;86118
10334;34.219;103144
10335;34.222;98262
10336;34.225;97557
10337;34.228;95650
10338;34.232;99338
10339;34.235;96610
10340;34.238;105445
10341;34.242;100570
10342;34.245;91880
10343;34.248;97181
10344;34.252;99653
10345;34.255;96701
10346;34.258;98666
10347;34.261;99002
10348;34.265;99075
10349;34.268;100821
10350;34.271;88239
10351;34.275;95988
10352;34.278;95893
10353;34.281;90413
10354;34.285;103400
10355;34.288;94733
10356;34.291;94530
10357;34.295;99825
10358;34.298;98767
10359;34.301;92727
10360;34.304;99055
10361;34.308;101164
10362;34.311;100811
10363;34.315;96082
10364;34.318;100751
10365;34.321;91374
10366;34.324;101566
10367;34.328;101438
10368;34.331;99094
10369;34.334;100397
10370;34.338;98358
10371;34.341;96816
10372;34.344;94847
10373;34.348;98697
10374;34.351;92797
10375;34.354;101577
10376;34.358;104049
10377;34.361;94020
10378;34.364;93739
10379;34.367;94903
10380;34.371;101103
10381;34.374;97012
10382;34.377;110006
10383;34.381;86122
10384;34.384;100881
10385;34.387;103088
10386;34.391;97997
10387;34.394;95432
10388;34.397;101561
10389;34.401;99114
10390;34.404;99756
10391;34.407;94747
10392;34.410;91436
10393;34.414;96371
10394;34.417;96062
10395;34.420;102209
10396;34.424;96905
10397;34.427;90830
10398;34.430;90263
10399;34.434;98161
10400;34.437;101112
10401;34.440;94458
10402;34.443;102459
10403;34.447;93420
10404;34.450;98808
10405;34.453;100229
10406;34.457;104876
10407;34.460;96893
10408;34.463;102611
10409;34.467;101534
10410;34.470;100444
10411;34.473;102081
10412;34.477;96424
10413;34.480;93749
10414;34.483;103020
10415;34.486;99087
10416;34.490;95208
10417;34.493;100494
10418;34.496;97570
10419;34.500;99742
10420;34.503;97549
10421;34.506;101029
10422;34.510;100798
10423;34.513;95963
10424;34.516;103447
10425;34.519;92186
10426;34.523;94869
10427;34.526;104198
10428;34.529;100702
10429;34.533;101704
10430;34.536;95702
10431;34.539;102449
10432;34.543;97368
10433;34.546;103736
10434;34.549;93211
10435;34.553;100406
10436;34.556;96801
10437;34.559;97400
10438;34.563;98893
10439;34.566;94820
10440;34.569;97661
10441;34.573;98727
10442;34.576;93527
10443;34.579;95774
10444;34.582;107706
10445;34.586;92943
10446;34.589;96753
10447;34.592;101091
10448;34.596;101875
10449;34.599;93314
10450;34.602;95198
10451;34.606;99077
10452;34.609;101523
10453;34.612;98479
10454;34.616;97785
10455;34.619;98233
10456;34.622;91597
10457;34.625;99661
10458;34.629;103342
10459;34.632;89415
10460;34.635;105685
10461;34.639;87892
10462;34.642;100801
10463;34.645;97220
10464;34.649;93816
10465;34.652;99305
10466;34.655;95956
10467;34.658;103273
10468;34.662;99106
10469;34.665;96670
10470;34.668;99128
10471;34.672;108207
10472;34.675;94679
10473;34.678;94381
10474;34.682;94455
10475;34.685;99443
10476;34.688;95357
10477;34.692;96283
10478;34.695;83357
10479;34.698;96778
10480;34.701;100875
10481;34.705;99406
10482;34.708;98718
10483;34.711;96089
10484;34.715;98928
10485;34.718;100021
10486;34.721;100119
10487;34.725;97527
10488;34.728;97292
10489;34.731;95588
10490;34.735;95476
10491;34.738;97132
10492;34.741;104875
10493;34.744;92659
10494;34.748;92225
10495;34.751;91804
10496;34.754;95116
10497;34.758;89781
10498;34.761;99017
10499;34.764;90272
10500;34.768;93121
10501;34.771;96049
10502;34.774;109466
10503;34.777;97971
10504;34.781;97091
10505;34.784;93291
10506;34.787;101655
10507;34.791;104599
10508;34.794;96583
10509;34.797;95422
10510;34.801;102788
10511;34.804;100411
10512;34.807;100512
10513;34.811;92679
10514;34.814;98051
10515;34.817;100956
10516;34.821;98380
10517;34.824;93604
10518;34.827;91878
10519;34.831;96698
10520;34.834;96722
10521;34.837;99308
10522;34.840;102177
10523;34.844;100316
10524;34.847;98764
10525;34.850;97168
10526;34.854;88564
10527;34.857;97824
10528;34.860;99999
10529;34.864;97563
10530;34.867;94196
10531;34.870;94643
10532;34.873;93481
10533;34.877;104433
10534;34.880;98135
10535;34.883;86133
10536;34.887;105527
10537;34.890;104213
10538;34.893;101410
10539;34.897;99956
10540;34.900;89612
10541;34.903;102076
10542;34.907;95033
10543;34.910;96665
10544;34.913;99555
10545;34.916;102952
10546;34.920;93942
10547;34.923;88748
10548;34.926;104509
10549;34.930;102618
10550;34.933;91587
10551;34.936;97329
10552;34.940;97280
10553;34.943;96738
10554;34.946;97951
10555;34.950;100061
10556;34.953;96086
10557;34.956;102891
10558;34.959;97847
10559;34.963;95275
10560;34.966;94932
10561;34.969;97552
10562;34.973;100857
10563;34.976;97045
10564;34.979;101744
10565;34.983;99017
10566;34.986;99868
10567;34.989;93206
10568;34.992;97132
10569;34.996;93723
10570;34.999;99472
10571;35.002;94849
10572;35.006;100475
10573;35.009;93530
10574;35.012;98557
10575;35.016;103812
10576;35.019;92794
10577;35.022;97294
10578;35.026;98852
10579;35.029;96871
10580;35.041;49935
10581;35.044;590
10582;35.047;519
10583;35.051;545
10584;35.054;431
10585;35.062;537
10586;35.065;483
10587;35.068;363
10588;35.071;522
10589;35.075;539
10590;35.078;483
10591;35.081;545
10592;35.085;358
10593;35.088;2760
10594;35.091;488
10595;35.095;462
10596;35.098;362
10597;35.101;573
10598;35.105;540
10599;35.108;570
10600;35.111;558
10601;35.114;412
10602;35.118;494
10603;35.121;514
10604;35.124;487
10605;35.128;444
10606;35.131;349
10607;35.134;439
10608;35.138;348
10609;35.141;558
10610;35.144;612
10611;35.148;672
10612;35.151;493
10613;35.154;373
10614;35.157;468
10615;35.161;396
10616;35.164;413
10617;35.167;392
10618;35.171;417
10619;35.174;570
10620;35.177;431
10621;35.181;404
10622;35.184;350
10623;35.187;391
10624;35.190;398
10625;35.194;453
10626;35.197;376
10627;35.200;496
10628;35.204;335
10629;35.207;418
10630;35.210;354
10631;35.214;465
10632;35.217;439
10633;35.220;279
10634;35.224;364
10635;35.227;1241
10636;35.230;507
10637;35.233;490
10638;35.237;449
10639;35.240;427
10640;35.243;329
10641;35.247;303
10642;35.250;368
10643;35.253;732
10644;35.257;402
10645;35.260;516
10646;35.263;358
10647;35.266;382
10648;35.270;561
10649;35.273;309
10650;35.276;347
10651;35.280;775
10652;35.283;395
10653;35.286;2176
10654;35.290;418
10655;35.293;304
10656;35.296;328
10657;35.300;418
10658;35.303;467
10659;35.306;247
10660;35.310;374
10661;35.313;368
10662;35.316;311
10663;35.320;395
10664;35.323;328
10665;35.326;464
10666;35.329;404
10667;35.333;325
10668;35.336;382
10669;35.339;2433
10670;35.343;359
10671;35.346;316
10672;35.349;334
10673;35.353;517
10674;35.356;339
10675;35.359;335
10676;35.363;304
10677;35.366;461
10678;35.369;414
10679;35.372;329
10680;35.376;430
10681;35.379;313
10682;35.382;419
10683;35.386;327
10684;35.389;409
10685;35.392;432
10686;35.396;520
10687;35.399;368
10688;35.402;454
10689;35.405;381
10690;35.409;326
10691;35.412;399
10692;35.415;451
10693;35.419;621
10694;35.422;326
10695;35.425;414
10696;35.429;364
10697;35.432;403
10698;35.435;298
10699;35.439;343
10700;35.442;294
10701;35.445;399
10702;35.448;331
10703;35.452;236
10704;35.455;344
10705;35.458;224
10706;35.462;297
10707;35.465;365
10708;35.468;453
10709;35.472;269
10710;35.475;484
10711;35.478;370
10712;35.482;312
10713;35.485;533
10714;35.488;359
10715;35.491;316
10716;35.495;448
10717;35.498;555
10718;35.501;298
10719;35.505;369
10720;35.508;352
10721;35.511;447
10722;35.515;454
10723;35.518;356
10724;35.521;343
10725;35.524;360
10726;35.528;380
10727;35.531;456
10728;35.534;302
10729;35.538;473
10730;35.541;252
10731;35.544;311
10732;35.548;395
10733;35.551;270
10734;35.554;419
10735;35.558;664
10736;35.561;454
10737;35.564;643
10738;35.568;353
10739;35.571;310
10740;35.574;390
10741;35.578;373
10742;35.581;388
10743;35.584;503
10744;35.587;475
10745;35.591;532
10746;35.594;459
10747;35.597;3336
10748;35.601;495
10749;35.604;628
10750;35.607;356
10751;35.611;355
10752;35.614;451
10753;35.617;410
10754;35.620;449
10755;35.624;287
10756;35.627;350
10757;35.630;1348
10758;35.634;481
10759;35.637;418
10760;35.640;549
10761;35.644;343
10762;35.647;380
10763;35.650;506
10764;35.654;460
10765;35.657;1299
10766;35.660;348
10767;35.663;373
10768;35.667;360
10769;35.670;437
10770;35.673;611
10771;35.677;510
10772;35.680;274
10773;35.683;468
10774;35.687;465
10775;35.690;399
10776;35.693;476
10777;35.697;309
10778;35.700;386
10779;35.703;350
10780;35.706;215
10781;35.710;413
10782;35.713;873
10783;35.716;614
10784;35.720;555
10785;35.723;451
10786;35.726;281
10787;35.730;362
10788;35.733;486
10789;35.736;715
10790;35.739;380
10791;35.743;582
10792;35.746;304
10793;35.749;397
10794;35.753;422
10795;35.756;478
10796;35.759;602
10797;35.763;561
10798;35.766;500
10799;35.769;243
10800;35.773;429
10801;35.776;305
10802;35.779;356
10803;35.782;415
10804;35.786;416
10805;35.789;485
10806;35.792;438
10807;35.796;477
10808;35.799;399
10809;35.802;456
10810;35.806;373
10811;35.809;509
10812;35.812;413
10813;35.816;405
10814;35.819;308
10815;35.822;447
10816;35.826;367
10817;35.829;582
10818;35.832;538
10819;35.836;440
10820;35.839;343
10821;35.842;472
10822;35.845;480
10823;35.849;420
10824;35.852;409
10825;35.855;348
10826;35.859;479
10827;35.862;300
10828;35.865;391
10829;35.869;335
10830;35.872;490
10831;35.875;390
10832;35.878;265
10833;35.882;520
10834;35.885;643
10835;35.888;370
10836;35.892;2544
10837;35.895;728
10838;35.898;550
10839;35.902;564
10840;35.905;465
10841;35.908;476
10842;35.912;557
10843;35.915;691
10844;35.918;631
10845;35.921;655
10846;35.925;563
10847;35.928;542
10848;35.931;411
10849;35.935;394
10850;35.938;486
10851;35.941;523
10852;35.945;357
10853;35.948;677
10854;35.951;584
10855;35.954;498
10856;35.958;673
10857;35.961;444
10858;35.964;475
10859;35.968;397
10860;35.971;498
10861;35.974;705
10862;35.978;643
10863;35.981;524
10864;35.984;590
10865;35.988;717
10866;35.991;537
10867;35.994;507
10868;35.997;477
10869;36.001;526
10870;36.004;442
10871;36.007;550
10872;36.011;326
10873;36.014;388
10874;36.017;334
10875;36.021;515
10876;36.024;402
10877;36.027;356
10878;36.031;509
10879;36.034;417
10880;36.037;409
10881;36.040;431
10882;36.044;639
10883;36.047;511
10884;36.050;388
10885;36.054;349
10886;36.057;331
10887;36.060;349
10888;36.064;293
10889;36.067;405
10890;36.070;395
10891;36.074;342
10892;36.077;429
10893;36.080;443
10894;36.084;371
10895;36.087;345
10896;36.090;477
10897;36.093;358
10898;36.097;276
10899;36.100;360
10900;36.103;326
10901;36.107;423
10902;36.110;445
10903;36.113;501
10904;36.117;442
10905;36.120;585
10906;36.123;429
10907;36.127;328
10908;36.130;367
10909;36.133;391
10910;36.136;464
10911;36.140;410
10912;36.143;430
10913;36.146;408
10914;36.150;530
10915;36.153;379
10916;36.156;521
10917;36.160;373
10918;36.163;352
10919;36.166;322
10920;36.170;1570
10921;36.173;480
10922;36.176;419
10923;36.179;529
10924;36.183;377
10925;36.186;306
10926;36.189;377
10927;36.193;407
10928;36.196;316
10929;36.199;544
10930;36.203;340
10931;36.206;487
10932;36.209;553
10933;36.212;461
10934;36.216;481
10935;36.219;420
10936;36.222;414
10937;36.226;548
10938;36.229;402
10939;36.232;362
10940;36.236;507
10941;36.239;398
10942;36.242;613
10943;36.246;520
10944;36.249;430
10945;36.252;508
10946;36.255;502
10947;36.259;549
10948;36.262;566
10949;36.265;347
10950;36.269;1661
10951;36.272;532
10952;36.275;312
10953;36.279;396
10954;36.282;440
10955;36.285;373
10956;36.288;409
10957;36.292;594
10958;36.295;374
10959;36.298;420
10960;36.302;342
10961;36.305;382
10962;36.308;771
10963;36.312;333
10964;36.315;542
10965;36.318;549
10966;36.322;509
10967;36.325;424
10968;36.328;321
10969;36.332;424
10970;36.335;396
10971;36.338;452
10972;36.342;676
10973;36.345;2394
10974;36.348;550
10975;36.351;409
10976;36.355;621
10977;36.358;442
10978;36.361;379
10979;36.365;358
10980;36.368;339
10981;36.371;433
10982;36.375;488
10983;36.378;357
10984;36.381;337
10985;36.385;495
10986;36.388;353
10987;36.391;384
10988;36.394;469
10989;36.398;700
10990;36.401;385
10991;36.404;544
10992;36.408;462
10993;36.411;356
10994;36.414;453
10995;36.418;473
10996;36.421;374
10997;36.424;470
10998;36.427;418
10999;36.431;474
11000;36.434;444
11001;36.437;482
11002;36.441;406
11003;36.444;474
11004;36.447;551
11005;36.451;344
11006;36.454;305
11007;36.457;291
11008;36.461;391
11009;36.464;415
11010;36.467;305
11011;36.470;418
11012;36.474;389
11013;36.477;435
11014;36.480;376
11015;36.484;374
11016;36.487;516
11017;36.490;498
11018;36.494;497
11019;36.497;394
11020;36.500;415
11021;36.504;450
11022;36.507;357
11023;36.510;359
11024;36.513;452
11025;36.517;521
11026;36.520;343
11027;36.523;362
11028;36.527;341
11029;36.530;373
11030;36.533;479
11031;36.537;398
11032;36.540;431
11033;36.543;362
11034;36.546;367
11035;36.550;555
11036;36.553;294
11037;36.556;505
11038;36.560;345
11039;36.563;413
11040;36.566;508
11041;36.570;323
11042;36.573;348
11043;36.576;357
11044;36.580;339
11045;36.583;314
11046;36.586;336
11047;36.590;415
11048;36.593;330
11049;36.596;376
11050;36.600;367
11051;36.603;374
11052;36.606;367
11053;36.609;351
11054;36.613;499
11055;36.616;450
11056;36.619;649
11057;36.623;319
11058;36.626;456
11059;36.629;321
11060;36.633;284
11061;36.636;400
11062;36.639;322
11063;36.642;455
11064;36.646;465
11065;36.649;409
11066;36.652;384
11067;36.656;447
11068;36.659;354
11069;36.662;338
11070;36.666;344
11071;36.669;551
11072;36.672;358
11073;36.676;345
11074;36.679;372
11075;36.682;449
11076;36.685;445
11077;36.689;419
11078;36.692;386
11079;36.695;555
11080;36.699;371
11081;36.702;477
11082;36.705;511
11083;36.709;438
11084;36.712;449
11085;36.715;526
11086;36.719;463
11087;36.722;420
11088;36.725;463
11089;36.728;454
11090;36.732;472
11091;36.735;559
11092;36.738;384
11093;36.742;419
11094;36.745;579
11095;36.748;554
11096;36.752;292
11097;36.755;562
11098;36.758;387
11099;36.761;415
11100;36.765;429
11101;36.768;340
11102;36.771;427
11103;36.775;317
11104;36.778;397
11105;36.781;399
11106;36.785;312
11107;36.788;485
11108;36.791;400
11109;36.795;518
11110;36.798;436
11111;36.801;451
11112;36.805;414
11113;36.808;496
11114;36.811;458
11115;36.815;366
11116;36.818;659
11117;36.821;360
11118;36.824;349
11119;36.828;428
11120;36.831;384
11121;36.834;555
11122;36.838;402
11123;36.841;352
11124;36.844;360
11125;36.848;528
11126;36.851;340
11127;36.854;554
11128;36.858;357
11129;36.861;528
11130;36.864;423
11131;36.867;317
11132;36.871;458
11133;36.874;394
11134;36.877;965
11135;36.881;345
11136;36.884;440
11137;36.887;392
11138;36.891;478
11139;36.894;406
11140;36.897;547
11141;36.900;474
11142;36.904;621
11143;36.907;395
11144;36.910;425
11145;36.914;525
11146;36.917;309
11147;36.920;470
11148;36.924;413
11149;36.927;342
11150;36.930;482
11151;36.934;419
11152;36.937;366
11153;36.940;533
11154;36.943;377
11155;36.947;455
11156;36.950;434
11157;36.953;448
11158;36.957;408
11159;36.960;336
11160;36.963;420
11161;36.967;350
11162;36.970;446
11163;36.973;460
11164;36.976;363
11165;36.980;285
11166;36.983;274
11167;36.986;512
11168;36.990;429
11169;36.993;3086
11170;36.996;396
11171;37.000;397
11172;37.003;418
11173;37.006;433
11174;37.010;455
11175;37.013;437
11176;37.016;437
11177;37.019;490
11178;37.023;561
11179;37.026;407
11180;37.029;515
11181;37.033;416
11182;37.036;416
11183;37.039;449
11184;37.043;410
11185;37.046;394
11186;37.049;490
11187;37.053;449
11188;37.056;402
11189;37.059;469
11190;37.063;407
11191;37.066;394
11192;37.069;332
11193;37.073;325
11194;37.076;486
11195;37.079;479
11196;37.082;590
11197;37.086;392
11198;37.089;327
11199;37.092;492
11200;37.096;361
11201;37.099;576
11202;37.102;386
11203;37.106;391
11204;37.109;372
11205;37.112;345
11206;37.115;350
11207;37.119;407
11208;37.122;368
11209;37.125;436
11210;37.129;390
11211;37.132;334
11212;37.135;574
11213;37.139;365
11214;37.142;402
11215;37.145;352
11216;37.149;348
11217;37.152;389
11218;37.155;377
11219;37.158;403
11220;37.162;415
11221;37.165;504
11222;37.168;595
11223;37.172;371
11224;37.175;414
11225;37.178;404
11226;37.182;464
11227;37.185;376
11228;37.188;521
11229;37.191;731
11230;37.195;493
11231;37.198;471
11232;37.201;651
11233;37.205;623
11234;37.208;481
11235;37.211;485
11236;37.215;364
11237;37.218;583
11238;37.221;441
11239;37.225;394
11240;37.228;508
11241;37.231;419
11242;37.234;507
11243;37.238;541
11244;37.241;425
11245;37.244;711
11246;37.248;435
11247;37.251;464
11248;37.254;519
11249;37.258;434
11250;37.261;375
11251;37.264;667
11252;37.268;428
11253;37.271;265
11254;37.274;385
11255;37.277;346
11256;37.281;431
11257;37.284;429
11258;37.287;313
11259;37.291;383
11260;37.294;350
11261;37.297;344
11262;37.301;2241
11263;37.304;382
11264;37.307;278
11265;37.311;413
11266;37.314;383
11267;37.317;482
11268;37.321;392
11269;37.324;495
11270;37.327;365
11271;37.330;494
11272;37.334;490
11273;37.337;416
11274;37.340;345
11275;37.344;420
11276;37.347;432
11277;37.350;508
11278;37.354;312
11279;37.357;353
11280;37.360;393
11281;37.364;734
11282;37.367;482
11283;37.370;495
11284;37.373;411
11285;37.377;308
11286;37.380;302
11287;37.383;588
11288;37.387;417
11289;37.390;441
11290;37.393;397
11291;37.397;417
11292;37.400;379
11293;37.403;371
11294;37.407;426
11295;37.410;309
11296;37.413;447
11297;37.416;358
11298;37.420;438
11299;37.423;394
11300;37.426;287
11301;37.430;461
11302;37.433;431
11303;37.436;295
11304;37.440;456
11305;37.443;414
11306;37.446;278
11307;37.449;484
11308;37.453;367
11309;37.456;581
11310;37.459;388
11311;37.463;430
11312;37.466;564
11313;37.469;287
11314;37.473;443
11315;37.476;347
11316;37.479;378
11317;37.483;479
11318;37.486;308
11319;37.489;247
11320;37.492;456
11321;37.496;378
11322;37.499;361
11323;37.502;306
11324;37.506;341
11325;37.509;369
11326;37.512;282
11327;37.516;296
11328;37.519;267
11329;37.522;470
11330;37.525;378
11331;37.529;526
11332;37.532;312
11333;37.535;368
11334;37.539;438
11335;37.542;490
11336;37.545;515
11337;37.549;344
11338;37.552;300
11339;37.555;369
11340;37.559;383
11341;37.562;419
11342;37.565;332
11343;37.569;452
11344;37.572;362
11345;37.575;231
11346;37.579;283
11347;37.582;383
11348;37.585;421
11349;37.588;384
11350;37.592;332
11351;37.595;374
11352;37.598;346
11353;37.602;353
11354;37.605;391
11355;37.608;279
11356;37.612;388
11357;37.615;890
11358;37.618;314
11359;37.622;381
11360;37.625;320
11361;37.628;208
11362;37.631;353
11363;37.635;463
11364;37.638;308
11365;37.641;529
11366;37.645;334
11367;37.648;328
11368;37.651;321
11369;37.655;400
11370;37.658;231
11371;37.661;316
11372;37.664;422
11373;37.668;392
11374;37.671;287
11375;37.674;223
11376;37.678;327
11377;37.681;416
11378;37.684;477
11379;37.688;418
11380;37.691;304
11381;37.694;394
11382;37.698;287
11383;37.701;416
11384;37.704;316
11385;37.707;350
11386;37.711;364
11387;37.714;365
11388;37.717;310
11389;37.721;293
11390;37.724;349
11391;37.727;538
11392;37.731;375
11393;37.734;346
11394;37.737;314
11395;37.741;358
11396;37.744;320
11397;37.747;1777
11398;37.750;327
11399;37.754;313
11400;37.757;271
11401;37.760;305
11402;37.764;481
11403;37.767;351
11404;37.770;364
11405;37.774;328
11406;37.777;289
11407;37.780;405
11408;37.783;422
11409;37.787;318
11410;37.790;338
11411;37.793;329
11412;37.797;244
11413;37.800;623
11414;37.803;331
11415;37.807;518
11416;37.810;336
11417;37.813;252
11418;37.817;326
11419;37.820;309
11420;37.823;345
11421;37.827;298
11422;37.830;510
11423;37.833;516
11424;37.837;324
11425;37.840;364
11426;37.843;1143
11427;37.846;351
11428;37.850;450
11429;37.853;1450
11430;37.856;416
11431;37.860;460
11432;37.863;518
11433;37.866;323
11434;37.870;538
11435;37.873;376
11436;37.876;337
11437;37.879;327
11438;37.883;368
11439;37.886;550
11440;37.889;400
11441;37.893;452
11442;37.896;407
11443;37.899;308
11444;37.903;294
11445;37.906;342
11446;37.909;328
11447;37.913;273
11448;37.916;365
11449;37.919;290
11450;37.922;232
11451;37.926;314
11452;37.929;299
11453;37.932;848
11454;37.936;604
11455;37.939;386
11456;37.942;243
11457;37.946;345
11458;37.949;196
11459;37.952;355
11460;37.956;403
11461;37.959;273
11462;37.962;237
11463;37.965;340
11464;37.969;352
11465;37.972;405
11466;37.975;306
11467;37.979;370
11468;37.982;353
11469;37.985;399
11470;37.989;378
11471;37.992;280
11472;37.995;337
11473;37.998;434
11474;38.002;2585
11475;38.005;341
11476;38.008;545
11477;38.012;573
11478;38.015;292
11479;38.018;328
11480;38.022;275
11481;38.025;3154
11482;38.028;305
11483;38.032;395
11484;38.035;370
11485;38.038;2056
11486;38.041;314
11487;38.045;334
11488;38.048;257
11489;38.051;417
11490;38.055;427
11491;38.058;440
11492;38.062;454
11493;38.065;385
11494;38.068;283
11495;38.072;331
11496;38.075;386
11497;38.078;324
11498;38.081;407
11499;38.085;482
11500;38.088;403
11501;38.091;346
11502;38.095;357
11503;38.098;288
11504;38.101;407
11505;38.105;250
11506;38.108;348
11507;38.111;445
11508;38.114;437
11509;38.118;348
11510;38.121;539
11511;38.124;796
11512;38.128;427
11513;38.131;689
11514;38.134;588
11515;38.138;311
11516;38.141;357
11517;38.144;285
11518;38.148;401
11519;38.151;432
11520;38.154;490
11521;38.157;472
11522;38.161;391
11523;38.164;461
11524;38.167;515
11525;38.171;367
11526;38.174;1099
11527;38.177;456
11528;38.181;371
11529;38.184;257
11530;38.187;429
11531;38.191;331
11532;38.194;458
11533;38.197;361
11534;38.200;402
11535;38.204;369
11536;38.207;429
11537;38.210;446
11538;38.214;408
11539;38.217;374
11540;38.220;340
11541;38.224;400
11542;38.227;269
11543;38.230;235
11544;38.234;624
11545;38.237;406
11546;38.240;374
11547;38.243;384
11548;38.247;379
11549;38.250;319
11550;38.253;340
11551;38.257;374
11552;38.260;344
11553;38.263;836
11554;38.267;315
11555;38.270;309
11556;38.273;368
11557;38.276;439
11558;38.280;465
11559;38.283;328
11560;38.286;430
11561;38.290;422
11562;38.293;470
11563;38.296;534
11564;38.300;343
11565;38.303;348
11566;38.306;349
11567;38.310;444
11568;38.313;415
11569;38.316;395
11570;38.320;407
11571;38.323;502
11572;38.326;388
11573;38.330;342
11574;38.333;364
11575;38.336;357
11576;38.339;309
11577;38.343;368
11578;38.346;309
11579;38.349;274
11580;38.353;360
11581;38.356;447
11582;38.359;400
11583;38.363;482
11584;38.366;646
11585;38.369;374
11586;38.373;400
11587;38.376;282
11588;38.379;419
11589;38.382;419
11590;38.386;317
11591;38.389;390
11592;38.392;480
11593;38.396;455
11594;38.399;328
11595;38.402;330
11596;38.406;481
11597;38.409;452
11598;38.412;371
11599;38.415;416
11600;38.419;339
11601;38.422;452
11602;38.425;334
11603;38.429;313
11604;38.432;395
11605;38.435;389
11606;38.439;323
11607;38.442;470
11608;38.445;761
11609;38.449;370
11610;38.452;363
11611;38.455;519
11612;38.458;405
11613;38.462;338
11614;38.465;338
11615;38.468;301
11616;38.472;339
11617;38.475;399
11618;38.478;373
11619;38.482;265
11620;38.485;351
11621;38.488;333
11622;38.491;332
11623;38.495;335
11624;38.498;536
11625;38.501;380
11626;38.505;360
11627;38.508;356
11628;38.511;369
11629;38.515;304
11630;38.518;204
11631;38.521;272
11632;38.525;272
11633;38.528;295
11634;38.531;1086
11635;38.534;410
11636;38.538;552
11637;38.541;546
11638;38.544;346
11639;38.548;340
11640;38.551;380
11641;38.554;497
11642;38.558;316
11643;38.561;282
11644;38.564;413
11645;38.568;381
11646;38.571;332
11647;38.574;479
11648;38.578;430
11649;38.581;467
11650;38.584;653
11651;38.588;374
11652;38.591;369
11653;38.594;1424
11654;38.597;590
11655;38.601;571
11656;38.604;327
11657;38.607;393
11658;38.611;384
11659;38.614;441
11660;38.617;303
11661;38.621;375
11662;38.624;278
11663;38.627;233
11664;38.630;372
11665;38.634;298
11666;38.637;461
11667;38.640;344
11668;38.644;518
11669;38.647;429
11670;38.650;473
11671;38.654;271
11672;38.657;360
11673;38.660;435
11674;38.664;434
11675;38.667;484
11676;38.670;362
11677;38.673;341
11678;38.677;502
11679;38.680;302
11680;38.683;387
11681;38.687;485
11682;38.690;317
11683;38.693;453
11684;38.697;535
11685;38.700;388
11686;38.703;346
11687;38.707;387
11688;38.710;345
11689;38.713;361
11690;38.716;2456
11691;38.720;357
11692;38.723;371
11693;38.726;443
11694;38.730;232
11695;38.733;404
11696;38.736;309
11697;38.740;279
11698;38.743;235
11699;38.746;368
11700;38.749;381
11701;38.753;318
11702;38.756;2026
11703;38.759;363
11704;38.763;364
11705;38.766;304
11706;38.769;347
11707;38.773;230
11708;38.776;308
11709;38.779;395
11710;38.783;384
11711;38.786;399
11712;38.789;2788
11713;38.792;366
11714;38.796;203
11715;38.799;332
11716;38.802;284
11717;38.806;223
11718;38.809;372
11719;38.812;429
11720;38.816;636
11721;38.819;614
11722;38.822;274
11723;38.826;358
11724;38.829;302
11725;38.832;795
11726;38.836;457
11727;38.839;510
11728;38.842;327
11729;38.845;382
11730;38.849;428
11731;38.852;318
11732;38.855;335
11733;38.859;436
11734;38.862;370
11735;38.865;550
11736;38.869;1161
11737;38.872;347
11738;38.875;353
11739;38.879;337
11740;38.882;704
11741;38.885;329
11742;38.888;261
11743;38.892;242
11744;38.895;218
11745;38.898;347
11746;38.902;283
11747;38.905;297
11748;38.908;287
11749;38.912;295
11750;38.915;341
11751;38.918;301
11752;38.922;365
11753;38.925;419
11754;38.928;432
11755;38.931;489
11756;38.935;466
11757;38.938;266
11758;38.941;434
11759;38.945;276
11760;38.948;406
11761;38.951;280
11762;38.955;337
11763;38.958;355
11764;38.961;294
11765;38.964;207
11766;38.968;295
11767;38.971;308
11768;38.974;389
11769;38.978;610
11770;38.981;440
11771;38.984;260
11772;38.988;461
11773;38.991;368
11774;38.994;312
11775;38.998;490
11776;39.001;356
11777;39.004;443
11778;39.007;562
11779;39.011;253
11780;39.014;479
11781;39.017;456
11782;39.021;451
11783;39.024;463
11784;39.027;603
11785;39.031;331
11786;39.034;293
11787;39.037;535
11788;39.041;489
11789;39.044;327
11790;39.047;433
11791;39.050;415
11792;39.054;298
11793;39.057;315
11794;39.061;288
11795;39.064;395
11796;39.067;457
11797;39.070;1059
11798;39.074;366
11799;39.077;282
11800;39.080;536
11801;39.084;449
11802;39.087;241
11803;39.090;648
11804;39.094;290
11805;39.097;386
11806;39.100;333
11807;39.103;288
11808;39.107;351
11809;39.110;258
11810;39.113;317
11811;39.117;397
11812;39.120;328
11813;39.123;420
11814;39.127;418
11815;39.130;402
11816;39.133;326
11817;39.137;394
11818;39.140;369
11819;39.143;406
11820;39.146;384
11821;39.150;407
11822;39.153;585
11823;39.156;265
11824;39.160;487
11825;39.163;278
11826;39.166;308
11827;39.170;425
11828;39.173;295
11829;39.176;340
11830;39.179;282
11831;39.183;296
11832;39.186;359
11833;39.189;293
11834;39.193;370
11835;39.196;1803
11836;39.199;248
11837;39.203;416
11838;39.206;365
11839;39.209;304
11840;39.213;361
11841;39.216;226
11842;39.219;2848
11843;39.222;2045
11844;39.226;305
11845;39.229;282
11846;39.232;418
11847;39.236;380
11848;39.239;459
11849;39.242;440
11850;39.246;361
11851;39.249;270
11852;39.252;336
11853;39.256;402
11854;39.259;402
11855;39.262;245
11856;39.265;353
11857;39.269;289
11858;39.272;207
11859;39.275;337
11860;39.279;414
11861;39.282;417
11862;39.285;400
11863;39.289;536
11864;39.292;265
11865;39.295;353
11866;39.298;353
11867;39.302;489
11868;39.305;377
11869;39.309;499
11870;39.312;465
11871;39.315;427
11872;39.318;345
11873;39.322;581
11874;39.325;345
11875;39.328;315
11876;39.332;363
11877;39.335;526
11878;39.338;348
11879;39.342;456
11880;39.345;510
11881;39.348;385
11882;39.352;316
11883;39.355;361
11884;39.358;467
11885;39.361;300
11886;39.365;620
11887;39.368;439
11888;39.371;490
11889;39.375;387
11890;39.378;479
11891;39.381;323
11892;39.385;551
11893;39.388;297
11894;39.391;418
11895;39.394;351
11896;39.398;375
11897;39.401;369
11898;39.404;393
11899;39.408;556
11900;39.411;408
11901;39.414;251
11902;39.418;230
11903;39.421;470
11904;39.424;366
11905;39.428;317
11906;39.431;292
11907;39.434;744
11908;39.437;373
11909;39.441;276
11910;39.444;464
11911;39.447;411
11912;39.451;453
11913;39.454;345
11914;39.457;281
11915;39.461;294
11916;39.464;390
11917;39.467;311
11918;39.471;410
11919;39.474;426
11920;39.477;385
11921;39.480;459
11922;39.484;545
11923;39.487;542
11924;39.490;655
11925;39.494;335
11926;39.497;503
11927;39.500;539
11928;39.504;287
11929;39.507;397
11930;39.510;314
11931;39.513;322
11932;39.517;387
11933;39.520;562
11934;39.523;2367
11935;39.527;329
11936;39.530;299
11937;39.533;420
11938;39.537;298
11939;39.540;331
11940;39.543;398
11941;39.547;473
11942;39.550;350
11943;39.553;485
11944;39.557;409
11945;39.560;296
11946;39.563;413
11947;39.567;430
11948;39.570;481
11949;39.573;338
11950;39.576;414
11951;39.580;357
11952;39.583;355
11953;39.586;321
11954;39.590;413
11955;39.593;365
11956;39.596;272
11957;39.600;356
11958;39.603;302
11959;39.606;297
11960;39.610;431
11961;39.613;213
11962;39.616;394
11963;39.619;436
11964;39.623;311
11965;39.626;422
11966;39.629;339
11967;39.633;318
11968;39.636;415
11969;39.639;415
11970;39.643;402
11971;39.646;376
11972;39.649;430
11973;39.652;284
11974;39.656;569
11975;39.659;357
11976;39.662;371
11977;39.666;286
11978;39.669;513
11979;39.672;349
11980;39.676;310
11981;39.679;329
11982;39.682;424
11983;39.686;422
11984;39.689;476
11985;39.692;362
11986;39.695;345
11987;39.699;362
11988;39.702;479
11989;39.705;481
11990;39.709;237
11991;39.712;353
11992;39.715;1032
11993;39.719;348
11994;39.722;380
11995;39.725;308
11996;39.728;484
11997;39.732;398
11998;39.735;525
11999;39.738;372
12000;39.742;416
12001;39.745;394
12002;39.748;324
12003;39.752;349
12004;39.755;404
12005;39.758;376
12006;39.762;400
12007;39.765;407
12008;39.768;268
12009;39.771;301
12010;39.775;365
12011;39.778;406
12012;39.781;409
12013;39.785;493
12014;39.788;378
12015;39.791;390
12016;39.795;325
12017;39.798;323
12018;39.801;554
12019;39.805;443
12020;39.808;356
12021;39.811;280
12022;39.815;373
12023;39.818;235
12024;39.821;297
12025;39.825;336
12026;39.828;313
12027;39.831;331
12028;39.834;334
12029;39.838;307
12030;39.841;333
12031;39.844;577
12032;39.848;470
12033;39.851;337
12034;39.854;379
12035;39.858;598
12036;39.861;431
12037;39.864;322
12038;39.867;283
12039;39.871;228
12040;39.874;625
12041;39.877;284
12042;39.881;374
12043;39.884;388
12044;39.887;536
12045;39.891;501
12046;39.894;597
12047;39.897;368
12048;39.901;353
12049;39.904;310
12050;39.907;260
12051;39.910;480
12052;39.914;443
12053;39.917;338
12054;39.920;316
12055;39.924;266
12056;39.927;418
12057;39.930;314
12058;39.934;355
12059;39.937;376
12060;39.940;388
12061;39.944;348
12062;39.947;361
12063;39.950;263
12064;39.953;457
12065;39.957;352
12066;39.960;318
12067;39.963;521
12068;39.967;445
12069;39.970;273
12070;39.973;517
12071;39.977;297
12072;39.980;351
12073;39.983;288
12074;39.986;313
12075;39.990;352
12076;39.993;318
12077;39.996;1699
12078;40.000;428
12079;40.003;350
12080;40.006;472
12081;40.010;391
12082;40.013;382
12083;40.016;330
12084;40.020;481
12085;40.023;368
12086;40.026;444
12087;40.029;1292
12088;40.033;220
12089;40.036;362
12090;40.039;497
12091;40.043;307
12092;40.046;331
12093;40.049;363
12094;40.053;455
12095;40.056;400
12096;40.059;3191
12097;40.063;431
12098;40.066;356
12099;40.069;377
12100;40.073;408
12101;40.076;371
12102;40.079;333
12103;40.082;317
12104;40.086;406
12105;40.089;426
12106;40.092;1981
12107;40.096;195
12108;40.099;429
12109;40.102;308
12110;40.106;444
12111;40.109;357
12112;40.112;361
12113;40.116;289
12114;40.119;385
12115;40.122;412
12116;40.125;254
12117;40.129;418
12118;40.132;248
12119;40.135;399
12120;40.139;370
12121;40.142;473
12122;40.145;435
12123;40.149;399
12124;40.152;469
12125;40.155;435
12126;40.159;360
12127;40.162;411
12128;40.165;237
12129;40.168;346
12130;40.172;543
12131;40.175;521
12132;40.178;462
12133;40.182;363
12134;40.185;295
12135;40.188;437
12136;40.192;332
12137;40.195;554
12138;40.198;425
12139;40.201;280
12140;40.205;280
12141;40.208;407
12142;40.211;369
12143;40.215;570
12144;40.218;298
12145;40.221;347
12146;40.225;204
12147;40.228;254
12148;40.231;665
12149;40.235;295
12150;40.238;278
12151;40.241;430
12152;40.244;339
12153;40.248;329
12154;40.251;439
12155;40.254;351
12156;40.258;2529
12157;40.261;530
12158;40.264;381
12159;40.268;322
12160;40.271;327
12161;40.274;402
12162;40.278;390
12163;40.281;341
12164;40.284;346
12165;40.287;281
12166;40.291;408
12167;40.294;299
12168;40.297;312
12169;40.301;372
12170;40.304;341
12171;40.307;335
12172;40.311;375
12173;40.314;359
12174;40.317;413
12175;40.321;331
12176;40.324;366
12177;40.327;422
12178;40.331;311
12179;40.334;374
12180;40.337;393
12181;40.341;543
12182;40.344;337
12183;40.347;302
12184;40.350;508
12185;40.354;823
12186;40.357;331
12187;40.360;576
12188;40.364;235
12189;40.367;352
12190;40.370;391
12191;40.374;428
12192;40.377;310
12193;40.380;534
12194;40.383;434
12195;40.387;474
12196;40.390;377
12197;40.393;391
12198;40.397;245
12199;40.400;351
12200;40.403;504
12201;40.407;344
12202;40.410;330
12203;40.413;296
12204;40.417;328
12205;40.420;241
12206;40.423;374
12207;40.426;337
12208;40.430;337
12209;40.433;298
12210;40.436;377
12211;40.440;302
12212;40.443;321
12213;40.446;338
12214;40.450;319
12215;40.453;306
12216;40.456;345
12217;40.459;457
12218;40.463;373
12219;40.466;424
12220;40.469;337
12221;40.473;348
12222;40.476;326
12223;40.479;434
12224;40.483;428
12225;40.486;314
12226;40.489;286
12227;40.493;330
12228;40.496;271
12229;40.499;391
12230;40.502;367
12231;40.506;324
12232;40.509;383
12233;40.512;310
12234;40.516;242
12235;40.519;335
12236;40.522;406
12237;40.526;404
12238;40.529;344
12239;40.532;2137
12240;40.536;405
12241;40.539;492
12242;40.542;437
12243;40.545;352
12244;40.549;313
12245;40.552;1034
12246;40.555;355
12247;40.559;305
12248;40.562;510
12249;40.565;315
12250;40.569;287
12251;40.572;304
12252;40.575;348
12253;40.579;314
12254;40.582;245
12255;40.585;307
12256;40.589;2964
12257;40.592;416
12258;40.595;355
12259;40.598;318
12260;40.602;213
12261;40.605;353
12262;40.608;335
12263;40.612;322
12264;40.615;363
12265;40.618;261
12266;40.622;225
12267;40.625;2485
12268;40.628;380
12269;40.632;533
12270;40.635;350
12271;40.638;283
12272;40.641;366
12273;40.645;278
12274;40.648;462
12275;40.651;375
12276;40.655;340
12277;40.658;358
12278;40.661;415
12279;40.665;200
12280;40.668;363
12281;40.671;345
12282;40.675;240
12283;40.678;310
12284;40.681;426
12285;40.684;449
12286;40.688;2427
12287;40.691;378
12288;40.694;305
12289;40.698;592
12290;40.701;431
12291;40.704;341
12292;40.708;1083
12293;40.711;349
12294;40.714;222
12295;40.717;321
12296;40.721;291
12297;40.724;257
12298;40.727;196
12299;40.731;362
12300;40.734;378
12301;40.737;295
12302;40.741;338
12303;40.744;313
12304;40.747;275
12305;40.751;251
12306;40.754;388
12307;40.757;472
12308;40.760;362
12309;40.764;631
12310;40.767;202
12311;40.770;296
12312;40.774;382
12313;40.777;303
12314;40.780;318
12315;40.784;399
12316;40.787;328
12317;40.790;400
12318;40.793;650
12319;40.797;323
12320;40.800;310
12321;40.803;582
12322;40.807;285
12323;40.810;415
12324;40.813;348
12325;40.817;294
12326;40.820;377
12327;40.823;385
12328;40.827;342
12329;40.830;476
12330;40.833;270
12331;40.837;236
12332;40.840;365
12333;40.843;354
12334;40.847;398
12335;40.850;296
12336;40.853;290
12337;40.856;317
12338;40.860;258
12339;40.863;341
12340;40.866;3104
12341;40.870;1122
12342;40.873;326
12343;40.876;265
12344;40.880;502
12345;40.883;326
12346;40.886;470
12347;40.890;415
12348;40.893;473
12349;40.896;285
12350;40.899;400
12351;40.903;244
12352;40.906;248
12353;40.909;324
12354;40.913;244
12355;40.916;236
12356;40.919;328
12357;40.923;369
12358;40.926;230
12359;40.929;365
12360;40.932;194
12361;40.936;396
12362;40.939;350
12363;40.942;303
12364;40.946;416
12365;40.949;387
12366;40.952;295
12367;40.956;233
12368;40.959;514
12369;40.962;324
12370;40.966;335
12371;40.969;398
12372;40.972;333
12373;40.975;402
12374;40.979;276
12375;40.982;406
12376;40.985;262
12377;40.989;716
12378;40.992;1731
12379;40.995;268
12380;40.999;403
12381;41.002;317
12382;41.005;370
12383;41.009;356
12384;41.012;287
12385;41.015;527
12386;41.018;371
12387;41.022;455
12388;41.025;461
12389;41.028;281
12390;41.032;494
12391;41.035;302
12392;41.038;277
12393;41.042;682
12394;41.045;322
12395;41.048;393
12396;41.051;357
12397;41.055;408
12398;41.058;254
12399;41.062;203
12400;41.065;221
12401;41.068;441
12402;41.071;280
12403;41.075;287
12404;41.078;308
12405;41.081;276
12406;41.085;395
12407;41.088;301
12408;41.091;349
12409;41.095;366
12410;41.098;311
12411;41.101;251
12412;41.105;400
12413;41.108;303
12414;41.111;382
12415;41.114;335
12416;41.118;367
12417;41.121;321
12418;41.124;322
12419;41.128;282
12420;41.131;460
12421;41.134;385
12422;41.138;330
12423;41.141;503
12424;41.144;397
12425;41.147;336
12426;41.151;293
12427;41.154;409
12428;41.157;358
12429;41.161;507
12430;41.164;379
12431;41.167;260
12432;41.171;335
12433;41.174;381
12434;41.177;351
12435;41.181;285
12436;41.184;376
12437;41.187;365
12438;41.190;255
12439;41.194;555
12440;41.197;1951
12441;41.200;376
12442;41.204;225
12443;41.207;434
12444;41.210;307
12445;41.214;331
12446;41.217;339
12447;41.220;471
12448;41.224;272
12449;41.227;228
12450;41.230;377
12451;41.233;266
12452;41.237;368
12453;41.240;314
12454;41.243;356
12455;41.247;407
12456;41.250;239
12457;41.253;310
12458;41.257;796
12459;41.260;320
12460;41.263;382
12461;41.266;310
12462;41.270;244
12463;41.273;483
12464;41.276;376
12465;41.280;316
12466;41.283;255
12467;41.286;434
12468;41.290;296
12469;41.293;342
12470;41.296;387
12471;41.300;282
12472;41.303;412
12473;41.306;336
12474;41.310;401
12475;41.313;297
12476;41.316;250
12477;41.320;315
12478;41.323;284
12479;41.326;489
12480;41.329;350
12481;41.333;553
12482;41.336;360
12483;41.339;509
12484;41.343;597
12485;41.346;412
12486;41.349;392
12487;41.353;323
12488;41.356;400
12489;41.359;481
12490;41.362;310
12491;41.366;462
12492;41.369;354
12493;41.372;329
12494;41.376;234
12495;41.379;333
12496;41.382;301
12497;41.386;502
12498;41.389;321
12499;41.392;285
12500;41.396;598
12501;41.399;233
12502;41.402;375
12503;41.405;351
12504;41.409;538
12505;41.412;288
12506;41.415;368
12507;41.419;424
12508;41.422;440
12509;41.425;436
12510;41.429;376
12511;41.432;328
12512;41.435;337
12513;41.439;234
12514;41.442;326
12515;41.445;376
12516;41.448;418
12517;41.452;347
12518;41.455;524
12519;41.458;273
12520;41.462;309
12521;41.465;298
12522;41.468;369
12523;41.472;638
12524;41.475;338
12525;41.478;292
12526;41.481;351
12527;41.485;373
12528;41.488;366
12529;41.491;263
12530;41.495;327
12531;41.498;352
12532;41.501;322
12533;41.505;412
12534;41.508;311
12535;41.511;285
12536;41.515;358
12537;41.518;288
12538;41.521;345
12539;41.524;450
12540;41.528;243
12541;41.531;397
12542;41.534;327
12543;41.538;340
12544;41.541;269
12545;41.544;276
12546;41.548;223
12547;41.551;308
12548;41.554;334
12549;41.558;343
12550;41.561;501
12551;41.564;365
12552;41.568;296
12553;41.571;319
12554;41.574;836
12555;41.578;402
12556;41.581;402
12557;41.584;286
12558;41.587;345
12559;41.591;373
12560;41.594;781
12561;41.597;386
12562;41.601;324
12563;41.604;305
12564;41.607;239
12565;41.611;244
12566;41.614;442
12567;41.617;394
12568;41.620;325
12569;41.624;375
12570;41.627;397
12571;41.630;339
12572;41.634;359
12573;41.637;314
12574;41.640;357
12575;41.644;362
12576;41.647;261
12577;41.650;435
12578;41.654;969
12579;41.657;287
12580;41.660;373
12581;41.663;365
12582;41.667;371
12583;41.670;481
12584;41.673;384
12585;41.677;457
12586;41.680;478
12587;41.683;437
12588;41.687;413
12589;41.690;536
12590;41.693;363
12591;41.696;1848
12592;41.700;416
12593;41.703;809
12594;41.706;377
12595;41.710;420
12596;41.713;331
12597;41.716;307
12598;41.720;349
12599;41.723;440
12600;41.726;392
12601;41.730;439
12602;41.733;325
12603;41.736;407
12604;41.739;375
12605;41.743;409
12606;41.746;337
12607;41.749;324
12608;41.753;413
12609;41.756;486
12610;41.759;512
12611;41.763;380
12612;41.766;437
12613;41.769;240
12614;41.773;423
12615;41.776;282
12616;41.779;429
12617;41.782;307
12618;41.786;3313
12619;41.789;383
12620;41.792;255
12621;41.796;1874
12622;41.799;358
12623;41.802;236
12624;41.806;349
12625;41.809;398
12626;41.812;314
12627;41.816;327
12628;41.819;325
12629;41.822;380
12630;41.826;401
12631;41.829;507
12632;41.832;536
12633;41.835;352
12634;41.839;485
12635;41.842;339
12636;41.845;361
12637;41.849;435
12638;41.852;406
12639;41.855;377
12640;41.859;366
12641;41.862;499
12642;41.865;411
12643;41.869;243
12644;41.872;883
12645;41.875;512
12646;41.878;498
12647;41.882;353
12648;41.885;369
12649;41.888;283
12650;41.892;407
12651;41.895;636
12652;41.898;302
12653;41.902;369
12654;41.905;407
12655;41.908;344
12656;41.912;459
12657;41.915;236
12658;41.918;324
12659;41.921;406
12660;41.925;2328
12661;41.928;394
12662;41.931;429
12663;41.935;326
12664;41.938;289
12665;41.941;300
12666;41.945;304
12667;41.948;457
12668;41.951;244
12669;41.954;429
12670;41.958;356
12671;41.961;281
12672;41.964;434
12673;41.968;399
12674;41.971;340
12675;41.974;417
12676;41.978;365
12677;41.981;405
12678;41.984;283
12679;41.988;411
12680;41.991;369
12681;41.994;239
12682;41.997;397
12683;42.001;389
12684;42.004;370
12685;42.007;347
12686;42.011;441
12687;42.014;363
12688;42.017;434
12689;42.021;447
12690;42.024;394
12691;42.027;478
12692;42.030;320
12693;42.034;269
12694;42.037;437
12695;42.040;525
12696;42.044;340
12697;42.047;385
12698;42.050;2800
12699;42.054;452
12700;42.057;1824
12701;42.060;345
12702;42.064;368
12703;42.067;353
12704;42.070;337
12705;42.074;425
12706;42.077;647
12707;42.080;349
12708;42.084;485
12709;42.087;363
12710;42.090;664
12711;42.093;524
12712;42.097;240
12713;42.100;274
12714;42.103;316
12715;42.107;420
12716;42.110;336
12717;42.113;319
12718;42.117;339
12719;42.120;383
12720;42.123;332
12721;42.127;432
12722;42.130;477
12723;42.133;221
12724;42.136;540
12725;42.140;300
12726;42.143;246
12727;42.146;492
12728;42.150;410
12729;42.153;359
12730;42.156;396
12731;42.160;419
12732;42.163;288
12733;42.166;382
12734;42.169;493
12735;42.173;438
12736;42.176;415
12737;42.179;408
12738;42.183;408
12739;42.186;520
12740;42.189;319
12741;42.193;334
12742;42.196;462
12743;42.199;425
12744;42.203;492
12745;42.206;380
12746;42.209;366
12747;42.212;391
12748;42.216;421
12749;42.219;367
12750;42.222;419
12751;42.226;377
12752;42.229;352
12753;42.232;343
12754;42.236;302
12755;42.239;393
12756;42.242;481
12757;42.246;467
12758;42.249;517
12759;42.252;312
12760;42.255;359
12761;42.259;448
12762;42.262;462
12763;42.265;303
12764;42.269;527
12765;42.272;361
12766;42.275;354
12767;42.279;308
12768;42.282;369
12769;42.285;271
12770;42.288;601
12771;42.292;445
12772;42.295;490
12773;42.298;440
12774;42.302;493
12775;42.305;348
12776;42.308;359
12777;42.312;336
12778;42.315;752
12779;42.318;455
12780;42.322;326
12781;42.325;479
12782;42.328;354
12783;42.332;369
12784;42.335;340
12785;42.338;672
12786;42.342;294
12787;42.345;522
12788;42.348;372
12789;42.351;287
12790;42.355;404
12791;42.358;411
12792;42.361;330
12793;42.365;668
12794;42.368;334
12795;42.371;330
12796;42.375;400
12797;42.378;431
12798;42.381;306
12799;42.384;356
12800;42.388;359
12801;42.391;472
12802;42.394;462
12803;42.398;437
12804;42.401;329
12805;42.404;435
12806;42.408;653
12807;42.411;339
12808;42.414;487
12809;42.418;365
12810;42.421;502
12811;42.424;323
12812;42.427;458
12813;42.431;637
12814;42.434;476
12815;42.437;363
12816;42.441;356
12817;42.444;455
12818;42.447;347
12819;42.451;435
12820;42.454;584
12821;42.457;403
12822;42.461;372
12823;42.464;373
12824;42.467;352
12825;42.470;493
12826;42.474;298
12827;42.477;301
12828;42.480;454
12829;42.484;317
12830;42.487;388
12831;42.490;441
12832;42.494;485
12833;42.497;311
12834;42.500;330
12835;42.503;511
12836;42.507;312
12837;42.510;260
12838;42.513;490
12839;42.517;361
12840;42.520;367
12841;42.523;317
12842;42.527;549
12843;42.530;442
12844;42.533;456
12845;42.537;428
12846;42.540;348
12847;42.543;455
12848;42.546;309
12849;42.550;351
12850;42.553;381
12851;42.556;475
12852;42.560;379
12853;42.563;463
12854;42.566;283
12855;42.570;359
12856;42.573;677
12857;42.576;390
12858;42.580;435
12859;42.583;422
12860;42.586;414
12861;42.590;302
12862;42.593;318
12863;42.596;445
12864;42.599;356
12865;42.603;277
12866;42.606;353
12867;42.609;255
12868;42.613;361
12869;42.616;447
12870;42.619;323
12871;42.623;308
12872;42.626;240
12873;42.629;438
12874;42.633;249
12875;42.636;366
12876;42.639;301
12877;42.642;452
12878;42.646;498
12879;42.649;428
12880;42.652;279
12881;42.656;232
12882;42.659;448
12883;42.662;379
12884;42.666;324
12885;42.669;287
12886;42.672;461
12887;42.676;383
12888;42.679;524
12889;42.682;381
12890;42.685;471
12891;42.689;323
12892;42.692;256
12893;42.695;299
12894;42.699;343
12895;42.702;414
12896;42.705;394
12897;42.709;519
12898;42.712;454
12899;42.715;347
12900;42.718;547
12901;42.722;357
12902;42.725;299
12903;42.728;652
12904;42.732;319
12905;42.735;432
12906;42.738;363
12907;42.742;312
12908;42.745;363
12909;42.748;369
12910;42.752;460
12911;42.755;633
12912;42.758;496
12913;42.761;315
12914;42.765;298
12915;42.768;217
12916;42.771;374
12917;42.775;469
12918;42.778;294
12919;42.781;392
12920;42.785;274
12921;42.788;434
12922;42.791;385
12923;42.795;311
12924;42.798;288
12925;42.801;317
12926;42.804;427
12927;42.808;514
12928;42.811;339
12929;42.815;358
12930;42.818;310
12931;42.821;389
12932;42.824;311
12933;42.828;456
12934;42.831;371
12935;42.834;448
12936;42.838;400
12937;42.841;366
12938;42.844;363
12939;42.848;261
12940;42.851;442
12941;42.854;348
12942;42.857;347
12943;42.861;446
12944;42.864;520
12945;42.867;420
12946;42.871;409
12947;42.874;374
12948;42.877;494
12949;42.881;372
12950;42.884;260
12951;42.887;522
12952;42.891;325
12953;42.894;386
12954;42.897;418
12955;42.900;294
12956;42.904;368
12957;42.907;357
12958;42.910;516
12959;42.914;366
12960;42.917;316
12961;42.920;430
12962;42.924;368
12963;42.927;409
12964;42.930;429
12965;42.934;403
12966;42.937;341
12967;42.940;349
12968;42.943;404
12969;42.947;408
12970;42.950;448
12971;42.953;326
12972;42.957;319
12973;42.960;311
12974;42.963;364
12975;42.967;296
12976;42.970;261
12977;42.973;383
12978;42.976;353
12979;42.980;441
12980;42.983;469
12981;42.986;366
12982;42.990;436
12983;42.993;527
12984;42.996;328
12985;43.000;446
12986;43.003;397
12987;43.006;395
12988;43.010;352
12989;43.013;261
12990;43.016;217
12991;43.019;2317
12992;43.023;260
12993;43.026;402
12994;43.029;258
12995;43.033;498
12996;43.036;499
12997;43.039;308
12998;43.043;440
12999;43.046;536
13000;43.049;588
13001;43.053;467
13002;43.056;321
13003;43.059;464
13004;43.063;402
13005;43.066;397
13006;43.069;330
13007;43.073;312
13008;43.076;468
13009;43.079;593
13010;43.082;479
13011;43.086;270
13012;43.089;303
13013;43.092;349
13014;43.096;308
13015;43.099;414
13016;43.102;426
13017;43.106;334
13018;43.109;301
13019;43.112;356
13020;43.115;277
13021;43.119;529
13022;43.122;2954
13023;43.125;411
13024;43.129;420
13025;43.132;328
13026;43.135;354
13027;43.139;377
13028;43.142;487
13029;43.145;477
13030;43.149;557
13031;43.152;430
13032;43.155;374
13033;43.158;368
13034;43.162;337
13035;43.165;442
13036;43.168;514
13037;43.172;346
13038;43.175;461
13039;43.178;391
13040;43.182;492
13041;43.185;402
13042;43.188;626
13043;43.192;514
13044;43.195;492
13045;43.198;480
13046;43.201;473
13047;43.205;272
13048;43.208;376
13049;43.211;385
13050;43.215;318
13051;43.218;415
13052;43.221;327
13053;43.225;287
13054;43.228;406
13055;43.231;469
13056;43.234;306
13057;43.238;453
13058;43.241;1582
13059;43.244;364
13060;43.248;307
13061;43.251;342
13062;43.254;320
13063;43.258;310
13064;43.261;241
13065;43.264;363
13066;43.268;420
13067;43.271;367
13068;43.274;356
13069;43.277;369
13070;43.281;385
13071;43.284;370
13072;43.287;338
13073;43.291;383
13074;43.294;366
13075;43.297;740
13076;43.301;330
13077;43.304;358
13078;43.307;446
13079;43.311;275
13080;43.314;270
13081;43.317;474
13082;43.321;485
13083;43.324;432
13084;43.327;282
13085;43.330;309
13086;43.334;370
13087;43.337;424
13088;43.340;389
13089;43.344;463
13090;43.347;313
13091;43.350;362
13092;43.354;270
13093;43.357;357
13094;43.360;316
13095;43.364;312
13096;43.367;354
13097;43.370;515
13098;43.373;284
13099;43.377;315
13100;43.380;320
13101;43.383;449
13102;43.387;249
13103;43.390;484
13104;43.393;311
13105;43.397;459
13106;43.400;434
13107;43.403;395
13108;43.407;349
13109;43.410;353
13110;43.413;356
13111;43.416;374
13112;43.420;336
13113;43.423;298
13114;43.426;380
13115;43.430;303
13116;43.433;372
13117;43.436;371
13118;43.440;422
13119;43.443;352
13120;43.446;323
13121;43.449;391
13122;43.453;318
13123;43.456;425
13124;43.459;425
13125;43.463;300
13126;43.466;384
13127;43.469;301
13128;43.473;2706
13129;43.476;414
13130;43.479;248
13131;43.483;343
13132;43.486;457
13133;43.489;180
13134;43.492;369
13135;43.496;268
13136;43.499;578
13137;43.502;381
13138;43.506;324
13139;43.509;432
13140;43.512;469
13141;43.516;388
13142;43.519;520
13143;43.522;371
13144;43.526;360
13145;43.529;354
13146;43.532;411
13147;43.535;440
13148;43.539;268
13149;43.542;288
13150;43.545;450
13151;43.549;338
13152;43.552;338
13153;43.555;418
13154;43.559;356
13155;43.562;334
13156;43.565;427
13157;43.569;436
13158;43.572;347
13159;43.575;593
13160;43.579;660
13161;43.582;622
13162;43.585;389
13163;43.588;306
13164;43.592;376
13165;43.595;261
13166;43.598;355
13167;43.602;319
13168;43.605;399
13169;43.608;351
13170;43.612;461
13171;43.615;387
13172;43.618;398
13173;43.622;366
13174;43.625;384
13175;43.628;323
13176;43.631;312
13177;43.635;352
13178;43.638;577
13179;43.641;563
13180;43.645;299
13181;43.648;319
13182;43.651;373
13183;43.655;396
13184;43.658;265
13185;43.661;377
13186;43.664;649
13187;43.668;409
13188;43.671;307
13189;43.674;435
13190;43.678;464
13191;43.681;305
13192;43.684;315
13193;43.688;301
13194;43.691;312
13195;43.694;269
13196;43.698;450
13197;43.701;313
13198;43.704;344
13199;43.707;317
13200;43.711;376
13201;43.714;387
13202;43.717;288
13203;43.721;330
13204;43.724;474
13205;43.727;472
13206;43.731;482
13207;43.734;298
13208;43.737;261
13209;43.741;308
13210;43.744;314
13211;43.747;363
13212;43.750;356
13213;43.754;434
13214;43.757;303
13215;43.760;311
13216;43.764;341
13217;43.767;276
13218;43.770;432
13219;43.774;250
13220;43.777;341
13221;43.780;422
13222;43.783;348
13223;43.787;310
13224;43.790;340
13225;43.793;337
13226;43.797;572
13227;43.800;363
13228;43.803;292
13229;43.807;421
13230;43.810;356
13231;43.813;480
13232;43.817;362
13233;43.820;411
13234;43.823;472
13235;43.827;605
13236;43.830;429
13237;43.833;271
13238;43.837;480
13239;43.840;296
13240;43.843;345
13241;43.846;335
13242;43.850;402
13243;43.853;286
13244;43.856;619
13245;43.860;367
13246;43.863;362
13247;43.866;363
13248;43.870;339
13249;43.873;381
13250;43.876;465
13251;43.880;447
13252;43.883;307
13253;43.886;481
13254;43.889;418
13255;43.893;336
13256;43.896;404
13257;43.899;312
13258;43.903;432
13259;43.906;384
13260;43.909;2964
13261;43.913;330
13262;43.916;359
13263;43.919;374
13264;43.922;333
13265;43.926;361
13266;43.929;283
13267;43.932;432
13268;43.936;307
13269;43.939;263
13270;43.942;365
13271;43.946;368
13272;43.949;251
13273;43.952;436
13274;43.956;631
13275;43.959;386
13276;43.962;387
13277;43.965;256
13278;43.969;478
13279;43.972;454
13280;43.975;399
13281;43.979;437
13282;43.982;467
13283;43.985;335
13284;43.989;2013
13285;43.992;634
13286;43.995;477
13287;43.998;258
13288;44.002;357
13289;44.005;284
13290;44.008;273
13291;44.012;310
13292;44.015;467
13293;44.018;428
13294;44.022;469
13295;44.025;282
13296;44.028;326
13297;44.032;344
13298;44.035;301
13299;44.038;345
13300;44.041;360
13301;44.045;347
13302;44.048;1115
13303;44.051;409
13304;44.055;402
13305;44.058;400
13306;44.061;337
13307;44.065;383
13308;44.068;407
13309;44.071;430
13310;44.075;367
13311;44.078;313
13312;44.081;557
13313;44.085;407
13314;44.088;476
13315;44.091;389
13316;44.095;398
13317;44.098;333
13318;44.101;535
13319;44.104;423
13320;44.108;349
13321;44.111;689
13322;44.114;484
13323;44.118;344
13324;44.121;341
13325;44.124;472
13326;44.128;558
13327;44.131;380
13328;44.134;318
13329;44.137;529
13330;44.141;332
13331;44.144;408
13332;44.147;350
13333;44.151;388
13334;44.154;468
13335;44.157;454
13336;44.161;324
13337;44.164;313
13338;44.167;267
13339;44.171;315
13340;44.174;519
13341;44.177;298
13342;44.180;443
13343;44.184;530
13344;44.187;455
13345;44.190;332
13346;44.194;1864
13347;44.197;591
13348;44.200;377
13349;44.204;348
13350;44.207;281
13351;44.210;390
13352;44.213;407
13353;44.217;453
13354;44.220;446
13355;44.223;289
13356;44.227;402
13357;44.230;490
13358;44.233;303
13359;44.237;506
13360;44.240;428
13361;44.243;357
13362;44.247;315
13363;44.250;333
13364;44.253;289
13365;44.256;327
13366;44.260;406
13367;44.263;304
13368;44.266;403
13369;44.270;311
13370;44.273;656
13371;44.276;333
13372;44.280;554
13373;44.283;389
13374;44.286;315
13375;44.290;368
13376;44.293;313
13377;44.296;503
13378;44.299;310
13379;44.303;460
13380;44.306;344
13381;44.310;337
13382;44.313;470
13383;44.316;405
13384;44.319;245
13385;44.323;385
13386;44.326;372
13387;44.329;263
13388;44.333;357
13389;44.336;224
13390;44.339;287
13391;44.343;417
13392;44.346;308
13393;44.349;299
13394;44.352;424
13395;44.356;301
13396;44.359;359
13397;44.362;354
13398;44.366;2018
13399;44.369;272
13400;44.372;1620
13401;44.376;416
13402;44.379;278
13403;44.382;359
13404;44.386;509
13405;44.389;351
13406;44.392;388
13407;44.395;624
13408;44.399;526
13409;44.402;275
13410;44.405;312
13411;44.409;374
13412;44.412;298
13413;44.415;318
13414;44.419;373
13415;44.422;496
13416;44.425;322
13417;44.429;317
13418;44.432;356
13419;44.435;534
13420;44.438;383
13421;44.442;243
13422;44.445;284
13423;44.448;320
13424;44.452;372
13425;44.455;390
13426;44.458;343
13427;44.462;348
13428;44.465;299
13429;44.468;337
13430;44.471;261
13431;44.475;208
13432;44.478;343
13433;44.481;288
13434;44.485;405
13435;44.488;286
13436;44.491;278
13437;44.495;294
13438;44.498;207
13439;44.501;394
13440;44.505;308
13441;44.508;263
13442;44.511;342
13443;44.514;287
13444;44.518;319
13445;44.521;398
13446;44.524;408
13447;44.528;392
13448;44.531;581
13449;44.534;407
13450;44.538;387
13451;44.541;532
13452;44.544;304
13453;44.547;456
13454;44.551;242
13455;44.554;324
13456;44.558;339
13457;44.561;354
13458;44.564;272
13459;44.567;409
13460;44.571;357
13461;44.574;249
13462;44.577;371
13463;44.581;407
13464;44.584;285
13465;44.587;300
13466;44.591;260
13467;44.594;253
13468;44.597;417
13469;44.601;357
13470;44.604;329
13471;44.607;488
13472;44.610;336
13473;44.614;400
13474;44.617;289
13475;44.620;457
13476;44.624;360
13477;44.627;401
13478;44.630;304
13479;44.634;1567
13480;44.637;589
13481;44.640;441
13482;44.644;352
13483;44.647;321
13484;44.650;252
13485;44.653;588
13486;44.657;477
13487;44.660;285
13488;44.663;1898
13489;44.667;388
13490;44.670;527
13491;44.673;446
13492;44.677;454
13493;44.680;401
13494;44.683;280
13495;44.686;272
13496;44.690;408
13497;44.693;300
13498;44.696;279
13499;44.700;314
13500;44.703;399
13501;44.706;274
13502;44.710;242
13503;44.713;473
13504;44.716;252
13505;44.720;224
13506;44.723;316
13507;44.726;479
13508;44.729;296
13509;44.733;495
13510;44.736;946
13511;44.739;349
13512;44.743;281
13513;44.746;277
13514;44.749;352
13515;44.753;534
13516;44.756;654
13517;44.759;413
13518;44.763;372
13519;44.766;473
13520;44.769;409
13521;44.772;401
13522;44.776;529
13523;44.779;469
13524;44.782;506
13525;44.786;409
13526;44.789;376
13527;44.792;269
13528;44.796;510
13529;44.799;448
13530;44.802;443
13531;44.805;332
13532;44.809;384
13533;44.812;294
13534;44.816;438
13535;44.819;282
13536;44.822;486
13537;44.825;387
13538;44.829;449
13539;44.832;371
13540;44.835;572
13541;44.839;591
13542;44.842;331
13543;44.845;395
13544;44.849;391
13545;44.852;358
13546;44.855;1770
13547;44.859;619
13548;44.862;301
13549;44.865;400
13550;44.868;274
13551;44.872;451
13552;44.875;551
13553;44.878;1197
13554;44.882;495
13555;44.885;457
13556;44.888;367
13557;44.892;755
13558;44.895;347
13559;44.898;429
13560;44.901;261
13561;44.905;404
13562;44.908;445
13563;44.911;424
13564;44.915;345
13565;44.918;400
13566;44.921;333
13567;44.925;356
13568;44.928;412
13569;44.931;467
13570;44.935;346
13571;44.938;498
13572;44.941;296
13573;44.944;279
13574;44.948;555
13575;44.951;446
13576;44.954;501
13577;44.958;296
13578;44.961;484
13579;44.964;316
13580;44.968;353
13581;44.971;316
13582;44.974;422
13583;44.978;337
13584;44.981;485
13585;44.984;485
13586;44.987;363
13587;44.991;521
13588;44.994;341
13589;44.997;376
13590;45.001;394
13591;45.004;382
13592;45.007;322
13593;45.011;234
13594;45.014;342
13595;45.017;320
13596;45.020;360
13597;45.024;267
13598;45.027;205
13599;45.030;329
13600;45.034;336
13601;45.037;318
13602;45.040;343
13603;45.044;246
13604;45.047;238
13605;45.050;710
13606;45.054;564
13607;45.057;515
13608;45.060;453
13609;45.064;443
13610;45.067;374
13611;45.070;403
13612;45.074;316
13613;45.077;438
13614;45.080;449
13615;45.083;299
13616;45.087;285
13617;45.090;413
13618;45.093;327
13619;45.097;411
13620;45.100;415
13621;45.103;333
13622;45.107;301
13623;45.110;354
13624;45.113;1891
13625;45.117;385
13626;45.120;453
13627;45.123;319
13628;45.126;294
13629;45.130;328
13630;45.133;321
13631;45.136;358
13632;45.140;382
13633;45.143;626
13634;45.146;447
13635;45.150;302
13636;45.153;397
13637;45.156;441
13638;45.159;273
13639;45.163;362
13640;45.166;352
13641;45.169;315
13642;45.173;506
13643;45.176;283
13644;45.179;394
13645;45.183;486
13646;45.186;362
13647;45.189;767
13648;45.193;375
13649;45.196;318
13650;45.199;386
13651;45.202;399
13652;45.206;309
13653;45.209;279
13654;45.212;451
13655;45.216;292
13656;45.219;332
13657;45.222;427
13658;45.226;392
13659;45.229;413
13660;45.232;608
13661;45.236;309
13662;45.239;545
13663;45.242;263
13664;45.245;413
13665;45.249;241
13666;45.252;449
13667;45.255;329
13668;45.259;307
13669;45.262;329
13670;45.265;689
13671;45.269;397
13672;45.272;375
13673;45.275;380
13674;45.278;907
13675;45.282;394
13676;45.285;507
13677;45.288;487
13678;45.292;464
13679;45.295;358
13680;45.298;464
13681;45.302;349
13682;45.305;396
13683;45.308;673
13684;45.312;326
13685;45.315;667
13686;45.318;238
13687;45.322;347
13688;45.325;287
13689;45.328;456
13690;45.332;312
13691;45.335;308
13692;45.338;396
13693;45.341;365
13694;45.345;327
13695;45.348;334
13696;45.351;389
13697;45.355;641
13698;45.358;505
13699;45.361;406
13700;45.365;334
13701;45.368;265
13702;45.371;457
13703;45.375;362
13704;45.378;385
13705;45.381;447
13706;45.384;351
13707;45.388;367
13708;45.391;493
13709;45.394;316
13710;45.398;392
13711;45.401;307
13712;45.404;393
13713;45.408;367
13714;45.411;366
13715;45.414;334
13716;45.417;411
13717;45.421;341
13718;45.424;408
13719;45.427;349
13720;45.431;481
13721;45.434;311
13722;45.437;290
13723;45.441;395
13724;45.444;418
13725;45.447;254
13726;45.451;313
13727;45.454;369
13728;45.457;509
13729;45.460;380
13730;45.464;391
13731;45.467;425
13732;45.470;344
13733;45.474;466
13734;45.477;392
13735;45.480;289
13736;45.484;280
13737;45.487;314
13738;45.490;440
13739;45.493;385
13740;45.497;321
13741;45.500;362
13742;45.503;235
13743;45.507;386
13744;45.510;398
13745;45.513;287
13746;45.517;343
13747;45.520;285
13748;45.523;524
13749;45.527;372
13750;45.530;296
13751;45.533;1629
13752;45.536;361
13753;45.540;309
13754;45.543;344
13755;45.546;332
13756;45.550;323
13757;45.553;372
13758;45.556;401
13759;45.560;541
13760;45.563;269
13761;45.566;249
13762;45.570;334
13763;45.573;288
13764;45.576;417
13765;45.580;275
13766;45.583;336
13767;45.586;396
13768;45.590;344
13769;45.593;464
13770;45.596;260
13771;45.599;372
13772;45.603;555
13773;45.606;326
13774;45.609;367
13775;45.613;537
13776;45.616;267
13777;45.619;534
13778;45.623;503
13779;45.626;416
13780;45.629;369
13781;45.632;278
13782;45.636;408
13783;45.639;306
13784;45.642;346
13785;45.646;293
13786;45.649;421
13787;45.652;342
13788;45.656;379
13789;45.659;382
13790;45.662;396
13791;45.666;374
13792;45.669;273
13793;45.672;2476
13794;45.675;525
13795;45.679;515
13796;45.682;478
13797;45.685;431
13798;45.689;328
13799;45.692;302
13800;45.695;289
13801;45.699;359
13802;45.702;385
13803;45.705;624
13804;45.708;326
13805;45.712;303
13806;45.715;452
13807;45.718;297
13808;45.722;450
13809;45.725;369
13810;45.728;391
13811;45.732;341
13812;45.735;259
13813;45.738;406
13814;45.742;368
13815;45.745;449
13816;45.748;377
13817;45.751;256
13818;45.755;405
13819;45.758;299
13820;45.761;242
13821;45.765;306
13822;45.768;293
13823;45.771;274
13824;45.775;402
13825;45.778;676
13826;45.781;324
13827;45.785;268
13828;45.788;365
13829;45.791;376
13830;45.794;391
13831;45.798;411
13832;45.801;426
13833;45.804;425
13834;45.808;536
13835;45.811;475
13836;45.814;381
13837;45.818;525
13838;45.821;504
13839;45.824;410
13840;45.828;403
13841;45.831;403
13842;45.834;1030
13843;45.838;339
13844;45.841;398
13845;45.844;425
13846;45.847;366
13847;45.851;388
13848;45.854;268
13849;45.857;492
13850;45.861;411
13851;45.864;750
13852;45.867;231
13853;45.871;283
13854;45.874;485
13855;45.877;433
13856;45.881;294
13857;45.884;358
13858;45.887;335
13859;45.890;409
13860;45.894;407
13861;45.897;294
13862;45.900;294
13863;45.904;261
13864;45.907;290
13865;45.910;326
13866;45.914;231
13867;45.917;506
13868;45.920;340
13869;45.924;364
13870;45.927;312
13871;45.930;528
13872;45.933;641
13873;45.937;364
13874;45.940;475
13875;45.943;319
13876;45.947;522
13877;45.950;439
13878;45.953;230
13879;45.957;441
13880;45.960;288
13881;45.963;371
13882;45.966;325
13883;45.970;318
13884;45.973;344
13885;45.976;542
13886;45.980;386
13887;45.983;297
13888;45.986;419
13889;45.990;474
13890;45.993;501
13891;45.996;412
13892;46.000;413
13893;46.003;303
13894;46.006;305
13895;46.009;375
13896;46.013;463
13897;46.016;340
13898;46.019;399
13899;46.023;420
13900;46.026;656
13901;46.029;504
13902;46.033;294
13903;46.036;344
13904;46.039;374
13905;46.042;576
13906;46.046;362
13907;46.049;257
13908;46.052;358
13909;46.056;385
13910;46.059;370
13911;46.062;581
13912;46.066;447
13913;46.069;412
13914;46.072;402
13915;46.076;437
13916;46.079;635
13917;46.082;306
13918;46.086;414
13919;46.089;342
13920;46.092;274
13921;46.096;326
13922;46.099;1135
13923;46.102;333
13924;46.105;377
13925;46.109;330
13926;46.112;373
13927;46.115;2321
13928;46.119;347
13929;46.122;398
13930;46.125;262
13931;46.129;327
13932;46.132;543
13933;46.135;580
13934;46.139;440
13935;46.142;346
13936;46.145;330
13937;46.148;339
13938;46.152;305
13939;46.155;387
13940;46.158;535
13941;46.162;426
13942;46.165;529
13943;46.168;308
13944;46.172;506
13945;46.175;437
13946;46.178;445
13947;46.181;370
13948;46.185;286
13949;46.188;505
13950;46.191;512
13951;46.195;366
13952;46.198;426
13953;46.201;313
13954;46.205;268
13955;46.208;441
13956;46.211;321
13957;46.215;424
13958;46.218;298
13959;46.221;425
13960;46.224;391
13961;46.228;456
13962;46.231;457
13963;46.234;279
13964;46.238;381
13965;46.241;830
13966;46.244;471
13967;46.248;396
13968;46.251;378
13969;46.254;605
13970;46.258;330
13971;46.261;460
13972;46.264;448
13973;46.267;837
13974;46.271;470
13975;46.274;413
13976;46.277;558
13977;46.281;309
13978;46.284;395
13979;46.287;329
13980;46.291;543
13981;46.294;575
13982;46.297;342
13983;46.300;590
13984;46.304;399
13985;46.307;437
13986;46.311;423
13987;46.314;394
13988;46.317;413
13989;46.320;402
13990;46.324;539
13991;46.327;484
13992;46.330;369
13993;46.334;550
13994;46.337;336
13995;46.340;397
13996;46.344;317
13997;46.347;368
13998;46.350;420
13999;46.354;421
14000;46.357;399
14001;46.360;351
14002;46.363;434
14003;46.367;447
14004;46.370;474
14005;46.373;419
14006;46.377;500
14007;46.380;423
14008;46.383;604
14009;46.387;391
14010;46.390;493
14011;46.393;381
14012;46.396;444
14013;46.400;337
14014;46.403;506
14015;46.406;366
14016;46.410;369
14017;46.413;427
14018;46.416;386
14019;46.420;441
14020;46.423;386
14021;46.426;342
14022;46.430;465
14023;46.433;339
14024;46.436;370
14025;46.439;475
14026;46.443;501
14027;46.446;362
14028;46.449;368
14029;46.453;342
14030;46.456;475
14031;46.459;398
14032;46.463;334
14033;46.466;400
14034;46.469;403
14035;46.473;484
14036;46.476;413
14037;46.479;434
14038;46.482;359
14039;46.486;296
14040;46.489;351
14041;46.492;417
14042;46.496;358
14043;46.499;256
14044;46.502;452
14045;46.506;378
14046;46.509;478
14047;46.512;330
14048;46.515;367
14049;46.519;313
14050;46.522;335
14051;46.525;384
14052;46.529;415
14053;46.532;340
14054;46.535;422
14055;46.539;438
14056;46.542;344
14057;46.545;508
14058;46.549;363
14059;46.552;452
14060;46.555;606
14061;46.559;425
14062;46.562;367
14063;46.565;460
14064;46.569;304
14065;46.572;459
14066;46.575;311
14067;46.579;526
14068;46.582;317
14069;46.585;431
14070;46.589;371
14071;46.592;315
14072;46.595;936
14073;46.598;499
14074;46.602;303
14075;46.605;283
14076;46.608;260
14077;46.612;447
14078;46.615;654
14079;46.618;565
14080;46.622;292
14081;46.625;357
14082;46.628;408
14083;46.631;273
14084;46.635;334
14085;46.638;415
14086;46.641;350
14087;46.645;437
14088;46.648;477
14089;46.651;389
14090;46.655;299
14091;46.658;293
14092;46.661;328
14093;46.665;398
14094;46.668;544
14095;46.671;571
14096;46.674;495
14097;46.678;411
14098;46.681;384
14099;46.684;353
14100;46.688;343
14101;46.691;533
14102;46.694;456
14103;46.698;695
14104;46.701;392
14105;46.704;753
14106;46.708;302
14107;46.711;257
14108;46.714;376
14109;46.717;221
14110;46.721;258
14111;46.724;321
14112;46.727;364
14113;46.731;451
14114;46.734;326
14115;46.737;291
14116;46.741;305
14117;46.744;368
14118;46.747;307
14119;46.750;318
14120;46.754;360
14121;46.757;302
14122;46.760;380
14123;46.764;536
14124;46.767;2341
14125;46.770;460
14126;46.774;379
14127;46.777;436
14128;46.780;309
14129;46.784;431
14130;46.787;429
14131;46.790;296
14132;46.793;713
14133;46.797;620
14134;46.800;456
14135;46.803;262
14136;46.807;453
14137;46.810;430
14138;46.813;396
14139;46.817;413
14140;46.820;436
14141;46.823;338
14142;46.827;370
14143;46.830;367
14144;46.833;283
14145;46.837;318
14146;46.840;224
14147;46.843;455
14148;46.847;232
14149;46.850;239
14150;46.853;574
14151;46.856;458
14152;46.860;270
14153;46.863;355
14154;46.866;395
14155;46.870;358
14156;46.873;380
14157;46.876;254
14158;46.880;339
14159;46.883;2195
14160;46.886;486
14161;46.890;2974
14162;46.893;433
14163;46.896;503
14164;46.899;446
14165;46.903;408
14166;46.906;386
14167;46.909;394
14168;46.913;462
14169;46.916;462
14170;46.919;1017
14171;46.923;264
14172;46.926;288
14173;46.929;427
14174;46.932;423
14175;46.936;405
14176;46.939;416
14177;46.942;331
14178;46.946;311
14179;46.949;382
14180;46.952;336
14181;46.956;545
14182;46.959;282
14183;46.962;367
14184;46.966;1551
14185;46.969;379
14186;46.972;403
14187;46.975;345
14188;46.979;383
14189;46.982;352
14190;46.985;571
14191;46.989;390
14192;46.992;360
14193;46.995;388
14194;46.999;295
14195;47.002;346
14196;47.005;469
14197;47.008;269
14198;47.012;339
14199;47.015;329
14200;47.018;272
14201;47.022;384
14202;47.025;328
14203;47.028;374
14204;47.032;727
14205;47.035;460
14206;47.038;429
14207;47.042;297
14208;47.045;339
14209;47.048;398
14210;47.051;375
14211;47.055;397
14212;47.058;400
14213;47.062;436
14214;47.065;338
14215;47.068;478
14216;47.071;387
14217;47.075;250
14218;47.078;420
14219;47.081;351
14220;47.085;454
14221;47.088;256
14222;47.091;299
14223;47.095;367
14224;47.098;328
14225;47.101;388
14226;47.105;488
14227;47.108;342
14228;47.111;303
14229;47.114;442
14230;47.118;466
14231;47.121;502
14232;47.124;385
14233;47.128;343
14234;47.131;879
14235;47.134;385
14236;47.138;470
14237;47.141;440
14238;47.144;426
14239;47.147;431
14240;47.151;622
14241;47.154;323
14242;47.157;433
14243;47.161;413
14244;47.164;386
14245;47.167;304
14246;47.171;341
14247;47.174;481
14248;47.177;376
14249;47.181;463
14250;47.184;511
14251;47.187;445
14252;47.190;355
14253;47.194;2601
14254;47.197;544
14255;47.200;373
14256;47.204;379
14257;47.207;532
14258;47.210;401
14259;47.214;492
14260;47.217;371
14261;47.220;419
14262;47.224;453
14263;47.227;553
14264;47.230;413
14265;47.233;491
14266;47.237;356
14267;47.240;353
14268;47.243;339
14269;47.247;449
14270;47.250;368
14271;47.253;343
14272;47.257;468
14273;47.260;352
14274;47.263;449
14275;47.266;451
14276;47.270;345
14277;47.273;318
14278;47.276;301
14279;47.280;781
14280;47.283;346
14281;47.286;388
14282;47.290;366
14283;47.293;549
14284;47.296;313
14285;47.300;273
14286;47.303;390
14287;47.306;312
14288;47.310;323
14289;47.313;368
14290;47.316;507
14291;47.320;490
14292;47.323;279
14293;47.326;437
14294;47.329;559
14295;47.333;497
14296;47.336;425
14297;47.339;366
14298;47.343;267
14299;47.346;445
14300;47.349;551
14301;47.353;473
14302;47.356;370
14303;47.359;306
14304;47.362;295
14305;47.366;395
14306;47.369;522
14307;47.372;371
14308;47.376;365
14309;47.379;460
14310;47.382;353
14311;47.386;397
14312;47.389;329
14313;47.392;375
14314;47.396;354
14315;47.399;319
14316;47.402;458
14317;47.405;312
14318;47.409;414
14319;47.412;357
14320;47.415;398
14321;47.419;380
14322;47.422;380
14323;47.425;407
14324;47.429;324
14325;47.432;316
14326;47.435;342
14327;47.439;382
14328;47.442;497
14329;47.445;233
14330;47.448;295
14331;47.452;399
14332;47.455;453
14333;47.458;451
14334;47.462;307
14335;47.465;411
14336;47.468;572
14337;47.472;387
14338;47.475;488
14339;47.478;351
14340;47.481;339
14341;47.485;1405
14342;47.488;365
14343;47.491;360
14344;47.495;421
14345;47.498;442
14346;47.501;348
14347;47.505;402
14348;47.508;453
14349;47.511;280
14350;47.515;564
14351;47.518;440
14352;47.521;455
14353;47.524;246
14354;47.528;292
14355;47.531;524
14356;47.534;379
14357;47.538;609
14358;47.541;423
14359;47.544;383
14360;47.548;448
14361;47.551;421
14362;47.554;325
14363;47.558;370
14364;47.561;386
14365;47.564;380
14366;47.568;396
14367;47.571;418
14368;47.574;332
14369;47.578;392
14370;47.581;347
14371;47.584;430
14372;47.587;413
14373;47.591;533
14374;47.594;362
14375;47.597;363
14376;47.601;366
14377;47.604;364
14378;47.607;402
14379;47.611;355
14380;47.614;394
14381;47.617;362
14382;47.620;451
14383;47.624;347
14384;47.627;1389
14385;47.630;442
14386;47.634;399
14387;47.637;432
14388;47.640;572
14389;47.644;373
14390;47.647;315
14391;47.650;414
14392;47.654;899
14393;47.657;396
14394;47.660;413
14395;47.663;413
14396;47.667;392
14397;47.670;321
14398;47.673;294
14399;47.677;498
14400;47.680;340
14401;47.683;462
14402;47.687;570
14403;47.690;291
14404;47.693;441
14405;47.696;352
14406;47.700;400
14407;47.703;183
14408;47.706;302
14409;47.710;373
14410;47.713;435
14411;47.716;633
14412;47.720;388
14413;47.723;334
14414;47.726;441
14415;47.730;443
14416;47.733;304
14417;47.736;380
14418;47.739;499
14419;47.743;439
14420;47.746;541
14421;47.749;333
14422;47.753;352
14423;47.756;445
14424;47.759;471
14425;47.763;365
14426;47.766;292
14427;47.769;374
14428;47.773;393
14429;47.776;401
14430;47.779;487
14431;47.782;386
14432;47.786;426
14433;47.789;347
14434;47.792;298
14435;47.796;319
14436;47.799;328
14437;47.802;443
14438;47.806;347
14439;47.809;379
14440;47.812;361
14441;47.816;526
14442;47.819;370
14443;47.822;320
14444;47.826;354
14445;47.829;404
14446;47.832;324
14447;47.835;296
14448;47.839;392
14449;47.842;543
14450;47.845;371
14451;47.849;430
14452;47.852;404
14453;47.855;420
14454;47.859;348
14455;47.862;497
14456;47.865;377
14457;47.869;314
14458;47.872;477
14459;47.875;452
14460;47.878;378
14461;47.882;333
14462;47.885;461
14463;47.888;468
14464;47.892;496
14465;47.895;520
14466;47.898;482
14467;47.902;441
14468;47.905;340
14469;47.908;317
14470;47.912;473
14471;47.915;332
14472;47.918;1286
14473;47.921;348
14474;47.925;301
14475;47.928;377
14476;47.931;342
14477;47.935;387
14478;47.938;425
14479;47.941;278
14480;47.945;333
14481;47.948;349
14482;47.951;428
14483;47.954;343
14484;47.958;552
14485;47.961;356
14486;47.964;306
14487;47.968;464
14488;47.971;494
14489;47.974;400
14490;47.978;405
14491;47.981;323
14492;47.984;305
14493;47.988;621
14494;47.991;461
14495;47.994;513
14496;47.997;486
14497;48.001;391
14498;48.004;519
14499;48.007;375
14500;48.011;338
14501;48.014;391
14502;48.017;474
14503;48.021;291
14504;48.024;320
14505;48.027;408
14506;48.030;315
14507;48.034;395
14508;48.037;414
14509;48.040;319
14510;48.044;375
14511;48.047;1163
14512;48.050;340
14513;48.054;350
14514;48.057;362
14515;48.060;465
14516;48.064;401
14517;48.067;417
14518;48.070;400
14519;48.074;531
14520;48.077;1977
14521;48.080;377
14522;48.084;417
14523;48.087;1083
14524;48.090;588
14525;48.093;432
14526;48.097;391
14527;48.100;470
14528;48.103;348
14529;48.107;300
14530;48.110;301
14531;48.113;571
14532;48.117;402
14533;48.120;386
14534;48.123;426
14535;48.127;321
14536;48.130;368
14537;48.133;338
14538;48.136;1300
14539;48.140;293
14540;48.143;384
14541;48.146;1350
14542;48.150;309
14543;48.153;380
14544;48.156;343
14545;48.160;834
14546;48.163;366
14547;48.166;294
14548;48.169;463
14549;48.173;436
14550;48.176;451
14551;48.179;327
14552;48.183;290
14553;48.186;428
14554;48.189;387
14555;48.193;301
14556;48.196;370
14557;48.199;351
14558;48.203;397
14559;48.206;481
14560;48.209;1439
14561;48.212;1604
14562;48.216;470
14563;48.219;430
14564;48.222;468
14565;48.226;368
14566;48.229;325
14567;48.232;380
14568;48.236;503
14569;48.239;384
14570;48.242;763
14571;48.246;887
14572;48.249;412
14573;48.252;396
14574;48.255;405
14575;48.259;365
14576;48.262;374
14577;48.265;344
14578;48.269;295
14579;48.272;372
14580;48.275;312
14581;48.279;388
14582;48.282;280
14583;48.285;319
14584;48.288;282
14585;48.292;338
14586;48.295;344
14587;48.298;306
14588;48.302;378
14589;48.305;290
14590;48.308;351
14591;48.312;400
14592;48.315;444
14593;48.318;404
14594;48.322;424
14595;48.325;349
14596;48.328;362
14597;48.332;498
14598;48.335;361
14599;48.338;408
14600;48.342;384
14601;48.345;404
14602;48.348;318
14603;48.351;340
14604;48.355;363
14605;48.358;520
14606;48.361;383
14607;48.365;493
14608;48.368;467
14609;48.371;281
14610;48.375;404
14611;48.378;1566
14612;48.381;500
14613;48.384;374
14614;48.388;624
14615;48.391;271
14616;48.394;333
14617;48.398;423
14618;48.401;346
14619;48.404;424
14620;48.408;451
14621;48.411;420
14622;48.414;534
14623;48.418;579
14624;48.421;408
14625;48.424;376
14626;48.427;369
14627;48.431;1856
14628;48.434;370
14629;48.437;358
14630;48.441;546
14631;48.444;426
14632;48.447;397
14633;48.451;508
14634;48.454;350
14635;48.457;382
14636;48.461;408
14637;48.464;498
14638;48.467;334
14639;48.470;455
14640;48.474;456
14641;48.477;505
14642;48.480;441
14643;48.484;370
14644;48.487;345
14645;48.490;410
14646;48.494;323
14647;48.497;385
14648;48.500;410
14649;48.503;427
14650;48.507;391
14651;48.510;441
14652;48.513;631
14653;48.517;626
14654;48.520;433
14655;48.523;443
14656;48.527;473
14657;48.530;429
14658;48.533;384
14659;48.537;403
14660;48.540;436
14661;48.543;572
14662;48.546;528
14663;48.550;631
14664;48.553;536
14665;48.556;379
14666;48.560;390
14667;48.563;527
14668;48.566;372
14669;48.570;533
14670;48.573;437
14671;48.576;342
14672;48.580;458
14673;48.583;545
14674;48.586;334
14675;48.590;488
14676;48.593;483
14677;48.596;271
14678;48.599;379
14679;48.603;320
14680;48.606;390
14681;48.609;541
14682;48.613;428
14683;48.616;449
14684;48.619;426
14685;48.623;448
14686;48.626;456
14687;48.629;396
14688;48.633;509
14689;48.636;385
14690;48.639;361
14691;48.642;428
14692;48.646;426
14693;48.649;364
14694;48.652;692
14695;48.656;403
14696;48.659;387
14697;48.662;572
14698;48.666;489
14699;48.669;418
14700;48.672;392
14701;48.676;346
14702;48.679;659
14703;48.682;404
14704;48.685;397
14705;48.689;481
14706;48.692;529
14707;48.695;345
14708;48.699;607
14709;48.702;617
14710;48.705;527
14711;48.709;380
14712;48.712;351
14713;48.715;394
14714;48.718;384
14715;48.722;472
14716;48.725;417
14717;48.728;424
14718;48.732;435
14719;48.735;408
14720;48.738;542
14721;48.742;441
14722;48.745;394
14723;48.748;406
14724;48.752;517
14725;48.755;427
14726;48.758;564
14727;48.761;553
14728;48.765;487
14729;48.768;2390
14730;48.771;359
14731;48.775;468
14732;48.778;435
14733;48.781;484
14734;48.785;485
14735;48.788;437
14736;48.791;535
14737;48.795;379
14738;48.798;534
14739;48.801;507
14740;48.804;424
14741;48.808;443
14742;48.811;370
14743;48.815;480
14744;48.818;550
14745;48.821;454
14746;48.824;445
14747;48.828;432
14748;48.831;424
14749;48.834;532
14750;48.838;521
14751;48.841;510
14752;48.844;430
14753;48.848;321
14754;48.851;486
14755;48.854;436
14756;48.857;357
14757;48.861;361
14758;48.864;545
14759;48.867;259
14760;48.871;491
14761;48.874;472
14762;48.877;395
14763;48.881;459
14764;48.884;366
14765;48.887;515
14766;48.891;547
14767;48.894;440
14768;48.897;588
14769;48.900;589
14770;48.904;2094
14771;48.907;690
14772;48.910;390
14773;48.914;380
14774;48.917;466
14775;48.920;381
14776;48.924;343
14777;48.927;289
14778;48.930;426
14779;48.933;333
14780;48.937;449
14781;48.940;440
14782;48.943;381
14783;48.947;402
14784;48.950;468
14785;48.953;390
14786;48.957;329
14787;48.960;313
14788;48.963;512
14789;48.967;501
14790;48.970;441
14791;48.973;438
14792;48.976;414
14793;48.980;510
14794;48.983;4119
14795;48.986;872
14796;48.990;542
14797;48.993;321
14798;48.996;379
14799;49.000;481
14800;49.003;454
14801;49.006;505
14802;49.010;532
14803;49.013;405
14804;49.016;434
14805;49.019;463
14806;49.023;508
14807;49.026;533
14808;49.029;341
14809;49.033;322
14810;49.036;582
14811;49.039;527
14812;49.043;352
14813;49.046;429
14814;49.049;360
14815;49.052;434
14816;49.056;712
14817;49.059;505
14818;49.063;447
14819;49.066;305
14820;49.069;349
14821;49.072;453
14822;49.076;467
14823;49.079;425
14824;49.082;433
14825;49.086;357
14826;49.089;344
14827;49.092;313
14828;49.096;325
14829;49.099;369
14830;49.102;393
14831;49.106;1459
14832;49.109;324
14833;49.112;344
14834;49.115;430
14835;49.119;363
14836;49.122;603
14837;49.125;352
14838;49.129;317
14839;49.132;395
14840;49.135;400
14841;49.139;463
14842;49.142;638
14843;49.145;371
14844;49.149;347
14845;49.152;426
14846;49.155;477
14847;49.158;426
14848;49.162;310
14849;49.165;483
14850;49.168;559
14851;49.172;382
14852;49.175;336
14853;49.178;372
14854;49.182;307
14855;49.185;216
14856;49.188;270
14857;49.191;235
14858;49.195;325
14859;49.198;512
14860;49.201;364
14861;49.205;414
14862;49.208;3025
14863;49.211;394
14864;49.215;474
14865;49.218;496
14866;49.221;371
14867;49.225;338
14868;49.228;401
14869;49.231;337
14870;49.234;780
14871;49.238;385
14872;49.241;516
14873;49.244;400
14874;49.248;496
14875;49.251;1968
14876;49.254;560
14877;49.258;414
14878;49.261;690
14879;49.264;401
14880;49.267;366
14881;49.271;353
14882;49.274;525
14883;49.277;310
14884;49.281;466
14885;49.284;376
14886;49.287;383
14887;49.291;397
14888;49.294;411
14889;49.297;424
14890;49.301;541
14891;49.304;447
14892;49.307;546
14893;49.311;537
14894;49.314;442
14895;49.317;603
14896;49.321;453
14897;49.324;447
14898;49.327;543
14899;49.330;383
14900;49.334;461
14901;49.337;523
14902;49.340;577
14903;49.344;360
14904;49.347;637
14905;49.350;413
14906;49.354;421
14907;49.357;414
14908;49.360;1657
14909;49.364;515
14910;49.367;437
14911;49.370;447
14912;49.373;458
14913;49.377;601
14914;49.380;803
14915;49.383;629
14916;49.387;557
14917;49.390;465
14918;49.393;438
14919;49.397;496
14920;49.400;551
14921;49.403;641
14922;49.407;593
14923;49.410;433
14924;49.413;608
14925;49.416;384
14926;49.420;387
14927;49.423;346
14928;49.426;484
14929;49.430;470
14930;49.433;493
14931;49.436;319
14932;49.440;453
14933;49.443;417
14934;49.446;488
14935;49.449;665
14936;49.453;406
14937;49.456;583
14938;49.459;2481
14939;49.463;443
14940;49.466;366
14941;49.469;474
14942;49.473;379
14943;49.476;472
14944;49.479;441
14945;49.483;288
14946;49.486;421
14947;49.489;352
14948;49.492;357
14949;49.496;335
14950;49.499;683
14951;49.502;315
14952;49.506;364
14953;49.509;433
14954;49.512;524
14955;49.516;386
14956;49.519;381
14957;49.522;474
14958;49.526;451
14959;49.529;464
14960;49.532;500
14961;49.535;372
14962;49.539;976
14963;49.542;381
14964;49.545;491
14965;49.549;407
14966;49.552;536
14967;49.555;581
14968;49.559;464
14969;49.562;469
14970;49.565;365
14971;49.569;373
14972;49.572;587
14973;49.575;417
14974;49.579;405
14975;49.582;381
14976;49.585;465
14977;49.588;296
14978;49.592;401
14979;49.595;386
14980;49.598;476
14981;49.602;569
14982;49.605;395
14983;49.608;370
14984;49.612;487
14985;49.615;389
14986;49.618;470
14987;49.622;593
14988;49.625;370
14989;49.628;459
14990;49.631;417
14991;49.635;329
14992;49.638;378
14993;49.641;459
14994;49.645;559
14995;49.648;446
14996;49.651;417
14997;49.655;324
14998;49.658;676
14999;49.661;460
15000;49.664;370
15001;49.668;529
15002;49.671;514
15003;49.674;443
15004;49.678;477
15005;49.681;536
15006;49.684;399
15007;49.688;477
15008;49.691;441
15009;49.694;461
15010;49.698;899
15011;49.701;491
15012;49.704;361
15013;49.707;363
15014;49.711;440
15015;49.714;314
15016;49.717;468
15017;49.721;450
15018;49.724;373
15019;49.727;315
15020;49.731;350
15021;49.734;315
15022;49.737;487
15023;49.741;670
15024;49.744;503
15025;49.747;607
15026;49.750;434
15027;49.754;375
15028;49.757;467
15029;49.760;518
15030;49.764;406
15031;49.767;333
15032;49.770;373
15033;49.774;395
15034;49.777;319
15035;49.780;300
15036;49.783;465
15037;49.787;453
15038;49.790;299
15039;49.793;485
15040;49.797;409
15041;49.800;473
15042;49.803;360
15043;49.807;443
15044;49.810;474
15045;49.813;262
15046;49.817;491
15047;49.820;357
15048;49.823;355
15049;49.827;294
15050;49.830;910
15051;49.833;353
15052;49.837;475
15053;49.840;423
15054;49.843;685
15055;49.846;1771
15056;49.850;356
15057;49.853;1039
15058;49.856;271
15059;49.860;354
15060;49.863;396
15061;49.866;396
15062;49.870;304
15063;49.873;450
15064;49.876;471
15065;49.880;528
15066;49.883;509
15067;49.886;469
15068;49.889;494
15069;49.893;346
15070;49.896;673
15071;49.899;450
15072;49.903;324
15073;49.906;518
15074;49.909;461
15075;49.913;398
15076;49.916;284
15077;49.919;339
15078;49.922;267
15079;49.926;455
15080;49.929;416
15081;49.932;292
15082;49.936;402
15083;49.939;2000
15084;49.942;397
15085;49.946;346
15086;49.949;404
15087;49.952;420
15088;49.956;495
15089;49.959;339
15090;49.962;367
15091;49.965;343
15092;49.969;400
15093;49.972;476
15094;49.975;402
15095;49.979;346
15096;49.982;461
15097;49.985;356
15098;49.989;413
15099;49.992;412
15100;49.995;404
15101;49.998;412
15102;50.002;384
15103;50.005;304
15104;50.008;443
15105;50.012;302
15106;50.015;351
15107;50.018;550
15108;50.022;594
15109;50.025;499
15110;50.028;592
15111;50.032;555
15112;50.035;417
15113;50.038;551
15114;50.041;408
15115;50.045;490
15116;50.048;514
15117;50.051;665
15118;50.055;456
15119;50.058;372
15120;50.062;701
15121;50.065;862
15122;50.068;639
15123;50.072;845
15124;50.075;376
15125;50.078;496
15126;50.081;353
15127;50.085;469
15128;50.088;335
15129;50.091;515
15130;50.095;464
15131;50.098;554
15132;50.101;525
15133;50.105;382
15134;50.108;458
15135;50.111;356
15136;50.115;416
15137;50.118;443
15138;50.121;315
15139;50.124;540
15140;50.128;578
15141;50.131;335
15142;50.134;375
15143;50.138;487
15144;50.141;542
15145;50.144;492
15146;50.148;391
15147;50.151;388
15148;50.154;418
15149;50.157;380
15150;50.161;456
15151;50.164;499
15152;50.167;442
15153;50.171;363
15154;50.174;422
15155;50.177;473
15156;50.181;412
15157;50.184;419
15158;50.187;451
15159;50.191;681
15160;50.194;403
15161;50.197;398
15162;50.200;635
15163;50.204;319
15164;50.207;306
15165;50.210;3079
15166;50.214;538
15167;50.217;379
15168;50.220;365
15169;50.224;568
15170;50.227;419
15171;50.230;563
15172;50.233;438
15173;50.237;324
15174;50.240;426
15175;50.243;516
15176;50.247;594
15177;50.250;565
15178;50.253;577
15179;50.257;581
15180;50.260;540
15181;50.263;410
15182;50.267;335
15183;50.270;513
15184;50.273;519
15185;50.276;423
15186;50.280;433
15187;50.283;474
15188;50.286;406
15189;50.290;422
15190;50.293;360
15191;50.296;629
15192;50.300;386
15193;50.303;477
15194;50.306;426
15195;50.310;418
15196;50.313;540
15197;50.316;400
15198;50.320;607
15199;50.323;401
15200;50.326;342
15201;50.330;445
15202;50.333;408
15203;50.336;464
15204;50.339;367
15205;50.343;315
15206;50.346;455
15207;50.349;473
15208;50.353;489
15209;50.356;498
15210;50.359;425
15211;50.363;500
15212;50.366;518
15213;50.369;494
15214;50.372;504
15215;50.376;439
15216;50.379;640
15217;50.382;464
15218;50.386;3193
15219;50.389;518
15220;50.392;526
15221;50.396;580
15222;50.399;428
15223;50.402;600
15224;50.406;584
15225;50.409;576
15226;50.412;505
15227;50.415;602
15228;50.419;426
15229;50.422;634
15230;50.425;374
15231;50.429;495
15232;50.432;451
15233;50.435;659
15234;50.439;460
15235;50.442;465
15236;50.445;426
15237;50.449;459
15238;50.452;2853
15239;50.455;499
15240;50.458;429
15241;50.462;2340
15242;50.465;426
15243;50.468;993
15244;50.472;573
15245;50.475;465
15246;50.478;432
15247;50.482;3143
15248;50.485;478
15249;50.488;836
15250;50.491;512
15251;50.495;540
15252;50.498;394
15253;50.501;351
15254;50.505;362
15255;50.508;567
15256;50.511;641
15257;50.515;554
15258;50.518;419
15259;50.521;509
15260;50.525;484
15261;50.528;365
15262;50.531;572
15263;50.534;449
15264;50.538;307
15265;50.541;466
15266;50.544;540
15267;50.548;417
15268;50.551;469
15269;50.554;752
15270;50.558;452
15271;50.561;577
15272;50.564;621
15273;50.568;438
15274;50.571;467
15275;50.574;459
15276;50.578;417
15277;50.581;395
15278;50.584;328
15279;50.587;447
15280;50.591;352
15281;50.594;305
15282;50.597;413
15283;50.601;380
15284;50.604;2029
15285;50.607;412
15286;50.611;601
15287;50.614;409
15288;50.617;446
15289;50.621;392
15290;50.624;367
15291;50.627;468
15292;50.630;243
15293;50.634;335
15294;50.637;367
15295;50.640;336
15296;50.644;442
15297;50.647;356
15298;50.650;396
15299;50.654;557
15300;50.657;374
15301;50.660;363
15302;50.664;481
15303;50.667;437
15304;50.670;438
15305;50.673;463
15306;50.677;416
15307;50.680;460
15308;50.683;455
15309;50.687;462
15310;50.690;364
15311;50.693;440
15312;50.697;345
15313;50.700;483
15314;50.703;286
15315;50.706;373
15316;50.710;426
15317;50.713;364
15318;50.716;427
15319;50.720;415
15320;50.723;367
15321;50.726;454
15322;50.730;443
15323;50.733;395
15324;50.736;359
15325;50.740;378
15326;50.743;483
15327;50.746;442
15328;50.749;360
15329;50.753;467
15330;50.756;479
15331;50.759;438
15332;50.763;345
15333;50.766;459
15334;50.769;448
15335;50.773;435
15336;50.776;493
15337;50.779;504
15338;50.783;323
15339;50.786;395
15340;50.789;294
15341;50.792;430
15342;50.796;350
15343;50.799;491
15344;50.802;509
15345;50.806;305
15346;50.809;344
15347;50.812;471
15348;50.816;405
15349;50.819;403
15350;50.822;468
15351;50.826;512
15352;50.829;426
15353;50.832;433
15354;50.836;464
15355;50.839;444
15356;50.842;456
15357;50.845;522
15358;50.849;535
15359;50.852;703
15360;50.855;397
15361;50.859;382
15362;50.862;474
15363;50.865;472
15364;50.869;525
15365;50.872;664
15366;50.875;487
15367;50.879;429
15368;50.882;751
15369;50.885;535
15370;50.888;504
15371;50.892;439
15372;50.895;514
15373;50.898;556
15374;50.902;401
15375;50.905;513
15376;50.908;444
15377;50.912;389
15378;50.915;516
15379;50.918;555
15380;50.921;834
15381;50.925;403
15382;50.928;651
15383;50.931;452
15384;50.935;445
15385;50.938;493
15386;50.941;449
15387;50.945;368
15388;50.948;440
15389;50.951;661
15390;50.955;694
15391;50.958;374
15392;50.961;457
15393;50.964;639
15394;50.968;385
15395;50.971;393
15396;50.974;440
15397;50.978;517
15398;50.981;1563
15399;50.984;369
15400;50.988;2369
15401;50.991;397
15402;50.994;423
15403;50.998;616
15404;51.001;483
15405;51.004;678
15406;51.007;820
15407;51.011;516
15408;51.014;442
15409;51.017;384
15410;51.021;427
15411;51.024;486
15412;51.027;497
15413;51.031;412
15414;51.034;512
15415;51.037;470
15416;51.040;515
15417;51.044;585
15418;51.047;790
15419;51.050;601
15420;51.054;459
15421;51.057;538
15422;51.060;343
15423;51.064;480
15424;51.067;421
15425;51.070;367
15426;51.074;490
15427;51.077;489
15428;51.080;616
15429;51.084;368
15430;51.087;516
15431;51.090;464
15432;51.094;501
15433;51.097;688
15434;51.100;369
15435;51.103;451
15436;51.107;407
15437;51.110;440
15438;51.113;336
15439;51.117;682
15440;51.120;308
15441;51.123;326
15442;51.127;413
15443;51.130;508
15444;51.133;402
15445;51.136;422
15446;51.140;412
15447;51.143;1562
15448;51.146;746
15449;51.150;476
15450;51.153;582
15451;51.156;415
15452;51.160;464
15453;51.163;410
15454;51.166;416
15455;51.170;316
15456;51.173;527
15457;51.176;452
15458;51.179;397
15459;51.183;572
15460;51.186;347
15461;51.189;462
15462;51.193;429
15463;51.196;427
15464;51.199;318
15465;51.203;591
15466;51.206;422
15467;51.209;382
15468;51.213;613
15469;51.216;466
15470;51.219;496
15471;51.222;548
15472;51.226;611
15473;51.229;364
15474;51.232;372
15475;51.236;458
15476;51.239;529
15477;51.242;414
15478;51.246;511
15479;51.249;491
15480;51.252;459
15481;51.256;561
15482;51.259;425
15483;51.262;357
15484;51.265;320
15485;51.269;449
15486;51.272;469
15487;51.275;495
15488;51.279;511
15489;51.282;587
15490;51.285;492
15491;51.289;429
15492;51.292;494
15493;51.295;390
15494;51.298;299
15495;51.302;2683
15496;51.305;284
15497;51.309;301
15498;51.312;1535
15499;51.315;280
15500;51.318;382
15501;51.322;412
15502;51.325;560
15503;51.328;420
15504;51.332;462
15505;51.335;879
15506;51.338;695
15507;51.342;400
15508;51.345;563
15509;51.348;494
15510;51.352;376
15511;51.355;317
15512;51.358;541
15513;51.361;451
15514;51.365;382
15515;51.368;340
15516;51.371;373
15517;51.375;327
15518;51.378;370
15519;51.381;328
15520;51.385;399
15521;51.388;430
15522;51.391;459
15523;51.395;446
15524;51.398;464
15525;51.401;402
15526;51.404;434
15527;51.408;443
15528;51.411;648
15529;51.414;532
15530;51.418;664
15531;51.421;491
15532;51.424;365
15533;51.428;390
15534;51.431;426
15535;51.434;1417
15536;51.437;467
15537;51.441;409
15538;51.444;517
15539;51.447;481
15540;51.451;402
15541;51.454;532
15542;51.457;344
15543;51.461;428
15544;51.464;352
15545;51.467;375
15546;51.471;594
15547;51.474;511
15548;51.477;457
15549;51.480;421
15550;51.484;3328
15551;51.487;476
15552;51.490;423
15553;51.494;513
15554;51.497;488
15555;51.500;445
15556;51.504;564
15557;51.507;533
15558;51.510;471
15559;51.513;717
15560;51.517;386
15561;51.520;517
15562;51.523;487
15563;51.527;490
15564;51.530;547
15565;51.533;561
15566;51.537;481
15567;51.540;357
15568;51.543;550
15569;51.547;565
15570;51.550;538
15571;51.553;767
15572;51.557;481
15573;51.560;398
15574;51.563;491
15575;51.567;477
15576;51.570;383
15577;51.573;452
15578;51.576;430
15579;51.580;515
15580;51.583;319
15581;51.586;580
15582;51.590;589
15583;51.593;478
15584;51.596;1749
15585;51.600;433
15586;51.603;525
15587;51.606;397
15588;51.610;374
15589;51.613;504
15590;51.616;479
15591;51.619;311
15592;51.623;385
15593;51.626;551
15594;51.629;488
15595;51.633;560
15596;51.636;450
15597;51.639;367
15598;51.643;385
15599;51.646;428
15600;51.649;464
15601;51.652;349
15602;51.656;385
15603;51.659;431
15604;51.662;606
15605;51.666;349
15606;51.669;317
15607;51.672;505
15608;51.676;943
15609;51.679;444
15610;51.682;540
15611;51.686;553
15612;51.689;440
15613;51.692;501
15614;51.695;429
15615;51.699;368
15616;51.702;646
15617;51.705;363
15618;51.709;358
15619;51.712;274
15620;51.715;427
15621;51.719;370
15622;51.722;461
15623;51.725;427
15624;51.729;419
15625;51.732;439
15626;51.735;657
15627;51.738;567
15628;51.742;530
15629;51.745;360
15630;51.748;452
15631;51.752;402
15632;51.755;644
15633;51.758;564
15634;51.762;519
15635;51.765;544
15636;51.768;1497
15637;51.771;518
15638;51.775;524
15639;51.778;370
15640;51.781;598
15641;51.785;632
15642;51.788;351
15643;51.791;467
15644;51.795;385
15645;51.798;663
15646;51.801;376
15647;51.805;581
15648;51.808;466
15649;51.811;409
15650;51.815;466
15651;51.818;1457
15652;51.821;422
15653;51.825;421
15654;51.828;455
15655;51.831;348
15656;51.834;441
15657;51.838;341
15658;51.841;516
15659;51.844;831
15660;51.848;478
15661;51.851;544
15662;51.854;617
15663;51.858;2679
15664;51.861;365
15665;51.864;508
15666;51.867;406
15667;51.871;345
15668;51.874;338
15669;51.877;475
15670;51.881;392
15671;51.884;498
15672;51.887;333
15673;51.891;488
15674;51.894;387
15675;51.897;363
15676;51.901;499
15677;51.904;467
15678;51.907;579
15679;51.910;445
15680;51.914;557
15681;51.917;1134
15682;51.920;467
15683;51.924;452
15684;51.927;390
15685;51.930;534
15686;51.934;550
15687;51.937;442
15688;51.940;478
15689;51.944;484
15690;51.947;444
15691;51.950;478
15692;51.953;655
15693;51.957;538
15694;51.960;535
15695;51.963;445
15696;51.967;413
15697;51.970;518
15698;51.973;510
15699;51.977;483
15700;51.980;401
15701;51.983;437
15702;51.986;562
15703;51.990;679
15704;51.993;362
15705;51.996;458
15706;52.000;455
