# Supplementary material for: Successive remodeling of IgG glycans using a solid-phase enzymatic platform
Source: Commun Biol. 2022 Apr 7;5:328. doi: 10.1038/s42003-022-03257-4 (PMC8990068; doi:10.1038/s42003-022-03257-4)
Supplement: Supplementary file 4 — Supplementary Data 1 [file 42003_2022_3257_MOESM4_ESM.zip › Source Data/Figure 3b/Figure 3b FA1.txt]

#""
#Point;X(Minutes);Y(Response Units)
0;0.000;0.27427077293396
1;0.001;0.275008380413055
2;0.002;0.276103615760803
3;0.003;0.276170670986176
4;0.003;0.276096165180206
5;0.004;0.276088714599609
6;0.005;0.276602804660797
7;0.006;0.276841223239899
8;0.007;0.277385115623474
9;0.008;0.278525054454803
10;0.008;0.279635190963745
11;0.009;0.280976295471191
12;0.010;0.28248131275177
13;0.011;0.284396111965179
14;0.012;0.28575211763382
15;0.013;0.286377966403961
16;0.013;0.286601483821869
17;0.014;0.286154448986053
18;0.015;0.284917652606964
19;0.016;0.283457338809967
20;0.017;0.282928347587585
21;0.018;0.28354674577713
22;0.018;0.285029411315918
23;0.019;0.286959111690521
24;0.020;0.288859009742737
25;0.021;0.289827585220337
26;0.022;0.289373099803925
27;0.023;0.287756323814392
28;0.023;0.28594583272934
29;0.024;0.284574925899506
30;0.025;0.283971428871155
31;0.026;0.284254550933838
32;0.027;0.285454094409943
33;0.028;0.286750495433807
34;0.028;0.287137925624847
35;0.029;0.287383794784546
36;0.030;0.288262963294983
37;0.031;0.289499759674072
38;0.032;0.289440155029297
39;0.033;0.288330018520355
40;0.033;0.287584960460663
41;0.034;0.287242233753204
42;0.035;0.286690890789032
43;0.036;0.285394489765167
44;0.037;0.28461217880249
45;0.038;0.284589827060699
46;0.038;0.284738838672638
47;0.039;0.285089015960693
48;0.040;0.285476446151733
49;0.041;0.286266207695007
50;0.042;0.286594033241272
51;0.043;0.286996364593506
52;0.043;0.288084149360657
53;0.044;0.289216637611389
54;0.045;0.289179384708405
55;0.046;0.287890434265137
56;0.047;0.286616384983063
57;0.047;0.285521149635315
58;0.048;0.284172594547272
59;0.049;0.282131135463715
60;0.050;0.280573964118958
61;0.051;0.28015673160553
62;0.052;0.28083473443985
63;0.052;0.282041728496552
64;0.053;0.282950699329376
65;0.054;0.284120440483093
66;0.055;0.285342335700989
67;0.056;0.286214053630829
68;0.057;0.286534428596497
69;0.057;0.286489725112915
70;0.058;0.286340713500977
71;0.059;0.28567761182785
72;0.060;0.28432160615921
73;0.061;0.282734632492065
74;0.062;0.281058251857758
75;0.062;0.279694795608521
76;0.063;0.27882307767868
77;0.064;0.278666615486145
78;0.065;0.279515981674194
79;0.066;0.280782580375671
80;0.067;0.281773507595062
81;0.067;0.281944870948792
82;0.068;0.281251966953278
83;0.069;0.28025358915329
84;0.070;0.279001891613007
85;0.071;0.277988612651825
86;0.072;0.277422368526459
87;0.073;0.277809798717499
88;0.073;0.279083847999573
89;0.074;0.280193984508514
90;0.075;0.281237065792084
91;0.076;0.282488763332367
92;0.077;0.284574925899506
93;0.078;0.286124646663666
94;0.078;0.286951661109924
95;0.079;0.287421047687531
96;0.080;0.287659466266632
97;0.081;0.287532806396484
98;0.082;0.286780297756195
99;0.083;0.285975635051727
100;0.083;0.284641981124878
101;0.084;0.282838940620422
102;0.085;0.281050801277161
103;0.086;0.279635190963745
104;0.087;0.278793275356293
105;0.088;0.278741121292114
106;0.088;0.280149281024933
107;0.089;0.282786786556244
108;0.090;0.285156071186066
109;0.091;0.285901129245758
110;0.092;0.284880399703979
111;0.093;0.283114612102509
112;0.093;0.280603766441345
113;0.094;0.277787446975708
114;0.095;0.275708734989166
115;0.096;0.275075435638428
116;0.097;0.275507569313049
117;0.098;0.276103615760803
118;0.098;0.276833772659302
119;0.099;0.277072191238403
120;0.100;0.276967883110046
121;0.101;0.27727335691452
122;0.102;0.278465449810028
123;0.103;0.279925763607025
124;0.103;0.280894339084625
125;0.104;0.282198190689087
126;0.105;0.283725559711456
127;0.106;0.28461217880249
128;0.107;0.284112989902496
129;0.108;0.282667577266693
130;0.108;0.281639397144318
131;0.109;0.280998647212982
132;0.110;0.280186533927917
133;0.111;0.27930736541748
134;0.112;0.279001891613007
135;0.113;0.279247760772705
136;0.113;0.279270112514496
137;0.114;0.278465449810028
138;0.115;0.277839601039886
139;0.116;0.277936458587646
140;0.117;0.278256833553314
141;0.118;0.278718769550323
142;0.118;0.278927385807037
143;0.119;0.279687345027924
144;0.120;0.280417501926422
145;0.121;0.280097126960754
146;0.122;0.278763473033905
147;0.123;0.277139246463776
148;0.123;0.276841223239899
149;0.124;0.277616083621979
150;0.125;0.278681516647339
151;0.126;0.279046595096588
152;0.127;0.278681516647339
153;0.128;0.278137624263763
154;0.128;0.277392566204071
155;0.129;0.27601420879364
156;0.130;0.273972749710083
157;0.131;0.272840261459351
158;0.132;0.273220241069794
159;0.133;0.274211168289185
160;0.133;0.274986028671265
161;0.134;0.275291502475739
162;0.135;0.275790691375732
163;0.136;0.276267528533936
164;0.137;0.276722013950348
165;0.138;0.277228653430939
166;0.138;0.27737021446228
167;0.139;0.277623534202576
168;0.140;0.277690589427948
169;0.141;0.27754157781601
170;0.142;0.276587903499603
171;0.143;0.274822115898132
172;0.143;0.273369252681732
173;0.144;0.272989273071289
174;0.145;0.274039804935455
175;0.146;0.275775790214539
176;0.147;0.277690589427948
177;0.148;0.279270112514496
178;0.148;0.279717147350311
179;0.149;0.278100371360779
180;0.150;0.275388360023499
181;0.151;0.273048877716064
182;0.152;0.271864235401154
183;0.153;0.27146190404892
184;0.153;0.271506607532501
185;0.154;0.272668898105621
186;0.155;0.274091958999634
187;0.156;0.275053083896637
188;0.157;0.274881720542908
189;0.158;0.274442136287689
190;0.158;0.274308025836945
191;0.159;0.273823738098145
192;0.160;0.273168087005615
193;0.161;0.2727210521698
194;0.162;0.27281790971756
195;0.163;0.27301162481308
196;0.163;0.272922217845917
197;0.164;0.273041427135468
198;0.165;0.272944569587708
199;0.166;0.272169709205627
200;0.167;0.271670520305634
201;0.168;0.272110104560852
202;0.168;0.273339450359344
203;0.169;0.274315476417542
204;0.170;0.275313854217529
205;0.171;0.276193022727966
206;0.172;0.276513397693634
207;0.173;0.275976955890656
208;0.173;0.275343656539917
209;0.174;0.274911522865295
210;0.175;0.274688005447388
211;0.176;0.274382531642914
212;0.177;0.273413956165314
213;0.178;0.272147357463837
214;0.178;0.270597636699677
215;0.179;0.269584357738495
216;0.180;0.268593430519104
217;0.181;0.268392264842987
218;0.182;0.269182026386261
219;0.183;0.270240008831024
220;0.183;0.271029770374298
221;0.184;0.271432101726532
222;0.185;0.272125005722046
223;0.186;0.272922217845917
224;0.187;0.27330219745636
225;0.188;0.273413956165314
226;0.188;0.273361802101135
227;0.189;0.272884964942932
228;0.190;0.271990895271301
229;0.191;0.271014869213104
230;0.192;0.271238386631012
231;0.193;0.272370874881744
232;0.193;0.273659825325012
233;0.194;0.274598598480225
234;0.195;0.275060534477234
235;0.196;0.275246798992157
236;0.197;0.275038182735443
237;0.198;0.27485191822052
238;0.198;0.274933874607086
239;0.199;0.275410711765289
240;0.200;0.275783240795135
241;0.201;0.275440514087677
242;0.202;0.273704528808594
243;0.203;0.271245837211609
244;0.203;0.269144773483276
245;0.204;0.267952680587769
246;0.205;0.267945230007172
247;0.206;0.268429517745972
248;0.207;0.269122421741486
249;0.207;0.268936157226563
250;0.208;0.267691910266876
251;0.209;0.266052782535553
252;0.210;0.264130532741547
253;0.211;0.263027846813202
254;0.212;0.262781977653503
255;0.212;0.264488160610199
256;0.213;0.266894698143005
257;0.214;0.268563628196716
258;0.215;0.268682837486267
259;0.216;0.267684459686279
260;0.217;0.266529619693756
261;0.217;0.264838337898254
262;0.218;0.26276707649231
263;0.219;0.260703265666962
264;0.220;0.259734690189362
265;0.221;0.259682536125183
266;0.222;0.260069966316223
267;0.222;0.260278582572937
268;0.223;0.260800123214722
269;0.224;0.26143342256546
270;0.225;0.261791050434113
271;0.226;0.261574983596802
272;0.227;0.26153028011322
273;0.227;0.261813402175903
274;0.228;0.262007117271423
275;0.229;0.261954963207245
276;0.230;0.261813402175903
277;0.231;0.261798501014709
278;0.232;0.261150300502777
279;0.232;0.260055065155029
280;0.233;0.258684158325195
281;0.234;0.258088111877441
282;0.235;0.258639454841614
283;0.236;0.259853899478912
284;0.237;0.261358916759491
285;0.237;0.26259571313858
286;0.238;0.263839960098267
287;0.239;0.26460736989975
288;0.240;0.264920294284821
289;0.241;0.264838337898254
290;0.242;0.26385486125946
291;0.242;0.262454152107239
292;0.243;0.261157751083374
293;0.244;0.260926783084869
294;0.245;0.260539352893829
295;0.246;0.259771943092346
296;0.247;0.259160995483398
297;0.247;0.259138643741608
298;0.248;0.258862972259521
299;0.249;0.257126986980438
300;0.250;0.255338847637177
301;0.251;0.254519283771515
302;0.252;0.254780054092407
303;0.252;0.254608690738678
304;0.253;0.254064798355103
305;0.254;0.253893435001373
306;0.255;0.254333019256592
307;0.256;0.254325568675995
308;0.257;0.253140926361084
309;0.257;0.251844525337219
310;0.258;0.251360237598419
311;0.259;0.252172350883484
312;0.260;0.252969563007355
313;0.261;0.253535807132721
314;0.262;0.253766775131226
315;0.262;0.254184007644653
316;0.263;0.254899263381958
317;0.264;0.25525689125061
318;0.265;0.255212187767029
319;0.266;0.25494396686554
320;0.267;0.254996120929718
321;0.267;0.254660844802856
322;0.268;0.253811478614807
323;0.269;0.252671539783478
324;0.270;0.252246856689453
325;0.271;0.252269208431244
326;0.272;0.25264173746109
327;0.273;0.253170728683472
328;0.273;0.25370717048645
329;0.274;0.254586338996887
330;0.275;0.255085527896881
331;0.276;0.254884362220764
332;0.277;0.254310667514801
333;0.278;0.254221260547638
334;0.278;0.255085527896881
335;0.279;0.255517661571503
336;0.280;0.255301594734192
337;0.281;0.254921615123749
338;0.282;0.255592167377472
339;0.283;0.257439911365509
340;0.283;0.259235501289368
341;0.284;0.26027113199234
342;0.285;0.260882079601288
343;0.286;0.262163579463959
344;0.287;0.263392925262451
345;0.288;0.263728201389313
346;0.288;0.262901186943054
347;0.289;0.26240199804306
348;0.290;0.262081623077393
349;0.291;0.261053442955017
350;0.292;0.25901198387146
351;0.293;0.257119536399841
352;0.293;0.25688111782074
353;0.294;0.257343053817749
354;0.295;0.257901847362518
355;0.296;0.258214771747589
356;0.297;0.258669257164001
357;0.298;0.258840620517731
358;0.298;0.257886946201324
359;0.299;0.256776809692383
360;0.300;0.256426632404327
361;0.301;0.257536768913269
362;0.302;0.259332358837128
363;0.303;0.261068344116211
364;0.303;0.263094902038574
365;0.304;0.265501439571381
366;0.305;0.267595052719116
367;0.306;0.268526375293732
368;0.307;0.268608331680298
369;0.308;0.268280506134033
370;0.308;0.266633927822113
371;0.309;0.263281166553497
372;0.310;0.259265303611755
373;0.311;0.256523489952087
374;0.312;0.255323946475983
375;0.313;0.255517661571503
376;0.313;0.257275998592377
377;0.314;0.26046484708786
378;0.315;0.263996422290802
379;0.316;0.266581773757935
380;0.317;0.268109142780304
381;0.318;0.269204378128052
382;0.318;0.269822776317596
383;0.319;0.269226729869843
384;0.320;0.268086791038513
385;0.321;0.266849994659424
386;0.322;0.266000628471375
387;0.323;0.264622271060944
388;0.323;0.263579189777374
389;0.324;0.264205038547516
390;0.325;0.265784561634064
391;0.326;0.267364084720612
392;0.327;0.268377363681793
393;0.328;0.269658863544464
394;0.328;0.270485877990723
395;0.329;0.270657241344452
396;0.330;0.270843505859375
397;0.331;0.27167797088623
398;0.332;0.272348523139954
399;0.333;0.272400677204132
400;0.333;0.271737575531006
401;0.334;0.270374119281769
402;0.335;0.268727540969849
403;0.336;0.266656279563904
404;0.337;0.265292823314667
405;0.338;0.264011323451996
406;0.338;0.263325870037079
407;0.339;0.262975692749023
408;0.340;0.262841582298279
409;0.341;0.263385474681854
410;0.342;0.264018774032593
411;0.343;0.264771282672882
412;0.343;0.264912843704224
413;0.344;0.264935195446014
414;0.345;0.264927744865417
415;0.346;0.264577567577362
416;0.347;0.263839960098267
417;0.348;0.262901186943054
418;0.348;0.26228278875351
419;0.349;0.261947512626648
420;0.350;0.261500477790833
421;0.351;0.260621309280396
422;0.352;0.259660184383392
423;0.353;0.259153544902802
424;0.353;0.259585678577423
425;0.354;0.260479748249054
426;0.355;0.261366367340088
427;0.356;0.262357294559479
428;0.357;0.262841582298279
429;0.358;0.262916088104248
430;0.358;0.262133777141571
431;0.359;0.260867178440094
432;0.360;0.259228050708771
433;0.361;0.257357954978943
434;0.362;0.256210565567017
435;0.363;0.25583803653717
436;0.363;0.2560093998909
437;0.364;0.255756080150604
438;0.365;0.255629420280457
439;0.366;0.255890190601349
440;0.367;0.256508588790894
441;0.368;0.256739556789398
442;0.368;0.256285071372986
443;0.369;0.256061553955078
444;0.370;0.256061553955078
445;0.371;0.25620311498642
446;0.372;0.255748629570007
447;0.373;0.255189836025238
448;0.373;0.25535374879837
449;0.374;0.256136059761047
450;0.375;0.256665050983429
451;0.376;0.256255269050598
452;0.377;0.255316495895386
453;0.378;0.253923237323761
454;0.378;0.252202153205872
455;0.379;0.250257551670074
456;0.380;0.248625874519348
457;0.381;0.247374176979065
458;0.382;0.246681272983551
459;0.383;0.247135758399963
460;0.383;0.24811178445816
461;0.384;0.248812139034271
462;0.385;0.24876743555069
463;0.386;0.248834490776062
464;0.387;0.248938798904419
465;0.388;0.24867057800293
466;0.388;0.247858464717865
467;0.389;0.24743378162384
468;0.390;0.248067080974579
469;0.391;0.249452888965607
470;0.392;0.250883400440216
471;0.393;0.25138258934021
472;0.393;0.251643359661102
473;0.394;0.25147944688797
474;0.395;0.250644981861115
475;0.396;0.248633325099945
476;0.397;0.246100127696991
477;0.398;0.244386494159698
478;0.398;0.243231654167175
479;0.399;0.242322683334351
480;0.400;0.241383910179138
481;0.401;0.241123139858246
482;0.402;0.241868197917938
483;0.403;0.243201851844788
484;0.403;0.244379043579102
485;0.404;0.245526432991028
486;0.405;0.246934592723846
487;0.406;0.248171389102936
488;0.407;0.248633325099945
489;0.408;0.247888267040253
490;0.408;0.247225165367126
491;0.409;0.246629118919373
492;0.410;0.246390700340271
493;0.411;0.24636834859848
494;0.412;0.246636569499969
495;0.413;0.247322022914886
496;0.413;0.247552990913391
497;0.414;0.247173011302948
498;0.415;0.246062874794006
499;0.416;0.245563685894012
500;0.417;0.245913863182068
501;0.418;0.246874988079071
502;0.418;0.248298048973083
503;0.419;0.250153243541718
504;0.420;0.252000987529755
505;0.421;0.252395868301392
506;0.422;0.251740217208862
507;0.423;0.250756740570068
508;0.423;0.250101089477539
509;0.424;0.249624252319336
510;0.425;0.249944627285004
511;0.426;0.250875949859619
512;0.427;0.251531600952148
513;0.428;0.251553952693939
514;0.428;0.251471996307373
515;0.429;0.251859426498413
516;0.430;0.251464545726776
517;0.431;0.250920653343201
518;0.432;0.251404941082001
519;0.433;0.253520905971527
520;0.433;0.255458056926727
521;0.434;0.256240367889404
522;0.435;0.25651603937149
523;0.436;0.256821513175964
524;0.437;0.256359577178955
525;0.438;0.254616141319275
526;0.438;0.252708792686462
527;0.439;0.251375138759613
528;0.440;0.251397490501404
529;0.441;0.251889228820801
530;0.442;0.252954661846161
531;0.443;0.254362821578979
532;0.443;0.256359577178955
533;0.444;0.258125364780426
534;0.445;0.258825719356537
535;0.446;0.258661806583405
536;0.447;0.258080661296844
537;0.448;0.256791710853577
538;0.448;0.254154205322266
539;0.449;0.251762568950653
540;0.450;0.250875949859619
541;0.451;0.251621007919312
542;0.452;0.252828001976013
543;0.453;0.254310667514801
544;0.453;0.256620347499847
545;0.454;0.258691608905792
546;0.455;0.259660184383392
547;0.456;0.259473919868469
548;0.457;0.258870422840118
549;0.458;0.258095562458038
550;0.458;0.257112085819244
551;0.459;0.256851315498352
552;0.460;0.257760286331177
553;0.461;0.259310007095337
554;0.462;0.261098146438599
555;0.463;0.262774527072906
556;0.463;0.263512134552002
557;0.464;0.262685120105743
558;0.465;0.260815024375916
559;0.466;0.259518623352051
560;0.467;0.258833169937134
561;0.468;0.258438289165497
562;0.468;0.258550047874451
563;0.469;0.259168446063995
564;0.470;0.25968998670578
565;0.471;0.259287655353546
566;0.472;0.258214771747589
567;0.473;0.257447361946106
568;0.473;0.257082283496857
569;0.474;0.257529318332672
570;0.475;0.25814026594162
571;0.476;0.258557498455048
572;0.477;0.258184969425201
573;0.478;0.256828963756561
574;0.478;0.255271792411804
575;0.479;0.25361031293869
576;0.480;0.252634286880493
577;0.481;0.252015888690948
578;0.482;0.252075493335724
579;0.483;0.252388417720795
580;0.483;0.252746045589447
581;0.484;0.253051519393921
582;0.485;0.252984464168549
583;0.486;0.252559781074524
584;0.487;0.251635909080505
585;0.488;0.250875949859619
586;0.488;0.250115990638733
587;0.489;0.24954229593277
588;0.490;0.249221920967102
589;0.491;0.249877572059631
590;0.492;0.251024961471558
591;0.493;0.252097845077515
592;0.493;0.252649188041687
593;0.494;0.252380967140198
594;0.495;0.251539051532745
595;0.496;0.250272452831268
596;0.497;0.249810516834259
597;0.498;0.249780714511871
598;0.498;0.24954229593277
599;0.499;0.248976051807404
600;0.500;0.248953700065613
601;0.501;0.249028205871582
602;0.502;0.248141586780548
603;0.503;0.246547162532806
604;0.503;0.245891511440277
605;0.504;0.246591866016388
606;0.505;0.247165560722351
607;0.506;0.247567892074585
608;0.507;0.248178839683533
609;0.508;0.249549746513367
610;0.508;0.250153243541718
611;0.509;0.249274075031281
612;0.510;0.247679650783539
613;0.511;0.246129930019379
614;0.512;0.245280563831329
615;0.513;0.244475901126862
616;0.513;0.244744122028351
617;0.514;0.246159732341766
618;0.515;0.247851014137268
619;0.516;0.248633325099945
620;0.517;0.248104333877563
621;0.518;0.247344374656677
622;0.518;0.245749950408936
623;0.519;0.243403017520905
624;0.520;0.240884721279144
625;0.521;0.239379703998566
626;0.522;0.238679349422455
627;0.523;0.238008797168732
628;0.523;0.237338244915009
629;0.524;0.236965715885162
630;0.525;0.237144529819489
631;0.526;0.237800180912018
632;0.527;0.239111483097076
633;0.528;0.240996479988098
634;0.528;0.243261456489563
635;0.529;0.245310366153717
636;0.530;0.246621668338776
637;0.531;0.246480107307434
638;0.532;0.245824456214905
639;0.533;0.244937837123871
640;0.533;0.244289636611938
641;0.534;0.243701040744781
642;0.535;0.243350863456726
643;0.536;0.243544578552246
644;0.537;0.243149697780609
645;0.538;0.242516398429871
646;0.538;0.241495668888092
647;0.539;0.240683555603027
648;0.540;0.239774584770203
649;0.541;0.238493084907532
650;0.542;0.237956643104553
651;0.543;0.237643718719482
652;0.543;0.23777037858963
653;0.544;0.237144529819489
654;0.545;0.236555933952332
655;0.546;0.236451625823975
656;0.547;0.235959887504578
657;0.548;0.234991312026978
658;0.548;0.233262777328491
659;0.549;0.232510268688202
660;0.550;0.231921672821045
661;0.551;0.231944024562836
662;0.552;0.232353806495667
663;0.553;0.233732163906097
664;0.553;0.235527753829956
665;0.554;0.236630439758301
666;0.555;0.237174332141876
667;0.556;0.236861407756805
668;0.557;0.23660808801651
669;0.558;0.235490500926971
670;0.558;0.233806669712067
671;0.559;0.232122838497162
672;0.560;0.231169164180756
673;0.561;0.230573117733002
674;0.562;0.229209661483765
675;0.563;0.228367745876312
676;0.563;0.22897869348526
677;0.564;0.229939818382263
678;0.565;0.229708850383759
679;0.566;0.228539109230042
680;0.567;0.228486955165863
681;0.568;0.228635966777802
682;0.568;0.227965414524078
683;0.569;0.227823853492737
684;0.570;0.229805707931519
685;0.571;0.233247876167297
686;0.572;0.235229730606079
687;0.573;0.235565006732941
688;0.573;0.235006213188171
689;0.574;0.233344733715057
690;0.575;0.230401754379272
691;0.576;0.227078795433044
692;0.577;0.224955379962921
693;0.578;0.224366784095764
694;0.578;0.224724411964417
695;0.579;0.22570788860321
696;0.580;0.226423144340515
697;0.581;0.226005911827087
698;0.582;0.224441289901733
699;0.583;0.222370028495789
700;0.583;0.220827758312225
701;0.584;0.220127403736115
702;0.585;0.22076815366745
703;0.586;0.222712755203247
704;0.587;0.225558876991272
705;0.588;0.22820383310318
706;0.588;0.230312347412109
707;0.589;0.231295824050903
708;0.590;0.231474637985229
709;0.591;0.230908393859863
710;0.592;0.229991972446442
711;0.593;0.229038298130035
712;0.593;0.227347016334534
713;0.594;0.225543975830078
714;0.595;0.223442912101746
715;0.596;0.222004950046539
716;0.597;0.221028923988342
717;0.598;0.220648944377899
718;0.598;0.221282243728638
719;0.599;0.222012400627136
720;0.600;0.222533941268921
721;0.601;0.222049653530121
722;0.602;0.22173672914505
723;0.603;0.222355127334595
724;0.603;0.222906470298767
725;0.604;0.223256647586823
726;0.605;0.222817063331604
727;0.606;0.222906470298767
728;0.607;0.223077833652496
729;0.608;0.222690403461456
730;0.608;0.221841037273407
731;0.609;0.221520662307739
732;0.610;0.222742557525635
733;0.611;0.224381685256958
734;0.612;0.22462010383606
735;0.613;0.22328644990921
736;0.613;0.222064554691315
737;0.614;0.221244990825653
738;0.615;0.220566987991333
739;0.616;0.219434499740601
740;0.617;0.219248235225677
741;0.618;0.220328569412231
742;0.618;0.221610069274902
743;0.619;0.222183763980865
744;0.620;0.22183358669281
745;0.621;0.221744179725647
746;0.622;0.221394002437592
747;0.623;0.22076815366745
748;0.623;0.22018700838089
749;0.624;0.220231711864471
750;0.625;0.220626592636108
751;0.626;0.220119953155518
752;0.627;0.219054520130157
753;0.628;0.217877328395844
754;0.628;0.2170130610466
755;0.629;0.215977430343628
756;0.630;0.214964151382446
757;0.631;0.214278697967529
758;0.632;0.214055180549622
759;0.633;0.21420419216156
760;0.633;0.214077532291412
761;0.634;0.213734805583954
762;0.635;0.213399529457092
763;0.636;0.214368104934692
764;0.637;0.216394662857056
765;0.638;0.218071043491364
766;0.638;0.218324363231659
767;0.639;0.217646360397339
768;0.640;0.216729938983917
769;0.641;0.215135514736176
770;0.642;0.212542712688446
771;0.643;0.209979712963104
772;0.643;0.2092644572258
773;0.644;0.210568308830261
774;0.645;0.212490558624268
775;0.646;0.213690102100372
776;0.647;0.214315950870514
777;0.648;0.214733183383942
778;0.648;0.214897096157074
779;0.649;0.214584171772003
780;0.650;0.214323401451111
781;0.651;0.214904546737671
782;0.652;0.216268002986908
783;0.653;0.217437744140625
784;0.653;0.218220055103302
785;0.654;0.21824985742569
786;0.655;0.217743217945099
787;0.656;0.21650642156601
788;0.657;0.215210020542145
789;0.658;0.214673578739166
790;0.658;0.214211642742157
791;0.659;0.213630497455597
792;0.660;0.213183462619781
793;0.661;0.212617218494415
794;0.662;0.211291015148163
795;0.663;0.209115445613861
796;0.663;0.207774341106415
797;0.664;0.20773708820343
798;0.665;0.207863748073578
799;0.666;0.208146870136261
800;0.667;0.209011137485504
801;0.668;0.211022794246674
802;0.668;0.212676823139191
803;0.669;0.21371990442276
804;0.670;0.214792788028717
805;0.671;0.215925276279449
806;0.672;0.216960906982422
807;0.673;0.217296183109283
808;0.673;0.217489898204803
809;0.674;0.217489898204803
810;0.675;0.217236578464508
811;0.676;0.217609107494354
812;0.677;0.218331813812256
813;0.678;0.218868255615234
814;0.678;0.218808650970459
815;0.679;0.218644738197327
816;0.680;0.219114124774933
817;0.681;0.219471752643585
818;0.682;0.219501554965973
819;0.683;0.219762325286865
820;0.683;0.219747424125671
821;0.684;0.219047069549561
822;0.685;0.217318534851074
823;0.686;0.215344130992889
824;0.687;0.213637948036194
825;0.688;0.211752951145172
826;0.688;0.21032989025116
827;0.689;0.209510326385498
828;0.690;0.209532678127289
829;0.691;0.209756195545197
830;0.692;0.210247933864594
831;0.693;0.210776925086975
832;0.693;0.211551785469055
833;0.694;0.212356448173523
834;0.695;0.213086605072021
835;0.696;0.213779509067535
836;0.697;0.214032828807831
837;0.698;0.21439790725708
838;0.698;0.214777886867523
839;0.699;0.215888023376465
840;0.700;0.21728128194809
841;0.701;0.218100845813751
842;0.702;0.218085944652557
843;0.703;0.217512249946594
844;0.703;0.217348337173462
845;0.704;0.217407941818237
846;0.705;0.217445194721222
847;0.706;0.217795372009277
848;0.707;0.218674540519714
849;0.708;0.219538807868958
850;0.708;0.219114124774933
851;0.709;0.216998159885406
852;0.710;0.214166939258575
853;0.711;0.211969017982483
854;0.712;0.210508704185486
855;0.713;0.210084021091461
856;0.713;0.210456550121307
857;0.714;0.212386250495911
858;0.715;0.214956700801849
859;0.716;0.216446816921234
860;0.717;0.216446816921234
861;0.718;0.216096639633179
862;0.718;0.21662563085556
863;0.719;0.2170130610466
864;0.720;0.216938555240631
865;0.721;0.21660327911377
866;0.722;0.216886401176453
867;0.723;0.216931104660034
868;0.723;0.216580927371979
869;0.724;0.21594762802124
870;0.725;0.215388834476471
871;0.726;0.215709209442139
872;0.727;0.216640532016754
873;0.728;0.217944383621216
874;0.728;0.218741595745087
875;0.729;0.219210982322693
876;0.730;0.219523906707764
877;0.731;0.219963490962982
878;0.732;0.220485031604767
879;0.733;0.220656394958496
880;0.733;0.219956040382385
881;0.734;0.218585133552551
882;0.735;0.21788477897644
883;0.736;0.217601656913757
884;0.737;0.217556953430176
885;0.738;0.217616558074951
886;0.738;0.218339264392853
887;0.739;0.21979957818985
888;0.740;0.220604240894318
889;0.741;0.22038072347641
890;0.742;0.218905508518219
891;0.743;0.217340886592865
892;0.743;0.21643191576004
893;0.744;0.215679407119751
894;0.745;0.214703381061554
895;0.746;0.213734805583954
896;0.747;0.213868916034698
897;0.748;0.214435160160065
898;0.748;0.214323401451111
899;0.749;0.213310122489929
900;0.750;0.2121701836586
901;0.751;0.211119651794434
902;0.752;0.209994614124298
903;0.753;0.209279358386993
904;0.753;0.209726393222809
905;0.754;0.211410224437714
906;0.755;0.213697552680969
907;0.756;0.215791165828705
908;0.757;0.216752290725708
909;0.758;0.21614134311676
910;0.758;0.214569270610809
911;0.759;0.213325023651123
912;0.760;0.21246075630188
913;0.761;0.211946666240692
914;0.762;0.211954116821289
915;0.763;0.212982296943665
916;0.763;0.214718282222748
917;0.764;0.215768814086914
918;0.765;0.216364860534668
919;0.766;0.216901302337646
920;0.767;0.21836906671524
921;0.768;0.220470130443573
922;0.768;0.221788883209229
923;0.769;0.222042202949524
924;0.770;0.221654772758484
925;0.771;0.221922993659973
926;0.772;0.222779810428619
927;0.773;0.223718583583832
928;0.773;0.225238502025604
929;0.774;0.228516757488251
930;0.775;0.233523547649384
931;0.776;0.239059329032898
932;0.777;0.244274735450745
933;0.778;0.249877572059631
934;0.778;0.257544219493866
935;0.779;0.267624855041504
936;0.780;0.280007719993591
937;0.781;0.294238328933716
938;0.782;0.309862196445465
939;0.783;0.327341258525848
940;0.783;0.346317887306213
941;0.784;0.367484986782074
942;0.785;0.390514731407166
943;0.786;0.415287911891937
944;0.787;0.44124573469162
945;0.788;0.467807054519653
946;0.788;0.494882464408875
947;0.789;0.521756708621979
948;0.790;0.548459589481354
949;0.791;0.574678182601929
950;0.792;0.601194798946381
951;0.793;0.626899302005768
952;0.793;0.650890171527863
953;0.794;0.672884285449982
954;0.795;0.692576169967651
955;0.796;0.709734857082367
956;0.797;0.723771750926971
957;0.798;0.735804438591003
958;0.798;0.745959579944611
959;0.799;0.753886997699738
960;0.800;0.759236514568329
961;0.801;0.762626528739929
962;0.802;0.764258205890656
963;0.803;0.764206051826477
964;0.803;0.76264888048172
965;0.804;0.759325921535492
966;0.805;0.754371285438538
967;0.806;0.747561454772949
968;0.807;0.739596784114838
969;0.808;0.730320811271667
970;0.808;0.720009207725525
971;0.809;0.709094107151031
972;0.810;0.698275864124298
973;0.811;0.688232481479645
974;0.812;0.678807497024536
975;0.813;0.670045614242554
976;0.813;0.661469995975494
977;0.814;0.653184950351715
978;0.815;0.645510852336884
979;0.816;0.638850033283234
980;0.817;0.633746385574341
981;0.818;0.630781054496765
982;0.818;0.631503760814667
983;0.819;0.636667013168335
984;0.820;0.646881759166718
985;0.821;0.66317617893219
986;0.822;0.687278807163239
987;0.823;0.721290707588196
988;0.823;0.767134130001068
989;0.824;0.827893614768982
990;0.825;0.907085835933685
991;0.826;1.00872659683228
992;0.827;1.13703310489655
993;0.828;1.29603600502014
994;0.828;1.4884397983551
995;0.829;1.71735143661499
996;0.830;1.98573613166809
997;0.831;2.29664897918701
998;0.832;2.65175104141235
999;0.833;3.05190682411194
1000;0.833;3.49786877632141
1001;0.834;3.98796796798706
1002;0.835;4.51874732971191
1003;0.836;5.08446979522705
1004;0.837;5.67825126647949
1005;0.838;6.29200792312622
1006;0.838;6.91533088684082
1007;0.839;7.53746175765991
1008;0.840;8.14828300476074
1009;0.841;8.73738479614258
1010;0.842;9.29362297058105
1011;0.843;9.80576133728027
1012;0.843;10.2653951644897
1013;0.844;10.665319442749
1014;0.845;10.9984951019287
1015;0.846;11.2597646713257
1016;0.847;11.4462747573853
1017;0.848;11.5573482513428
1018;0.848;11.5936098098755
1019;0.849;11.5581903457642
1020;0.850;11.4554767608643
1021;0.851;11.2902450561523
1022;0.852;11.0689926147461
1023;0.853;10.7994527816772
1024;0.853;10.4891662597656
1025;0.854;10.1438093185425
1026;0.855;9.76975250244141
1027;0.856;9.37483501434326
1028;0.857;8.96672916412354
1029;0.858;8.55160522460938
1030;0.858;8.13432788848877
1031;0.859;7.71916675567627
1032;0.860;7.31012964248657
1033;0.861;6.91005611419678
1034;0.862;6.52088975906372
1035;0.863;6.14427042007446
1036;0.863;5.78210496902466
1037;0.864;5.43654727935791
1038;0.865;5.10862445831299
1039;0.866;4.79827070236206
1040;0.867;4.50566387176514
1041;0.868;4.23020124435425
1042;0.868;3.97106266021729
1043;0.869;3.72781610488892
1044;0.870;3.50045418739319
1045;0.871;3.28903651237488
1046;0.872;3.09160351753235
1047;0.873;2.90745496749878
1048;0.873;2.73625564575195
1049;0.874;2.57771468162537
1050;0.875;2.43028998374939
1051;0.876;2.2924690246582
1052;0.877;2.16461706161499
1053;0.878;2.04619765281677
1054;0.878;1.93665170669556
1055;0.879;1.83458626270294
1056;0.880;1.73987448215485
1057;0.881;1.65271019935608
1058;0.882;1.57217681407928
1059;0.883;1.49784231185913
1060;0.883;1.4293417930603
1061;0.884;1.36734545230865
1062;0.885;1.31186103820801
1063;0.886;1.26210594177246
1064;0.887;1.21742486953735
1065;0.888;1.17700552940369
1066;0.888;1.14095950126648
1067;0.889;1.10918283462524
1068;0.890;1.08121335506439
1069;0.891;1.05644762516022
1070;0.892;1.03458023071289
1071;0.893;1.01631879806519
1072;0.893;1.00090360641479
1073;0.894;0.986307859420776
1074;0.895;0.971592962741852
1075;0.896;0.95725804567337
1076;0.897;0.944457948207855
1077;0.898;0.93233585357666
1078;0.898;0.920571386814117
1079;0.899;0.909462571144104
1080;0.900;0.898867845535278
1081;0.901;0.888124108314514
1082;0.902;0.875674188137054
1083;0.903;0.862307846546173
1084;0.903;0.848777592182159
1085;0.904;0.836126506328583
1086;0.905;0.824570655822754
1087;0.906;0.813238322734833
1088;0.907;0.802725553512573
1089;0.908;0.792622566223145
1090;0.908;0.7825568318367
1091;0.909;0.772103667259216
1092;0.910;0.761762261390686
1093;0.911;0.753208994865417
1094;0.912;0.746414065361023
1095;0.913;0.740818679332733
1096;0.913;0.735528767108917
1097;0.914;0.730626285076141
1098;0.915;0.726521015167236
1099;0.916;0.723518431186676
1100;0.917;0.722207129001617
1101;0.918;0.722296535968781
1102;0.918;0.724144279956818
1103;0.919;0.726975500583649
1104;0.920;0.730656087398529
1105;0.921;0.734619796276093
1106;0.922;0.738054513931274
1107;0.923;0.741302967071533
1108;0.923;0.744089484214783
1109;0.924;0.746592879295349
1110;0.925;0.74806809425354
1111;0.926;0.748626887798309
1112;0.927;0.748291611671448
1113;0.928;0.746563076972961
1114;0.928;0.743187963962555
1115;0.929;0.738412141799927
1116;0.930;0.732637941837311
1117;0.931;0.725366175174713
1118;0.932;0.716730952262878
1119;0.933;0.707425177097321
1120;0.933;0.697948038578033
1121;0.934;0.687994062900543
1122;0.935;0.677771866321564
1123;0.936;0.668011605739594
1124;0.937;0.658757984638214
1125;0.938;0.649452209472656
1126;0.938;0.640392303466797
1127;0.939;0.632680952548981
1128;0.940;0.626564025878906
1129;0.941;0.621609389781952
1130;0.942;0.617556273937225
1131;0.943;0.615827739238739
1132;0.943;0.616744160652161
1133;0.944;0.620327889919281
1134;0.945;0.626593828201294
1135;0.946;0.636458396911621
1136;0.947;0.650025904178619
1137;0.948;0.665120780467987
1138;0.948;0.681169331073761
1139;0.949;0.697672367095947
1140;0.950;0.713847577571869
1141;0.951;0.727191567420959
1142;0.952;0.736817717552185
1143;0.953;0.744029879570007
1144;0.953;0.749275088310242
1145;0.954;0.752002000808716
1146;0.955;0.751808285713196
1147;0.956;0.749416649341583
1148;0.957;0.745460391044617
1149;0.958;0.739991664886475
1150;0.958;0.732921063899994
1151;0.959;0.724971294403076
1152;0.960;0.716619193553925
1153;0.961;0.708594918251038
1154;0.962;0.701390206813812
1155;0.963;0.695370137691498
1156;0.963;0.691428780555725
1157;0.964;0.690482556819916
1158;0.965;0.694073736667633
1159;0.966;0.703833997249603
1160;0.967;0.721529126167297
1161;0.968;0.750131905078888
1162;0.968;0.790730118751526
1163;0.969;0.842250883579254
1164;0.970;0.901497900485992
1165;0.971;0.964872539043427
1166;0.972;1.02777779102325
1167;0.973;1.08364963531494
1168;0.973;1.12741446495056
1169;0.974;1.15721678733826
1170;0.975;1.17380917072296
1171;0.976;1.17750465869904
1172;0.977;1.16930902004242
1173;0.978;1.15057826042175
1174;0.978;1.12363696098328
1175;0.979;1.08984112739563
1176;0.980;1.05046486854553
1177;0.981;1.00661814212799
1178;0.982;0.960111618041992
1179;0.983;0.913225114345551
1180;0.983;0.867567956447601
1181;0.984;0.824041664600372
1182;0.985;0.783495604991913
1183;0.986;0.747911632061005
1184;0.987;0.716753304004669
1185;0.988;0.688694417476654
1186;0.988;0.663004815578461
1187;0.989;0.639840960502625
1188;0.990;0.618085265159607
1189;0.991;0.595346093177795
1190;0.992;0.572375953197479
1191;0.993;0.551417469978333
1192;0.993;0.533357262611389
1193;0.994;0.517427921295166
1194;0.995;0.503361225128174
1195;0.996;0.491470098495483
1196;0.997;0.482127070426941
1197;0.998;0.474773347377777
1198;0.998;0.468596816062927
1199;0.999;0.463396310806274
1200;1.000;0.459223985671997
1201;1.001;0.456579029560089
1202;1.002;0.45488029718399
1203;1.003;0.453948974609375
1204;1.003;0.45439600944519
1205;1.004;0.457979738712311
1206;1.005;0.465929508209229
1207;1.006;0.479854643344879
1208;1.007;0.501587986946106
1209;1.008;0.533252954483032
1210;1.008;0.577419996261597
1211;1.009;0.635549426078796
1212;1.010;0.709429383277893
1213;1.011;0.799737870693207
1214;1.012;0.906288623809814
1215;1.013;1.02734565734863
1216;1.013;1.16106867790222
1217;1.014;1.30617618560791
1218;1.015;1.46215415000916
1219;1.016;1.62805616855621
1220;1.017;1.8018856048584
1221;1.018;1.98271870613098
1222;1.018;2.16878938674927
1223;1.019;2.35812377929688
1224;1.020;2.54780793190002
1225;1.021;2.73606181144714
1226;1.022;2.92243814468384
1227;1.023;3.10556602478027
1228;1.023;3.28501319885254
1229;1.024;3.46057868003845
1230;1.025;3.63263487815857
1231;1.026;3.8012638092041
1232;1.027;3.96718835830688
1233;1.028;4.13244199752808
1234;1.028;4.29836654663086
1235;1.029;4.46580362319946
1236;1.030;4.63526678085327
1237;1.031;4.80739784240723
1238;1.032;4.98224067687988
1239;1.033;5.15821552276611
1240;1.033;5.33275318145752
1241;1.034;5.50303602218628
1242;1.035;5.66619634628296
1243;1.036;5.82008075714111
1244;1.037;5.96271467208862
1245;1.038;6.09350967407227
1246;1.038;6.21173524856567
1247;1.039;6.316490650177
1248;1.040;6.40747690200806
1249;1.041;6.48506736755371
1250;1.042;6.54947757720947
1251;1.043;6.59922504425049
1252;1.043;6.63431739807129
1253;1.044;6.6567211151123
1254;1.045;6.66823244094849
1255;1.046;6.66872406005859
1256;1.047;6.65728759765625
1257;1.048;6.63533067703247
1258;1.048;6.60410499572754
1259;1.049;6.56434917449951
1260;1.050;6.51530933380127
1261;1.051;6.45717239379883
1262;1.052;6.39074277877808
1263;1.053;6.31666946411133
1264;1.053;6.23566675186157
1265;1.054;6.14810752868652
1266;1.055;6.05555629730225
1267;1.056;5.95879554748535
1268;1.057;5.85939741134644
1269;1.058;5.75830030441284
1270;1.058;5.65650320053101
1271;1.059;5.5535135269165
1272;1.060;5.44884777069092
1273;1.061;5.34255075454712
1274;1.062;5.23482990264893
1275;1.063;5.12620067596436
1276;1.063;5.01643133163452
1277;1.064;4.90576028823853
1278;1.065;4.79398679733276
1279;1.066;4.68152761459351
1280;1.067;4.56844997406006
1281;1.068;4.45450115203857
1282;1.068;4.34000062942505
1283;1.069;4.22515726089478
1284;1.070;4.11090993881226
1285;1.071;3.99758672714233
1286;1.072;3.8857684135437
1287;1.073;3.775559425354
1288;1.073;3.66675114631653
1289;1.074;3.56008863449097
1290;1.075;3.45622754096985
1291;1.076;3.35618114471436
1292;1.077;3.25981521606445
1293;1.078;3.16705560684204
1294;1.078;3.07776021957397
1295;1.079;2.9918999671936
1296;1.080;2.90998816490173
1297;1.081;2.83193588256836
1298;1.082;2.75768327713013
1299;1.083;2.68682837486267
1300;1.083;2.61928129196167
1301;1.084;2.55460286140442
1302;1.085;2.49204778671265
1303;1.086;2.4318323135376
1304;1.087;2.37417960166931
1305;1.088;2.31901550292969
1306;1.088;2.26561737060547
1307;1.089;2.21514701843262
1308;1.090;2.16802954673767
1309;1.091;2.12344527244568
1310;1.092;2.08022451400757
1311;1.093;2.03870248794556
1312;1.093;2.00075650215149
1313;1.094;1.96512043476105
1314;1.095;1.93067646026611
1315;1.096;1.89690291881561
1316;1.097;1.86466431617737
1317;1.098;1.83407962322235
1318;1.098;1.80374836921692
1319;1.099;1.77393853664398
1320;1.100;1.74565613269806
1321;1.101;1.71960139274597
1322;1.102;1.69546151161194
1323;1.103;1.67228281497955
1324;1.103;1.65002048015594
1325;1.104;1.62814557552338
1326;1.105;1.6063973903656
1327;1.106;1.5850887298584
1328;1.107;1.56492733955383
1329;1.108;1.54627108573914
1330;1.108;1.5285462141037
1331;1.109;1.5114471912384
1332;1.110;1.4948844909668
1333;1.111;1.47860503196716
1334;1.112;1.46253407001495
1335;1.113;1.44651532173157
1336;1.113;1.43115222454071
1337;1.114;1.41672790050507
1338;1.115;1.40302634239197
1339;1.116;1.38988351821899
1340;1.117;1.37665867805481
1341;1.118;1.36379146575928
1342;1.118;1.35098397731781
1343;1.119;1.33807957172394
1344;1.120;1.32504844665527
1345;1.121;1.3119056224823
1346;1.122;1.29888200759888
1347;1.123;1.28562748432159
1348;1.123;1.2727826833725
1349;1.124;1.26089155673981
1350;1.125;1.24996161460876
1351;1.126;1.23956060409546
1352;1.127;1.22933089733124
1353;1.128;1.21934711933136
1354;1.128;1.20959424972534
1355;1.129;1.19964778423309
1356;1.130;1.18913507461548
1357;1.131;1.17778778076172
1358;1.132;1.1662095785141
1359;1.133;1.15557765960693
1360;1.133;1.14571309089661
1361;1.134;1.13652646541595
1362;1.135;1.12742924690247
1363;1.136;1.11915922164917
1364;1.137;1.11138820648193
1365;1.138;1.10322976112366
1366;1.138;1.0942667722702
1367;1.139;1.08516955375671
1368;1.140;1.07713043689728
1369;1.141;1.06965756416321
1370;1.142;1.06254959106445
1371;1.143;1.05512142181396
1372;1.143;1.04781246185303
1373;1.144;1.04028725624084
1374;1.145;1.03262066841125
1375;1.146;1.02491676807404
1376;1.147;1.01694464683533
1377;1.148;1.00945687294006
1378;1.148;1.00234889984131
1379;1.149;0.9956955909729
1380;1.150;0.988945364952087
1381;1.151;0.982537865638733
1382;1.152;0.976920127868652
1383;1.153;0.971995294094086
1384;1.153;0.967621803283691
1385;1.154;0.963486731052399
1386;1.155;0.959388911724091
1387;1.156;0.954821705818176
1388;1.157;0.949755311012268
1389;1.158;0.943906605243683
1390;1.158;0.93783438205719
1391;1.159;0.931546092033386
1392;1.160;0.924564898014069
1393;1.161;0.917084515094757
1394;1.162;0.909566879272461
1395;1.163;0.902161002159119
1396;1.163;0.894084572792053
1397;1.164;0.885739922523499
1398;1.165;0.878460705280304
1399;1.166;0.872015953063965
1400;1.167;0.865094363689423
1401;1.168;0.857658684253693
1402;1.168;0.850595533847809
1403;1.169;0.844307243824005
1404;1.170;0.838920474052429
1405;1.171;0.833950936794281
1406;1.172;0.829637050628662
1407;1.173;0.82533061504364
1408;1.173;0.820115208625793
1409;1.174;0.81346184015274
1410;1.175;0.805474817752838
1411;1.176;0.79779326915741
1412;1.177;0.790856778621674
1413;1.178;0.784121453762054
1414;1.178;0.777199864387512
1415;1.179;0.770725309848785
1416;1.180;0.76458603143692
1417;1.181;0.758364796638489
1418;1.182;0.751912593841553
1419;1.183;0.746659934520721
1420;1.183;0.742904841899872
1421;1.184;0.739246606826782
1422;1.185;0.734731554985046
1423;1.186;0.728905200958252
1424;1.187;0.722549855709076
1425;1.188;0.715643167495728
1426;1.188;0.709071755409241
1427;1.189;0.703364610671997
1428;1.190;0.698700547218323
1429;1.191;0.695109367370605
1430;1.192;0.691764056682587
1431;1.193;0.688254833221436
1432;1.193;0.683970749378204
1433;1.194;0.680148601531982
1434;1.195;0.677198171615601
1435;1.196;0.673949718475342
1436;1.197;0.66964328289032
1437;1.197;0.664778053760529
1438;1.198;0.660307705402374
1439;1.199;0.65593421459198
1440;1.200;0.65111368894577
1441;1.201;0.646866858005524
1442;1.202;0.644117593765259
1443;1.202;0.642344355583191
1444;1.203;0.640213489532471
1445;1.204;0.636853277683258
1446;1.205;0.632964074611664
1447;1.206;0.629603862762451
1448;1.207;0.626184046268463
1449;1.207;0.622615218162537
1450;1.208;0.619396567344666
1451;1.209;0.617057085037231
1452;1.210;0.615552067756653
1453;1.211;0.613637268543243
1454;1.212;0.611849129199982
1455;1.212;0.610359013080597
1456;1.213;0.609114766120911
1457;1.214;0.607520341873169
1458;1.215;0.605575740337372
1459;1.216;0.603862106800079
1460;1.217;0.603117048740387
1461;1.217;0.602908432483673
1462;1.218;0.602655112743378
1463;1.219;0.60233473777771
1464;1.220;0.601887702941895
1465;1.221;0.600844621658325
1466;1.222;0.598378479480743
1467;1.222;0.59528648853302
1468;1.223;0.592738389968872
1469;1.224;0.59095025062561
1470;1.225;0.589266419410706
1471;1.226;0.587418675422668
1472;1.227;0.585675239562988
1473;1.227;0.583827495574951
1474;1.228;0.581569969654083
1475;1.229;0.578925013542175
1476;1.230;0.57704746723175
1477;1.231;0.576227903366089
1478;1.232;0.576242804527283
1479;1.232;0.576041638851166
1480;1.233;0.575609505176544
1481;1.234;0.574953854084015
1482;1.235;0.573679804801941
1483;1.236;0.572323799133301
1484;1.237;0.570163130760193
1485;1.237;0.568173825740814
1486;1.238;0.565908849239349
1487;1.239;0.563912093639374
1488;1.240;0.561609864234924
1489;1.241;0.557906925678253
1490;1.242;0.554189085960388
1491;1.242;0.551134347915649
1492;1.243;0.549763441085815
1493;1.244;0.548459589481354
1494;1.245;0.546641647815704
1495;1.246;0.545121729373932
1496;1.247;0.544629991054535
1497;1.247;0.544510781764984
1498;1.248;0.543393194675446
1499;1.249;0.541962683200836
1500;1.250;0.540867447853088
1501;1.251;0.540338456630707
1502;1.252;0.539131462574005
1503;1.252;0.536993145942688
1504;1.253;0.534564256668091
1505;1.254;0.532664358615875
1506;1.255;0.531524419784546
1507;1.256;0.52989274263382
1508;1.257;0.527754426002502
1509;1.257;0.525899231433868
1510;1.258;0.524908304214478
1511;1.259;0.523418188095093
1512;1.260;0.521272420883179
1513;1.261;0.519610941410065
1514;1.262;0.518001616001129
1515;1.262;0.515073537826538
1516;1.263;0.510290265083313
1517;1.264;0.505395233631134
1518;1.265;0.500664114952087
1519;1.266;0.496387481689453
1520;1.267;0.492863357067108
1521;1.267;0.490963459014893
1522;1.268;0.49031525850296
1523;1.269;0.489898025989532
1524;1.270;0.48963725566864
1525;1.271;0.488780438899994
1526;1.272;0.487446784973145
1527;1.272;0.485517084598541
1528;1.273;0.483117997646332
1529;1.274;0.480540096759796
1530;1.275;0.477924942970276
1531;1.276;0.475816428661346
1532;1.277;0.474229454994202
1533;1.277;0.47282874584198
1534;1.278;0.471808016300201
1535;1.279;0.471360981464386
1536;1.280;0.470548868179321
1537;1.281;0.469125807285309
1538;1.282;0.466622412204742
1539;1.282;0.463873147964478
1540;1.283;0.461049377918243
1541;1.284;0.458016991615295
1542;1.285;0.455379486083984
1543;1.286;0.453069806098938
1544;1.287;0.451602041721344
1545;1.287;0.450655817985535
1546;1.288;0.450402498245239
1547;1.289;0.449672341346741
1548;1.290;0.448331236839294
1549;1.291;0.446043908596039
1550;1.292;0.443063676357269
1551;1.292;0.439874827861786
1552;1.293;0.436611473560333
1553;1.294;0.434957444667816
1554;1.295;0.434234738349915
1555;1.296;0.434115529060364
1556;1.297;0.433593988418579
1557;1.297;0.432983040809631
1558;1.298;0.432811677455902
1559;1.299;0.432461500167847
1560;1.300;0.431612133979797
1561;1.301;0.43034553527832
1562;1.302;0.430271029472351
1563;1.302;0.431254506111145
1564;1.303;0.432401895523071
1565;1.304;0.432364642620087
1566;1.305;0.431589782238007
1567;1.306;0.43061375617981
1568;1.307;0.429369509220123
1569;1.307;0.427506864070892
1570;1.308;0.425025820732117
1571;1.309;0.422962009906769
1572;1.310;0.421375036239624
1573;1.311;0.420629978179932
1574;1.312;0.419959425926208
1575;1.312;0.418953597545624
1576;1.313;0.417269766330719
1577;1.314;0.415109097957611
1578;1.315;0.413790345191956
1579;1.316;0.413380563259125
1580;1.317;0.413328409194946
1581;1.317;0.413030385971069
1582;1.318;0.412642955780029
1583;1.319;0.412009656429291
1584;1.320;0.410869717597961
1585;1.321;0.408902764320374
1586;1.322;0.406339764595032
1587;1.322;0.403963029384613
1588;1.323;0.402241945266724
1589;1.324;0.40164589881897
1590;1.325;0.401109457015991
1591;1.326;0.400744378566742
1592;1.327;0.40058046579361
1593;1.327;0.400543212890625
1594;1.328;0.400282442569733
1595;1.329;0.399701297283173
1596;1.330;0.399313867092133
1597;1.331;0.398673117160797
1598;1.332;0.39779394865036
1599;1.332;0.396490097045898
1600;1.333;0.395059585571289
1601;1.334;0.393874943256378
1602;1.335;0.393375754356384
1603;1.336;0.393874943256378
1604;1.337;0.394918024539948
1605;1.337;0.395797193050385
1606;1.338;0.396423041820526
1607;1.339;0.396654009819031
1608;1.340;0.396192073822021
1609;1.341;0.394776463508606
1610;1.342;0.393159687519073
1611;1.342;0.392526388168335
1612;1.343;0.393077731132507
1613;1.344;0.394187867641449
1614;1.345;0.395961105823517
1615;1.346;0.398173928260803
1616;1.347;0.400058925151825
1617;1.347;0.400803983211517
1618;1.348;0.400304794311523
1619;1.349;0.399395823478699
1620;1.350;0.398553907871246
1621;1.351;0.397719442844391
1622;1.352;0.397145748138428
1623;1.352;0.397287309169769
1624;1.353;0.398188829421997
1625;1.354;0.39885938167572
1626;1.355;0.398389995098114
1627;1.356;0.397726893424988
1628;1.357;0.397466123104095
1629;1.357;0.397607684135437
1630;1.358;0.397652387619019
1631;1.359;0.397801399230957
1632;1.360;0.398188829421997
1633;1.361;0.398777425289154
1634;1.362;0.400274991989136
1635;1.362;0.402025878429413
1636;1.363;0.403568148612976
1637;1.364;0.404298305511475
1638;1.365;0.404685735702515
1639;1.366;0.405319035053253
1640;1.367;0.405259430408478
1641;1.367;0.404581427574158
1642;1.368;0.403128564357758
1643;1.369;0.402510166168213
1644;1.370;0.403396785259247
1645;1.371;0.405013561248779
1646;1.372;0.405952334403992
1647;1.372;0.405497848987579
1648;1.373;0.404253602027893
1649;1.374;0.401943922042847
1650;1.375;0.398948788642883
1651;1.376;0.395990908145905
1652;1.377;0.394605100154877
1653;1.377;0.3952756524086
1654;1.378;0.397130846977234
1655;1.379;0.399276614189148
1656;1.380;0.400550663471222
1657;1.381;0.40038675069809
1658;1.382;0.398695468902588
1659;1.382;0.396281480789185
1660;1.383;0.394657254219055
1661;1.384;0.394150614738464
1662;1.385;0.394545495510101
1663;1.386;0.395655632019043
1664;1.387;0.396966934204102
1665;1.387;0.398106873035431
1666;1.388;0.398732721805573
1667;1.389;0.399239361286163
1668;1.390;0.399351119995117
1669;1.391;0.398829579353333
1670;1.392;0.397950410842896
1671;1.392;0.3972128033638
1672;1.393;0.396639108657837
1673;1.394;0.395454466342926
1674;1.395;0.393673777580261
1675;1.396;0.391565263271332
1676;1.397;0.389799475669861
1677;1.397;0.388503074645996
1678;1.398;0.387653708457947
1679;1.399;0.387370586395264
1680;1.400;0.387795269489288
1681;1.401;0.388599932193756
1682;1.402;0.389598309993744
1683;1.402;0.390209257602692
1684;1.403;0.39045512676239
1685;1.404;0.390209257602692
1686;1.405;0.389866530895233
1687;1.406;0.389821827411652
1688;1.407;0.389315187931061
1689;1.407;0.388480722904205
1690;1.408;0.387817621231079
1691;1.409;0.388003885746002
1692;1.410;0.388503074645996
1693;1.411;0.388309359550476
1694;1.412;0.388026237487793
1695;1.412;0.388510525226593
1696;1.413;0.389620661735535
1697;1.414;0.390581786632538
1698;1.415;0.390678644180298
1699;1.416;0.390656292438507
1700;1.417;0.39074569940567
1701;1.417;0.391058623790741
1702;1.418;0.391058623790741
1703;1.419;0.390730798244476
1704;1.420;0.391006469726563
1705;1.421;0.391550362110138
1706;1.422;0.391721725463867
1707;1.422;0.390127301216125
1708;1.423;0.387631356716156
1709;1.424;0.384949147701263
1710;1.425;0.382475554943085
1711;1.426;0.380821526050568
1712;1.427;0.38021057844162
1713;1.427;0.381320714950562
1714;1.428;0.382937490940094
1715;1.429;0.384554266929626
1716;1.430;0.385582447052002
1717;1.431;0.386200845241547
1718;1.432;0.386267900466919
1719;1.432;0.38512796163559
1720;1.433;0.383362174034119
1721;1.434;0.381775200366974
1722;1.435;0.380866229534149
1723;1.436;0.37972629070282
1724;1.437;0.378578901290894
1725;1.437;0.378057360649109
1726;1.438;0.37817656993866
1727;1.439;0.377960503101349
1728;1.440;0.377073884010315
1729;1.441;0.376671552658081
1730;1.442;0.376664102077484
1731;1.442;0.376977026462555
1732;1.443;0.37723034620285
1733;1.444;0.377565622329712
1734;1.445;0.378139317035675
1735;1.446;0.37875771522522
1736;1.447;0.379778444766998
1737;1.447;0.380933284759521
1738;1.448;0.382430851459503
1739;1.449;0.384502112865448
1740;1.450;0.386670231819153
1741;1.451;0.387869775295258
1742;1.452;0.387489795684814
1743;1.452;0.385910272598267
1744;1.453;0.384211540222168
1745;1.454;0.382892787456512
1746;1.455;0.382751226425171
1747;1.456;0.383548438549042
1748;1.457;0.384233891963959
1749;1.457;0.384941697120667
1750;1.458;0.385746359825134
1751;1.459;0.387273728847504
1752;1.460;0.387981534004211
1753;1.461;0.387705862522125
1754;1.462;0.387616455554962
1755;1.462;0.387638807296753
1756;1.463;0.387690961360931
1757;1.464;0.386960804462433
1758;1.465;0.386781990528107
1759;1.466;0.387907028198242
1760;1.467;0.390037894248962
1761;1.467;0.392623245716095
1762;1.468;0.394582748413086
1763;1.469;0.396117568016052
1764;1.470;0.396952033042908
1765;1.471;0.397257506847382
1766;1.472;0.39730966091156
1767;1.472;0.397659838199615
1768;1.473;0.398866832256317
1769;1.474;0.40040910243988
1770;1.475;0.401765108108521
1771;1.476;0.402413308620453
1772;1.477;0.403158366680145
1773;1.477;0.404149293899536
1774;1.478;0.404924154281616
1775;1.479;0.404179096221924
1776;1.480;0.402785837650299
1777;1.481;0.40166825056076
1778;1.482;0.401005148887634
1779;1.482;0.400304794311523
1780;1.483;0.39980560541153
1781;1.484;0.400424003601074
1782;1.485;0.401534140110016
1783;1.486;0.402949750423431
1784;1.487;0.403821468353271
1785;1.487;0.404141843318939
1786;1.488;0.403843820095062
1787;1.489;0.403210520744324
1788;1.490;0.402435660362244
1789;1.491;0.401392579078674
1790;1.492;0.400550663471222
1791;1.492;0.400401651859283
1792;1.493;0.400513410568237
1793;1.494;0.400535762310028
1794;1.495;0.400379300117493
1795;1.496;0.400394201278687
1796;1.497;0.400610268115997
1797;1.497;0.400863587856293
1798;1.498;0.401042401790619
1799;1.499;0.401169061660767
1800;1.500;0.401586294174194
1801;1.501;0.40203332901001
1802;1.502;0.402405858039856
1803;1.502;0.401854515075684
1804;1.503;0.400744378566742
1805;1.504;0.399738550186157
1806;1.505;0.398904085159302
1807;1.506;0.398255884647369
1808;1.507;0.397533178329468
1809;1.507;0.397361814975739
1810;1.508;0.397495925426483
1811;1.509;0.397220253944397
1812;1.510;0.39634108543396
1813;1.511;0.395379960536957
1814;1.512;0.394262373447418
1815;1.512;0.393137335777283
1816;1.513;0.392355024814606
1817;1.514;0.392124056816101
1818;1.515;0.392019748687744
1819;1.516;0.391252338886261
1820;1.517;0.390075147151947
1821;1.517;0.38813054561615
1822;1.518;0.38515031337738
1823;1.519;0.381626188755035
1824;1.520;0.378519296646118
1825;1.521;0.376120209693909
1826;1.522;0.373877584934235
1827;1.522;0.370822846889496
1828;1.523;0.367097556591034
1829;1.524;0.363342463970184
1830;1.525;0.360265374183655
1831;1.526;0.358566641807556
1832;1.527;0.357747077941895
1833;1.527;0.358156859874725
1834;1.528;0.358730554580688
1835;1.529;0.358499586582184
1836;1.530;0.356599688529968
1837;1.531;0.353224575519562
1838;1.532;0.349335372447968
1839;1.532;0.3461092710495
1840;1.533;0.344380736351013
1841;1.534;0.343471765518188
1842;1.535;0.342711806297302
1843;1.536;0.341445207595825
1844;1.537;0.339798629283905
1845;1.537;0.336818397045135
1846;1.538;0.332728028297424
1847;1.539;0.328801572322845
1848;1.540;0.325582921504974
1849;1.541;0.322334468364716
1850;1.542;0.318422913551331
1851;1.542;0.314675271511078
1852;1.543;0.311508774757385
1853;1.544;0.309236347675323
1854;1.545;0.307828187942505
1855;1.546;0.307835638523102
1856;1.547;0.308863818645477
1857;1.547;0.310018658638
1858;1.548;0.310786068439484
1859;1.549;0.310353934764862
1860;1.550;0.308766961097717
1861;1.551;0.306054949760437
1862;1.552;0.303111970424652
1863;1.552;0.300444662570953
1864;1.553;0.298179686069489
1865;1.554;0.296428799629211
1866;1.555;0.295013189315796
1867;1.556;0.293798744678497
1868;1.557;0.292681157588959
1869;1.557;0.292003154754639
1870;1.558;0.292159616947174
1871;1.559;0.292554497718811
1872;1.560;0.292591750621796
1873;1.561;0.291965901851654
1874;1.562;0.290825963020325
1875;1.562;0.289477407932281
1876;1.563;0.287942588329315
1877;1.564;0.286415219306946
1878;1.565;0.284910202026367
1879;1.566;0.28306245803833
1880;1.567;0.281549990177155
1881;1.567;0.280402600765228
1882;1.568;0.279702246189117
1883;1.569;0.279247760772705
1884;1.570;0.279396772384644
1885;1.571;0.280924141407013
1886;1.572;0.282749533653259
1887;1.572;0.284366309642792
1888;1.573;0.285089015960693
1889;1.574;0.285521149635315
1890;1.575;0.285282731056213
1891;1.576;0.283792614936829
1892;1.577;0.281780958175659
1893;1.577;0.280074775218964
1894;1.578;0.278979539871216
1895;1.579;0.277847051620483
1896;1.580;0.277183949947357
1897;1.581;0.277876853942871
1898;1.582;0.279240310192108
1899;1.582;0.279679894447327
1900;1.583;0.279136002063751
1901;1.584;0.278711318969727
1902;1.585;0.278554856777191
1903;1.586;0.277228653430939
1904;1.587;0.275202095508575
1905;1.587;0.273585319519043
1906;1.588;0.273033976554871
1907;1.589;0.272616744041443
1908;1.590;0.272035598754883
1909;1.591;0.272855162620544
1910;1.592;0.274300575256348
1911;1.592;0.275634229183197
1912;1.593;0.276178121566772
1913;1.594;0.276081264019012
1914;1.595;0.275537371635437
1915;1.596;0.273570418357849
1916;1.597;0.271603465080261
1917;1.597;0.270411372184753
1918;1.598;0.269994139671326
1919;1.599;0.27000904083252
1920;1.600;0.270120799541473
1921;1.601;0.27099996805191
1922;1.602;0.27187168598175
1923;1.602;0.272028148174286
1924;1.603;0.271253287792206
1925;1.604;0.270023941993713
1926;1.605;0.268816947937012
1927;1.606;0.267215073108673
1928;1.607;0.265240669250488
1929;1.607;0.263378024101257
1930;1.608;0.262662768363953
1931;1.609;0.263102352619171
1932;1.610;0.264056026935577
1933;1.611;0.264719128608704
1934;1.612;0.265046954154968
1935;1.612;0.265456736087799
1936;1.613;0.265948474407196
1937;1.614;0.266268849372864
1938;1.615;0.265732407569885
1939;1.616;0.264726579189301
1940;1.617;0.26385486125946
1941;1.617;0.26402622461319
1942;1.618;0.264115631580353
1943;1.619;0.263400375843048
1944;1.620;0.262483954429626
1945;1.621;0.262521207332611
1946;1.622;0.263191759586334
1947;1.622;0.2627894282341
1948;1.623;0.261656939983368
1949;1.624;0.261135399341583
1950;1.625;0.262096524238586
1951;1.626;0.263810157775879
1952;1.627;0.265233218669891
1953;1.627;0.265523791313171
1954;1.628;0.264711678028107
1955;1.629;0.263519585132599
1956;1.630;0.262632966041565
1957;1.631;0.262074172496796
1958;1.632;0.261545181274414
1959;1.632;0.262022018432617
1960;1.633;0.263839960098267
1961;1.634;0.26586651802063
1962;1.635;0.266708433628082
1963;1.636;0.265993177890778
1964;1.637;0.264823436737061
1965;1.637;0.2632737159729
1966;1.638;0.261552631855011
1967;1.639;0.260069966316223
1968;1.640;0.259459018707275
1969;1.641;0.259511172771454
1970;1.642;0.259868800640106
1971;1.642;0.260330736637115
1972;1.643;0.260211527347565
1973;1.644;0.259488821029663
1974;1.645;0.258266925811768
1975;1.646;0.257864594459534
1976;1.647;0.258058309555054
1977;1.647;0.258542597293854
1978;1.648;0.259377062320709
1979;1.649;0.260427594184875
1980;1.650;0.261664390563965
1981;1.651;0.26240199804306
1982;1.652;0.262551009654999
1983;1.652;0.262409448623657
1984;1.653;0.261947512626648
1985;1.654;0.260978937149048
1986;1.655;0.260137021541595
1987;1.656;0.259287655353546
1988;1.657;0.258632004261017
1989;1.657;0.257670879364014
1990;1.658;0.257082283496857
1991;1.659;0.257663428783417
1992;1.660;0.257968902587891
1993;1.661;0.258073210716248
1994;1.662;0.25823712348938
1995;1.662;0.259526073932648
1996;1.663;0.261537730693817
1997;1.664;0.26298314332962
1998;1.665;0.264279544353485
1999;1.666;0.264935195446014
2000;1.667;0.264637172222137
2001;1.667;0.262938439846039
2002;1.668;0.259943306446075
2003;1.669;0.256553292274475
2004;1.670;0.253699719905853
2005;1.671;0.25215744972229
2006;1.672;0.252187252044678
2007;1.672;0.253140926361084
2008;1.673;0.254504382610321
2009;1.674;0.255964696407318
2010;1.675;0.256307423114777
2011;1.676;0.255279242992401
2012;1.677;0.253476202487946
2013;1.677;0.251710414886475
2014;1.678;0.250063836574554
2015;1.679;0.248149037361145
2016;1.680;0.247359275817871
2017;1.681;0.247925519943237
2018;1.682;0.249028205871582
2019;1.682;0.249795615673065
2020;1.683;0.250354409217834
2021;1.684;0.251471996307373
2022;1.685;0.252194702625275
2023;1.686;0.252418220043182
2024;1.687;0.251665711402893
2025;1.687;0.250279903411865
2026;1.688;0.24838000535965
2027;1.689;0.246971845626831
2028;1.690;0.246934592723846
2029;1.691;0.247776508331299
2030;1.692;0.248044729232788
2031;1.692;0.24799257516861
2032;1.693;0.248722732067108
2033;1.694;0.249363481998444
2034;1.695;0.249110162258148
2035;1.696;0.247403979301453
2036;1.697;0.246308743953705
2037;1.697;0.246070325374603
2038;1.698;0.245906412601471
2039;1.699;0.245720148086548
2040;1.700;0.244982540607452
2041;1.701;0.244192779064178
2042;1.702;0.243939459323883
2043;1.702;0.244580209255219
2044;1.703;0.245615839958191
2045;1.704;0.246167182922363
2046;1.705;0.246405601501465
2047;1.706;0.246986746788025
2048;1.707;0.247009098529816
2049;1.707;0.245973467826843
2050;1.708;0.244192779064178
2051;1.709;0.242605805397034
2052;1.710;0.241547822952271
2053;1.711;0.240534543991089
2054;1.712;0.24009495973587
2055;1.712;0.239774584770203
2056;1.713;0.239662826061249
2057;1.714;0.23920089006424
2058;1.715;0.238917768001556
2059;1.716;0.238940119743347
2060;1.717;0.238887965679169
2061;1.717;0.238850712776184
2062;1.718;0.238560140132904
2063;1.719;0.238038599491119
2064;1.720;0.23670494556427
2065;1.721;0.23505836725235
2066;1.722;0.2337247133255
2067;1.722;0.233791768550873
2068;1.723;0.234857201576233
2069;1.724;0.236555933952332
2070;1.725;0.238589942455292
2071;1.726;0.239983201026917
2072;1.727;0.240720808506012
2073;1.727;0.240325927734375
2074;1.728;0.23949146270752
2075;1.729;0.238083302974701
2076;1.730;0.236712396144867
2077;1.731;0.236369669437408
2078;1.732;0.236578285694122
2079;1.732;0.237211585044861
2080;1.733;0.237807631492615
2081;1.734;0.23939460515976
2082;1.735;0.241376459598541
2083;1.736;0.243738293647766
2084;1.737;0.24627149105072
2085;1.737;0.248171389102936
2086;1.738;0.248841941356659
2087;1.739;0.248424708843231
2088;1.740;0.247932970523834
2089;1.741;0.247307121753693
2090;1.742;0.246435403823853
2091;1.742;0.245682895183563
2092;1.743;0.245705246925354
2093;1.744;0.246107578277588
2094;1.745;0.246889889240265
2095;1.746;0.247761607170105
2096;1.747;0.248774886131287
2097;1.747;0.249721109867096
2098;1.748;0.25080144405365
2099;1.749;0.252276659011841
2100;1.750;0.253483653068542
2101;1.751;0.254064798355103
2102;1.752;0.254236161708832
2103;1.752;0.254794955253601
2104;1.753;0.255219638347626
2105;1.754;0.255577266216278
2106;1.755;0.25571882724762
2107;1.756;0.255897641181946
2108;1.757;0.255785882472992
2109;1.757;0.255592167377472
2110;1.758;0.25610625743866
2111;1.759;0.25581568479538
2112;1.760;0.254884362220764
2113;1.761;0.25399774312973
2114;1.762;0.253930687904358
2115;1.762;0.253535807132721
2116;1.763;0.252366065979004
2117;1.764;0.252284109592438
2118;1.765;0.253051519393921
2119;1.766;0.253595411777496
2120;1.767;0.25380402803421
2121;1.767;0.254780054092407
2122;1.768;0.25632232427597
2123;1.769;0.25668740272522
2124;1.770;0.256255269050598
2125;1.771;0.25622546672821
2126;1.772;0.25659054517746
2127;1.772;0.256732106208801
2128;1.773;0.256642699241638
2129;1.774;0.256776809692383
2130;1.775;0.257626175880432
2131;1.776;0.258415937423706
2132;1.777;0.259004533290863
2133;1.777;0.259116291999817
2134;1.778;0.259332358837128
2135;1.779;0.260509550571442
2136;1.780;0.262349843978882
2137;1.781;0.264406204223633
2138;1.782;0.265255570411682
2139;1.782;0.265493988990784
2140;1.783;0.265210866928101
2141;1.784;0.265106558799744
2142;1.785;0.264421105384827
2143;1.786;0.263407826423645
2144;1.787;0.263497233390808
2145;1.787;0.264622271060944
2146;1.788;0.266082584857941
2147;1.789;0.266551971435547
2148;1.790;0.266909599304199
2149;1.791;0.26683509349823
2150;1.792;0.266209244728088
2151;1.792;0.26509165763855
2152;1.793;0.264793634414673
2153;1.794;0.265523791313171
2154;1.795;0.265933573246002
2155;1.796;0.266321003437042
2156;1.797;0.267021358013153
2157;1.797;0.268168747425079
2158;1.798;0.268653035163879
2159;1.799;0.268250703811646
2160;1.800;0.267796218395233
2161;1.801;0.267647206783295
2162;1.802;0.267349183559418
2163;1.802;0.266566872596741
2164;1.803;0.265613198280334
2165;1.804;0.265084207057953
2166;1.805;0.264458358287811
2167;1.806;0.263236463069916
2168;1.807;0.261813402175903
2169;1.807;0.260673463344574
2170;1.808;0.260137021541595
2171;1.809;0.259086489677429
2172;1.810;0.258296728134155
2173;1.811;0.257804989814758
2174;1.812;0.257641077041626
2175;1.812;0.257335603237152
2176;1.813;0.2560093998909
2177;1.814;0.254720449447632
2178;1.815;0.25370717048645
2179;1.816;0.25361031293869
2180;1.817;0.253453850746155
2181;1.817;0.253736972808838
2182;1.818;0.25494396686554
2183;1.819;0.256732106208801
2184;1.820;0.257819890975952
2185;1.821;0.257223844528198
2186;1.822;0.255823135375977
2187;1.822;0.253409147262573
2188;1.823;0.250361859798431
2189;1.824;0.246621668338776
2190;1.825;0.243045389652252
2191;1.826;0.239886343479156
2192;1.827;0.237151980400085
2193;1.827;0.234656035900116
2194;1.828;0.232547521591187
2195;1.829;0.231198966503143
2196;1.830;0.230520963668823
2197;1.831;0.230178236961365
2198;1.832;0.229716300964355
2199;1.832;0.229388475418091
2200;1.833;0.229351222515106
2201;1.834;0.229246914386749
2202;1.835;0.228360295295715
2203;1.836;0.226795673370361
2204;1.837;0.225119292736053
2205;1.837;0.223927199840546
2206;1.838;0.223353505134583
2207;1.839;0.222846865653992
2208;1.840;0.222824513912201
2209;1.841;0.223785638809204
2210;1.842;0.225529074668884
2211;1.842;0.22733211517334
2212;1.843;0.228129327297211
2213;1.844;0.228293240070343
2214;1.845;0.228360295295715
2215;1.846;0.228725373744965
2216;1.847;0.229194760322571
2217;1.847;0.229261815547943
2218;1.848;0.228449702262878
2219;1.849;0.227302312850952
2220;1.850;0.226132571697235
2221;1.851;0.224806368350983
2222;1.852;0.223144888877869
2223;1.852;0.221438705921173
2224;1.853;0.220470130443573
2225;1.854;0.219926238059998
2226;1.855;0.219464302062988
2227;1.856;0.219158828258514
2228;1.857;0.219434499740601
2229;1.857;0.220127403736115
2230;1.858;0.220894813537598
2231;1.859;0.22183358669281
2232;1.860;0.223077833652496
2233;1.861;0.224195420742035
2234;1.862;0.224284827709198
2235;1.862;0.223889946937561
2236;1.863;0.223696231842041
2237;1.864;0.223912298679352
2238;1.865;0.223666429519653
2239;1.866;0.22270530462265
2240;1.867;0.222377479076385
2241;1.867;0.222675502300262
2242;1.868;0.223256647586823
2243;1.869;0.222869217395782
2244;1.870;0.221557915210724
2245;1.871;0.220164656639099
2246;1.872;0.219404697418213
2247;1.872;0.219300389289856
2248;1.873;0.218957662582397
2249;1.874;0.218786299228668
2250;1.875;0.219471752643585
2251;1.876;0.220909714698792
2252;1.877;0.221908092498779
2253;1.877;0.222034752368927
2254;1.878;0.22183358669281
2255;1.879;0.221788883209229
2256;1.880;0.221975147724152
2257;1.881;0.222370028495789
2258;1.882;0.222809612751007
2259;1.882;0.223241746425629
2260;1.883;0.223554670810699
2261;1.884;0.223971903324127
2262;1.885;0.224985182285309
2263;1.886;0.225953757762909
2264;1.887;0.227101147174835
2265;1.887;0.228069722652435
2266;1.888;0.22965669631958
2267;1.889;0.23101270198822
2268;1.890;0.230990350246429
2269;1.891;0.230200588703156
2270;1.892;0.228226184844971
2271;1.892;0.22626668214798
2272;1.893;0.224068760871887
2273;1.894;0.222839415073395
2274;1.895;0.223033130168915
2275;1.896;0.223800539970398
2276;1.897;0.225067138671875
2277;1.897;0.226110219955444
2278;1.898;0.226855278015137
2279;1.899;0.226862728595734
2280;1.900;0.226110219955444
2281;1.901;0.225722789764404
2282;1.902;0.225663185119629
2283;1.902;0.225603580474854
2284;1.903;0.225156545639038
2285;1.904;0.224664807319641
2286;1.905;0.224150717258453
2287;1.906;0.222668051719666
2288;1.907;0.220552086830139
2289;1.907;0.218816101551056
2290;1.908;0.218279659748077
2291;1.909;0.217892229557037
2292;1.910;0.217311084270477
2293;1.911;0.216476619243622
2294;1.912;0.21660327911377
2295;1.912;0.217616558074951
2296;1.913;0.21863728761673
2297;1.914;0.218905508518219
2298;1.915;0.218763947486877
2299;1.916;0.21931529045105
2300;1.917;0.219956040382385
2301;1.917;0.219494104385376
2302;1.918;0.218085944652557
2303;1.919;0.217311084270477
2304;1.920;0.217489898204803
2305;1.921;0.218071043491364
2306;1.922;0.21854043006897
2307;1.922;0.219114124774933
2308;1.923;0.219836831092834
2309;1.924;0.220552086830139
2310;1.925;0.220872461795807
2311;1.926;0.220023095607758
2312;1.927;0.217944383621216
2313;1.927;0.216051936149597
2314;1.928;0.215105712413788
2315;1.929;0.214673578739166
2316;1.930;0.214338302612305
2317;1.931;0.214807689189911
2318;1.932;0.216789543628693
2319;1.932;0.219158828258514
2320;1.933;0.220328569412231
2321;1.934;0.220395624637604
2322;1.935;0.220552086830139
2323;1.936;0.221021473407745
2324;1.937;0.220663845539093
2325;1.937;0.219725072383881
2326;1.938;0.21989643573761
2327;1.939;0.221461057662964
2328;1.940;0.222660601139069
2329;1.941;0.222809612751007
2330;1.942;0.22289901971817
2331;1.942;0.223129987716675
2332;1.943;0.222370028495789
2333;1.944;0.219650566577911
2334;1.945;0.21633505821228
2335;1.946;0.213980674743652
2336;1.947;0.212900340557098
2337;1.947;0.212699174880981
2338;1.948;0.212639570236206
2339;1.949;0.213146209716797
2340;1.950;0.214070081710815
2341;1.951;0.214695930480957
2342;1.952;0.214748084545135
2343;1.952;0.214748084545135
2344;1.953;0.215396285057068
2345;1.954;0.216394662857056
2346;1.955;0.216931104660034
2347;1.956;0.21708756685257
2348;1.957;0.217288732528687
2349;1.957;0.216774642467499
2350;1.958;0.215590000152588
2351;1.959;0.214084982872009
2352;1.960;0.213854014873505
2353;1.961;0.214569270610809
2354;1.962;0.214889645576477
2355;1.962;0.21565705537796
2356;1.963;0.217095017433167
2357;1.964;0.219352543354034
2358;1.965;0.220604240894318
2359;1.966;0.220708549022675
2360;1.967;0.220701098442078
2361;1.967;0.219918787479401
2362;1.968;0.21834671497345
2363;1.969;0.216126441955566
2364;1.970;0.21449476480484
2365;1.971;0.21304190158844
2366;1.972;0.211171805858612
2367;1.972;0.209249556064606
2368;1.973;0.208184123039246
2369;1.974;0.207938253879547
2370;1.975;0.207602977752686
2371;1.976;0.206999480724335
2372;1.977;0.206261873245239
2373;1.977;0.205829739570618
2374;1.978;0.205330550670624
2375;1.979;0.20531564950943
2376;1.980;0.206083059310913
2377;1.981;0.20754337310791
2378;1.982;0.209137797355652
2379;1.982;0.210225582122803
2380;1.983;0.210732221603394
2381;1.984;0.210598111152649
2382;1.985;0.209994614124298
2383;1.986;0.209487974643707
2384;1.987;0.209584832191467
2385;1.987;0.210270285606384
2386;1.988;0.210829079151154
2387;1.989;0.210709869861603
2388;1.990;0.209875404834747
2389;1.991;0.208653509616852
2390;1.992;0.207401812076569
2391;1.992;0.206857919692993
2392;1.993;0.206895172595978
2393;1.994;0.20715594291687
2394;1.995;0.207558274269104
2395;1.996;0.20851194858551
2396;1.997;0.209733843803406
2397;1.997;0.21054595708847
2398;1.998;0.211849808692932
2399;1.999;0.214181840419769
2400;2.000;0.217579305171967
2401;2.001;0.219911336898804
2402;2.002;0.220455229282379
2403;2.002;0.219337642192841
2404;2.003;0.217288732528687
2405;2.004;0.215023756027222
2406;2.005;0.213123857975006
2407;2.006;0.21304190158844
2408;2.007;0.215210020542145
2409;2.007;0.218838453292847
2410;2.008;0.221528112888336
2411;2.009;0.221870839595795
2412;2.010;0.219821929931641
2413;2.011;0.216297805309296
2414;2.012;0.211939215660095
2415;2.012;0.207848846912384
2416;2.013;0.205144286155701
2417;2.014;0.204384326934814
2418;2.015;0.204935669898987
2419;2.016;0.205963850021362
2420;2.017;0.207379460334778
2421;2.017;0.208817422389984
2422;2.018;0.210210680961609
2423;2.019;0.211179256439209
2424;2.020;0.211887061595917
2425;2.021;0.212311744689941
2426;2.022;0.211961567401886
2427;2.022;0.210709869861603
2428;2.023;0.208765268325806
2429;2.024;0.207670032978058
2430;2.025;0.207826495170593
2431;2.026;0.20889937877655
2432;2.027;0.209830701351166
2433;2.027;0.210635364055634
2434;2.028;0.211209058761597
2435;2.029;0.211127102375031
2436;2.030;0.210106372833252
2437;2.031;0.208131968975067
2438;2.032;0.206202268600464
2439;2.032;0.204890966415405
2440;2.033;0.204920768737793
2441;2.034;0.205308198928833
2442;2.035;0.205405056476593
2443;2.036;0.205151736736298
2444;2.037;0.20531564950943
2445;2.037;0.205941498279572
2446;2.038;0.206582248210907
2447;2.039;0.207275152206421
2448;2.040;0.207871198654175
2449;2.041;0.208504498004913
2450;2.042;0.209078192710876
2451;2.042;0.209540128707886
2452;2.043;0.209346413612366
2453;2.044;0.208601355552673
2454;2.045;0.208377838134766
2455;2.046;0.20907074213028
2456;2.047;0.210165977478027
2457;2.047;0.210575759410858
2458;2.048;0.210456550121307
2459;2.049;0.210501253604889
2460;2.050;0.210903584957123
2461;2.051;0.210694968700409
2462;2.052;0.209152698516846
2463;2.052;0.207148492336273
2464;2.053;0.206083059310913
2465;2.054;0.205688178539276
2466;2.055;0.205017626285553
2467;2.056;0.204510986804962
2468;2.057;0.205010175704956
2469;2.057;0.205978751182556
2470;2.058;0.206105411052704
2471;2.059;0.205382704734802
2472;2.060;0.204890966415405
2473;2.061;0.204958021640778
2474;2.062;0.204987823963165
2475;2.062;0.205084681510925
2476;2.063;0.205844640731812
2477;2.064;0.207491219043732
2478;2.065;0.209420919418335
2479;2.066;0.21073967218399
2480;2.067;0.211514532566071
2481;2.067;0.211738049983978
2482;2.068;0.211812555789948
2483;2.069;0.212065875530243
2484;2.070;0.211894512176514
2485;2.071;0.21178275346756
2486;2.072;0.212050974369049
2487;2.072;0.212982296943665
2488;2.073;0.213101506233215
2489;2.074;0.211209058761597
2490;2.075;0.20822137594223
2491;2.076;0.204414129257202
2492;2.077;0.200092792510986
2493;2.077;0.195786356925964
2494;2.078;0.192634761333466
2495;2.079;0.191442668437958
2496;2.080;0.191956758499146
2497;2.081;0.194042921066284
2498;2.082;0.196561217308044
2499;2.082;0.198394060134888
2500;2.083;0.199392437934875
2501;2.084;0.199824571609497
2502;2.085;0.199966132640839
2503;2.086;0.19972026348114
2504;2.087;0.199571251869202
2505;2.087;0.199846923351288
2506;2.088;0.200442969799042
2507;2.089;0.201568007469177
2508;2.090;0.20281970500946
2509;2.091;0.204242765903473
2510;2.092;0.205934047698975
2511;2.092;0.207766890525818
2512;2.093;0.208787620067596
2513;2.094;0.20822137594223
2514;2.095;0.206738710403442
2515;2.096;0.204779207706451
2516;2.097;0.202618539333344
2517;2.097;0.200100243091583
2518;2.098;0.198133289813995
2519;2.099;0.196553766727448
2520;2.100;0.195272266864777
2521;2.101;0.194504857063293
2522;2.102;0.194743275642395
2523;2.102;0.196143984794617
2524;2.103;0.197999179363251
2525;2.104;0.200159847736359
2526;2.105;0.201955437660217
2527;2.106;0.20330399274826
2528;2.107;0.204004347324371
2529;2.107;0.20454078912735
2530;2.108;0.205077230930328
2531;2.109;0.205568969249725
2532;2.110;0.206209719181061
2533;2.111;0.206552445888519
2534;2.112;0.206656754016876
2535;2.112;0.206328928470612
2536;2.113;0.206008553504944
2537;2.114;0.206246972084045
2538;2.115;0.207006931304932
2539;2.116;0.207997858524323
2540;2.117;0.208385288715363
2541;2.117;0.208541750907898
2542;2.118;0.20916759967804
2543;2.119;0.210270285606384
2544;2.120;0.211402773857117
2545;2.121;0.212542712688446
2546;2.122;0.214599072933197
2547;2.122;0.217556953430176
2548;2.123;0.220812857151031
2549;2.124;0.223897397518158
2550;2.125;0.227458775043488
2551;2.126;0.232182443141937
2552;2.127;0.237315893173218
2553;2.127;0.241860747337341
2554;2.128;0.245153903961182
2555;2.129;0.247932970523834
2556;2.130;0.250540673732758
2557;2.131;0.252947211265564
2558;2.132;0.255391001701355
2559;2.132;0.2589151263237
2560;2.133;0.263355672359467
2561;2.134;0.267721712589264
2562;2.135;0.27117133140564
2563;2.136;0.273562967777252
2564;2.137;0.275067985057831
2565;2.137;0.274866819381714
2566;2.138;0.274084508419037
2567;2.139;0.273168087005615
2568;2.140;0.272355973720551
2569;2.141;0.271625816822052
2570;2.142;0.270798802375793
2571;2.142;0.270232558250427
2572;2.143;0.268839299678802
2573;2.144;0.266619026660919
2574;2.145;0.264108180999756
2575;2.146;0.261910259723663
2576;2.147;0.260457396507263
2577;2.147;0.259265303611755
2578;2.148;0.257723033428192
2579;2.149;0.255368649959564
2580;2.150;0.252142548561096
2581;2.151;0.248141586780548
2582;2.152;0.24336576461792
2583;2.152;0.238172709941864
2584;2.153;0.233806669712067
2585;2.154;0.230811536312103
2586;2.155;0.228896737098694
2587;2.156;0.2274289727211
2588;2.157;0.225894153118134
2589;2.157;0.22423267364502
2590;2.158;0.222228467464447
2591;2.159;0.220529735088348
2592;2.160;0.219732522964478
2593;2.161;0.219456851482391
2594;2.162;0.219330191612244
2595;2.162;0.21941214799881
2596;2.163;0.219941139221191
2597;2.164;0.220231711864471
2598;2.165;0.219739973545074
2599;2.166;0.218532979488373
2600;2.167;0.217117369174957
2601;2.167;0.215567648410797
2602;2.168;0.214032828807831
2603;2.169;0.212535262107849
2604;2.170;0.211216509342194
2605;2.171;0.210411846637726
2606;2.172;0.210374593734741
2607;2.172;0.210948288440704
2608;2.173;0.211209058761597
2609;2.174;0.211261212825775
2610;2.175;0.211238861083984
2611;2.176;0.211425125598907
2612;2.177;0.211052596569061
2613;2.177;0.210173428058624
2614;2.178;0.209547579288483
2615;2.179;0.20899623632431
2616;2.180;0.207915902137756
2617;2.181;0.205524265766144
2618;2.182;0.202648341655731
2619;2.182;0.199586153030396
2620;2.183;0.19671767950058
2621;2.184;0.19361823797226
2622;2.185;0.190071761608124
2623;2.186;0.18695741891861
2624;2.187;0.185072422027588
2625;2.187;0.184856355190277
2626;2.188;0.18475204706192
2627;2.189;0.184670090675354
2628;2.190;0.184893608093262
2629;2.191;0.185035169124603
2630;2.192;0.184498727321625
2631;2.192;0.183120369911194
2632;2.193;0.182412564754486
2633;2.194;0.182077288627625
2634;2.195;0.1816526055336
2635;2.196;0.180922448635101
2636;2.197;0.180087983608246
2637;2.197;0.179000198841095
2638;2.198;0.176876783370972
2639;2.199;0.174537301063538
2640;2.200;0.172674655914307
2641;2.201;0.17198920249939
2642;2.202;0.171780586242676
2643;2.202;0.171832740306854
2644;2.203;0.171452760696411
2645;2.204;0.17063319683075
2646;2.205;0.169478356838226
2647;2.206;0.168114900588989
2648;2.207;0.165723264217377
2649;2.207;0.162243843078613
2650;2.208;0.159382820129395
2651;2.209;0.158309936523438
2652;2.210;0.15866756439209
2653;2.211;0.158905982971191
2654;2.212;0.160068273544312
2655;2.212;0.161848962306976
2656;2.213;0.163242220878601
2657;2.214;0.162407755851746
2658;2.215;0.159867107868195
2659;2.216;0.157438218593597
2660;2.217;0.155344605445862
2661;2.217;0.154048204421997
2662;2.218;0.153154134750366
2663;2.219;0.153549015522003
2664;2.220;0.154770910739899
2665;2.221;0.155791640281677
2666;2.222;0.15624612569809
2667;2.222;0.15607476234436
2668;2.223;0.156618654727936
2669;2.224;0.15723705291748
2670;2.225;0.158138573169708
2671;2.226;0.159241259098053
2672;2.227;0.160776078701019
2673;2.227;0.162363052368164
2674;2.228;0.162743031978607
2675;2.229;0.162899494171143
2676;2.230;0.16290694475174
2677;2.231;0.162869691848755
2678;2.232;0.162370502948761
2679;2.232;0.161848962306976
2680;2.233;0.161796808242798
2681;2.234;0.161431729793549
2682;2.235;0.16060471534729
2683;2.236;0.159628689289093
2684;2.237;0.158749520778656
2685;2.237;0.158384442329407
2686;2.238;0.158540904521942
2687;2.239;0.159189105033875
2688;2.240;0.159896910190582
2689;2.241;0.160075724124908
2690;2.242;0.159822404384613
2691;2.242;0.159397721290588
2692;2.243;0.159196555614471
2693;2.244;0.159353017807007
2694;2.245;0.159092247486115
2695;2.246;0.159263610839844
2696;2.247;0.160165131092072
2697;2.247;0.161617994308472
2698;2.248;0.163190066814423
2699;2.249;0.164896249771118
2700;2.250;0.167891383171082
2701;2.251;0.170804560184479
2702;2.252;0.172883272171021
2703;2.252;0.173389911651611
2704;2.253;0.173188745975494
2705;2.254;0.172905623912811
2706;2.255;0.172622501850128
2707;2.256;0.172890722751617
2708;2.257;0.173650681972504
2709;2.257;0.175148248672485
2710;2.258;0.177003443241119
2711;2.259;0.178582966327667
2712;2.260;0.17935037612915
2713;2.261;0.179506838321686
2714;2.262;0.179387629032135
2715;2.262;0.179260969161987
2716;2.263;0.178858637809753
2717;2.264;0.178806483745575
2718;2.265;0.179514288902283
2719;2.266;0.180408358573914
2720;2.267;0.181369483470917
2721;2.267;0.181935727596283
2722;2.268;0.18184632062912
2723;2.269;0.180408358573914
2724;2.270;0.178307294845581
2725;2.271;0.177167356014252
2726;2.272;0.176995992660522
2727;2.272;0.177018344402313
2728;2.273;0.176809728145599
2729;2.274;0.177130103111267
2730;2.275;0.178016722202301
2731;2.276;0.178471207618713
2732;2.277;0.178530812263489
2733;2.277;0.178970396518707
2734;2.278;0.180639326572418
2735;2.279;0.182308256626129
2736;2.280;0.183098018169403
2737;2.281;0.183522701263428
2738;2.282;0.184185802936554
2739;2.282;0.184819102287292
2740;2.283;0.184535980224609
2741;2.284;0.18378347158432
2742;2.285;0.183507800102234
2743;2.286;0.183485448360443
2744;2.287;0.182978808879852
2745;2.287;0.182047486305237
2746;2.288;0.18087774515152
2747;2.289;0.180482864379883
2748;2.290;0.180646777153015
2749;2.291;0.180944800376892
2750;2.292;0.180512666702271
2751;2.292;0.179372727870941
2752;2.293;0.178679823875427
2753;2.294;0.17845630645752
2754;2.295;0.178031623363495
2755;2.296;0.17712265253067
2756;2.297;0.176966190338135
2757;2.297;0.177964568138123
2758;2.298;0.179760158061981
2759;2.299;0.180892646312714
2760;2.300;0.181302428245544
2761;2.301;0.181704759597778
2762;2.302;0.182263553142548
2763;2.302;0.182732939720154
2764;2.303;0.182375311851501
2765;2.304;0.181771814823151
2766;2.305;0.181041657924652
2767;2.306;0.180050730705261
2768;2.307;0.178404152393341
2769;2.307;0.177338719367981
2770;2.308;0.177502632141113
2771;2.309;0.178605318069458
2772;2.310;0.179842114448547
2773;2.311;0.180438160896301
2774;2.312;0.180847942829132
2775;2.312;0.179976224899292
2776;2.313;0.178135931491852
2777;2.314;0.175781548023224
2778;2.315;0.174298882484436
2779;2.316;0.174060463905334
2780;2.317;0.174283981323242
2781;2.317;0.174909830093384
2782;2.318;0.175856053829193
2783;2.319;0.177577137947083
2784;2.320;0.178754329681396
2785;2.321;0.179260969161987
2786;2.322;0.179670751094818
2787;2.322;0.18058717250824
2788;2.323;0.181213021278381
2789;2.324;0.180840492248535
2790;2.325;0.180333852767944
2791;2.326;0.180117785930634
2792;2.327;0.180080533027649
2793;2.327;0.179417431354523
2794;2.328;0.178761780261993
2795;2.329;0.177919864654541
2796;2.330;0.177085399627686
2797;2.331;0.17663836479187
2798;2.332;0.176705420017242
2799;2.332;0.177554786205292
2800;2.333;0.178515911102295
2801;2.334;0.179693102836609
2802;2.335;0.180453062057495
2803;2.336;0.180579721927643
2804;2.337;0.180162489414215
2805;2.337;0.179581344127655
2806;2.338;0.17876923084259
2807;2.339;0.178061425685883
2808;2.340;0.178128480911255
2809;2.341;0.179044902324677
2810;2.342;0.180259346961975
2811;2.342;0.180356204509735
2812;2.343;0.179991126060486
2813;2.344;0.17954409122467
2814;2.345;0.178813934326172
2815;2.346;0.177390873432159
2816;2.347;0.175878405570984
2817;2.347;0.176079571247101
2818;2.348;0.177584588527679
2819;2.349;0.179044902324677
2820;2.350;0.180274248123169
2821;2.351;0.181250274181366
2822;2.352;0.181347131729126
2823;2.352;0.17961859703064
2824;2.353;0.17692893743515
2825;2.354;0.175081193447113
2826;2.355;0.173710286617279
2827;2.356;0.17305463552475
2828;2.357;0.173285603523254
2829;2.357;0.174708664417267
2830;2.358;0.176168978214264
2831;2.359;0.176787376403809
2832;2.360;0.177063047885895
2833;2.361;0.176668167114258
2834;2.362;0.175498425960541
2835;2.362;0.173971056938171
2836;2.363;0.172674655914307
2837;2.364;0.171683728694916
2838;2.365;0.170804560184479
2839;2.366;0.17065554857254
2840;2.367;0.171281397342682
2841;2.367;0.171855092048645
2842;2.368;0.171907246112823
2843;2.369;0.171102583408356
2844;2.370;0.169947743415833
2845;2.371;0.168889760971069
2846;2.372;0.168345868587494
2847;2.372;0.168144702911377
2848;2.373;0.168502330780029
2849;2.374;0.169523060321808
2850;2.375;0.170797109603882
2851;2.376;0.171728432178497
2852;2.377;0.17230212688446
2853;2.377;0.172585248947144
2854;2.378;0.172257423400879
2855;2.379;0.171057879924774
2856;2.380;0.169627368450165
2857;2.381;0.168472528457642
2858;2.382;0.167913734912872
2859;2.382;0.168070197105408
2860;2.383;0.168591737747192
2861;2.384;0.169567763805389
2862;2.385;0.170931220054626
2863;2.386;0.172503292560577
2864;2.387;0.173307955265045
2865;2.387;0.173322856426239
2866;2.388;0.173188745975494
2867;2.389;0.173687934875488
2868;2.390;0.174283981323242
2869;2.391;0.174187123775482
2870;2.392;0.173307955265045
2871;2.392;0.17198920249939
2872;2.393;0.170439481735229
2873;2.394;0.168740749359131
2874;2.395;0.166997313499451
2875;2.396;0.165209174156189
2876;2.397;0.164054334163666
2877;2.397;0.163473188877106
2878;2.398;0.163942575454712
2879;2.399;0.165283679962158
2880;2.400;0.167235732078552
2881;2.401;0.169456005096436
2882;2.402;0.171206891536713
2883;2.402;0.172525644302368
2884;2.403;0.173717737197876
2885;2.404;0.174872577190399
2886;2.405;0.175356864929199
2887;2.406;0.175297260284424
2888;2.407;0.174924731254578
2889;2.407;0.174582004547119
2890;2.408;0.17324835062027
2891;2.409;0.170700252056122
2892;2.410;0.168435275554657
2893;2.411;0.167019665241241
2894;2.412;0.166669487953186
2895;2.412;0.166706740856171
2896;2.413;0.1673623919487
2897;2.414;0.169090926647186
2898;2.415;0.171050429344177
2899;2.416;0.172883272171021
2900;2.417;0.174388289451599
2901;2.417;0.175736844539642
2902;2.418;0.176437199115753
2903;2.419;0.175520777702332
2904;2.420;0.173531472682953
2905;2.421;0.17150491476059
2906;2.422;0.169835984706879
2907;2.422;0.167988240718842
2908;2.423;0.166416168212891
2909;2.424;0.165835022926331
2910;2.425;0.166326761245728
2911;2.426;0.166237354278564
2912;2.427;0.16523152589798
2913;2.427;0.164367258548737
2914;2.428;0.16515702009201
2915;2.429;0.167421996593475
2916;2.430;0.169992446899414
2917;2.431;0.172361731529236
2918;2.432;0.174075365066528
2919;2.432;0.175647437572479
2920;2.433;0.175818800926208
2921;2.434;0.174663960933685
2922;2.435;0.171974301338196
2923;2.436;0.169321894645691
2924;2.437;0.167563557624817
2925;2.437;0.165969133377075
2926;2.438;0.164806842803955
2927;2.439;0.16339123249054
2928;2.440;0.162921845912933
2929;2.441;0.16319751739502
2930;2.442;0.16438215970993
2931;2.442;0.1659095287323
2932;2.443;0.166766345500946
2933;2.444;0.167675316333771
2934;2.445;0.168196856975555
2935;2.446;0.16862154006958
2936;2.447;0.168442726135254
2937;2.447;0.168085098266602
2938;2.448;0.168025493621826
2939;2.449;0.168256461620331
2940;2.450;0.169023871421814
2941;2.451;0.169090926647186
2942;2.452;0.168189406394958
2943;2.452;0.166691839694977
2944;2.453;0.165969133377075
2945;2.454;0.165760517120361
2946;2.455;0.165432691574097
2947;2.456;0.165410339832306
2948;2.457;0.166013836860657
2949;2.457;0.166922807693481
2950;2.458;0.167615711688995
2951;2.459;0.168062746524811
2952;2.460;0.168114900588989
2953;2.461;0.167548656463623
2954;2.462;0.166855752468109
2955;2.462;0.166557729244232
2956;2.463;0.165879726409912
2957;2.464;0.164613127708435
2958;2.465;0.163637101650238
2959;2.466;0.163689255714417
2960;2.467;0.164195895195007
2961;2.467;0.164426863193512
2962;2.468;0.164397060871124
2963;2.469;0.164613127708435
2964;2.470;0.165067613124847
2965;2.471;0.165246427059174
2966;2.472;0.1654252409935
2967;2.472;0.165596604347229
2968;2.473;0.166080892086029
2969;2.474;0.166565179824829
2970;2.475;0.166811048984528
2971;2.476;0.168062746524811
2972;2.477;0.170119106769562
2973;2.477;0.172093510627747
2974;2.478;0.173106789588928
2975;2.479;0.173293054103851
2976;2.480;0.173047184944153
2977;2.481;0.171646475791931
2978;2.482;0.169306993484497
2979;2.482;0.167198479175568
2980;2.483;0.166282057762146
2981;2.484;0.166542828083038
2982;2.485;0.167481601238251
2983;2.486;0.168964266777039
2984;2.487;0.170670449733734
2985;2.487;0.171609222888947
2986;2.488;0.171072781085968
2987;2.489;0.169597566127777
2988;2.490;0.168047845363617
2989;2.491;0.166378915309906
2990;2.492;0.164374709129333
2991;2.492;0.163905322551727
2992;2.493;0.165514647960663
2993;2.494;0.167675316333771
2994;2.495;0.168941915035248
2995;2.496;0.169664621353149
2996;2.497;0.171966850757599
2997;2.497;0.174432992935181
2998;2.498;0.175908207893372
2999;2.499;0.175915658473969
3000;2.500;0.175148248672485
3001;2.501;0.174388289451599
3002;2.502;0.17278641462326
3003;2.502;0.171013176441193
3004;2.503;0.170193612575531
3005;2.504;0.170819461345673
3006;2.505;0.171951949596405
3007;2.506;0.172309577465057
3008;2.507;0.172361731529236
3009;2.507;0.172227621078491
3010;2.508;0.171072781085968
3011;2.509;0.169195234775543
3012;2.510;0.167660415172577
3013;2.511;0.167295336723328
3014;2.512;0.167250633239746
3015;2.512;0.167019665241241
3016;2.513;0.166758894920349
3017;2.514;0.166945159435272
3018;2.515;0.167496502399445
3019;2.516;0.16823410987854
3020;2.517;0.168584287166595
3021;2.517;0.168800354003906
3022;2.518;0.169366598129272
3023;2.519;0.170245766639709
3024;2.520;0.170804560184479
3025;2.521;0.170499086380005
3026;2.522;0.169925391674042
3027;2.522;0.169947743415833
3028;2.523;0.170521438121796
3029;2.524;0.171005725860596
3030;2.525;0.171549618244171
3031;2.526;0.17237663269043
3032;2.527;0.173613429069519
3033;2.527;0.173904001712799
3034;2.528;0.172711908817291
3035;2.529;0.17092376947403
3036;2.530;0.169210135936737
3037;2.531;0.168085098266602
3038;2.532;0.166952610015869
3039;2.532;0.166304409503937
3040;2.533;0.166505575180054
3041;2.534;0.167161226272583
3042;2.535;0.167526304721832
3043;2.536;0.16716867685318
3044;2.537;0.16658753156662
3045;2.537;0.166147947311401
3046;2.538;0.165984034538269
3047;2.539;0.16561895608902
3048;2.540;0.164888799190521
3049;2.541;0.164076685905457
3050;2.542;0.163823366165161
3051;2.542;0.163659453392029
3052;2.543;0.163361430168152
3053;2.544;0.163450837135315
3054;2.545;0.164732336997986
3055;2.546;0.166408717632294
3056;2.547;0.167667865753174
3057;2.547;0.168435275554657
3058;2.548;0.169023871421814
3059;2.549;0.169463455677032
3060;2.550;0.169560313224792
3061;2.551;0.169754028320313
3062;2.552;0.169575214385986
3063;2.552;0.168941915035248
3064;2.553;0.168465077877045
3065;2.554;0.169225037097931
3066;2.555;0.171199440956116
3067;2.556;0.173531472682953
3068;2.557;0.17576664686203
3069;2.557;0.178001821041107
3070;2.558;0.180140137672424
3071;2.559;0.180579721927643
3072;2.560;0.178448855876923
3073;2.561;0.174753367900848
3074;2.562;0.171616673469543
3075;2.562;0.170014798641205
3076;2.563;0.169172883033752
3077;2.564;0.169083476066589
3078;2.565;0.170223414897919
3079;2.566;0.17257034778595
3080;2.567;0.175192952156067
3081;2.567;0.17721951007843
3082;2.568;0.178404152393341
3083;2.569;0.178776681423187
3084;2.570;0.178910791873932
3085;2.571;0.179238617420197
3086;2.572;0.179916620254517
3087;2.573;0.180080533027649
3088;2.573;0.179566442966461
3089;2.574;0.179171562194824
3090;2.575;0.179693102836609
3091;2.576;0.180363655090332
3092;2.577;0.179924070835114
3093;2.578;0.178664922714233
3094;2.578;0.177152454853058
3095;2.579;0.175856053829193
3096;2.580;0.174060463905334
3097;2.581;0.172063708305359
3098;2.582;0.169843435287476
3099;2.583;0.168390572071075
3100;2.583;0.168435275554657
3101;2.584;0.169873237609863
3102;2.585;0.171974301338196
3103;2.586;0.173971056938171
3104;2.587;0.176124274730682
3105;2.588;0.177271664142609
3106;2.588;0.176765024662018
3107;2.589;0.174671411514282
3108;2.590;0.171884894371033
3109;2.591;0.168956816196442
3110;2.592;0.166319310665131
3111;2.593;0.165320932865143
3112;2.593;0.165440142154694
3113;2.594;0.165879726409912
3114;2.595;0.166043639183044
3115;2.596;0.166825950145721
3116;2.597;0.1683309674263
3117;2.598;0.169217586517334
3118;2.598;0.169716775417328
3119;2.599;0.169984996318817
3120;2.600;0.170513987541199
3121;2.601;0.170573592185974
3122;2.602;0.170275568962097
3123;2.603;0.169701874256134
3124;2.603;0.168889760971069
3125;2.604;0.16794353723526
3126;2.605;0.166937708854675
3127;2.606;0.165902078151703
3128;2.607;0.164717435836792
3129;2.608;0.16406923532486
3130;2.608;0.164389610290527
3131;2.609;0.165365636348724
3132;2.610;0.165790319442749
3133;2.611;0.165767967700958
3134;2.612;0.165916979312897
3135;2.613;0.166319310665131
3136;2.613;0.166259706020355
3137;2.614;0.165760517120361
3138;2.615;0.165976583957672
3139;2.616;0.166624784469604
3140;2.617;0.166535377502441
3141;2.618;0.165581703186035
3142;2.618;0.16447901725769
3143;2.619;0.164031982421875
3144;2.620;0.163711607456207
3145;2.621;0.16341358423233
3146;2.622;0.163748860359192
3147;2.623;0.164531171321869
3148;2.623;0.165835022926331
3149;2.624;0.167101621627808
3150;2.625;0.167854130268097
3151;2.626;0.167794525623322
3152;2.627;0.166751444339752
3153;2.628;0.165775418281555
3154;2.628;0.164739787578583
3155;2.629;0.163212418556213
3156;2.630;0.161841511726379
3157;2.631;0.16128271818161
3158;2.632;0.16147643327713
3159;2.633;0.161163508892059
3160;2.633;0.160470604896545
3161;2.634;0.160202383995056
3162;2.635;0.160261988639832
3163;2.636;0.160396099090576
3164;2.637;0.161051750183105
3165;2.638;0.162318348884583
3166;2.638;0.163383781909943
3167;2.639;0.163912773132324
3168;2.640;0.163786113262177
3169;2.641;0.162966549396515
3170;2.642;0.161170959472656
3171;2.643;0.159114599227905
3172;2.643;0.157192349433899
3173;2.644;0.154964625835419
3174;2.645;0.153325498104095
3175;2.646;0.153213739395142
3176;2.647;0.154763460159302
3177;2.648;0.155888497829437
3178;2.648;0.156126916408539
3179;2.649;0.15655905008316
3180;2.650;0.157259404659271
3181;2.651;0.157661736011505
3182;2.652;0.157155096530914
3183;2.653;0.156998634338379
3184;2.653;0.158011913299561
3185;2.654;0.160031020641327
3186;2.655;0.161930918693542
3187;2.656;0.162728130817413
3188;2.657;0.162549316883087
3189;2.658;0.162012875080109
3190;2.658;0.161528587341309
3191;2.659;0.160582363605499
3192;2.660;0.159382820129395
3193;2.661;0.158585608005524
3194;2.662;0.158809125423431
3195;2.663;0.159978866577148
3196;2.663;0.161498785018921
3197;2.664;0.162646174430847
3198;2.665;0.163517892360687
3199;2.666;0.164054334163666
3200;2.667;0.163890421390533
3201;2.668;0.162743031978607
3202;2.668;0.160671770572662
3203;2.669;0.159397721290588
3204;2.670;0.158987939357758
3205;2.671;0.159181654453278
3206;2.672;0.159665942192078
3207;2.673;0.160112977027893
3208;2.673;0.160440802574158
3209;2.674;0.160202383995056
3210;2.675;0.159509479999542
3211;2.676;0.159129500389099
3212;2.677;0.159621238708496
3213;2.678;0.160560011863708
3214;2.678;0.161342322826385
3215;2.679;0.161439180374146
3216;2.680;0.161714851856232
3217;2.681;0.162161886692047
3218;2.682;0.162035226821899
3219;2.683;0.161245465278625
3220;2.683;0.159680843353271
3221;2.684;0.157758593559265
3222;2.685;0.155560672283173
3223;2.686;0.153467059135437
3224;2.687;0.152029097080231
3225;2.688;0.152073800563812
3226;2.688;0.153481960296631
3227;2.689;0.155128538608551
3228;2.690;0.156164169311523
3229;2.691;0.156328082084656
3230;2.692;0.155873596668243
3231;2.693;0.1540407538414
3232;2.693;0.151358544826508
3233;2.694;0.149205327033997
3234;2.695;0.148102641105652
3235;2.696;0.147782266139984
3236;2.697;0.147402286529541
3237;2.698;0.148102641105652
3238;2.698;0.150270760059357
3239;2.699;0.153496861457825
3240;2.700;0.156089663505554
3241;2.701;0.157319009304047
3242;2.702;0.158049166202545
3243;2.703;0.157907605171204
3244;2.703;0.1569464802742
3245;2.704;0.154666602611542
3246;2.705;0.152789056301117
3247;2.706;0.152453780174255
3248;2.707;0.153027474880219
3249;2.708;0.153973698616028
3250;2.708;0.154413282871246
3251;2.709;0.155240297317505
3252;2.710;0.155597925186157
3253;2.711;0.15471875667572
3254;2.712;0.152640044689178
3255;2.713;0.150308012962341
3256;2.713;0.149168074131012
3257;2.714;0.149302184581757
3258;2.715;0.150278210639954
3259;2.716;0.150956213474274
3260;2.717;0.15152245759964
3261;2.718;0.152498483657837
3262;2.718;0.154167413711548
3263;2.719;0.155344605445862
3264;2.720;0.155679881572723
3265;2.721;0.156082212924957
3266;2.722;0.156760215759277
3267;2.723;0.157445669174194
3268;2.723;0.157468020915985
3269;2.724;0.156737864017487
3270;2.725;0.155732035636902
3271;2.726;0.154741108417511
3272;2.727;0.154033303260803
3273;2.728;0.153422355651855
3274;2.728;0.152595341205597
3275;2.729;0.152021646499634
3276;2.730;0.151894986629486
3277;2.731;0.152215361595154
3278;2.732;0.153779983520508
3279;2.733;0.15576183795929
3280;2.733;0.15750527381897
3281;2.734;0.158220529556274
3282;2.735;0.158220529556274
3283;2.736;0.158064067363739
3284;2.737;0.156968832015991
3285;2.738;0.155843794345856
3286;2.738;0.15491247177124
3287;2.739;0.1545250415802
3288;2.740;0.154085457324982
3289;2.741;0.153414905071259
3290;2.742;0.153243541717529
3291;2.743;0.152923166751862
3292;2.743;0.15239417552948
3293;2.744;0.152416527271271
3294;2.745;0.154159963130951
3295;2.746;0.156350433826447
3296;2.747;0.156916677951813
3297;2.748;0.155799090862274
3298;2.748;0.15471875667572
3299;2.749;0.153772532939911
3300;2.750;0.152692198753357
3301;2.751;0.152416527271271
3302;2.752;0.153779983520508
3303;2.753;0.155985355377197
3304;2.753;0.157177448272705
3305;2.754;0.157363712787628
3306;2.755;0.15653669834137
3307;2.756;0.154942274093628
3308;2.757;0.153392553329468
3309;2.758;0.152409076690674
3310;2.758;0.152178108692169
3311;2.759;0.152260065078735
3312;2.760;0.152856111526489
3313;2.761;0.153966248035431
3314;2.762;0.154770910739899
3315;2.763;0.155441462993622
3316;2.763;0.155746936798096
3317;2.764;0.156037509441376
3318;2.765;0.156015157699585
3319;2.766;0.155985355377197
3320;2.767;0.156059861183167
3321;2.768;0.156551599502563
3322;2.768;0.157691538333893
3323;2.769;0.15905499458313
3324;2.770;0.159993767738342
3325;2.771;0.16012042760849
3326;2.772;0.159695744514465
3327;2.773;0.159040093421936
3328;2.773;0.158682465553284
3329;2.774;0.158742070198059
3330;2.775;0.159263610839844
3331;2.776;0.160254538059235
3332;2.777;0.161908566951752
3333;2.778;0.163823366165161
3334;2.778;0.164918601512909
3335;2.779;0.164970755577087
3336;2.780;0.16486644744873
3337;2.781;0.164762139320374
3338;2.782;0.164039433002472
3339;2.783;0.161975622177124
3340;2.783;0.159792602062225
3341;2.784;0.15895813703537
3342;2.785;0.159241259098053
3343;2.786;0.159546732902527
3344;2.787;0.158980488777161
3345;2.788;0.158816576004028
3346;2.788;0.159405171871185
3347;2.789;0.159844756126404
3348;2.790;0.15934556722641
3349;2.791;0.158138573169708
3350;2.792;0.157535076141357
3351;2.793;0.157624483108521
3352;2.793;0.157788395881653
3353;2.794;0.15704333782196
3354;2.795;0.155754387378693
3355;2.796;0.155091285705566
3356;2.797;0.155501067638397
3357;2.798;0.155597925186157
3358;2.798;0.154785811901093
3359;2.799;0.153586268424988
3360;2.800;0.152751803398132
3361;2.801;0.152230262756348
3362;2.802;0.152140855789185
3363;2.803;0.153221189975739
3364;2.803;0.155039131641388
3365;2.804;0.156603753566742
3366;2.805;0.157319009304047
3367;2.806;0.157356262207031
3368;2.807;0.156871974468231
3369;2.808;0.155486166477203
3370;2.808;0.15365332365036
3371;2.809;0.152543187141418
3372;2.810;0.152550637722015
3373;2.811;0.15345960855484
3374;2.812;0.154010951519012
3375;2.813;0.154592096805573
3376;2.813;0.155270099639893
3377;2.814;0.155702233314514
3378;2.815;0.155560672283173
3379;2.816;0.154569745063782
3380;2.817;0.153392553329468
3381;2.818;0.151991844177246
3382;2.818;0.151224434375763
3383;2.819;0.151932239532471
3384;2.820;0.153437256813049
3385;2.821;0.154733657836914
3386;2.822;0.155366957187653
3387;2.823;0.155620276927948
3388;2.823;0.155195593833923
3389;2.824;0.153668224811554
3390;2.825;0.152155756950378
3391;2.826;0.151023268699646
3392;2.827;0.149756669998169
3393;2.828;0.147871673107147
3394;2.828;0.145860016345978
3395;2.829;0.144466757774353
3396;2.830;0.143244862556458
3397;2.831;0.142388045787811
3398;2.832;0.14224648475647
3399;2.833;0.143267214298248
3400;2.833;0.144451856613159
3401;2.834;0.14495849609375
3402;2.835;0.144205987453461
3403;2.836;0.142715871334076
3404;2.837;0.141903758049011
3405;2.838;0.141538679599762
3406;2.838;0.141002237796783
3407;2.839;0.139780342578888
3408;2.840;0.139050185680389
3409;2.841;0.139236450195313
3410;2.842;0.139378011226654
3411;2.843;0.139243900775909
3412;2.843;0.139474868774414
3413;2.844;0.140063464641571
3414;2.845;0.140652060508728
3415;2.846;0.140592455863953
3416;2.847;0.139959156513214
3417;2.848;0.139467418193817
3418;2.848;0.139646232128143
3419;2.849;0.1407191157341
3420;2.850;0.14156848192215
3421;2.851;0.142231583595276
3422;2.852;0.142470002174377
3423;2.853;0.141836702823639
3424;2.853;0.140286982059479
3425;2.854;0.138476490974426
3426;2.855;0.137932598590851
3427;2.856;0.138632953166962
3428;2.857;0.140413641929626
3429;2.858;0.142112374305725
3430;2.858;0.142708420753479
3431;2.859;0.142984092235565
3432;2.860;0.143006443977356
3433;2.861;0.142782926559448
3434;2.862;0.141583383083344
3435;2.863;0.140316784381866
3436;2.863;0.140458345413208
3437;2.864;0.140979886054993
3438;2.865;0.141032040119171
3439;2.866;0.139921903610229
3440;2.867;0.138401985168457
3441;2.868;0.1368448138237
3442;2.868;0.135459005832672
3443;2.869;0.134944915771484
3444;2.870;0.134572386741638
3445;2.871;0.134088099002838
3446;2.872;0.133782625198364
3447;2.873;0.134475529193878
3448;2.873;0.135384500026703
3449;2.874;0.135444104671478
3450;2.875;0.13519823551178
3451;2.876;0.135354697704315
3452;2.877;0.135570764541626
3453;2.878;0.135362148284912
3454;2.878;0.134997069835663
3455;2.879;0.134408473968506
3456;2.880;0.133514404296875
3457;2.881;0.13267993927002
3458;2.882;0.132322311401367
3459;2.883;0.132307410240173
3460;2.883;0.132240355014801
3461;2.884;0.132746994495392
3462;2.885;0.134170055389404
3463;2.886;0.135213136672974
3464;2.887;0.135630369186401
3465;2.888;0.135354697704315
3466;2.888;0.134862959384918
3467;2.889;0.133901834487915
3468;2.890;0.132448971271515
3469;2.891;0.131785869598389
3470;2.892;0.132046639919281
3471;2.893;0.132292509078979
3472;2.893;0.131972134113312
3473;2.894;0.131197273731232
3474;2.895;0.130593776702881
3475;2.896;0.12989342212677
3476;2.897;0.128716230392456
3477;2.898;0.127583742141724
3478;2.898;0.126712024211884
3479;2.899;0.126488506793976
3480;2.900;0.126704573631287
3481;2.901;0.126957893371582
3482;2.902;0.127397477626801
3483;2.903;0.127941370010376
3484;2.903;0.128723680973053
3485;2.904;0.129640102386475
3486;2.905;0.130593776702881
3487;2.906;0.132054090499878
3488;2.907;0.133126974105835
3489;2.908;0.134110450744629
3490;2.908;0.134736299514771
3491;2.909;0.135079026222229
3492;2.910;0.134833157062531
3493;2.911;0.133775174617767
3494;2.912;0.133074820041656
3495;2.913;0.132881104946136
3496;2.913;0.133290886878967
3497;2.914;0.133052468299866
3498;2.915;0.132262706756592
3499;2.916;0.131741166114807
3500;2.917;0.132001936435699
3501;2.918;0.132113695144653
3502;2.918;0.131018459796906
3503;2.919;0.129587948322296
3504;2.920;0.128686428070068
3505;2.921;0.12844055891037
3506;2.922;0.128179788589478
3507;2.923;0.128388404846191
3508;2.923;0.129580497741699
3509;2.924;0.131599605083466
3510;2.925;0.133097171783447
3511;2.926;0.13347715139389
3512;2.927;0.132597982883453
3513;2.928;0.130943953990936
3514;2.928;0.129267573356628
3515;2.929;0.128060579299927
3516;2.930;0.128395855426788
3517;2.931;0.129684805870056
3518;2.932;0.131808221340179
3519;2.933;0.133723020553589
3520;2.933;0.135473906993866
3521;2.934;0.136271119117737
3522;2.935;0.135689973831177
3523;2.936;0.134363770484924
3524;2.937;0.132642686367035
3525;2.938;0.131689012050629
3526;2.938;0.131048262119293
3527;2.939;0.131063163280487
3528;2.940;0.130906701087952
3529;2.941;0.130437314510345
3530;2.942;0.129543244838715
3531;2.943;0.128231942653656
3532;2.943;0.126823782920837
3533;2.944;0.125467777252197
3534;2.945;0.12485682964325
3535;2.946;0.124737620353699
3536;2.947;0.125899910926819
3537;2.948;0.127427279949188
3538;2.948;0.128671526908875
3539;2.949;0.128820538520813
3540;2.950;0.128619372844696
3541;2.951;0.129282474517822
3542;2.952;0.129736959934235
3543;2.953;0.129677355289459
3544;2.953;0.129282474517822
3545;2.954;0.130064785480499
3546;2.955;0.131614506244659
3547;2.956;0.132068991661072
3548;2.957;0.131048262119293
3549;2.958;0.129587948322296
3550;2.958;0.127933919429779
3551;2.959;0.125601887702942
3552;2.960;0.123016536235809
3553;2.961;0.121325254440308
3554;2.962;0.120997428894043
3555;2.963;0.121265649795532
3556;2.963;0.122465193271637
3557;2.964;0.124618411064148
3558;2.965;0.126741826534271
3559;2.966;0.128433108329773
3560;2.967;0.12911856174469
3561;2.968;0.12940913438797
3562;2.968;0.129751861095428
3563;2.969;0.130556523799896
3564;2.970;0.131554901599884
3565;2.971;0.131949782371521
3566;2.972;0.132039189338684
3567;2.973;0.131897628307343
3568;2.973;0.131741166114807
3569;2.974;0.13095885515213
3570;2.975;0.130251049995422
3571;2.976;0.129848718643188
3572;2.977;0.129818916320801
3573;2.978;0.130020081996918
3574;2.978;0.129632651805878
3575;2.979;0.128813087940216
3576;2.980;0.127233564853668
3577;2.981;0.125743448734283
3578;2.982;0.12458860874176
3579;2.983;0.123821198940277
3580;2.983;0.123403966426849
3581;2.984;0.122681260108948
3582;2.985;0.121898949146271
3583;2.986;0.121407210826874
3584;2.987;0.122062861919403
3585;2.988;0.123590230941772
3586;2.988;0.125579535961151
3587;2.989;0.128075480461121
3588;2.990;0.130511820316315
3589;2.991;0.131815671920776
3590;2.992;0.131271779537201
3591;2.993;0.129662454128265
3592;2.993;0.128045678138733
3593;2.994;0.12681633234024
3594;2.995;0.12623518705368
3595;2.996;0.126682221889496
3596;2.997;0.128380954265594
3597;2.998;0.130854547023773
3598;2.998;0.132493674755096
3599;2.999;0.13221800327301
3600;3.000;0.130116939544678
3601;3.001;0.126682221889496
3602;3.002;0.122964382171631
3603;3.003;0.11926144361496
3604;3.003;0.117026269435883
3605;3.004;0.116489827632904
3606;3.005;0.117026269435883
3607;3.006;0.118061900138855
3608;3.007;0.118814408779144
3609;3.008;0.119246542453766
3610;3.008;0.118687748908997
3611;3.009;0.117972493171692
3612;3.010;0.117495656013489
3613;3.011;0.117450952529907
3614;3.012;0.116795301437378
3615;3.013;0.116005539894104
3616;3.013;0.11560320854187
3617;3.014;0.115476548671722
3618;3.015;0.115759670734406
3619;3.016;0.115998089313507
3620;3.017;0.116743147373199
3621;3.018;0.116795301437378
3622;3.018;0.116258859634399
3623;3.019;0.115483999252319
3624;3.020;0.11511892080307
3625;3.021;0.11540949344635
3626;3.022;0.115647912025452
3627;3.023;0.116504728794098
3628;3.023;0.11751800775528
3629;3.024;0.118717551231384
3630;3.025;0.119395554065704
3631;3.026;0.120162963867188
3632;3.027;0.122062861919403
3633;3.028;0.124081969261169
3634;3.028;0.125609338283539
3635;3.029;0.126078724861145
3636;3.030;0.125989317893982
3637;3.031;0.125087797641754
3638;3.032;0.122919678688049
3639;3.033;0.120460987091064
3640;3.033;0.118255615234375
3641;3.034;0.116892158985138
3642;3.035;0.116392970085144
3643;3.036;0.116489827632904
3644;3.037;0.116594135761261
3645;3.038;0.115863978862762
3646;3.038;0.114597380161285
3647;3.039;0.113449990749359
3648;3.040;0.113256275653839
3649;3.041;0.114239752292633
3650;3.042;0.116460025310516
3651;3.043;0.119179487228394
3652;3.043;0.121638178825378
3653;3.044;0.123053789138794
3654;3.045;0.122889876365662
3655;3.046;0.120870769023895
3656;3.047;0.117689371109009
3657;3.048;0.114940106868744
3658;3.048;0.113405287265778
3659;3.049;0.112347304821014
3660;3.050;0.111319124698639
3661;3.051;0.110730528831482
3662;3.052;0.11078268289566
3663;3.053;0.111542642116547
3664;3.053;0.112272799015045
3665;3.054;0.113129615783691
3666;3.055;0.113368034362793
3667;3.056;0.113338232040405
3668;3.057;0.113226473331451
3669;3.058;0.11240690946579
3670;3.058;0.111192464828491
3671;3.059;0.10952353477478
3672;3.060;0.108338892459869
3673;3.061;0.107511878013611
3674;3.062;0.107333064079285
3675;3.063;0.108443200588226
3676;3.063;0.110149383544922
3677;3.064;0.112086534500122
3678;3.065;0.113487243652344
3679;3.066;0.114075839519501
3680;3.067;0.113591551780701
3681;3.068;0.112183392047882
3682;3.068;0.110633671283722
3683;3.069;0.109508633613586
3684;3.070;0.109158456325531
3685;3.071;0.109687447547913
3686;3.072;0.110439956188202
3687;3.073;0.11078268289566
3688;3.073;0.11107325553894
3689;3.074;0.111505389213562
3690;3.075;0.112034380435944
3691;3.076;0.112205743789673
3692;3.077;0.112444162368774
3693;3.078;0.113397836685181
3694;3.078;0.114522874355316
3695;3.079;0.11521577835083
3696;3.080;0.114940106868744
3697;3.081;0.114083290100098
3698;3.082;0.11337548494339
3699;3.083;0.112675130367279
3700;3.083;0.111036002635956
3701;3.084;0.108927488327026
3702;3.085;0.107787549495697
3703;3.086;0.10816752910614
3704;3.087;0.109001994132996
3705;3.088;0.108860433101654
3706;3.088;0.108711421489716
3707;3.089;0.108830630779266
3708;3.090;0.109314918518066
3709;3.091;0.109665095806122
3710;3.092;0.109955668449402
3711;3.093;0.11037290096283
3712;3.093;0.110842287540436
3713;3.094;0.111103057861328
3714;3.095;0.110939145088196
3715;3.096;0.110708177089691
3716;3.097;0.110447406768799
3717;3.098;0.11029839515686
3718;3.098;0.110097229480743
3719;3.099;0.110320746898651
3720;3.100;0.1106858253479
3721;3.101;0.110723078250885
3722;3.102;0.110343098640442
3723;3.103;0.11010468006134
3724;3.103;0.110499560832977
3725;3.104;0.111177563667297
3726;3.105;0.111892819404602
3727;3.106;0.112108886241913
3728;3.107;0.112079083919525
3729;3.108;0.11240690946579
3730;3.108;0.113077461719513
3731;3.109;0.113092362880707
3732;3.110;0.112004578113556
3733;3.111;0.11046975851059
3734;3.112;0.109106302261353
3735;3.113;0.108115375041962
3736;3.113;0.107079744338989
3737;3.114;0.106789171695709
3738;3.115;0.1077800989151
3739;3.116;0.110045075416565
3740;3.117;0.11240690946579
3741;3.118;0.113315880298615
3742;3.118;0.113412737846375
3743;3.119;0.113561749458313
3744;3.120;0.113435089588165
3745;3.121;0.112131237983704
3746;3.122;0.110343098640442
3747;3.123;0.109337270259857
3748;3.123;0.108756124973297
3749;3.124;0.107362866401672
3750;3.125;0.105336308479309
3751;3.126;0.104315578937531
3752;3.127;0.104658305644989
3753;3.128;0.105723738670349
3754;3.128;0.106833875179291
3755;3.129;0.107996165752411
3756;3.130;0.109687447547913
3757;3.131;0.110931694507599
3758;3.132;0.111296772956848
3759;3.133;0.11107325553894
3760;3.133;0.111043453216553
3761;3.134;0.111617147922516
3762;3.135;0.112131237983704
3763;3.136;0.112362205982208
3764;3.137;0.111564993858337
3765;3.138;0.110156834125519
3766;3.138;0.108733773231506
3767;3.139;0.1077800989151
3768;3.140;0.106647610664368
3769;3.141;0.105299055576324
3770;3.142;0.10506808757782
3771;3.143;0.106140971183777
3772;3.143;0.107593834400177
3773;3.144;0.108383595943451
3774;3.145;0.108957290649414
3775;3.146;0.10969489812851
3776;3.147;0.109836459159851
3777;3.148;0.10855495929718
3778;3.148;0.106640160083771
3779;3.149;0.105053186416626
3780;3.150;0.104561448097229
3781;3.151;0.104755163192749
3782;3.152;0.105522572994232
3783;3.153;0.107169151306152
3784;3.153;0.108994543552399
3785;3.154;0.11049211025238
3786;3.155;0.110805034637451
3787;3.156;0.110246241092682
3788;3.157;0.109255313873291
3789;3.158;0.107929110527039
3790;3.158;0.106401741504669
3791;3.159;0.104881823062897
3792;3.160;0.104174017906189
3793;3.161;0.104218721389771
3794;3.162;0.104464590549469
3795;3.163;0.104695558547974
3796;3.163;0.104956328868866
3797;3.164;0.105030834674835
3798;3.165;0.104658305644989
3799;3.166;0.103838741779327
3800;3.167;0.10325014591217
3801;3.168;0.103242695331573
3802;3.168;0.103607773780823
3803;3.169;0.104717910289764
3804;3.170;0.105410814285278
3805;3.171;0.105790793895721
3806;3.172;0.105284154415131
3807;3.173;0.103630125522614
3808;3.173;0.101432204246521
3809;3.174;0.0989809632301331
3810;3.175;0.0982731580734253
3811;3.176;0.0989437103271484
3812;3.177;0.100433826446533
3813;3.178;0.102370977401733
3814;3.178;0.104844570159912
3815;3.179;0.107608735561371
3816;3.180;0.109031796455383
3817;3.181;0.108905136585236
3818;3.182;0.107862055301666
3819;3.183;0.107258558273315
3820;3.183;0.106640160083771
3821;3.184;0.105664134025574
3822;3.185;0.104658305644989
3823;3.186;0.104159116744995
3824;3.187;0.104598701000214
3825;3.188;0.104725360870361
3826;3.188;0.104628503322601
3827;3.189;0.10380893945694
3828;3.190;0.10266900062561
3829;3.191;0.10082870721817
3830;3.192;0.0987052917480469
3831;3.193;0.096932053565979
3832;3.193;0.0956729054450989
3833;3.194;0.0952109694480896
3834;3.195;0.0954791903495789
3835;3.196;0.0968277454376221
3836;3.197;0.0982508063316345
3837;3.198;0.0992491841316223
3838;3.198;0.0998005270957947
3839;3.199;0.100381672382355
3840;3.200;0.100478529930115
3841;3.201;0.0995546579360962
3842;3.202;0.0979900360107422
3843;3.203;0.0968277454376221
3844;3.203;0.0965073704719543
3845;3.204;0.0966861844062805
3846;3.205;0.097230076789856
3847;3.206;0.0980570912361145
3848;3.207;0.0993460416793823
3849;3.208;0.100210309028625
3850;3.208;0.100143253803253
3851;3.209;0.0999048352241516
3852;3.210;0.0997856259346008
3853;3.211;0.100851058959961
3854;3.212;0.10206550359726
3855;3.213;0.103257596492767
3856;3.213;0.103533267974854
3857;3.214;0.102654099464417
3858;3.215;0.101633369922638
3859;3.216;0.100299715995789
3860;3.217;0.0990331172943115
3861;3.218;0.0977888703346252
3862;3.218;0.0972449779510498
3863;3.219;0.0973716378211975
3864;3.220;0.0976696610450745
3865;3.221;0.0976845622062683
3866;3.222;0.0977665185928345
3867;3.223;0.0984445214271545
3868;3.223;0.0996813178062439
3869;3.224;0.100590288639069
3870;3.225;0.10063499212265
3871;3.226;0.100493431091309
3872;3.227;0.100456178188324
3873;3.228;0.100359320640564
3874;3.228;0.0998526811599731
3875;3.229;0.0998377799987793
3876;3.230;0.100597739219666
3877;3.231;0.101581215858459
3878;3.232;0.10237842798233
3879;3.233;0.102438032627106
3880;3.233;0.102035701274872
3881;3.234;0.101149082183838
3882;3.235;0.100500881671906
3883;3.236;0.100411474704742
3884;3.237;0.100687146186829
3885;3.238;0.100985169410706
3886;3.238;0.101275742053986
3887;3.239;0.101499259471893
3888;3.240;0.101394951343536
3889;3.241;0.101104378700256
3890;3.242;0.100918114185333
3891;3.243;0.101588666439056
3892;3.243;0.102899968624115
3893;3.244;0.104188919067383
3894;3.245;0.104941427707672
3895;3.246;0.104509294033051
3896;3.247;0.102907419204712
3897;3.248;0.099867582321167
3898;3.248;0.0964254140853882
3899;3.249;0.0940784811973572
3900;3.250;0.0935792922973633
3901;3.251;0.0943094491958618
3902;3.252;0.0952780246734619
3903;3.253;0.0972598791122437
3904;3.253;0.100314617156982
3905;3.254;0.103108584880829
3906;3.255;0.104211270809174
3907;3.256;0.104159116744995
3908;3.257;0.104404985904694
3909;3.258;0.104315578937531
3910;3.258;0.103525817394257
3911;3.259;0.101745128631592
3912;3.260;0.100381672382355
3913;3.261;0.0997856259346008
3914;3.262;0.09947270154953
3915;3.263;0.0994205474853516
3916;3.263;0.0991672277450562
3917;3.264;0.100046396255493
3918;3.265;0.101260840892792
3919;3.266;0.102363526821136
3920;3.267;0.102132558822632
3921;3.268;0.100716948509216
3922;3.268;0.098884105682373
3923;3.269;0.0966191291809082
3924;3.270;0.0942274928092957
3925;3.271;0.0913962721824646
3926;3.272;0.0895038247108459
3927;3.273;0.0892579555511475
3928;3.273;0.0908225774765015
3929;3.274;0.0928491353988647
3930;3.275;0.0939518213272095
3931;3.276;0.0944063067436218
3932;3.277;0.0948086380958557
3933;3.278;0.0948607921600342
3934;3.278;0.0936761498451233
3935;3.279;0.0919699668884277
3936;3.280;0.0912174582481384
3937;3.281;0.0919625163078308
3938;3.282;0.0931844115257263
3939;3.283;0.0946894288063049
3940;3.283;0.0962913036346436
3941;3.284;0.0973641872406006
3942;3.285;0.0972524285316467
3943;3.286;0.0958368182182312
3944;3.287;0.0941455364227295
3945;3.288;0.0919103622436523
3946;3.288;0.0898689031600952
3947;3.289;0.0887438654899597
3948;3.290;0.089302659034729
3949;3.291;0.0908747315406799
3950;3.292;0.0927820801734924
3951;3.293;0.094778835773468
3952;3.293;0.0963211059570313
3953;3.294;0.0964626669883728
3954;3.295;0.094980001449585
3955;3.296;0.0932514667510986
3956;3.297;0.0916421413421631
3957;3.298;0.0903308391571045
3958;3.298;0.0891834497451782
3959;3.299;0.0887289643287659
3960;3.300;0.0893697142601013
3961;3.301;0.0902116298675537
3962;3.302;0.0909790396690369
3963;3.303;0.0914782285690308
3964;3.303;0.0921785831451416
3965;3.304;0.0925958156585693
3966;3.305;0.0923499464988708
3967;3.306;0.0916048884391785
3968;3.307;0.0905096530914307
3969;3.308;0.0891536474227905
3970;3.308;0.0872015953063965
3971;3.309;0.0862032175064087
3972;3.310;0.0865161418914795
3973;3.311;0.0876039266586304
3974;3.312;0.0878423452377319
3975;3.313;0.087738037109375
3976;3.313;0.0883191823959351
3977;3.314;0.0896826386451721
3978;3.315;0.0902563333511353
3979;3.316;0.0899136066436768
3980;3.317;0.0903159379959106
3981;3.318;0.0911280512809753
3982;3.318;0.0916793942451477
3983;3.319;0.0906661152839661
3984;3.320;0.0894591212272644
3985;3.321;0.0885352492332458
3986;3.322;0.0875741243362427
3987;3.323;0.0868514180183411
3988;3.323;0.0866800546646118
3989;3.324;0.0868365168571472
3990;3.325;0.0866726040840149
3991;3.326;0.0865012407302856
3992;3.327;0.0866279006004333
3993;3.328;0.087052583694458
3994;3.328;0.0870898365974426
3995;3.329;0.0873282551765442
3996;3.330;0.0880807638168335
3997;3.331;0.0886693596839905
3998;3.332;0.0892579555511475
3999;3.333;0.0895410776138306
4000;3.333;0.0898987054824829
4001;3.334;0.0901147723197937
4002;3.335;0.0902265310287476
4003;3.336;0.0904425978660583
4004;3.337;0.0898018479347229
4005;3.338;0.0886321067810059
4006;3.338;0.0875890254974365
4007;3.339;0.0870823860168457
4008;3.340;0.0864863395690918
4009;3.341;0.0855699181556702
4010;3.342;0.0847354531288147
4011;3.343;0.0845789909362793
4012;3.343;0.0840798020362854
4013;3.344;0.0834092497825623
4014;3.345;0.0830963253974915
4015;3.346;0.0835657119750977
4016;3.347;0.085294246673584
4017;3.348;0.0867471098899841
4018;3.348;0.0878572463989258
4019;3.349;0.0875815749168396
4020;3.350;0.0863224267959595
4021;3.351;0.0844672322273254
4022;3.352;0.0818818807601929
4023;3.353;0.0798627734184265
4024;3.353;0.0786036252975464
4025;3.354;0.0787302851676941
4026;3.355;0.0794082880020142
4027;3.356;0.0801235437393188
4028;3.357;0.0807270407676697
4029;3.358;0.0809654593467712
4030;3.358;0.0812113285064697
4031;3.359;0.0814571976661682
4032;3.360;0.0825151801109314
4033;3.361;0.0842511653900146
4034;3.362;0.0860244035720825
4035;3.363;0.0865235924720764
4036;3.363;0.0856444239616394
4037;3.364;0.0842288136482239
4038;3.365;0.0823438167572021
4039;3.366;0.0804513692855835
4040;3.367;0.079028308391571
4041;3.368;0.0787153840065002
4042;3.368;0.0792592763900757
4043;3.369;0.0799745321273804
4044;3.370;0.080600380897522
4045;3.371;0.0813603401184082
4046;3.372;0.082165002822876
4047;3.373;0.0832453370094299
4048;3.373;0.0842586159706116
4049;3.374;0.085100531578064
4050;3.375;0.0859424471855164
4051;3.376;0.0861957669258118
4052;3.377;0.086173415184021
4053;3.378;0.0863149762153625
4054;3.378;0.0867396593093872
4055;3.379;0.0870078802108765
4056;3.380;0.0860095024108887
4057;3.381;0.084511935710907
4058;3.382;0.0829249620437622
4059;3.383;0.0813305377960205
4060;3.383;0.0799372792243958
4061;3.384;0.0791922211647034
4062;3.385;0.0798255205154419
4063;3.386;0.0810995697975159
4064;3.387;0.0826045870780945
4065;3.388;0.08392333984375
4066;3.388;0.0853240489959717
4067;3.389;0.0861957669258118
4068;3.390;0.0870078802108765
4069;3.391;0.0878572463989258
4070;3.392;0.088326632976532
4071;3.393;0.0879243016242981
4072;3.393;0.0865384936332703
4073;3.394;0.0852718949317932
4074;3.395;0.0839084386825562
4075;3.396;0.0825971364974976
4076;3.397;0.081382691860199
4077;3.398;0.0809133052825928
4078;3.398;0.0811517238616943
4079;3.399;0.081770122051239
4080;3.400;0.0825673341751099
4081;3.401;0.0834167003631592
4082;3.402;0.0850707292556763
4083;3.403;0.0866428017616272
4084;3.403;0.0875666737556458
4085;3.404;0.0871717929840088
4086;3.405;0.0862181186676025
4087;3.406;0.0853389501571655
4088;3.407;0.0837072730064392
4089;3.408;0.0822916626930237
4090;3.408;0.081285834312439
4091;3.409;0.0817775726318359
4092;3.410;0.0828281044960022
4093;3.411;0.0836625695228577
4094;3.412;0.0845491886138916
4095;3.413;0.0850111246109009
4096;3.413;0.0853389501571655
4097;3.414;0.0849589705467224
4098;3.415;0.0847876071929932
4099;3.416;0.0852495431900024
4100;3.417;0.086463987827301
4101;3.418;0.088036060333252
4102;3.418;0.0896826386451721
4103;3.419;0.090673565864563
4104;3.420;0.0900775194168091
4105;3.421;0.0879988074302673
4106;3.422;0.0850334763526917
4107;3.423;0.0830367207527161
4108;3.423;0.0825598835945129
4109;3.424;0.083334743976593
4110;3.425;0.084899365901947
4111;3.426;0.0873357057571411
4112;3.427;0.0904053449630737
4113;3.428;0.0929012894630432
4114;3.428;0.093705952167511
4115;3.429;0.0936239957809448
4116;3.430;0.0925511121749878
4117;3.431;0.0903382897377014
4118;3.432;0.0873729586601257
4119;3.433;0.0842362642288208
4120;3.433;0.0818148255348206
4121;3.434;0.0800788402557373
4122;3.435;0.0803098082542419
4123;3.436;0.0823512673377991
4124;3.437;0.0846907496452332
4125;3.438;0.0862255692481995
4126;3.438;0.086858868598938
4127;3.439;0.0872761011123657
4128;3.440;0.0865757465362549
4129;3.441;0.0846683979034424
4130;3.442;0.0825896859169006
4131;3.443;0.0813603401184082
4132;3.443;0.0805258750915527
4133;3.444;0.0790804624557495
4134;3.445;0.0774040818214417
4135;3.446;0.0762939453125
4136;3.447;0.0759735703468323
4137;3.448;0.0755414366722107
4138;3.448;0.0747516751289368
4139;3.449;0.0741630792617798
4140;3.450;0.0746026635169983
4141;3.451;0.0755339860916138
4142;3.452;0.0758245587348938
4143;3.453;0.0759437680244446
4144;3.453;0.0761672854423523
4145;3.454;0.076882541179657
4146;3.455;0.0775828957557678
4147;3.456;0.0782832503318787
4148;3.457;0.0787526369094849
4149;3.458;0.0779852271080017
4150;3.458;0.0776201486587524
4151;3.459;0.0781342387199402
4152;3.460;0.0797957181930542
4153;3.461;0.0812262296676636
4154;3.462;0.0823289155960083
4155;3.463;0.0832006335258484
4156;3.463;0.0831037759780884
4157;3.464;0.0818744301795959
4158;3.465;0.0800043344497681
4159;3.466;0.078447163105011
4160;3.467;0.077463686466217
4161;3.468;0.0777319073677063
4162;3.468;0.0790655612945557
4163;3.469;0.080406665802002
4164;3.470;0.0804364681243896
4165;3.471;0.0791102647781372
4166;3.472;0.0780746340751648
4167;3.473;0.0773519277572632
4168;3.473;0.0767707824707031
4169;3.474;0.0759437680244446
4170;3.475;0.0759437680244446
4171;3.476;0.076785683631897
4172;3.477;0.0778734683990479
4173;3.478;0.0789016485214233
4174;3.478;0.0795572996139526
4175;3.479;0.0803470611572266
4176;3.480;0.0805705785751343
4177;3.481;0.080890953540802
4178;3.482;0.0811591744422913
4179;3.483;0.0812932848930359
4180;3.483;0.0809133052825928
4181;3.484;0.0801160931587219
4182;3.485;0.0798702239990234
4183;3.486;0.0802502036094666
4184;3.487;0.0804811716079712
4185;3.488;0.080399215221405
4186;3.488;0.0809654593467712
4187;3.489;0.0823885202407837
4188;3.490;0.0833570957183838
4189;3.491;0.0827834010124207
4190;3.492;0.0810548663139343
4191;3.493;0.079229474067688
4192;3.493;0.0772923231124878
4193;3.494;0.0758916139602661
4194;3.495;0.0757575035095215
4195;3.496;0.0770390033721924
4196;3.497;0.0790432095527649
4197;3.498;0.0811740756034851
4198;3.498;0.083141028881073
4199;3.499;0.0838339328765869
4200;3.500;0.082850456237793
4201;3.501;0.0809282064437866
4202;3.502;0.0797733664512634
4203;3.503;0.0794306397438049
4204;3.503;0.0791549682617188
4205;3.504;0.0790506601333618
4206;3.505;0.0790506601333618
4207;3.506;0.0793039798736572
4208;3.507;0.0788494944572449
4209;3.508;0.0778883695602417
4210;3.508;0.0768229365348816
4211;3.509;0.0758469104766846
4212;3.510;0.0753328204154968
4213;3.511;0.0753030180931091
4214;3.512;0.0754818320274353
4215;3.513;0.0756010413169861
4216;3.513;0.0763311982154846
4217;3.514;0.0776723027229309
4218;3.515;0.0794008374214172
4219;3.516;0.0806376338005066
4220;3.517;0.0815913081169128
4221;3.518;0.0820085406303406
4222;3.518;0.0818222761154175
4223;3.519;0.0810697674751282
4224;3.520;0.0800043344497681
4225;3.521;0.0787824392318726
4226;3.522;0.077366828918457
4227;3.523;0.0764802098274231
4228;3.523;0.0759661197662354
4229;3.524;0.0762939453125
4230;3.525;0.0759810209274292
4231;3.526;0.0747963786125183
4232;3.527;0.0733435153961182
4233;3.528;0.0723898410797119
4234;3.528;0.0723525881767273
4235;3.529;0.0722035765647888
4236;3.530;0.072576105594635
4237;3.531;0.074043869972229
4238;3.532;0.0758320093154907
4239;3.533;0.0770390033721924
4240;3.533;0.0768303871154785
4241;3.534;0.076785683631897
4242;3.535;0.0777915120124817
4243;3.536;0.0791847705841064
4244;3.537;0.0804588198661804
4245;3.538;0.0811666250228882
4246;3.538;0.0816211104393005
4247;3.539;0.0810697674751282
4248;3.540;0.0800937414169312
4249;3.541;0.0795125961303711
4250;3.542;0.0791847705841064
4251;3.543;0.0786557793617249
4252;3.543;0.0782236456871033
4253;3.544;0.0783950090408325
4254;3.545;0.0786110758781433
4255;3.546;0.0785216689109802
4256;3.547;0.0787004828453064
4257;3.548;0.0790655612945557
4258;3.548;0.0790208578109741
4259;3.549;0.0784173607826233
4260;3.550;0.0775083899497986
4261;3.551;0.0767707824707031
4262;3.552;0.0761225819587708
4263;3.553;0.0760555267333984
4264;3.553;0.0764057040214539
4265;3.554;0.0764131546020508
4266;3.555;0.0762566924095154
4267;3.556;0.0756233930587769
4268;3.557;0.0750795006752014
4269;3.558;0.0742524862289429
4270;3.558;0.0734701752662659
4271;3.559;0.0736042857170105
4272;3.560;0.0744611024856567
4273;3.561;0.0757798552513123
4274;3.562;0.0769942998886108
4275;3.563;0.0780597329139709
4276;3.563;0.0788941979408264
4277;3.564;0.0786632299423218
4278;3.565;0.0767335295677185
4279;3.566;0.0737160444259644
4280;3.567;0.0703483819961548
4281;3.568;0.0684261322021484
4282;3.568;0.06827712059021
4283;3.569;0.0698789954185486
4284;3.570;0.0724345445632935
4285;3.571;0.0749453902244568
4286;3.572;0.0771954655647278
4287;3.573;0.0787004828453064
4288;3.573;0.079616904258728
4289;3.574;0.0796094536781311
4290;3.575;0.079326331615448
4291;3.576;0.0794753432273865
4292;3.577;0.0799298286437988
4293;3.578;0.0797510147094727
4294;3.578;0.0784173607826233
4295;3.579;0.0773295760154724
4296;3.580;0.0769421458244324
4297;3.581;0.076882541179657
4298;3.582;0.0765621662139893
4299;3.583;0.0762715935707092
4300;3.583;0.0761523842811584
4301;3.584;0.0754445791244507
4302;3.585;0.0744685530662537
4303;3.586;0.0737309455871582
4304;3.587;0.0731050968170166
4305;3.588;0.0725314021110535
4306;3.588;0.0730380415916443
4307;3.589;0.0745058059692383
4308;3.590;0.0762492418289185
4309;3.591;0.077076256275177
4310;3.592;0.0775456428527832
4311;3.593;0.0773519277572632
4312;3.593;0.075705349445343
4313;3.594;0.0735968351364136
4314;3.595;0.0712648034095764
4315;3.596;0.0693276524543762
4316;3.597;0.0673756003379822
4317;3.598;0.0662058591842651
4318;3.598;0.066027045249939
4319;3.599;0.0662058591842651
4320;3.600;0.0665858387947083
4321;3.601;0.0667497515678406
4322;3.602;0.0667870044708252
4323;3.603;0.0665187835693359
4324;3.603;0.0662058591842651
4325;3.604;0.0656545162200928
4326;3.605;0.0651925802230835
4327;3.606;0.065237283706665
4328;3.607;0.065825879573822
4329;3.608;0.066027045249939
4330;3.608;0.0654608011245728
4331;3.609;0.0649094581604004
4332;3.610;0.0641867518424988
4333;3.611;0.0634565949440002
4334;3.612;0.0625103712081909
4335;3.613;0.0626519322395325
4336;3.613;0.0637471675872803
4337;3.614;0.064849853515625
4338;3.615;0.0649243593215942
4339;3.616;0.0637322664260864
4340;3.617;0.0626519322395325
4341;3.618;0.0621229410171509
4342;3.618;0.0623613595962524
4343;3.619;0.062599778175354
4344;3.620;0.0633671879768372
4345;3.621;0.0650361180305481
4346;3.622;0.0665932893753052
4347;3.623;0.067591667175293
4348;3.623;0.0676959753036499
4349;3.624;0.0679045915603638
4350;3.625;0.0680014491081238
4351;3.626;0.0682845711708069
4352;3.627;0.0693947076797485
4353;3.628;0.070720911026001
4354;3.628;0.071793794631958
4355;3.629;0.0721365213394165
4356;3.630;0.0724866986274719
4357;3.631;0.0723153352737427
4358;3.632;0.0709369778633118
4359;3.633;0.0687912106513977
4360;3.633;0.0670775771141052
4361;3.634;0.0662654638290405
4362;3.635;0.065922737121582
4363;3.636;0.0663101673126221
4364;3.637;0.067591667175293
4365;3.638;0.06895512342453
4366;3.638;0.0695809721946716
4367;3.639;0.0694543123245239
4368;3.640;0.0696331262588501
4369;3.641;0.0700503587722778
4370;3.642;0.070519745349884
4371;3.643;0.0710636377334595
4372;3.643;0.0716745853424072
4373;3.644;0.0725388526916504
4374;3.645;0.0729486346244812
4375;3.646;0.0720992684364319
4376;3.647;0.0702962279319763
4377;3.648;0.0684410333633423
4378;3.648;0.0674575567245483
4379;3.649;0.0669211149215698
4380;3.650;0.0666007399559021
4381;3.651;0.0663250684738159
4382;3.652;0.0660344958305359
4383;3.653;0.0657737255096436
4384;3.653;0.0652000308036804
4385;3.654;0.0643134117126465
4386;3.655;0.0627860426902771
4387;3.656;0.0622868537902832
4388;3.657;0.0636428594589233
4389;3.658;0.0662878155708313
4390;3.658;0.0690072774887085
4391;3.659;0.0708848237991333
4392;3.660;0.072874128818512
4393;3.661;0.074237585067749
4394;3.662;0.0743269920349121
4395;3.663;0.0726506114006042
4396;3.663;0.0706836581230164
4397;3.664;0.0694319605827332
4398;3.665;0.0687763094902039
4399;3.666;0.068366527557373
4400;3.667;0.0679045915603638
4401;3.668;0.0684857368469238
4402;3.668;0.0698566436767578
4403;3.669;0.0717639923095703
4404;3.670;0.0728815793991089
4405;3.671;0.0734180212020874
4406;3.672;0.0742450356483459
4407;3.673;0.0749304890632629
4408;3.673;0.0740811228752136
4409;3.674;0.0716522336006165
4410;3.675;0.0692233443260193
4411;3.676;0.0678300857543945
4412;3.677;0.0670403242111206
4413;3.678;0.0666454434394836
4414;3.678;0.0668689608573914
4415;3.679;0.0675097107887268
4416;3.680;0.0681653618812561
4417;3.681;0.0688135623931885
4418;3.682;0.0691786408424377
4419;3.683;0.0687539577484131
4420;3.683;0.0674575567245483
4421;3.684;0.0656098127365112
4422;3.685;0.0635832548141479
4423;3.686;0.0611618161201477
4424;3.687;0.0589415431022644
4425;3.688;0.0575333833694458
4426;3.688;0.0571906566619873
4427;3.689;0.0577941536903381
4428;3.690;0.0590458512306213
4429;3.691;0.0605732202529907
4430;3.692;0.0616088509559631
4431;3.693;0.0620409846305847
4432;3.693;0.062696635723114
4433;3.694;0.0634565949440002
4434;3.695;0.0638440251350403
4435;3.696;0.0632926821708679
4436;3.697;0.0621452927589417
4437;3.698;0.0606924295425415
4438;3.698;0.0586360692977905
4439;3.699;0.0572130084037781
4440;3.700;0.0562891364097595
4441;3.701;0.0561848282814026
4442;3.702;0.0565573573112488
4443;3.703;0.0574514269828796
4444;3.703;0.0586956739425659
4445;3.704;0.059179961681366
4446;3.705;0.0592023134231567
4447;3.706;0.0587999820709229
4448;3.707;0.0587925314903259
4449;3.708;0.0589936971664429
4450;3.708;0.059373676776886
4451;3.709;0.0598132610321045
4452;3.710;0.0605881214141846
4453;3.711;0.0614970922470093
4454;3.712;0.0621229410171509
4455;3.713;0.0623464584350586
4456;3.713;0.0620037317276001
4457;3.714;0.06142258644104
4458;3.715;0.0602453947067261
4459;3.716;0.0586658716201782
4460;3.717;0.0566467642784119
4461;3.718;0.0547021627426147
4462;3.718;0.0538602471351624
4463;3.719;0.0539869070053101
4464;3.720;0.054873526096344
4465;3.721;0.0560134649276733
4466;3.722;0.0573992729187012
4467;3.723;0.0587403774261475
4468;3.723;0.0593960285186768
4469;3.724;0.0592991709709167
4470;3.725;0.0590458512306213
4471;3.726;0.0593215227127075
4472;3.727;0.0597238540649414
4473;3.728;0.0598058104515076
4474;3.728;0.0592619180679321
4475;3.729;0.0586807727813721
4476;3.730;0.0577419996261597
4477;3.731;0.0566467642784119
4478;3.732;0.0559687614440918
4479;3.733;0.0560805201530457
4480;3.733;0.0566393136978149
4481;3.734;0.057026743888855
4482;3.735;0.057518482208252
4483;3.736;0.0581741333007813
4484;3.737;0.0587478280067444
4485;3.738;0.0589564442634583
4486;3.738;0.0592470169067383
4487;3.739;0.0592023134231567
4488;3.740;0.0586286187171936
4489;3.741;0.0569596886634827
4490;3.742;0.0548586249351501
4491;3.743;0.0528097152709961
4492;3.743;0.0514835119247437
4493;3.744;0.0518709421157837
4494;3.745;0.0537484884262085
4495;3.746;0.0566989183425903
4496;3.747;0.0594407320022583
4497;3.748;0.0614002346992493
4498;3.748;0.0622943043708801
4499;3.749;0.0620931386947632
4500;3.750;0.0612065196037292
4501;3.751;0.060059130191803
4502;3.752;0.0593513250350952
4503;3.753;0.059470534324646
4504;3.753;0.0604540109634399
4505;3.754;0.06142258644104
4506;3.755;0.0616684556007385
4507;3.756;0.0611245632171631
4508;3.757;0.0605508685112
4509;3.758;0.0600218772888184
4510;3.758;0.0590905547142029
4511;3.759;0.0582560896873474
4512;3.760;0.0587478280067444
4513;3.761;0.0603944063186646
4514;3.762;0.0611618161201477
4515;3.763;0.0607147812843323
4516;3.763;0.0602155923843384
4517;3.764;0.0605732202529907
4518;3.765;0.0607594847679138
4519;3.766;0.0601708889007568
4520;3.767;0.0601261854171753
4521;3.768;0.0609159469604492
4522;3.768;0.0617951154708862
4523;3.769;0.0613704323768616
4524;3.770;0.0595897436141968
4525;3.771;0.0573471188545227
4526;3.772;0.055357813835144
4527;3.773;0.0537633895874023
4528;3.773;0.0522881746292114
4529;3.774;0.0510290265083313
4530;3.775;0.0507384538650513
4531;3.776;0.0517219305038452
4532;3.777;0.0529661774635315
4533;3.778;0.0535845756530762
4534;3.778;0.0536218285560608
4535;3.779;0.0542700290679932
4536;3.780;0.0555440783500671
4537;3.781;0.0565573573112488
4538;3.782;0.0570490956306458
4539;3.783;0.0571161508560181
4540;3.783;0.057123601436615
4541;3.784;0.0566616654396057
4542;3.785;0.055655837059021
4543;3.786;0.054873526096344
4544;3.787;0.0542029738426208
4545;3.788;0.0542402267456055
4546;3.788;0.0545904040336609
4547;3.789;0.0554844737052917
4548;3.790;0.0565126538276672
4549;3.791;0.057414174079895
4550;3.792;0.0578239560127258
4551;3.793;0.0577941536903381
4552;3.793;0.0581368803977966
4553;3.794;0.0586807727813721
4554;3.795;0.0588893890380859
4555;3.796;0.0577643513679504
4556;3.797;0.056140124797821
4557;3.798;0.0547692179679871
4558;3.798;0.0537335872650146
4559;3.799;0.0523105263710022
4560;3.800;0.0509843230247498
4561;3.801;0.0514239072799683
4562;3.802;0.0540539622306824
4563;3.803;0.0573024153709412
4564;3.803;0.0592693686485291
4565;3.804;0.0602230429649353
4566;3.805;0.0610649585723877
4567;3.806;0.0611543655395508
4568;3.807;0.0599101185798645
4569;3.808;0.0581145286560059
4570;3.808;0.0573098659515381
4571;3.809;0.0569149851799011
4572;3.810;0.0549852848052979
4573;3.811;0.0516176223754883
4574;3.812;0.0486969947814941
4575;3.813;0.0475794076919556
4576;3.813;0.0473931431770325
4577;3.814;0.0479519367218018
4578;3.815;0.0498518347740173
4579;3.816;0.0534206628799438
4580;3.817;0.0572875142097473
4581;3.818;0.0594332814216614
4582;3.818;0.0595375895500183
4583;3.819;0.0579655170440674
4584;3.820;0.0560358166694641
4585;3.821;0.0537857413291931
4586;3.822;0.0512674450874329
4587;3.823;0.049106776714325
4588;3.823;0.0481754541397095
4589;3.824;0.048413872718811
4590;3.825;0.0489726662635803
4591;3.826;0.0493153929710388
4592;3.827;0.0496357679367065
4593;3.828;0.049687922000885
4594;3.828;0.0495836138725281
4595;3.829;0.049985945224762
4596;3.830;0.0511184334754944
4597;3.831;0.0532716512680054
4598;3.832;0.0552162528038025
4599;3.833;0.0566914677619934
4600;3.833;0.0569149851799011
4601;3.834;0.0561699271202087
4602;3.835;0.0551864504814148
4603;3.836;0.05389004945755
4604;3.837;0.0526830554008484
4605;3.838;0.0520274043083191
4606;3.838;0.0528395175933838
4607;3.839;0.054381787776947
4608;3.840;0.0554099678993225
4609;3.841;0.0550746917724609
4610;3.842;0.0541955232620239
4611;3.843;0.0533014535903931
4612;3.843;0.0524148344993591
4613;3.844;0.0514909625053406
4614;3.845;0.0504627823829651
4615;3.846;0.0499412417411804
4616;3.847;0.0494793057441711
4617;3.848;0.0491663813591003
4618;3.848;0.0483989715576172
4619;3.849;0.0476241111755371
4620;3.850;0.0468939542770386
4621;3.851;0.0465959310531616
4622;3.852;0.0468939542770386
4623;3.853;0.0474229454994202
4624;3.853;0.0478774309158325
4625;3.854;0.048123300075531
4626;3.855;0.0491440296173096
4627;3.856;0.0509247183799744
4628;3.857;0.0532418489456177
4629;3.858;0.0549107789993286
4630;3.858;0.0559687614440918
4631;3.859;0.0561028718948364
4632;3.860;0.0553354620933533
4633;3.861;0.0539049506187439
4634;3.862;0.0522136688232422
4635;3.863;0.0510066747665405
4636;3.863;0.0504478812217712
4637;3.864;0.0509917736053467
4638;3.865;0.0519677996635437
4639;3.866;0.0525638461112976
4640;3.867;0.0519677996635437
4641;3.868;0.0503361225128174
4642;3.868;0.0488907098770142
4643;3.869;0.0476762652397156
4644;3.870;0.0469908118247986
4645;3.871;0.0465661287307739
4646;3.872;0.0468641519546509
4647;3.873;0.0477209687232971
4648;3.873;0.0482946634292603
4649;3.874;0.0488460063934326
4650;3.875;0.0491887331008911
4651;3.876;0.0496134161949158
4652;3.877;0.0498741865158081
4653;3.878;0.0500380992889404
4654;3.878;0.0499412417411804
4655;3.879;0.0492557883262634
4656;3.880;0.047929584980011
4657;3.881;0.0467598438262939
4658;3.882;0.0457763671875
4659;3.883;0.0447109341621399
4660;3.883;0.0435113906860352
4661;3.884;0.0424608588218689
4662;3.885;0.0425204634666443
4663;3.886;0.0429674983024597
4664;3.887;0.0438690185546875
4665;3.888;0.04538893699646
4666;3.888;0.0477954745292664
4667;3.889;0.0501349568367004
4668;3.890;0.0514835119247437
4669;3.891;0.0521764159202576
4670;3.892;0.0523999333381653
4671;3.893;0.0524595379829407
4672;3.893;0.0517889857292175
4673;3.894;0.050768256187439
4674;3.895;0.0496655702590942
4675;3.896;0.0486895442008972
4676;3.897;0.0484734773635864
4677;3.898;0.0484064221382141
4678;3.898;0.0485330820083618
4679;3.899;0.0488236546516418
4680;3.900;0.0497028231620789
4681;3.901;0.0510811805725098
4682;3.902;0.0522807240486145
4683;3.903;0.0535249710083008
4684;3.903;0.0549778342247009
4685;3.904;0.056050717830658
4686;3.905;0.0554770231246948
4687;3.906;0.0536218285560608
4688;3.907;0.0514164566993713
4689;3.908;0.0494718551635742
4690;3.908;0.0476837158203125
4691;3.909;0.046074390411377
4692;3.910;0.0454112887382507
4693;3.911;0.0452920794487
4694;3.912;0.0459253787994385
4695;3.913;0.0466853380203247
4696;3.913;0.0472515821456909
4697;3.914;0.0475645065307617
4698;3.915;0.0476539134979248
4699;3.916;0.0477209687232971
4700;3.917;0.0471100211143494
4701;3.918;0.0456124544143677
4702;3.918;0.0440701842308044
4703;3.919;0.043623149394989
4704;3.920;0.0449046492576599
4705;3.921;0.0471696257591248
4706;3.922;0.0489950180053711
4707;3.923;0.0500008463859558
4708;3.923;0.0502020120620728
4709;3.924;0.0500902533531189
4710;3.925;0.0496432185173035
4711;3.926;0.0482723116874695
4712;3.927;0.0468268990516663
4713;3.928;0.0461414456367493
4714;3.928;0.0465959310531616
4715;3.929;0.0472366809844971
4716;3.930;0.0471845269203186
4717;3.931;0.0472664833068848
4718;3.932;0.0472962856292725
4719;3.933;0.0477880239486694
4720;3.933;0.0486001372337341
4721;3.934;0.0497996807098389
4722;3.935;0.0504553318023682
4723;3.936;0.0504478812217712
4724;3.937;0.0500008463859558
4725;3.938;0.0486746430397034
4726;3.938;0.0464171171188354
4727;3.939;0.0438764691352844
4728;3.940;0.0424087047576904
4729;3.941;0.0418573617935181
4730;3.942;0.0422373414039612
4731;3.943;0.0430271029472351
4732;3.943;0.0439286231994629
4733;3.944;0.0443905591964722
4734;3.945;0.0444427132606506
4735;3.946;0.044308602809906
4736;3.947;0.043720006942749
4737;3.948;0.0435411930084229
4738;3.948;0.0432580709457397
4739;3.949;0.0429749488830566
4740;3.950;0.042349100112915
4741;3.951;0.0419318675994873
4742;3.952;0.0424236059188843
4743;3.953;0.0429674983024597
4744;3.953;0.0432655215263367
4745;3.954;0.0426098704338074
4746;3.955;0.041566789150238
4747;3.956;0.0403672456741333
4748;3.957;0.0391975045204163
4749;3.958;0.03853440284729
4750;3.958;0.0389963388442993
4751;3.959;0.0411644577980042
4752;3.960;0.0436604022979736
4753;3.961;0.0451207160949707
4754;3.962;0.0450760126113892
4755;3.963;0.0441670417785645
4756;3.963;0.0429749488830566
4757;3.964;0.0414624810218811
4758;3.965;0.0399500131607056
4759;3.966;0.0388398766517639
4760;3.967;0.0381916761398315
4761;3.968;0.0381916761398315
4762;3.968;0.0388622283935547
4763;3.969;0.0399649143218994
4764;3.970;0.041276216506958
4765;3.971;0.0429749488830566
4766;3.972;0.0452473759651184
4767;3.973;0.0474229454994202
4768;3.973;0.0485479831695557
4769;3.974;0.0481605529785156
4770;3.975;0.0472888350486755
4771;3.976;0.0468939542770386
4772;3.977;0.0464692711830139
4773;3.978;0.0454634428024292
4774;3.978;0.0444725155830383
4775;3.979;0.0443384051322937
4776;3.980;0.0447705388069153
4777;3.981;0.0446662306785583
4778;3.982;0.0444352626800537
4779;3.983;0.0440999865531921
4780;3.983;0.0436678528785706
4781;3.984;0.0432133674621582
4782;3.985;0.0430941581726074
4783;3.986;0.0433474779129028
4784;3.987;0.0437349081039429
4785;3.988;0.0443682074546814
4786;3.988;0.0449046492576599
4787;3.989;0.0455379486083984
4788;3.990;0.0461563467979431
4789;3.991;0.0472143292427063
4790;3.992;0.0478774309158325
4791;3.993;0.0475570559501648
4792;3.993;0.0465363264083862
4793;3.994;0.0451654195785522
4794;3.995;0.0439882278442383
4795;3.996;0.043138861656189
4796;3.997;0.0430047512054443
4797;3.998;0.0442564487457275
4798;3.998;0.0461265444755554
4799;3.999;0.0479444861412048
4800;4.000;0.0484362244606018
4801;4.001;0.0475123524665833
4802;4.002;0.0460445880889893
4803;4.003;0.0445395708084106
4804;4.003;0.0437274575233459
4805;4.004;0.043034553527832
4806;4.005;0.0428184866905212
4807;4.006;0.0428184866905212
4808;4.007;0.0432282686233521
4809;4.008;0.0435113906860352
4810;4.008;0.0433847308158875
4811;4.009;0.0424683094024658
4812;4.010;0.040888786315918
4813;4.011;0.0389888882637024
4814;4.012;0.0368058681488037
4815;4.013;0.034727156162262
4816;4.013;0.0330656766891479
4817;4.014;0.0333935022354126
4818;4.015;0.0350773334503174
4819;4.016;0.0372752547264099
4820;4.017;0.03834068775177
4821;4.018;0.0384300947189331
4822;4.018;0.0381097197532654
4823;4.019;0.0374987721443176
4824;4.020;0.0374689698219299
4825;4.021;0.0382959842681885
4826;4.022;0.0402107834815979
4827;4.023;0.042058527469635
4828;4.023;0.0433847308158875
4829;4.024;0.0441223382949829
4830;4.025;0.044606626033783
4831;4.026;0.0443831086158752
4832;4.027;0.0440478324890137
4833;4.028;0.0442788004875183
4834;4.028;0.0446662306785583
4835;4.029;0.0444278120994568
4836;4.030;0.0431463122367859
4837;4.031;0.0425055623054504
4838;4.032;0.0427067279815674
4839;4.033;0.0430718064308167
4840;4.033;0.0433027744293213
4841;4.034;0.0432506203651428
4842;4.035;0.0430047512054443
4843;4.036;0.0418871641159058
4844;4.037;0.0400170683860779
4845;4.038;0.0383704900741577
4846;4.038;0.0370964407920837
4847;4.039;0.0362470746040344
4848;4.040;0.035405158996582
4849;4.041;0.0347122550010681
4850;4.042;0.034429132938385
4851;4.043;0.0341460108757019
4852;4.043;0.0342428684234619
4853;4.044;0.0347644090652466
4854;4.045;0.0355392694473267
4855;4.046;0.0360459089279175
4856;4.047;0.0364407896995544
4857;4.048;0.0369399785995483
4858;4.048;0.0369325280189514
4859;4.049;0.0362694263458252
4860;4.050;0.0355690717697144
4861;4.051;0.0353008508682251
4862;4.052;0.0350102782249451
4863;4.053;0.0347495079040527
4864;4.053;0.0347048044204712
4865;4.054;0.0347420573234558
4866;4.055;0.0348761677742004
4867;4.056;0.0352263450622559
4868;4.057;0.0359490513801575
4869;4.058;0.0363588333129883
4870;4.058;0.0368505716323853
4871;4.059;0.038444995880127
4872;4.060;0.0412389636039734
4873;4.061;0.0442564487457275
4874;4.062;0.0459775328636169
4875;4.063;0.0463798642158508
4876;4.063;0.0457167625427246
4877;4.064;0.0439062714576721
4878;4.065;0.0414997339248657
4879;4.066;0.0384524464607239
4880;4.067;0.035606324672699
4881;4.068;0.0334903597831726
4882;4.068;0.0322088599205017
4883;4.069;0.0312477350234985
4884;4.070;0.0293925404548645
4885;4.071;0.0278279185295105
4886;4.072;0.0276193022727966
4887;4.073;0.0288262963294983
4888;4.073;0.0302940607070923
4889;4.074;0.0316426157951355
4890;4.075;0.0333413481712341
4891;4.076;0.0351071357727051
4892;4.077;0.0364407896995544
4893;4.078;0.0366196036338806
4894;4.078;0.0361651182174683
4895;4.079;0.0360608100891113
4896;4.080;0.0364035367965698
4897;4.081;0.0361427664756775
4898;4.082;0.0344589352607727
4899;4.083;0.0324919819831848
4900;4.083;0.031694769859314
4901;4.084;0.0317618250846863
4902;4.085;0.0317320227622986
4903;4.086;0.0317692756652832
4904;4.087;0.0326782464981079
4905;4.088;0.0343918800354004
4906;4.088;0.0354722142219543
4907;4.089;0.0355914235115051
4908;4.090;0.0360608100891113
4909;4.091;0.037461519241333
4910;4.092;0.0389739871025085
4911;4.093;0.0396445393562317
4912;4.093;0.039614737033844
4913;4.094;0.039324164390564
4914;4.095;0.0383779406547546
4915;4.096;0.0365376472473145
4916;4.097;0.034622848033905
4917;4.098;0.0328570604324341
4918;4.098;0.0314861536026001
4919;4.099;0.0307336449623108
4920;4.100;0.0303685665130615
4921;4.101;0.0306591391563416
4922;4.102;0.0311806797981262
4923;4.103;0.0322684645652771
4924;4.103;0.0335723161697388
4925;4.104;0.0341460108757019
4926;4.105;0.034138560295105
4927;4.106;0.0335723161697388
4928;4.107;0.0324919819831848
4929;4.108;0.0312477350234985
4930;4.108;0.0301674008369446
4931;4.109;0.0301077961921692
4932;4.110;0.0303983688354492
4933;4.111;0.0308528542518616
4934;4.112;0.0317022204399109
4935;4.113;0.0327825546264648
4936;4.113;0.0333935022354126
4937;4.114;0.0329241156578064
4938;4.115;0.0320971012115479
4939;4.116;0.0315234065055847
4940;4.117;0.0313222408294678
4941;4.118;0.0311657786369324
4942;4.118;0.0314489006996155
4943;4.119;0.0320449471473694
4944;4.120;0.032469630241394
4945;4.121;0.0319629907608032
4946;4.122;0.0311359763145447
4947;4.123;0.0305548310279846
4948;4.123;0.0302791595458984
4949;4.124;0.0298693776130676
4950;4.125;0.0293329358100891
4951;4.126;0.0296309590339661
4952;4.127;0.0307634472846985
4953;4.128;0.0322014093399048
4954;4.128;0.0329315662384033
4955;4.129;0.0329688191413879
4956;4.130;0.0334680080413818
4957;4.131;0.0336542725563049
4958;4.132;0.0328719615936279
4959;4.133;0.0305697321891785
4960;4.133;0.0289827585220337
4961;4.134;0.0288411974906921
4962;4.135;0.0295192003250122
4963;4.136;0.0307634472846985
4964;4.137;0.0319033861160278
4965;4.138;0.0332891941070557
4966;4.138;0.0340789556503296
4967;4.139;0.0350102782249451
4968;4.140;0.0357404351234436
4969;4.141;0.0358670949935913
4970;4.142;0.0356659293174744
4971;4.143;0.035509467124939
4972;4.143;0.0354349613189697
4973;4.144;0.034824013710022
4974;4.145;0.0338926911354065
4975;4.146;0.0330358743667603
4976;4.147;0.0322982668876648
4977;4.148;0.031299889087677
4978;4.148;0.0300034880638123
4979;4.149;0.0284910202026367
4980;4.150;0.0268071889877319
4981;4.151;0.0257194042205811
4982;4.152;0.0254809856414795
4983;4.153;0.0265315175056458
4984;4.153;0.0281333923339844
4985;4.154;0.0298246741294861
4986;4.155;0.0312626361846924
4987;4.156;0.0315159559249878
4988;4.157;0.0301599502563477
4989;4.158;0.0275298953056335
4990;4.158;0.0249594449996948
4991;4.159;0.0229552388191223
4992;4.160;0.0215843319892883
4993;4.161;0.0207424163818359
4994;4.162;0.0211447477340698
4995;4.163;0.0227540731430054
4996;4.163;0.0249668955802917
4997;4.164;0.0271126627922058
4998;4.165;0.0284910202026367
4999;4.166;0.0293031334877014
5000;4.167;0.0292137265205383
5001;4.168;0.0284239649772644
5002;4.168;0.0271722674369812
5003;4.169;0.0260770320892334
5004;4.170;0.0258833169937134
5005;4.171;0.026315450668335
5006;4.172;0.0274032354354858
5007;4.173;0.0286176800727844
5008;4.173;0.0300630927085876
5009;4.174;0.0314787030220032
5010;4.175;0.032275915145874
5011;4.176;0.032864511013031
5012;4.177;0.033251941204071
5013;4.178;0.0335201621055603
5014;4.178;0.033259391784668
5015;4.179;0.0323131680488586
5016;4.180;0.0310614705085754
5017;4.181;0.0296756625175476
5018;4.182;0.0280141830444336
5019;4.183;0.0260695815086365
5020;4.183;0.0238716602325439
5021;4.184;0.0219717621803284
5022;4.185;0.0205039978027344
5023;4.186;0.0192448496818542
5024;4.187;0.018686056137085
5025;4.188;0.0189319252967834
5026;4.188;0.0200718641281128
5027;4.189;0.0208243727684021
5028;4.190;0.0216439366340637
5029;4.191;0.0226125121116638
5030;4.192;0.0237599015235901
5031;4.193;0.0246912240982056
5032;4.193;0.0244379043579102
5033;4.194;0.0235587358474731
5034;4.195;0.0220537185668945
5035;4.196;0.0212714076042175
5036;4.197;0.0212043523788452
5037;4.198;0.021710991859436
5038;4.198;0.0227838754653931
5039;4.199;0.0244006514549255
5040;4.200;0.0261515378952026
5041;4.201;0.0265464186668396
5042;4.202;0.0256821513175964
5043;4.203;0.0243484973907471
5044;4.203;0.0240877270698547
5045;4.204;0.0246390700340271
5046;4.205;0.025428831577301
5047;4.206;0.0264793634414673
5048;4.207;0.0275000929832458
5049;4.208;0.0283047556877136
5050;4.208;0.0276342034339905
5051;4.209;0.0262260437011719
5052;4.210;0.0246167182922363
5053;4.211;0.0233575701713562
5054;4.212;0.0223219394683838
5055;4.213;0.0212863087654114
5056;4.213;0.0212416052818298
5057;4.214;0.0220239162445068
5058;4.215;0.0236034393310547
5059;4.216;0.0249370932579041
5060;4.217;0.0265166163444519
5061;4.218;0.0283867120742798
5062;4.218;0.0297278165817261
5063;4.219;0.0301823019981384
5064;4.220;0.0296235084533691
5065;4.221;0.0291913747787476
5066;4.222;0.0287890434265137
5067;4.223;0.028565526008606
5068;4.223;0.0283271074295044
5069;4.224;0.0275000929832458
5070;4.225;0.026702880859375
5071;4.226;0.0261664390563965
5072;4.227;0.0259727239608765
5073;4.228;0.0260025262832642
5074;4.228;0.0259727239608765
5075;4.229;0.0264346599578857
5076;4.230;0.0270828604698181
5077;4.231;0.0274255871772766
5078;4.232;0.0271424651145935
5079;4.233;0.0253915786743164
5080;4.233;0.023186206817627
5081;4.234;0.0215470790863037
5082;4.235;0.0207275152206421
5083;4.236;0.020347535610199
5084;4.237;0.019565224647522
5085;4.238;0.0192895531654358
5086;4.238;0.0200346112251282
5087;4.239;0.0210478901863098
5088;4.240;0.0216737389564514
5089;4.241;0.0220835208892822
5090;4.242;0.0231117010116577
5091;4.243;0.0245273113250732
5092;4.243;0.0257045030593872
5093;4.244;0.0271722674369812
5094;4.245;0.0291988253593445
5095;4.246;0.0306889414787292
5096;4.247;0.031299889087677
5097;4.248;0.0318065285682678
5098;4.248;0.0320374965667725
5099;4.249;0.0312924385070801
5100;4.250;0.029243528842926
5101;4.251;0.0273659825325012
5102;4.252;0.0263527035713196
5103;4.253;0.0254660844802856
5104;4.253;0.0246167182922363
5105;4.254;0.0244602560997009
5106;4.255;0.0253170728683472
5107;4.256;0.0264272093772888
5108;4.257;0.0264570116996765
5109;4.258;0.0258088111877441
5110;4.258;0.0251233577728271
5111;4.259;0.0242218375205994
5112;4.260;0.0227168202400208
5113;4.261;0.0205710530281067
5114;4.262;0.0189393758773804
5115;4.263;0.0179558992385864
5116;4.263;0.0179111957550049
5117;4.264;0.0183433294296265
5118;4.265;0.0186264514923096
5119;4.266;0.018686056137085
5120;4.267;0.0186637043952942
5121;4.268;0.0190138816833496
5122;4.268;0.0188052654266357
5123;4.269;0.0178292393684387
5124;4.270;0.0171363353729248
5125;4.271;0.017412006855011
5126;4.272;0.0183060765266418
5127;4.273;0.0189021229743958
5128;4.273;0.0193864107131958
5129;4.274;0.020049512386322
5130;4.275;0.0201985239982605
5131;4.276;0.0203400850296021
5132;4.277;0.0207051634788513
5133;4.278;0.0218227505683899
5134;4.278;0.0232011079788208
5135;4.279;0.0243932008743286
5136;4.280;0.0254362821578979
5137;4.281;0.0256970524787903
5138;4.282;0.0253915786743164
5139;4.283;0.0245198607444763
5140;4.283;0.02337247133255
5141;4.284;0.0223070383071899
5142;4.285;0.0222921371459961
5143;4.286;0.0232607126235962
5144;4.287;0.0246837735176086
5145;4.288;0.0253170728683472
5146;4.288;0.0252947211265564
5147;4.289;0.0257045030593872
5148;4.290;0.0261664390563965
5149;4.291;0.0266209244728088
5150;4.292;0.0263825058937073
5151;4.293;0.0270754098892212
5152;4.293;0.0283122062683105
5153;4.294;0.0286996364593506
5154;4.295;0.0280141830444336
5155;4.296;0.0267699360847473
5156;4.297;0.0258088111877441
5157;4.298;0.0241547822952271
5158;4.298;0.0220611691474915
5159;4.299;0.0205188989639282
5160;4.300;0.0200420618057251
5161;4.301;0.0201761722564697
5162;4.302;0.0204220414161682
5163;4.303;0.0206753611564636
5164;4.303;0.0215843319892883
5165;4.304;0.0228658318519592
5166;4.305;0.0243410468101501
5167;4.306;0.0256150960922241
5168;4.307;0.0264719128608704
5169;4.308;0.0267773866653442
5170;4.308;0.0256896018981934
5171;4.309;0.0239461660385132
5172;4.310;0.0220611691474915
5173;4.311;0.0205039978027344
5174;4.312;0.019565224647522
5175;4.313;0.019170343875885
5176;4.313;0.0199303030967712
5177;4.314;0.0206306576728821
5178;4.315;0.0206679105758667
5179;4.316;0.0199303030967712
5180;4.317;0.0185593962669373
5181;4.318;0.017412006855011
5182;4.318;0.016234815120697
5183;4.319;0.0154823064804077
5184;4.320;0.0151693820953369
5185;4.321;0.0152438879013062
5186;4.322;0.015944242477417
5187;4.323;0.0169575214385986
5188;4.323;0.0180527567863464
5189;4.324;0.0189244747161865
5190;4.325;0.0194013118743896
5191;4.326;0.0201910734176636
5192;4.327;0.0212639570236206
5193;4.328;0.021420419216156
5194;4.328;0.0200942158699036
5195;4.329;0.0181868672370911
5196;4.330;0.0173673033714294
5197;4.331;0.0172257423400879
5198;4.332;0.0170096755027771
5199;4.333;0.0178664922714233
5200;4.333;0.0200569629669189
5201;4.334;0.0226572155952454
5202;4.335;0.0238493084907532
5203;4.336;0.0237599015235901
5204;4.337;0.0232905149459839
5205;4.338;0.0223740935325623
5206;4.338;0.0217556953430176
5207;4.339;0.021807849407196
5208;4.340;0.0226125121116638
5209;4.341;0.0234395265579224
5210;4.342;0.0235214829444885
5211;4.343;0.0226795673370361
5212;4.343;0.021226704120636
5213;4.344;0.0194534659385681
5214;4.345;0.0179186463356018
5215;4.346;0.0174343585968018
5216;4.347;0.0183284282684326
5217;4.348;0.0208839774131775
5218;4.348;0.0232905149459839
5219;4.349;0.0251680612564087
5220;4.350;0.0259429216384888
5221;4.351;0.0257641077041626
5222;4.352;0.0246763229370117
5223;4.353;0.0230297446250916
5224;4.353;0.0217407941818237
5225;4.354;0.0204816460609436
5226;4.355;0.0197738409042358
5227;4.356;0.0194534659385681
5228;4.357;0.0196695327758789
5229;4.358;0.0196397304534912
5230;4.358;0.0194907188415527
5231;4.359;0.0195950269699097
5232;4.360;0.019565224647522
5233;4.361;0.0189617276191711
5234;4.362;0.0179484486579895
5235;4.363;0.0169947743415833
5236;4.363;0.0154674053192139
5237;4.364;0.0137016177177429
5238;4.365;0.0123828649520874
5239;4.366;0.0120773911476135
5240;4.367;0.0122711062431335
5241;4.368;0.0122338533401489
5242;4.368;0.0128895044326782
5243;4.369;0.0138953328132629
5244;4.370;0.0156387686729431
5245;4.371;0.0173449516296387
5246;4.372;0.0188201665878296
5247;4.373;0.0197812914848328
5248;4.373;0.0206008553504944
5249;4.374;0.0212192535400391
5250;4.375;0.0213086605072021
5251;4.376;0.0214651226997375
5252;4.377;0.0216513872146606
5253;4.378;0.0222623348236084
5254;4.378;0.0218600034713745
5255;4.379;0.0209957361221313
5256;4.380;0.0193789601325989
5257;4.381;0.0175982713699341
5258;4.382;0.016339123249054
5259;4.383;0.0156313180923462
5260;4.383;0.0156238675117493
5261;4.384;0.0162124633789063
5262;4.385;0.0179558992385864
5263;4.386;0.0199079513549805
5264;4.387;0.0209137797355652
5265;4.388;0.0207051634788513
5266;4.388;0.0204294919967651
5267;4.389;0.0199005007743835
5268;4.390;0.0185221433639526
5269;4.391;0.0169798731803894
5270;4.392;0.0159591436386108
5271;4.393;0.0159889459609985
5272;4.393;0.0160485506057739
5273;4.394;0.0160485506057739
5274;4.395;0.0155195593833923
5275;4.396;0.0135898590087891
5276;4.397;0.0110194087028503
5277;4.398;0.00894814729690552
5278;4.398;0.00853091478347778
5279;4.399;0.00912696123123169
5280;4.400;0.0103265047073364
5281;4.401;0.0119954347610474
5282;4.402;0.0141486525535583
5283;4.403;0.0157132744789124
5284;4.403;0.0160932540893555
5285;4.404;0.0156834721565247
5286;4.405;0.0155419111251831
5287;4.406;0.0165402889251709
5288;4.407;0.0177621841430664
5289;4.408;0.0187307596206665
5290;4.408;0.0187903642654419
5291;4.409;0.0182688236236572
5292;4.410;0.0170245766639709
5293;4.411;0.0151246786117554
5294;4.412;0.0129193067550659
5295;4.413;0.0112056732177734
5296;4.413;0.0107064843177795
5297;4.414;0.0104978680610657
5298;4.415;0.0102445483207703
5299;4.416;0.00991672277450562
5300;4.417;0.0106245279312134
5301;4.418;0.012420117855072
5302;4.418;0.0142604112625122
5303;4.419;0.0158548355102539
5304;4.420;0.0168830156326294
5305;4.421;0.0176280736923218
5306;4.422;0.0173449516296387
5307;4.423;0.016041100025177
5308;4.423;0.0148788094520569
5309;4.424;0.0143721699714661
5310;4.425;0.0143945217132568
5311;4.426;0.0140443444252014
5312;4.427;0.0137761235237122
5313;4.428;0.0132769346237183
5314;4.428;0.0126585364341736
5315;4.429;0.0121816992759705
5316;4.430;0.012613832950592
5317;4.431;0.0137984752655029
5318;4.432;0.0147521495819092
5319;4.433;0.0155121088027954
5320;4.433;0.015944242477417
5321;4.434;0.0164508819580078
5322;4.435;0.0166594982147217
5323;4.436;0.016823410987854
5324;4.437;0.0166743993759155
5325;4.438;0.0161230564117432
5326;4.438;0.0153481960296631
5327;4.439;0.0149533152580261
5328;4.440;0.0152662396430969
5329;4.441;0.0155940651893616
5330;4.442;0.0158548355102539
5331;4.443;0.0160783529281616
5332;4.443;0.0160261988639832
5333;4.444;0.0149011611938477
5334;4.445;0.0127404928207397
5335;4.446;0.010959804058075
5336;4.447;0.0101998448371887
5337;4.448;0.0100806355476379
5338;4.448;0.010952353477478
5339;4.449;0.0127553939819336
5340;4.450;0.0147819519042969
5341;4.451;0.0162497162818909
5342;4.452;0.0170320272445679
5343;4.453;0.0179782509803772
5344;4.453;0.0181719660758972
5345;4.454;0.0169128179550171
5346;4.455;0.0145435333251953
5347;4.456;0.0116452574729919
5348;4.457;0.00897049903869629
5349;4.458;0.00640749931335449
5350;4.458;0.00476837158203125
5351;4.459;0.00409036874771118
5352;4.460;0.00429898500442505
5353;4.461;0.00502169132232666
5354;4.462;0.00623613595962524
5355;4.463;0.00786036252975464
5356;4.463;0.00897794961929321
5357;4.464;0.0101849436759949
5358;4.465;0.0112578272819519
5359;4.466;0.0120550394058228
5360;4.467;0.0119432806968689
5361;4.468;0.0104233622550964
5362;4.468;0.00848621129989624
5363;4.469;0.00673532485961914
5364;4.470;0.00617653131484985
5365;4.471;0.0066608190536499
5366;4.472;0.00786036252975464
5367;4.473;0.00990182161331177
5368;4.473;0.0126510858535767
5369;4.474;0.0148937106132507
5370;4.475;0.0151917338371277
5371;4.476;0.0140741467475891
5372;4.477;0.0123828649520874
5373;4.478;0.0113993883132935
5374;4.478;0.0106021761894226
5375;4.479;0.0104084610939026
5376;4.480;0.0109449028968811
5377;4.481;0.0110045075416565
5378;4.482;0.0101178884506226
5379;4.483;0.00779330730438232
5380;4.483;0.00530481338500977
5381;4.484;0.0030025839805603
5382;4.485;0.0015944242477417
5383;4.486;0.00183284282684326
5384;4.487;0.00342726707458496
5385;4.488;0.00541657209396362
5386;4.488;0.00698864459991455
5387;4.489;0.00839680433273315
5388;4.490;0.00942498445510864
5389;4.491;0.00973045825958252
5390;4.492;0.00915676355361938
5391;4.493;0.00849366188049316
5392;4.493;0.00787526369094849
5393;4.494;0.00667572021484375
5394;4.495;0.00508129596710205
5395;4.496;0.00420957803726196
5396;4.497;0.00492483377456665
5397;4.498;0.00677257776260376
5398;4.498;0.00873208045959473
5399;4.499;0.0105947256088257
5400;4.500;0.0123605132102966
5401;4.501;0.0134631991386414
5402;4.502;0.0134408473968506
5403;4.503;0.0120922923088074
5404;4.503;0.0102818012237549
5405;4.504;0.00869482755661011
5406;4.505;0.00733137130737305
5407;4.506;0.00634044408798218
5408;4.507;0.005379319190979
5409;4.508;0.00508874654769897
5410;4.508;0.00508129596710205
5411;4.509;0.00517070293426514
5412;4.510;0.00540167093276978
5413;4.511;0.00550597906112671
5414;4.512;0.00627338886260986
5415;4.513;0.00737607479095459
5416;4.513;0.0084415078163147
5417;4.514;0.00874698162078857
5418;4.515;0.00849366188049316
5419;4.516;0.00862777233123779
5420;4.517;0.00937283039093018
5421;4.518;0.0104233622550964
5422;4.518;0.0119507312774658
5423;4.519;0.0137165188789368
5424;4.520;0.0146999955177307
5425;4.521;0.0142529606819153
5426;4.522;0.0120550394058228
5427;4.523;0.00915676355361938
5428;4.523;0.00631064176559448
5429;4.524;0.00472366809844971
5430;4.525;0.00513345003128052
5431;4.526;0.00673532485961914
5432;4.527;0.00938773155212402
5433;4.528;0.0118240714073181
5434;4.528;0.0127777457237244
5435;4.529;0.0115707516670227
5436;4.530;0.00920891761779785
5437;4.531;0.00772625207901001
5438;4.532;0.00618398189544678
5439;4.533;0.00429898500442505
5440;4.533;0.00301003456115723
5441;4.534;0.00368058681488037
5442;4.535;0.00512599945068359
5443;4.536;0.0055655837059021
5444;4.537;0.00558048486709595
5445;4.538;0.00680238008499146
5446;4.538;0.00880658626556396
5447;4.539;0.0101774930953979
5448;4.540;0.0112801790237427
5449;4.541;0.0125691294670105
5450;4.542;0.014476478099823
5451;4.543;0.0154674053192139
5452;4.543;0.015847384929657
5453;4.544;0.0158771872520447
5454;4.545;0.0150725245475769
5455;4.546;0.0133439898490906
5456;4.547;0.0111237168312073
5457;4.548;0.00898540019989014
5458;4.548;0.00688433647155762
5459;4.549;0.00486522912979126
5460;4.550;0.00385940074920654
5461;4.551;0.00461935997009277
5462;4.552;0.00584125518798828
5463;4.553;0.00740587711334229
5464;4.553;0.0090375542640686
5465;4.554;0.0109300017356873
5466;4.555;0.0125020742416382
5467;4.556;0.0128597021102905
5468;4.557;0.0126361846923828
5469;4.558;0.012226402759552
5470;4.558;0.0120028853416443
5471;4.559;0.0120028853416443
5472;4.560;0.0115633010864258
5473;4.561;0.0104755163192749
5474;4.562;0.00929087400436401
5475;4.563;0.00861287117004395
5476;4.563;0.00853836536407471
5477;4.564;0.00846385955810547
5478;4.565;0.00859051942825317
5479;4.566;0.00938773155212402
5480;4.567;0.00998377799987793
5481;4.568;0.00911206007003784
5482;4.568;0.00707060098648071
5483;4.569;0.00531971454620361
5484;4.570;0.00523775815963745
5485;4.571;0.00565499067306519
5486;4.572;0.00578165054321289
5487;4.573;0.00620633363723755
5488;4.573;0.00774860382080078
5489;4.574;0.0100210309028625
5490;4.575;0.0110194087028503
5491;4.576;0.0108927488327026
5492;4.577;0.0106394290924072
5493;4.578;0.0106394290924072
5494;4.578;0.00968575477600098
5495;4.579;0.00714510679244995
5496;4.580;0.00446289777755737
5497;4.581;0.00274926424026489
5498;4.582;0.00219792127609253
5499;4.583;0.00260770320892334
5500;4.583;0.00388920307159424
5501;4.584;0.00578910112380981
5502;4.585;0.00771135091781616
5503;4.586;0.00886619091033936
5504;4.587;0.00873953104019165
5505;4.588;0.00751018524169922
5506;4.588;0.00607222318649292
5507;4.589;0.00528991222381592
5508;4.590;0.00488013029098511
5509;4.591;0.00520050525665283
5510;4.592;0.00660121440887451
5511;4.593;0.00860542058944702
5512;4.593;0.00964850187301636
5513;4.594;0.00850856304168701
5514;4.595;0.00625848770141602
5515;4.596;0.00355392694473267
5516;4.597;0.00102818012237549
5517;4.598;-0.00170618295669556
5518;4.598;-0.00322610139846802
5519;4.599;-0.00289827585220337
5520;4.600;-0.00113993883132935
5521;4.601;0.000990927219390869
5522;4.602;0.00314414501190186
5523;4.603;0.00544637441635132
5524;4.603;0.00668317079544067
5525;4.604;0.00662356615066528
5526;4.605;0.00549107789993286
5527;4.606;0.00432133674621582
5528;4.607;0.00286847352981567
5529;4.608;0.00122189521789551
5530;4.608;-0.000514090061187744
5531;4.609;-0.00199675559997559
5532;4.610;-0.00320374965667725
5533;4.611;-0.00402331352233887
5534;4.612;-0.0044405460357666
5535;4.613;-0.00438094139099121
5536;4.613;-0.0031888484954834
5537;4.614;-0.00150501728057861
5538;4.615;0.000439584255218506
5539;4.616;0.00197440385818481
5540;4.617;0.0033155083656311
5541;4.618;0.00380724668502808
5542;4.618;0.00309199094772339
5543;4.619;0.00252574682235718
5544;4.620;0.00261515378952026
5545;4.621;0.00316649675369263
5546;4.622;0.00312924385070801
5547;4.623;0.00336766242980957
5548;4.623;0.00466406345367432
5549;4.624;0.00622868537902832
5550;4.625;0.0065043568611145
5551;4.626;0.00558793544769287
5552;4.627;0.00456720590591431
5553;4.628;0.00400841236114502
5554;4.628;0.00336766242980957
5555;4.629;0.00245124101638794
5556;4.630;0.00205636024475098
5557;4.631;0.00195950269699097
5558;4.632;0.00254064798355103
5559;4.633;0.00312924385070801
5560;4.633;0.00362098217010498
5561;4.634;0.00374764204025269
5562;4.635;0.00340491533279419
5563;4.636;0.00301003456115723
5564;4.637;0.00220537185668945
5565;4.638;0.00150501728057861
5566;4.638;0.00100582838058472
5567;4.639;0.000961124897003174
5568;4.640;0.00111013650894165
5569;4.641;0.00166147947311401
5570;4.642;0.00251084566116333
5571;4.643;0.00338256359100342
5572;4.643;0.00382214784622192
5573;4.644;0.00366568565368652
5574;4.645;0.00327080488204956
5575;4.646;0.00290572643280029
5576;4.647;0.0023767352104187
5577;4.648;0.00172853469848633
5578;4.648;0.0011250376701355
5579;4.649;0.000730156898498535
5580;4.650;0.000223517417907715
5581;4.651;-0.000372529029846191
5582;4.652;-0.000476837158203125
5583;4.653;-0.000268220901489258
5584;4.653;0.000208616256713867
5585;4.654;0.000916421413421631
5586;4.655;0.00192970037460327
5587;4.656;0.00197440385818481
5588;4.657;0.000625848770141602
5589;4.658;-0.00119209289550781
5590;4.658;-0.0030025839805603
5591;4.659;-0.00476092100143433
5592;4.660;-0.00626593828201294
5593;4.661;-0.00648200511932373
5594;4.662;-0.0054091215133667
5595;4.663;-0.0041276216506958
5596;4.663;-0.00307708978652954
5597;4.664;-0.00238418579101563
5598;4.665;-0.00216811895370483
5599;4.666;-0.00227987766265869
5600;4.667;-0.00283867120742798
5601;4.668;-0.00402331352233887
5602;4.668;-0.00558793544769287
5603;4.669;-0.00686943531036377
5604;4.670;-0.0075995922088623
5605;4.671;-0.00867992639541626
5606;4.672;-0.00987201929092407
5607;4.673;-0.010564923286438
5608;4.673;-0.00981241464614868
5609;4.674;-0.00805407762527466
5610;4.675;-0.00594556331634521
5611;4.676;-0.00379234552383423
5612;4.677;-0.00218302011489868
5613;4.678;-0.000827014446258545
5614;4.678;-0.000476837158203125
5615;4.679;-0.00111758708953857
5616;4.680;-0.00226497650146484
5617;4.681;-0.00263750553131104
5618;4.682;-0.00207871198654175
5619;4.683;-0.00154972076416016
5620;4.683;-0.00134855508804321
5621;4.684;-0.0012516975402832
5622;4.685;-0.000372529029846191
5623;4.686;0.000394880771636963
5624;4.687;0.000931322574615479
5625;4.688;0.00133365392684937
5626;4.688;0.00153481960296631
5627;4.689;0.00141561031341553
5628;4.690;-0.000149011611938477
5629;4.691;-0.00219047069549561
5630;4.692;-0.00339746475219727
5631;4.693;-0.00325590372085571
5632;4.693;-0.00196695327758789
5633;4.694;-0.000551342964172363
5634;4.695;0.00075995922088623
5635;4.696;0.00162422657012939
5636;4.697;0.00157207250595093
5637;4.698;0.000454485416412354
5638;4.698;-0.00200420618057251
5639;4.699;-0.00527501106262207
5640;4.700;-0.00850856304168701
5641;4.701;-0.0108703970909119
5642;4.702;-0.0122413039207458
5643;4.703;-0.0127106904983521
5644;4.703;-0.012129545211792
5645;4.704;-0.0104978680610657
5646;4.705;-0.00865757465362549
5647;4.706;-0.00752508640289307
5648;4.707;-0.00751763582229614
5649;4.708;-0.00845640897750854
5650;4.708;-0.0101476907730103
5651;4.709;-0.0115633010864258
5652;4.710;-0.0109821557998657
5653;4.711;-0.00847876071929932
5654;4.712;-0.00549107789993286
5655;4.713;-0.00305473804473877
5656;4.713;-0.000379979610443115
5657;4.714;0.00229477882385254
5658;4.715;0.00323355197906494
5659;4.716;0.00227987766265869
5660;4.717;0.000946223735809326
5661;4.718;0.000335276126861572
5662;4.718;0.000283122062683105
5663;4.719;0.000745058059692383
5664;4.720;0.00202655792236328
5665;4.721;0.00385940074920654
5666;4.722;0.00531226396560669
5667;4.723;0.00602006912231445
5668;4.723;0.00581145286560059
5669;4.724;0.00482797622680664
5670;4.725;0.00352412462234497
5671;4.726;0.00149756669998169
5672;4.727;-0.000789761543273926
5673;4.728;-0.00289827585220337
5674;4.728;-0.00456720590591431
5675;4.729;-0.00602751970291138
5676;4.730;-0.00695139169692993
5677;4.731;-0.00657886266708374
5678;4.732;-0.00542402267456055
5679;4.733;-0.00419467687606812
5680;4.733;-0.00309199094772339
5681;4.734;-0.00220537185668945
5682;4.735;-0.00278651714324951
5683;4.736;-0.00484287738800049
5684;4.737;-0.00686198472976685
5685;4.738;-0.00756233930587769
5686;4.738;-0.00732392072677612
5687;4.739;-0.00717490911483765
5688;4.740;-0.00645220279693604
5689;4.741;-0.00488758087158203
5690;4.742;-0.00327825546264648
5691;4.743;-0.00341236591339111
5692;4.743;-0.00508129596710205
5693;4.744;-0.0066608190536499
5694;4.745;-0.00756978988647461
5695;4.746;-0.00815093517303467
5696;4.747;-0.00850856304168701
5697;4.748;-0.00756978988647461
5698;4.748;-0.00545382499694824
5699;4.749;-0.00336021184921265
5700;4.750;-0.00192970037460327
5701;4.751;-0.00110268592834473
5702;4.752;-0.00102072954177856
5703;4.753;-0.00172853469848633
5704;4.753;-0.00304728746414185
5705;4.754;-0.00376999378204346
5706;4.755;-0.00364333391189575
5707;4.756;-0.00257045030593872
5708;4.757;-0.0010952353477478
5709;4.758;-8.94069671630859E-05
5710;4.758;0.000722706317901611
5711;4.759;0.00122189521789551
5712;4.760;0.00105798244476318
5713;4.761;-0.000387430191040039
5714;4.762;-0.00219792127609253
5715;4.763;-0.0028759241104126
5716;4.763;-0.00277906656265259
5717;4.764;-0.0028461217880249
5718;4.765;-0.00299513339996338
5719;4.766;-0.00195205211639404
5720;4.767;-0.000171363353729248
5721;4.768;0.00111758708953857
5722;4.768;0.00163912773132324
5723;4.769;0.00212341547012329
5724;4.770;0.00277906656265259
5725;4.771;0.00201165676116943
5726;4.772;0.00050663948059082
5727;4.773;-0.000976026058197021
5728;4.773;-0.00165402889251709
5729;4.774;-0.00230222940444946
5730;4.775;-0.00312179327011108
5731;4.776;-0.00296533107757568
5732;4.777;-0.00250339508056641
5733;4.778;-0.0019371509552002
5734;4.778;-0.00166893005371094
5735;4.779;-0.00104308128356934
5736;4.780;-0.000260770320892334
5737;4.781;-0.000245869159698486
5738;4.782;-0.000566244125366211
5739;4.783;-0.000931322574615479
5740;4.783;-0.000968575477600098
5741;4.784;-0.00120699405670166
5742;4.785;-0.0012516975402832
5743;4.786;-0.000715255737304688
5744;4.787;-0.00019371509552002
5745;4.788;-0.000491738319396973
5746;4.788;-0.00178068876266479
5747;4.789;-0.00247359275817871
5748;4.790;-0.00276416540145874
5749;4.791;-0.0022202730178833
5750;4.792;-0.00140070915222168
5751;4.793;0.000283122062683105
5752;4.793;0.00227987766265869
5753;4.794;0.00361353158950806
5754;4.795;0.00438839197158813
5755;4.796;0.00387430191040039
5756;4.797;0.00353902578353882
5757;4.798;0.0036582350730896
5758;4.798;0.00484287738800049
5759;4.799;0.00583380460739136
5760;4.800;0.00619888305664063
5761;4.801;0.00701844692230225
5762;4.802;0.00824779272079468
5763;4.803;0.00962615013122559
5764;4.803;0.00981241464614868
5765;4.804;0.00984221696853638
5766;4.805;0.0098496675491333
5767;4.806;0.00949949026107788
5768;4.807;0.00820308923721313
5769;4.808;0.00599771738052368
5770;4.808;0.00461190938949585
5771;4.809;0.00432133674621582
5772;4.810;0.00563263893127441
5773;4.811;0.00808387994766235
5774;4.812;0.0110119581222534
5775;4.813;0.0130906701087952
5776;4.813;0.0139623880386353
5777;4.814;0.0142753124237061
5778;4.815;0.0140368938446045
5779;4.816;0.0128075480461121
5780;4.817;0.011049211025238
5781;4.818;0.0109300017356873
5782;4.818;0.0122562050819397
5783;4.819;0.0141113996505737
5784;4.820;0.0156909227371216
5785;4.821;0.0174343585968018
5786;4.822;0.0196173787117004
5787;4.823;0.0211596488952637
5788;4.823;0.0216513872146606
5789;4.824;0.0206157565116882
5790;4.825;0.0189393758773804
5791;4.826;0.0180155038833618
5792;4.827;0.018976628780365
5793;4.828;0.0210851430892944
5794;4.828;0.0231340527534485
5795;4.829;0.0249296426773071
5796;4.830;0.0267177820205688
5797;4.831;0.0278875231742859
5798;4.832;0.0279396772384644
5799;4.833;0.0276193022727966
5800;4.833;0.0284016132354736
5801;4.834;0.0305324792861938
5802;4.835;0.0326111912727356
5803;4.836;0.0336915254592896
5804;4.837;0.0337213277816772
5805;4.838;0.0336542725563049
5806;4.838;0.0331923365592957
5807;4.839;0.0321865081787109
5808;4.840;0.0314712524414063
5809;4.841;0.0319927930831909
5810;4.842;0.0336319208145142
5811;4.843;0.035211443901062
5812;4.843;0.0369474291801453
5813;4.844;0.0392496585845947
5814;4.845;0.0420063734054565
5815;4.846;0.0448897480964661
5816;4.847;0.0473260879516602
5817;4.848;0.049494206905365
5818;4.848;0.0509470701217651
5819;4.849;0.0514760613441467
5820;4.850;0.0516697764396667
5821;4.851;0.0519454479217529
5822;4.852;0.0523850321769714
5823;4.853;0.0523105263710022
5824;4.853;0.0520572066307068
5825;4.854;0.0524371862411499
5826;4.855;0.0537484884262085
5827;4.856;0.0552535057067871
5828;4.857;0.056535005569458
5829;4.858;0.0580176711082458
5830;4.858;0.0596717000007629
5831;4.859;0.0617653131484985
5832;4.860;0.0630691647529602
5833;4.861;0.0634565949440002
5834;4.862;0.0633075833320618
5835;4.863;0.0637322664260864
5836;4.863;0.0658184289932251
5837;4.864;0.0682398676872253
5838;4.865;0.0709071755409241
5839;4.866;0.0734478235244751
5840;4.867;0.0761672854423523
5841;4.868;0.0781789422035217
5842;4.868;0.0788196921348572
5843;4.869;0.0790506601333618
5844;4.870;0.0793859362602234
5845;4.871;0.080205500125885
5846;4.872;0.0808537006378174
5847;4.873;0.0818520784378052
5848;4.873;0.0830739736557007
5849;4.874;0.0842064619064331
5850;4.875;0.0854954123497009
5851;4.876;0.0870823860168457
5852;4.877;0.0894218683242798
5853;4.878;0.0913068652153015
5854;4.878;0.0929161906242371
5855;4.879;0.0941455364227295
5856;4.880;0.0948309898376465
5857;4.881;0.0952929258346558
5858;4.882;0.0955834984779358
5859;4.883;0.0963136553764343
5860;4.883;0.0969618558883667
5861;4.884;0.0978931784629822
5862;4.885;0.0997260212898254
5863;4.886;0.102348625659943
5864;4.887;0.105716288089752
5865;4.888;0.109300017356873
5866;4.888;0.112965703010559
5867;4.889;0.116229057312012
5868;4.890;0.118449330329895
5869;4.891;0.119686126708984
5870;4.892;0.119969248771667
5871;4.893;0.119991600513458
5872;4.893;0.120259821414948
5873;4.894;0.121451914310455
5874;4.895;0.123545527458191
5875;4.896;0.126048922538757
5876;4.897;0.128917396068573
5877;4.898;0.131763517856598
5878;4.898;0.134512782096863
5879;4.899;0.136546790599823
5880;4.900;0.138036906719208
5881;4.901;0.138945877552032
5882;4.902;0.139415264129639
5883;4.903;0.140175223350525
5884;4.903;0.141546130180359
5885;4.904;0.143289566040039
5886;4.905;0.145025551319122
5887;4.906;0.147551298141479
5888;4.907;0.150494277477264
5889;4.908;0.152848660945892
5890;4.908;0.154070556163788
5891;4.909;0.155329704284668
5892;4.910;0.157706439495087
5893;4.911;0.159777700901031
5894;4.912;0.161029398441315
5895;4.913;0.162035226821899
5896;4.913;0.164337456226349
5897;4.914;0.167392194271088
5898;4.915;0.169552862644196
5899;4.916;0.171087682247162
5900;4.917;0.172883272171021
5901;4.918;0.175558030605316
5902;4.918;0.177770853042603
5903;4.919;0.179193913936615
5904;4.920;0.180289149284363
5905;4.921;0.181823968887329
5906;4.922;0.183850526809692
5907;4.923;0.185780227184296
5908;4.923;0.187613070011139
5909;4.924;0.189051032066345
5910;4.925;0.190518796443939
5911;4.926;0.191740691661835
5912;4.927;0.193037092685699
5913;4.928;0.194855034351349
5914;4.928;0.197090208530426
5915;4.929;0.199355185031891
5916;4.930;0.20088255405426
5917;4.931;0.202491879463196
5918;4.932;0.20415335893631
5919;4.933;0.205792486667633
5920;4.933;0.206500291824341
5921;4.934;0.207282602787018
5922;4.935;0.209152698516846
5923;4.936;0.211916863918304
5924;4.937;0.214621424674988
5925;4.938;0.216290354728699
5926;4.938;0.218383967876434
5927;4.939;0.220693647861481
5928;4.940;0.223316252231598
5929;4.941;0.225424766540527
5930;4.942;0.227682292461395
5931;4.943;0.230662524700165
5932;4.943;0.233761966228485
5933;4.944;0.236392021179199
5934;4.945;0.237934291362762
5935;4.946;0.239722430706024
5936;4.947;0.241652131080627
5937;4.948;0.243537127971649
5938;4.948;0.244416296482086
5939;4.949;0.245757400989532
5940;4.950;0.248163938522339
5941;4.951;0.250563025474548
5942;4.952;0.252082943916321
5943;4.953;0.253118574619293
5944;4.953;0.255845487117767
5945;4.954;0.259198248386383
5946;4.955;0.262387096881866
5947;4.956;0.265255570411682
5948;4.957;0.26896595954895
5949;4.958;0.273004174232483
5950;4.958;0.276073813438416
5951;4.959;0.277876853942871
5952;4.960;0.27872622013092
5953;4.961;0.279262661933899
5954;4.962;0.279359519481659
5955;4.963;0.279322266578674
5956;4.963;0.278793275356293
5957;4.964;0.278271734714508
5958;4.965;0.278346240520477
5959;4.966;0.278674066066742
5960;4.967;0.278972089290619
5961;4.968;0.279106199741364
5962;4.968;0.280559062957764
5963;4.969;0.283636152744293
5964;4.970;0.287443399429321
5965;4.971;0.291034579277039
5966;4.972;0.294007360935211
5967;4.973;0.296972692012787
5968;4.973;0.299498438835144
5969;4.974;0.301554799079895
5970;4.975;0.30362606048584
5971;4.976;0.306598842144012
5972;4.977;0.310145318508148
5973;4.978;0.313438475131989
5974;4.978;0.31578540802002
5975;4.979;0.317111611366272
5976;4.980;0.317215919494629
5977;4.981;0.316478312015533
5978;4.982;0.316329300403595
5979;4.983;0.317700207233429
5980;4.983;0.320523977279663
5981;4.984;0.323325395584106
5982;4.985;0.325515866279602
5983;4.986;0.326983630657196
5984;4.987;0.327944755554199
5985;4.988;0.328555703163147
5986;4.988;0.329151749610901
5987;4.989;0.330418348312378
5988;4.990;0.332377851009369
5989;4.991;0.335007905960083
5990;4.992;0.337786972522736
5991;4.993;0.34002959728241
5992;4.993;0.341325998306274
5993;4.994;0.342071056365967
5994;4.995;0.343449413776398
5995;4.996;0.345341861248016
5996;4.997;0.347115099430084
5997;4.998;0.348001718521118
5998;4.998;0.348471105098724
5999;4.999;0.348888337612152
6000;5.000;0.349096953868866
6001;5.001;0.348843634128571
6002;5.002;0.348679721355438
6003;5.003;0.350140035152435
6004;5.003;0.353157520294189
6005;5.004;0.356853008270264
6006;5.005;0.359728932380676
6007;5.006;0.36216527223587
6008;5.007;0.364162027835846
6009;5.008;0.364981591701508
6010;5.008;0.364825129508972
6011;5.009;0.364489853382111
6012;5.010;0.364966690540314
6013;5.011;0.365912914276123
6014;5.012;0.366777181625366
6015;5.013;0.367745757102966
6016;5.013;0.368699431419373
6017;5.014;0.369273126125336
6018;5.015;0.3696009516716
6019;5.016;0.369682908058167
6020;5.017;0.369682908058167
6021;5.018;0.369973480701447
6022;5.018;0.370875000953674
6023;5.019;0.372402369976044
6024;5.020;0.37384033203125
6025;5.021;0.375062227249146
6026;5.022;0.376716256141663
6027;5.023;0.378355383872986
6028;5.023;0.379547476768494
6029;5.024;0.380188226699829
6030;5.025;0.381052494049072
6031;5.026;0.382259488105774
6032;5.027;0.382967293262482
6033;5.028;0.382848083972931
6034;5.028;0.382155179977417
6035;5.029;0.381737947463989
6036;5.030;0.381238758563995
6037;5.031;0.380724668502808
6038;5.032;0.380776822566986
6039;5.033;0.382006168365479
6040;5.033;0.383913516998291
6041;5.034;0.385880470275879
6042;5.035;0.388137996196747
6043;5.036;0.390589237213135
6044;5.037;0.392161309719086
6045;5.038;0.39200484752655
6046;5.038;0.39113312959671
6047;5.039;0.389985740184784
6048;5.040;0.388696789741516
6049;5.041;0.386923551559448
6050;5.042;0.385798513889313
6051;5.043;0.386223196983337
6052;5.043;0.387333333492279
6053;5.044;0.388495624065399
6054;5.045;0.389344990253448
6055;5.046;0.390529632568359
6056;5.047;0.39152055978775
6057;5.048;0.392340123653412
6058;5.048;0.393234193325043
6059;5.049;0.394448637962341
6060;5.050;0.396259129047394
6061;5.051;0.398263335227966
6062;5.052;0.400111079216003
6063;5.053;0.400908291339874
6064;5.053;0.401139259338379
6065;5.054;0.401102006435394
6066;5.055;0.400736927986145
6067;5.056;0.400267541408539
6068;5.057;0.399746000766754
6069;5.058;0.399701297283173
6070;5.058;0.399559736251831
6071;5.059;0.399976968765259
6072;5.060;0.400349497795105
6073;5.061;0.400438904762268
6074;5.062;0.40050595998764
6075;5.063;0.401034951210022
6076;5.063;0.401861965656281
6077;5.064;0.401727855205536
6078;5.065;0.40067732334137
6079;5.066;0.39970874786377
6080;5.067;0.399298965930939
6081;5.068;0.398539006710052
6082;5.068;0.397518277168274
6083;5.069;0.396251678466797
6084;5.070;0.395610928535461
6085;5.071;0.395111739635468
6086;5.072;0.394992530345917
6087;5.073;0.3957599401474
6088;5.073;0.397130846977234
6089;5.074;0.399038195610046
6090;5.075;0.400930643081665
6091;5.076;0.402443110942841
6092;5.077;0.402942299842834
6093;5.078;0.402718782424927
6094;5.078;0.402003526687622
6095;5.079;0.400945544242859
6096;5.080;0.399962067604065
6097;5.081;0.399284064769745
6098;5.082;0.398993492126465
6099;5.083;0.397838652133942
6100;5.083;0.396452844142914
6101;5.084;0.395454466342926
6102;5.085;0.395089387893677
6103;5.086;0.394895672798157
6104;5.087;0.394612550735474
6105;5.088;0.394992530345917
6106;5.088;0.394731760025024
6107;5.089;0.39307028055191
6108;5.090;0.390417873859406
6109;5.091;0.388495624065399
6110;5.092;0.38783997297287
6111;5.093;0.387437641620636
6112;5.093;0.387787818908691
6113;5.094;0.389225780963898
6114;5.095;0.390991568565369
6115;5.096;0.391721725463867
6116;5.097;0.391475856304169
6117;5.098;0.391125679016113
6118;5.098;0.390976667404175
6119;5.099;0.390462577342987
6120;5.100;0.390224158763885
6121;5.101;0.390514731407166
6122;5.102;0.391185283660889
6123;5.103;0.392280519008636
6124;5.103;0.393129885196686
6125;5.104;0.394009053707123
6126;5.105;0.393763184547424
6127;5.106;0.393174588680267
6128;5.107;0.39207935333252
6129;5.108;0.390373170375824
6130;5.108;0.388376414775848
6131;5.109;0.386685132980347
6132;5.110;0.386126339435577
6133;5.111;0.385604798793793
6134;5.112;0.385165214538574
6135;5.113;0.38503110408783
6136;5.113;0.385642051696777
6137;5.114;0.385947525501251
6138;5.115;0.385135412216187
6139;5.116;0.38408488035202
6140;5.117;0.382959842681885
6141;5.118;0.381931662559509
6142;5.118;0.380262732505798
6143;5.119;0.378735363483429
6144;5.120;0.37761777639389
6145;5.121;0.376611948013306
6146;5.122;0.375635921955109
6147;5.123;0.374853610992432
6148;5.123;0.374786555767059
6149;5.124;0.374592840671539
6150;5.125;0.374384224414825
6151;5.126;0.373601913452148
6152;5.127;0.372819602489471
6153;5.128;0.371895730495453
6154;5.128;0.371165573596954
6155;5.129;0.37086009979248
6156;5.130;0.370427966117859
6157;5.131;0.370070338249207
6158;5.132;0.369325280189514
6159;5.133;0.368610024452209
6160;5.133;0.367380678653717
6161;5.134;0.365659594535828
6162;5.135;0.363789498806
6163;5.136;0.36216527223587
6164;5.137;0.360280275344849
6165;5.138;0.357478857040405
6166;5.138;0.354602932929993
6167;5.139;0.352732837200165
6168;5.140;0.3519207239151
6169;5.141;0.350974500179291
6170;5.142;0.350534915924072
6171;5.143;0.350683927536011
6172;5.143;0.351414084434509
6173;5.144;0.352486968040466
6174;5.145;0.353530049324036
6175;5.146;0.354751944541931
6176;5.147;0.355131924152374
6177;5.148;0.355057418346405
6178;5.148;0.35422295331955
6179;5.149;0.352382659912109
6180;5.150;0.350497663021088
6181;5.151;0.349059700965881
6182;5.152;0.348478555679321
6183;5.153;0.347577035427094
6184;5.153;0.346079468727112
6185;5.154;0.344574451446533
6186;5.155;0.343672931194305
6187;5.156;0.343345105648041
6188;5.157;0.343196094036102
6189;5.158;0.343345105648041
6190;5.158;0.343881547451019
6191;5.159;0.344008207321167
6192;5.160;0.34245103597641
6193;5.161;0.34002959728241
6194;5.162;0.3376305103302
6195;5.163;0.336021184921265
6196;5.163;0.334411859512329
6197;5.164;0.333033502101898
6198;5.165;0.333115458488464
6199;5.166;0.334165990352631
6200;5.167;0.335216522216797
6201;5.168;0.334993004798889
6202;5.168;0.334188342094421
6203;5.169;0.332973897457123
6204;5.170;0.331073999404907
6205;5.171;0.32845139503479
6206;5.172;0.326208770275116
6207;5.173;0.324621796607971
6208;5.173;0.323750078678131
6209;5.174;0.323392450809479
6210;5.175;0.323027372360229
6211;5.176;0.322289764881134
6212;5.177;0.320844352245331
6213;5.178;0.319674611091614
6214;5.178;0.318862497806549
6215;5.179;0.31810998916626
6216;5.180;0.317290425300598
6217;5.181;0.31665712594986
6218;5.182;0.315606594085693
6219;5.183;0.313617289066315
6220;5.183;0.310882925987244
6221;5.184;0.308223068714142
6222;5.185;0.305674970149994
6223;5.186;0.303134322166443
6224;5.187;0.301830470561981
6225;5.188;0.301651656627655
6226;5.188;0.30171126127243
6227;5.189;0.301524996757507
6228;5.190;0.301659107208252
6229;5.191;0.302426517009735
6230;5.192;0.302448868751526
6231;5.193;0.301919877529144
6232;5.193;0.301472842693329
6233;5.194;0.300988554954529
6234;5.195;0.300154089927673
6235;5.196;0.298850238323212
6236;5.197;0.298038125038147
6237;5.198;0.297620892524719
6238;5.198;0.297807157039642
6239;5.199;0.298395752906799
6240;5.200;0.298626720905304
6241;5.201;0.297516584396362
6242;5.202;0.29473751783371
6243;5.203;0.291913747787476
6244;5.203;0.289462506771088
6245;5.204;0.287711620330811
6246;5.205;0.286586582660675
6247;5.206;0.28672069311142
6248;5.207;0.288277864456177
6249;5.208;0.289514660835266
6250;5.208;0.289589166641235
6251;5.209;0.288352370262146
6252;5.210;0.286728143692017
6253;5.211;0.284850597381592
6254;5.212;0.282570719718933
6255;5.213;0.280179083347321
6256;5.213;0.278301537036896
6257;5.214;0.277191400527954
6258;5.215;0.276759266853333
6259;5.216;0.276848673820496
6260;5.217;0.277012586593628
6261;5.218;0.277027487754822
6262;5.218;0.276140868663788
6263;5.219;0.274524092674255
6264;5.220;0.272415578365326
6265;5.221;0.269897282123566
6266;5.222;0.267080962657928
6267;5.223;0.264108180999756
6268;5.223;0.261500477790833
6269;5.224;0.259362161159515
6270;5.225;0.257223844528198
6271;5.226;0.255584716796875
6272;5.227;0.255025923252106
6273;5.228;0.255286693572998
6274;5.228;0.255607068538666
6275;5.229;0.255830585956573
6276;5.230;0.256657600402832
6277;5.231;0.258050858974457
6278;5.232;0.259153544902802
6279;5.233;0.259488821029663
6280;5.233;0.259272754192352
6281;5.234;0.258930027484894
6282;5.235;0.258423388004303
6283;5.236;0.257283449172974
6284;5.237;0.255003571510315
6285;5.238;0.252425670623779
6286;5.238;0.250168144702911
6287;5.239;0.248424708843231
6288;5.240;0.246502459049225
6289;5.241;0.244170427322388
6290;5.242;0.242121517658234
6291;5.243;0.240229070186615
6292;5.243;0.238843262195587
6293;5.244;0.237487256526947
6294;5.245;0.236555933952332
6295;5.246;0.235982239246368
6296;5.247;0.235475599765778
6297;5.248;0.235512852668762
6298;5.248;0.235885381698608
6299;5.249;0.236384570598602
6300;5.250;0.236339867115021
6301;5.251;0.235788524150848
6302;5.252;0.235475599765778
6303;5.253;0.235326588153839
6304;5.253;0.234514474868774
6305;5.254;0.233031809329987
6306;5.255;0.231057405471802
6307;5.256;0.229224562644958
6308;5.257;0.227689743041992
6309;5.258;0.22619217634201
6310;5.258;0.22551417350769
6311;5.259;0.225469470024109
6312;5.260;0.22616982460022
6313;5.261;0.226482748985291
6314;5.262;0.226445496082306
6315;5.263;0.226661562919617
6316;5.263;0.226870179176331
6317;5.264;0.226154923439026
6318;5.265;0.224187970161438
6319;5.266;0.222466886043549
6320;5.267;0.221326947212219
6321;5.268;0.219635665416718
6322;5.268;0.21660327911377
6323;5.269;0.213243067264557
6324;5.270;0.210613012313843
6325;5.271;0.208586454391479
6326;5.272;0.206492841243744
6327;5.273;0.204853713512421
6328;5.273;0.204265117645264
6329;5.274;0.204652547836304
6330;5.275;0.205338001251221
6331;5.276;0.205643475055695
6332;5.277;0.205658376216888
6333;5.278;0.205740332603455
6334;5.278;0.205963850021362
6335;5.279;0.206448137760162
6336;5.280;0.207014381885529
6337;5.281;0.207863748073578
6338;5.282;0.208444893360138
6339;5.283;0.208660960197449
6340;5.283;0.208631157875061
6341;5.284;0.207886099815369
6342;5.285;0.206328928470612
6343;5.286;0.203996896743774
6344;5.287;0.202424824237823
6345;5.288;0.200964510440826
6346;5.288;0.198811292648315
6347;5.289;0.195868313312531
6348;5.290;0.193029642105103
6349;5.291;0.190824270248413
6350;5.292;0.188522040843964
6351;5.293;0.18639862537384
6352;5.293;0.185012817382813
6353;5.294;0.184938311576843
6354;5.295;0.185608863830566
6355;5.296;0.18591433763504
6356;5.297;0.185348093509674
6357;5.298;0.184193253517151
6358;5.298;0.182978808879852
6359;5.299;0.181831419467926
6360;5.300;0.180870294570923
6361;5.301;0.180706381797791
6362;5.302;0.181339681148529
6363;5.303;0.181935727596283
6364;5.303;0.182278454303741
6365;5.304;0.182494521141052
6366;5.305;0.182189047336578
6367;5.306;0.181145966053009
6368;5.307;0.17961859703064
6369;5.308;0.178471207618713
6370;5.308;0.177495181560516
6371;5.309;0.176079571247101
6372;5.310;0.174142420291901
6373;5.311;0.171966850757599
6374;5.312;0.169582664966583
6375;5.313;0.167436897754669
6376;5.313;0.16581267118454
6377;5.314;0.164829194545746
6378;5.315;0.165045261383057
6379;5.316;0.165961682796478
6380;5.317;0.167228281497955
6381;5.318;0.168077647686005
6382;5.318;0.16804039478302
6383;5.319;0.167727470397949
6384;5.320;0.166513025760651
6385;5.321;0.16474723815918
6386;5.322;0.162437558174133
6387;5.323;0.159978866577148
6388;5.323;0.157445669174194
6389;5.324;0.15510618686676
6390;5.325;0.15384703874588
6391;5.326;0.153504312038422
6392;5.327;0.153221189975739
6393;5.328;0.152282416820526
6394;5.328;0.151656568050385
6395;5.329;0.150948762893677
6396;5.330;0.150248408317566
6397;5.331;0.149033963680267
6398;5.332;0.148452818393707
6399;5.333;0.148780643939972
6400;5.333;0.149086117744446
6401;5.334;0.14922022819519
6402;5.335;0.148527324199677
6403;5.336;0.148110091686249
6404;5.337;0.147730112075806
6405;5.338;0.147052109241486
6406;5.338;0.146463513374329
6407;5.339;0.14602392911911
6408;5.340;0.146247446537018
6409;5.341;0.14650821685791
6410;5.342;0.146768987178802
6411;5.343;0.146880745887756
6412;5.343;0.146619975566864
6413;5.344;0.145807862281799
6414;5.345;0.144772231578827
6415;5.346;0.14369934797287
6416;5.347;0.142581760883331
6417;5.348;0.142134726047516
6418;5.348;0.142365694046021
6419;5.349;0.142604112625122
6420;5.350;0.141099095344543
6421;5.351;0.138193368911743
6422;5.352;0.135071575641632
6423;5.353;0.132814049720764
6424;5.353;0.130929052829742
6425;5.354;0.129565596580505
6426;5.355;0.129297375679016
6427;5.356;0.129997730255127
6428;5.357;0.131160020828247
6429;5.358;0.131651759147644
6430;5.358;0.132158398628235
6431;5.359;0.13318657875061
6432;5.360;0.134944915771484
6433;5.361;0.136300921440125
6434;5.362;0.13665109872818
6435;5.363;0.136092305183411
6436;5.363;0.1349076628685
6437;5.364;0.132940709590912
6438;5.365;0.130131840705872
6439;5.366;0.128023326396942
6440;5.367;0.12669712305069
6441;5.368;0.126004219055176
6442;5.368;0.124998390674591
6443;5.369;0.124551355838776
6444;5.370;0.125817954540253
6445;5.371;0.127747654914856
6446;5.372;0.128984451293945
6447;5.373;0.128403306007385
6448;5.373;0.12718141078949
6449;5.374;0.125326216220856
6450;5.375;0.122308731079102
6451;5.376;0.118866562843323
6452;5.377;0.116616487503052
6453;5.378;0.116728246212006
6454;5.378;0.117547810077667
6455;5.379;0.118382275104523
6456;5.380;0.119216740131378
6457;5.381;0.119984149932861
6458;5.382;0.12032687664032
6459;5.383;0.119961798191071
6460;5.383;0.119447708129883
6461;5.384;0.118590891361237
6462;5.385;0.117167830467224
6463;5.386;0.115357339382172
6464;5.387;0.113748013973236
6465;5.388;0.112168490886688
6466;5.388;0.11049211025238
6467;5.389;0.108435750007629
6468;5.390;0.106923282146454
6469;5.391;0.105984508991241
6470;5.392;0.104993581771851
6471;5.393;0.103428959846497
6472;5.393;0.101916491985321
6473;5.394;0.101193785667419
6474;5.395;0.10044127702713
6475;5.396;0.0993162393569946
6476;5.397;0.0979006290435791
6477;5.398;0.097423791885376
6478;5.398;0.097520649433136
6479;5.399;0.0973120331764221
6480;5.400;0.0968724489212036
6481;5.401;0.0963136553764343
6482;5.402;0.0957772135734558
6483;5.403;0.0945106148719788
6484;5.403;0.0929981470108032
6485;5.404;0.0925660133361816
6486;5.405;0.0931322574615479
6487;5.406;0.0935420393943787
6488;5.407;0.0933632254600525
6489;5.408;0.093415379524231
6490;5.408;0.0935792922973633
6491;5.409;0.0929161906242371
6492;5.410;0.0904574990272522
6493;5.411;0.0878870487213135
6494;5.412;0.0860169529914856
6495;5.413;0.0840947031974792
6496;5.413;0.0822097063064575
6497;5.414;0.0809505581855774
6498;5.415;0.0816807150840759
6499;5.416;0.0831335783004761
6500;5.417;0.0845640897750854
6501;5.418;0.0865906476974487
6502;5.418;0.0881478190422058
6503;5.419;0.0881478190422058
6504;5.420;0.0860691070556641
6505;5.421;0.0834539532661438
6506;5.422;0.0814497470855713
6507;5.423;0.0801384449005127
6508;5.423;0.0797510147094727
6509;5.424;0.0798553228378296
6510;5.425;0.0800415873527527
6511;5.426;0.0800341367721558
6512;5.427;0.079713761806488
6513;5.428;0.0783279538154602
6514;5.428;0.0755712389945984
6515;5.429;0.0729560852050781
6516;5.430;0.0714734196662903
6517;5.431;0.0706613063812256
6518;5.432;0.0699087977409363
6519;5.433;0.0696927309036255
6520;5.433;0.0704079866409302
6521;5.434;0.0711977481842041
6522;5.435;0.0716820359230042
6523;5.436;0.0723302364349365
6524;5.437;0.0726655125617981
6525;5.438;0.0725165009498596
6526;5.438;0.0721439719200134
6527;5.439;0.0724121928215027
6528;5.440;0.0727325677871704
6529;5.441;0.0726133584976196
6530;5.442;0.0724419951438904
6531;5.443;0.072188675403595
6532;5.443;0.0721290707588196
6533;5.444;0.0719055533409119
6534;5.445;0.0720471143722534
6535;5.446;0.0721141695976257
6536;5.447;0.0717565417289734
6537;5.448;0.0716671347618103
6538;5.448;0.0715330243110657
6539;5.449;0.070720911026001
6540;5.450;0.0687316060066223
6541;5.451;0.0661835074424744
6542;5.452;0.0640228390693665
6543;5.453;0.0614598393440247
6544;5.453;0.0588893890380859
6545;5.454;0.0574737787246704
6546;5.455;0.0575855374336243
6547;5.456;0.0584572553634644
6548;5.457;0.0590309500694275
6549;5.458;0.0593885779380798
6550;5.458;0.0597834587097168
6551;5.459;0.0597313046455383
6552;5.460;0.0592619180679321
6553;5.461;0.0587552785873413
6554;5.462;0.0587776303291321
6555;5.463;0.0589117407798767
6556;5.463;0.0585019588470459
6557;5.464;0.0576302409172058
6558;5.465;0.0566020607948303
6559;5.466;0.0555068254470825
6560;5.467;0.0538229942321777
6561;5.468;0.0525563955307007
6562;5.468;0.0526085495948792
6563;5.469;0.0534281134605408
6564;5.470;0.0543296337127686
6565;5.471;0.0547394156455994
6566;5.472;0.0553801655769348
6567;5.473;0.056043267250061
6568;5.473;0.0563040375709534
6569;5.474;0.0561177730560303
6570;5.475;0.0549182295799255
6571;5.476;0.0532940030097961
6572;5.477;0.0520572066307068
6573;5.478;0.0514239072799683
6574;5.478;0.0507459044456482
6575;5.479;0.0499933958053589
6576;5.480;0.0497624278068542
6577;5.481;0.0501051545143127
6578;5.482;0.0500604510307312
6579;5.483;0.0494793057441711
6580;5.483;0.0489577651023865
6581;5.484;0.0480711460113525
6582;5.485;0.047050416469574
6583;5.486;0.04606693983078
6584;5.487;0.0455975532531738
6585;5.488;0.0456646084785461
6586;5.488;0.0459030270576477
6587;5.489;0.0463947653770447
6588;5.490;0.0463053584098816
6589;5.491;0.0456571578979492
6590;5.492;0.0452399253845215
6591;5.493;0.0453144311904907
6592;5.493;0.04567950963974
6593;5.494;0.0462532043457031
6594;5.495;0.047340989112854
6595;5.496;0.0485330820083618
6596;5.497;0.0485777854919434
6597;5.498;0.0474303960800171
6598;5.498;0.0453442335128784
6599;5.499;0.0435709953308105
6600;5.500;0.042550265789032
6601;5.501;0.0423341989517212
6602;5.502;0.0423416495323181
6603;5.503;0.0419542193412781
6604;5.503;0.0417754054069519
6605;5.504;0.0412911176681519
6606;5.505;0.0401511788368225
6607;5.506;0.0387206673622131
6608;5.507;0.03766268491745
6609;5.508;0.0378191471099854
6610;5.508;0.0386163592338562
6611;5.509;0.0396817922592163
6612;5.510;0.0411272048950195
6613;5.511;0.0426098704338074
6614;5.512;0.0439807772636414
6615;5.513;0.0441223382949829
6616;5.513;0.0428333878517151
6617;5.514;0.0410601496696472
6618;5.515;0.0394284725189209
6619;5.516;0.0376924872398376
6620;5.517;0.0356584787368774
6621;5.518;0.0341460108757019
6622;5.518;0.0338181853294373
6623;5.519;0.0336989760398865
6624;5.520;0.0328347086906433
6625;5.521;0.0316724181175232
6626;5.522;0.0309869647026062
6627;5.523;0.0308379530906677
6628;5.523;0.0305250287055969
6629;5.524;0.0303536653518677
6630;5.525;0.0305026769638062
6631;5.526;0.030815601348877
6632;5.527;0.0309422612190247
6633;5.528;0.0303983688354492
6634;5.528;0.0296533107757568
6635;5.529;0.0280216336250305
6636;5.530;0.0258460640907288
6637;5.531;0.0240206718444824
6638;5.532;0.02317875623703
6639;5.533;0.0233426690101624
6640;5.533;0.0233873724937439
6641;5.534;0.0241026282310486
6642;5.535;0.0261366367340088
6643;5.536;0.0286251306533813
6644;5.537;0.0296235084533691
6645;5.538;0.0289231538772583
6646;5.538;0.0281408429145813
6647;5.539;0.028073787689209
6648;5.540;0.0281035900115967
6649;5.541;0.0274628400802612
6650;5.542;0.0268891453742981
6651;5.543;0.0260397791862488
6652;5.543;0.0251531600952148
6653;5.544;0.0237151980400085
6654;5.545;0.0218003988265991
6655;5.546;0.0197514891624451
6656;5.547;0.0182390213012695
6657;5.548;0.0185221433639526
6658;5.548;0.0194460153579712
6659;5.549;0.0200346112251282
6660;5.550;0.0200346112251282
6661;5.551;0.020347535610199
6662;5.552;0.0208914279937744
6663;5.553;0.0207424163818359
6664;5.553;0.0198706984519958
6665;5.554;0.0191107392311096
6666;5.555;0.0190958380699158
6667;5.556;0.0191852450370789
6668;5.557;0.0186711549758911
6669;5.558;0.0176280736923218
6670;5.558;0.0166445970535278
6671;5.559;0.0158101320266724
6672;5.560;0.0145882368087769
6673;5.561;0.0133290886878967
6674;5.562;0.0126883387565613
6675;5.563;0.0132843852043152
6676;5.563;0.0146850943565369
6677;5.564;0.0169724225997925
6678;5.565;0.0192970037460327
6679;5.566;0.0213161110877991
6680;5.567;0.022299587726593
6681;5.568;0.0225529074668884
6682;5.568;0.02317875623703
6683;5.569;0.0235959887504578
6684;5.570;0.0245422124862671
6685;5.571;0.0246912240982056
6686;5.572;0.0247880816459656
6687;5.573;0.0241175293922424
6688;5.573;0.0221803784370422
6689;5.574;0.0194460153579712
6690;5.575;0.0163987278938293
6691;5.576;0.0144988298416138
6692;5.577;0.0134482979774475
6693;5.578;0.0130012631416321
6694;5.578;0.0122189521789551
6695;5.579;0.0115782022476196
6696;5.580;0.0111088156700134
6697;5.581;0.0116974115371704
6698;5.582;0.0125318765640259
6699;5.583;0.0128000974655151
6700;5.583;0.013008713722229
6701;5.584;0.0131279230117798
6702;5.585;0.0133588910102844
6703;5.586;0.0124052166938782
6704;5.587;0.0111311674118042
6705;5.588;0.0104233622550964
6706;5.588;0.0102370977401733
6707;5.589;0.0100433826446533
6708;5.590;0.0095069408416748
6709;5.591;0.00946223735809326
6710;5.592;0.00942498445510864
6711;5.593;0.00946968793869019
6712;5.593;0.00901520252227783
6713;5.594;0.00827014446258545
6714;5.595;0.00751018524169922
6715;5.596;0.00657886266708374
6716;5.597;0.0060349702835083
6717;5.598;0.00593066215515137
6718;5.598;0.00696629285812378
6719;5.599;0.00869482755661011
6720;5.600;0.0104159116744995
6721;5.601;0.0117868185043335
6722;5.602;0.0127032399177551
6723;5.603;0.012814998626709
6724;5.603;0.012129545211792
6725;5.604;0.0107958912849426
6726;5.605;0.00930577516555786
6727;5.606;0.00784546136856079
6728;5.607;0.00640004873275757
6729;5.608;0.00538676977157593
6730;5.608;0.00477582216262817
6731;5.609;0.0052526593208313
6732;5.610;0.00631809234619141
6733;5.611;0.00725686550140381
6734;5.612;0.00810623168945313
6735;5.613;0.00893324613571167
6736;5.613;0.010073184967041
6737;5.614;0.0102370977401733
6738;5.615;0.00954419374465942
6739;5.616;0.00894069671630859
6740;5.617;0.00871717929840088
6741;5.618;0.00821053981781006
6742;5.618;0.00639259815216064
6743;5.619;0.00458955764770508
6744;5.620;0.00350922346115112
6745;5.621;0.00243633985519409
6746;5.622;0.000491738319396973
6747;5.623;-0.00123679637908936
6748;5.623;-0.000894069671630859
6749;5.624;0.00095367431640625
6750;5.625;0.00295788049697876
6751;5.626;0.00420212745666504
6752;5.627;0.00544637441635132
6753;5.628;0.00660866498947144
6754;5.628;0.00671297311782837
6755;5.629;0.00517815351486206
6756;5.630;0.00285357236862183
6757;5.631;0.00141561031341553
6758;5.632;0.00100582838058472
6759;5.633;0.000886619091033936
6760;5.633;0.000804662704467773
6761;5.634;0.00115483999252319
6762;5.635;0.00196695327758789
6763;5.636;0.00273436307907104
6764;5.637;0.00285357236862183
6765;5.638;0.00236928462982178
6766;5.638;0.00139325857162476
6767;5.639;0.000119209289550781
6768;5.640;-0.00146776437759399
6769;5.641;-0.00324845314025879
6770;5.642;-0.00425428152084351
6771;5.643;-0.00455975532531738
6772;5.643;-0.00458210706710815
6773;5.644;-0.0047534704208374
6774;5.645;-0.00518560409545898
6775;5.646;-0.00520050525665283
6776;5.647;-0.00543147325515747
6777;5.648;-0.00549852848052979
6778;5.648;-0.00552833080291748
6779;5.649;-0.00558793544769287
6780;5.650;-0.00563263893127441
6781;5.651;-0.00575929880142212
6782;5.652;-0.00578165054321289
6783;5.653;-0.00598281621932983
6784;5.653;-0.00642240047454834
6785;5.654;-0.00662356615066528
6786;5.655;-0.00614672899246216
6787;5.656;-0.00538676977157593
6788;5.657;-0.00465661287307739
6789;5.658;-0.00397861003875732
6790;5.658;-0.00274926424026489
6791;5.659;-0.00118464231491089
6792;5.660;-0.000633299350738525
6793;5.661;-0.00124424695968628
6794;5.662;-0.00223517417907715
6795;5.663;-0.0028759241104126
6796;5.663;-0.00356137752532959
6797;5.664;-0.00447779893875122
6798;5.665;-0.00476092100143433
6799;5.666;-0.00429898500442505
6800;5.667;-0.00403821468353271
6801;5.668;-0.00419467687606812
6802;5.668;-0.00435858964920044
6803;5.669;-0.00452995300292969
6804;5.670;-0.00473856925964355
6805;5.671;-0.00514835119247437
6806;5.672;-0.00517815351486206
6807;5.673;-0.0052228569984436
6808;5.673;-0.00564754009246826
6809;5.674;-0.00626593828201294
6810;5.675;-0.00692903995513916
6811;5.676;-0.00775605440139771
6812;5.677;-0.00905245542526245
6813;5.678;-0.0109151005744934
6814;5.678;-0.0126808881759644
6815;5.679;-0.0137686729431152
6816;5.680;-0.0138729810714722
6817;5.681;-0.0129416584968567
6818;5.682;-0.0112876296043396
6819;5.683;-0.0087544322013855
6820;5.683;-0.00628829002380371
6821;5.684;-0.0049397349357605
6822;5.685;-0.00515580177307129
6823;5.686;-0.00640004873275757
6824;5.687;-0.00799447298049927
6825;5.688;-0.00976771116256714
6826;5.688;-0.0111982226371765
6827;5.689;-0.0114589929580688
6828;5.690;-0.0102445483207703
6829;5.691;-0.00832974910736084
6830;5.692;-0.00673532485961914
6831;5.693;-0.00616908073425293
6832;5.693;-0.00581890344619751
6833;5.694;-0.00504404306411743
6834;5.695;-0.00455230474472046
6835;5.696;-0.00496953725814819
6836;5.697;-0.00642240047454834
6837;5.698;-0.00752508640289307
6838;5.698;-0.00853091478347778
6839;5.699;-0.0100508332252502
6840;5.700;-0.0116303563117981
6841;5.701;-0.0125020742416382
6842;5.702;-0.0122934579849243
6843;5.703;-0.0118836760520935
6844;5.703;-0.0115185976028442
6845;5.704;-0.0113993883132935
6846;5.705;-0.011146068572998
6847;5.706;-0.0111088156700134
6848;5.707;-0.0111386179924011
6849;5.708;-0.011540949344635
6850;5.708;-0.0121891498565674
6851;5.709;-0.0127479434013367
6852;5.710;-0.0136867165565491
6853;5.711;-0.0144094228744507
6854;5.712;-0.0149980187416077
6855;5.713;-0.0150799751281738
6856;5.713;-0.0150725245475769
6857;5.714;-0.0150278210639954
6858;5.715;-0.0149905681610107
6859;5.716;-0.014960765838623
6860;5.717;-0.0141933560371399
6861;5.718;-0.0128820538520813
6862;5.718;-0.0117197632789612
6863;5.719;-0.0109821557998657
6864;5.720;-0.00996142625808716
6865;5.721;-0.00907480716705322
6866;5.722;-0.00949203968048096
6867;5.723;-0.0112056732177734
6868;5.723;-0.0128298997879028
6869;5.724;-0.0142008066177368
6870;5.725;-0.0155270099639893
6871;5.726;-0.0162795186042786
6872;5.727;-0.0159665942192078
6873;5.728;-0.0144243240356445
6874;5.728;-0.0127926468849182
6875;5.729;-0.0113546848297119
6876;5.730;-0.0106245279312134
6877;5.731;-0.0105947256088257
6878;5.732;-0.010564923286438
6879;5.733;-0.0108852982521057
6880;5.733;-0.0115036964416504
6881;5.734;-0.0123754143714905
6882;5.735;-0.0131428241729736
6883;5.736;-0.0135600566864014
6884;5.737;-0.0137984752655029
6885;5.738;-0.0140219926834106
6886;5.738;-0.0141635537147522
6887;5.739;-0.0143125653266907
6888;5.740;-0.0143349170684814
6889;5.741;-0.0145137310028076
6890;5.742;-0.0154599547386169
6891;5.743;-0.0163465738296509
6892;5.743;-0.0167638063430786
6893;5.744;-0.0164732336997986
6894;5.745;-0.0160187482833862
6895;5.746;-0.0157430768013
6896;5.747;-0.015556812286377
6897;5.748;-0.0153854489326477
6898;5.748;-0.0153183937072754
6899;5.749;-0.0160709023475647
6900;5.750;-0.0170990824699402
6901;5.751;-0.0180080533027649
6902;5.752;-0.0179484486579895
6903;5.753;-0.0180378556251526
6904;5.753;-0.018388032913208
6905;5.754;-0.0182464718818665
6906;5.755;-0.017605721950531
6907;5.756;-0.0161975622177124
6908;5.757;-0.0153481960296631
6909;5.758;-0.0149458646774292
6910;5.758;-0.0156164169311523
6911;5.759;-0.0174716114997864
6912;5.760;-0.0202804803848267
6913;5.761;-0.0242888927459717
6914;5.762;-0.0282302498817444
6915;5.763;-0.0312924385070801
6916;5.763;-0.0318139791488647
6917;5.764;-0.0303834676742554
6918;5.765;-0.0281035900115967
6919;5.766;-0.0258833169937134
6920;5.767;-0.0237822532653809
6921;5.768;-0.0214725732803345
6922;5.768;-0.0198334455490112
6923;5.769;-0.0190958380699158
6924;5.770;-0.0191330909729004
6925;5.771;-0.0190883874893188
6926;5.772;-0.0187009572982788
6927;5.773;-0.0181570649147034
6928;5.773;-0.0179409980773926
6929;5.774;-0.0180825591087341
6930;5.775;-0.0184401869773865
6931;5.776;-0.0186190009117126
6932;5.777;-0.0189989805221558
6933;5.778;-0.0197738409042358
6934;5.778;-0.0211745500564575
6935;5.779;-0.0226572155952454
6936;5.780;-0.0236108899116516
6937;5.781;-0.024646520614624
6938;5.782;-0.0260695815086365
6939;5.783;-0.0274628400802612
6940;5.783;-0.0279098749160767
6941;5.784;-0.0276714563369751
6942;5.785;-0.0275894999504089
6943;5.786;-0.027194619178772
6944;5.787;-0.0255703926086426
6945;5.788;-0.0230967998504639
6946;5.788;-0.0206530094146729
6947;5.789;-0.0189691781997681
6948;5.790;-0.017799437046051
6949;5.791;-0.0172629952430725
6950;5.792;-0.0176504254341125
6951;5.793;-0.019170343875885
6952;5.793;-0.0210702419281006
6953;5.794;-0.0228509306907654
6954;5.795;-0.023968517780304
6955;5.796;-0.0244677066802979
6956;5.797;-0.0241845846176147
6957;5.798;-0.0238493084907532
6958;5.798;-0.0240355730056763
6959;5.799;-0.0244379043579102
6960;5.800;-0.0247210264205933
6961;5.801;-0.0245943665504456
6962;5.802;-0.0252500176429749
6963;5.803;-0.0257641077041626
6964;5.803;-0.0257492065429688
6965;5.804;-0.0246614217758179
6966;5.805;-0.0232234597206116
6967;5.806;-0.0222623348236084
6968;5.807;-0.0216066837310791
6969;5.808;-0.0212937593460083
6970;5.808;-0.0210106372833252
6971;5.809;-0.0207424163818359
6972;5.810;-0.0209212303161621
6973;5.811;-0.0213384628295898
6974;5.812;-0.0216886401176453
6975;5.813;-0.0221431255340576
6976;5.813;-0.0228583812713623
6977;5.814;-0.0238940119743347
6978;5.815;-0.0241994857788086
6979;5.816;-0.0239834189414978
6980;5.817;-0.0236853957176208
6981;5.818;-0.0235512852668762
6982;5.818;-0.0235065817832947
6983;5.819;-0.0234693288803101
6984;5.820;-0.0237822532653809
6985;5.821;-0.0249966979026794
6986;5.822;-0.0269860029220581
6987;5.823;-0.0282973051071167
6988;5.823;-0.0281408429145813
6989;5.824;-0.0272318720817566
6990;5.825;-0.0267550349235535
6991;5.826;-0.026412308216095
6992;5.827;-0.0256747007369995
6993;5.828;-0.0251680612564087
6994;5.828;-0.0252425670623779
6995;5.829;-0.0253692269325256
6996;5.830;-0.025041401386261
6997;5.831;-0.0243633985519409
6998;5.832;-0.0240355730056763
6999;5.833;-0.0238716602325439
7000;5.833;-0.0237599015235901
7001;5.834;-0.0238269567489624
7002;5.835;-0.0242963433265686
7003;5.836;-0.0248849391937256
7004;5.837;-0.0247210264205933
7005;5.838;-0.0239834189414978
7006;5.838;-0.023961067199707
7007;5.839;-0.024840235710144
7008;5.840;-0.0253394246101379
7009;5.841;-0.0249966979026794
7010;5.842;-0.0245049595832825
7011;5.843;-0.0250861048698425
7012;5.843;-0.025726854801178
7013;5.844;-0.0260919332504272
7014;5.845;-0.0265240669250488
7015;5.846;-0.0270232558250427
7016;5.847;-0.0275149941444397
7017;5.848;-0.0273659825325012
7018;5.848;-0.0269487500190735
7019;5.849;-0.0261291861534119
7020;5.850;-0.0247061252593994
7021;5.851;-0.0234991312026978
7022;5.852;-0.02259761095047
7023;5.853;-0.0222921371459961
7024;5.853;-0.0221654772758484
7025;5.854;-0.0223740935325623
7026;5.855;-0.0232681632041931
7027;5.856;-0.0242888927459717
7028;5.857;-0.0251680612564087
7029;5.858;-0.0257045030593872
7030;5.858;-0.0267326831817627
7031;5.859;-0.0277981162071228
7032;5.860;-0.028558075428009
7033;5.861;-0.0287890434265137
7034;5.862;-0.0290200114250183
7035;5.863;-0.0287815928459167
7036;5.863;-0.0279247760772705
7037;5.864;-0.0272393226623535
7038;5.865;-0.0269636511802673
7039;5.866;-0.0271797180175781
7040;5.867;-0.0274255871772766
7041;5.868;-0.0286772847175598
7042;5.868;-0.0302642583847046
7043;5.869;-0.0313594937324524
7044;5.870;-0.0316649675369263
7045;5.871;-0.0313445925712585
7046;5.872;-0.031106173992157
7047;5.873;-0.0306665897369385
7048;5.873;-0.0305846333503723
7049;5.874;-0.0308528542518616
7050;5.875;-0.0313818454742432
7051;5.876;-0.031694769859314
7052;5.877;-0.0311434268951416
7053;5.878;-0.0295937061309814
7054;5.878;-0.027775764465332
7055;5.879;-0.0266209244728088
7056;5.880;-0.0264793634414673
7057;5.881;-0.0278055667877197
7058;5.882;-0.0303760170936584
7059;5.883;-0.0338554382324219
7060;5.883;-0.036485493183136
7061;5.884;-0.0377148389816284
7062;5.885;-0.0377893447875977
7063;5.886;-0.0372603535652161
7064;5.887;-0.036291778087616
7065;5.888;-0.0349059700965881
7066;5.888;-0.0338032841682434
7067;5.889;-0.033162534236908
7068;5.890;-0.0330954790115356
7069;5.891;-0.0331699848175049
7070;5.892;-0.0334084033966064
7071;5.893;-0.0333786010742188
7072;5.893;-0.033259391784668
7073;5.894;-0.0331252813339233
7074;5.895;-0.0329539179801941
7075;5.896;-0.0322312116622925
7076;5.897;-0.0309944152832031
7077;5.898;-0.0299513339996338
7078;5.898;-0.0291168689727783
7079;5.899;-0.0285506248474121
7080;5.900;-0.0280365347862244
7081;5.901;-0.0281557440757751
7082;5.902;-0.0286325812339783
7083;5.903;-0.0295490026473999
7084;5.903;-0.0311657786369324
7085;5.904;-0.0332668423652649
7086;5.905;-0.0352859497070313
7087;5.906;-0.0362396240234375
7088;5.907;-0.0363960862159729
7089;5.908;-0.0357329845428467
7090;5.908;-0.0349432229995728
7091;5.909;-0.0343918800354004
7092;5.910;-0.0342428684234619
7093;5.911;-0.0344961881637573
7094;5.912;-0.0345557928085327
7095;5.913;-0.0345408916473389
7096;5.913;-0.0336319208145142
7097;5.914;-0.0323429703712463
7098;5.915;-0.0310018658638
7099;5.916;-0.0305622816085815
7100;5.917;-0.0315234065055847
7101;5.918;-0.0332370400428772
7102;5.918;-0.035114586353302
7103;5.919;-0.0359192490577698
7104;5.920;-0.0361576676368713
7105;5.921;-0.0362396240234375
7106;5.922;-0.0362992286682129
7107;5.923;-0.0360310077667236
7108;5.923;-0.0357553362846375
7109;5.924;-0.0360310077667236
7110;5.925;-0.0364556908607483
7111;5.926;-0.0363662838935852
7112;5.927;-0.0354498624801636
7113;5.928;-0.0346526503562927
7114;5.928;-0.0341311097145081
7115;5.929;-0.0340268015861511
7116;5.930;-0.0342130661010742
7117;5.931;-0.0343173742294312
7118;5.932;-0.034630298614502
7119;5.933;-0.0351518392562866
7120;5.933;-0.0363513827323914
7121;5.934;-0.0375285744667053
7122;5.935;-0.0384300947189331
7123;5.936;-0.0391155481338501
7124;5.937;-0.0394955277442932
7125;5.938;-0.0390782952308655
7126;5.938;-0.0377744436264038
7127;5.939;-0.0363066792488098
7128;5.940;-0.0347942113876343
7129;5.941;-0.033847987651825
7130;5.942;-0.033251941204071
7131;5.943;-0.0333935022354126
7132;5.943;-0.0336393713951111
7133;5.944;-0.0336617231369019
7134;5.945;-0.0342801213264465
7135;5.946;-0.0352412462234497
7136;5.947;-0.0365301966667175
7137;5.948;-0.0375285744667053
7138;5.948;-0.0381693243980408
7139;5.949;-0.0388920307159424
7140;5.950;-0.0393390655517578
7141;5.951;-0.0391975045204163
7142;5.952;-0.0384747982025146
7143;5.953;-0.0373795628547668
7144;5.953;-0.0365972518920898
7145;5.954;-0.0362172722816467
7146;5.955;-0.0361800193786621
7147;5.956;-0.0367164611816406
7148;5.957;-0.0374093651771545
7149;5.958;-0.0383108854293823
7150;5.958;-0.0388100743293762
7151;5.959;-0.0390112400054932
7152;5.960;-0.0389441847801208
7153;5.961;-0.0390484929084778
7154;5.962;-0.0391378998756409
7155;5.963;-0.0387206673622131
7156;5.963;-0.0387206673622131
7157;5.964;-0.0396445393562317
7158;5.965;-0.0414550304412842
7159;5.966;-0.0431463122367859
7160;5.967;-0.0449717044830322
7161;5.968;-0.0476017594337463
7162;5.968;-0.0498965382575989
7163;5.969;-0.0499933958053589
7164;5.970;-0.0478401780128479
7165;5.971;-0.0450685620307922
7166;5.972;-0.042550265789032
7167;5.973;-0.0400841236114502
7168;5.973;-0.0382885336875916
7169;5.974;-0.0383108854293823
7170;5.975;-0.0397861003875732
7171;5.976;-0.0411942601203918
7172;5.977;-0.0421032309532166
7173;5.978;-0.0426545739173889
7174;5.978;-0.0422373414039612
7175;5.979;-0.0408440828323364
7176;5.980;-0.0394731760025024
7177;5.981;-0.0390335917472839
7178;5.982;-0.0399276614189148
7179;5.983;-0.0411421060562134
7180;5.983;-0.0430643558502197
7181;5.984;-0.0451281666755676
7182;5.985;-0.0466778874397278
7183;5.986;-0.0476762652397156
7184;5.987;-0.0467225909233093
7185;5.988;-0.0449270009994507
7186;5.988;-0.0423938035964966
7187;5.989;-0.0403895974159241
7188;5.990;-0.03853440284729
7189;5.991;-0.0364780426025391
7190;5.992;-0.035502016544342
7191;5.993;-0.035703182220459
7192;5.993;-0.0366717576980591
7193;5.994;-0.0368952751159668
7194;5.995;-0.0376254320144653
7195;5.996;-0.0391080975532532
7196;5.997;-0.0406354665756226
7197;5.998;-0.0407174229621887
7198;5.998;-0.039517879486084
7199;5.999;-0.0387653708457947
7200;6.000;-0.0382512807846069
7201;6.001;-0.03766268491745
7202;6.002;-0.0370219349861145
7203;6.003;-0.0372380018234253
7204;6.003;-0.0384077429771423
7205;6.004;-0.0393316149711609
7206;6.005;-0.039711594581604
7207;6.006;-0.0399649143218994
7208;6.007;-0.0401660799980164
7209;6.008;-0.0404715538024902
7210;6.008;-0.0405311584472656
7211;6.009;-0.0404268503189087
7212;6.010;-0.0398382544517517
7213;6.011;-0.0388026237487793
7214;6.012;-0.0383034348487854
7215;6.013;-0.0383034348487854
7216;6.013;-0.0390335917472839
7217;6.014;-0.0397935509681702
7218;6.015;-0.040590763092041
7219;6.016;-0.0416412949562073
7220;6.017;-0.0420287251472473
7221;6.018;-0.0420734286308289
7222;6.018;-0.041864812374115
7223;6.019;-0.0421106815338135
7224;6.020;-0.0426247715950012
7225;6.021;-0.0427067279815674
7226;6.022;-0.0433027744293213
7227;6.023;-0.0439286231994629
7228;6.023;-0.0444725155830383
7229;6.024;-0.0438317656517029
7230;6.025;-0.0424310564994812
7231;6.026;-0.0408291816711426
7232;6.027;-0.0393763184547424
7233;6.028;-0.0384896993637085
7234;6.028;-0.0379905104637146
7235;6.029;-0.0381916761398315
7236;6.030;-0.0384747982025146
7237;6.031;-0.0388473272323608
7238;6.032;-0.0387132167816162
7239;6.033;-0.0383108854293823
7240;6.033;-0.0380873680114746
7241;6.034;-0.0383779406547546
7242;6.035;-0.0391453504562378
7243;6.036;-0.0402107834815979
7244;6.037;-0.0417158007621765
7245;6.038;-0.0435560941696167
7246;6.038;-0.0450760126113892
7247;6.039;-0.0461935997009277
7248;6.040;-0.0470802187919617
7249;6.041;-0.047244131565094
7250;6.042;-0.046268105506897
7251;6.043;-0.0444650650024414
7252;6.043;-0.0424757599830627
7253;6.044;-0.0407174229621887
7254;6.045;-0.039026141166687
7255;6.046;-0.0380054116249084
7256;6.047;-0.0379979610443115
7257;6.048;-0.0388771295547485
7258;6.048;-0.040397047996521
7259;6.049;-0.0419169664382935
7260;6.050;-0.0436082482337952
7261;6.051;-0.0455006957054138
7262;6.052;-0.0470429658889771
7263;6.053;-0.0471770763397217
7264;6.053;-0.04567950963974
7265;6.054;-0.0434517860412598
7266;6.055;-0.0414922833442688
7267;6.056;-0.0396519899368286
7268;6.057;-0.0378340482711792
7269;6.058;-0.0370442867279053
7270;6.058;-0.0381544232368469
7271;6.059;-0.0410601496696472
7272;6.060;-0.0440627336502075
7273;6.061;-0.0462979078292847
7274;6.062;-0.0480487942695618
7275;6.063;-0.0489652156829834
7276;6.063;-0.0489428639411926
7277;6.064;-0.0481456518173218
7278;6.065;-0.0476241111755371
7279;6.066;-0.0473260879516602
7280;6.067;-0.0464022159576416
7281;6.068;-0.0446811318397522
7282;6.068;-0.0426322221755981
7283;6.069;-0.0404119491577148
7284;6.070;-0.0385269522666931
7285;6.071;-0.0379830598831177
7286;6.072;-0.0392049551010132
7287;6.073;-0.0418052077293396
7288;6.073;-0.0443756580352783
7289;6.074;-0.0462457537651062
7290;6.075;-0.0464841723442078
7291;6.076;-0.0453367829322815
7292;6.077;-0.043131411075592
7293;6.078;-0.0407248735427856
7294;6.078;-0.0388771295547485
7295;6.079;-0.0381022691726685
7296;6.080;-0.0391900539398193
7297;6.081;-0.0410154461860657
7298;6.082;-0.0434964895248413
7299;6.083;-0.0455528497695923
7300;6.083;-0.0470131635665894
7301;6.084;-0.0476688146591187
7302;6.085;-0.0470578670501709
7303;6.086;-0.0459626317024231
7304;6.087;-0.0441968441009521
7305;6.088;-0.0430867075920105
7306;6.088;-0.042840838432312
7307;6.089;-0.043720006942749
7308;6.090;-0.044994056224823
7309;6.091;-0.0459328293800354
7310;6.092;-0.0467002391815186
7311;6.093;-0.0477954745292664
7312;6.093;-0.0497251749038696
7313;6.094;-0.0509992241859436
7314;6.095;-0.0509470701217651
7315;6.096;-0.0500306487083435
7316;6.097;-0.049881637096405
7317;6.098;-0.0500679016113281
7318;6.098;-0.0494346022605896
7319;6.099;-0.0484660267829895
7320;6.100;-0.0484064221382141
7321;6.101;-0.0496953725814819
7322;6.102;-0.0502616167068481
7323;6.103;-0.0491663813591003
7324;6.103;-0.0465959310531616
7325;6.104;-0.0442713499069214
7326;6.105;-0.0433102250099182
7327;6.106;-0.0431090593338013
7328;6.107;-0.0434666872024536
7329;6.108;-0.0443682074546814
7330;6.108;-0.0454336404800415
7331;6.109;-0.0453516840934753
7332;6.110;-0.0431612133979797
7333;6.111;-0.0402480363845825
7334;6.112;-0.03824383020401
7335;6.113;-0.0375881791114807
7336;6.113;-0.0384598970413208
7337;6.114;-0.0401437282562256
7338;6.115;-0.0421479344367981
7339;6.116;-0.0438392162322998
7340;6.117;-0.0448897480964661
7341;6.118;-0.0452697277069092
7342;6.118;-0.0445917248725891
7343;6.119;-0.0436082482337952
7344;6.120;-0.0429227948188782
7345;6.121;-0.0428184866905212
7346;6.122;-0.043138861656189
7347;6.123;-0.0433474779129028
7348;6.123;-0.0438019633293152
7349;6.124;-0.0449195504188538
7350;6.125;-0.0467225909233093
7351;6.126;-0.0480860471725464
7352;6.127;-0.0479221343994141
7353;6.128;-0.0472813844680786
7354;6.128;-0.0470057129859924
7355;6.129;-0.0469982624053955
7356;6.130;-0.0467002391815186
7357;6.131;-0.0462755560874939
7358;6.132;-0.0465661287307739
7359;6.133;-0.0470876693725586
7360;6.133;-0.0471845269203186
7361;6.134;-0.0467151403427124
7362;6.135;-0.046461820602417
7363;6.136;-0.0470206141471863
7364;6.137;-0.0480562448501587
7365;6.138;-0.0486746430397034
7366;6.138;-0.0493079423904419
7367;6.139;-0.0506415963172913
7368;6.140;-0.0525414943695068
7369;6.141;-0.0538080930709839
7370;6.142;-0.0535920262336731
7371;6.143;-0.0528469681739807
7372;6.143;-0.0521093606948853
7373;6.144;-0.0512227416038513
7374;6.145;-0.0495761632919312
7375;6.146;-0.0476837158203125
7376;6.147;-0.0468641519546509
7377;6.148;-0.0474900007247925
7378;6.148;-0.0487044453620911
7379;6.149;-0.0496953725814819
7380;6.150;-0.0505074858665466
7381;6.151;-0.0515803694725037
7382;6.152;-0.0530406832695007
7383;6.153;-0.0540018081665039
7384;6.153;-0.0542476773262024
7385;6.154;-0.054091215133667
7386;6.155;-0.0541955232620239
7387;6.156;-0.0550448894500732
7388;6.157;-0.0557005405426025
7389;6.158;-0.0558570027351379
7390;6.158;-0.0551789999008179
7391;6.159;-0.0541657209396362
7392;6.160;-0.0529065728187561
7393;6.161;-0.0506117939949036
7394;6.162;-0.0476837158203125
7395;6.163;-0.0452995300292969
7396;6.163;-0.0453963875770569
7397;6.164;-0.0470280647277832
7398;6.165;-0.0487342476844788
7399;6.166;-0.049784779548645
7400;6.167;-0.0501349568367004
7401;6.168;-0.049985945224762
7402;6.168;-0.0491216778755188
7403;6.169;-0.0484511256217957
7404;6.170;-0.0481829047203064
7405;6.171;-0.0485554337501526
7406;6.172;-0.0495836138725281
7407;6.173;-0.0507012009620667
7408;6.173;-0.0514760613441467
7409;6.174;-0.0519827008247375
7410;6.175;-0.0526085495948792
7411;6.176;-0.0530034303665161
7412;6.177;-0.0532269477844238
7413;6.178;-0.0530406832695007
7414;6.178;-0.0524744391441345
7415;6.179;-0.0511929392814636
7416;6.180;-0.0501945614814758
7417;6.181;-0.0498592853546143
7418;6.182;-0.0497400760650635
7419;6.183;-0.0499710440635681
7420;6.183;-0.0504180788993835
7421;6.184;-0.0512972474098206
7422;6.185;-0.0513345003128052
7423;6.186;-0.0512078404426575
7424;6.187;-0.0513941049575806
7425;6.188;-0.0519752502441406
7426;6.188;-0.0525042414665222
7427;6.189;-0.0524967908859253
7428;6.190;-0.0527799129486084
7429;6.191;-0.0528022646903992
7430;6.192;-0.0524967908859253
7431;6.193;-0.0516101717948914
7432;6.193;-0.0505521893501282
7433;6.194;-0.0493377447128296
7434;6.195;-0.0478774309158325
7435;6.196;-0.0464394688606262
7436;6.197;-0.0454112887382507
7437;6.198;-0.0454410910606384
7438;6.198;-0.0460371375083923
7439;6.199;-0.0467821955680847
7440;6.200;-0.0471621751785278
7441;6.201;-0.0479668378829956
7442;6.202;-0.0489875674247742
7443;6.203;-0.0494495034217834
7444;6.203;-0.0493377447128296
7445;6.204;-0.049300491809845
7446;6.205;-0.0502169132232666
7447;6.206;-0.0509023666381836
7448;6.207;-0.0511482357978821
7449;6.208;-0.0511333346366882
7450;6.208;-0.0513792037963867
7451;6.209;-0.0519081950187683
7452;6.210;-0.052034854888916
7453;6.211;-0.0518932938575745
7454;6.212;-0.051252543926239
7455;6.213;-0.0505372881889343
7456;6.213;-0.0498741865158081
7457;6.214;-0.0497028231620789
7458;6.215;-0.0499635934829712
7459;6.216;-0.0503584742546082
7460;6.217;-0.0507533550262451
7461;6.218;-0.0508949160575867
7462;6.218;-0.050671398639679
7463;6.219;-0.0498518347740173
7464;6.220;-0.048220157623291
7465;6.221;-0.0466331839561462
7466;6.222;-0.0457465648651123
7467;6.223;-0.0456348061561584
7468;6.223;-0.0460371375083923
7469;6.224;-0.0461786985397339
7470;6.225;-0.0463798642158508
7471;6.226;-0.0465884804725647
7472;6.227;-0.0468045473098755
7473;6.228;-0.0472143292427063
7474;6.228;-0.0472515821456909
7475;6.229;-0.0473111867904663
7476;6.230;-0.0478923320770264
7477;6.231;-0.0488832592964172
7478;6.232;-0.0494867563247681
7479;6.233;-0.0490695238113403
7480;6.233;-0.0487715005874634
7481;6.234;-0.0498667359352112
7482;6.235;-0.0518336892127991
7483;6.236;-0.0531598925590515
7484;6.237;-0.0537335872650146
7485;6.238;-0.0541508197784424
7486;6.238;-0.0547543168067932
7487;6.239;-0.0545084476470947
7488;6.240;-0.0537410378456116
7489;6.241;-0.0535100698471069
7490;6.242;-0.0541582703590393
7491;6.243;-0.055462121963501
7492;6.243;-0.0565648078918457
7493;6.244;-0.0572577118873596
7494;6.245;-0.0567063689231873
7495;6.246;-0.055357813835144
7496;6.247;-0.0536739826202393
7497;6.248;-0.0516399741172791
7498;6.248;-0.0500679016113281
7499;6.249;-0.0489205121994019
7500;6.250;-0.0482127070426941
7501;6.251;-0.0474900007247925
7502;6.252;-0.0477433204650879
7503;6.253;-0.0493079423904419
7504;6.253;-0.0508725643157959
7505;6.254;-0.0519901514053345
7506;6.255;-0.0535175204277039
7507;6.256;-0.0556111335754395
7508;6.257;-0.0568702816963196
7509;6.258;-0.0567957758903503
7510;6.258;-0.0558793544769287
7511;6.259;-0.0554025173187256
7512;6.260;-0.0548884272575378
7513;6.261;-0.054486095905304
7514;6.262;-0.0532492995262146
7515;6.263;-0.0518560409545898
7516;6.263;-0.0510960817337036
7517;6.264;-0.0506192445755005
7518;6.265;-0.0500082969665527
7519;6.266;-0.049099326133728
7520;6.267;-0.048905611038208
7521;6.268;-0.0491812825202942
7522;6.268;-0.0496357679367065
7523;6.269;-0.0497177243232727
7524;6.270;-0.0499114394187927
7525;6.271;-0.0500902533531189
7526;6.272;-0.0512450933456421
7527;6.273;-0.0529587268829346
7528;6.273;-0.0538676977157593
7529;6.274;-0.0540092587471008
7530;6.275;-0.0535547733306885
7531;6.276;-0.0533536076545715
7532;6.277;-0.0522732734680176
7533;6.278;-0.0508576631546021
7534;6.278;-0.0497773289680481
7535;6.279;-0.0490173697471619
7536;6.280;-0.048413872718811
7537;6.281;-0.0477805733680725
7538;6.282;-0.048220157623291
7539;6.283;-0.0488907098770142
7540;6.283;-0.0493675470352173
7541;6.284;-0.0490620732307434
7542;6.285;-0.0491142272949219
7543;6.286;-0.0494047999382019
7544;6.287;-0.0489428639411926
7545;6.288;-0.0481083989143372
7546;6.288;-0.0475049018859863
7547;6.289;-0.0480040907859802
7548;6.290;-0.048123300075531
7549;6.291;-0.0478550791740417
7550;6.292;-0.0480860471725464
7551;6.293;-0.0485777854919434
7552;6.293;-0.0489801168441772
7553;6.294;-0.0487342476844788
7554;6.295;-0.0485256314277649
7555;6.296;-0.0487640500068665
7556;6.297;-0.0495761632919312
7557;6.298;-0.0506490468978882
7558;6.298;-0.0515654683113098
7559;6.299;-0.0522881746292114
7560;6.300;-0.0537335872650146
7561;6.301;-0.0554546713829041
7562;6.302;-0.0564604997634888
7563;6.303;-0.0564679503440857
7564;6.303;-0.0563114881515503
7565;6.304;-0.0566393136978149
7566;6.305;-0.0566989183425903
7567;6.306;-0.0566467642784119
7568;6.307;-0.0564008951187134
7569;6.308;-0.0566989183425903
7570;6.308;-0.0570565462112427
7571;6.309;-0.0570788979530334
7572;6.310;-0.0567808747291565
7573;6.311;-0.056043267250061
7574;6.312;-0.0552088022232056
7575;6.313;-0.0546574592590332
7576;6.313;-0.0551715493202209
7577;6.314;-0.0569820404052734
7578;6.315;-0.0591054558753967
7579;6.316;-0.0605359673500061
7580;6.317;-0.0612139701843262
7581;6.318;-0.0613704323768616
7582;6.318;-0.0607967376708984
7583;6.319;-0.0594034790992737
7584;6.320;-0.0580623745918274
7585;6.321;-0.0581666827201843
7586;6.322;-0.0594779849052429
7587;6.323;-0.0606700778007507
7588;6.323;-0.0612363219261169
7589;6.324;-0.0615566968917847
7590;6.325;-0.0615492463111877
7591;6.326;-0.0602975487709045
7592;6.327;-0.0579729676246643
7593;6.328;-0.0553503632545471
7594;6.328;-0.0532194972038269
7595;6.329;-0.0511705875396729
7596;6.330;-0.0488832592964172
7597;6.331;-0.0472143292427063
7598;6.332;-0.0472292304039001
7599;6.333;-0.0489205121994019
7600;6.333;-0.0511184334754944
7601;6.334;-0.0530332326889038
7602;6.335;-0.0547319650650024
7603;6.336;-0.0563114881515503
7604;6.337;-0.0572875142097473
7605;6.338;-0.0579655170440674
7606;6.338;-0.0581517815589905
7607;6.339;-0.0585466623306274
7608;6.340;-0.0592693686485291
7609;6.341;-0.0599846243858337
7610;6.342;-0.0600144267082214
7611;6.343;-0.0591427087783813
7612;6.343;-0.0586062669754028
7613;6.344;-0.0584498047828674
7614;6.345;-0.0590905547142029
7615;6.346;-0.0598430633544922
7616;6.347;-0.0612139701843262
7617;6.348;-0.0623986124992371
7618;6.348;-0.0630766153335571
7619;6.349;-0.0637322664260864
7620;6.350;-0.0643208622932434
7621;6.351;-0.0649541616439819
7622;6.352;-0.0645965337753296
7623;6.353;-0.064164400100708
7624;6.353;-0.0637620687484741
7625;6.354;-0.0629425048828125
7626;6.355;-0.0614672899246216
7627;6.356;-0.0603422522544861
7628;6.357;-0.0604689121246338
7629;6.358;-0.0610873103141785
7630;6.358;-0.0611841678619385
7631;6.359;-0.0608712434768677
7632;6.360;-0.0607296824455261
7633;6.361;-0.0602677464485168
7634;6.362;-0.0593066215515137
7635;6.363;-0.0581368803977966
7636;6.363;-0.0576227903366089
7637;6.364;-0.0581592321395874
7638;6.365;-0.0586807727813721
7639;6.366;-0.0586807727813721
7640;6.367;-0.0582262873649597
7641;6.368;-0.0581517815589905
7642;6.368;-0.0586658716201782
7643;6.369;-0.0590309500694275
7644;6.370;-0.0589117407798767
7645;6.371;-0.0590905547142029
7646;6.372;-0.0596717000007629
7647;6.373;-0.0605136156082153
7648;6.373;-0.0612512230873108
7649;6.374;-0.0624582171440125
7650;6.375;-0.0652298331260681
7651;6.376;-0.0681281089782715
7652;6.377;-0.070035457611084
7653;6.378;-0.0705122947692871
7654;6.378;-0.0704899430274963
7655;6.379;-0.0696554780006409
7656;6.380;-0.0673756003379822
7657;6.381;-0.065334141254425
7658;6.382;-0.0647306442260742
7659;6.383;-0.0651329755783081
7660;6.383;-0.0647678971290588
7661;6.384;-0.0638067722320557
7662;6.385;-0.0628530979156494
7663;6.386;-0.061526894569397
7664;6.387;-0.0597685575485229
7665;6.388;-0.0585466623306274
7666;6.388;-0.0586807727813721
7667;6.389;-0.0597313046455383
7668;6.390;-0.0607818365097046
7669;6.391;-0.0614598393440247
7670;6.392;-0.0618994235992432
7671;6.393;-0.0618472695350647
7672;6.393;-0.0615641474723816
7673;6.394;-0.0613555312156677
7674;6.395;-0.0611618161201477
7675;6.396;-0.0609904527664185
7676;6.397;-0.0604391098022461
7677;6.398;-0.060059130191803
7678;6.398;-0.0597089529037476
7679;6.399;-0.0594258308410645
7680;6.400;-0.0598803162574768
7681;6.401;-0.0613927841186523
7682;6.402;-0.0636875629425049
7683;6.403;-0.0653043389320374
7684;6.403;-0.0658184289932251
7685;6.404;-0.0656172633171082
7686;6.405;-0.0649616122245789
7687;6.406;-0.0636577606201172
7688;6.407;-0.0626146793365479
7689;6.408;-0.0620782375335693
7690;6.408;-0.0625550746917725
7691;6.409;-0.0632628798484802
7692;6.410;-0.0640749931335449
7693;6.411;-0.0644773244857788
7694;6.412;-0.0640302896499634
7695;6.413;-0.0640302896499634
7696;6.413;-0.064164400100708
7697;6.414;-0.0647902488708496
7698;6.415;-0.0652521848678589
7699;6.416;-0.0659078359603882
7700;6.417;-0.0661388039588928
7701;6.418;-0.065244734287262
7702;6.418;-0.0642016530036926
7703;6.419;-0.0630542635917664
7704;6.420;-0.0620856881141663
7705;6.421;-0.06103515625
7706;6.422;-0.0606849789619446
7707;6.423;-0.0608265399932861
7708;6.423;-0.0609531998634338
7709;6.424;-0.0610575079917908
7710;6.425;-0.0613778829574585
7711;6.426;-0.0621974468231201
7712;6.427;-0.0626519322395325
7713;6.428;-0.0631511211395264
7714;6.428;-0.0635385513305664
7715;6.429;-0.0638589262962341
7716;6.430;-0.0642761588096619
7717;6.431;-0.0647902488708496
7718;6.432;-0.0661388039588928
7719;6.433;-0.0673830509185791
7720;6.433;-0.0682994723320007
7721;6.434;-0.0689253211021423
7722;6.435;-0.0686571002006531
7723;6.436;-0.0674054026603699
7724;6.437;-0.0652521848678589
7725;6.438;-0.0635236501693726
7726;6.438;-0.0625774264335632
7727;6.439;-0.0621899962425232
7728;6.440;-0.0628232955932617
7729;6.441;-0.0642538070678711
7730;6.442;-0.0661835074424744
7731;6.443;-0.0677406787872314
7732;6.443;-0.0689029693603516
7733;6.444;-0.069640576839447
7734;6.445;-0.0695288181304932
7735;6.446;-0.0689774751663208
7736;6.447;-0.0684037804603577
7737;6.448;-0.0680312514305115
7738;6.448;-0.0677481293678284
7739;6.449;-0.0672489404678345
7740;6.450;-0.0667348504066467
7741;6.451;-0.0657737255096436
7742;6.452;-0.0642091035842896
7743;6.453;-0.0621974468231201
7744;6.453;-0.0600442290306091
7745;6.454;-0.0586658716201782
7746;6.455;-0.0582709908485413
7747;6.456;-0.0594779849052429
7748;6.457;-0.0617057085037231
7749;6.458;-0.0645816326141357
7750;6.458;-0.0676959753036499
7751;6.459;-0.0702068209648132
7752;6.460;-0.0717341899871826
7753;6.461;-0.0717565417289734
7754;6.462;-0.071398913860321
7755;6.463;-0.0709071755409241
7756;6.463;-0.0695213675498962
7757;6.464;-0.0673756003379822
7758;6.465;-0.0659674406051636
7759;6.466;-0.066123902797699
7760;6.467;-0.0665262341499329
7761;6.468;-0.0663921236991882
7762;6.468;-0.0669136643409729
7763;6.469;-0.0688359141349792
7764;6.470;-0.0704154372215271
7765;6.471;-0.0707358121871948
7766;6.472;-0.0708103179931641
7767;6.473;-0.0714287161827087
7768;6.473;-0.071994960308075
7769;6.474;-0.0713467597961426
7770;6.475;-0.0700950622558594
7771;6.476;-0.0687390565872192
7772;6.477;-0.0671595335006714
7773;6.478;-0.065438449382782
7774;6.478;-0.0640973448753357
7775;6.479;-0.0633299350738525
7776;6.480;-0.062890350818634
7777;6.481;-0.0624284148216248
7778;6.482;-0.0617653131484985
7779;6.483;-0.0613555312156677
7780;6.483;-0.0611618161201477
7781;6.484;-0.061817467212677
7782;6.485;-0.0629276037216187
7783;6.486;-0.0644028186798096
7784;6.487;-0.0665038824081421
7785;6.488;-0.0688061118125916
7786;6.488;-0.0708997249603271
7787;6.489;-0.0716522336006165
7788;6.490;-0.071108341217041
7789;6.491;-0.0697523355484009
7790;6.492;-0.0682845711708069
7791;6.493;-0.0669360160827637
7792;6.493;-0.0655874609947205
7793;6.494;-0.0644847750663757
7794;6.495;-0.0646114349365234
7795;6.496;-0.0664293766021729
7796;6.497;-0.0689998269081116
7797;6.498;-0.0716745853424072
7798;6.498;-0.0740811228752136
7799;6.499;-0.076591968536377
7800;6.500;-0.0781863927841187
7801;6.501;-0.0784918665885925
7802;6.502;-0.0771135091781616
7803;6.503;-0.0742897391319275
7804;6.503;-0.0714510679244995
7805;6.504;-0.0694766640663147
7806;6.505;-0.0689178705215454
7807;6.506;-0.068366527557373
7808;6.507;-0.0677928328514099
7809;6.508;-0.0674203038215637
7810;6.508;-0.0665411353111267
7811;6.509;-0.0646412372589111
7812;6.510;-0.0624507665634155
7813;6.511;-0.0613555312156677
7814;6.512;-0.0615790486335754
7815;6.513;-0.062987208366394
7816;6.513;-0.0652223825454712
7817;6.514;-0.0686421990394592
7818;6.515;-0.0717267394065857
7819;6.516;-0.074140727519989
7820;6.517;-0.0754296779632568
7821;6.518;-0.0756904482841492
7822;6.518;-0.0751391053199768
7823;6.519;-0.0736042857170105
7824;6.520;-0.0716447830200195
7825;6.521;-0.0689998269081116
7826;6.522;-0.0661611557006836
7827;6.523;-0.0634416937828064
7828;6.523;-0.0617653131484985
7829;6.524;-0.0608637928962708
7830;6.525;-0.0607967376708984
7831;6.526;-0.0613629817962646
7832;6.527;-0.0628307461738586
7833;6.528;-0.0646933913230896
7834;6.528;-0.0659152865409851
7835;6.529;-0.0662803649902344
7836;6.530;-0.0659003853797913
7837;6.531;-0.0658631324768066
7838;6.532;-0.0659003853797913
7839;6.533;-0.0659823417663574
7840;6.533;-0.066123902797699
7841;6.534;-0.0663325190544128
7842;6.535;-0.0671297311782837
7843;6.536;-0.0682324171066284
7844;6.537;-0.0693276524543762
7845;6.538;-0.0695735216140747
7846;6.538;-0.0691711902618408
7847;6.539;-0.0688284635543823
7848;6.540;-0.0682100653648376
7849;6.541;-0.0668242573738098
7850;6.542;-0.0651553273200989
7851;6.543;-0.064358115196228
7852;6.543;-0.0642910599708557
7853;6.544;-0.0644996762275696
7854;6.545;-0.0644996762275696
7855;6.546;-0.0649094581604004
7856;6.547;-0.0659450888633728
7857;6.548;-0.0677257776260376
7858;6.548;-0.0698566436767578
7859;6.549;-0.0718683004379272
7860;6.550;-0.0736936926841736
7861;6.551;-0.0745579600334167
7862;6.552;-0.0740736722946167
7863;6.553;-0.072091817855835
7864;6.553;-0.0698938965797424
7865;6.554;-0.0680387020111084
7866;6.555;-0.0668913125991821
7867;6.556;-0.0669136643409729
7868;6.557;-0.0676214694976807
7869;6.558;-0.0681281089782715
7870;6.558;-0.0674352049827576
7871;6.559;-0.0663623213768005
7872;6.560;-0.0657364726066589
7873;6.561;-0.0657215714454651
7874;6.562;-0.0663697719573975
7875;6.563;-0.0681430101394653
7876;6.563;-0.0704899430274963
7877;6.564;-0.0723451375961304
7878;6.565;-0.0729262828826904
7879;6.566;-0.0728219747543335
7880;6.567;-0.0731274485588074
7881;6.568;-0.0733807682991028
7882;6.568;-0.0734180212020874
7883;6.569;-0.0731274485588074
7884;6.570;-0.0728368759155273
7885;6.571;-0.0722110271453857
7886;6.572;-0.0707954168319702
7887;6.573;-0.0694841146469116
7888;6.573;-0.0688359141349792
7889;6.574;-0.0690817832946777
7890;6.575;-0.0698268413543701
7891;6.576;-0.0706538558006287
7892;6.577;-0.0712499022483826
7893;6.578;-0.0715777277946472
7894;6.578;-0.0721737742424011
7895;6.579;-0.0723227858543396
7896;6.580;-0.0718981027603149
7897;6.581;-0.0711232423782349
7898;6.582;-0.0706389546394348
7899;6.583;-0.0700652599334717
7900;6.583;-0.0693425536155701
7901;6.584;-0.0685825943946838
7902;6.585;-0.0682920217514038
7903;6.586;-0.0683441758155823
7904;6.587;-0.06866455078125
7905;6.588;-0.0693798065185547
7906;6.588;-0.0700280070304871
7907;6.589;-0.0712350010871887
7908;6.590;-0.0715106725692749
7909;6.591;-0.0707134604454041
7910;6.592;-0.0688061118125916
7911;6.593;-0.0667572021484375
7912;6.593;-0.065147876739502
7913;6.594;-0.0642985105514526
7914;6.595;-0.0654682517051697
7915;6.596;-0.0679120421409607
7916;6.597;-0.0702217221260071
7917;6.598;-0.0713318586349487
7918;6.598;-0.0716745853424072
7919;6.599;-0.0720173120498657
7920;6.600;-0.0721961259841919
7921;6.601;-0.0723004341125488
7922;6.602;-0.0724866986274719
7923;6.603;-0.0730007886886597
7924;6.603;-0.0734254717826843
7925;6.604;-0.0728592276573181
7926;6.605;-0.071011483669281
7927;6.606;-0.0689923763275146
7928;6.607;-0.0677406787872314
7929;6.608;-0.0675097107887268
7930;6.608;-0.0677481293678284
7931;6.609;-0.0681206583976746
7932;6.610;-0.0691115856170654
7933;6.611;-0.0704452395439148
7934;6.612;-0.072091817855835
7935;6.613;-0.0734180212020874
7936;6.613;-0.0741854310035706
7937;6.614;-0.0740140676498413
7938;6.615;-0.0729933381080627
7939;6.616;-0.0715926289558411
7940;6.617;-0.0700727105140686
7941;6.618;-0.0688135623931885
7942;6.618;-0.0677555799484253
7943;6.619;-0.0679418444633484
7944;6.620;-0.0687986612319946
7945;6.621;-0.0697150826454163
7946;6.622;-0.0703334808349609
7947;6.623;-0.0711306929588318
7948;6.623;-0.0724494457244873
7949;6.624;-0.0728815793991089
7950;6.625;-0.0727996230125427
7951;6.626;-0.0731050968170166
7952;6.627;-0.0739693641662598
7953;6.628;-0.0743791460990906
7954;6.628;-0.0736340880393982
7955;6.629;-0.0725314021110535
7956;6.630;-0.0713542103767395
7957;6.631;-0.0697746872901917
7958;6.632;-0.0684186816215515
7959;6.633;-0.0676065683364868
7960;6.633;-0.0676214694976807
7961;6.634;-0.0684931874275208
7962;6.635;-0.0694617629051208
7963;6.636;-0.0707283616065979
7964;6.637;-0.0714361667633057
7965;6.638;-0.0719353556632996
7966;6.638;-0.0725239515304565
7967;6.639;-0.0729486346244812
7968;6.640;-0.0740960240364075
7969;6.641;-0.0752061605453491
7970;6.642;-0.0761747360229492
7971;6.643;-0.0763535499572754
7972;6.643;-0.07610023021698
7973;6.644;-0.0760853290557861
7974;6.645;-0.0759363174438477
7975;6.646;-0.075608491897583
7976;6.647;-0.0751912593841553
7977;6.648;-0.075213611125946
7978;6.648;-0.0760257244110107
7979;6.649;-0.077366828918457
7980;6.650;-0.0789090991020203
7981;6.651;-0.0798329710960388
7982;6.652;-0.0802651047706604
7983;6.653;-0.0807791948318481
7984;6.653;-0.0808984041213989
7985;6.654;-0.0799372792243958
7986;6.655;-0.0782087445259094
7987;6.656;-0.0771060585975647
7988;6.657;-0.0773444771766663
7989;6.658;-0.0774040818214417
7990;6.658;-0.0770837068557739
7991;6.659;-0.0765994191169739
7992;6.660;-0.0764206051826477
7993;6.661;-0.0761896371841431
7994;6.662;-0.0750049948692322
7995;6.663;-0.0741183757781982
7996;6.663;-0.0741854310035706
7997;6.664;-0.0757798552513123
7998;6.665;-0.0778362154960632
7999;6.666;-0.0796690583229065
8000;6.667;-0.0814497470855713
8001;6.668;-0.0834017992019653
8002;6.668;-0.0850856304168701
8003;6.669;-0.0860542058944702
8004;6.670;-0.0860467553138733
8005;6.671;-0.0852644443511963
8006;6.672;-0.08372962474823
8007;6.673;-0.0810325145721436
8008;6.673;-0.078149139881134
8009;6.674;-0.0761151313781738
8010;6.675;-0.0759437680244446
8011;6.676;-0.0769123435020447
8012;6.677;-0.0776872038841248
8013;6.678;-0.078640878200531
8014;6.678;-0.0794753432273865
8015;6.679;-0.0792443752288818
8016;6.680;-0.0773072242736816
8017;6.681;-0.0749379396438599
8018;6.682;-0.074237585067749
8019;6.683;-0.0748410820960999
8020;6.683;-0.0756829977035522
8021;6.684;-0.0767782330513
8022;6.685;-0.0784024596214294
8023;6.686;-0.0802427530288696
8024;6.687;-0.0816658139228821
8025;6.688;-0.0820085406303406
8026;6.688;-0.0818371772766113
8027;6.689;-0.0808835029602051
8028;6.690;-0.0797808170318604
8029;6.691;-0.0790506601333618
8030;6.692;-0.0784099102020264
8031;6.693;-0.0781193375587463
8032;6.693;-0.0777319073677063
8033;6.694;-0.0781044363975525
8034;6.695;-0.0790208578109741
8035;6.696;-0.080011785030365
8036;6.697;-0.0806897878646851
8037;6.698;-0.0816881656646729
8038;6.698;-0.0828281044960022
8039;6.699;-0.0831559300422668
8040;6.700;-0.0822544097900391
8041;6.701;-0.0806525349617004
8042;6.702;-0.0792592763900757
8043;6.703;-0.0773891806602478
8044;6.703;-0.0753402709960938
8045;6.704;-0.0738278031349182
8046;6.705;-0.0731721520423889
8047;6.706;-0.0732317566871643
8048;6.707;-0.0735074281692505
8049;6.708;-0.0740885734558105
8050;6.708;-0.0746026635169983
8051;6.709;-0.0752657651901245
8052;6.710;-0.0762939453125
8053;6.711;-0.0775009393692017
8054;6.712;-0.0791177153587341
8055;6.713;-0.0806301832199097
8056;6.713;-0.082261860370636
8057;6.714;-0.0827312469482422
8058;6.715;-0.0821352005004883
8059;6.716;-0.0808164477348328
8060;6.717;-0.0792890787124634
8061;6.718;-0.0778883695602417
8062;6.718;-0.0767186284065247
8063;6.719;-0.07668137550354
8064;6.720;-0.0775828957557678
8065;6.721;-0.0788494944572449
8066;6.722;-0.0794902443885803
8067;6.723;-0.0794529914855957
8068;6.723;-0.0789612531661987
8069;6.724;-0.0782757997512817
8070;6.725;-0.0775307416915894
8071;6.726;-0.0771358609199524
8072;6.727;-0.0769197940826416
8073;6.728;-0.0771209597587585
8074;6.728;-0.0773146748542786
8075;6.729;-0.0776425004005432
8076;6.730;-0.0777393579483032
8077;6.731;-0.0774338841438293
8078;6.732;-0.0773817300796509
8079;6.733;-0.077471137046814
8080;6.733;-0.0780895352363586
8081;6.734;-0.0779926776885986
8082;6.735;-0.0776872038841248
8083;6.736;-0.0769719481468201
8084;6.737;-0.0761523842811584
8085;6.738;-0.0752955675125122
8086;6.738;-0.0746026635169983
8087;6.739;-0.0749379396438599
8088;6.740;-0.0756010413169861
8089;6.741;-0.0765472650527954
8090;6.742;-0.077076256275177
8091;6.743;-0.0777244567871094
8092;6.743;-0.0783950090408325
8093;6.744;-0.0787600874900818
8094;6.745;-0.0785216689109802
8095;6.746;-0.0777840614318848
8096;6.747;-0.077076256275177
8097;6.748;-0.0764802098274231
8098;6.748;-0.0761300325393677
8099;6.749;-0.075995922088623
8100;6.750;-0.076688826084137
8101;6.751;-0.078149139881134
8102;6.752;-0.0799223780632019
8103;6.753;-0.0811368227005005
8104;6.753;-0.0815168023109436
8105;6.754;-0.0820457935333252
8106;6.755;-0.0825598835945129
8107;6.756;-0.0828206539154053
8108;6.757;-0.0822693109512329
8109;6.758;-0.081971287727356
8110;6.758;-0.0820755958557129
8111;6.759;-0.0815689563751221
8112;6.760;-0.080302357673645
8113;6.761;-0.0790655612945557
8114;6.762;-0.0791028141975403
8115;6.763;-0.0797808170318604
8116;6.763;-0.0803247094154358
8117;6.764;-0.0807046890258789
8118;6.765;-0.0813528895378113
8119;6.766;-0.0820308923721313
8120;6.767;-0.0820904970169067
8121;6.768;-0.0807568430900574
8122;6.768;-0.078834593296051
8123;6.769;-0.0772178173065186
8124;6.770;-0.0763684511184692
8125;6.771;-0.0762864947319031
8126;6.772;-0.0766739249229431
8127;6.773;-0.0781193375587463
8128;6.773;-0.0802204012870789
8129;6.774;-0.0825002789497375
8130;6.775;-0.0837445259094238
8131;6.776;-0.0831857323646545
8132;6.777;-0.0815168023109436
8133;6.778;-0.0802278518676758
8134;6.778;-0.0796914100646973
8135;6.779;-0.0791698694229126
8136;6.780;-0.0787153840065002
8137;6.781;-0.0788792967796326
8138;6.782;-0.0796467065811157
8139;6.783;-0.0795945525169373
8140;6.783;-0.0790879130363464
8141;6.784;-0.0789240002632141
8142;6.785;-0.0793859362602234
8143;6.786;-0.080399215221405
8144;6.787;-0.0813454389572144
8145;6.788;-0.0827163457870483
8146;6.788;-0.0836923718452454
8147;6.789;-0.083625316619873
8148;6.790;-0.0825449824333191
8149;6.791;-0.0811591744422913
8150;6.792;-0.0803470611572266
8151;6.793;-0.0795125961303711
8152;6.793;-0.0790059566497803
8153;6.794;-0.0793859362602234
8154;6.795;-0.0811591744422913
8155;6.796;-0.0830292701721191
8156;6.797;-0.0840499997138977
8157;6.798;-0.0843703746795654
8158;6.798;-0.08431077003479
8159;6.799;-0.0841245055198669
8160;6.800;-0.0833496451377869
8161;6.801;-0.0821277499198914
8162;6.802;-0.0812709331512451
8163;6.803;-0.0809058547019958
8164;6.803;-0.0807717442512512
8165;6.804;-0.0807866454124451
8166;6.805;-0.081188976764679
8167;6.806;-0.0823438167572021
8168;6.807;-0.0828132033348083
8169;6.808;-0.0825747847557068
8170;6.808;-0.0822916626930237
8171;6.809;-0.0820830464363098
8172;6.810;-0.0820159912109375
8173;6.811;-0.0815689563751221
8174;6.812;-0.0821352005004883
8175;6.813;-0.0834167003631592
8176;6.813;-0.0843927264213562
8177;6.814;-0.0841766595840454
8178;6.815;-0.0830590724945068
8179;6.816;-0.0824481248855591
8180;6.817;-0.0824481248855591
8181;6.818;-0.0827386975288391
8182;6.818;-0.0824928283691406
8183;6.819;-0.081285834312439
8184;6.820;-0.079616904258728
8185;6.821;-0.0781863927841187
8186;6.822;-0.0773072242736816
8187;6.823;-0.077366828918457
8188;6.823;-0.0789090991020203
8189;6.824;-0.0822544097900391
8190;6.825;-0.0866129994392395
8191;6.826;-0.0900104641914368
8192;6.827;-0.0915676355361938
8193;6.828;-0.0912994146347046
8194;6.828;-0.0906288623809814
8195;6.829;-0.0904276967048645
8196;6.830;-0.0899210572242737
8197;6.831;-0.0886917114257813
8198;6.832;-0.086367130279541
8199;6.833;-0.0841692090034485
8200;6.833;-0.081971287727356
8201;6.834;-0.0800639390945435
8202;6.835;-0.0787675380706787
8203;6.836;-0.0786781311035156
8204;6.837;-0.0800639390945435
8205;6.838;-0.0819042325019836
8206;6.838;-0.0833794474601746
8207;6.839;-0.084221363067627
8208;6.840;-0.08440762758255
8209;6.841;-0.0845491886138916
8210;6.842;-0.0846683979034424
8211;6.843;-0.0848695635795593
8212;6.843;-0.085391104221344
8213;6.844;-0.0859126448631287
8214;6.845;-0.0866129994392395
8215;6.846;-0.0869408249855042
8216;6.847;-0.0864714384078979
8217;6.848;-0.0853314995765686
8218;6.848;-0.0842437148094177
8219;6.849;-0.0839978456497192
8220;6.850;-0.0840276479721069
8221;6.851;-0.0836402177810669
8222;6.852;-0.083625316619873
8223;6.853;-0.0846832990646362
8224;6.853;-0.0862628221511841
8225;6.854;-0.0871866941452026
8226;6.855;-0.087931752204895
8227;6.856;-0.0889375805854797
8228;6.857;-0.0897496938705444
8229;6.858;-0.0897347927093506
8230;6.858;-0.0891536474227905
8231;6.859;-0.0882148742675781
8232;6.860;-0.0872761011123657
8233;6.861;-0.0867322087287903
8234;6.862;-0.0868663191795349
8235;6.863;-0.0872388482093811
8236;6.863;-0.0867471098899841
8237;6.864;-0.0863894820213318
8238;6.865;-0.0862181186676025
8239;6.866;-0.0864788889884949
8240;6.867;-0.0866279006004333
8241;6.868;-0.0870823860168457
8242;6.868;-0.0883862376213074
8243;6.869;-0.0891909003257751
8244;6.870;-0.0886395573616028
8245;6.871;-0.0868812203407288
8246;6.872;-0.0851079821586609
8247;6.873;-0.0833645462989807
8248;6.873;-0.081576406955719
8249;6.874;-0.0803396105766296
8250;6.875;-0.0802278518676758
8251;6.876;-0.0813677906990051
8252;6.877;-0.0827014446258545
8253;6.878;-0.0837743282318115
8254;6.878;-0.0844225287437439
8255;6.879;-0.0846162438392639
8256;6.880;-0.0847131013870239
8257;6.881;-0.0844225287437439
8258;6.882;-0.0839158892631531
8259;6.883;-0.0835433602333069
8260;6.883;-0.083141028881073
8261;6.884;-0.082843005657196
8262;6.885;-0.0830665230751038
8263;6.886;-0.0838711857795715
8264;6.887;-0.0852048397064209
8265;6.888;-0.0864788889884949
8266;6.888;-0.0883936882019043
8267;6.889;-0.0909045338630676
8268;6.890;-0.0924691557884216
8269;6.891;-0.0927597284317017
8270;6.892;-0.0925064086914063
8271;6.893;-0.0927969813346863
8272;6.893;-0.0931471586227417
8273;6.894;-0.0927075743675232
8274;6.895;-0.0921338796615601
8275;6.896;-0.0919699668884277
8276;6.897;-0.0918954610824585
8277;6.898;-0.0913068652153015
8278;6.898;-0.0905990600585938
8279;6.899;-0.0906661152839661
8280;6.900;-0.0917911529541016
8281;6.901;-0.0927448272705078
8282;6.902;-0.0932216644287109
8283;6.903;-0.0932440161705017
8284;6.903;-0.0928491353988647
8285;6.904;-0.092238187789917
8286;6.905;-0.0915601849555969
8287;6.906;-0.0918209552764893
8288;6.907;-0.0924095511436462
8289;6.908;-0.0927001237869263
8290;6.908;-0.0921636819839478
8291;6.909;-0.0906437635421753
8292;6.910;-0.0883638858795166
8293;6.911;-0.0857263803482056
8294;6.912;-0.083528459072113
8295;6.913;-0.0823810696601868
8296;6.913;-0.0825449824333191
8297;6.914;-0.0833049416542053
8298;6.915;-0.0842511653900146
8299;6.916;-0.0851899385452271
8300;6.917;-0.0866204500198364
8301;6.918;-0.088036060333252
8302;6.918;-0.0887364149093628
8303;6.919;-0.0892356038093567
8304;6.920;-0.0898540019989014
8305;6.921;-0.090382993221283
8306;6.922;-0.0902041792869568
8307;6.923;-0.0896081328392029
8308;6.923;-0.089302659034729
8309;6.924;-0.0892803072929382
8310;6.925;-0.0890418887138367
8311;6.926;-0.0886023044586182
8312;6.927;-0.0881105661392212
8313;6.928;-0.0880584120750427
8314;6.928;-0.0884607434272766
8315;6.929;-0.0887960195541382
8316;6.930;-0.0896304845809937
8317;6.931;-0.0905916094779968
8318;6.932;-0.09126216173172
8319;6.933;-0.0908896327018738
8320;6.933;-0.0906437635421753
8321;6.934;-0.091060996055603
8322;6.935;-0.0911429524421692
8323;6.936;-0.090673565864563
8324;6.937;-0.0906214118003845
8325;6.938;-0.0914931297302246
8326;6.938;-0.0914856791496277
8327;6.939;-0.0906139612197876
8328;6.940;-0.0897049903869629
8329;6.941;-0.0897422432899475
8330;6.942;-0.0896751880645752
8331;6.943;-0.0893473625183105
8332;6.943;-0.0891685485839844
8333;6.944;-0.0892281532287598
8334;6.945;-0.0895559787750244
8335;6.946;-0.0897571444511414
8336;6.947;-0.0906586647033691
8337;6.948;-0.092044472694397
8338;6.948;-0.0935494899749756
8339;6.949;-0.0941231846809387
8340;6.950;-0.0934749841690063
8341;6.951;-0.0922828912734985
8342;6.952;-0.0900924205780029
8343;6.953;-0.0868067145347595
8344;6.953;-0.0832602381706238
8345;6.954;-0.0810697674751282
8346;6.955;-0.0807568430900574
8347;6.956;-0.0814869999885559
8348;6.957;-0.0824332237243652
8349;6.958;-0.0839307904243469
8350;6.958;-0.0862032175064087
8351;6.959;-0.0887662172317505
8352;6.960;-0.0909492373466492
8353;6.961;-0.0919029116630554
8354;6.962;-0.0928863883018494
8355;6.963;-0.0939667224884033
8356;6.963;-0.094093382358551
8357;6.964;-0.092826783657074
8358;6.965;-0.0913813710212708
8359;6.966;-0.0912249088287354
8360;6.967;-0.0914782285690308
8361;6.968;-0.0910535454750061
8362;6.968;-0.0908523797988892
8363;6.969;-0.0917539000511169
8364;6.970;-0.0924691557884216
8365;6.971;-0.0923052430152893
8366;6.972;-0.0916868448257446
8367;6.973;-0.0915750861167908
8368;6.973;-0.0913664698600769
8369;6.974;-0.0905171036720276
8370;6.975;-0.0899732112884521
8371;6.976;-0.0897794961929321
8372;6.977;-0.0900924205780029
8373;6.978;-0.0911131501197815
8374;6.978;-0.0924393534660339
8375;6.979;-0.0937506556510925
8376;6.980;-0.0942200422286987
8377;6.981;-0.094585120677948
8378;6.982;-0.0946968793869019
8379;6.983;-0.0939369201660156
8380;6.983;-0.0929385423660278
8381;6.984;-0.0916793942451477
8382;6.985;-0.0908374786376953
8383;6.986;-0.0899732112884521
8384;6.987;-0.0890493392944336
8385;6.988;-0.0882074236869812
8386;6.988;-0.0872761011123657
8387;6.989;-0.0868216156959534
8388;6.990;-0.0872090458869934
8389;6.991;-0.0881627202033997
8390;6.992;-0.0889822840690613
8391;6.993;-0.0891536474227905
8392;6.993;-0.089302659034729
8393;6.994;-0.0900551676750183
8394;6.995;-0.0906363129615784
8395;6.996;-0.0907331705093384
8396;6.997;-0.0908598303794861
8397;6.998;-0.0923275947570801
8398;6.998;-0.0944733619689941
8399;6.999;-0.095754861831665
8400;7.000;-0.095859169960022
8401;7.001;-0.095859169960022
8402;7.002;-0.0962316989898682
8403;7.003;-0.0958666205406189
8404;7.003;-0.0950172543525696
8405;7.004;-0.0950321555137634
8406;7.005;-0.0966712832450867
8407;7.006;-0.0982806086540222
8408;7.007;-0.0988468527793884
8409;7.008;-0.0986009836196899
8410;7.008;-0.098101794719696
8411;7.009;-0.0972896814346313
8412;7.010;-0.0960975885391235
8413;7.011;-0.0956505537033081
8414;7.012;-0.0961050391197205
8415;7.013;-0.0971108675003052
8416;7.013;-0.0975131988525391
8417;7.014;-0.097028911113739
8418;7.015;-0.0962093472480774
8419;7.016;-0.095270574092865
8420;7.017;-0.0947266817092896
8421;7.018;-0.0946000218391418
8422;7.018;-0.0955387949943542
8423;7.019;-0.0972598791122437
8424;7.020;-0.0985786318778992
8425;7.021;-0.0987127423286438
8426;7.022;-0.0978335738182068
8427;7.023;-0.0970438122749329
8428;7.023;-0.0967681407928467
8429;7.024;-0.0966936349868774
8430;7.025;-0.0968277454376221
8431;7.026;-0.0973567366600037
8432;7.027;-0.098004937171936
8433;7.028;-0.0983104109764099
8434;7.028;-0.0975579023361206
8435;7.029;-0.096343457698822
8436;7.030;-0.0949949026107788
8437;7.031;-0.0937953591346741
8438;7.032;-0.0925064086914063
8439;7.033;-0.0910758972167969
8440;7.033;-0.0897571444511414
8441;7.034;-0.0884979963302612
8442;7.035;-0.0877231359481812
8443;7.036;-0.0876039266586304
8444;7.037;-0.088818371295929
8445;7.038;-0.0909045338630676
8446;7.038;-0.0934600830078125
8447;7.039;-0.0961124897003174
8448;7.040;-0.0983253121376038
8449;7.041;-0.0997558236122131
8450;7.042;-0.0998899340629578
8451;7.043;-0.0991597771644592
8452;7.043;-0.0975877046585083
8453;7.044;-0.0953748822212219
8454;7.045;-0.093020498752594
8455;7.046;-0.0913739204406738
8456;7.047;-0.0904351472854614
8457;7.048;-0.0901371240615845
8458;7.048;-0.0905916094779968
8459;7.049;-0.0915229320526123
8460;7.050;-0.0927746295928955
8461;7.051;-0.0933408737182617
8462;7.052;-0.0933259725570679
8463;7.053;-0.0927671790122986
8464;7.053;-0.0924468040466309
8465;7.054;-0.0926032662391663
8466;7.055;-0.0927373766899109
8467;7.056;-0.0931322574615479
8468;7.057;-0.0936910510063171
8469;7.058;-0.0948086380958557
8470;7.058;-0.0958219170570374
8471;7.059;-0.096738338470459
8472;7.060;-0.097326934337616
8473;7.061;-0.0972896814346313
8474;7.062;-0.097423791885376
8475;7.063;-0.0974088907241821
8476;7.063;-0.0971481204032898
8477;7.064;-0.0962987542152405
8478;7.065;-0.0951662659645081
8479;7.066;-0.0938922166824341
8480;7.067;-0.0921711325645447
8481;7.068;-0.0905618071556091
8482;7.068;-0.0898316502571106
8483;7.069;-0.0897198915481567
8484;7.070;-0.0904574990272522
8485;7.071;-0.0921636819839478
8486;7.072;-0.0940859317779541
8487;7.073;-0.0960454344749451
8488;7.073;-0.097326934337616
8489;7.074;-0.0988543033599854
8490;7.075;-0.100120902061462
8491;7.076;-0.100903213024139
8492;7.077;-0.101678073406219
8493;7.078;-0.101789832115173
8494;7.078;-0.101536512374878
8495;7.079;-0.100396573543549
8496;7.080;-0.0985786318778992
8497;7.081;-0.0962615013122559
8498;7.082;-0.0938922166824341
8499;7.083;-0.0923052430152893
8500;7.083;-0.0913962721824646
8501;7.084;-0.0907331705093384
8502;7.085;-0.0905171036720276
8503;7.086;-0.0906437635421753
8504;7.087;-0.0909790396690369
8505;7.088;-0.0913217663764954
8506;7.088;-0.0922083854675293
8507;7.089;-0.0939145684242249
8508;7.090;-0.0955760478973389
8509;7.091;-0.0969022512435913
8510;7.092;-0.0977367162704468
8511;7.093;-0.0982135534286499
8512;7.093;-0.0980198383331299
8513;7.094;-0.0974535942077637
8514;7.095;-0.0974386930465698
8515;7.096;-0.0976622104644775
8516;7.097;-0.0978857278823853
8517;7.098;-0.0975281000137329
8518;7.098;-0.0970438122749329
8519;7.099;-0.0962689518928528
8520;7.100;-0.095076858997345
8521;7.101;-0.0941008329391479
8522;7.102;-0.0938475131988525
8523;7.103;-0.0950321555137634
8524;7.103;-0.0968649983406067
8525;7.104;-0.0991448760032654
8526;7.105;-0.101186335086823
8527;7.106;-0.103384256362915
8528;7.107;-0.105284154415131
8529;7.108;-0.106588006019592
8530;7.108;-0.106982886791229
8531;7.109;-0.106833875179291
8532;7.110;-0.107072293758392
8533;7.111;-0.107407569885254
8534;7.112;-0.107511878013611
8535;7.113;-0.107482075691223
8536;7.113;-0.107474625110626
8537;7.114;-0.107266008853912
8538;7.115;-0.106252729892731
8539;7.116;-0.104799866676331
8540;7.117;-0.103786587715149
8541;7.118;-0.103235244750977
8542;7.118;-0.103183090686798
8543;7.119;-0.103697180747986
8544;7.120;-0.104233622550964
8545;7.121;-0.104092061519623
8546;7.122;-0.1029372215271
8547;7.123;-0.101298093795776
8548;7.123;-0.0998452305793762
8549;7.124;-0.0989586114883423
8550;7.125;-0.0990629196166992
8551;7.126;-0.0998973846435547
8552;7.127;-0.100910663604736
8553;7.128;-0.101394951343536
8554;7.128;-0.101327896118164
8555;7.129;-0.100046396255493
8556;7.130;-0.0985413789749146
8557;7.131;-0.0974684953689575
8558;7.132;-0.0974312424659729
8559;7.133;-0.0983774662017822
8560;7.133;-0.0997632741928101
8561;7.134;-0.102125108242035
8562;7.135;-0.104576349258423
8563;7.136;-0.106491148471832
8564;7.137;-0.107184052467346
8565;7.138;-0.107079744338989
8566;7.138;-0.106677412986755
8567;7.139;-0.105977058410645
8568;7.140;-0.105626881122589
8569;7.141;-0.105902552604675
8570;7.142;-0.106632709503174
8571;7.143;-0.106923282146454
8572;7.143;-0.106655061244965
8573;7.144;-0.105470418930054
8574;7.145;-0.102788209915161
8575;7.146;-0.0996887683868408
8576;7.147;-0.0977441668510437
8577;7.148;-0.0975430011749268
8578;7.148;-0.097908079624176
8579;7.149;-0.0989139080047607
8580;7.150;-0.100947916507721
8581;7.151;-0.103563070297241
8582;7.152;-0.105604529380798
8583;7.153;-0.10690838098526
8584;7.153;-0.108152627944946
8585;7.154;-0.108875334262848
8586;7.155;-0.108689069747925
8587;7.156;-0.10710209608078
8588;7.157;-0.105150043964386
8589;7.158;-0.103756785392761
8590;7.158;-0.103160738945007
8591;7.159;-0.103339552879333
8592;7.160;-0.103317201137543
8593;7.161;-0.102855265140533
8594;7.162;-0.101774930953979
8595;7.163;-0.100366771221161
8596;7.163;-0.0991523265838623
8597;7.164;-0.0979825854301453
8598;7.165;-0.0973865389823914
8599;7.166;-0.0984892249107361
8600;7.167;-0.101029872894287
8601;7.168;-0.103719532489777
8602;7.168;-0.104866921901703
8603;7.169;-0.104799866676331
8604;7.170;-0.10477751493454
8605;7.171;-0.104710459709167
8606;7.172;-0.1048743724823
8607;7.173;-0.104621052742004
8608;7.173;-0.103965401649475
8609;7.174;-0.10325014591217
8610;7.175;-0.102676451206207
8611;7.176;-0.101864337921143
8612;7.177;-0.0997483730316162
8613;7.178;-0.0971406698226929
8614;7.178;-0.096052885055542
8615;7.179;-0.0964626669883728
8616;7.180;-0.0970214605331421
8617;7.181;-0.097125768661499
8618;7.182;-0.0972822308540344
8619;7.183;-0.0978410243988037
8620;7.183;-0.0979751348495483
8621;7.184;-0.097423791885376
8622;7.185;-0.096440315246582
8623;7.186;-0.0952407717704773
8624;7.187;-0.0945776700973511
8625;7.188;-0.0948086380958557
8626;7.188;-0.0960752367973328
8627;7.189;-0.0979304313659668
8628;7.190;-0.0998601317405701
8629;7.191;-0.101633369922638
8630;7.192;-0.10274350643158
8631;7.193;-0.103063881397247
8632;7.193;-0.102333724498749
8633;7.194;-0.101387500762939
8634;7.195;-0.100620090961456
8635;7.196;-0.100664794445038
8636;7.197;-0.101521611213684
8637;7.198;-0.102877616882324
8638;7.198;-0.104397535324097
8639;7.199;-0.105515122413635
8640;7.200;-0.105969607830048
8641;7.201;-0.105828046798706
8642;7.202;-0.105045735836029
8643;7.203;-0.10429322719574
8644;7.203;-0.103861093521118
8645;7.204;-0.103488564491272
8646;7.205;-0.103823840618134
8647;7.206;-0.104516744613647
8648;7.207;-0.105865299701691
8649;7.208;-0.106990337371826
8650;7.208;-0.107631087303162
8651;7.209;-0.108510255813599
8652;7.210;-0.109083950519562
8653;7.211;-0.109478831291199
8654;7.212;-0.109218060970306
8655;7.213;-0.108532607555389
8656;7.213;-0.107802450656891
8657;7.214;-0.10690838098526
8658;7.215;-0.106252729892731
8659;7.216;-0.10593980550766
8660;7.217;-0.106215476989746
8661;7.218;-0.107042491436005
8662;7.218;-0.108376145362854
8663;7.219;-0.109925866127014
8664;7.220;-0.111609697341919
8665;7.221;-0.112764537334442
8666;7.222;-0.113010406494141
8667;7.223;-0.112555921077728
8668;7.223;-0.111982226371765
8669;7.224;-0.111453235149384
8670;7.225;-0.110521912574768
8671;7.226;-0.109538435935974
8672;7.227;-0.108741223812103
8673;7.228;-0.108137726783752
8674;7.228;-0.106923282146454
8675;7.229;-0.105567276477814
8676;7.230;-0.104635953903198
8677;7.231;-0.104658305644989
8678;7.232;-0.104799866676331
8679;7.233;-0.104635953903198
8680;7.233;-0.104933977127075
8681;7.234;-0.106461346149445
8682;7.235;-0.108756124973297
8683;7.236;-0.109873712062836
8684;7.237;-0.109724700450897
8685;7.238;-0.109165906906128
8686;7.238;-0.108443200588226
8687;7.239;-0.107064843177795
8688;7.240;-0.105589628219604
8689;7.241;-0.105053186416626
8690;7.242;-0.105515122413635
8691;7.243;-0.105872750282288
8692;7.243;-0.105783343315125
8693;7.244;-0.105254352092743
8694;7.245;-0.104047358036041
8695;7.246;-0.102482736110687
8696;7.247;-0.101685523986816
8697;7.248;-0.102333724498749
8698;7.248;-0.104069709777832
8699;7.249;-0.106088817119598
8700;7.250;-0.108256936073303
8701;7.251;-0.110462307929993
8702;7.252;-0.112324953079224
8703;7.253;-0.113002955913544
8704;7.253;-0.112593173980713
8705;7.254;-0.111527740955353
8706;7.255;-0.110357999801636
8707;7.256;-0.109404325485229
8708;7.257;-0.108473002910614
8709;7.258;-0.108212232589722
8710;7.258;-0.108018517494202
8711;7.259;-0.107459723949432
8712;7.260;-0.106222927570343
8713;7.261;-0.104919075965881
8714;7.262;-0.104017555713654
8715;7.263;-0.10344386100769
8716;7.263;-0.103287398815155
8717;7.264;-0.103570520877838
8718;7.265;-0.104688107967377
8719;7.266;-0.106096267700195
8720;7.267;-0.107660889625549
8721;7.268;-0.108696520328522
8722;7.268;-0.109605491161346
8723;7.269;-0.110447406768799
8724;7.270;-0.110775232315063
8725;7.271;-0.110946595668793
8726;7.272;-0.11095404624939
8727;7.273;-0.111028552055359
8728;7.273;-0.110499560832977
8729;7.274;-0.109978020191193
8730;7.275;-0.109769403934479
8731;7.276;-0.109650194644928
8732;7.277;-0.109113752841949
8733;7.278;-0.108234584331512
8734;7.278;-0.107787549495697
8735;7.279;-0.107429921627045
8736;7.280;-0.107228755950928
8737;7.281;-0.106252729892731
8738;7.282;-0.104911625385284
8739;7.283;-0.103965401649475
8740;7.283;-0.103779137134552
8741;7.284;-0.104308128356934
8742;7.285;-0.10477751493454
8743;7.286;-0.105671584606171
8744;7.287;-0.106662511825562
8745;7.288;-0.107571482658386
8746;7.288;-0.108331441879272
8747;7.289;-0.108636915683746
8748;7.290;-0.108309090137482
8749;7.291;-0.10787695646286
8750;7.292;-0.10855495929718
8751;7.293;-0.109754502773285
8752;7.293;-0.110521912574768
8753;7.294;-0.110268592834473
8754;7.295;-0.109963119029999
8755;7.296;-0.110208988189697
8756;7.297;-0.109881162643433
8757;7.298;-0.108897686004639
8758;7.298;-0.107541680335999
8759;7.299;-0.107340514659882
8760;7.300;-0.10836124420166
8761;7.301;-0.10903924703598
8762;7.302;-0.109180808067322
8763;7.303;-0.109516084194183
8764;7.303;-0.109709799289703
8765;7.304;-0.109307467937469
8766;7.305;-0.107988715171814
8767;7.306;-0.107474625110626
8768;7.307;-0.108011066913605
8769;7.308;-0.108696520328522
8770;7.308;-0.110268592834473
8771;7.309;-0.112645328044891
8772;7.310;-0.115521252155304
8773;7.311;-0.116907060146332
8774;7.312;-0.116504728794098
8775;7.313;-0.115238130092621
8776;7.313;-0.113755464553833
8777;7.314;-0.111788511276245
8778;7.315;-0.109255313873291
8779;7.316;-0.106982886791229
8780;7.317;-0.105485320091248
8781;7.318;-0.104986131191254
8782;7.318;-0.104628503322601
8783;7.319;-0.105299055576324
8784;7.320;-0.107094645500183
8785;7.321;-0.10959804058075
8786;7.322;-0.111952424049377
8787;7.323;-0.113040208816528
8788;7.323;-0.113338232040405
8789;7.324;-0.112161040306091
8790;7.325;-0.110156834125519
8791;7.326;-0.108152627944946
8792;7.327;-0.10671466588974
8793;7.328;-0.106051564216614
8794;7.328;-0.105448067188263
8795;7.329;-0.105194747447968
8796;7.330;-0.104926526546478
8797;7.331;-0.104278326034546
8798;7.332;-0.103302299976349
8799;7.333;-0.102274119853973
8800;7.333;-0.102050602436066
8801;7.334;-0.10216236114502
8802;7.335;-0.102512538433075
8803;7.336;-0.102944672107697
8804;7.337;-0.10354071855545
8805;7.338;-0.103846192359924
8806;7.338;-0.103175640106201
8807;7.339;-0.102050602436066
8808;7.340;-0.101178884506226
8809;7.341;-0.100702047348022
8810;7.342;-0.100307166576385
8811;7.343;-0.100329518318176
8812;7.343;-0.100612640380859
8813;7.344;-0.100821256637573
8814;7.345;-0.10063499212265
8815;7.346;-0.100500881671906
8816;7.347;-0.100463628768921
8817;7.348;-0.100366771221161
8818;7.348;-0.10044127702713
8819;7.349;-0.100657343864441
8820;7.350;-0.101223587989807
8821;7.351;-0.101752579212189
8822;7.352;-0.10218471288681
8823;7.353;-0.102140009403229
8824;7.353;-0.102169811725616
8825;7.354;-0.10216236114502
8826;7.355;-0.101737678050995
8827;7.356;-0.10092556476593
8828;7.357;-0.100471079349518
8829;7.358;-0.101163983345032
8830;7.358;-0.102587044239044
8831;7.359;-0.104345381259918
8832;7.360;-0.105954706668854
8833;7.361;-0.106997787952423
8834;7.362;-0.106640160083771
8835;7.363;-0.105157494544983
8836;7.363;-0.102877616882324
8837;7.364;-0.101007521152496
8838;7.365;-0.0997930765151978
8839;7.366;-0.0995919108390808
8840;7.367;-0.100679695606232
8841;7.368;-0.101886689662933
8842;7.368;-0.102870166301727
8843;7.369;-0.103101134300232
8844;7.370;-0.102877616882324
8845;7.371;-0.102251768112183
8846;7.372;-0.10102242231369
8847;7.373;-0.0999793410301208
8848;7.373;-0.0990033149719238
8849;7.374;-0.0976771116256714
8850;7.375;-0.0963881611824036
8851;7.376;-0.0951960682868958
8852;7.377;-0.0946000218391418
8853;7.378;-0.0941306352615356
8854;7.378;-0.0936910510063171
8855;7.379;-0.0939592719078064
8856;7.380;-0.0945329666137695
8857;7.381;-0.0952035188674927
8858;7.382;-0.0952482223510742
8859;7.383;-0.0945329666137695
8860;7.383;-0.0938251614570618
8861;7.384;-0.0930279493331909
8862;7.385;-0.0923424959182739
8863;7.386;-0.0918582081794739
8864;7.387;-0.0914707779884338
8865;7.388;-0.0915825366973877
8866;7.388;-0.0915154814720154
8867;7.389;-0.0913962721824646
8868;7.390;-0.0908002257347107
8869;7.391;-0.0897124409675598
8870;7.392;-0.0883340835571289
8871;7.393;-0.087544322013855
8872;7.393;-0.0875815749168396
8873;7.394;-0.0882148742675781
8874;7.395;-0.0893771648406982
8875;7.396;-0.091254711151123
8876;7.397;-0.0941082835197449
8877;7.398;-0.0966936349868774
8878;7.398;-0.0983700156211853
8879;7.399;-0.0989586114883423
8880;7.400;-0.098787248134613
8881;7.401;-0.098206102848053
8882;7.402;-0.0973343849182129
8883;7.403;-0.0961199402809143
8884;7.403;-0.0948980450630188
8885;7.404;-0.0939220190048218
8886;7.405;-0.0931546092033386
8887;7.406;-0.092238187789917
8888;7.407;-0.0911355018615723
8889;7.408;-0.0907778739929199
8890;7.408;-0.0909194350242615
8891;7.409;-0.0908002257347107
8892;7.410;-0.0901669263839722
8893;7.411;-0.0898838043212891
8894;7.412;-0.0907182693481445
8895;7.413;-0.0920668244361877
8896;7.413;-0.0932961702346802
8897;7.414;-0.0941306352615356
8898;7.415;-0.0947639346122742
8899;7.416;-0.0946521759033203
8900;7.417;-0.0929832458496094
8901;7.418;-0.0900253653526306
8902;7.418;-0.0870004296302795
8903;7.419;-0.085100531578064
8904;7.420;-0.084318220615387
8905;7.421;-0.08382648229599
8906;7.422;-0.0837370753288269
8907;7.423;-0.08411705493927
8908;7.423;-0.0847354531288147
8909;7.424;-0.0849664211273193
8910;7.425;-0.0847950577735901
8911;7.426;-0.085100531578064
8912;7.427;-0.0861287117004395
8913;7.428;-0.0871866941452026
8914;7.428;-0.0874251127243042
8915;7.429;-0.0868886709213257
8916;7.430;-0.0864341855049133
8917;7.431;-0.0857934355735779
8918;7.432;-0.0846907496452332
8919;7.433;-0.083625316619873
8920;7.433;-0.083528459072113
8921;7.434;-0.0848099589347839
8922;7.435;-0.0864043831825256
8923;7.436;-0.0881105661392212
8924;7.437;-0.0889673829078674
8925;7.438;-0.0890716910362244
8926;7.438;-0.0887885689735413
8927;7.439;-0.0882670283317566
8928;7.440;-0.0871643424034119
8929;7.441;-0.0849887728691101
8930;7.442;-0.0827684998512268
8931;7.443;-0.0811219215393066
8932;7.443;-0.0800266861915588
8933;7.444;-0.078938901424408
8934;7.445;-0.0780895352363586
8935;7.446;-0.077955424785614
8936;7.447;-0.0783130526542664
8937;7.448;-0.0786557793617249
8938;7.448;-0.0788420438766479
8939;7.449;-0.0793859362602234
8940;7.450;-0.080496072769165
8941;7.451;-0.0816658139228821
8942;7.452;-0.083334743976593
8943;7.453;-0.0852569937705994
8944;7.453;-0.0870600342750549
8945;7.454;-0.0878125429153442
8946;7.455;-0.0877976417541504
8947;7.456;-0.0879541039466858
8948;7.457;-0.088222324848175
8949;7.458;-0.0885799527168274
8950;7.458;-0.0888481736183167
8951;7.459;-0.0891461968421936
8952;7.460;-0.0896528363227844
8953;7.461;-0.0897496938705444
8954;7.462;-0.0888630747795105
8955;7.463;-0.0875517725944519
8956;7.463;-0.0867992639541626
8957;7.464;-0.0874549150466919
8958;7.465;-0.0884830951690674
8959;7.466;-0.0896081328392029
8960;7.467;-0.0912398099899292
8961;7.468;-0.0929012894630432
8962;7.468;-0.0940784811973572
8963;7.469;-0.0940039753913879
8964;7.470;-0.0931844115257263
8965;7.471;-0.0918060541152954
8966;7.472;-0.0901445746421814
8967;7.473;-0.0879243016242981
8968;7.473;-0.0852048397064209
8969;7.474;-0.0823065638542175
8970;7.475;-0.0800713896751404
8971;7.476;-0.079423189163208
8972;7.477;-0.0800862908363342
8973;7.478;-0.0823810696601868
8974;7.478;-0.0851452350616455
8975;7.479;-0.0880062580108643
8976;7.480;-0.0905245542526245
8977;7.481;-0.092238187789917
8978;7.482;-0.0930875539779663
8979;7.483;-0.0924617052078247
8980;7.483;-0.0909715890884399
8981;7.484;-0.0892505049705505
8982;7.485;-0.0880882143974304
8983;7.486;-0.0873953104019165
8984;7.487;-0.087149441242218
8985;7.488;-0.0873133540153503
8986;7.488;-0.0880956649780273
8987;7.489;-0.0888407230377197
8988;7.490;-0.088617205619812
8989;7.491;-0.0875145196914673
8990;7.492;-0.0856369733810425
8991;7.493;-0.0838711857795715
8992;7.493;-0.0824108719825745
8993;7.494;-0.0821575522422791
8994;7.495;-0.082947313785553
8995;7.496;-0.0842362642288208
8996;7.497;-0.0857114791870117
8997;7.498;-0.0869184732437134
8998;7.498;-0.088326632976532
8999;7.499;-0.0893771648406982
9000;7.500;-0.0900253653526306
9001;7.501;-0.0900030136108398
9002;7.502;-0.0899732112884521
9003;7.503;-0.0902339816093445
9004;7.503;-0.0907331705093384
9005;7.504;-0.0915229320526123
9006;7.505;-0.0922456383705139
9007;7.506;-0.093117356300354
9008;7.507;-0.0936686992645264
9009;7.508;-0.0947341322898865
9010;7.508;-0.0958666205406189
9011;7.509;-0.0967904925346375
9012;7.510;-0.0971779227256775
9013;7.511;-0.0975579023361206
9014;7.512;-0.0981688499450684
9015;7.513;-0.0980347394943237
9016;7.513;-0.0969022512435913
9017;7.514;-0.0949576497077942
9018;7.515;-0.0940039753913879
9019;7.516;-0.0942423939704895
9020;7.517;-0.0955536961555481
9021;7.518;-0.0970512628555298
9022;7.518;-0.0982955098152161
9023;7.519;-0.0995323061943054
9024;7.520;-0.0998228788375854
9025;7.521;-0.0992342829704285
9026;7.522;-0.0976100564002991
9027;7.523;-0.0960826873779297
9028;7.523;-0.0955834984779358
9029;7.524;-0.0960677862167358
9030;7.525;-0.0971183180809021
9031;7.526;-0.0981315970420837
9032;7.527;-0.0991523265838623
9033;7.528;-0.100612640380859
9034;7.528;-0.102370977401733
9035;7.529;-0.103771686553955
9036;7.530;-0.105023384094238
9037;7.531;-0.106178224086761
9038;7.532;-0.107452273368835
9039;7.533;-0.107854604721069
9040;7.533;-0.107206404209137
9041;7.534;-0.105887651443481
9042;7.535;-0.104300677776337
9043;7.536;-0.103704631328583
9044;7.537;-0.104323029518127
9045;7.538;-0.105932354927063
9046;7.538;-0.10719895362854
9047;7.539;-0.108249485492706
9048;7.540;-0.110074877738953
9049;7.541;-0.112175941467285
9050;7.542;-0.113688409328461
9051;7.543;-0.114187598228455
9052;7.543;-0.115260481834412
9053;7.544;-0.117108225822449
9054;7.545;-0.118270516395569
9055;7.546;-0.1177117228508
9056;7.547;-0.116027891635895
9057;7.548;-0.114202499389648
9058;7.548;-0.11231005191803
9059;7.549;-0.109918415546417
9060;7.550;-0.107534229755402
9061;7.551;-0.105820596218109
9062;7.552;-0.104926526546478
9063;7.553;-0.104732811450958
9064;7.553;-0.104449689388275
9065;7.554;-0.104308128356934
9066;7.555;-0.104628503322601
9067;7.556;-0.105217099189758
9068;7.557;-0.105418264865875
9069;7.558;-0.105448067188263
9070;7.558;-0.106491148471832
9071;7.559;-0.108964741230011
9072;7.560;-0.111430883407593
9073;7.561;-0.113487243652344
9074;7.562;-0.115856528282166
9075;7.563;-0.118441879749298
9076;7.563;-0.119999051094055
9077;7.564;-0.119507312774658
9078;7.565;-0.117838382720947
9079;7.566;-0.115960836410522
9080;7.567;-0.114299356937408
9081;7.568;-0.11318176984787
9082;7.568;-0.112548470497131
9083;7.569;-0.11231005191803
9084;7.570;-0.112578272819519
9085;7.571;-0.113546848297119
9086;7.572;-0.114195048809052
9087;7.573;-0.114157795906067
9088;7.573;-0.113643705844879
9089;7.574;-0.113651156425476
9090;7.575;-0.114113092422485
9091;7.576;-0.114195048809052
9092;7.577;-0.113978981971741
9093;7.578;-0.113487243652344
9094;7.578;-0.113353133201599
9095;7.579;-0.112853944301605
9096;7.580;-0.111989676952362
9097;7.581;-0.110715627670288
9098;7.582;-0.109493732452393
9099;7.583;-0.107996165752411
9100;7.583;-0.106379389762878
9101;7.584;-0.105500221252441
9102;7.585;-0.105835497379303
9103;7.586;-0.107802450656891
9104;7.587;-0.110559165477753
9105;7.588;-0.114269554615021
9106;7.588;-0.117719173431396
9107;7.589;-0.120528042316437
9108;7.590;-0.122375786304474
9109;7.591;-0.122912228107452
9110;7.592;-0.122904777526855
9111;7.593;-0.122375786304474
9112;7.593;-0.122502446174622
9113;7.594;-0.122688710689545
9114;7.595;-0.122196972370148
9115;7.596;-0.120595097541809
9116;7.597;-0.11848658323288
9117;7.598;-0.116892158985138
9118;7.598;-0.115655362606049
9119;7.599;-0.114277005195618
9120;7.600;-0.112630426883698
9121;7.601;-0.111639499664307
9122;7.602;-0.110700726509094
9123;7.603;-0.109359622001648
9124;7.603;-0.107504427433014
9125;7.604;-0.107049942016602
9126;7.605;-0.108547508716583
9127;7.606;-0.110849738121033
9128;7.607;-0.113241374492645
9129;7.608;-0.115789473056793
9130;7.608;-0.118181109428406
9131;7.609;-0.118806958198547
9132;7.610;-0.11754035949707
9133;7.611;-0.115819275379181
9134;7.612;-0.11511892080307
9135;7.613;-0.114813446998596
9136;7.613;-0.114873051643372
9137;7.614;-0.115588307380676
9138;7.615;-0.11761486530304
9139;7.616;-0.120297074317932
9140;7.617;-0.121802091598511
9141;7.618;-0.122159719467163
9142;7.618;-0.121660530567169
9143;7.619;-0.121191143989563
9144;7.620;-0.119656324386597
9145;7.621;-0.117674469947815
9146;7.622;-0.117063522338867
9147;7.623;-0.118441879749298
9148;7.623;-0.120893120765686
9149;7.624;-0.122733414173126
9150;7.625;-0.125043094158173
9151;7.626;-0.126808881759644
9152;7.627;-0.127770006656647
9153;7.628;-0.127099454402924
9154;7.628;-0.125445425510406
9155;7.629;-0.123940408229828
9156;7.630;-0.121995806694031
9157;7.631;-0.120609998703003
9158;7.632;-0.118933618068695
9159;7.633;-0.117838382720947
9160;7.633;-0.117965042591095
9161;7.634;-0.119104981422424
9162;7.635;-0.120736658573151
9163;7.636;-0.121824443340302
9164;7.637;-0.122770667076111
9165;7.638;-0.123403966426849
9166;7.638;-0.123076140880585
9167;7.639;-0.121794641017914
9168;7.640;-0.120282173156738
9169;7.641;-0.119104981422424
9170;7.642;-0.117987394332886
9171;7.643;-0.116139650344849
9172;7.643;-0.114314258098602
9173;7.644;-0.113166868686676
9174;7.645;-0.11308491230011
9175;7.646;-0.113360583782196
9176;7.647;-0.113785266876221
9177;7.648;-0.115081667900085
9178;7.648;-0.11666864156723
9179;7.649;-0.118114054203033
9180;7.650;-0.118650496006012
9181;7.651;-0.118456780910492
9182;7.652;-0.118091702461243
9183;7.653;-0.118128955364227
9184;7.653;-0.11889636516571
9185;7.654;-0.119514763355255
9186;7.655;-0.120103359222412
9187;7.656;-0.120989978313446
9188;7.657;-0.122077763080597
9189;7.658;-0.122696161270142
9190;7.658;-0.122472643852234
9191;7.659;-0.122293829917908
9192;7.660;-0.121630728244781
9193;7.661;-0.120706856250763
9194;7.662;-0.119693577289581
9195;7.663;-0.119209289550781
9196;7.663;-0.118941068649292
9197;7.664;-0.118613243103027
9198;7.665;-0.11831521987915
9199;7.666;-0.11821836233139
9200;7.667;-0.117704272270203
9201;7.668;-0.116109848022461
9202;7.668;-0.114649534225464
9203;7.669;-0.113755464553833
9204;7.670;-0.113844871520996
9205;7.671;-0.114135444164276
9206;7.672;-0.115811824798584
9207;7.673;-0.118926167488098
9208;7.673;-0.121355056762695
9209;7.674;-0.122286379337311
9210;7.675;-0.122308731079102
9211;7.676;-0.122897326946259
9212;7.677;-0.123202800750732
9213;7.678;-0.122383236885071
9214;7.678;-0.121042132377625
9215;7.679;-0.120341777801514
9216;7.680;-0.120840966701508
9217;7.681;-0.121720135211945
9218;7.682;-0.122398138046265
9219;7.683;-0.122964382171631
9220;7.683;-0.123895704746246
9221;7.684;-0.124670565128326
9222;7.685;-0.124543905258179
9223;7.686;-0.123493373394012
9224;7.687;-0.121615827083588
9225;7.688;-0.119768083095551
9226;7.688;-0.118076801300049
9227;7.689;-0.116899609565735
9228;7.690;-0.116057693958282
9229;7.691;-0.115521252155304
9230;7.692;-0.115938484668732
9231;7.693;-0.117003917694092
9232;7.693;-0.118106603622437
9233;7.694;-0.118695199489594
9234;7.695;-0.11879950761795
9235;7.696;-0.119447708129883
9236;7.697;-0.119969248771667
9237;7.698;-0.119954347610474
9238;7.698;-0.119872391223907
9239;7.699;-0.12052059173584
9240;7.700;-0.122316181659698
9241;7.701;-0.123769044876099
9242;7.702;-0.125311315059662
9243;7.703;-0.126957893371582
9244;7.703;-0.128179788589478
9245;7.704;-0.128708779811859
9246;7.705;-0.128820538520813
9247;7.706;-0.128932297229767
9248;7.707;-0.128298997879028
9249;7.708;-0.127106904983521
9250;7.708;-0.126123428344727
9251;7.709;-0.125475227832794
9252;7.710;-0.124245882034302
9253;7.711;-0.122353434562683
9254;7.712;-0.120334327220917
9255;7.713;-0.118449330329895
9256;7.713;-0.116817653179169
9257;7.714;-0.114880502223969
9258;7.715;-0.113323330879211
9259;7.716;-0.112041831016541
9260;7.717;-0.111527740955353
9261;7.718;-0.111527740955353
9262;7.718;-0.111930072307587
9263;7.719;-0.113055109977722
9264;7.720;-0.114530324935913
9265;7.721;-0.116273760795593
9266;7.722;-0.117413699626923
9267;7.723;-0.118382275104523
9268;7.723;-0.11889636516571
9269;7.724;-0.11945515871048
9270;7.725;-0.119112432003021
9271;7.726;-0.118225812911987
9272;7.727;-0.117599964141846
9273;7.728;-0.117987394332886
9274;7.728;-0.119388103485107
9275;7.729;-0.119879841804504
9276;7.730;-0.119984149932861
9277;7.731;-0.119492411613464
9278;7.732;-0.118866562843323
9279;7.733;-0.117339193820953
9280;7.733;-0.11540949344635
9281;7.734;-0.114403665065765
9282;7.735;-0.115014612674713
9283;7.736;-0.117428600788116
9284;7.737;-0.120580196380615
9285;7.738;-0.123828649520874
9286;7.738;-0.126451253890991
9287;7.739;-0.128895044326782
9288;7.740;-0.130489468574524
9289;7.741;-0.130444765090942
9290;7.742;-0.128760933876038
9291;7.743;-0.126533210277557
9292;7.743;-0.1249760389328
9293;7.744;-0.123478472232819
9294;7.745;-0.121951103210449
9295;7.746;-0.120870769023895
9296;7.747;-0.121153891086578
9297;7.748;-0.122465193271637
9298;7.748;-0.124134123325348
9299;7.749;-0.12601912021637
9300;7.750;-0.128298997879028
9301;7.751;-0.13018399477005
9302;7.752;-0.130452215671539
9303;7.753;-0.12960284948349
9304;7.753;-0.128217041492462
9305;7.754;-0.127077102661133
9306;7.755;-0.125877559185028
9307;7.756;-0.125102698802948
9308;7.757;-0.124633312225342
9309;7.758;-0.123880803585052
9310;7.758;-0.122964382171631
9311;7.759;-0.121980905532837
9312;7.760;-0.121302902698517
9313;7.761;-0.120952725410461
9314;7.762;-0.121861696243286
9315;7.763;-0.123783946037292
9316;7.763;-0.126026570796967
9317;7.764;-0.127613544464111
9318;7.765;-0.128529965877533
9319;7.766;-0.128723680973053
9320;7.767;-0.128097832202911
9321;7.768;-0.126898288726807
9322;7.768;-0.12526661157608
9323;7.769;-0.123530626296997
9324;7.770;-0.121667981147766
9325;7.771;-0.120140612125397
9326;7.772;-0.118456780910492
9327;7.773;-0.116921961307526
9328;7.773;-0.116214156150818
9329;7.774;-0.116854906082153
9330;7.775;-0.118359923362732
9331;7.776;-0.119782984256744
9332;7.777;-0.121496617794037
9333;7.778;-0.12332946062088
9334;7.778;-0.124864280223846
9335;7.779;-0.125214457511902
9336;7.780;-0.124752521514893
9337;7.781;-0.123865902423859
9338;7.782;-0.123478472232819
9339;7.783;-0.123769044876099
9340;7.783;-0.124208629131317
9341;7.784;-0.124968588352203
9342;7.785;-0.125668942928314
9343;7.786;-0.126183032989502
9344;7.787;-0.125177204608917
9345;7.788;-0.123254954814911
9346;7.788;-0.121563673019409
9347;7.789;-0.120267271995544
9348;7.790;-0.119388103485107
9349;7.791;-0.118628144264221
9350;7.792;-0.119216740131378
9351;7.793;-0.120237469673157
9352;7.793;-0.120930373668671
9353;7.794;-0.120513141155243
9354;7.795;-0.119656324386597
9355;7.796;-0.119350850582123
9356;7.797;-0.119253993034363
9357;7.798;-0.118650496006012
9358;7.798;-0.117331743240356
9359;7.799;-0.116229057312012
9360;7.800;-0.115878880023956
9361;7.801;-0.116363167762756
9362;7.802;-0.117398798465729
9363;7.803;-0.119276344776154
9364;7.803;-0.121064484119415
9365;7.804;-0.122547149658203
9366;7.805;-0.123545527458191
9367;7.806;-0.124037265777588
9368;7.807;-0.123642385005951
9369;7.808;-0.122740864753723
9370;7.808;-0.122278928756714
9371;7.809;-0.122003257274628
9372;7.810;-0.121735036373138
9373;7.811;-0.12148916721344
9374;7.812;-0.121012330055237
9375;7.813;-0.119693577289581
9376;7.813;-0.117883086204529
9377;7.814;-0.116795301437378
9378;7.815;-0.116586685180664
9379;7.816;-0.116504728794098
9380;7.817;-0.116519629955292
9381;7.818;-0.117070972919464
9382;7.818;-0.117950141429901
9383;7.819;-0.118814408779144
9384;7.820;-0.119239091873169
9385;7.821;-0.119686126708984
9386;7.822;-0.120416283607483
9387;7.823;-0.121310353279114
9388;7.823;-0.122353434562683
9389;7.824;-0.123225152492523
9390;7.825;-0.123851001262665
9391;7.826;-0.124022364616394
9392;7.827;-0.124089419841766
9393;7.828;-0.124238431453705
9394;7.828;-0.124745070934296
9395;7.829;-0.124931335449219
9396;7.830;-0.12478232383728
9397;7.831;-0.124499201774597
9398;7.832;-0.124491751194
9399;7.833;-0.125311315059662
9400;7.833;-0.12592226266861
9401;7.834;-0.127032399177551
9402;7.835;-0.128269195556641
9403;7.836;-0.129565596580505
9404;7.837;-0.130310654640198
9405;7.838;-0.130198895931244
9406;7.838;-0.130102038383484
9407;7.839;-0.129289925098419
9408;7.840;-0.128231942653656
9409;7.841;-0.127457082271576
9410;7.842;-0.127270817756653
9411;7.843;-0.126898288726807
9412;7.843;-0.126302242279053
9413;7.844;-0.126130878925323
9414;7.845;-0.126436352729797
9415;7.846;-0.126488506793976
9416;7.847;-0.12604147195816
9417;7.848;-0.125907361507416
9418;7.848;-0.126264989376068
9419;7.849;-0.12662261724472
9420;7.850;-0.126488506793976
9421;7.851;-0.12604147195816
9422;7.852;-0.126190483570099
9423;7.853;-0.127539038658142
9424;7.853;-0.129006803035736
9425;7.854;-0.129476189613342
9426;7.855;-0.129230320453644
9427;7.856;-0.12931227684021
9428;7.857;-0.129446387290955
9429;7.858;-0.128522515296936
9430;7.858;-0.126756727695465
9431;7.859;-0.126034021377563
9432;7.860;-0.126682221889496
9433;7.861;-0.127553939819336
9434;7.862;-0.12776255607605
9435;7.863;-0.127449631690979
9436;7.863;-0.127017498016357
9437;7.864;-0.125601887702942
9438;7.865;-0.123493373394012
9439;7.866;-0.12129545211792
9440;7.867;-0.119440257549286
9441;7.868;-0.117458403110504
9442;7.868;-0.115886330604553
9443;7.869;-0.116050243377686
9444;7.870;-0.117972493171692
9445;7.871;-0.120438635349274
9446;7.872;-0.122494995594025
9447;7.873;-0.124454498291016
9448;7.873;-0.125721096992493
9449;7.874;-0.125706195831299
9450;7.875;-0.124216079711914
9451;7.876;-0.122562050819397
9452;7.877;-0.121615827083588
9453;7.878;-0.120960175991058
9454;7.878;-0.120729207992554
9455;7.879;-0.120446085929871
9456;7.880;-0.120490789413452
9457;7.881;-0.120647251605988
9458;7.882;-0.120781362056732
9459;7.883;-0.121630728244781
9460;7.883;-0.122837722301483
9461;7.884;-0.124707818031311
9462;7.885;-0.125691294670105
9463;7.886;-0.125624239444733
9464;7.887;-0.125296413898468
9465;7.888;-0.125348567962646
9466;7.888;-0.125959515571594
9467;7.889;-0.126384198665619
9468;7.890;-0.127688050270081
9469;7.891;-0.130273401737213
9470;7.892;-0.132627785205841
9471;7.893;-0.13357400894165
9472;7.893;-0.132866203784943
9473;7.894;-0.131495296955109
9474;7.895;-0.129543244838715
9475;7.896;-0.126764178276062
9476;7.897;-0.124730169773102
9477;7.898;-0.123701989650726
9478;7.898;-0.123605132102966
9479;7.899;-0.123590230941772
9480;7.900;-0.123746693134308
9481;7.901;-0.12458860874176
9482;7.902;-0.125132501125336
9483;7.903;-0.125162303447723
9484;7.903;-0.124908983707428
9485;7.904;-0.125519931316376
9486;7.905;-0.126965343952179
9487;7.906;-0.128313899040222
9488;7.907;-0.129066407680511
9489;7.908;-0.128932297229767
9490;7.908;-0.128112733364105
9491;7.909;-0.126458704471588
9492;7.910;-0.12475997209549
9493;7.911;-0.122994184494019
9494;7.912;-0.1220703125
9495;7.913;-0.122494995594025
9496;7.913;-0.124111771583557
9497;7.914;-0.125743448734283
9498;7.915;-0.126220285892487
9499;7.916;-0.125795602798462
9500;7.917;-0.124618411064148
9501;7.918;-0.123403966426849
9502;7.918;-0.122204422950745
9503;7.919;-0.121399760246277
9504;7.920;-0.120677053928375
9505;7.921;-0.120684504508972
9506;7.922;-0.121437013149261
9507;7.923;-0.121675431728363
9508;7.923;-0.120900571346283
9509;7.924;-0.119611620903015
9510;7.925;-0.11945515871048
9511;7.926;-0.119991600513458
9512;7.927;-0.120222568511963
9513;7.928;-0.120788812637329
9514;7.928;-0.122390687465668
9515;7.929;-0.125102698802948
9516;7.930;-0.127233564853668
9517;7.931;-0.128313899040222
9518;7.932;-0.12844055891037
9519;7.933;-0.127710402011871
9520;7.933;-0.126570463180542
9521;7.934;-0.125333666801453
9522;7.935;-0.12371689081192
9523;7.936;-0.121928751468658
9524;7.937;-0.120870769023895
9525;7.938;-0.121265649795532
9526;7.938;-0.122793018817902
9527;7.939;-0.123642385005951
9528;7.940;-0.124342739582062
9529;7.941;-0.125162303447723
9530;7.942;-0.126011669635773
9531;7.943;-0.126123428344727
9532;7.943;-0.124789774417877
9533;7.944;-0.123851001262665
9534;7.945;-0.123865902423859
9535;7.946;-0.12439489364624
9536;7.947;-0.124536454677582
9537;7.948;-0.123634934425354
9538;7.948;-0.122636556625366
9539;7.949;-0.121943652629852
9540;7.950;-0.121466815471649
9541;7.951;-0.120684504508972
9542;7.952;-0.119768083095551
9543;7.953;-0.120267271995544
9544;7.953;-0.121630728244781
9545;7.954;-0.122718513011932
9546;7.955;-0.1230388879776
9547;7.956;-0.123783946037292
9548;7.957;-0.125221908092499
9549;7.958;-0.126153230667114
9550;7.958;-0.126346945762634
9551;7.959;-0.126518309116364
9552;7.960;-0.127330422401428
9553;7.961;-0.128418207168579
9554;7.962;-0.129900872707367
9555;7.963;-0.132113695144653
9556;7.963;-0.134490430355072
9557;7.964;-0.135786831378937
9558;7.965;-0.134855508804321
9559;7.966;-0.132933259010315
9560;7.967;-0.131286680698395
9561;7.968;-0.130094587802887
9562;7.968;-0.129252672195435
9563;7.969;-0.128872692584991
9564;7.970;-0.129759311676025
9565;7.971;-0.130876898765564
9566;7.972;-0.131033360958099
9567;7.973;-0.130504369735718
9568;7.973;-0.130593776702881
9569;7.974;-0.131666660308838
9570;7.975;-0.133208930492401
9571;7.976;-0.134631991386414
9572;7.977;-0.135704874992371
9573;7.978;-0.135824084281921
9574;7.978;-0.134922564029694
9575;7.979;-0.133268535137177
9576;7.980;-0.131167471408844
9577;7.981;-0.128522515296936
9578;7.982;-0.125959515571594
9579;7.983;-0.124424695968628
9580;7.983;-0.124000012874603
9581;7.984;-0.124752521514893
9582;7.985;-0.12601912021637
9583;7.986;-0.127352774143219
9584;7.987;-0.128276646137238
9585;7.988;-0.128448009490967
9586;7.988;-0.128433108329773
9587;7.989;-0.128172338008881
9588;7.990;-0.127792358398438
9589;7.991;-0.127509236335754
9590;7.992;-0.127464532852173
9591;7.993;-0.128164887428284
9592;7.993;-0.128842890262604
9593;7.994;-0.128895044326782
9594;7.995;-0.128120183944702
9595;7.996;-0.127486884593964
9596;7.997;-0.127837061882019
9597;7.998;-0.128567218780518
9598;7.998;-0.128954648971558
9599;7.999;-0.128597021102905
9600;8.000;-0.128775835037231
9601;8.001;-0.12940913438797
9602;8.002;-0.130057334899902
9603;8.003;-0.129677355289459
9604;8.003;-0.128805637359619
9605;8.004;-0.12834370136261
9606;8.005;-0.128276646137238
9607;8.006;-0.128448009490967
9608;8.007;-0.128276646137238
9609;8.008;-0.127889215946198
9610;8.008;-0.12698769569397
9611;8.009;-0.125989317893982
9612;8.010;-0.124812126159668
9613;8.011;-0.123724341392517
9614;8.012;-0.122547149658203
9615;8.013;-0.121705234050751
9616;8.013;-0.121645629405975
9617;8.014;-0.12187659740448
9618;8.015;-0.122301280498505
9619;8.016;-0.122182071208954
9620;8.017;-0.121556222438812
9621;8.018;-0.120595097541809
9622;8.018;-0.119589269161224
9623;8.019;-0.11858344078064
9624;8.020;-0.117167830467224
9625;8.021;-0.115387141704559
9626;8.022;-0.114001333713531
9627;8.023;-0.113949179649353
9628;8.023;-0.114940106868744
9629;8.024;-0.116877257823944
9630;8.025;-0.11945515871048
9631;8.026;-0.122569501399994
9632;8.027;-0.12516975402832
9633;8.028;-0.125862658023834
9634;8.028;-0.124983489513397
9635;8.029;-0.123389065265656
9636;8.030;-0.122241675853729
9637;8.031;-0.121667981147766
9638;8.032;-0.121548771858215
9639;8.033;-0.122062861919403
9640;8.033;-0.123083591461182
9641;8.034;-0.123851001262665
9642;8.035;-0.123836100101471
9643;8.036;-0.123128294944763
9644;8.037;-0.122778117656708
9645;8.038;-0.122815370559692
9646;8.038;-0.122584402561188
9647;8.039;-0.121712684631348
9648;8.040;-0.12032687664032
9649;8.041;-0.119708478450775
9650;8.042;-0.119931995868683
9651;8.043;-0.120878219604492
9652;8.043;-0.121831893920898
9653;8.044;-0.123433768749237
9654;8.045;-0.12543797492981
9655;8.046;-0.126868486404419
9656;8.047;-0.126734375953674
9657;8.048;-0.125333666801453
9658;8.048;-0.124327838420868
9659;8.049;-0.12371689081192
9660;8.050;-0.12342631816864
9661;8.051;-0.122956931591034
9662;8.052;-0.123120844364166
9663;8.053;-0.123985111713409
9664;8.053;-0.124320387840271
9665;8.054;-0.123441219329834
9666;8.055;-0.121757388114929
9667;8.056;-0.120572745800018
9668;8.057;-0.119291245937347
9669;8.058;-0.117607414722443
9670;8.058;-0.116623938083649
9671;8.059;-0.117011368274689
9672;8.060;-0.118054449558258
9673;8.061;-0.118479132652283
9674;8.062;-0.11918693780899
9675;8.063;-0.120192766189575
9676;8.063;-0.120669603347778
9677;8.064;-0.120453536510468
9678;8.065;-0.120595097541809
9679;8.066;-0.121407210826874
9680;8.067;-0.122293829917908
9681;8.068;-0.12323260307312
9682;8.068;-0.124171376228333
9683;8.069;-0.124610960483551
9684;8.070;-0.124536454677582
9685;8.071;-0.124678015708923
9686;8.072;-0.124812126159668
9687;8.073;-0.124074518680573
9688;8.073;-0.1225546002388
9689;8.074;-0.121280550956726
9690;8.075;-0.120386481285095
9691;8.076;-0.119201838970184
9692;8.077;-0.118084251880646
9693;8.078;-0.118240714073181
9694;8.078;-0.120341777801514
9695;8.079;-0.1225546002388
9696;8.080;-0.123992562294006
9697;8.081;-0.124804675579071
9698;8.082;-0.125326216220856
9699;8.083;-0.124998390674591
9700;8.083;-0.122897326946259
9701;8.084;-0.121138989925385
9702;8.085;-0.120155513286591
9703;8.086;-0.120282173156738
9704;8.087;-0.120542943477631
9705;8.088;-0.121228396892548
9706;8.088;-0.122316181659698
9707;8.089;-0.1230388879776
9708;8.090;-0.123552978038788
9709;8.091;-0.123642385005951
9710;8.092;-0.123344361782074
9711;8.093;-0.122740864753723
9712;8.093;-0.122494995594025
9713;8.094;-0.122331082820892
9714;8.095;-0.121578574180603
9715;8.096;-0.12090802192688
9716;8.097;-0.121638178825378
9717;8.098;-0.123254954814911
9718;8.098;-0.124245882034302
9719;8.099;-0.124216079711914
9720;8.100;-0.124029815196991
9721;8.101;-0.123694539070129
9722;8.102;-0.122532248497009
9723;8.103;-0.121124088764191
9724;8.103;-0.120535492897034
9725;8.104;-0.121161341667175
9726;8.105;-0.12245774269104
9727;8.106;-0.124111771583557
9728;8.107;-0.126242637634277
9729;8.108;-0.128239393234253
9730;8.108;-0.129416584968567
9731;8.109;-0.129826366901398
9732;8.110;-0.129863619804382
9733;8.111;-0.12902170419693
9734;8.112;-0.126831233501434
9735;8.113;-0.124096870422363
9736;8.113;-0.122755765914917
9737;8.114;-0.122830271720886
9738;8.115;-0.122979283332825
9739;8.116;-0.122681260108948
9740;8.117;-0.122390687465668
9741;8.118;-0.122532248497009
9742;8.118;-0.122539699077606
9743;8.119;-0.122688710689545
9744;8.120;-0.123336911201477
9745;8.121;-0.12485682964325
9746;8.122;-0.126421451568604
9747;8.123;-0.127919018268585
9748;8.123;-0.128895044326782
9749;8.124;-0.128604471683502
9750;8.125;-0.127099454402924
9751;8.126;-0.124774873256683
9752;8.127;-0.123411417007446
9753;8.128;-0.122681260108948
9754;8.128;-0.122375786304474
9755;8.129;-0.12226402759552
9756;8.130;-0.123053789138794
9757;8.131;-0.124543905258179
9758;8.132;-0.125139951705933
9759;8.133;-0.125087797641754
9760;8.133;-0.124670565128326
9761;8.134;-0.125467777252197
9762;8.135;-0.126749277114868
9763;8.136;-0.128284096717834
9764;8.137;-0.130012631416321
9765;8.138;-0.130712985992432
9766;8.138;-0.130325555801392
9767;8.139;-0.128433108329773
9768;8.140;-0.12613832950592
9769;8.141;-0.124119222164154
9770;8.142;-0.122509896755219
9771;8.143;-0.122122466564178
9772;8.143;-0.12265145778656
9773;8.144;-0.123821198940277
9774;8.145;-0.125132501125336
9775;8.146;-0.12584775686264
9776;8.147;-0.125937163829803
9777;8.148;-0.125408172607422
9778;8.148;-0.12524425983429
9779;8.149;-0.12516975402832
9780;8.150;-0.124767422676086
9781;8.151;-0.124014914035797
9782;8.152;-0.123664736747742
9783;8.153;-0.123821198940277
9784;8.153;-0.123456120491028
9785;8.154;-0.122249126434326
9786;8.155;-0.120930373668671
9787;8.156;-0.120781362056732
9788;8.157;-0.121995806694031
9789;8.158;-0.12381374835968
9790;8.158;-0.126108527183533
9791;8.159;-0.128857791423798
9792;8.160;-0.131823122501373
9793;8.161;-0.133611261844635
9794;8.162;-0.133417546749115
9795;8.163;-0.132299959659576
9796;8.163;-0.130988657474518
9797;8.164;-0.130303204059601
9798;8.165;-0.129565596580505
9799;8.166;-0.129252672195435
9800;8.167;-0.129595398902893
9801;8.168;-0.130407512187958
9802;8.168;-0.131301581859589
9803;8.169;-0.131569802761078
9804;8.170;-0.130936503410339
9805;8.171;-0.129468739032745
9806;8.172;-0.127874314785004
9807;8.173;-0.126339495182037
9808;8.173;-0.125229358673096
9809;8.174;-0.124119222164154
9810;8.175;-0.123403966426849
9811;8.176;-0.122994184494019
9812;8.177;-0.122882425785065
9813;8.178;-0.122934579849243
9814;8.178;-0.122979283332825
9815;8.179;-0.12362003326416
9816;8.180;-0.124864280223846
9817;8.181;-0.1264289021492
9818;8.182;-0.127896666526794
9819;8.183;-0.129550695419312
9820;8.183;-0.130906701087952
9821;8.184;-0.131815671920776
9822;8.185;-0.132165849208832
9823;8.186;-0.132046639919281
9824;8.187;-0.131167471408844
9825;8.188;-0.129111111164093
9826;8.188;-0.127546489238739
9827;8.189;-0.126317143440247
9828;8.190;-0.12584775686264
9829;8.191;-0.126153230667114
9830;8.192;-0.127092003822327
9831;8.193;-0.129058957099915
9832;8.193;-0.130452215671539
9833;8.194;-0.131964683532715
9834;8.195;-0.1329705119133
9835;8.196;-0.133715569972992
9836;8.197;-0.134073197841644
9837;8.198;-0.133432447910309
9838;8.198;-0.132434070110321
9839;8.199;-0.131681561470032
9840;8.200;-0.131331384181976
9841;8.201;-0.130772590637207
9842;8.202;-0.129751861095428
9843;8.203;-0.12882798910141
9844;8.203;-0.128358602523804
9845;8.204;-0.127747654914856
9846;8.205;-0.12708455324173
9847;8.206;-0.126324594020844
9848;8.207;-0.125877559185028
9849;8.208;-0.126048922538757
9850;8.208;-0.126399099826813
9851;8.209;-0.126957893371582
9852;8.210;-0.127710402011871
9853;8.211;-0.129073858261108
9854;8.212;-0.130601227283478
9855;8.213;-0.131331384181976
9856;8.213;-0.130899250507355
9857;8.214;-0.129543244838715
9858;8.215;-0.127770006656647
9859;8.216;-0.125870108604431
9860;8.217;-0.124283134937286
9861;8.218;-0.123061239719391
9862;8.218;-0.122815370559692
9863;8.219;-0.123031437397003
9864;8.220;-0.123724341392517
9865;8.221;-0.124715268611908
9866;8.222;-0.125907361507416
9867;8.223;-0.12766569852829
9868;8.223;-0.129535794258118
9869;8.224;-0.131234526634216
9870;8.225;-0.131942331790924
9871;8.226;-0.131890177726746
9872;8.227;-0.131703913211823
9873;8.228;-0.131167471408844
9874;8.228;-0.129930675029755
9875;8.229;-0.128783285617828
9876;8.230;-0.128991901874542
9877;8.231;-0.129804015159607
9878;8.232;-0.130482017993927
9879;8.233;-0.131435692310333
9880;8.233;-0.132784247398376
9881;8.234;-0.133715569972992
9882;8.235;-0.133275985717773
9883;8.236;-0.132173299789429
9884;8.237;-0.131137669086456
9885;8.238;-0.129684805870056
9886;8.238;-0.128678977489471
9887;8.239;-0.128373503684998
9888;8.240;-0.129044055938721
9889;8.241;-0.130452215671539
9890;8.242;-0.131659209728241
9891;8.243;-0.132761895656586
9892;8.243;-0.133663415908813
9893;8.244;-0.134766101837158
9894;8.245;-0.135809183120728
9895;8.246;-0.136412680149078
9896;8.247;-0.13674795627594
9897;8.248;-0.136405229568481
9898;8.248;-0.134676694869995
9899;8.249;-0.13202428817749
9900;8.250;-0.129744410514832
9901;8.251;-0.128313899040222
9902;8.252;-0.127717852592468
9903;8.253;-0.127933919429779
9904;8.253;-0.129200518131256
9905;8.254;-0.130563974380493
9906;8.255;-0.131070613861084
9907;8.256;-0.130891799926758
9908;8.257;-0.130511820316315
9909;8.258;-0.130489468574524
9910;8.258;-0.130422413349152
9911;8.259;-0.13057142496109
9912;8.260;-0.131033360958099
9913;8.261;-0.131919980049133
9914;8.262;-0.1324862241745
9915;8.263;-0.132083892822266
9916;8.263;-0.131398439407349
9917;8.264;-0.130943953990936
9918;8.265;-0.130593776702881
9919;8.266;-0.129342079162598
9920;8.267;-0.127524137496948
9921;8.268;-0.126011669635773
9922;8.268;-0.125214457511902
9923;8.269;-0.125318765640259
9924;8.270;-0.125855207443237
9925;8.271;-0.126510858535767
9926;8.272;-0.127732753753662
9927;8.273;-0.129722058773041
9928;8.273;-0.132352113723755
9929;8.274;-0.134527683258057
9930;8.275;-0.136047601699829
9931;8.276;-0.13752281665802
9932;8.277;-0.138901174068451
9933;8.278;-0.139437615871429
9934;8.278;-0.138826668262482
9935;8.279;-0.136993825435638
9936;8.280;-0.135026872158051
9937;8.281;-0.133313238620758
9938;8.282;-0.132329761981964
9939;8.283;-0.132180750370026
9940;8.283;-0.132910907268524
9941;8.284;-0.134557485580444
9942;8.285;-0.135980546474457
9943;8.286;-0.136516988277435
9944;8.287;-0.135995447635651
9945;8.288;-0.13558566570282
9946;8.288;-0.135280191898346
9947;8.289;-0.134758651256561
9948;8.290;-0.134311616420746
9949;8.291;-0.134691596031189
9950;8.292;-0.135518610477448
9951;8.293;-0.135838985443115
9952;8.293;-0.135593116283417
9953;8.294;-0.135242938995361
9954;8.295;-0.134952366352081
9955;8.296;-0.134736299514771
9956;8.297;-0.135079026222229
9957;8.298;-0.135898590087891
9958;8.298;-0.136353075504303
9959;8.299;-0.136040151119232
9960;8.300;-0.135280191898346
9961;8.301;-0.134840607643127
9962;8.302;-0.134967267513275
9963;8.303;-0.135205686092377
9964;8.303;-0.135593116283417
9965;8.304;-0.136151909828186
9966;8.305;-0.137023627758026
9967;8.306;-0.137671828269958
9968;8.307;-0.138014554977417
9969;8.308;-0.138022005558014
9970;8.308;-0.137254595756531
9971;8.309;-0.136151909828186
9972;8.310;-0.135183334350586
9973;8.311;-0.134781002998352
9974;8.312;-0.134103000164032
9975;8.313;-0.133208930492401
9976;8.313;-0.13316422700882
9977;8.314;-0.133894383907318
9978;8.315;-0.135079026222229
9979;8.316;-0.13577938079834
9980;8.317;-0.136122107505798
9981;8.318;-0.136114656925201
9982;8.318;-0.136256217956543
9983;8.319;-0.136867165565491
9984;8.320;-0.137247145175934
9985;8.321;-0.137358903884888
9986;8.322;-0.137463212013245
9987;8.323;-0.138193368911743
9988;8.323;-0.139042735099792
9989;8.324;-0.139564275741577
9990;8.325;-0.139512121677399
9991;8.326;-0.138737261295319
9992;8.327;-0.137597322463989
9993;8.328;-0.136509537696838
9994;8.328;-0.136494636535645
9995;8.329;-0.137306749820709
9996;8.330;-0.138565897941589
9997;8.331;-0.139690935611725
9998;8.332;-0.140659511089325
9999;8.333;-0.141143798828125
10000;8.333;-0.140272080898285
10001;8.334;-0.138767063617706
10002;8.335;-0.137634575366974
10003;8.336;-0.137388706207275
10004;8.337;-0.137262046337128
10005;8.338;-0.137299299240112
10006;8.338;-0.137448310852051
10007;8.339;-0.137470662593842
10008;8.340;-0.137358903884888
10009;8.341;-0.137627124786377
10010;8.342;-0.138379633426666
10011;8.343;-0.138536095619202
10012;8.343;-0.138364732265472
10013;8.344;-0.138729810714722
10014;8.345;-0.139623880386353
10015;8.346;-0.14013797044754
10016;8.347;-0.139720737934113
10017;8.348;-0.139258801937103
10018;8.348;-0.139534473419189
10019;8.349;-0.139318406581879
10020;8.350;-0.137858092784882
10021;8.351;-0.135496258735657
10022;8.352;-0.133447349071503
10023;8.353;-0.132210552692413
10024;8.353;-0.130593776702881
10025;8.354;-0.129491090774536
10026;8.355;-0.129722058773041
10027;8.356;-0.131197273731232
10028;8.357;-0.13328343629837
10029;8.358;-0.135280191898346
10030;8.358;-0.137493014335632
10031;8.359;-0.139348208904266
10032;8.360;-0.140741467475891
10033;8.361;-0.142082571983337
10034;8.362;-0.142998993396759
10035;8.363;-0.143416225910187
10036;8.363;-0.143587589263916
10037;8.364;-0.143595039844513
10038;8.365;-0.14311820268631
10039;8.366;-0.142350792884827
10040;8.367;-0.142179429531097
10041;8.368;-0.142365694046021
10042;8.368;-0.142097473144531
10043;8.369;-0.141754746437073
10044;8.370;-0.141605734825134
10045;8.371;-0.141344964504242
10046;8.372;-0.140868127346039
10047;8.373;-0.140570104122162
10048;8.373;-0.140652060508728
10049;8.374;-0.140577554702759
10050;8.375;-0.140689313411713
10051;8.376;-0.14081597328186
10052;8.377;-0.141017138957977
10053;8.378;-0.140875577926636
10054;8.378;-0.140398740768433
10055;8.379;-0.139787793159485
10056;8.380;-0.138849020004272
10057;8.381;-0.138752162456512
10058;8.382;-0.138722360134125
10059;8.383;-0.138819217681885
10060;8.383;-0.138990581035614
10061;8.384;-0.139698386192322
10062;8.385;-0.140644609928131
10063;8.386;-0.141128897666931
10064;8.387;-0.141344964504242
10065;8.388;-0.141829252243042
10066;8.388;-0.14253705739975
10067;8.389;-0.143058598041534
10068;8.390;-0.143185257911682
10069;8.391;-0.14302134513855
10070;8.392;-0.143587589263916
10071;8.393;-0.144347548484802
10072;8.393;-0.144928693771362
10073;8.394;-0.14457106590271
10074;8.395;-0.143818557262421
10075;8.396;-0.142976641654968
10076;8.397;-0.141516327857971
10077;8.398;-0.139974057674408
10078;8.398;-0.139079988002777
10079;8.399;-0.139519572257996
10080;8.400;-0.140547752380371
10081;8.401;-0.141128897666931
10082;8.402;-0.140555202960968
10083;8.403;-0.138834118843079
10084;8.403;-0.136427581310272
10085;8.404;-0.133946537971497
10086;8.405;-0.132344663143158
10087;8.406;-0.131718814373016
10088;8.407;-0.132590532302856
10089;8.408;-0.134609639644623
10090;8.408;-0.136829912662506
10091;8.409;-0.138081610202789
10092;8.410;-0.137470662593842
10093;8.411;-0.136375427246094
10094;8.412;-0.135630369186401
10095;8.413;-0.13558566570282
10096;8.413;-0.135608017444611
10097;8.414;-0.136308372020721
10098;8.415;-0.137999653816223
10099;8.416;-0.140070915222168
10100;8.417;-0.1416876912117
10101;8.418;-0.142179429531097
10102;8.418;-0.142581760883331
10103;8.419;-0.142462551593781
10104;8.420;-0.142298638820648
10105;8.421;-0.141620635986328
10106;8.422;-0.140495598316193
10107;8.423;-0.139467418193817
10108;8.423;-0.138908624649048
10109;8.424;-0.13907253742218
10110;8.425;-0.139273703098297
10111;8.426;-0.139199197292328
10112;8.427;-0.139102339744568
10113;8.428;-0.139378011226654
10114;8.428;-0.139333307743073
10115;8.429;-0.139042735099792
10116;8.430;-0.138901174068451
10117;8.431;-0.139661133289337
10118;8.432;-0.140458345413208
10119;8.433;-0.140368938446045
10120;8.433;-0.139728188514709
10121;8.434;-0.138953328132629
10122;8.435;-0.138066709041595
10123;8.436;-0.136673450469971
10124;8.437;-0.135429203510284
10125;8.438;-0.134855508804321
10126;8.438;-0.134825706481934
10127;8.439;-0.134743750095367
10128;8.440;-0.134736299514771
10129;8.441;-0.13558566570282
10130;8.442;-0.136993825435638
10131;8.443;-0.138141214847565
10132;8.443;-0.138446688652039
10133;8.444;-0.138528645038605
10134;8.445;-0.138565897941589
10135;8.446;-0.1382976770401
10136;8.447;-0.137843191623688
10137;8.448;-0.137746334075928
10138;8.448;-0.138819217681885
10139;8.449;-0.140711665153503
10140;8.450;-0.142455101013184
10141;8.451;-0.142946839332581
10142;8.452;-0.142447650432587
10143;8.453;-0.141501426696777
10144;8.453;-0.140182673931122
10145;8.454;-0.138290226459503
10146;8.455;-0.136189162731171
10147;8.456;-0.134587287902832
10148;8.457;-0.133693218231201
10149;8.458;-0.13386458158493
10150;8.458;-0.134669244289398
10151;8.459;-0.135660171508789
10152;8.460;-0.136464834213257
10153;8.461;-0.13674795627594
10154;8.462;-0.136837363243103
10155;8.463;-0.135965645313263
10156;8.463;-0.134602189064026
10157;8.464;-0.132754445075989
10158;8.465;-0.131219625473022
10159;8.466;-0.130094587802887
10160;8.467;-0.128895044326782
10161;8.468;-0.128284096717834
10162;8.468;-0.128678977489471
10163;8.469;-0.130407512187958
10164;8.470;-0.132620334625244
10165;8.471;-0.135026872158051
10166;8.472;-0.136874616146088
10167;8.473;-0.137515366077423
10168;8.473;-0.136911869049072
10169;8.474;-0.136211514472961
10170;8.475;-0.136107206344604
10171;8.476;-0.136516988277435
10172;8.477;-0.137723982334137
10173;8.478;-0.139646232128143
10174;8.478;-0.141844153404236
10175;8.479;-0.143066048622131
10176;8.480;-0.142753124237061
10177;8.481;-0.141441822052002
10178;8.482;-0.140197575092316
10179;8.483;-0.139392912387848
10180;8.483;-0.138871371746063
10181;8.484;-0.138156116008759
10182;8.485;-0.137738883495331
10183;8.486;-0.137865543365479
10184;8.487;-0.13791024684906
10185;8.488;-0.13810396194458
10186;8.488;-0.138454139232635
10187;8.489;-0.139683485031128
10188;8.490;-0.140868127346039
10189;8.491;-0.141143798828125
10190;8.492;-0.140704214572906
10191;8.493;-0.140063464641571
10192;8.493;-0.1397505402565
10193;8.494;-0.139102339744568
10194;8.495;-0.138267874717712
10195;8.496;-0.137634575366974
10196;8.497;-0.137992203235626
10197;8.498;-0.138439238071442
10198;8.498;-0.138550996780396
10199;8.499;-0.138804316520691
10200;8.500;-0.139720737934113
10201;8.501;-0.14081597328186
10202;8.502;-0.141061842441559
10203;8.503;-0.141359865665436
10204;8.503;-0.142291188240051
10205;8.504;-0.143744051456451
10206;8.505;-0.145033001899719
10207;8.506;-0.146359205245972
10208;8.507;-0.147409737110138
10209;8.508;-0.147081911563873
10210;8.508;-0.145584344863892
10211;8.509;-0.143431127071381
10212;8.510;-0.141516327857971
10213;8.511;-0.139996409416199
10214;8.512;-0.138983130455017
10215;8.513;-0.138670206069946
10216;8.513;-0.138036906719208
10217;8.514;-0.137083232402802
10218;8.515;-0.1363605260849
10219;8.516;-0.136665999889374
10220;8.517;-0.137582421302795
10221;8.518;-0.13820081949234
10222;8.518;-0.138461589813232
10223;8.519;-0.13887882232666
10224;8.520;-0.139251351356506
10225;8.521;-0.138968229293823
10226;8.522;-0.138282775878906
10227;8.523;-0.137992203235626
10228;8.523;-0.138022005558014
10229;8.524;-0.137828290462494
10230;8.525;-0.137209892272949
10231;8.526;-0.136688351631165
10232;8.527;-0.136323273181915
10233;8.528;-0.135883688926697
10234;8.528;-0.135928392410278
10235;8.529;-0.136703252792358
10236;8.530;-0.138185918331146
10237;8.531;-0.139445066452026
10238;8.532;-0.140532851219177
10239;8.533;-0.14166533946991
10240;8.533;-0.142782926559448
10241;8.534;-0.143043696880341
10242;8.535;-0.142313539981842
10243;8.536;-0.141389667987823
10244;8.537;-0.14130026102066
10245;8.538;-0.141948461532593
10246;8.538;-0.14253705739975
10247;8.539;-0.143207609653473
10248;8.540;-0.144213438034058
10249;8.541;-0.145465135574341
10250;8.542;-0.146202743053436
10251;8.543;-0.146470963954926
10252;8.543;-0.146999955177307
10253;8.544;-0.147596001625061
10254;8.545;-0.147663056850433
10255;8.546;-0.147208571434021
10256;8.547;-0.146277248859406
10257;8.548;-0.144556164741516
10258;8.548;-0.142224133014679
10259;8.549;-0.140681862831116
10260;8.550;-0.140845775604248
10261;8.551;-0.1416876912117
10262;8.552;-0.141642987728119
10263;8.553;-0.141270458698273
10264;8.553;-0.140756368637085
10265;8.554;-0.139608979225159
10266;8.555;-0.137455761432648
10267;8.556;-0.13558566570282
10268;8.557;-0.134967267513275
10269;8.558;-0.135287642478943
10270;8.558;-0.135913491249084
10271;8.559;-0.136934220790863
10272;8.560;-0.138439238071442
10273;8.561;-0.139549374580383
10274;8.562;-0.140756368637085
10275;8.563;-0.141829252243042
10276;8.563;-0.142872333526611
10277;8.564;-0.143654644489288
10278;8.565;-0.144526362419128
10279;8.566;-0.145509839057922
10280;8.567;-0.145763158798218
10281;8.568;-0.144578516483307
10282;8.568;-0.142753124237061
10283;8.569;-0.141188502311707
10284;8.570;-0.140011310577393
10285;8.571;-0.139094889163971
10286;8.572;-0.138230621814728
10287;8.573;-0.137679278850555
10288;8.573;-0.137254595756531
10289;8.574;-0.136889517307281
10290;8.575;-0.136859714984894
10291;8.576;-0.137411057949066
10292;8.577;-0.13858824968338
10293;8.578;-0.141739845275879
10294;8.578;-0.145904719829559
10295;8.579;-0.14960765838623
10296;8.580;-0.15094131231308
10297;8.581;-0.150352716445923
10298;8.582;-0.148899853229523
10299;8.583;-0.146456062793732
10300;8.583;-0.143535435199738
10301;8.584;-0.141039490699768
10302;8.585;-0.139757990837097
10303;8.586;-0.140279531478882
10304;8.587;-0.141933560371399
10305;8.588;-0.143609941005707
10306;8.588;-0.144839286804199
10307;8.589;-0.145629048347473
10308;8.590;-0.146649777889252
10309;8.591;-0.146806240081787
10310;8.592;-0.146232545375824
10311;8.593;-0.145234167575836
10312;8.593;-0.144645571708679
10313;8.594;-0.14428049325943
10314;8.595;-0.14379620552063
10315;8.596;-0.143185257911682
10316;8.597;-0.142663717269897
10317;8.598;-0.143148005008698
10318;8.598;-0.144273042678833
10319;8.599;-0.145688652992249
10320;8.600;-0.146366655826569
10321;8.601;-0.146627426147461
10322;8.602;-0.146567821502686
10323;8.603;-0.145621597766876
10324;8.603;-0.143714249134064
10325;8.604;-0.141382217407227
10326;8.605;-0.140160322189331
10327;8.606;-0.139832496643066
10328;8.607;-0.139743089675903
10329;8.608;-0.14001876115799
10330;8.608;-0.141195952892303
10331;8.609;-0.142432749271393
10332;8.610;-0.142470002174377
10333;8.611;-0.141970813274384
10334;8.612;-0.142462551593781
10335;8.613;-0.143744051456451
10336;8.613;-0.144518911838531
10337;8.614;-0.145308673381805
10338;8.615;-0.146433711051941
10339;8.616;-0.147007405757904
10340;8.617;-0.145964324474335
10341;8.618;-0.143855810165405
10342;8.618;-0.142350792884827
10343;8.619;-0.141434371471405
10344;8.620;-0.141382217407227
10345;8.621;-0.142507255077362
10346;8.622;-0.145018100738525
10347;8.623;-0.147692859172821
10348;8.623;-0.148579478263855
10349;8.624;-0.147536396980286
10350;8.625;-0.145964324474335
10351;8.626;-0.144653022289276
10352;8.627;-0.143513083457947
10353;8.628;-0.142656266689301
10354;8.628;-0.142931938171387
10355;8.629;-0.14408677816391
10356;8.630;-0.145062804222107
10357;8.631;-0.145107507705688
10358;8.632;-0.144407153129578
10359;8.633;-0.143982470035553
10360;8.633;-0.143960118293762
10361;8.634;-0.144265592098236
10362;8.635;-0.143863260746002
10363;8.636;-0.142961740493774
10364;8.637;-0.1421719789505
10365;8.638;-0.140845775604248
10366;8.638;-0.139571726322174
10367;8.639;-0.138424336910248
10368;8.640;-0.138275325298309
10369;8.641;-0.138528645038605
10370;8.642;-0.138893723487854
10371;8.643;-0.140011310577393
10372;8.643;-0.141046941280365
10373;8.644;-0.14176219701767
10374;8.645;-0.142253935337067
10375;8.646;-0.143103301525116
10376;8.647;-0.143773853778839
10377;8.648;-0.144012272357941
10378;8.648;-0.143878161907196
10379;8.649;-0.143870711326599
10380;8.650;-0.143453478813171
10381;8.651;-0.142991542816162
10382;8.652;-0.142879784107208
10383;8.653;-0.142887234687805
10384;8.653;-0.143729150295258
10385;8.654;-0.145159661769867
10386;8.655;-0.146843492984772
10387;8.656;-0.147581100463867
10388;8.657;-0.14784187078476
10389;8.658;-0.148601830005646
10390;8.658;-0.149309635162354
10391;8.659;-0.149376690387726
10392;8.660;-0.148795545101166
10393;8.661;-0.148840248584747
10394;8.662;-0.148795545101166
10395;8.663;-0.148020684719086
10396;8.663;-0.146724283695221
10397;8.664;-0.146165490150452
10398;8.665;-0.147052109241486
10399;8.666;-0.148527324199677
10400;8.667;-0.150129199028015
10401;8.668;-0.151351094245911
10402;8.668;-0.152267515659332
10403;8.669;-0.152692198753357
10404;8.670;-0.152908265590668
10405;8.671;-0.153325498104095
10406;8.672;-0.153623521327972
10407;8.673;-0.153228640556335
10408;8.673;-0.151738524436951
10409;8.674;-0.149980187416077
10410;8.675;-0.148482620716095
10411;8.676;-0.147059559822083
10412;8.677;-0.146076083183289
10413;8.678;-0.146046280860901
10414;8.678;-0.146716833114624
10415;8.679;-0.147208571434021
10416;8.680;-0.147327780723572
10417;8.681;-0.147178769111633
10418;8.682;-0.146888196468353
10419;8.683;-0.146917998790741
10420;8.683;-0.147894024848938
10421;8.684;-0.14931708574295
10422;8.685;-0.15045702457428
10423;8.686;-0.15142560005188
10424;8.687;-0.152260065078735
10425;8.688;-0.152036547660828
10426;8.688;-0.150538980960846
10427;8.689;-0.149182975292206
10428;8.690;-0.14842301607132
10429;8.691;-0.147551298141479
10430;8.692;-0.146247446537018
10431;8.693;-0.145509839057922
10432;8.693;-0.145502388477325
10433;8.694;-0.14534592628479
10434;8.695;-0.144354999065399
10435;8.696;-0.143438577651978
10436;8.697;-0.143282115459442
10437;8.698;-0.143870711326599
10438;8.698;-0.144772231578827
10439;8.699;-0.145725905895233
10440;8.700;-0.147148966789246
10441;8.701;-0.14832615852356
10442;8.702;-0.148490071296692
10443;8.703;-0.147402286529541
10444;8.703;-0.145763158798218
10445;8.704;-0.144518911838531
10446;8.705;-0.143662095069885
10447;8.706;-0.143274664878845
10448;8.707;-0.143393874168396
10449;8.708;-0.144079327583313
10450;8.708;-0.144891440868378
10451;8.709;-0.145673751831055
10452;8.710;-0.14621764421463
10453;8.711;-0.146515667438507
10454;8.712;-0.147059559822083
10455;8.713;-0.147536396980286
10456;8.713;-0.148244202136993
10457;8.714;-0.14825165271759
10458;8.715;-0.147856771945953
10459;8.716;-0.147074460983276
10460;8.717;-0.14592707157135
10461;8.718;-0.145040452480316
10462;8.718;-0.144444406032562
10463;8.719;-0.144347548484802
10464;8.720;-0.144824385643005
10465;8.721;-0.146113336086273
10466;8.722;-0.148139894008636
10467;8.723;-0.150151550769806
10468;8.723;-0.151403248310089
10469;8.724;-0.152379274368286
10470;8.725;-0.152908265590668
10471;8.726;-0.152915716171265
10472;8.727;-0.151917338371277
10473;8.728;-0.150136649608612
10474;8.728;-0.148467719554901
10475;8.729;-0.147067010402679
10476;8.730;-0.146098434925079
10477;8.731;-0.145681202411652
10478;8.732;-0.146135687828064
10479;8.733;-0.147610902786255
10480;8.733;-0.149503350257874
10481;8.734;-0.150986015796661
10482;8.735;-0.151745975017548
10483;8.736;-0.151783227920532
10484;8.737;-0.151254236698151
10485;8.738;-0.150084495544434
10486;8.738;-0.148512423038483
10487;8.739;-0.147193670272827
10488;8.740;-0.145919620990753
10489;8.741;-0.144422054290771
10490;8.742;-0.143200159072876
10491;8.743;-0.142969191074371
10492;8.743;-0.143565237522125
10493;8.744;-0.144146382808685
10494;8.745;-0.144146382808685
10495;8.746;-0.144109129905701
10496;8.747;-0.144004821777344
10497;8.748;-0.143945217132568
10498;8.748;-0.143863260746002
10499;8.749;-0.143654644489288
10500;8.750;-0.14437735080719
10501;8.751;-0.145986676216125
10502;8.752;-0.147506594657898
10503;8.753;-0.147804617881775
10504;8.753;-0.147208571434021
10505;8.754;-0.146903097629547
10506;8.755;-0.146746635437012
10507;8.756;-0.146560370922089
10508;8.757;-0.146940350532532
10509;8.758;-0.148117542266846
10510;8.758;-0.14948844909668
10511;8.759;-0.150300562381744
10512;8.760;-0.149995088577271
10513;8.761;-0.148430466651917
10514;8.762;-0.146105885505676
10515;8.763;-0.143773853778839
10516;8.763;-0.141754746437073
10517;8.764;-0.140346586704254
10518;8.765;-0.139929354190826
10519;8.766;-0.140495598316193
10520;8.767;-0.140964984893799
10521;8.768;-0.141173601150513
10522;8.768;-0.141695141792297
10523;8.769;-0.142365694046021
10524;8.770;-0.142656266689301
10525;8.771;-0.142641365528107
10526;8.772;-0.143148005008698
10527;8.773;-0.144124031066895
10528;8.773;-0.144638121128082
10529;8.774;-0.144556164741516
10530;8.775;-0.144787132740021
10531;8.776;-0.14534592628479
10532;8.777;-0.146016478538513
10533;8.778;-0.145882368087769
10534;8.778;-0.145554542541504
10535;8.779;-0.144869089126587
10536;8.780;-0.144273042678833
10537;8.781;-0.14418363571167
10538;8.782;-0.144287943840027
10539;8.783;-0.144630670547485
10540;8.783;-0.144600868225098
10541;8.784;-0.144995748996735
10542;8.785;-0.145331025123596
10543;8.786;-0.145219266414642
10544;8.787;-0.144995748996735
10545;8.788;-0.145286321640015
10546;8.788;-0.146545469760895
10547;8.789;-0.148169696331024
10548;8.790;-0.149838626384735
10549;8.791;-0.151559710502625
10550;8.792;-0.152543187141418
10551;8.793;-0.152058899402618
10552;8.793;-0.15045702457428
10553;8.794;-0.148765742778778
10554;8.795;-0.147059559822083
10555;8.796;-0.14505535364151
10556;8.797;-0.143460929393768
10557;8.798;-0.143177807331085
10558;8.798;-0.143624842166901
10559;8.799;-0.144168734550476
10560;8.800;-0.144682824611664
10561;8.801;-0.145755708217621
10562;8.802;-0.147126615047455
10563;8.803;-0.148557126522064
10564;8.803;-0.150226056575775
10565;8.804;-0.151336193084717
10566;8.805;-0.151939690113068
10567;8.806;-0.151768326759338
10568;8.807;-0.151969492435455
10569;8.808;-0.152111053466797
10570;8.808;-0.151507556438446
10571;8.809;-0.150278210639954
10572;8.810;-0.14922022819519
10573;8.811;-0.149115920066833
10574;8.812;-0.148892402648926
10575;8.813;-0.148303806781769
10576;8.813;-0.147640705108643
10577;8.814;-0.147834420204163
10578;8.815;-0.148512423038483
10579;8.816;-0.149048864841461
10580;8.817;-0.149406492710114
10581;8.818;-0.15026330947876
10582;8.818;-0.151865184307098
10583;8.819;-0.153042376041412
10584;8.820;-0.153355300426483
10585;8.821;-0.152826309204102
10586;8.822;-0.152505934238434
10587;8.823;-0.152237713336945
10588;8.823;-0.151604413986206
10589;8.824;-0.150628387928009
10590;8.825;-0.149555504322052
10591;8.826;-0.148817896842957
10592;8.827;-0.147685408592224
10593;8.828;-0.146210193634033
10594;8.828;-0.145226716995239
10595;8.829;-0.145554542541504
10596;8.830;-0.146202743053436
10597;8.831;-0.14699250459671
10598;8.832;-0.148199498653412
10599;8.833;-0.149942934513092
10600;8.833;-0.151276588439941
10601;8.834;-0.151954591274261
10602;8.835;-0.153236091136932
10603;8.836;-0.154107809066772
10604;8.837;-0.15413761138916
10605;8.838;-0.153318047523499
10606;8.838;-0.15297532081604
10607;8.839;-0.152967870235443
10608;8.840;-0.152572989463806
10609;8.841;-0.1521036028862
10610;8.842;-0.151805579662323
10611;8.843;-0.152289867401123
10612;8.843;-0.152572989463806
10613;8.844;-0.152111053466797
10614;8.845;-0.150725245475769
10615;8.846;-0.149458646774292
10616;8.847;-0.148952007293701
10617;8.848;-0.148870050907135
10618;8.848;-0.149264931678772
10619;8.849;-0.150337815284729
10620;8.850;-0.152505934238434
10621;8.851;-0.154644250869751
10622;8.852;-0.155992805957794
10623;8.853;-0.155359506607056
10624;8.853;-0.153407454490662
10625;8.854;-0.150837004184723
10626;8.855;-0.148363411426544
10627;8.856;-0.146560370922089
10628;8.857;-0.145584344863892
10629;8.858;-0.146344304084778
10630;8.858;-0.147812068462372
10631;8.859;-0.149846076965332
10632;8.860;-0.152036547660828
10633;8.861;-0.154398381710052
10634;8.862;-0.156298279762268
10635;8.863;-0.157281756401062
10636;8.863;-0.157445669174194
10637;8.864;-0.15663355588913
10638;8.865;-0.15491247177124
10639;8.866;-0.153094530105591
10640;8.867;-0.152178108692169
10641;8.868;-0.152036547660828
10642;8.868;-0.152766704559326
10643;8.869;-0.154115259647369
10644;8.870;-0.155851244926453
10645;8.871;-0.157222151756287
10646;8.872;-0.157624483108521
10647;8.873;-0.157050788402557
10648;8.873;-0.155486166477203
10649;8.874;-0.153079628944397
10650;8.875;-0.150538980960846
10651;8.876;-0.148341059684753
10652;8.877;-0.146865844726563
10653;8.878;-0.146552920341492
10654;8.878;-0.147432088851929
10655;8.879;-0.149480998516083
10656;8.880;-0.151775777339935
10657;8.881;-0.15413761138916
10658;8.882;-0.155985355377197
10659;8.883;-0.156871974468231
10660;8.883;-0.156514346599579
10661;8.884;-0.156000256538391
10662;8.885;-0.156745314598083
10663;8.886;-0.157929956912994
10664;8.887;-0.15857070684433
10665;8.888;-0.158548355102539
10666;8.888;-0.159032642841339
10667;8.889;-0.159777700901031
10668;8.890;-0.159263610839844
10669;8.891;-0.157579779624939
10670;8.892;-0.155813992023468
10671;8.893;-0.154435634613037
10672;8.893;-0.153444707393646
10673;8.894;-0.152751803398132
10674;8.895;-0.152610242366791
10675;8.896;-0.153161585330963
10676;8.897;-0.154048204421997
10677;8.898;-0.154890120029449
10678;8.898;-0.154897570610046
10679;8.899;-0.153951346874237
10680;8.900;-0.153139233589172
10681;8.901;-0.152774155139923
10682;8.902;-0.152558088302612
10683;8.903;-0.152662396430969
10684;8.903;-0.153593719005585
10685;8.904;-0.154927372932434
10686;8.905;-0.155523419380188
10687;8.906;-0.155195593833923
10688;8.907;-0.154614448547363
10689;8.908;-0.153921544551849
10690;8.908;-0.153236091136932
10691;8.909;-0.153273344039917
10692;8.910;-0.153787434101105
10693;8.911;-0.154092907905579
10694;8.912;-0.154003500938416
10695;8.913;-0.154241919517517
10696;8.913;-0.155039131641388
10697;8.914;-0.155515968799591
10698;8.915;-0.155560672283173
10699;8.916;-0.155150890350342
10700;8.917;-0.155292451381683
10701;8.918;-0.156030058860779
10702;8.918;-0.156372785568237
10703;8.919;-0.155709683895111
10704;8.920;-0.154495239257813
10705;8.921;-0.154092907905579
10706;8.922;-0.154070556163788
10707;8.923;-0.153623521327972
10708;8.923;-0.152952969074249
10709;8.924;-0.152960419654846
10710;8.925;-0.15365332365036
10711;8.926;-0.154480338096619
10712;8.927;-0.15471875667572
10713;8.928;-0.154569745063782
10714;8.928;-0.154465436935425
10715;8.929;-0.154480338096619
10716;8.930;-0.154487788677216
10717;8.931;-0.154465436935425
10718;8.932;-0.154830515384674
10719;8.933;-0.155404210090637
10720;8.933;-0.155001878738403
10721;8.934;-0.15345960855484
10722;8.935;-0.151529908180237
10723;8.936;-0.150002539157867
10724;8.937;-0.148966908454895
10725;8.937;-0.148564577102661
10726;8.938;-0.149399042129517
10727;8.939;-0.151276588439941
10728;8.940;-0.153332948684692
10729;8.941;-0.155054032802582
10730;8.942;-0.156082212924957
10731;8.942;-0.156223773956299
10732;8.943;-0.155709683895111
10733;8.944;-0.154659152030945
10734;8.945;-0.153616070747375
10735;8.946;-0.15249103307724
10736;8.947;-0.151969492435455
10737;8.947;-0.151678919792175
10738;8.948;-0.151313841342926
10739;8.949;-0.150687992572784
10740;8.950;-0.150382518768311
10741;8.951;-0.15084445476532
10742;8.952;-0.151276588439941
10743;8.952;-0.151731073856354
10744;8.953;-0.152163207530975
10745;8.954;-0.153526663780212
10746;8.955;-0.154703855514526
10747;8.956;-0.154785811901093
10748;8.957;-0.153996050357819
10749;8.957;-0.153355300426483
10750;8.958;-0.153347849845886
10751;8.959;-0.153355300426483
10752;8.960;-0.153936445713043
10753;8.961;-0.155121088027954
10754;8.962;-0.156216323375702
10755;8.962;-0.156387686729431
10756;8.963;-0.156454741954803
10757;8.964;-0.156544148921967
10758;8.965;-0.15643984079361
10759;8.966;-0.155985355377197
10760;8.967;-0.155791640281677
10761;8.967;-0.156477093696594
10762;8.968;-0.157378613948822
10763;8.969;-0.15818327665329
10764;8.970;-0.158287584781647
10765;8.971;-0.157915055751801
10766;8.972;-0.157266855239868
10767;8.972;-0.156596302986145
10768;8.973;-0.155724585056305
10769;8.974;-0.154733657836914
10770;8.975;-0.153899192810059
10771;8.976;-0.153176486492157
10772;8.977;-0.153116881847382
10773;8.977;-0.153370201587677
10774;8.978;-0.153698027133942
10775;8.979;-0.154010951519012
10776;8.980;-0.154241919517517
10777;8.981;-0.154986977577209
10778;8.982;-0.156022608280182
10779;8.982;-0.157155096530914
10780;8.983;-0.158205628395081
10781;8.984;-0.158973038196564
10782;8.985;-0.159598886966705
10783;8.986;-0.159770250320435
10784;8.987;-0.158987939357758
10785;8.987;-0.157997012138367
10786;8.988;-0.157304108142853
10787;8.989;-0.157266855239868
10788;8.990;-0.15740841627121
10789;8.991;-0.157177448272705
10790;8.992;-0.156864523887634
10791;8.992;-0.156432390213013
10792;8.993;-0.156506896018982
10793;8.994;-0.156745314598083
10794;8.995;-0.157207250595093
10795;8.996;-0.157848000526428
10796;8.997;-0.158727169036865
10797;8.997;-0.159367918968201
10798;8.998;-0.159099698066711
10799;8.999;-0.157624483108521
10800;9.000;-0.155746936798096
10801;9.001;-0.154480338096619
10802;9.002;-0.154264271259308
10803;9.002;-0.154979526996613
10804;9.003;-0.1564621925354
10805;9.004;-0.158704817295074
10806;9.005;-0.160962343215942
10807;9.006;-0.162333250045776
10808;9.007;-0.162489712238312
10809;9.007;-0.162161886692047
10810;9.008;-0.161327421665192
10811;9.009;-0.160530209541321
10812;9.010;-0.159516930580139
10813;9.011;-0.158756971359253
10814;9.012;-0.15837699174881
10815;9.012;-0.157833099365234
10816;9.013;-0.157259404659271
10817;9.014;-0.155776739120483
10818;9.015;-0.154688954353333
10819;9.016;-0.154629349708557
10820;9.017;-0.155225396156311
10821;9.017;-0.15576183795929
10822;9.018;-0.155903398990631
10823;9.019;-0.156886875629425
10824;9.020;-0.157743692398071
10825;9.021;-0.15760213136673
10826;9.022;-0.156454741954803
10827;9.022;-0.154949724674225
10828;9.023;-0.153332948684692
10829;9.024;-0.151604413986206
10830;9.025;-0.150680541992188
10831;9.026;-0.150494277477264
10832;9.027;-0.150732696056366
10833;9.027;-0.151045620441437
10834;9.028;-0.152215361595154
10835;9.029;-0.153869390487671
10836;9.030;-0.154979526996613
10837;9.031;-0.155441462993622
10838;9.032;-0.155217945575714
10839;9.032;-0.155083835124969
10840;9.033;-0.154197216033936
10841;9.034;-0.152640044689178
10842;9.035;-0.150859355926514
10843;9.036;-0.149831175804138
10844;9.037;-0.150285661220551
10845;9.037;-0.151433050632477
10846;9.038;-0.152915716171265
10847;9.039;-0.154860317707062
10848;9.040;-0.157281756401062
10849;9.041;-0.159427523612976
10850;9.042;-0.160276889801025
10851;9.042;-0.159993767738342
10852;9.043;-0.159233808517456
10853;9.044;-0.157974660396576
10854;9.045;-0.156566500663757
10855;9.046;-0.154651701450348
10856;9.047;-0.153042376041412
10857;9.047;-0.151820480823517
10858;9.048;-0.151582062244415
10859;9.049;-0.151753425598145
10860;9.050;-0.151969492435455
10861;9.051;-0.152043998241425
10862;9.052;-0.151708722114563
10863;9.052;-0.151343643665314
10864;9.053;-0.150568783283234
10865;9.054;-0.15006959438324
10866;9.055;-0.149846076965332
10867;9.056;-0.150226056575775
10868;9.057;-0.151120126247406
10869;9.057;-0.152289867401123
10870;9.058;-0.153400003910065
10871;9.059;-0.154450535774231
10872;9.060;-0.155456364154816
10873;9.061;-0.156164169311523
10874;9.062;-0.15626847743988
10875;9.062;-0.155448913574219
10876;9.063;-0.154830515384674
10877;9.064;-0.154323875904083
10878;9.065;-0.153794884681702
10879;9.066;-0.153705477714539
10880;9.067;-0.154532492160797
10881;9.067;-0.156387686729431
10882;9.068;-0.157192349433899
10883;9.069;-0.156708061695099
10884;9.070;-0.15556812286377
10885;9.071;-0.154383480548859
10886;9.072;-0.153772532939911
10887;9.072;-0.153534114360809
10888;9.073;-0.154279172420502
10889;9.074;-0.155583024024963
10890;9.075;-0.156641006469727
10891;9.076;-0.157065689563751
10892;9.077;-0.15665590763092
10893;9.077;-0.156357884407043
10894;9.078;-0.156491994857788
10895;9.079;-0.156447291374207
10896;9.080;-0.15653669834137
10897;9.081;-0.156722962856293
10898;9.082;-0.157095491886139
10899;9.082;-0.156991183757782
10900;9.083;-0.156715512275696
10901;9.084;-0.157415866851807
10902;9.085;-0.158347189426422
10903;9.086;-0.159338116645813
10904;9.087;-0.160403549671173
10905;9.087;-0.162124633789063
10906;9.088;-0.163540244102478
10907;9.089;-0.163950026035309
10908;9.090;-0.163741409778595
10909;9.091;-0.163346529006958
10910;9.092;-0.162668526172638
10911;9.092;-0.161781907081604
10912;9.093;-0.161275267601013
10913;9.094;-0.161468982696533
10914;9.095;-0.162102282047272
10915;9.096;-0.162705779075623
10916;9.097;-0.162526965141296
10917;9.097;-0.161327421665192
10918;9.098;-0.159695744514465
10919;9.099;-0.158108770847321
10920;9.100;-0.157192349433899
10921;9.101;-0.15692412853241
10922;9.102;-0.157751142978668
10923;9.102;-0.15915185213089
10924;9.103;-0.160016119480133
10925;9.104;-0.160112977027893
10926;9.105;-0.159785151481628
10927;9.106;-0.158987939357758
10928;9.107;-0.157080590724945
10929;9.107;-0.154197216033936
10930;9.108;-0.151745975017548
10931;9.109;-0.150613486766815
10932;9.110;-0.149667263031006
10933;9.111;-0.148683786392212
10934;9.112;-0.14825165271759
10935;9.112;-0.149227678775787
10936;9.113;-0.150799751281738
10937;9.114;-0.151693820953369
10938;9.115;-0.152841210365295
10939;9.116;-0.154644250869751
10940;9.117;-0.156678259372711
10941;9.117;-0.157557427883148
10942;9.118;-0.157363712787628
10943;9.119;-0.157169997692108
10944;9.120;-0.156737864017487
10945;9.121;-0.156067311763763
10946;9.122;-0.155195593833923
10947;9.122;-0.154413282871246
10948;9.123;-0.154033303260803
10949;9.124;-0.15413761138916
10950;9.125;-0.154845416545868
10951;9.126;-0.155873596668243
10952;9.127;-0.156588852405548
10953;9.127;-0.157609581947327
10954;9.128;-0.158824026584625
10955;9.129;-0.15953928232193
10956;9.130;-0.159524381160736
10957;9.131;-0.158526003360748
10958;9.132;-0.157967209815979
10959;9.132;-0.157922506332397
10960;9.133;-0.158391892910004
10961;9.134;-0.159025192260742
10962;9.135;-0.159427523612976
10963;9.136;-0.160045921802521
10964;9.137;-0.160209834575653
10965;9.137;-0.159874558448792
10966;9.138;-0.159360468387604
10967;9.139;-0.159032642841339
10968;9.140;-0.159174203872681
10969;9.141;-0.159196555614471
10970;9.142;-0.159688293933868
10971;9.142;-0.160284340381622
10972;9.143;-0.160031020641327
10973;9.144;-0.158466398715973
10974;9.145;-0.156156718730927
10975;9.146;-0.154338777065277
10976;9.147;-0.15229731798172
10977;9.147;-0.149734318256378
10978;9.148;-0.147677958011627
10979;9.149;-0.147275626659393
10980;9.150;-0.14815479516983
10981;9.151;-0.149048864841461
10982;9.152;-0.150151550769806
10983;9.152;-0.152043998241425
10984;9.153;-0.153809785842896
10985;9.154;-0.154063105583191
10986;9.155;-0.153526663780212
10987;9.156;-0.153511762619019
10988;9.157;-0.153787434101105
10989;9.157;-0.153549015522003
10990;9.158;-0.152908265590668
10991;9.159;-0.153385102748871
10992;9.160;-0.154048204421997
10993;9.161;-0.154212117195129
10994;9.162;-0.154390931129456
10995;9.162;-0.155292451381683
10996;9.163;-0.156767666339874
10997;9.164;-0.158034265041351
10998;9.165;-0.158987939357758
10999;9.166;-0.159628689289093
11000;9.167;-0.159509479999542
11001;9.167;-0.158905982971191
11002;9.168;-0.158794224262238
11003;9.169;-0.159464776515961
11004;9.170;-0.160679221153259
11005;9.171;-0.162206590175629
11006;9.172;-0.163696706295013
11007;9.172;-0.165082514286041
11008;9.173;-0.165760517120361
11009;9.174;-0.165127217769623
11010;9.175;-0.163741409778595
11011;9.176;-0.161893665790558
11012;9.177;-0.160768628120422
11013;9.177;-0.160373747348785
11014;9.178;-0.160276889801025
11015;9.179;-0.160261988639832
11016;9.180;-0.159762799739838
11017;9.181;-0.159911811351776
11018;9.182;-0.16031414270401
11019;9.182;-0.160254538059235
11020;9.183;-0.159546732902527
11021;9.184;-0.158622860908508
11022;9.185;-0.158324837684631
11023;9.186;-0.157363712787628
11024;9.187;-0.155650079250336
11025;9.187;-0.15423446893692
11026;9.188;-0.154010951519012
11027;9.189;-0.154800713062286
11028;9.190;-0.155523419380188
11029;9.191;-0.156097114086151
11030;9.192;-0.15692412853241
11031;9.192;-0.157766044139862
11032;9.193;-0.15828013420105
11033;9.194;-0.158131122589111
11034;9.195;-0.15760213136673
11035;9.196;-0.156998634338379
11036;9.197;-0.156030058860779
11037;9.197;-0.154785811901093
11038;9.198;-0.152900815010071
11039;9.199;-0.151306390762329
11040;9.200;-0.150732696056366
11041;9.201;-0.151664018630981
11042;9.202;-0.153273344039917
11043;9.202;-0.154741108417511
11044;9.203;-0.156283378601074
11045;9.204;-0.157587230205536
11046;9.205;-0.158138573169708
11047;9.206;-0.157095491886139
11048;9.207;-0.15559047460556
11049;9.207;-0.154361128807068
11050;9.208;-0.153623521327972
11051;9.209;-0.15326589345932
11052;9.210;-0.153101980686188
11053;9.211;-0.153757631778717
11054;9.212;-0.154688954353333
11055;9.212;-0.155411660671234
11056;9.213;-0.155746936798096
11057;9.214;-0.155538320541382
11058;9.215;-0.155165791511536
11059;9.216;-0.154271721839905
11060;9.217;-0.152885913848877
11061;9.217;-0.151447951793671
11062;9.218;-0.150449573993683
11063;9.219;-0.150270760059357
11064;9.220;-0.150613486766815
11065;9.221;-0.151067972183228
11066;9.222;-0.151917338371277
11067;9.222;-0.152505934238434
11068;9.223;-0.152066349983215
11069;9.224;-0.150971114635468
11070;9.225;-0.150024890899658
11071;9.226;-0.150136649608612
11072;9.227;-0.150121748447418
11073;9.227;-0.150136649608612
11074;9.228;-0.150792300701141
11075;9.229;-0.151976943016052
11076;9.230;-0.152863562107086
11077;9.231;-0.152252614498138
11078;9.232;-0.15026330947876
11079;9.232;-0.148177146911621
11080;9.233;-0.14650821685791
11081;9.234;-0.145033001899719
11082;9.235;-0.143341720104218
11083;9.236;-0.141449272632599
11084;9.237;-0.140398740768433
11085;9.237;-0.139549374580383
11086;9.238;-0.138744711875916
11087;9.239;-0.137805938720703
11088;9.240;-0.136770308017731
11089;9.241;-0.136852264404297
11090;9.242;-0.138312578201294
11091;9.242;-0.140614807605743
11092;9.243;-0.142179429531097
11093;9.244;-0.142320990562439
11094;9.245;-0.142551958560944
11095;9.246;-0.143080949783325
11096;9.247;-0.143423676490784
11097;9.247;-0.143148005008698
11098;9.248;-0.143468379974365
11099;9.249;-0.145480036735535
11100;9.250;-0.147998332977295
11101;9.251;-0.149086117744446
11102;9.252;-0.148311257362366
11103;9.252;-0.146925449371338
11104;9.253;-0.145100057125092
11105;9.254;-0.142984092235565
11106;9.255;-0.140704214572906
11107;9.256;-0.139281153678894
11108;9.257;-0.138252973556519
11109;9.257;-0.136889517307281
11110;9.258;-0.135496258735657
11111;9.259;-0.134408473968506
11112;9.260;-0.133655965328217
11113;9.261;-0.133015215396881
11114;9.262;-0.133216381072998
11115;9.262;-0.134654343128204
11116;9.263;-0.136576592922211
11117;9.264;-0.137828290462494
11118;9.265;-0.138178467750549
11119;9.266;-0.138245522975922
11120;9.267;-0.137798488140106
11121;9.267;-0.136725604534149
11122;9.268;-0.135309994220734
11123;9.269;-0.134073197841644
11124;9.270;-0.133514404296875
11125;9.271;-0.133566558361053
11126;9.272;-0.134304165840149
11127;9.272;-0.135123729705811
11128;9.273;-0.135622918605804
11129;9.274;-0.135548412799835
11130;9.275;-0.135280191898346
11131;9.276;-0.135034322738647
11132;9.277;-0.134825706481934
11133;9.277;-0.134676694869995
11134;9.278;-0.134758651256561
11135;9.279;-0.135719776153564
11136;9.280;-0.136584043502808
11137;9.281;-0.136680901050568
11138;9.282;-0.136569142341614
11139;9.282;-0.137381255626678
11140;9.283;-0.138677656650543
11141;9.284;-0.139191746711731
11142;9.285;-0.139378011226654
11143;9.286;-0.139214098453522
11144;9.287;-0.13839453458786
11145;9.287;-0.136390328407288
11146;9.288;-0.134244561195374
11147;9.289;-0.132448971271515
11148;9.290;-0.130891799926758
11149;9.291;-0.130333006381989
11150;9.292;-0.130705535411835
11151;9.292;-0.131651759147644
11152;9.293;-0.132113695144653
11153;9.294;-0.132292509078979
11154;9.295;-0.132188200950623
11155;9.296;-0.131748616695404
11156;9.297;-0.131011009216309
11157;9.297;-0.130049884319305
11158;9.298;-0.129297375679016
11159;9.299;-0.129349529743195
11160;9.300;-0.130429863929749
11161;9.301;-0.131554901599884
11162;9.302;-0.132270157337189
11163;9.302;-0.132262706756592
11164;9.303;-0.131689012050629
11165;9.304;-0.130273401737213
11166;9.305;-0.128522515296936
11167;9.306;-0.126868486404419
11168;9.307;-0.125668942928314
11169;9.307;-0.125192105770111
11170;9.308;-0.125423073768616
11171;9.309;-0.12565404176712
11172;9.310;-0.124946236610413
11173;9.311;-0.12420117855072
11174;9.312;-0.124491751194
11175;9.312;-0.12584775686264
11176;9.313;-0.126928091049194
11177;9.314;-0.126898288726807
11178;9.315;-0.126324594020844
11179;9.316;-0.125408172607422
11180;9.317;-0.123485922813416
11181;9.317;-0.120528042316437
11182;9.318;-0.11800229549408
11183;9.319;-0.117495656013489
11184;9.320;-0.118911266326904
11185;9.321;-0.120751559734344
11186;9.322;-0.122368335723877
11187;9.322;-0.123962759971619
11188;9.323;-0.124774873256683
11189;9.324;-0.123560428619385
11190;9.325;-0.120967626571655
11191;9.326;-0.118456780910492
11192;9.327;-0.116795301437378
11193;9.327;-0.115275382995605
11194;9.328;-0.114046037197113
11195;9.329;-0.114195048809052
11196;9.330;-0.115662813186646
11197;9.331;-0.118084251880646
11198;9.332;-0.120684504508972
11199;9.332;-0.12284517288208
11200;9.333;-0.124327838420868
11201;9.334;-0.125139951705933
11202;9.335;-0.124901533126831
11203;9.336;-0.123195350170135
11204;9.337;-0.120490789413452
11205;9.337;-0.118620693683624
11206;9.338;-0.117823481559753
11207;9.339;-0.117875635623932
11208;9.340;-0.118322670459747
11209;9.341;-0.119149684906006
11210;9.342;-0.119753181934357
11211;9.342;-0.119991600513458
11212;9.343;-0.120729207992554
11213;9.344;-0.122107565402985
11214;9.345;-0.123165547847748
11215;9.346;-0.123456120491028
11216;9.347;-0.123634934425354
11217;9.347;-0.123888254165649
11218;9.348;-0.12362003326416
11219;9.349;-0.122718513011932
11220;9.350;-0.122718513011932
11221;9.351;-0.124186277389526
11222;9.352;-0.126421451568604
11223;9.352;-0.12795627117157
11224;9.353;-0.12814998626709
11225;9.354;-0.127546489238739
11226;9.355;-0.127129256725311
11227;9.356;-0.126853585243225
11228;9.357;-0.126704573631287
11229;9.357;-0.126294791698456
11230;9.358;-0.126682221889496
11231;9.359;-0.127702951431274
11232;9.360;-0.128574669361115
11233;9.361;-0.128962099552155
11234;9.362;-0.129006803035736
11235;9.362;-0.129446387290955
11236;9.363;-0.129520893096924
11237;9.364;-0.129431486129761
11238;9.365;-0.128678977489471
11239;9.366;-0.127248466014862
11240;9.367;-0.125333666801453
11241;9.367;-0.123932957649231
11242;9.368;-0.123791396617889
11243;9.369;-0.124260783195496
11244;9.370;-0.125259160995483
11245;9.371;-0.126853585243225
11246;9.372;-0.12902170419693
11247;9.372;-0.130951404571533
11248;9.373;-0.131614506244659
11249;9.374;-0.130899250507355
11250;9.375;-0.129617750644684
11251;9.376;-0.128723680973053
11252;9.377;-0.127941370010376
11253;9.377;-0.12679398059845
11254;9.378;-0.125765800476074
11255;9.379;-0.125639140605927
11256;9.380;-0.126272439956665
11257;9.381;-0.127390027046204
11258;9.382;-0.129081308841705
11259;9.382;-0.131577253341675
11260;9.383;-0.134177505970001
11261;9.384;-0.136695802211761
11262;9.385;-0.138558447360992
11263;9.386;-0.139020383358002
11264;9.387;-0.138528645038605
11265;9.387;-0.137940049171448
11266;9.388;-0.138089060783386
11267;9.389;-0.138439238071442
11268;9.390;-0.139139592647552
11269;9.391;-0.14033168554306
11270;9.392;-0.141449272632599
11271;9.392;-0.141598284244537
11272;9.393;-0.141292810440063
11273;9.394;-0.141255557537079
11274;9.395;-0.141158699989319
11275;9.396;-0.140577554702759
11276;9.397;-0.139549374580383
11277;9.397;-0.139392912387848
11278;9.398;-0.139869749546051
11279;9.399;-0.140354037284851
11280;9.400;-0.140085816383362
11281;9.401;-0.139795243740082
11282;9.402;-0.140130519866943
11283;9.402;-0.140510499477386
11284;9.403;-0.140316784381866
11285;9.404;-0.139497220516205
11286;9.405;-0.139392912387848
11287;9.406;-0.140294432640076
11288;9.407;-0.141724944114685
11289;9.407;-0.143632292747498
11290;9.408;-0.145524740219116
11291;9.409;-0.147253274917603
11292;9.410;-0.14854222536087
11293;9.411;-0.149548053741455
11294;9.412;-0.15055388212204
11295;9.412;-0.151053071022034
11296;9.413;-0.150874257087708
11297;9.414;-0.150367617607117
11298;9.415;-0.149458646774292
11299;9.416;-0.147894024848938
11300;9.417;-0.145994126796722
11301;9.417;-0.144653022289276
11302;9.418;-0.14447420835495
11303;9.419;-0.144772231578827
11304;9.420;-0.145681202411652
11305;9.421;-0.147610902786255
11306;9.422;-0.150293111801147
11307;9.422;-0.152528285980225
11308;9.423;-0.154338777065277
11309;9.424;-0.15653669834137
11310;9.425;-0.159129500389099
11311;9.426;-0.160843133926392
11312;9.427;-0.160962343215942
11313;9.427;-0.160247087478638
11314;9.428;-0.159010291099548
11315;9.429;-0.157825648784637
11316;9.430;-0.156491994857788
11317;9.431;-0.155426561832428
11318;9.432;-0.154599547386169
11319;9.432;-0.15375018119812
11320;9.433;-0.152990221977234
11321;9.434;-0.152215361595154
11322;9.435;-0.151254236698151
11323;9.436;-0.150039792060852
11324;9.437;-0.149615108966827
11325;9.437;-0.150851905345917
11326;9.438;-0.153772532939911
11327;9.439;-0.156275928020477
11328;9.440;-0.158078968524933
11329;9.441;-0.159703195095062
11330;9.442;-0.161699950695038
11331;9.442;-0.163473188877106
11332;9.443;-0.164337456226349
11333;9.444;-0.165440142154694
11334;9.445;-0.167295336723328
11335;9.446;-0.169098377227783
11336;9.447;-0.169046223163605
11337;9.447;-0.167042016983032
11338;9.448;-0.163853168487549
11339;9.449;-0.160612165927887
11340;9.450;-0.157535076141357
11341;9.451;-0.155232846736908
11342;9.452;-0.154271721839905
11343;9.452;-0.154890120029449
11344;9.453;-0.157229602336884
11345;9.454;-0.160157680511475
11346;9.455;-0.162810087203979
11347;9.456;-0.164464116096497
11348;9.457;-0.165902078151703
11349;9.457;-0.166930258274078
11350;9.458;-0.166907906532288
11351;9.459;-0.165671110153198
11352;9.460;-0.164113938808441
11353;9.461;-0.163592398166656
11354;9.462;-0.163309276103973
11355;9.462;-0.162981450557709
11356;9.463;-0.162400305271149
11357;9.464;-0.162072479724884
11358;9.465;-0.161945819854736
11359;9.466;-0.160925090312958
11360;9.467;-0.159606337547302
11361;9.467;-0.158496201038361
11362;9.468;-0.158675014972687
11363;9.469;-0.159658491611481
11364;9.470;-0.160947442054749
11365;9.471;-0.162176787853241
11366;9.472;-0.163301825523376
11367;9.472;-0.163741409778595
11368;9.473;-0.162981450557709
11369;9.474;-0.161640346050262
11370;9.475;-0.160887837409973
11371;9.476;-0.16108900308609
11372;9.477;-0.161655247211456
11373;9.477;-0.16254186630249
11374;9.478;-0.163696706295013
11375;9.479;-0.16476958990097
11376;9.480;-0.16438215970993
11377;9.481;-0.163435935974121
11378;9.482;-0.16244500875473
11379;9.482;-0.16225129365921
11380;9.483;-0.162631273269653
11381;9.484;-0.163666903972626
11382;9.485;-0.165395438671112
11383;9.486;-0.166825950145721
11384;9.487;-0.167690217494965
11385;9.487;-0.167638063430786
11386;9.488;-0.167123973369598
11387;9.489;-0.166334211826324
11388;9.490;-0.166118144989014
11389;9.491;-0.166721642017365
11390;9.492;-0.167757272720337
11391;9.492;-0.168666243553162
11392;9.493;-0.16910582780838
11393;9.494;-0.169143080711365
11394;9.495;-0.168479979038239
11395;9.496;-0.166915357112885
11396;9.497;-0.165075063705444
11397;9.497;-0.164300203323364
11398;9.498;-0.164799392223358
11399;9.499;-0.165708363056183
11400;9.500;-0.166334211826324
11401;9.501;-0.166952610015869
11402;9.502;-0.167801976203918
11403;9.502;-0.167958438396454
11404;9.503;-0.167198479175568
11405;9.504;-0.165991485118866
11406;9.505;-0.16506016254425
11407;9.506;-0.165067613124847
11408;9.507;-0.165827572345734
11409;9.507;-0.167258083820343
11410;9.508;-0.168688595294952
11411;9.509;-0.169552862644196
11412;9.510;-0.169932842254639
11413;9.511;-0.170014798641205
11414;9.512;-0.169888138771057
11415;9.512;-0.169441103935242
11416;9.513;-0.169016420841217
11417;9.514;-0.169500708580017
11418;9.515;-0.170528888702393
11419;9.516;-0.171102583408356
11420;9.517;-0.170625746250153
11421;9.517;-0.169664621353149
11422;9.518;-0.168845057487488
11423;9.519;-0.168308615684509
11424;9.520;-0.167854130268097
11425;9.521;-0.167146325111389
11426;9.522;-0.166252255439758
11427;9.522;-0.16561895608902
11428;9.523;-0.165417790412903
11429;9.524;-0.165380537509918
11430;9.525;-0.165671110153198
11431;9.526;-0.166967511177063
11432;9.527;-0.169277191162109
11433;9.527;-0.171296298503876
11434;9.528;-0.171981751918793
11435;9.529;-0.17111748456955
11436;9.530;-0.169090926647186
11437;9.531;-0.167004764080048
11438;9.532;-0.165201723575592
11439;9.532;-0.164583325386047
11440;9.533;-0.165373086929321
11441;9.534;-0.167697668075562
11442;9.535;-0.170372426509857
11443;9.536;-0.17152726650238
11444;9.537;-0.171057879924774
11445;9.537;-0.169254839420319
11446;9.538;-0.167295336723328
11447;9.539;-0.165492296218872
11448;9.540;-0.16486644744873
11449;9.541;-0.165902078151703
11450;9.542;-0.168025493621826
11451;9.542;-0.170469284057617
11452;9.543;-0.172197818756104
11453;9.544;-0.173136591911316
11454;9.545;-0.172801315784454
11455;9.546;-0.171467661857605
11456;9.547;-0.170156359672546
11457;9.547;-0.169515609741211
11458;9.548;-0.169120728969574
11459;9.549;-0.168241560459137
11460;9.550;-0.167630612850189
11461;9.551;-0.16774982213974
11462;9.552;-0.168181955814362
11463;9.552;-0.167921185493469
11464;9.553;-0.167436897754669
11465;9.554;-0.16745924949646
11466;9.555;-0.168099999427795
11467;9.556;-0.169001519680023
11468;9.557;-0.169463455677032
11469;9.557;-0.169850885868073
11470;9.558;-0.170640647411346
11471;9.559;-0.171847641468048
11472;9.560;-0.172898173332214
11473;9.561;-0.173278152942657
11474;9.562;-0.173181295394897
11475;9.562;-0.172607600688934
11476;9.563;-0.170990824699402
11477;9.564;-0.168919563293457
11478;9.565;-0.166989862918854
11479;9.566;-0.165984034538269
11480;9.567;-0.165797770023346
11481;9.567;-0.165708363056183
11482;9.568;-0.165790319442749
11483;9.569;-0.165946781635284
11484;9.570;-0.167049467563629
11485;9.571;-0.168345868587494
11486;9.572;-0.16959011554718
11487;9.572;-0.171065330505371
11488;9.573;-0.173516571521759
11489;9.574;-0.175811350345612
11490;9.575;-0.176303088665009
11491;9.576;-0.175222754478455
11492;9.577;-0.173404812812805
11493;9.577;-0.172026455402374
11494;9.578;-0.1707524061203
11495;9.579;-0.169947743415833
11496;9.580;-0.169567763805389
11497;9.581;-0.169858336448669
11498;9.582;-0.170744955539703
11499;9.582;-0.171296298503876
11500;9.583;-0.171341001987457
11501;9.584;-0.171326100826263
11502;9.585;-0.171586871147156
11503;9.586;-0.171422958374023
11504;9.587;-0.170759856700897
11505;9.587;-0.17036497592926
11506;9.588;-0.170327723026276
11507;9.589;-0.16997754573822
11508;9.590;-0.168956816196442
11509;9.591;-0.167794525623322
11510;9.592;-0.16649067401886
11511;9.592;-0.165283679962158
11512;9.593;-0.163912773132324
11513;9.594;-0.163130462169647
11514;9.595;-0.162743031978607
11515;9.596;-0.162817537784576
11516;9.597;-0.163525342941284
11517;9.597;-0.164136290550232
11518;9.598;-0.16474723815918
11519;9.599;-0.164851546287537
11520;9.600;-0.165127217769623
11521;9.601;-0.165745615959167
11522;9.602;-0.166282057762146
11523;9.602;-0.16658753156662
11524;9.603;-0.167027115821838
11525;9.604;-0.167906284332275
11526;9.605;-0.169165432453156
11527;9.606;-0.170439481735229
11528;9.607;-0.171594321727753
11529;9.607;-0.172607600688934
11530;9.608;-0.172853469848633
11531;9.609;-0.172503292560577
11532;9.610;-0.171877443790436
11533;9.611;-0.17150491476059
11534;9.612;-0.171355903148651
11535;9.612;-0.17143040895462
11536;9.613;-0.171571969985962
11537;9.614;-0.171743333339691
11538;9.615;-0.171951949596405
11539;9.616;-0.171966850757599
11540;9.617;-0.171929597854614
11541;9.617;-0.171840190887451
11542;9.618;-0.172287225723267
11543;9.619;-0.172823667526245
11544;9.620;-0.172480940818787
11545;9.621;-0.170417129993439
11546;9.622;-0.167667865753174
11547;9.622;-0.165663659572601
11548;9.623;-0.165082514286041
11549;9.624;-0.165678560733795
11550;9.625;-0.166654586791992
11551;9.626;-0.168338418006897
11552;9.627;-0.169664621353149
11553;9.627;-0.170044600963593
11554;9.628;-0.168934464454651
11555;9.629;-0.167384743690491
11556;9.630;-0.166796147823334
11557;9.631;-0.167414546012878
11558;9.632;-0.169306993484497
11559;9.632;-0.171735882759094
11560;9.633;-0.173963606357574
11561;9.634;-0.174827873706818
11562;9.635;-0.174529850482941
11563;9.636;-0.173628330230713
11564;9.637;-0.172868371009827
11565;9.637;-0.171579420566559
11566;9.638;-0.169947743415833
11567;9.639;-0.168479979038239
11568;9.640;-0.167913734912872
11569;9.641;-0.168129801750183
11570;9.642;-0.168174505233765
11571;9.642;-0.168263912200928
11572;9.643;-0.168576836585999
11573;9.644;-0.169426202774048
11574;9.645;-0.170186161994934
11575;9.646;-0.170491635799408
11576;9.647;-0.170834362506866
11577;9.647;-0.17143040895462
11578;9.648;-0.172212719917297
11579;9.649;-0.172294676303864
11580;9.650;-0.171385705471039
11581;9.651;-0.170342624187469
11582;9.652;-0.169761478900909
11583;9.652;-0.169917941093445
11584;9.653;-0.170357525348663
11585;9.654;-0.171385705471039
11586;9.655;-0.172585248947144
11587;9.656;-0.173270702362061
11588;9.657;-0.172898173332214
11589;9.657;-0.172212719917297
11590;9.658;-0.171810388565063
11591;9.659;-0.171363353729248
11592;9.660;-0.170953571796417
11593;9.661;-0.170581042766571
11594;9.662;-0.170417129993439
11595;9.662;-0.169843435287476
11596;9.663;-0.168882310390472
11597;9.664;-0.167921185493469
11598;9.665;-0.167138874530792
11599;9.666;-0.166773796081543
11600;9.667;-0.167004764080048
11601;9.667;-0.167585909366608
11602;9.668;-0.168532133102417
11603;9.669;-0.170230865478516
11604;9.670;-0.17257034778595
11605;9.671;-0.174753367900848
11606;9.672;-0.175818800926208
11607;9.672;-0.176049768924713
11608;9.673;-0.175327062606812
11609;9.674;-0.173613429069519
11610;9.675;-0.17162412405014
11611;9.676;-0.1702681183815
11612;9.677;-0.169567763805389
11613;9.677;-0.168710947036743
11614;9.678;-0.168390572071075
11615;9.679;-0.168688595294952
11616;9.680;-0.169567763805389
11617;9.681;-0.170119106769562
11618;9.682;-0.170871615409851
11619;9.682;-0.17239898443222
11620;9.683;-0.173494219779968
11621;9.684;-0.173807144165039
11622;9.685;-0.172697007656097
11623;9.686;-0.171393156051636
11624;9.687;-0.170066952705383
11625;9.687;-0.169545412063599
11626;9.688;-0.170126557350159
11627;9.689;-0.170893967151642
11628;9.690;-0.171706080436707
11629;9.691;-0.172361731529236
11630;9.692;-0.173285603523254
11631;9.692;-0.173710286617279
11632;9.693;-0.173702836036682
11633;9.694;-0.174432992935181
11634;9.695;-0.175602734088898
11635;9.696;-0.176213681697845
11636;9.697;-0.175461173057556
11637;9.697;-0.174522399902344
11638;9.698;-0.173971056938171
11639;9.699;-0.173777341842651
11640;9.700;-0.173464417457581
11641;9.701;-0.173389911651611
11642;9.702;-0.173464417457581
11643;9.702;-0.172980129718781
11644;9.703;-0.172153115272522
11645;9.704;-0.171341001987457
11646;9.705;-0.17133355140686
11647;9.706;-0.170998275279999
11648;9.707;-0.170506536960602
11649;9.707;-0.170283019542694
11650;9.708;-0.171035528182983
11651;9.709;-0.171713531017303
11652;9.710;-0.172138214111328
11653;9.711;-0.172823667526245
11654;9.712;-0.174231827259064
11655;9.712;-0.175565481185913
11656;9.713;-0.17566978931427
11657;9.714;-0.175140798091888
11658;9.715;-0.174358487129211
11659;9.716;-0.174380838871002
11660;9.717;-0.174626708030701
11661;9.717;-0.175125896930695
11662;9.718;-0.17547607421875
11663;9.719;-0.175610184669495
11664;9.720;-0.175423920154572
11665;9.721;-0.174559652805328
11666;9.722;-0.17344206571579
11667;9.722;-0.172227621078491
11668;9.723;-0.171199440956116
11669;9.724;-0.170372426509857
11670;9.725;-0.169798731803894
11671;9.726;-0.169463455677032
11672;9.727;-0.169068574905396
11673;9.727;-0.168569386005402
11674;9.728;-0.168211758136749
11675;9.729;-0.16842782497406
11676;9.730;-0.169023871421814
11677;9.731;-0.170312821865082
11678;9.732;-0.171922147274017
11679;9.732;-0.173129141330719
11680;9.733;-0.173360109329224
11681;9.734;-0.172927975654602
11682;9.735;-0.173024833202362
11683;9.736;-0.173099339008331
11684;9.737;-0.17266720533371
11685;9.737;-0.172041356563568
11686;9.738;-0.171631574630737
11687;9.739;-0.170744955539703
11688;9.740;-0.168904662132263
11689;9.741;-0.166520476341248
11690;9.742;-0.16474723815918
11691;9.742;-0.163666903972626
11692;9.743;-0.163726508617401
11693;9.744;-0.164717435836792
11694;9.745;-0.166043639183044
11695;9.746;-0.167049467563629
11696;9.747;-0.167720019817352
11697;9.747;-0.169038772583008
11698;9.748;-0.170588493347168
11699;9.749;-0.172577798366547
11700;9.750;-0.173933804035187
11701;9.751;-0.175319612026215
11702;9.752;-0.176571309566498
11703;9.752;-0.177174806594849
11704;9.753;-0.176802277565002
11705;9.754;-0.175230205059052
11706;9.755;-0.173702836036682
11707;9.756;-0.172607600688934
11708;9.757;-0.172331929206848
11709;9.757;-0.172585248947144
11710;9.758;-0.172853469848633
11711;9.759;-0.172518193721771
11712;9.760;-0.17169862985611
11713;9.761;-0.171095132827759
11714;9.762;-0.170864164829254
11715;9.762;-0.170610845088959
11716;9.763;-0.170186161994934
11717;9.764;-0.169791281223297
11718;9.765;-0.169530510902405
11719;9.766;-0.169001519680023
11720;9.767;-0.168517231941223
11721;9.767;-0.168904662132263
11722;9.768;-0.170350074768066
11723;9.769;-0.17237663269043
11724;9.770;-0.174559652805328
11725;9.771;-0.175990164279938
11726;9.772;-0.176206231117249
11727;9.772;-0.175163149833679
11728;9.773;-0.174134969711304
11729;9.774;-0.174298882484436
11730;9.775;-0.174932181835175
11731;9.776;-0.176072120666504
11732;9.777;-0.177450478076935
11733;9.777;-0.178627669811249
11734;9.778;-0.178776681423187
11735;9.779;-0.177472829818726
11736;9.780;-0.176280736923218
11737;9.781;-0.175274908542633
11738;9.782;-0.174164772033691
11739;9.782;-0.173203647136688
11740;9.783;-0.172540545463562
11741;9.784;-0.172503292560577
11742;9.785;-0.17210841178894
11743;9.786;-0.172339379787445
11744;9.787;-0.173628330230713
11745;9.787;-0.175520777702332
11746;9.788;-0.177390873432159
11747;9.789;-0.178739428520203
11748;9.790;-0.180050730705261
11749;9.791;-0.180453062057495
11750;9.792;-0.179924070835114
11751;9.792;-0.17828494310379
11752;9.793;-0.176623463630676
11753;9.794;-0.175759196281433
11754;9.795;-0.175774097442627
11755;9.796;-0.175788998603821
11756;9.797;-0.175021588802338
11757;9.797;-0.174127519130707
11758;9.798;-0.173658132553101
11759;9.799;-0.173553824424744
11760;9.800;-0.173352658748627
11761;9.801;-0.173561275005341
11762;9.802;-0.174663960933685
11763;9.802;-0.176496803760529
11764;9.803;-0.177964568138123
11765;9.804;-0.178687274456024
11766;9.805;-0.179432332515717
11767;9.806;-0.180087983608246
11768;9.807;-0.180207192897797
11769;9.807;-0.17964094877243
11770;9.808;-0.179186463356018
11771;9.809;-0.178620219230652
11772;9.810;-0.177204608917236
11773;9.811;-0.175721943378448
11774;9.812;-0.175058841705322
11775;9.812;-0.175312161445618
11776;9.813;-0.175356864929199
11777;9.814;-0.175610184669495
11778;9.815;-0.175967812538147
11779;9.816;-0.176340341567993
11780;9.817;-0.176817178726196
11781;9.817;-0.177569687366486
11782;9.818;-0.178538262844086
11783;9.819;-0.179104506969452
11784;9.820;-0.179573893547058
11785;9.821;-0.179752707481384
11786;9.822;-0.179558992385864
11787;9.822;-0.17903745174408
11788;9.823;-0.17905980348587
11789;9.824;-0.179611146450043
11790;9.825;-0.180736184120178
11791;9.826;-0.181764364242554
11792;9.827;-0.181876122951508
11793;9.827;-0.181272625923157
11794;9.828;-0.180274248123169
11795;9.829;-0.179924070835114
11796;9.830;-0.179663300514221
11797;9.831;-0.179700553417206
11798;9.832;-0.179469585418701
11799;9.832;-0.178776681423187
11800;9.833;-0.177919864654541
11801;9.834;-0.177182257175446
11802;9.835;-0.176668167114258
11803;9.836;-0.176265835762024
11804;9.837;-0.176921486854553
11805;9.837;-0.178679823875427
11806;9.838;-0.180304050445557
11807;9.839;-0.180177390575409
11808;9.840;-0.178948044776917
11809;9.841;-0.177577137947083
11810;9.842;-0.176578760147095
11811;9.842;-0.174969434738159
11812;9.843;-0.172831118106842
11813;9.844;-0.171162188053131
11814;9.845;-0.170402228832245
11815;9.846;-0.170230865478516
11816;9.847;-0.170521438121796
11817;9.847;-0.172331929206848
11818;9.848;-0.17557293176651
11819;9.849;-0.179708003997803
11820;9.850;-0.183418393135071
11821;9.851;-0.186517834663391
11822;9.852;-0.188134610652924
11823;9.852;-0.1874640583992
11824;9.853;-0.184901058673859
11825;9.854;-0.181876122951508
11826;9.855;-0.17954409122467
11827;9.856;-0.177331268787384
11828;9.857;-0.175736844539642
11829;9.857;-0.175721943378448
11830;9.858;-0.177815556526184
11831;9.859;-0.17993152141571
11832;9.860;-0.180937349796295
11833;9.861;-0.181481242179871
11834;9.862;-0.181436538696289
11835;9.862;-0.180386006832123
11836;9.863;-0.178068876266479
11837;9.864;-0.175781548023224
11838;9.865;-0.173784792423248
11839;9.866;-0.17191469669342
11840;9.867;-0.170595943927765
11841;9.867;-0.170446932315826
11842;9.868;-0.170521438121796
11843;9.869;-0.170409679412842
11844;9.870;-0.170566141605377
11845;9.871;-0.170998275279999
11846;9.872;-0.171937048435211
11847;9.872;-0.172540545463562
11848;9.873;-0.17353892326355
11849;9.874;-0.174388289451599
11850;9.875;-0.174976885318756
11851;9.876;-0.175409018993378
11852;9.877;-0.175490975379944
11853;9.877;-0.175505876541138
11854;9.878;-0.175371766090393
11855;9.879;-0.175565481185913
11856;9.880;-0.176146626472473
11857;9.881;-0.177443027496338
11858;9.882;-0.17896294593811
11859;9.882;-0.180251896381378
11860;9.883;-0.181175768375397
11861;9.884;-0.182241201400757
11862;9.885;-0.183053314685822
11863;9.886;-0.182636082172394
11864;9.887;-0.181302428245544
11865;9.887;-0.179730355739594
11866;9.888;-0.178493559360504
11867;9.889;-0.176958739757538
11868;9.890;-0.176206231117249
11869;9.891;-0.176779925823212
11870;9.892;-0.178135931491852
11871;9.892;-0.17925351858139
11872;9.893;-0.179983675479889
11873;9.894;-0.18145889043808
11874;9.895;-0.182755291461945
11875;9.896;-0.183098018169403
11876;9.897;-0.182308256626129
11877;9.897;-0.181160867214203
11878;9.898;-0.180058181285858
11879;9.899;-0.17886608839035
11880;9.900;-0.177852809429169
11881;9.901;-0.177465379238129
11882;9.902;-0.177256762981415
11883;9.902;-0.177539885044098
11884;9.903;-0.178150832653046
11885;9.904;-0.178828835487366
11886;9.905;-0.179529190063477
11887;9.906;-0.180095434188843
11888;9.907;-0.181294977664948
11889;9.907;-0.182531774044037
11890;9.908;-0.18378347158432
11891;9.909;-0.184915959835052
11892;9.910;-0.185519456863403
11893;9.911;-0.185571610927582
11894;9.912;-0.185221433639526
11895;9.912;-0.1850426197052
11896;9.913;-0.184670090675354
11897;9.914;-0.183902680873871
11898;9.915;-0.182710587978363
11899;9.916;-0.1816526055336
11900;9.917;-0.180982053279877
11901;9.917;-0.180236995220184
11902;9.918;-0.179417431354523
11903;9.919;-0.17847865819931
11904;9.920;-0.177957117557526
11905;9.921;-0.177979469299316
11906;9.922;-0.178448855876923
11907;9.922;-0.179007649421692
11908;9.923;-0.179052352905273
11909;9.924;-0.17835944890976
11910;9.925;-0.17731636762619
11911;9.926;-0.176355242729187
11912;9.927;-0.175073742866516
11913;9.927;-0.174053013324738
11914;9.928;-0.173605978488922
11915;9.929;-0.174567103385925
11916;9.930;-0.176422297954559
11917;9.931;-0.17835944890976
11918;9.932;-0.18039345741272
11919;9.932;-0.182099640369415
11920;9.933;-0.183738768100739
11921;9.934;-0.184938311576843
11922;9.935;-0.18533319234848
11923;9.936;-0.184968113899231
11924;9.937;-0.184565782546997
11925;9.937;-0.184424221515656
11926;9.938;-0.184282660484314
11927;9.939;-0.18378347158432
11928;9.940;-0.183500349521637
11929;9.941;-0.183820724487305
11930;9.942;-0.183992087841034
11931;9.942;-0.183895230293274
11932;9.943;-0.183649361133575
11933;9.944;-0.183656811714172
11934;9.945;-0.184237957000732
11935;9.946;-0.185005366802216
11936;9.947;-0.186070799827576
11937;9.947;-0.187262892723083
11938;9.948;-0.188432633876801
11939;9.949;-0.188469886779785
11940;9.950;-0.186532735824585
11941;9.951;-0.183843076229095
11942;9.952;-0.181771814823151
11943;9.952;-0.180691480636597
11944;9.953;-0.179775059223175
11945;9.954;-0.17990916967392
11946;9.955;-0.181250274181366
11947;9.956;-0.182561576366425
11948;9.957;-0.182516872882843
11949;9.957;-0.181466341018677
11950;9.958;-0.180803239345551
11951;9.959;-0.179827213287354
11952;9.960;-0.178292393684387
11953;9.961;-0.176742672920227
11954;9.962;-0.176124274730682
11955;9.962;-0.176258385181427
11956;9.963;-0.176787376403809
11957;9.964;-0.177934765815735
11958;9.965;-0.17973780632019
11959;9.966;-0.181511044502258
11960;9.967;-0.182941555976868
11961;9.967;-0.184036791324615
11962;9.968;-0.184588134288788
11963;9.969;-0.184841454029083
11964;9.970;-0.185124576091766
11965;9.971;-0.18591433763504
11966;9.972;-0.186122953891754
11967;9.972;-0.185415148735046
11968;9.973;-0.184111297130585
11969;9.974;-0.182531774044037
11970;9.975;-0.18087774515152
11971;9.976;-0.179208815097809
11972;9.977;-0.178806483745575
11973;9.977;-0.179596245288849
11974;9.978;-0.181011855602264
11975;9.979;-0.182688236236572
11976;9.980;-0.18417090177536
11977;9.981;-0.185519456863403
11978;9.982;-0.186420977115631
11979;9.982;-0.187285244464874
11980;9.983;-0.188738107681274
11981;9.984;-0.190362334251404
11982;9.985;-0.191695988178253
11983;9.986;-0.191859900951385
11984;9.987;-0.191137194633484
11985;9.987;-0.19005686044693
11986;9.988;-0.188805162906647
11987;9.989;-0.187397003173828
11988;9.990;-0.1864954829216
11989;9.991;-0.186309218406677
11990;9.992;-0.187069177627563
11991;9.992;-0.187546014785767
11992;9.993;-0.187382102012634
11993;9.994;-0.187009572982788
11994;9.995;-0.187195837497711
11995;9.996;-0.18831342458725
11996;9.997;-0.189408659934998
11997;9.997;-0.190749764442444
11998;9.998;-0.192195177078247
11999;9.999;-0.193528831005096
12000;10.000;-0.193819403648376
12001;10.001;-0.19361823797226
12002;10.002;-0.192895531654358
12003;10.002;-0.191695988178253
12004;10.003;-0.190123915672302
12005;10.004;-0.188969075679779
12006;10.005;-0.188693404197693
12007;10.006;-0.188402831554413
12008;10.007;-0.18802285194397
12009;10.007;-0.187426805496216
12010;10.008;-0.186547636985779
12011;10.009;-0.185102224349976
12012;10.010;-0.183135271072388
12013;10.011;-0.181861221790314
12014;10.012;-0.181868672370911
12015;10.012;-0.183224678039551
12016;10.013;-0.18562376499176
12017;10.014;-0.188745558261871
12018;10.015;-0.192068517208099
12019;10.016;-0.194169580936432
12020;10.017;-0.194549560546875
12021;10.017;-0.193580985069275
12022;10.018;-0.192530453205109
12023;10.019;-0.191807746887207
12024;10.020;-0.191040337085724
12025;10.021;-0.190258026123047
12026;10.022;-0.189781188964844
12027;10.022;-0.190049409866333
12028;10.023;-0.190354883670807
12029;10.024;-0.190459191799164
12030;10.025;-0.191204249858856
12031;10.026;-0.192210078239441
12032;10.027;-0.192746520042419
12033;10.027;-0.192262232303619
12034;10.028;-0.191427767276764
12035;10.029;-0.190533697605133
12036;10.030;-0.189408659934998
12037;10.031;-0.188887119293213
12038;10.032;-0.189125537872314
12039;10.032;-0.189684331417084
12040;10.033;-0.189952552318573
12041;10.034;-0.190138816833496
12042;10.035;-0.190578401088715
12043;10.036;-0.191003084182739
12044;10.037;-0.191278755664825
12045;10.037;-0.19150972366333
12046;10.038;-0.191643834114075
12047;10.039;-0.191479921340942
12048;10.040;-0.190824270248413
12049;10.041;-0.190369784832001
12050;10.042;-0.190615653991699
12051;10.042;-0.191435217857361
12052;10.043;-0.192157924175262
12053;10.044;-0.192888081073761
12054;10.045;-0.193752348423004
12055;10.046;-0.19458681344986
12056;10.047;-0.194616615772247
12057;10.047;-0.194072723388672
12058;10.048;-0.193260610103607
12059;10.049;-0.191934406757355
12060;10.050;-0.190161168575287
12061;10.051;-0.187836587429047
12062;10.052;-0.185862183570862
12063;10.052;-0.184416770935059
12064;10.053;-0.184014439582825
12065;10.054;-0.184677541255951
12066;10.055;-0.185608863830566
12067;10.056;-0.186234712600708
12068;10.057;-0.186502933502197
12069;10.057;-0.186681747436523
12070;10.058;-0.186622142791748
12071;10.059;-0.185742974281311
12072;10.060;-0.184729695320129
12073;10.061;-0.184796750545502
12074;10.062;-0.185966491699219
12075;10.062;-0.187486410140991
12076;10.063;-0.188611447811127
12077;10.064;-0.189751386642456
12078;10.065;-0.190645456314087
12079;10.066;-0.190824270248413
12080;10.067;-0.19025057554245
12081;10.067;-0.18908828496933
12082;10.068;-0.187940895557404
12083;10.069;-0.187203288078308
12084;10.070;-0.187084078788757
12085;10.071;-0.186890363693237
12086;10.072;-0.186428427696228
12087;10.072;-0.186517834663391
12088;10.073;-0.18756091594696
12089;10.074;-0.189222395420074
12090;10.075;-0.190556049346924
12091;10.076;-0.191256403923035
12092;10.077;-0.190757215023041
12093;10.077;-0.18899142742157
12094;10.078;-0.186838209629059
12095;10.079;-0.185199081897736
12096;10.080;-0.184550881385803
12097;10.081;-0.184550881385803
12098;10.082;-0.185146927833557
12099;10.082;-0.186003744602203
12100;10.083;-0.186048448085785
12101;10.084;-0.185415148735046
12102;10.085;-0.184759497642517
12103;10.086;-0.18475204706192
12104;10.087;-0.184856355190277
12105;10.087;-0.185094773769379
12106;10.088;-0.186294317245483
12107;10.089;-0.187516212463379
12108;10.090;-0.188298523426056
12109;10.091;-0.188432633876801
12110;10.092;-0.188782811164856
12111;10.092;-0.188864767551422
12112;10.093;-0.188060104846954
12113;10.094;-0.187061727046967
12114;10.095;-0.186406075954437
12115;10.096;-0.186331570148468
12116;10.097;-0.187307596206665
12117;10.097;-0.18918514251709
12118;10.098;-0.191099941730499
12119;10.099;-0.19218772649765
12120;10.100;-0.192075967788696
12121;10.101;-0.191517174243927
12122;10.102;-0.190556049346924
12123;10.102;-0.190302729606628
12124;10.103;-0.191248953342438
12125;10.104;-0.192582607269287
12126;10.105;-0.193707644939423
12127;10.106;-0.194333493709564
12128;10.107;-0.19451230764389
12129;10.107;-0.193953514099121
12130;10.108;-0.192970037460327
12131;10.109;-0.19296258687973
12132;10.110;-0.194244086742401
12133;10.111;-0.195406377315521
12134;10.112;-0.196002423763275
12135;10.112;-0.195808708667755
12136;10.113;-0.195130705833435
12137;10.114;-0.193566083908081
12138;10.115;-0.191353261470795
12139;10.116;-0.189833343029022
12140;10.117;-0.189036130905151
12141;10.117;-0.188529491424561
12142;10.118;-0.18775463104248
12143;10.119;-0.187210738658905
12144;10.120;-0.187203288078308
12145;10.121;-0.188000500202179
12146;10.122;-0.189326703548431
12147;10.122;-0.191226601600647
12148;10.123;-0.192552804946899
12149;10.124;-0.193148851394653
12150;10.125;-0.193357467651367
12151;10.126;-0.193417072296143
12152;10.127;-0.192880630493164
12153;10.127;-0.191360712051392
12154;10.128;-0.190742313861847
12155;10.129;-0.191338360309601
12156;10.130;-0.191949307918549
12157;10.131;-0.190921127796173
12158;10.132;-0.189132988452911
12159;10.132;-0.187911093235016
12160;10.133;-0.187359750270844
12161;10.134;-0.186778604984283
12162;10.135;-0.18666684627533
12163;10.136;-0.187791883945465
12164;10.137;-0.18996000289917
12165;10.137;-0.19199401140213
12166;10.138;-0.192761421203613
12167;10.139;-0.192493200302124
12168;10.140;-0.191435217857361
12169;10.141;-0.190064311027527
12170;10.142;-0.188753008842468
12171;10.142;-0.18717348575592
12172;10.143;-0.185176730155945
12173;10.144;-0.18252432346344
12174;10.145;-0.180020928382874
12175;10.146;-0.177726149559021
12176;10.147;-0.175498425960541
12177;10.147;-0.175006687641144
12178;10.148;-0.176668167114258
12179;10.149;-0.180132687091827
12180;10.150;-0.183343887329102
12181;10.151;-0.186413526535034
12182;10.152;-0.189036130905151
12183;10.152;-0.189892947673798
12184;10.153;-0.188536942005157
12185;10.154;-0.186190009117126
12186;10.155;-0.184357166290283
12187;10.156;-0.182449817657471
12188;10.157;-0.180162489414215
12189;10.157;-0.178314745426178
12190;10.158;-0.177651643753052
12191;10.159;-0.177092850208282
12192;10.160;-0.176221132278442
12193;10.161;-0.175334513187408
12194;10.162;-0.175371766090393
12195;10.162;-0.175684690475464
12196;10.163;-0.176049768924713
12197;10.164;-0.176861882209778
12198;10.165;-0.178337097167969
12199;10.166;-0.180810689926147
12200;10.167;-0.183574855327606
12201;10.167;-0.186778604984283
12202;10.168;-0.18947571516037
12203;10.169;-0.191688537597656
12204;10.170;-0.192686915397644
12205;10.171;-0.192016363143921
12206;10.172;-0.190071761608124
12207;10.172;-0.187844038009644
12208;10.173;-0.186361372470856
12209;10.174;-0.184990465641022
12210;10.175;-0.183813273906708
12211;10.176;-0.183068215847015
12212;10.177;-0.183157622814178
12213;10.177;-0.183306634426117
12214;10.178;-0.183254480361938
12215;10.179;-0.183120369911194
12216;10.180;-0.183314085006714
12217;10.181;-0.183656811714172
12218;10.182;-0.183872878551483
12219;10.182;-0.184118747711182
12220;10.183;-0.183895230293274
12221;10.184;-0.183790922164917
12222;10.185;-0.183723866939545
12223;10.186;-0.184059143066406
12224;10.187;-0.1850426197052
12225;10.187;-0.186160206794739
12226;10.188;-0.186949968338013
12227;10.189;-0.186696648597717
12228;10.190;-0.185877084732056
12229;10.191;-0.185392796993256
12230;10.192;-0.185325741767883
12231;10.192;-0.185728073120117
12232;10.193;-0.18688291311264
12233;10.194;-0.188224017620087
12234;10.195;-0.189386308193207
12235;10.196;-0.189758837223053
12236;10.197;-0.189304351806641
12237;10.197;-0.188536942005157
12238;10.198;-0.18775463104248
12239;10.199;-0.187717378139496
12240;10.200;-0.187627971172333
12241;10.201;-0.18744170665741
12242;10.202;-0.187046825885773
12243;10.202;-0.18695741891861
12244;10.203;-0.186555087566376
12245;10.204;-0.185906887054443
12246;10.205;-0.186383724212646
12247;10.206;-0.187568366527557
12248;10.207;-0.188939273357391
12249;10.207;-0.189706683158875
12250;10.208;-0.190690159797668
12251;10.209;-0.191450119018555
12252;10.210;-0.191032886505127
12253;10.211;-0.189997255802155
12254;10.212;-0.189535319805145
12255;10.212;-0.189200043678284
12256;10.213;-0.188156962394714
12257;10.214;-0.187188386917114
12258;10.215;-0.187449157238007
12259;10.216;-0.188961625099182
12260;10.217;-0.190377235412598
12261;10.217;-0.191658735275269
12262;10.218;-0.193089246749878
12263;10.219;-0.194564461708069
12264;10.220;-0.195316970348358
12265;10.221;-0.194370746612549
12266;10.222;-0.192329287528992
12267;10.222;-0.190429389476776
12268;10.223;-0.189892947673798
12269;10.224;-0.190332531929016
12270;10.225;-0.191472470760345
12271;10.226;-0.192940235137939
12272;10.227;-0.194467604160309
12273;10.227;-0.19509345293045
12274;10.228;-0.194467604160309
12275;10.229;-0.193051993846893
12276;10.230;-0.191368162631989
12277;10.231;-0.190481543540955
12278;10.232;-0.190004706382751
12279;10.232;-0.18947571516037
12280;10.233;-0.188529491424561
12281;10.234;-0.187605619430542
12282;10.235;-0.18668919801712
12283;10.236;-0.185787677764893
12284;10.237;-0.185087323188782
12285;10.237;-0.185176730155945
12286;10.238;-0.185862183570862
12287;10.239;-0.186219811439514
12288;10.240;-0.186458230018616
12289;10.241;-0.186383724212646
12290;10.242;-0.187002122402191
12291;10.242;-0.187873840332031
12292;10.243;-0.18879771232605
12293;10.244;-0.190049409866333
12294;10.245;-0.191695988178253
12295;10.246;-0.19354373216629
12296;10.247;-0.19422173500061
12297;10.247;-0.194348394870758
12298;10.248;-0.194638967514038
12299;10.249;-0.195041298866272
12300;10.250;-0.194765627384186
12301;10.251;-0.194117426872253
12302;10.252;-0.194087624549866
12303;10.252;-0.194430351257324
12304;10.253;-0.194355845451355
12305;10.254;-0.19371509552002
12306;10.255;-0.193096697330475
12307;10.256;-0.192716717720032
12308;10.257;-0.192470848560333
12309;10.257;-0.192523002624512
12310;10.258;-0.193007290363312
12311;10.259;-0.193789601325989
12312;10.260;-0.194191932678223
12313;10.261;-0.193990767002106
12314;10.262;-0.193335115909576
12315;10.262;-0.192545354366302
12316;10.263;-0.191912055015564
12317;10.264;-0.191792845726013
12318;10.265;-0.192403793334961
12319;10.266;-0.193484127521515
12320;10.267;-0.194236636161804
12321;10.267;-0.19480288028717
12322;10.268;-0.194810330867767
12323;10.269;-0.193752348423004
12324;10.270;-0.192016363143921
12325;10.271;-0.190392136573792
12326;10.272;-0.189691781997681
12327;10.272;-0.188648700714111
12328;10.273;-0.187456607818604
12329;10.274;-0.18688291311264
12330;10.275;-0.187136232852936
12331;10.276;-0.187203288078308
12332;10.277;-0.186547636985779
12333;10.277;-0.186271965503693
12334;10.278;-0.187039375305176
12335;10.279;-0.188276171684265
12336;10.280;-0.189155340194702
12337;10.281;-0.189952552318573
12338;10.282;-0.190936028957367
12339;10.282;-0.191070139408112
12340;10.283;-0.190086662769318
12341;10.284;-0.188790261745453
12342;10.285;-0.188499689102173
12343;10.286;-0.188924372196198
12344;10.287;-0.188931822776794
12345;10.287;-0.189289450645447
12346;10.288;-0.189915299415588
12347;10.289;-0.190757215023041
12348;10.290;-0.190906226634979
12349;10.291;-0.190027058124542
12350;10.292;-0.188954174518585
12351;10.292;-0.18782913684845
12352;10.293;-0.186935067176819
12353;10.294;-0.18666684627533
12354;10.295;-0.187024474143982
12355;10.296;-0.188209116458893
12356;10.297;-0.189289450645447
12357;10.297;-0.190466642379761
12358;10.298;-0.192411243915558
12359;10.299;-0.194385647773743
12360;10.300;-0.195607542991638
12361;10.301;-0.196322798728943
12362;10.302;-0.197961926460266
12363;10.302;-0.199876725673676
12364;10.303;-0.200606882572174
12365;10.304;-0.200018286705017
12366;10.305;-0.19952654838562
12367;10.306;-0.199288129806519
12368;10.307;-0.198923051357269
12369;10.307;-0.198796391487122
12370;10.308;-0.199168920516968
12371;10.309;-0.199869275093079
12372;10.310;-0.200264155864716
12373;10.311;-0.200860202312469
12374;10.312;-0.201195478439331
12375;10.312;-0.200316309928894
12376;10.313;-0.198304653167725
12377;10.314;-0.196211040019989
12378;10.315;-0.194542109966278
12379;10.316;-0.192485749721527
12380;10.317;-0.190027058124542
12381;10.317;-0.188842415809631
12382;10.318;-0.189483165740967
12383;10.319;-0.19141286611557
12384;10.320;-0.19315630197525
12385;10.321;-0.194765627384186
12386;10.322;-0.19671767950058
12387;10.322;-0.1983642578125
12388;10.323;-0.199399888515472
12389;10.324;-0.199392437934875
12390;10.325;-0.198952853679657
12391;10.326;-0.198230147361755
12392;10.327;-0.197455286979675
12393;10.327;-0.197365880012512
12394;10.328;-0.197835266590118
12395;10.329;-0.198222696781158
12396;10.330;-0.198133289813995
12397;10.331;-0.198110938072205
12398;10.332;-0.19797682762146
12399;10.332;-0.196874141693115
12400;10.333;-0.194355845451355
12401;10.334;-0.191941857337952
12402;10.335;-0.191323459148407
12403;10.336;-0.191986560821533
12404;10.337;-0.193193554878235
12405;10.337;-0.194348394870758
12406;10.338;-0.196628272533417
12407;10.339;-0.199250876903534
12408;10.340;-0.200733542442322
12409;10.341;-0.200934708118439
12410;10.342;-0.200569629669189
12411;10.342;-0.200636684894562
12412;10.343;-0.200040638446808
12413;10.344;-0.199168920516968
12414;10.345;-0.19904226064682
12415;10.346;-0.199653208255768
12416;10.347;-0.20001083612442
12417;10.347;-0.199824571609497
12418;10.348;-0.200130045413971
12419;10.349;-0.20059198141098
12420;10.350;-0.200033187866211
12421;10.351;-0.198535621166229
12422;10.352;-0.197634100914001
12423;10.352;-0.197507441043854
12424;10.353;-0.197179615497589
12425;10.354;-0.196367502212524
12426;10.355;-0.195913016796112
12427;10.356;-0.195816159248352
12428;10.357;-0.195242464542389
12429;10.357;-0.193513929843903
12430;10.358;-0.191874802112579
12431;10.359;-0.191189348697662
12432;10.360;-0.191271305084229
12433;10.361;-0.19199401140213
12434;10.362;-0.193677842617035
12435;10.362;-0.196576118469238
12436;10.363;-0.198908150196075
12437;10.364;-0.19952654838562
12438;10.365;-0.198960304260254
12439;10.366;-0.198282301425934
12440;10.367;-0.197023153305054
12441;10.367;-0.195026397705078
12442;10.368;-0.193268060684204
12443;10.369;-0.19257515668869
12444;10.370;-0.192180275917053
12445;10.371;-0.191174447536469
12446;10.372;-0.190436840057373
12447;10.372;-0.190608203411102
12448;10.373;-0.190913677215576
12449;10.374;-0.190950930118561
12450;10.375;-0.19121915102005
12451;10.376;-0.192366540431976
12452;10.377;-0.193499028682709
12453;10.377;-0.193484127521515
12454;10.378;-0.192843377590179
12455;10.379;-0.192403793334961
12456;10.380;-0.192210078239441
12457;10.381;-0.191383063793182
12458;10.382;-0.189945101737976
12459;10.382;-0.189147889614105
12460;10.383;-0.189006328582764
12461;10.384;-0.188566744327545
12462;10.385;-0.187776982784271
12463;10.386;-0.186711549758911
12464;10.387;-0.186257064342499
12465;10.387;-0.186100602149963
12466;10.388;-0.186942517757416
12467;10.389;-0.187948346138
12468;10.390;-0.188291072845459
12469;10.391;-0.188767910003662
12470;10.392;-0.188931822776794
12471;10.392;-0.187844038009644
12472;10.393;-0.184401869773865
12473;10.394;-0.180564820766449
12474;10.395;-0.178031623363495
12475;10.396;-0.176727771759033
12476;10.397;-0.175990164279938
12477;10.397;-0.17634779214859
12478;10.398;-0.177569687366486
12479;10.399;-0.178568065166473
12480;10.400;-0.178523361682892
12481;10.401;-0.177234411239624
12482;10.402;-0.176228582859039
12483;10.402;-0.17528235912323
12484;10.403;-0.175133347511292
12485;10.404;-0.175014138221741
12486;10.405;-0.175036489963531
12487;10.406;-0.175364315509796
12488;10.407;-0.175565481185913
12489;10.407;-0.175908207893372
12490;10.408;-0.175788998603821
12491;10.409;-0.175826251506805
12492;10.410;-0.175237655639648
12493;10.411;-0.174522399902344
12494;10.412;-0.173494219779968
12495;10.412;-0.172078609466553
12496;10.413;-0.170357525348663
12497;10.414;-0.168673694133759
12498;10.415;-0.167220830917358
12499;10.416;-0.164657831192017
12500;10.417;-0.161372125148773
12501;10.417;-0.158712267875671
12502;10.418;-0.157937407493591
12503;10.419;-0.157564878463745
12504;10.420;-0.1569464802742
12505;10.421;-0.156879425048828
12506;10.422;-0.157572329044342
12507;10.422;-0.158175826072693
12508;10.423;-0.156916677951813
12509;10.424;-0.154867768287659
12510;10.425;-0.153064727783203
12511;10.426;-0.151954591274261
12512;10.427;-0.1506507396698
12513;10.427;-0.148937106132507
12514;10.428;-0.147432088851929
12515;10.429;-0.146135687828064
12516;10.430;-0.144883990287781
12517;10.431;-0.143393874168396
12518;10.432;-0.142544507980347
12519;10.432;-0.141829252243042
12520;10.433;-0.14110654592514
12521;10.434;-0.140160322189331
12522;10.435;-0.139623880386353
12523;10.436;-0.139445066452026
12524;10.437;-0.138193368911743
12525;10.437;-0.136233866214752
12526;10.438;-0.13396143913269
12527;10.439;-0.132419168949127
12528;10.440;-0.130876898765564
12529;10.441;-0.129438936710358
12530;10.442;-0.128023326396942
12531;10.442;-0.12563169002533
12532;10.443;-0.122182071208954
12533;10.444;-0.118449330329895
12534;10.445;-0.115498900413513
12535;10.446;-0.112250447273254
12536;10.447;-0.109016895294189
12537;10.447;-0.107333064079285
12538;10.448;-0.107288360595703
12539;10.449;-0.107027590274811
12540;10.450;-0.105269253253937
12541;10.451;-0.10274350643158
12542;10.452;-0.100165605545044
12543;10.452;-0.0966712832450867
12544;10.453;-0.0928118824958801
12545;10.454;-0.0893771648406982
12546;10.455;-0.0869482755661011
12547;10.456;-0.0846982002258301
12548;10.457;-0.0820904970169067
12549;10.457;-0.0805258750915527
12550;10.458;-0.0794529914855957
12551;10.459;-0.0778362154960632
12552;10.460;-0.0742301344871521
12553;10.461;-0.0708028674125671
12554;10.462;-0.0685006380081177
12555;10.462;-0.0660046935081482
12556;10.463;-0.0626370310783386
12557;10.464;-0.0590458512306213
12558;10.465;-0.056825578212738
12559;10.466;-0.0541359186172485
12560;10.467;-0.0502094626426697
12561;10.467;-0.0454112887382507
12562;10.468;-0.0405833125114441
12563;10.469;-0.0357776880264282
12564;10.470;-0.0306740403175354
12565;10.471;-0.0259578227996826
12566;10.472;-0.0209510326385498
12567;10.472;-0.0160783529281616
12568;10.473;-0.0116154551506042
12569;10.474;-0.00879168510437012
12570;10.475;-0.00689178705215454
12571;10.476;-0.00444799661636353
12572;10.477;-0.00136345624923706
12573;10.477;0.00217556953430176
12574;10.478;0.00545382499694824
12575;10.479;0.00951439142227173
12576;10.480;0.0139772891998291
12577;10.481;0.018581748008728
12578;10.482;0.0223666429519653
12579;10.482;0.0257492065429688
12580;10.483;0.0295937061309814
12581;10.484;0.0340640544891357
12582;10.485;0.0392571091651917
12583;10.486;0.0433921813964844
12584;10.487;0.0466778874397278
12585;10.487;0.049099326133728
12586;10.488;0.0515878200531006
12587;10.489;0.0542551279067993
12588;10.490;0.0565946102142334
12589;10.491;0.059567391872406
12590;10.492;0.0637248158454895
12591;10.492;0.0694766640663147
12592;10.493;0.0757798552513123
12593;10.494;0.0821724534034729
12594;10.495;0.0886842608451843
12595;10.496;0.0946521759033203
12596;10.497;0.0994428992271423
12597;10.497;0.103183090686798
12598;10.498;0.106945633888245
12599;10.499;0.110790133476257
12600;10.500;0.115104019641876
12601;10.501;0.120535492897034
12602;10.502;0.127211213111877
12603;10.502;0.133931636810303
12604;10.503;0.139780342578888
12605;10.504;0.14524906873703
12606;10.505;0.150583684444427
12607;10.506;0.15566498041153
12608;10.507;0.160105526447296
12609;10.507;0.164218246936798
12610;10.508;0.167310237884521
12611;10.509;0.169828534126282
12612;10.510;0.172056257724762
12613;10.511;0.174902379512787
12614;10.512;0.17838180065155
12615;10.512;0.182442367076874
12616;10.513;0.187709927558899
12617;10.514;0.19315630197525
12618;10.515;0.197820365428925
12619;10.516;0.200740993022919
12620;10.517;0.202782452106476
12621;10.517;0.204697251319885
12622;10.518;0.207141041755676
12623;10.519;0.210456550121307
12624;10.520;0.215299427509308
12625;10.521;0.221610069274902
12626;10.522;0.228337943553925
12627;10.522;0.234708189964294
12628;10.523;0.239893794059753
12629;10.524;0.24481862783432
12630;10.525;0.249087810516357
12631;10.526;0.253140926361084
12632;10.527;0.256963074207306
12633;10.527;0.261276960372925
12634;10.528;0.266134738922119
12635;10.529;0.269949436187744
12636;10.530;0.272549688816071
12637;10.531;0.273928046226501
12638;10.532;0.275075435638428
12639;10.532;0.276453793048859
12640;10.533;0.278331339359283
12641;10.534;0.28102844953537
12642;10.535;0.284396111965179
12643;10.536;0.288419425487518
12644;10.537;0.293277204036713
12645;10.537;0.298693776130676
12646;10.538;0.304333865642548
12647;10.539;0.310011208057404
12648;10.540;0.315077602863312
12649;10.541;0.318907201290131
12650;10.542;0.320367515087128
12651;10.542;0.320017337799072
12652;10.543;0.319421291351318
12653;10.544;0.320076942443848
12654;10.545;0.322602689266205
12655;10.546;0.326730310916901
12656;10.547;0.332236289978027
12657;10.547;0.338047742843628
12658;10.548;0.343047082424164
12659;10.549;0.346392393112183
12660;10.550;0.348128378391266
12661;10.551;0.348739326000214
12662;10.552;0.349059700965881
12663;10.552;0.349767506122589
12664;10.553;0.351205468177795
12665;10.554;0.353097915649414
12666;10.555;0.355511903762817
12667;10.556;0.358626246452332
12668;10.557;0.362209975719452
12669;10.557;0.365197658538818
12670;10.558;0.366754829883575
12671;10.559;0.367455184459686
12672;10.560;0.368133187294006
12673;10.561;0.369533896446228
12674;10.562;0.371374189853668
12675;10.562;0.373557209968567
12676;10.563;0.375643372535706
12677;10.564;0.377297401428223
12678;10.565;0.37846714258194
12679;10.566;0.378429889678955
12680;10.567;0.377751886844635
12681;10.567;0.376902520656586
12682;10.568;0.376708805561066
12683;10.569;0.377446413040161
12684;10.570;0.378087162971497
12685;10.571;0.378169119358063
12686;10.572;0.377126038074493
12687;10.572;0.376231968402863
12688;10.573;0.376038253307343
12689;10.574;0.375628471374512
12690;10.575;0.374376773834229
12691;10.576;0.373326241970062
12692;10.577;0.373765826225281
12693;10.577;0.374659895896912
12694;10.578;0.374689698219299
12695;10.579;0.374168157577515
12696;10.580;0.374495983123779
12697;10.581;0.375173985958099
12698;10.582;0.375278294086456
12699;10.582;0.375211238861084
12700;10.583;0.376157462596893
12701;10.584;0.377975404262543
12702;10.585;0.379264354705811
12703;10.586;0.379659235477448
12704;10.587;0.379122793674469
12705;10.587;0.377610325813293
12706;10.588;0.374734401702881
12707;10.589;0.370882451534271
12708;10.590;0.367045402526855
12709;10.591;0.363774597644806
12710;10.592;0.361308455467224
12711;10.592;0.359721481800079
12712;10.593;0.358961522579193
12713;10.594;0.357970595359802
12714;10.595;0.356599688529968
12715;10.596;0.354573130607605
12716;10.597;0.352278351783752
12717;10.597;0.349283218383789
12718;10.598;0.345528125762939
12719;10.599;0.341981649398804
12720;10.600;0.338517129421234
12721;10.601;0.335671007633209
12722;10.602;0.333033502101898
12723;10.602;0.33114105463028
12724;10.603;0.329315662384033
12725;10.604;0.327259302139282
12726;10.605;0.32457709312439
12727;10.606;0.321276485919952
12728;10.607;0.31764805316925
12729;10.607;0.313274562358856
12730;10.608;0.308535993099213
12731;10.609;0.303290784358978
12732;10.610;0.299058854579926
12733;10.611;0.295795500278473
12734;10.612;0.293359160423279
12735;10.612;0.290781259536743
12736;10.613;0.287964940071106
12737;10.614;0.28577446937561
12738;10.615;0.283487141132355
12739;10.616;0.280760228633881
12740;10.617;0.27688592672348
12741;10.617;0.272378325462341
12742;10.618;0.26712566614151
12743;10.619;0.261232256889343
12744;10.620;0.255607068538666
12745;10.621;0.250846147537231
12746;10.622;0.246353447437286
12747;10.622;0.241674482822418
12748;10.623;0.237308442592621
12749;10.624;0.233173370361328
12750;10.625;0.228874385356903
12751;10.626;0.22377073764801
12752;10.627;0.218920409679413
12753;10.627;0.215090811252594
12754;10.628;0.212177634239197
12755;10.629;0.209219753742218
12756;10.630;0.205144286155701
12757;10.631;0.200375914573669
12758;10.632;0.195220112800598
12759;10.632;0.189930200576782
12760;10.633;0.184483826160431
12761;10.634;0.179454684257507
12762;10.635;0.17537921667099
12763;10.636;0.17191469669342
12764;10.637;0.168412923812866
12765;10.637;0.164538621902466
12766;10.638;0.160276889801025
12767;10.639;0.155583024024963
12768;10.640;0.150024890899658
12769;10.641;0.143945217132568
12770;10.642;0.138945877552032
12771;10.642;0.135451555252075
12772;10.643;0.132180750370026
12773;10.644;0.12776255607605
12774;10.645;0.123478472232819
12775;10.646;0.120498239994049
12776;10.647;0.117488205432892
12777;10.647;0.112757086753845
12778;10.648;0.106878578662872
12779;10.649;0.101596117019653
12780;10.650;0.0971034169197083
12781;10.651;0.0918954610824585
12782;10.652;0.0860914587974548
12783;10.652;0.0803619623184204
12784;10.653;0.0753030180931091
12785;10.654;0.0708699226379395
12786;10.655;0.0656992197036743
12787;10.656;0.0602900981903076
12788;10.657;0.0545382499694824
12789;10.657;0.049300491809845
12790;10.658;0.0445395708084106
12791;10.659;0.0399574637413025
12792;10.660;0.0361278653144836
12793;10.661;0.0324174761772156
12794;10.662;0.0287741422653198
12795;10.662;0.0249966979026794
12796;10.663;0.0217929482460022
12797;10.664;0.0187605619430542
12798;10.665;0.0155642628669739
12799;10.666;0.0125989317893982
12800;10.667;0.009879469871521
12801;10.667;0.00714510679244995
12802;10.668;0.00310689210891724
12803;10.669;-0.00151246786117554
12804;10.670;-0.00614672899246216
12805;10.671;-0.0105351209640503
12806;10.672;-0.0151544809341431
12807;10.672;-0.0200048089027405
12808;10.673;-0.0241398811340332
12809;10.674;-0.0273957848548889
12810;10.675;-0.0300556421279907
12811;10.676;-0.0328421592712402
12812;10.677;-0.0354796648025513
12813;10.677;-0.0384077429771423
12814;10.678;-0.0416338443756104
12815;10.679;-0.0454336404800415
12816;10.680;-0.0491440296173096
12817;10.681;-0.0524893403053284
12818;10.682;-0.055357813835144
12819;10.682;-0.0576004385948181
12820;10.683;-0.0595301389694214
12821;10.684;-0.0615790486335754
12822;10.685;-0.0647157430648804
12823;10.686;-0.0687316060066223
12824;10.687;-0.0731199979782104
12825;10.687;-0.0769346952438354
12826;10.688;-0.0799894332885742
12827;10.689;-0.0827312469482422
12828;10.690;-0.0849813222885132
12829;10.691;-0.087253749370575
12830;10.692;-0.0896304845809937
12831;10.692;-0.0928342342376709
12832;10.693;-0.0970363616943359
12833;10.694;-0.101163983345032
12834;10.695;-0.104926526546478
12835;10.696;-0.107735395431519
12836;10.697;-0.109970569610596
12837;10.697;-0.11146068572998
12838;10.698;-0.112093985080719
12839;10.699;-0.11240690946579
12840;10.700;-0.113010406494141
12841;10.701;-0.114597380161285
12842;10.702;-0.117212533950806
12843;10.702;-0.120110809803009
12844;10.703;-0.122316181659698
12845;10.704;-0.123739242553711
12846;10.705;-0.12485682964325
12847;10.706;-0.125594437122345
12848;10.707;-0.126086175441742
12849;10.707;-0.127054750919342
12850;10.708;-0.129036605358124
12851;10.709;-0.131331384181976
12852;10.710;-0.132858753204346
12853;10.711;-0.134371221065521
12854;10.712;-0.135824084281921
12855;10.712;-0.137291848659515
12856;10.713;-0.138454139232635
12857;10.714;-0.139690935611725
12858;10.715;-0.141270458698273
12859;10.716;-0.142358243465424
12860;10.717;-0.143133103847504
12861;10.717;-0.143475830554962
12862;10.718;-0.143669545650482
12863;10.719;-0.14418363571167
12864;10.720;-0.145822763442993
12865;10.721;-0.148437917232513
12866;10.722;-0.151254236698151
12867;10.722;-0.153131783008575
12868;10.723;-0.154159963130951
12869;10.724;-0.154778361320496
12870;10.725;-0.154227018356323
12871;10.726;-0.153295695781708
12872;10.727;-0.152677297592163
12873;10.727;-0.153787434101105
12874;10.728;-0.156447291374207
12875;10.729;-0.159025192260742
12876;10.730;-0.161729753017426
12877;10.731;-0.164009630680084
12878;10.732;-0.165924429893494
12879;10.732;-0.166721642017365
12880;10.733;-0.166930258274078
12881;10.734;-0.167958438396454
12882;10.735;-0.169530510902405
12883;10.736;-0.170782208442688
12884;10.737;-0.17162412405014
12885;10.737;-0.17276406288147
12886;10.738;-0.174388289451599
12887;10.739;-0.175900757312775
12888;10.740;-0.177100300788879
12889;10.741;-0.178545713424683
12890;10.742;-0.179313123226166
12891;10.742;-0.179000198841095
12892;10.743;-0.178158283233643
12893;10.744;-0.177919864654541
12894;10.745;-0.178791582584381
12895;10.746;-0.180229544639587
12896;10.747;-0.182293355464935
12897;10.747;-0.184766948223114
12898;10.748;-0.186830759048462
12899;10.749;-0.187776982784271
12900;10.750;-0.187225639820099
12901;10.751;-0.185877084732056
12902;10.752;-0.184878706932068
12903;10.752;-0.184401869773865
12904;10.753;-0.183895230293274
12905;10.754;-0.182963907718658
12906;10.755;-0.182725489139557
12907;10.756;-0.183403491973877
12908;10.757;-0.183835625648499
12909;10.757;-0.183947384357452
12910;10.758;-0.184409320354462
12911;10.759;-0.185489654541016
12912;10.760;-0.185996294021606
12913;10.761;-0.185906887054443
12914;10.762;-0.186063349246979
12915;10.762;-0.186622142791748
12916;10.763;-0.187158584594727
12917;10.764;-0.187739729881287
12918;10.765;-0.188663601875305
12919;10.766;-0.189460813999176
12920;10.767;-0.189617276191711
12921;10.767;-0.18928200006485
12922;10.768;-0.189416110515594
12923;10.769;-0.189900398254395
12924;10.770;-0.190451741218567
12925;10.771;-0.191017985343933
12926;10.772;-0.192061066627502
12927;10.772;-0.193044543266296
12928;10.773;-0.193655490875244
12929;10.774;-0.193417072296143
12930;10.775;-0.192299485206604
12931;10.776;-0.190377235412598
12932;10.777;-0.188149511814117
12933;10.777;-0.187300145626068
12934;10.778;-0.187665224075317
12935;10.779;-0.188976526260376
12936;10.780;-0.190868973731995
12937;10.781;-0.193588435649872
12938;10.782;-0.196777284145355
12939;10.782;-0.19875168800354
12940;10.783;-0.199243426322937
12941;10.784;-0.198833644390106
12942;10.785;-0.198394060134888
12943;10.786;-0.198125839233398
12944;10.787;-0.197820365428925
12945;10.787;-0.197909772396088
12946;10.788;-0.198327004909515
12947;10.789;-0.198833644390106
12948;10.790;-0.199019908905029
12949;10.791;-0.198572874069214
12950;10.792;-0.197403132915497
12951;10.792;-0.195868313312531
12952;10.793;-0.194944441318512
12953;10.794;-0.195138156414032
12954;10.795;-0.196546316146851
12955;10.796;-0.198371708393097
12956;10.797;-0.199981033802032
12957;10.797;-0.201061367988586
12958;10.798;-0.20049512386322
12959;10.799;-0.198729336261749
12960;10.800;-0.195950269699097
12961;10.801;-0.193610787391663
12962;10.802;-0.192858278751373
12963;10.802;-0.193528831005096
12964;10.803;-0.195838510990143
12965;10.804;-0.19865483045578
12966;10.805;-0.201404094696045
12967;10.806;-0.203147530555725
12968;10.807;-0.203430652618408
12969;10.807;-0.20299106836319
12970;10.808;-0.202462077140808
12971;10.809;-0.201843678951263
12972;10.810;-0.200897455215454
12973;10.811;-0.200197100639343
12974;10.812;-0.199653208255768
12975;10.812;-0.199414789676666
12976;10.813;-0.199303030967712
12977;10.814;-0.199444591999054
12978;10.815;-0.199742615222931
12979;10.816;-0.199414789676666
12980;10.817;-0.198952853679657
12981;10.817;-0.198543071746826
12982;10.818;-0.198066234588623
12983;10.819;-0.198043882846832
12984;10.820;-0.198841094970703
12985;10.821;-0.200875103473663
12986;10.822;-0.203326344490051
12987;10.822;-0.204749405384064
12988;10.823;-0.205114483833313
12989;10.824;-0.204332172870636
12990;10.825;-0.203125178813934
12991;10.826;-0.201500952243805
12992;10.827;-0.200062990188599
12993;10.827;-0.199198722839355
12994;10.828;-0.198736786842346
12995;10.829;-0.198908150196075
12996;10.830;-0.199206173419952
12997;10.831;-0.19942969083786
12998;10.832;-0.199131667613983
12999;10.832;-0.198617577552795
13000;10.833;-0.198379158973694
13001;10.834;-0.198021531105042
13002;10.835;-0.197969377040863
13003;10.836;-0.197924673557281
13004;10.837;-0.198177993297577
13005;10.837;-0.198580324649811
13006;10.838;-0.199280679225922
13007;10.839;-0.200085341930389
13008;10.840;-0.200130045413971
13009;10.841;-0.199735164642334
13010;10.842;-0.19865483045578
13011;10.842;-0.197082757949829
13012;10.843;-0.195086002349854
13013;10.844;-0.193677842617035
13014;10.845;-0.19344687461853
13015;10.846;-0.1940056681633
13016;10.847;-0.195011496543884
13017;10.847;-0.196583569049835
13018;10.848;-0.198446214199066
13019;10.849;-0.199951231479645
13020;10.850;-0.200733542442322
13021;10.851;-0.201120972633362
13022;10.852;-0.201493501663208
13023;10.852;-0.201381742954254
13024;10.853;-0.200428068637848
13025;10.854;-0.198952853679657
13026;10.855;-0.197902321815491
13027;10.856;-0.198066234588623
13028;10.857;-0.198982656002045
13029;10.857;-0.199846923351288
13030;10.858;-0.200755894184113
13031;10.859;-0.201553106307983
13032;10.860;-0.202082097530365
13033;10.861;-0.201880931854248
13034;10.862;-0.201322138309479
13035;10.862;-0.200852751731873
13036;10.863;-0.199764966964722
13037;10.864;-0.199198722839355
13038;10.865;-0.199243426322937
13039;10.866;-0.199973583221436
13040;10.867;-0.2003014087677
13041;10.867;-0.200308859348297
13042;10.868;-0.201284885406494
13043;10.869;-0.201962888240814
13044;10.870;-0.201903283596039
13045;10.871;-0.200711190700531
13046;10.872;-0.199593603610992
13047;10.872;-0.199049711227417
13048;10.873;-0.19817054271698
13049;10.874;-0.197164714336395
13050;10.875;-0.196129083633423
13051;10.876;-0.195994973182678
13052;10.877;-0.196434557437897
13053;10.877;-0.197164714336395
13054;10.878;-0.198110938072205
13055;10.879;-0.1993328332901
13056;10.880;-0.200323760509491
13057;10.881;-0.200435519218445
13058;10.882;-0.199697911739349
13059;10.882;-0.198580324649811
13060;10.883;-0.197552144527435
13061;10.884;-0.196337699890137
13062;10.885;-0.195391476154327
13063;10.886;-0.194340944290161
13064;10.887;-0.19393116235733
13065;10.887;-0.193677842617035
13066;10.888;-0.194139778614044
13067;10.889;-0.1944899559021
13068;10.890;-0.194743275642395
13069;10.891;-0.19565224647522
13070;10.892;-0.196970999240875
13071;10.892;-0.198252499103546
13072;10.893;-0.198341906070709
13073;10.894;-0.198543071746826
13074;10.895;-0.199183821678162
13075;10.896;-0.199705362319946
13076;10.897;-0.199653208255768
13077;10.897;-0.199824571609497
13078;10.898;-0.20059198141098
13079;10.899;-0.20117312669754
13080;10.900;-0.200934708118439
13081;10.901;-0.200182199478149
13082;10.902;-0.1993328332901
13083;10.902;-0.197947025299072
13084;10.903;-0.196613371372223
13085;10.904;-0.19567459821701
13086;10.905;-0.19519031047821
13087;10.906;-0.194869935512543
13088;10.907;-0.194862484931946
13089;10.907;-0.196211040019989
13090;10.908;-0.198356807231903
13091;10.909;-0.200584530830383
13092;10.910;-0.202029943466187
13093;10.911;-0.202804803848267
13094;10.912;-0.203289091587067
13095;10.912;-0.20279735326767
13096;10.913;-0.201046466827393
13097;10.914;-0.198826193809509
13098;10.915;-0.197187066078186
13099;10.916;-0.196889042854309
13100;10.917;-0.197306275367737
13101;10.917;-0.198177993297577
13102;10.918;-0.199183821678162
13103;10.919;-0.199511647224426
13104;10.920;-0.200241804122925
13105;10.921;-0.200800597667694
13106;10.922;-0.200644135475159
13107;10.922;-0.199615955352783
13108;10.923;-0.199206173419952
13109;10.924;-0.200346112251282
13110;10.925;-0.200748443603516
13111;10.926;-0.199742615222931
13112;10.927;-0.198252499103546
13113;10.927;-0.197499990463257
13114;10.928;-0.19613653421402
13115;10.929;-0.19361823797226
13116;10.930;-0.190943479537964
13117;10.931;-0.189676880836487
13118;10.932;-0.190094113349915
13119;10.932;-0.191129744052887
13120;10.933;-0.191979110240936
13121;10.934;-0.192396342754364
13122;10.935;-0.193022191524506
13123;10.936;-0.193573534488678
13124;10.937;-0.193387269973755
13125;10.937;-0.193126499652863
13126;10.938;-0.193856656551361
13127;10.939;-0.19557774066925
13128;10.940;-0.197418034076691
13129;10.941;-0.198736786842346
13130;10.942;-0.199757516384125
13131;10.942;-0.199727714061737
13132;10.943;-0.19913911819458
13133;10.944;-0.198513269424438
13134;10.945;-0.198118388652802
13135;10.946;-0.19768625497818
13136;10.947;-0.196702778339386
13137;10.947;-0.195659697055817
13138;10.948;-0.194765627384186
13139;10.949;-0.194571912288666
13140;10.950;-0.194944441318512
13141;10.951;-0.195741653442383
13142;10.952;-0.197209417819977
13143;10.952;-0.199444591999054
13144;10.953;-0.202059745788574
13145;10.954;-0.203557312488556
13146;10.955;-0.203549861907959
13147;10.956;-0.202521681785583
13148;10.957;-0.201351940631866
13149;10.957;-0.200212001800537
13150;10.958;-0.198647379875183
13151;10.959;-0.196650624275208
13152;10.960;-0.194720923900604
13153;10.961;-0.193558633327484
13154;10.962;-0.192888081073761
13155;10.962;-0.192411243915558
13156;10.963;-0.192038714885712
13157;10.964;-0.192947685718536
13158;10.965;-0.194750726222992
13159;10.966;-0.196173787117004
13160;10.967;-0.196292996406555
13161;10.967;-0.195212662220001
13162;10.968;-0.193826854228973
13163;10.969;-0.191785395145416
13164;10.970;-0.189498066902161
13165;10.971;-0.188015401363373
13166;10.972;-0.188864767551422
13167;10.972;-0.191442668437958
13168;10.973;-0.193879008293152
13169;10.974;-0.195212662220001
13170;10.975;-0.196196138858795
13171;10.976;-0.196896493434906
13172;10.977;-0.196121633052826
13173;10.977;-0.193789601325989
13174;10.978;-0.191695988178253
13175;10.979;-0.191383063793182
13176;10.980;-0.19180029630661
13177;10.981;-0.191889703273773
13178;10.982;-0.191658735275269
13179;10.982;-0.192165374755859
13180;10.983;-0.193379819393158
13181;10.984;-0.194460153579712
13182;10.985;-0.195376574993134
13183;10.986;-0.196091830730438
13184;10.987;-0.196598470211029
13185;10.987;-0.197015702724457
13186;10.988;-0.197596848011017
13187;10.989;-0.198140740394592
13188;10.990;-0.19807368516922
13189;10.991;-0.197514891624451
13190;10.992;-0.197350978851318
13191;10.992;-0.197432935237885
13192;10.993;-0.196561217308044
13193;10.994;-0.194549560546875
13194;10.995;-0.192567706108093
13195;10.996;-0.191681087017059
13196;10.997;-0.191323459148407
13197;10.997;-0.191055238246918
13198;10.998;-0.191502273082733
13199;10.999;-0.19335001707077
13200;11.000;-0.195853412151337
13201;11.001;-0.197894871234894
13202;11.002;-0.199981033802032
13203;11.002;-0.201374292373657
13204;11.003;-0.201903283596039
13205;11.004;-0.2007856965065
13206;11.005;-0.199280679225922
13207;11.006;-0.19846111536026
13208;11.007;-0.19797682762146
13209;11.007;-0.198207795619965
13210;11.008;-0.198543071746826
13211;11.009;-0.199154019355774
13212;11.010;-0.199668109416962
13213;11.011;-0.200003385543823
13214;11.012;-0.199712812900543
13215;11.012;-0.198341906070709
13216;11.013;-0.196360051631927
13217;11.014;-0.194698572158813
13218;11.015;-0.193752348423004
13219;11.016;-0.192992389202118
13220;11.017;-0.191830098628998
13221;11.017;-0.190533697605133
13222;11.018;-0.190205872058868
13223;11.019;-0.190980732440948
13224;11.020;-0.191941857337952
13225;11.021;-0.192567706108093
13226;11.022;-0.193193554878235
13227;11.022;-0.193707644939423
13228;11.023;-0.192999839782715
13229;11.024;-0.190876424312592
13230;11.025;-0.188305974006653
13231;11.026;-0.186130404472351
13232;11.027;-0.184990465641022
13233;11.027;-0.185519456863403
13234;11.028;-0.187598168849945
13235;11.029;-0.190034508705139
13236;11.030;-0.191308557987213
13237;11.031;-0.190980732440948
13238;11.032;-0.189006328582764
13239;11.032;-0.185959041118622
13240;11.033;-0.182546675205231
13241;11.034;-0.179730355739594
13242;11.035;-0.177904963493347
13243;11.036;-0.176727771759033
13244;11.037;-0.176124274730682
13245;11.037;-0.175334513187408
13246;11.038;-0.17421692609787
13247;11.039;-0.172160565853119
13248;11.040;-0.169642269611359
13249;11.041;-0.167563557624817
13250;11.042;-0.166319310665131
13251;11.042;-0.165946781635284
13252;11.043;-0.166118144989014
13253;11.044;-0.167295336723328
13254;11.045;-0.169247388839722
13255;11.046;-0.170953571796417
13256;11.047;-0.171445310115814
13257;11.047;-0.171080231666565
13258;11.048;-0.170223414897919
13259;11.049;-0.168651342391968
13260;11.050;-0.165998935699463
13261;11.051;-0.16283243894577
13262;11.052;-0.159993767738342
13263;11.052;-0.15750527381897
13264;11.053;-0.155232846736908
13265;11.054;-0.153489410877228
13266;11.055;-0.153005123138428
13267;11.056;-0.153802335262299
13268;11.057;-0.15520304441452
13269;11.057;-0.156275928020477
13270;11.058;-0.156842172145844
13271;11.059;-0.156357884407043
13272;11.060;-0.154860317707062
13273;11.061;-0.152908265590668
13274;11.062;-0.151120126247406
13275;11.062;-0.149630010128021
13276;11.063;-0.148192048072815
13277;11.064;-0.147596001625061
13278;11.065;-0.147879123687744
13279;11.066;-0.14813244342804
13280;11.067;-0.147730112075806
13281;11.067;-0.146329402923584
13282;11.068;-0.144436955451965
13283;11.069;-0.142030417919159
13284;11.070;-0.139355659484863
13285;11.071;-0.136785209178925
13286;11.072;-0.13500452041626
13287;11.072;-0.134892761707306
13288;11.073;-0.135786831378937
13289;11.074;-0.136442482471466
13290;11.075;-0.136062502861023
13291;11.076;-0.135019421577454
13292;11.077;-0.133469700813293
13293;11.077;-0.131189823150635
13294;11.078;-0.128604471683502
13295;11.079;-0.12662261724472
13296;11.080;-0.125333666801453
13297;11.081;-0.124357640743256
13298;11.082;-0.123016536235809
13299;11.082;-0.121846795082092
13300;11.083;-0.120453536510468
13301;11.084;-0.11858344078064
13302;11.085;-0.116579234600067
13303;11.086;-0.114642083644867
13304;11.087;-0.113137066364288
13305;11.087;-0.111453235149384
13306;11.088;-0.109776854515076
13307;11.089;-0.107988715171814
13308;11.090;-0.106319785118103
13309;11.091;-0.104509294033051
13310;11.092;-0.102497637271881
13311;11.092;-0.099867582321167
13312;11.093;-0.0967830419540405
13313;11.094;-0.0942125916481018
13314;11.095;-0.0921562314033508
13315;11.096;-0.0907406210899353
13316;11.097;-0.0892132520675659
13317;11.097;-0.0880211591720581
13318;11.098;-0.0875666737556458
13319;11.099;-0.0871941447257996
13320;11.100;-0.0863596796989441
13321;11.101;-0.0848621129989624
13322;11.102;-0.0833496451377869
13323;11.102;-0.0812336802482605
13324;11.103;-0.0781714916229248
13325;11.104;-0.075124204158783
13326;11.105;-0.0729858875274658
13327;11.106;-0.0717565417289734
13328;11.107;-0.0700652599334717
13329;11.107;-0.0682920217514038
13330;11.108;-0.0671818852424622
13331;11.109;-0.0660046935081482
13332;11.110;-0.0639557838439941
13333;11.111;-0.0612065196037292
[truncated: 1,563,802 more chars]
