# Supplementary material for: Successive remodeling of IgG glycans using a solid-phase enzymatic platform
Source: Commun Biol. 2022 Apr 7;5:328. doi: 10.1038/s42003-022-03257-4 (PMC8990068; doi:10.1038/s42003-022-03257-4)
Supplement: Supplementary file 4 — Supplementary Data 1 [file 42003_2022_3257_MOESM4_ESM.zip › Source Data/Figure 3b/Figure 3b FA1G1.txt]

#""
#Point;X(Minutes);Y(Counts)
0;0.036;124420
1;0.040;132225
2;0.043;133777
3;0.046;134142
4;0.050;132809
5;0.053;122866
6;0.056;129002
7;0.060;121677
8;0.063;128944
9;0.067;136246
10;0.070;122661
11;0.073;124367
12;0.077;124187
13;0.080;126807
14;0.083;123649
15;0.087;131108
16;0.090;124843
17;0.093;134146
18;0.097;120159
19;0.100;133716
20;0.103;127159
21;0.106;123340
22;0.110;139438
23;0.113;137831
24;0.116;127460
25;0.120;132010
26;0.123;127688
27;0.126;134507
28;0.130;131812
29;0.133;128997
30;0.136;134985
31;0.139;125160
32;0.143;130797
33;0.146;131795
34;0.149;126398
35;0.153;142564
36;0.156;125582
37;0.159;124456
38;0.163;148938
39;0.166;123745
40;0.169;135166
41;0.173;123585
42;0.176;138213
43;0.179;124045
44;0.182;114541
45;0.186;126909
46;0.189;133030
47;0.192;126444
48;0.196;122392
49;0.199;132195
50;0.202;124557
51;0.206;134303
52;0.209;128972
53;0.212;128288
54;0.216;130906
55;0.219;127598
56;0.222;129649
57;0.225;118921
58;0.229;135321
59;0.232;125485
60;0.235;121339
61;0.239;118307
62;0.242;118786
63;0.245;134847
64;0.249;120161
65;0.252;134126
66;0.255;131595
67;0.258;138487
68;0.262;135293
69;0.265;126304
70;0.268;121522
71;0.272;127903
72;0.275;130811
73;0.278;130102
74;0.282;122851
75;0.285;126227
76;0.288;125647
77;0.292;125999
78;0.295;121084
79;0.298;120383
80;0.301;139431
81;0.305;131409
82;0.308;126876
83;0.312;124419
84;0.315;127421
85;0.318;126350
86;0.322;115820
87;0.325;129440
88;0.328;123282
89;0.332;133217
90;0.335;130999
91;0.338;124723
92;0.341;126060
93;0.345;133818
94;0.348;117361
95;0.351;127286
96;0.355;117180
97;0.358;133248
98;0.361;131029
99;0.365;117011
100;0.368;131105
101;0.371;125804
102;0.375;126164
103;0.378;134538
104;0.381;125364
105;0.384;132587
106;0.388;147050
107;0.391;132632
108;0.394;123749
109;0.398;116668
110;0.401;133803
111;0.404;121869
112;0.408;124924
113;0.411;128084
114;0.414;123142
115;0.417;137329
116;0.421;133664
117;0.424;127258
118;0.427;140750
119;0.431;137272
120;0.434;122737
121;0.437;123947
122;0.441;121198
123;0.444;128492
124;0.447;122324
125;0.451;132751
126;0.454;140922
127;0.457;132263
128;0.460;135042
129;0.464;130715
130;0.467;126698
131;0.470;140187
132;0.474;129156
133;0.477;128858
134;0.480;131000
135;0.484;129698
136;0.487;128405
137;0.490;124459
138;0.493;124262
139;0.497;124848
140;0.500;138785
141;0.503;142159
142;0.507;129961
143;0.510;128787
144;0.513;135296
145;0.517;126001
146;0.520;137646
147;0.523;136222
148;0.527;122973
149;0.530;129141
150;0.533;136064
151;0.536;127688
152;0.540;127724
153;0.543;131921
154;0.546;130454
155;0.550;130343
156;0.553;119837
157;0.556;118126
158;0.560;116665
159;0.563;120122
160;0.567;118994
161;0.570;128446
162;0.573;132890
163;0.576;119062
164;0.580;122559
165;0.583;128735
166;0.586;133569
167;0.590;121590
168;0.593;135628
169;0.596;124083
170;0.600;123560
171;0.603;123699
172;0.606;129988
173;0.610;129641
174;0.613;134850
175;0.616;130316
176;0.619;129194
177;0.623;133478
178;0.626;135418
179;0.629;123795
180;0.633;126239
181;0.636;128519
182;0.639;130558
183;0.643;130257
184;0.646;127446
185;0.649;133048
186;0.652;129964
187;0.656;122860
188;0.659;130446
189;0.662;123222
190;0.666;122552
191;0.669;126782
192;0.672;121788
193;0.676;130996
194;0.679;119467
195;0.682;133077
196;0.686;132008
197;0.689;124047
198;0.692;125953
199;0.695;131610
200;0.699;129276
201;0.702;131314
202;0.705;127710
203;0.709;117415
204;0.712;123602
205;0.715;129162
206;0.719;125942
207;0.722;125231
208;0.725;123437
209;0.728;125197
210;0.732;127060
211;0.735;129796
212;0.738;135474
213;0.742;125697
214;0.745;135181
215;0.748;131245
216;0.752;127816
217;0.755;138711
218;0.758;128501
219;0.762;131695
220;0.765;137545
221;0.768;136617
222;0.771;136640
223;0.775;130556
224;0.778;140487
225;0.781;145617
226;0.785;145975
227;0.788;143724
228;0.791;147077
229;0.795;148840
230;0.798;148500
231;0.801;151066
232;0.805;168682
233;0.808;199855
234;0.811;254547
235;0.815;382636
236;0.818;672254
237;0.821;1118682
238;0.825;1857449
239;0.828;2589463
240;0.831;3584384
241;0.835;4237487
242;0.838;5074006
243;0.841;5660504
244;0.845;5911027
245;0.848;6398443
246;0.851;6362408
247;0.854;6381249
248;0.858;6290334
249;0.861;6031820
250;0.864;5539114
251;0.868;4961040
252;0.871;4022388
253;0.874;3582407
254;0.878;2901897
255;0.881;2450218
256;0.884;2158587
257;0.887;2023086
258;0.891;1865317
259;0.894;1900893
260;0.897;1748813
261;0.901;1815791
262;0.904;1735360
263;0.907;1608328
264;0.911;1539800
265;0.914;1413619
266;0.917;1286680
267;0.921;1163693
268;0.924;1069930
269;0.927;919060
270;0.930;796622
271;0.934;678595
272;0.937;626479
273;0.940;597181
274;0.944;528469
275;0.947;495635
276;0.950;473118
277;0.954;442088
278;0.957;453760
279;0.960;435849
280;0.964;416028
281;0.967;410000
282;0.970;412102
283;0.973;430235
284;0.977;467708
285;0.980;485097
286;0.983;476788
287;0.987;492333
288;0.990;507570
289;0.993;531608
290;0.997;534692
291;1.000;544503
292;1.003;558267
293;1.006;565130
294;1.010;651250
295;1.013;1499518
296;1.016;4570518
297;1.020;8415173
298;1.023;11511315
299;1.026;13336413
300;1.030;15077065
301;1.033;16443293
302;1.036;16721361
303;1.040;16457391
304;1.043;16643376
305;1.046;16405330
306;1.049;15964709
307;1.053;16342248
308;1.056;15427761
309;1.060;14325083
310;1.063;13573560
311;1.066;13431352
312;1.070;11548310
313;1.073;10672291
314;1.076;9660729
315;1.080;9459922
316;1.083;8396854
317;1.086;7441231
318;1.089;6822616
319;1.093;6545455
320;1.096;5900267
321;1.099;5495716
322;1.103;5136267
323;1.106;4879689
324;1.109;4583040
325;1.113;4414672
326;1.116;4228835
327;1.119;4052164
328;1.122;4395820
329;1.126;4589565
330;1.129;5154495
331;1.132;5688902
332;1.136;6407082
333;1.139;7903847
334;1.142;8443720
335;1.146;9576582
336;1.149;10700308
337;1.152;11499731
338;1.156;12539438
339;1.159;14105681
340;1.162;14014228
341;1.165;14989814
342;1.169;15755933
343;1.172;16296553
344;1.175;16225516
345;1.179;15747663
346;1.182;16582542
347;1.185;17231904
348;1.189;16530075
349;1.192;16853656
350;1.195;17394076
351;1.199;16368380
352;1.202;16273747
353;1.205;16118420
354;1.208;15405674
355;1.212;15157348
356;1.215;14426236
357;1.218;13460787
358;1.222;12941011
359;1.225;12555063
360;1.228;11874741
361;1.232;10707933
362;1.235;10057926
363;1.238;9898924
364;1.242;8673789
365;1.245;8016605
366;1.248;7280649
367;1.251;6732781
368;1.255;6192298
369;1.258;5619399
370;1.261;5148848
371;1.265;4676356
372;1.268;4509965
373;1.271;4113542
374;1.275;3859111
375;1.278;3729164
376;1.281;3667835
377;1.285;3525587
378;1.288;3399011
379;1.291;3360052
380;1.294;3265543
381;1.298;3244054
382;1.301;3219236
383;1.304;3178140
384;1.308;2965559
385;1.311;2946446
386;1.315;2945629
387;1.318;2923006
388;1.321;2851507
389;1.325;2802455
390;1.328;2655430
391;1.331;2612443
392;1.335;2452463
393;1.338;2377538
394;1.341;2300461
395;1.345;2191674
396;1.348;2064129
397;1.351;1992402
398;1.354;1898740
399;1.358;1790813
400;1.361;1712010
401;1.364;1638581
402;1.368;1578163
403;1.371;1557386
404;1.374;1406237
405;1.378;1393776
406;1.381;1357987
407;1.384;1266411
408;1.387;1269102
409;1.391;1192453
410;1.394;1162283
411;1.397;1062934
412;1.401;1110547
413;1.404;1051853
414;1.407;998712
415;1.411;960633
416;1.414;932222
417;1.417;904670
418;1.421;914652
419;1.424;846083
420;1.427;818742
421;1.430;826678
422;1.434;825289
423;1.437;801735
424;1.440;815884
425;1.444;865128
426;1.447;834957
427;1.450;834793
428;1.454;851402
429;1.457;836307
430;1.460;833213
431;1.463;821628
432;1.467;798592
433;1.470;808306
434;1.473;818994
435;1.477;789374
436;1.480;771605
437;1.483;800909
438;1.487;783298
439;1.490;767343
440;1.493;774143
441;1.497;766944
442;1.500;763083
443;1.503;791926
444;1.506;788441
445;1.510;774119
446;1.513;784014
447;1.516;826154
448;1.520;815032
449;1.523;807779
450;1.526;778605
451;1.530;818525
452;1.533;801596
453;1.536;816214
454;1.540;812132
455;1.543;776274
456;1.546;794117
457;1.549;812918
458;1.553;829081
459;1.556;868055
460;1.560;863240
461;1.563;887799
462;1.566;850173
463;1.570;849409
464;1.573;900085
465;1.576;898281
466;1.580;909920
467;1.583;896155
468;1.586;921583
469;1.589;919583
470;1.593;940685
471;1.596;936170
472;1.599;988296
473;1.603;944086
474;1.606;997485
475;1.609;982712
476;1.613;1012850
477;1.616;1018638
478;1.619;1011266
479;1.622;1007848
480;1.626;1048607
481;1.629;1093673
482;1.632;1067659
483;1.636;1107168
484;1.639;1094736
485;1.642;1125024
486;1.646;1125873
487;1.649;1118703
488;1.652;1117551
489;1.656;1153169
490;1.659;1187179
491;1.662;1165498
492;1.665;1220437
493;1.669;1198938
494;1.672;1197032
495;1.675;1194541
496;1.679;1253351
497;1.682;1259133
498;1.685;1221106
499;1.689;1255172
500;1.692;1261062
501;1.695;1257609
502;1.698;1267714
503;1.702;1277164
504;1.705;1296186
505;1.708;1274509
506;1.712;1287453
507;1.715;1250254
508;1.718;1314508
509;1.722;1300430
510;1.725;1243893
511;1.728;1244478
512;1.732;1206134
513;1.735;1261592
514;1.738;1174204
515;1.741;1132533
516;1.745;1096917
517;1.748;1033620
518;1.751;1015895
519;1.755;938317
520;1.758;937402
521;1.761;909094
522;1.765;905421
523;1.768;848538
524;1.771;865367
525;1.775;790694
526;1.778;691222
527;1.781;584256
528;1.784;489168
529;1.788;512166
530;1.791;552519
531;1.794;470897
532;1.798;450068
533;1.801;398342
534;1.804;329491
535;1.808;254602
536;1.811;206950
537;1.815;160747
538;1.818;143134
539;1.821;119817
540;1.824;117136
541;1.828;108381
542;1.831;93905
543;1.834;101866
544;1.838;92489
545;1.841;83296
546;1.844;89170
547;1.848;80985
548;1.851;82686
549;1.854;81066
550;1.857;73096
551;1.861;78136
552;1.864;80348
553;1.867;83240
554;1.871;84435
555;1.874;88507
556;1.877;98541
557;1.881;119439
558;1.884;117072
559;1.887;144561
560;1.891;164762
561;1.894;184412
562;1.897;193702
563;1.900;238055
564;1.904;254713
565;1.907;295988
566;1.910;328006
567;1.914;333342
568;1.917;343239
569;1.920;348454
570;1.924;342991
571;1.927;365711
572;1.930;360087
573;1.934;361731
574;1.937;360797
575;1.940;376310
576;1.943;392660
577;1.947;411054
578;1.950;394552
579;1.953;405033
580;1.957;369773
581;1.960;354436
582;1.963;345207
583;1.967;326980
584;1.970;314665
585;1.973;298556
586;1.976;278703
587;1.980;271471
588;1.983;246900
589;1.986;238462
590;1.990;238512
591;1.993;230200
592;1.996;221631
593;2.000;221418
594;2.003;214306
595;2.006;214596
596;2.010;215592
597;2.013;213133
598;2.016;217257
599;2.019;209824
600;2.023;211460
601;2.026;203043
602;2.029;219980
603;2.033;223432
604;2.036;228219
605;2.039;236079
606;2.043;241522
607;2.046;240481
608;2.049;258087
609;2.052;275780
610;2.056;273243
611;2.059;268361
612;2.063;276099
613;2.066;266106
614;2.069;273924
615;2.073;290691
616;2.076;281372
617;2.079;287687
618;2.083;315972
619;2.086;292922
620;2.089;298157
621;2.092;304794
622;2.096;295035
623;2.099;300028
624;2.102;285596
625;2.106;268356
626;2.109;273747
627;2.112;258927
628;2.116;277572
629;2.119;255598
630;2.122;270760
631;2.126;279551
632;2.129;273302
633;2.132;263820
634;2.135;263109
635;2.139;268963
636;2.142;265838
637;2.145;260244
638;2.149;257887
639;2.152;258471
640;2.155;260415
641;2.159;262044
642;2.162;259871
643;2.165;265649
644;2.169;252352
645;2.172;241600
646;2.175;246092
647;2.178;241452
648;2.182;258236
649;2.185;252904
650;2.188;233207
651;2.192;241847
652;2.195;240392
653;2.198;233749
654;2.202;254822
655;2.205;254270
656;2.208;225561
657;2.211;248676
658;2.215;237102
659;2.218;227393
660;2.221;237874
661;2.225;246990
662;2.228;232558
663;2.231;244799
664;2.235;246169
665;2.238;247748
666;2.241;264729
667;2.245;248187
668;2.248;250665
669;2.251;240670
670;2.254;250362
671;2.258;244569
672;2.261;254904
673;2.264;247981
674;2.268;254424
675;2.271;253470
676;2.274;241793
677;2.278;243644
678;2.281;242818
679;2.284;240566
680;2.287;246212
681;2.291;240109
682;2.294;237809
683;2.297;248857
684;2.301;228086
685;2.304;236893
686;2.308;240539
687;2.311;246114
688;2.314;239933
689;2.318;232415
690;2.321;237468
691;2.324;222939
692;2.327;224889
693;2.331;223406
694;2.334;223150
695;2.337;238278
696;2.341;222728
697;2.344;223736
698;2.347;220561
699;2.351;224578
700;2.354;220001
701;2.357;223460
702;2.361;214151
703;2.364;225970
704;2.367;221982
705;2.370;210703
706;2.374;205489
707;2.377;221038
708;2.380;220524
709;2.384;211083
710;2.387;232969
711;2.390;201098
712;2.394;187988
713;2.397;203079
714;2.400;205112
715;2.404;216796
716;2.407;214369
717;2.410;208654
718;2.413;206355
719;2.417;195546
720;2.420;188600
721;2.423;206093
722;2.427;206661
723;2.430;199849
724;2.433;210489
725;2.437;217928
726;2.440;199451
727;2.443;197813
728;2.446;202934
729;2.450;205649
730;2.453;200685
731;2.456;199525
732;2.460;196725
733;2.463;207073
734;2.466;208051
735;2.470;207245
736;2.473;208909
737;2.476;188582
738;2.480;179216
739;2.483;172513
740;2.486;166812
741;2.489;148172
742;2.493;143103
743;2.496;144980
744;2.499;146370
745;2.503;157350
746;2.506;157090
747;2.509;156261
748;2.513;157552
749;2.516;164981
750;2.519;170391
751;2.523;186404
752;2.526;171059
753;2.529;176844
754;2.532;168672
755;2.536;177376
756;2.539;187182
757;2.542;178293
758;2.546;178517
759;2.549;176233
760;2.552;173563
761;2.556;189535
762;2.559;178705
763;2.562;170619
764;2.566;153881
765;2.569;172070
766;2.572;171279
767;2.576;164242
768;2.579;162112
769;2.582;148297
770;2.586;155671
771;2.589;150863
772;2.592;163091
773;2.596;174357
774;2.599;185789
775;2.602;224977
776;2.605;252342
777;2.609;315504
778;2.612;376271
779;2.615;488597
780;2.619;536912
781;2.622;583980
782;2.625;585474
783;2.629;601440
784;2.632;604873
785;2.635;610869
786;2.639;658912
787;2.642;704012
788;2.645;737182
789;2.649;776980
790;2.652;857585
791;2.655;901047
792;2.658;930637
793;2.662;981493
794;2.665;985764
795;2.668;1013021
796;2.672;1098206
797;2.675;1070591
798;2.678;1038563
799;2.682;1063217
800;2.685;1015040
801;2.688;1001021
802;2.691;1022100
803;2.695;997357
804;2.698;919996
805;2.701;891462
806;2.705;868910
807;2.708;823579
808;2.711;764150
809;2.715;731847
810;2.718;685705
811;2.721;644920
812;2.725;606839
813;2.728;585210
814;2.731;558931
815;2.734;549193
816;2.738;505001
817;2.741;488365
818;2.744;493252
819;2.748;436627
820;2.751;418751
821;2.754;394096
822;2.758;390218
823;2.761;365374
824;2.764;332022
825;2.767;330017
826;2.771;280892
827;2.774;289522
828;2.777;307765
829;2.781;273411
830;2.784;274170
831;2.787;267639
832;2.791;257824
833;2.794;270294
834;2.797;250620
835;2.801;237772
836;2.804;254363
837;2.807;253399
838;2.811;241563
839;2.814;252913
840;2.817;242217
841;2.821;233966
842;2.824;223559
843;2.827;245807
844;2.831;237493
845;2.834;244269
846;2.837;243247
847;2.841;238040
848;2.844;234587
849;2.847;234997
850;2.850;243987
851;2.854;240417
852;2.857;223946
853;2.860;242712
854;2.864;229177
855;2.867;234683
856;2.870;230986
857;2.874;231735
858;2.877;230029
859;2.880;240454
860;2.884;224553
861;2.887;227378
862;2.890;226873
863;2.893;233365
864;2.897;228619
865;2.900;226538
866;2.903;214390
867;2.907;202436
868;2.910;220470
869;2.913;219277
870;2.917;228142
871;2.920;220316
872;2.923;203029
873;2.926;204733
874;2.930;224129
875;2.933;218438
876;2.936;200919
877;2.940;200643
878;2.943;214832
879;2.946;200302
880;2.950;201740
881;2.953;213656
882;2.956;206296
883;2.960;192189
884;2.963;190221
885;2.966;197791
886;2.969;183352
887;2.973;192718
888;2.976;182784
889;2.979;186582
890;2.983;197964
891;2.986;201357
892;2.989;194208
893;2.993;185558
894;2.996;182218
895;2.999;192652
896;3.003;181966
897;3.006;199310
898;3.009;204265
899;3.012;205010
900;3.016;198979
901;3.019;205254
902;3.022;185018
903;3.026;201339
904;3.029;195209
905;3.032;184165
906;3.036;177330
907;3.039;203317
908;3.042;190740
909;3.045;182595
910;3.049;196713
911;3.052;190762
912;3.055;178633
913;3.059;186515
914;3.062;192263
915;3.066;187857
916;3.069;209116
917;3.072;186212
918;3.076;184549
919;3.079;191177
920;3.082;185086
921;3.085;185189
922;3.089;199815
923;3.092;192210
924;3.095;188007
925;3.099;189529
926;3.102;187535
927;3.105;192143
928;3.109;190194
929;3.112;195475
930;3.115;191364
931;3.119;191837
932;3.122;193852
933;3.125;184132
934;3.128;184551
935;3.132;182679
936;3.135;182276
937;3.138;183193
938;3.142;186112
939;3.145;190328
940;3.148;171040
941;3.152;183366
942;3.155;182995
943;3.158;183400
944;3.161;188720
945;3.165;185157
946;3.168;180791
947;3.171;185367
948;3.175;188043
949;3.178;187908
950;3.181;185246
951;3.185;198728
952;3.188;186955
953;3.191;211603
954;3.195;204914
955;3.198;205285
956;3.201;219865
957;3.204;209331
958;3.208;224790
959;3.211;226069
960;3.214;216859
961;3.218;234592
962;3.221;246269
963;3.224;229791
964;3.228;225394
965;3.231;236795
966;3.234;240373
967;3.238;257377
968;3.241;275376
969;3.244;274213
970;3.247;264382
971;3.251;294054
972;3.254;289637
973;3.257;300074
974;3.261;298194
975;3.264;290204
976;3.267;292448
977;3.271;297150
978;3.274;295798
979;3.277;287474
980;3.280;272949
981;3.284;276440
982;3.287;266387
983;3.290;269643
984;3.294;249033
985;3.297;245577
986;3.300;240939
987;3.304;222612
988;3.307;239312
989;3.311;227585
990;3.314;232805
991;3.317;233340
992;3.320;237426
993;3.324;214958
994;3.327;222555
995;3.330;235049
996;3.334;212271
997;3.337;226111
998;3.340;202511
999;3.344;192618
1000;3.347;214112
1001;3.350;196129
1002;3.354;190918
1003;3.357;188646
1004;3.360;191206
1005;3.363;196123
1006;3.367;179869
1007;3.370;187458
1008;3.373;173681
1009;3.377;184669
1010;3.380;177852
1011;3.383;178995
1012;3.387;173041
1013;3.390;182295
1014;3.393;178728
1015;3.396;175159
1016;3.400;180996
1017;3.403;177386
1018;3.406;180312
1019;3.410;182305
1020;3.413;173938
1021;3.416;174971
1022;3.420;187719
1023;3.423;173818
1024;3.426;179477
1025;3.430;194587
1026;3.433;176341
1027;3.436;183691
1028;3.439;183577
1029;3.443;193780
1030;3.446;199273
1031;3.449;202380
1032;3.453;198688
1033;3.456;188586
1034;3.459;188809
1035;3.463;188681
1036;3.466;181053
1037;3.469;196359
1038;3.473;185565
1039;3.476;198298
1040;3.479;175369
1041;3.482;190077
1042;3.486;182052
1043;3.489;189830
1044;3.492;179271
1045;3.496;178282
1046;3.499;177939
1047;3.502;176527
1048;3.506;181119
1049;3.509;174174
1050;3.512;171412
1051;3.515;173284
1052;3.519;165265
1053;3.522;176219
1054;3.525;176629
1055;3.529;173249
1056;3.532;184037
1057;3.535;172109
1058;3.539;171283
1059;3.542;174366
1060;3.545;173558
1061;3.549;175500
1062;3.552;165638
1063;3.555;166757
1064;3.559;185728
1065;3.562;175910
1066;3.565;178545
1067;3.569;169794
1068;3.572;164134
1069;3.575;180405
1070;3.579;177288
1071;3.582;160781
1072;3.585;190173
1073;3.589;169831
1074;3.592;165732
1075;3.595;167653
1076;3.598;170846
1077;3.602;168094
1078;3.605;166851
1079;3.608;165412
1080;3.612;162009
1081;3.615;177289
1082;3.618;169140
1083;3.622;169205
1084;3.625;182099
1085;3.628;168142
1086;3.631;170513
1087;3.635;174516
1088;3.638;161033
1089;3.641;166849
1090;3.645;166570
1091;3.648;170041
1092;3.651;178663
1093;3.655;175587
1094;3.658;160141
1095;3.661;172207
1096;3.665;171219
1097;3.668;157868
1098;3.671;166580
1099;3.674;166329
1100;3.678;162866
1101;3.681;160744
1102;3.684;161708
1103;3.688;167290
1104;3.691;170564
1105;3.694;164533
1106;3.698;157902
1107;3.701;157820
1108;3.704;159896
1109;3.708;162945
1110;3.711;167406
1111;3.714;160053
1112;3.717;166978
1113;3.721;173127
1114;3.724;159762
1115;3.727;170184
1116;3.731;160456
1117;3.734;165683
1118;3.737;157696
1119;3.741;162636
1120;3.744;157257
1121;3.747;153264
1122;3.750;152630
1123;3.754;165324
1124;3.757;166686
1125;3.760;169270
1126;3.764;151200
1127;3.767;157536
1128;3.770;165130
1129;3.774;167578
1130;3.777;171539
1131;3.780;163560
1132;3.784;158652
1133;3.787;175277
1134;3.790;174159
1135;3.793;162197
1136;3.797;169245
1137;3.800;177829
1138;3.803;179724
1139;3.807;173063
1140;3.810;178021
1141;3.814;181402
1142;3.817;177994
1143;3.820;186796
1144;3.824;164886
1145;3.827;177182
1146;3.830;189945
1147;3.833;180394
1148;3.837;180420
1149;3.840;167033
1150;3.843;174653
1151;3.847;193276
1152;3.850;191562
1153;3.853;178478
1154;3.857;184863
1155;3.860;185677
1156;3.863;180927
1157;3.867;187086
1158;3.870;182400
1159;3.873;188103
1160;3.876;177027
1161;3.880;181233
1162;3.883;189505
1163;3.886;193903
1164;3.890;184019
1165;3.893;186023
1166;3.896;176176
1167;3.900;173935
1168;3.903;189883
1169;3.906;183383
1170;3.909;188599
1171;3.913;188784
1172;3.916;178856
1173;3.919;170707
1174;3.923;170199
1175;3.926;185993
1176;3.929;182225
1177;3.933;192126
1178;3.936;193866
1179;3.939;179356
1180;3.943;181476
1181;3.946;192291
1182;3.949;177498
1183;3.952;183529
1184;3.956;179611
1185;3.959;184051
1186;3.962;178380
1187;3.966;181217
1188;3.969;168438
1189;3.972;186029
1190;3.976;177204
1191;3.979;168010
1192;3.982;180798
1193;3.985;175271
1194;3.989;186895
1195;3.992;170134
1196;3.995;185831
1197;3.999;173835
1198;4.002;175962
1199;4.005;179837
1200;4.009;174821
1201;4.012;176357
1202;4.015;175047
1203;4.019;180847
1204;4.022;179461
1205;4.025;187664
1206;4.028;192548
1207;4.032;179455
1208;4.035;176681
1209;4.038;176596
1210;4.042;175768
1211;4.045;179033
1212;4.048;179454
1213;4.052;172436
1214;4.055;171359
1215;4.058;176989
1216;4.062;164695
1217;4.065;172642
1218;4.068;174654
1219;4.072;185480
1220;4.075;179374
1221;4.078;161969
1222;4.082;164853
1223;4.085;167904
1224;4.088;169976
1225;4.092;171466
1226;4.095;167186
1227;4.098;165373
1228;4.102;175733
1229;4.105;167126
1230;4.108;159114
1231;4.111;169592
1232;4.115;176295
1233;4.118;160290
1234;4.121;172211
1235;4.125;166561
1236;4.128;157660
1237;4.131;180900
1238;4.135;164413
1239;4.138;154766
1240;4.141;152587
1241;4.144;159149
1242;4.148;170483
1243;4.151;147705
1244;4.154;150577
1245;4.158;155496
1246;4.161;150370
1247;4.164;158644
1248;4.168;161555
1249;4.171;153968
1250;4.174;155333
1251;4.178;166667
1252;4.181;158101
1253;4.184;164826
1254;4.187;157772
1255;4.191;143282
1256;4.194;163667
1257;4.197;155931
1258;4.201;158564
1259;4.204;161897
1260;4.207;157025
1261;4.211;150477
1262;4.214;155262
1263;4.217;147160
1264;4.220;163232
1265;4.224;166376
1266;4.227;150851
1267;4.230;154623
1268;4.234;153187
1269;4.237;161460
1270;4.240;163880
1271;4.244;141917
1272;4.247;164403
1273;4.250;147815
1274;4.254;147562
1275;4.257;155842
1276;4.260;157491
1277;4.263;146692
1278;4.267;157551
1279;4.270;139095
1280;4.273;153323
1281;4.277;156700
1282;4.280;152200
1283;4.283;149760
1284;4.287;150804
1285;4.290;138950
1286;4.293;155278
1287;4.297;152518
1288;4.300;148257
1289;4.303;155101
1290;4.306;149738
1291;4.310;157273
1292;4.313;161220
1293;4.317;142294
1294;4.320;154397
1295;4.323;150546
1296;4.327;150826
1297;4.330;139550
1298;4.333;143583
1299;4.337;157299
1300;4.340;145553
1301;4.343;147937
1302;4.346;155512
1303;4.350;135075
1304;4.353;151938
1305;4.356;150363
1306;4.360;150958
1307;4.363;146565
1308;4.366;145879
1309;4.370;145652
1310;4.373;154238
1311;4.376;154371
1312;4.379;145749
1313;4.383;142682
1314;4.386;152276
1315;4.389;134131
1316;4.393;148447
1317;4.396;161597
1318;4.399;129697
1319;4.403;143879
1320;4.406;145726
1321;4.409;145642
1322;4.413;155420
1323;4.416;141645
1324;4.419;144852
1325;4.422;145844
1326;4.426;145501
1327;4.429;150821
1328;4.432;134452
1329;4.436;141920
1330;4.439;141452
1331;4.442;140788
1332;4.446;136196
1333;4.449;147972
1334;4.452;150910
1335;4.456;140234
1336;4.459;152273
1337;4.462;157567
1338;4.465;147598
1339;4.469;144396
1340;4.472;144629
1341;4.475;134639
1342;4.479;132783
1343;4.482;148175
1344;4.485;143918
1345;4.489;144093
1346;4.492;139689
1347;4.495;142069
1348;4.498;137070
1349;4.502;149106
1350;4.505;153037
1351;4.508;136625
1352;4.512;140293
1353;4.515;137563
1354;4.518;146158
1355;4.522;145331
1356;4.525;148526
1357;4.528;137077
1358;4.532;152547
1359;4.535;131594
1360;4.538;148659
1361;4.541;149699
1362;4.545;143678
1363;4.548;135447
1364;4.551;140125
1365;4.555;147415
1366;4.558;149204
1367;4.562;144852
1368;4.565;148902
1369;4.568;146830
1370;4.572;141627
1371;4.575;151195
1372;4.578;150761
1373;4.581;136785
1374;4.585;137314
1375;4.588;148000
1376;4.591;149866
1377;4.595;142306
1378;4.598;149402
1379;4.601;141116
1380;4.605;143583
1381;4.608;146611
1382;4.611;145843
1383;4.614;149407
1384;4.618;140185
1385;4.621;138969
1386;4.624;152836
1387;4.628;142449
1388;4.631;147848
1389;4.634;149597
1390;4.638;136971
1391;4.641;149434
1392;4.644;144916
1393;4.648;144376
1394;4.651;147538
1395;4.654;134725
1396;4.657;154285
1397;4.661;142118
1398;4.664;147718
1399;4.667;155600
1400;4.671;149633
1401;4.674;158258
1402;4.677;147934
1403;4.681;150353
1404;4.684;146111
1405;4.687;147184
1406;4.691;144521
1407;4.694;140903
1408;4.697;143499
1409;4.700;148472
1410;4.704;144230
1411;4.707;144649
1412;4.710;143296
1413;4.714;141578
1414;4.717;144445
1415;4.720;136834
1416;4.724;139636
1417;4.727;144307
1418;4.730;149918
1419;4.733;142802
1420;4.737;142068
1421;4.740;150486
1422;4.743;150585
1423;4.747;139858
1424;4.750;143994
1425;4.753;140507
1426;4.757;144518
1427;4.760;144622
1428;4.763;159182
1429;4.767;146059
1430;4.770;143975
1431;4.773;159381
1432;4.776;149143
1433;4.780;149742
1434;4.783;156420
1435;4.786;158832
1436;4.790;142219
1437;4.793;149223
1438;4.796;149835
1439;4.800;149908
1440;4.803;147104
1441;4.806;148608
1442;4.810;146970
1443;4.813;146917
1444;4.816;153312
1445;4.820;139641
1446;4.823;164774
1447;4.826;154145
1448;4.830;141719
1449;4.833;147312
1450;4.836;139464
1451;4.840;146717
1452;4.843;133045
1453;4.846;148090
1454;4.849;151213
1455;4.853;156213
1456;4.856;154307
1457;4.859;152522
1458;4.863;152770
1459;4.866;141759
1460;4.869;143392
1461;4.873;155276
1462;4.876;163644
1463;4.879;160731
1464;4.883;158890
1465;4.886;135802
1466;4.889;149192
1467;4.892;155037
1468;4.896;149076
1469;4.899;146593
1470;4.902;153180
1471;4.906;154296
1472;4.909;152891
1473;4.912;154366
1474;4.916;155045
1475;4.919;149142
1476;4.922;149385
1477;4.926;156447
1478;4.929;145338
1479;4.932;159984
1480;4.935;154786
1481;4.939;146708
1482;4.942;156983
1483;4.945;154219
1484;4.949;151589
1485;4.952;153700
1486;4.955;145749
1487;4.959;167647
1488;4.962;156449
1489;4.965;156492
1490;4.968;150037
1491;4.972;165681
1492;4.975;167344
1493;4.978;163413
1494;4.982;157187
1495;4.985;159135
1496;4.988;155194
1497;4.992;169740
1498;4.995;167308
1499;4.998;165944
1500;5.002;167672
1501;5.005;167985
1502;5.008;160652
1503;5.011;159923
1504;5.015;175838
1505;5.018;156312
1506;5.021;181005
1507;5.025;159287
1508;5.028;175247
1509;5.031;164806
1510;5.035;180086
1511;5.038;168909
1512;5.041;182653
1513;5.045;176123
1514;5.048;173154
1515;5.051;177347
1516;5.054;164712
1517;5.058;177307
1518;5.061;170556
1519;5.065;168968
1520;5.068;178551
1521;5.071;170685
1522;5.075;164989
1523;5.078;170906
1524;5.081;173777
1525;5.084;185332
1526;5.088;168119
1527;5.091;175567
1528;5.094;177634
1529;5.098;171334
1530;5.101;162660
1531;5.104;163790
1532;5.108;170775
1533;5.111;163507
1534;5.114;169674
1535;5.118;160953
1536;5.121;173782
1537;5.124;171083
1538;5.127;166559
1539;5.131;169879
1540;5.134;172890
1541;5.137;158454
1542;5.141;162876
1543;5.144;170353
1544;5.147;163533
1545;5.151;175522
1546;5.154;170224
1547;5.157;163036
1548;5.161;163000
1549;5.164;156168
1550;5.167;168597
1551;5.170;169361
1552;5.174;157125
1553;5.177;170419
1554;5.180;164162
1555;5.184;167425
1556;5.187;156398
1557;5.190;171444
1558;5.194;153975
1559;5.197;157816
1560;5.200;161636
1561;5.203;172607
1562;5.207;166206
1563;5.210;169664
1564;5.213;176877
1565;5.217;175524
1566;5.220;171940
1567;5.223;163676
1568;5.227;165862
1569;5.230;166464
1570;5.233;162566
1571;5.237;153670
1572;5.240;161309
1573;5.243;160302
1574;5.246;168770
1575;5.250;167273
1576;5.253;163588
1577;5.256;162467
1578;5.260;167361
1579;5.263;166791
1580;5.266;157960
1581;5.270;162108
1582;5.273;171686
1583;5.276;161002
1584;5.280;151974
1585;5.283;163065
1586;5.286;169032
1587;5.289;171389
1588;5.293;161512
1589;5.296;157077
1590;5.299;165676
1591;5.303;160072
1592;5.306;166374
1593;5.310;160871
1594;5.313;153042
1595;5.316;164463
1596;5.320;155546
1597;5.323;151997
1598;5.326;155289
1599;5.329;156385
1600;5.333;156619
1601;5.336;158527
1602;5.339;147058
1603;5.343;161891
1604;5.346;150088
1605;5.349;152431
1606;5.353;150335
1607;5.356;147521
1608;5.359;153235
1609;5.362;155411
1610;5.366;161239
1611;5.369;159788
1612;5.372;151991
1613;5.376;162008
1614;5.379;161871
1615;5.382;147099
1616;5.386;153488
1617;5.389;164064
1618;5.392;155143
1619;5.396;149050
1620;5.399;161699
1621;5.402;150022
1622;5.406;156556
1623;5.409;139565
1624;5.412;149382
1625;5.415;140841
1626;5.419;151064
1627;5.422;157551
1628;5.425;157580
1629;5.429;152903
1630;5.432;146576
1631;5.435;153907
1632;5.439;167901
1633;5.442;143153
1634;5.445;143450
1635;5.448;159966
1636;5.452;156739
1637;5.455;149008
1638;5.458;146536
1639;5.462;159191
1640;5.465;160329
1641;5.468;154137
1642;5.472;157503
1643;5.475;148070
1644;5.478;141776
1645;5.482;153051
1646;5.485;147999
1647;5.488;155415
1648;5.491;157801
1649;5.495;144551
1650;5.498;153533
1651;5.501;155180
1652;5.505;142796
1653;5.508;147615
1654;5.511;141426
1655;5.515;144432
1656;5.518;148916
1657;5.521;147538
1658;5.525;150492
1659;5.528;147573
1660;5.531;150023
1661;5.534;155008
1662;5.538;150321
1663;5.541;143949
1664;5.544;153160
1665;5.548;152659
1666;5.551;151584
1667;5.554;145579
1668;5.558;150780
1669;5.561;150518
1670;5.565;149841
1671;5.568;144581
1672;5.571;145931
1673;5.574;140680
1674;5.578;145446
1675;5.581;133178
1676;5.584;148208
1677;5.588;144181
1678;5.591;144666
1679;5.594;135075
1680;5.598;154075
1681;5.601;150980
1682;5.604;147331
1683;5.607;153386
1684;5.611;151385
1685;5.614;137564
1686;5.617;145246
1687;5.621;142762
1688;5.624;146522
1689;5.627;139937
1690;5.631;147905
1691;5.634;143015
1692;5.637;148174
1693;5.641;149365
1694;5.644;153951
1695;5.647;144277
1696;5.650;139036
1697;5.654;149416
1698;5.657;143564
1699;5.660;142146
1700;5.664;146034
1701;5.667;138149
1702;5.670;138539
1703;5.674;136066
1704;5.677;137790
1705;5.680;148476
1706;5.683;145060
1707;5.687;141377
1708;5.690;148054
1709;5.693;137290
1710;5.697;138376
1711;5.700;138079
1712;5.703;130283
1713;5.707;142952
1714;5.710;138359
1715;5.713;140526
1716;5.717;140810
1717;5.720;136196
1718;5.723;144708
1719;5.726;147170
1720;5.730;147602
1721;5.733;147156
1722;5.736;147263
1723;5.740;146573
1724;5.743;138581
1725;5.746;136693
1726;5.750;137014
1727;5.753;137450
1728;5.756;135738
1729;5.760;140394
1730;5.763;150866
1731;5.766;147866
1732;5.769;152760
1733;5.773;145969
1734;5.776;144620
1735;5.779;148183
1736;5.783;146942
1737;5.786;143218
1738;5.789;136852
1739;5.793;141636
1740;5.796;134494
1741;5.799;141635
1742;5.802;135181
1743;5.806;142546
1744;5.809;142328
1745;5.813;136651
1746;5.816;150988
1747;5.819;135748
1748;5.823;151478
1749;5.826;144570
1750;5.829;142291
1751;5.833;145045
1752;5.836;147059
1753;5.839;145819
1754;5.842;141830
1755;5.846;136487
1756;5.849;142873
1757;5.852;139948
1758;5.856;152326
1759;5.859;150314
1760;5.862;149105
1761;5.866;144507
1762;5.869;139026
1763;5.872;144404
1764;5.876;139376
1765;5.879;131151
1766;5.882;138234
1767;5.885;141499
1768;5.889;137594
1769;5.892;146609
1770;5.895;143476
1771;5.899;136051
1772;5.902;141909
1773;5.905;140303
1774;5.909;145247
1775;5.912;138950
1776;5.915;140952
1777;5.918;137532
1778;5.922;137331
1779;5.925;141640
1780;5.928;149377
1781;5.932;152935
1782;5.935;138621
1783;5.938;137342
1784;5.942;140213
1785;5.945;147260
1786;5.948;139969
1787;5.952;150958
1788;5.955;149046
1789;5.958;142721
1790;5.961;145140
1791;5.965;134998
1792;5.968;141096
1793;5.971;146920
1794;5.975;131155
1795;5.978;141524
1796;5.981;141692
1797;5.985;137348
1798;5.988;139448
1799;5.991;135214
1800;5.995;136505
1801;5.998;140025
1802;6.001;140937
1803;6.004;142584
1804;6.008;130368
1805;6.011;139478
1806;6.014;137198
1807;6.018;131581
1808;6.021;138133
1809;6.024;134252
1810;6.028;150262
1811;6.031;145907
1812;6.034;129830
1813;6.037;138659
1814;6.041;131461
1815;6.044;139771
1816;6.047;134256
1817;6.051;140441
1818;6.054;139913
1819;6.057;133367
1820;6.061;147879
1821;6.064;137187
1822;6.068;140198
1823;6.071;134040
1824;6.074;144534
1825;6.077;135265
1826;6.081;132409
1827;6.084;132657
1828;6.087;136242
1829;6.091;142546
1830;6.094;136982
1831;6.097;148184
1832;6.101;140529
1833;6.104;139802
1834;6.107;137650
1835;6.111;139157
1836;6.114;128695
1837;6.117;133485
1838;6.120;138673
1839;6.124;151106
1840;6.127;130573
1841;6.130;134724
1842;6.134;131958
1843;6.137;138407
1844;6.140;138214
1845;6.144;143423
1846;6.147;144913
1847;6.150;138004
1848;6.154;139976
1849;6.157;133827
1850;6.160;135548
1851;6.163;142837
1852;6.167;132267
1853;6.170;134595
1854;6.173;130900
1855;6.177;130905
1856;6.180;138605
1857;6.183;144128
1858;6.187;134534
1859;6.190;148641
1860;6.193;140163
1861;6.196;133184
1862;6.200;142439
1863;6.203;148853
1864;6.206;140153
1865;6.210;139204
1866;6.213;131182
1867;6.216;141802
1868;6.220;148289
1869;6.223;134534
1870;6.226;135789
1871;6.230;136682
1872;6.233;127505
1873;6.236;137478
1874;6.239;139386
1875;6.243;135536
1876;6.246;140848
1877;6.249;141300
1878;6.253;132836
1879;6.256;130448
1880;6.259;146463
1881;6.263;149263
1882;6.266;143730
1883;6.269;134428
1884;6.272;153584
1885;6.276;135840
1886;6.279;148777
1887;6.282;142992
1888;6.286;159792
1889;6.289;136345
1890;6.292;156961
1891;6.296;159206
1892;6.299;144906
1893;6.302;160737
1894;6.306;153399
1895;6.309;161498
1896;6.312;161616
1897;6.316;156133
1898;6.319;167018
1899;6.322;153049
1900;6.326;163015
1901;6.329;156775
1902;6.332;157549
1903;6.336;161959
1904;6.339;158330
1905;6.342;155426
1906;6.346;134378
1907;6.349;145551
1908;6.352;159077
1909;6.355;143089
1910;6.359;147458
1911;6.362;146603
1912;6.365;138821
1913;6.369;157134
1914;6.372;139555
1915;6.375;136198
1916;6.379;151982
1917;6.382;141059
1918;6.385;135092
1919;6.389;149043
1920;6.392;142611
1921;6.395;139108
1922;6.398;142274
1923;6.402;136679
1924;6.405;141696
1925;6.408;138751
1926;6.412;143966
1927;6.415;148589
1928;6.418;137995
1929;6.422;144431
1930;6.425;144211
1931;6.428;144628
1932;6.431;149996
1933;6.435;140864
1934;6.438;153220
1935;6.441;155231
1936;6.445;148420
1937;6.448;137140
1938;6.451;150486
1939;6.455;156810
1940;6.458;153575
1941;6.461;151555
1942;6.465;147545
1943;6.468;166475
1944;6.471;169978
1945;6.474;158930
1946;6.478;164144
1947;6.481;162569
1948;6.484;151074
1949;6.488;168560
1950;6.491;157342
1951;6.494;154290
1952;6.498;169963
1953;6.501;151536
1954;6.504;162794
1955;6.507;156708
1956;6.511;153095
1957;6.514;149174
1958;6.517;158910
1959;6.521;151148
1960;6.524;165239
1961;6.527;150386
1962;6.531;155907
1963;6.534;156441
1964;6.537;147270
1965;6.541;149316
1966;6.544;149817
1967;6.547;146038
1968;6.550;147933
1969;6.554;153192
1970;6.557;143706
1971;6.561;143571
1972;6.564;147771
1973;6.567;151630
1974;6.571;141958
1975;6.574;145322
1976;6.577;158031
1977;6.581;151610
1978;6.584;139292
1979;6.587;139562
1980;6.590;136593
1981;6.594;146206
1982;6.597;150593
1983;6.600;151492
1984;6.604;144710
1985;6.607;142746
1986;6.610;143124
1987;6.614;140100
1988;6.617;137449
1989;6.620;137615
1990;6.624;133116
1991;6.627;139729
1992;6.630;149059
1993;6.633;153372
1994;6.637;138607
1995;6.640;141437
1996;6.643;148357
1997;6.647;128040
1998;6.650;134749
1999;6.653;145381
2000;6.657;130767
2001;6.660;133065
2002;6.663;131387
2003;6.666;150430
2004;6.670;146231
2005;6.673;133330
2006;6.676;131845
2007;6.680;138277
2008;6.683;126181
2009;6.686;141296
2010;6.690;131906
2011;6.693;131681
2012;6.696;145658
2013;6.700;152636
2014;6.703;133302
2015;6.706;129857
2016;6.709;125375
2017;6.713;132790
2018;6.716;145049
2019;6.719;142347
2020;6.723;132696
2021;6.726;133812
2022;6.729;135554
2023;6.733;132357
2024;6.736;129701
2025;6.739;135190
2026;6.743;134054
2027;6.746;142475
2028;6.749;131959
2029;6.752;143325
2030;6.756;135325
2031;6.759;130308
2032;6.762;135494
2033;6.766;136716
2034;6.769;134206
2035;6.772;135649
2036;6.776;131863
2037;6.779;131818
2038;6.782;124555
2039;6.785;131479
2040;6.789;142157
2041;6.792;140707
2042;6.795;134499
2043;6.799;136369
2044;6.802;145504
2045;6.805;132906
2046;6.809;139313
2047;6.813;143045
2048;6.816;135549
2049;6.819;149238
2050;6.822;137960
2051;6.826;135934
2052;6.829;129966
2053;6.832;136921
2054;6.836;140754
2055;6.839;131873
2056;6.842;133902
2057;6.846;134416
2058;6.849;141559
2059;6.852;136723
2060;6.856;135610
2061;6.859;147077
2062;6.862;143057
2063;6.865;135984
2064;6.869;129525
2065;6.872;140585
2066;6.875;139923
2067;6.879;144187
2068;6.882;147881
2069;6.885;142012
2070;6.889;143681
2071;6.892;138455
2072;6.895;142028
2073;6.899;140312
2074;6.902;143749
2075;6.905;143940
2076;6.908;139514
2077;6.912;134522
2078;6.915;131262
2079;6.918;142698
2080;6.922;137027
2081;6.925;151540
2082;6.928;142944
2083;6.932;134210
2084;6.935;152354
2085;6.938;134810
2086;6.941;147088
2087;6.945;140788
2088;6.948;141183
2089;6.951;140303
2090;6.955;133646
2091;6.958;139944
2092;6.961;142546
2093;6.965;140768
2094;6.968;142580
2095;6.971;129697
2096;6.975;137512
2097;6.978;133701
2098;6.981;128139
2099;6.984;143954
2100;6.988;131730
2101;6.991;132669
2102;6.994;144232
2103;6.998;140419
2104;7.001;141308
2105;7.004;131421
2106;7.008;136271
2107;7.011;144320
2108;7.014;134592
2109;7.018;135141
2110;7.021;138003
2111;7.024;140265
2112;7.027;132786
2113;7.031;134721
2114;7.034;129761
2115;7.037;128853
2116;7.041;124500
2117;7.044;137066
2118;7.047;123729
2119;7.051;126937
2120;7.054;135944
2121;7.057;131769
2122;7.061;131727
2123;7.064;124888
2124;7.067;131685
2125;7.071;132247
2126;7.074;128890
2127;7.077;123378
2128;7.081;126738
2129;7.084;122976
2130;7.087;132731
2131;7.091;119361
2132;7.094;127692
2133;7.097;128479
2134;7.100;129302
2135;7.104;131039
2136;7.107;122755
2137;7.110;123135
2138;7.114;121025
2139;7.117;127897
2140;7.120;129476
2141;7.124;125610
2142;7.127;132674
2143;7.130;134125
2144;7.134;125052
2145;7.137;127272
2146;7.140;130253
2147;7.143;125892
2148;7.147;124702
2149;7.150;126837
2150;7.153;129295
2151;7.157;123461
2152;7.160;123351
2153;7.163;127161
2154;7.167;130260
2155;7.170;120257
2156;7.173;130805
2157;7.176;130228
2158;7.180;125081
2159;7.183;135439
2160;7.186;129867
2161;7.190;128158
2162;7.193;124360
2163;7.196;122657
2164;7.200;118638
2165;7.203;123019
2166;7.206;119820
2167;7.210;133037
2168;7.213;129082
2169;7.216;125365
2170;7.219;117324
2171;7.223;115330
2172;7.226;120423
2173;7.229;126171
2174;7.233;122277
2175;7.236;121260
2176;7.239;119707
2177;7.243;121101
2178;7.246;123424
2179;7.249;119320
2180;7.253;120602
2181;7.256;127803
2182;7.259;116130
2183;7.262;120204
2184;7.266;116771
2185;7.269;123771
2186;7.272;123860
2187;7.276;117625
2188;7.279;119351
2189;7.282;118418
2190;7.286;121059
2191;7.289;118774
2192;7.292;129933
2193;7.295;130977
2194;7.299;126745
2195;7.302;137760
2196;7.305;125123
2197;7.309;116687
2198;7.312;124339
2199;7.316;116978
2200;7.319;128064
2201;7.322;115182
2202;7.326;133306
2203;7.329;125163
2204;7.332;121549
2205;7.335;129408
2206;7.339;117261
2207;7.342;125228
2208;7.345;113259
2209;7.349;130448
2210;7.352;123352
2211;7.355;116999
2212;7.359;118152
2213;7.362;118629
2214;7.365;126475
2215;7.369;102967
2216;7.372;120013
2217;7.375;127295
2218;7.378;116814
2219;7.382;120675
2220;7.385;120548
2221;7.388;116989
2222;7.392;115598
2223;7.395;124505
2224;7.398;119282
2225;7.402;127847
2226;7.405;117477
2227;7.408;117793
2228;7.411;120949
2229;7.415;126727
2230;7.418;114938
2231;7.421;124501
2232;7.425;123723
2233;7.428;122913
2234;7.431;118413
2235;7.435;127942
2236;7.438;122387
2237;7.441;124069
2238;7.445;116764
2239;7.448;121836
2240;7.451;123347
2241;7.454;116956
2242;7.458;121716
2243;7.461;121680
2244;7.464;118912
2245;7.468;112074
2246;7.471;121129
2247;7.474;128326
2248;7.478;119676
2249;7.481;134015
2250;7.484;113407
2251;7.488;117104
2252;7.491;117027
2253;7.494;114486
2254;7.497;121779
2255;7.501;119555
2256;7.504;123882
2257;7.507;117106
2258;7.511;119482
2259;7.514;104180
2260;7.517;125607
2261;7.521;120149
2262;7.524;116883
2263;7.527;125763
2264;7.530;117319
2265;7.534;117324
2266;7.537;119706
2267;7.540;115612
2268;7.544;116930
2269;7.547;118485
2270;7.550;121008
2271;7.554;119047
2272;7.557;116806
2273;7.561;118059
2274;7.564;125889
2275;7.567;114397
2276;7.570;117911
2277;7.574;117446
2278;7.577;118266
2279;7.580;116438
2280;7.584;119462
2281;7.587;118918
2282;7.590;118816
2283;7.594;112124
2284;7.597;116902
2285;7.600;116309
2286;7.604;119230
2287;7.607;110901
2288;7.610;117835
2289;7.613;115624
2290;7.617;111320
2291;7.620;119732
2292;7.623;113743
2293;7.627;119523
2294;7.630;114566
2295;7.633;113026
2296;7.637;114715
2297;7.640;122757
2298;7.643;125942
2299;7.646;108420
2300;7.650;111335
2301;7.653;120373
2302;7.656;119950
2303;7.660;125440
2304;7.663;118290
2305;7.666;115460
2306;7.670;117729
2307;7.673;123410
2308;7.676;125295
2309;7.680;110765
2310;7.683;117354
2311;7.686;117041
2312;7.689;120905
2313;7.693;115674
2314;7.696;108673
2315;7.699;116126
2316;7.703;115723
2317;7.706;113794
2318;7.709;114797
2319;7.713;113857
2320;7.716;121997
2321;7.719;106364
2322;7.723;115460
2323;7.726;111672
2324;7.729;125207
2325;7.732;120358
2326;7.736;114393
2327;7.739;105846
2328;7.742;121249
2329;7.746;110342
2330;7.749;113368
2331;7.752;117485
2332;7.756;121272
2333;7.759;117151
2334;7.762;106294
2335;7.765;108938
2336;7.769;118235
2337;7.772;115825
2338;7.775;113225
2339;7.779;109690
2340;7.782;118555
2341;7.785;121040
2342;7.789;118614
2343;7.792;119217
2344;7.795;118300
2345;7.799;111383
2346;7.802;109432
2347;7.805;116765
2348;7.809;110811
2349;7.812;118573
2350;7.815;117673
2351;7.819;115976
2352;7.822;116420
2353;7.825;111811
2354;7.829;117441
2355;7.832;116680
2356;7.835;110089
2357;7.839;126638
2358;7.842;124156
2359;7.845;114550
2360;7.848;108481
2361;7.852;107936
2362;7.855;112068
2363;7.858;108874
2364;7.862;117892
2365;7.865;113380
2366;7.868;108143
2367;7.872;111190
2368;7.875;114313
2369;7.878;114807
2370;7.882;120784
2371;7.885;123057
2372;7.888;114163
2373;7.891;105689
2374;7.895;121621
2375;7.898;129099
2376;7.901;118236
2377;7.905;116396
2378;7.908;115704
2379;7.911;113101
2380;7.915;106806
2381;7.918;109280
2382;7.921;115339
2383;7.924;120243
2384;7.928;122994
2385;7.931;116601
2386;7.934;119538
2387;7.938;116510
2388;7.941;118419
2389;7.944;107329
2390;7.948;115999
2391;7.951;100557
2392;7.954;99684
2393;7.958;117984
2394;7.961;107531
2395;7.964;104769
2396;7.967;114149
2397;7.971;111029
2398;7.974;114736
2399;7.977;125210
2400;7.981;128537
2401;7.984;111970
2402;7.987;121316
2403;7.991;108882
2404;7.994;115199
2405;7.997;116150
2406;8.000;112302
2407;8.004;124322
2408;8.007;116307
2409;8.010;116422
2410;8.014;106545
2411;8.017;110452
2412;8.020;111732
2413;8.024;111648
2414;8.027;123598
2415;8.030;102125
2416;8.034;113934
2417;8.037;113231
2418;8.040;114501
2419;8.043;116941
2420;8.047;121566
2421;8.050;118062
2422;8.053;114315
2423;8.057;105798
2424;8.060;107140
2425;8.064;121795
2426;8.067;116364
2427;8.070;111345
2428;8.074;113229
2429;8.077;112308
2430;8.080;112935
2431;8.083;116501
2432;8.087;106915
2433;8.090;120570
2434;8.093;117062
2435;8.097;116857
2436;8.100;119555
2437;8.103;115142
2438;8.107;110356
2439;8.110;110853
2440;8.113;112410
2441;8.117;126320
2442;8.120;120369
2443;8.123;119412
2444;8.126;109708
2445;8.130;113425
2446;8.133;113208
2447;8.136;120154
2448;8.140;123630
2449;8.143;112344
2450;8.146;117475
2451;8.150;115652
2452;8.153;108869
2453;8.156;105193
2454;8.159;117915
2455;8.163;115189
2456;8.166;116262
2457;8.169;114484
2458;8.173;111915
2459;8.176;121528
2460;8.179;111774
2461;8.183;111943
2462;8.186;117133
2463;8.189;119722
2464;8.193;111965
2465;8.196;112624
2466;8.199;112692
2467;8.202;115719
2468;8.206;111059
2469;8.209;120763
2470;8.212;106156
2471;8.216;113246
2472;8.219;111569
2473;8.222;129603
2474;8.226;117321
2475;8.229;118485
2476;8.232;119344
2477;8.235;129369
2478;8.239;135929
2479;8.242;127803
2480;8.245;119029
2481;8.249;124158
2482;8.252;124977
2483;8.255;129884
2484;8.259;114921
2485;8.262;131531
2486;8.265;139445
2487;8.269;130474
2488;8.272;130817
2489;8.275;124571
2490;8.278;128836
2491;8.282;134824
2492;8.285;132054
2493;8.288;125865
2494;8.292;126792
2495;8.295;122124
2496;8.298;140382
2497;8.302;116291
2498;8.305;130634
2499;8.309;124576
2500;8.312;136653
2501;8.315;134055
2502;8.318;125611
2503;8.322;136295
2504;8.325;138967
2505;8.328;130071
2506;8.332;142390
2507;8.335;133681
2508;8.338;130841
2509;8.342;132787
2510;8.345;131498
2511;8.348;125832
2512;8.352;130156
2513;8.355;123854
2514;8.358;128673
2515;8.361;129300
2516;8.365;125786
2517;8.368;118016
2518;8.371;120238
2519;8.375;127395
2520;8.378;127036
2521;8.381;115884
2522;8.385;117409
2523;8.388;125859
2524;8.391;125338
2525;8.394;127625
2526;8.398;138309
2527;8.401;137550
2528;8.404;138723
2529;8.408;132066
2530;8.411;141488
2531;8.414;121348
2532;8.418;130205
2533;8.421;132056
2534;8.424;121285
2535;8.428;120373
2536;8.431;122524
2537;8.434;122166
2538;8.437;124247
2539;8.441;120254
2540;8.444;113028
2541;8.447;115188
2542;8.451;114032
2543;8.454;112591
2544;8.457;119269
2545;8.461;118928
2546;8.464;121638
2547;8.467;118375
2548;8.471;119970
2549;8.474;127513
2550;8.477;120796
2551;8.480;123348
2552;8.484;114690
2553;8.487;120629
2554;8.490;115943
2555;8.494;115678
2556;8.497;108513
2557;8.500;121089
2558;8.504;106599
2559;8.507;109429
2560;8.510;101076
2561;8.513;97510
2562;8.517;103405
2563;8.520;92637
2564;8.523;96862
2565;8.527;89971
2566;8.530;98031
2567;8.533;83502
2568;8.537;77204
2569;8.540;83286
2570;8.543;80203
2571;8.547;79306
2572;8.550;78416
2573;8.553;78930
2574;8.556;75694
2575;8.560;82012
2576;8.564;74493
2577;8.567;69766
2578;8.570;75165
2579;8.573;79171
2580;8.577;79724
2581;8.580;78311
2582;8.583;73161
2583;8.587;74960
2584;8.590;79897
2585;8.593;70837
2586;8.597;69893
2587;8.600;72779
2588;8.603;78541
2589;8.607;77963
2590;8.610;80658
2591;8.613;72227
2592;8.616;71769
2593;8.620;76300
2594;8.623;79261
2595;8.626;75050
2596;8.630;76427
2597;8.633;77209
2598;8.636;83369
2599;8.640;75678
2600;8.643;77177
2601;8.646;77618
2602;8.649;78302
2603;8.653;83850
2604;8.656;80115
2605;8.659;76143
2606;8.663;76633
2607;8.666;78108
2608;8.669;78453
2609;8.673;79152
2610;8.676;81792
2611;8.679;80216
2612;8.683;84633
2613;8.686;74251
2614;8.689;79662
2615;8.692;73116
2616;8.696;76283
2617;8.699;77281
2618;8.702;76041
2619;8.706;85416
2620;8.709;76538
2621;8.712;87680
2622;8.716;79459
2623;8.719;83318
2624;8.722;79693
2625;8.726;80593
2626;8.729;79751
2627;8.732;83160
2628;8.735;79064
2629;8.739;82989
2630;8.742;73144
2631;8.745;76831
2632;8.749;80402
2633;8.752;81768
2634;8.755;82736
2635;8.759;78278
2636;8.762;86872
2637;8.765;78758
2638;8.768;94084
2639;8.772;82318
2640;8.775;84558
2641;8.778;82812
2642;8.782;80741
2643;8.785;81798
2644;8.788;90428
2645;8.792;93663
2646;8.795;84819
2647;8.798;87466
2648;8.802;84366
2649;8.805;90275
2650;8.808;87630
2651;8.812;88653
2652;8.815;97297
2653;8.818;82542
2654;8.822;91887
2655;8.825;87003
2656;8.828;94803
2657;8.832;94602
2658;8.835;84247
2659;8.838;92111
2660;8.842;93986
2661;8.845;87596
2662;8.848;96920
2663;8.851;97768
2664;8.855;94409
2665;8.858;95478
2666;8.861;97608
2667;8.865;94759
2668;8.868;96232
2669;8.871;100025
2670;8.875;104811
2671;8.878;96397
2672;8.881;105676
2673;8.884;100813
2674;8.888;104533
2675;8.891;98361
2676;8.894;113907
2677;8.898;107865
2678;8.901;109278
2679;8.904;95155
2680;8.908;103396
2681;8.911;103978
2682;8.914;106104
2683;8.918;110401
2684;8.921;110113
2685;8.924;100929
2686;8.927;113141
2687;8.931;108201
2688;8.934;101977
2689;8.937;102521
2690;8.941;104009
2691;8.944;111624
2692;8.947;106579
2693;8.951;104873
2694;8.954;111407
2695;8.957;105692
2696;8.961;104668
2697;8.964;107800
2698;8.967;108768
2699;8.970;114392
2700;8.974;106904
2701;8.977;111849
2702;8.980;105593
2703;8.984;115252
2704;8.987;102295
2705;8.990;104353
2706;8.994;111074
2707;8.997;107174
2708;9.000;108512
2709;9.003;117297
2710;9.007;100143
2711;9.010;107420
2712;9.013;110794
2713;9.017;106570
2714;9.020;100150
2715;9.023;110242
2716;9.027;118400
2717;9.030;105095
2718;9.033;108512
2719;9.037;118329
2720;9.040;106552
2721;9.043;104945
2722;9.046;104139
2723;9.050;101067
2724;9.053;110354
2725;9.056;102548
2726;9.060;103906
2727;9.063;112272
2728;9.067;107945
2729;9.070;108727
2730;9.073;104243
2731;9.077;102339
2732;9.080;103663
2733;9.083;104460
2734;9.086;104374
2735;9.090;108120
2736;9.093;106681
2737;9.096;94623
2738;9.100;110387
2739;9.103;105765
2740;9.106;106402
2741;9.110;106364
2742;9.113;101888
2743;9.116;103823
2744;9.119;105491
2745;9.123;115057
2746;9.126;108953
2747;9.129;111615
2748;9.133;99816
2749;9.136;109038
2750;9.139;102517
2751;9.143;106059
2752;9.146;103544
2753;9.149;106233
2754;9.153;104428
2755;9.156;94934
2756;9.159;103476
2757;9.162;105747
2758;9.166;103240
2759;9.169;106616
2760;9.172;100213
2761;9.176;101626
2762;9.179;102193
2763;9.182;98090
2764;9.186;100797
2765;9.189;102848
2766;9.192;107806
2767;9.196;107323
2768;9.199;97182
2769;9.202;99540
2770;9.205;102784
2771;9.209;97993
2772;9.212;100493
2773;9.215;110264
2774;9.219;101630
2775;9.222;99564
2776;9.225;104046
2777;9.229;104648
2778;9.232;105931
2779;9.235;99609
2780;9.238;108172
2781;9.242;107073
2782;9.245;99987
2783;9.248;105980
2784;9.252;102574
2785;9.255;104315
2786;9.258;104450
2787;9.262;103641
2788;9.265;104613
2789;9.268;107323
2790;9.272;113135
2791;9.275;101463
2792;9.278;108607
2793;9.281;105093
2794;9.285;98634
2795;9.288;98835
2796;9.291;109176
2797;9.295;108247
2798;9.298;104447
2799;9.301;104179
2800;9.305;107569
2801;9.308;102892
2802;9.312;114902
2803;9.315;101293
2804;9.318;104591
2805;9.321;99780
2806;9.325;102466
2807;9.328;105547
2808;9.331;106163
2809;9.335;114279
2810;9.338;113946
2811;9.341;115791
2812;9.345;108529
2813;9.348;117962
2814;9.351;107465
2815;9.355;119169
2816;9.358;110135
2817;9.361;114290
2818;9.364;117217
2819;9.368;119846
2820;9.371;119766
2821;9.374;113402
2822;9.378;117147
2823;9.381;119551
2824;9.384;121267
2825;9.388;119402
2826;9.391;127172
2827;9.394;121238
2828;9.397;143273
2829;9.401;131789
2830;9.404;142632
2831;9.407;132444
2832;9.411;132333
2833;9.414;157628
2834;9.417;143355
2835;9.421;147580
2836;9.424;147924
2837;9.427;152755
2838;9.431;170545
2839;9.434;164227
2840;9.437;173673
2841;9.440;167977
2842;9.444;156455
2843;9.447;167455
2844;9.450;166854
2845;9.454;166050
2846;9.457;181570
2847;9.460;176049
2848;9.464;181112
2849;9.467;191759
2850;9.470;195762
2851;9.473;190241
2852;9.477;197134
2853;9.480;183162
2854;9.483;186854
2855;9.487;189895
2856;9.490;193258
2857;9.493;195135
2858;9.497;189214
2859;9.500;190996
2860;9.503;181834
2861;9.507;182790
2862;9.510;187360
2863;9.513;181961
2864;9.516;169591
2865;9.520;175764
2866;9.523;167277
2867;9.526;168399
2868;9.530;165877
2869;9.533;151205
2870;9.536;157601
2871;9.540;159449
2872;9.543;153573
2873;9.546;154617
2874;9.550;143891
2875;9.553;145087
2876;9.556;145400
2877;9.560;143438
2878;9.563;141237
2879;9.566;128964
2880;9.570;123355
2881;9.573;131941
2882;9.576;126361
2883;9.580;124063
2884;9.583;122430
2885;9.586;114348
2886;9.590;135176
2887;9.593;116637
2888;9.596;132157
2889;9.599;115153
2890;9.603;108234
2891;9.606;117894
2892;9.609;107034
2893;9.613;111962
2894;9.616;112112
2895;9.619;110799
2896;9.623;119346
2897;9.626;121149
2898;9.629;115981
2899;9.632;108191
2900;9.636;122697
2901;9.639;103256
2902;9.642;106354
2903;9.646;103616
2904;9.649;112370
2905;9.652;104354
2906;9.656;103671
2907;9.659;110667
2908;9.662;97836
2909;9.666;107477
2910;9.669;102190
2911;9.672;106279
2912;9.675;109045
2913;9.679;108728
2914;9.682;115690
2915;9.685;99726
2916;9.689;106140
2917;9.692;103989
2918;9.695;103224
2919;9.699;111003
2920;9.702;103144
2921;9.705;106619
2922;9.708;101657
2923;9.712;105366
2924;9.715;101018
2925;9.718;105101
2926;9.722;105083
2927;9.725;107663
2928;9.728;97659
2929;9.732;110408
2930;9.735;102734
2931;9.738;114276
2932;9.742;105543
2933;9.745;109513
2934;9.748;103447
2935;9.751;102294
2936;9.755;106356
2937;9.758;97936
2938;9.761;106877
2939;9.765;97406
2940;9.768;106035
2941;9.771;108547
2942;9.775;108170
2943;9.778;111979
2944;9.781;102120
2945;9.785;106686
2946;9.788;103441
2947;9.791;107083
2948;9.794;104726
2949;9.798;112544
2950;9.801;103078
2951;9.804;101108
2952;9.808;110915
2953;9.811;103614
2954;9.815;102763
2955;9.818;109376
2956;9.821;104078
2957;9.825;106816
2958;9.828;110434
2959;9.831;105338
2960;9.834;103262
2961;9.838;108010
2962;9.841;112472
2963;9.844;108143
2964;9.848;97797
2965;9.851;97083
2966;9.854;101419
2967;9.858;104389
2968;9.861;102191
2969;9.864;108620
2970;9.867;97714
2971;9.871;103315
2972;9.874;102870
2973;9.877;104019
2974;9.881;113186
2975;9.884;110755
2976;9.887;106982
2977;9.891;105615
2978;9.894;99701
2979;9.897;104777
2980;9.901;99424
2981;9.904;105289
2982;9.907;99265
2983;9.910;110661
2984;9.914;95470
2985;9.917;111649
2986;9.920;96220
2987;9.924;102235
2988;9.927;108305
2989;9.930;108526
2990;9.934;115698
2991;9.937;112734
2992;9.940;109130
2993;9.944;108571
2994;9.947;114692
2995;9.950;103032
2996;9.953;98551
2997;9.957;102271
2998;9.960;105550
2999;9.963;103858
3000;9.967;108924
3001;9.970;103877
3002;9.973;103909
3003;9.977;105984
3004;9.980;107695
3005;9.983;103569
3006;9.987;104803
3007;9.990;118917
3008;9.993;108827
3009;9.996;107486
3010;10.000;101906
3011;10.003;105922
3012;10.006;107123
3013;10.010;107193
3014;10.013;99476
3015;10.016;107231
3016;10.020;100809
3017;10.023;112389
3018;10.026;101745
3019;10.030;98878
3020;10.033;100953
3021;10.036;105647
3022;10.039;110557
3023;10.043;104986
3024;10.046;96350
3025;10.049;106290
3026;10.053;106190
3027;10.056;107598
3028;10.060;104186
3029;10.063;107727
3030;10.066;108122
3031;10.070;113407
3032;10.073;108025
3033;10.076;104476
3034;10.079;106573
3035;10.083;95954
3036;10.086;107502
3037;10.089;102901
3038;10.093;95726
3039;10.096;113447
3040;10.099;103103
3041;10.103;98451
3042;10.106;105848
3043;10.109;102444
3044;10.113;110301
3045;10.116;107036
3046;10.119;101880
3047;10.122;110851
3048;10.126;109035
3049;10.129;92509
3050;10.132;100822
3051;10.136;106927
3052;10.139;99467
3053;10.142;100894
3054;10.146;100734
3055;10.149;102902
3056;10.152;111696
3057;10.156;102648
3058;10.159;101311
3059;10.162;105480
3060;10.165;101805
3061;10.169;96997
3062;10.172;97545
3063;10.175;108341
3064;10.179;97102
3065;10.182;103942
3066;10.185;101705
3067;10.189;94324
3068;10.192;105255
3069;10.195;97647
3070;10.198;100445
3071;10.202;107531
3072;10.205;104211
3073;10.208;107116
3074;10.212;110071
3075;10.215;99929
3076;10.218;103827
3077;10.222;98805
3078;10.225;100369
3079;10.228;103783
3080;10.232;102666
3081;10.235;108625
3082;10.238;103065
3083;10.241;96358
3084;10.245;105546
3085;10.248;98592
3086;10.251;111265
3087;10.255;96885
3088;10.258;101029
3089;10.261;99277
3090;10.265;97510
3091;10.268;97202
3092;10.271;106867
3093;10.274;110912
3094;10.278;106699
3095;10.281;110168
3096;10.284;103049
3097;10.288;98119
3098;10.291;102919
3099;10.294;108766
3100;10.298;97443
3101;10.301;102883
3102;10.304;105683
3103;10.308;108309
3104;10.311;105069
3105;10.314;103426
3106;10.318;104907
3107;10.321;106461
3108;10.324;100952
3109;10.328;98938
3110;10.331;102540
3111;10.334;113863
3112;10.338;106174
3113;10.341;105183
3114;10.344;96823
3115;10.348;96535
3116;10.351;103467
3117;10.354;102087
3118;10.357;104543
3119;10.361;101457
3120;10.364;112286
3121;10.367;102739
3122;10.371;109447
3123;10.374;98865
3124;10.377;102527
3125;10.381;100469
3126;10.384;99109
3127;10.387;103600
3128;10.391;102262
3129;10.394;107972
3130;10.397;94782
3131;10.400;100548
3132;10.404;109233
3133;10.407;101419
3134;10.410;98953
3135;10.414;106905
3136;10.417;100314
3137;10.420;106151
3138;10.424;104108
3139;10.427;101709
3140;10.430;100331
3141;10.433;107196
3142;10.437;102657
3143;10.440;100636
3144;10.443;104679
3145;10.447;103922
3146;10.450;107074
3147;10.453;101030
3148;10.457;99074
3149;10.460;109826
3150;10.463;92582
3151;10.467;98481
3152;10.470;97634
3153;10.473;97709
3154;10.476;96548
3155;10.480;100771
3156;10.483;106023
3157;10.486;112049
3158;10.490;102682
3159;10.493;109335
3160;10.496;103898
3161;10.500;92914
3162;10.503;101140
3163;10.506;106635
3164;10.510;105064
3165;10.513;110395
3166;10.516;105944
3167;10.519;102780
3168;10.523;105593
3169;10.526;116657
3170;10.529;107075
3171;10.533;102871
3172;10.536;113836
3173;10.539;114951
3174;10.543;110191
3175;10.546;109138
3176;10.549;123568
3177;10.552;123975
3178;10.556;126623
3179;10.560;123270
3180;10.563;125041
3181;10.566;146290
3182;10.570;143925
3183;10.573;155592
3184;10.576;160150
3185;10.580;170461
3186;10.583;177942
3187;10.586;203195
3188;10.589;206041
3189;10.593;223510
3190;10.596;234074
3191;10.599;250303
3192;10.603;286359
3193;10.606;290383
3194;10.609;325184
3195;10.613;327997
3196;10.616;379499
3197;10.619;398895
3198;10.623;436411
3199;10.626;486210
3200;10.629;544711
3201;10.632;564351
3202;10.636;613742
3203;10.639;668520
3204;10.642;712592
3205;10.646;764976
3206;10.649;850314
3207;10.652;857003
3208;10.656;892981
3209;10.659;993390
3210;10.662;1026935
3211;10.666;1077803
3212;10.669;1183441
3213;10.672;1212907
3214;10.675;1285024
3215;10.679;1321661
3216;10.682;1387859
3217;10.685;1456235
3218;10.689;1515589
3219;10.692;1563895
3220;10.695;1587598
3221;10.699;1613723
3222;10.702;1661720
3223;10.705;1704661
3224;10.708;1719226
3225;10.712;1793592
3226;10.715;1804159
3227;10.718;1809652
3228;10.722;1858578
3229;10.725;1835635
3230;10.728;1800412
3231;10.732;1802356
3232;10.735;1813888
3233;10.738;1784515
3234;10.742;1778323
3235;10.745;1751445
3236;10.748;1694571
3237;10.751;1619283
3238;10.755;1684142
3239;10.758;1608217
3240;10.761;1566547
3241;10.765;1483826
3242;10.768;1469494
3243;10.771;1404678
3244;10.775;1335228
3245;10.778;1298338
3246;10.781;1222203
3247;10.784;1162334
3248;10.788;1097842
3249;10.791;1058196
3250;10.794;1011518
3251;10.798;958174
3252;10.801;908718
3253;10.804;850399
3254;10.808;769028
3255;10.811;752492
3256;10.815;669989
3257;10.818;640967
3258;10.821;605758
3259;10.824;561079
3260;10.828;527929
3261;10.831;493945
3262;10.834;432041
3263;10.838;401103
3264;10.841;380714
3265;10.844;381770
3266;10.848;340728
3267;10.851;321010
3268;10.854;296158
3269;10.858;297876
3270;10.861;254177
3271;10.864;253580
3272;10.867;230700
3273;10.871;215790
3274;10.874;208307
3275;10.877;204816
3276;10.881;182122
3277;10.884;181136
3278;10.887;154379
3279;10.891;170529
3280;10.894;164663
3281;10.897;157065
3282;10.901;149053
3283;10.904;152040
3284;10.907;151241
3285;10.910;139025
3286;10.914;142665
3287;10.917;134935
3288;10.920;131713
3289;10.924;136940
3290;10.927;122542
3291;10.930;124299
3292;10.934;124311
3293;10.937;130181
3294;10.940;126939
3295;10.943;120292
3296;10.947;131457
3297;10.950;114668
3298;10.953;117883
3299;10.957;114711
3300;10.960;112639
3301;10.963;120624
3302;10.967;113875
3303;10.970;109035
3304;10.973;109339
3305;10.977;120654
3306;10.980;110710
3307;10.983;116762
3308;10.986;106900
3309;10.990;113756
3310;10.993;118555
3311;10.996;109338
3312;11.000;109360
3313;11.003;106502
3314;11.006;113397
3315;11.010;106071
3316;11.013;105928
3317;11.016;113121
3318;11.020;109750
3319;11.023;113525
3320;11.026;103295
3321;11.029;109288
3322;11.033;103049
3323;11.036;105782
3324;11.039;112737
3325;11.043;102590
3326;11.046;111377
3327;11.049;101577
3328;11.053;107605
3329;11.056;107548
3330;11.060;110294
3331;11.063;117677
3332;11.066;101823
3333;11.069;110307
3334;11.073;104236
3335;11.076;103542
3336;11.079;103893
3337;11.083;110093
3338;11.086;102533
3339;11.089;106801
3340;11.093;102540
3341;11.096;109426
3342;11.099;114086
3343;11.102;109390
3344;11.106;105378
3345;11.109;113380
3346;11.112;112358
3347;11.116;114399
3348;11.119;101789
3349;11.122;108815
3350;11.126;103847
3351;11.129;104441
3352;11.132;109557
3353;11.136;110311
3354;11.139;97772
3355;11.142;115632
3356;11.145;110459
3357;11.149;106213
3358;11.152;111688
3359;11.155;103703
3360;11.159;108779
3361;11.162;111026
3362;11.165;115207
3363;11.169;110617
3364;11.172;107108
3365;11.175;105010
3366;11.178;103737
3367;11.182;105212
3368;11.185;106749
3369;11.188;107276
3370;11.192;108134
3371;11.195;106459
3372;11.198;101036
3373;11.202;97718
3374;11.205;99992
3375;11.208;105867
3376;11.212;115390
3377;11.215;106361
3378;11.218;105813
3379;11.221;103036
3380;11.225;107807
3381;11.228;110353
3382;11.231;104619
3383;11.235;109083
3384;11.238;108224
3385;11.241;109123
3386;11.245;106234
3387;11.248;109633
3388;11.251;104701
3389;11.255;112632
3390;11.258;104970
3391;11.261;112289
3392;11.264;95810
3393;11.268;115514
3394;11.271;97131
3395;11.274;110382
3396;11.278;117401
3397;11.281;113312
3398;11.284;117363
3399;11.288;109697
3400;11.291;106383
3401;11.294;106042
3402;11.297;99143
3403;11.301;113135
3404;11.304;110819
3405;11.307;107333
3406;11.311;118186
3407;11.314;109802
3408;11.318;102543
3409;11.321;109071
3410;11.324;116981
3411;11.328;101528
3412;11.331;104733
3413;11.334;103306
3414;11.337;100889
3415;11.341;105315
3416;11.344;115620
3417;11.347;105782
3418;11.351;101673
3419;11.354;107803
3420;11.357;105045
3421;11.361;109326
3422;11.364;101892
3423;11.367;99088
3424;11.371;97893
3425;11.374;104003
3426;11.377;99097
3427;11.380;101509
3428;11.384;96077
3429;11.387;97315
3430;11.390;97811
3431;11.394;101010
3432;11.397;101614
3433;11.400;103651
3434;11.404;106189
3435;11.407;109440
3436;11.410;110799
3437;11.413;116261
3438;11.417;107242
3439;11.420;117967
3440;11.423;116746
3441;11.427;112565
3442;11.430;95353
3443;11.433;103982
3444;11.437;102433
3445;11.440;121868
3446;11.443;106537
3447;11.447;111031
3448;11.450;107284
3449;11.453;109911
3450;11.456;116987
3451;11.460;111325
3452;11.463;101233
3453;11.466;107420
3454;11.470;95672
3455;11.473;113507
3456;11.476;109403
3457;11.480;103923
3458;11.483;103357
3459;11.486;100640
3460;11.490;102309
3461;11.493;106196
3462;11.496;118492
3463;11.499;101573
3464;11.503;114265
3465;11.506;114899
3466;11.509;104179
3467;11.513;118797
3468;11.516;95159
3469;11.519;110532
3470;11.523;110132
3471;11.526;108438
3472;11.529;110275
3473;11.532;107927
3474;11.536;107104
3475;11.539;101864
3476;11.542;114321
3477;11.546;125420
3478;11.549;110330
3479;11.552;113144
3480;11.556;112248
3481;11.559;117965
3482;11.563;106996
3483;11.566;110143
3484;11.569;111851
3485;11.572;114145
3486;11.576;105844
3487;11.579;97280
3488;11.582;113795
3489;11.586;104518
3490;11.589;105421
3491;11.592;109714
3492;11.596;104147
3493;11.599;97801
3494;11.602;111306
3495;11.606;104426
3496;11.609;108416
3497;11.612;108036
3498;11.615;108133
3499;11.619;110161
3500;11.622;103279
3501;11.625;97744
3502;11.629;108164
3503;11.632;100164
3504;11.635;100649
3505;11.639;102696
3506;11.642;104284
3507;11.645;92817
3508;11.649;91138
3509;11.652;102122
3510;11.655;101240
3511;11.658;98350
3512;11.662;97249
3513;11.665;97913
3514;11.668;100482
3515;11.672;102219
3516;11.675;97066
3517;11.678;97549
3518;11.682;94805
3519;11.685;105806
3520;11.688;107558
3521;11.691;96618
3522;11.695;94341
3523;11.698;92674
3524;11.701;100590
3525;11.705;96337
3526;11.708;98102
3527;11.711;89925
3528;11.715;98148
3529;11.718;92143
3530;11.721;93914
3531;11.725;96599
3532;11.728;97783
3533;11.731;102639
3534;11.734;94794
3535;11.738;97871
3536;11.741;93038
3537;11.744;97647
3538;11.748;97396
3539;11.751;103933
3540;11.754;90973
3541;11.758;95011
3542;11.761;101365
3543;11.764;93585
3544;11.767;104451
3545;11.771;94791
3546;11.774;95459
3547;11.777;88770
3548;11.781;94444
3549;11.784;95739
3550;11.787;93459
3551;11.791;95149
3552;11.794;94175
3553;11.797;103392
3554;11.801;96073
3555;11.804;100897
3556;11.807;100471
3557;11.811;97286
3558;11.814;90301
3559;11.817;95861
3560;11.821;95345
3561;11.824;98384
3562;11.827;104446
3563;11.831;109150
3564;11.834;95443
3565;11.837;87615
3566;11.841;97601
3567;11.844;101108
3568;11.847;92142
3569;11.850;97347
3570;11.854;99084
3571;11.857;96286
3572;11.860;103608
3573;11.864;93220
3574;11.867;105985
3575;11.870;99403
3576;11.874;101209
3577;11.877;101512
3578;11.880;110014
3579;11.884;100504
3580;11.887;102477
3581;11.890;97314
3582;11.893;98541
3583;11.897;92083
3584;11.900;97017
3585;11.903;102851
3586;11.907;98441
3587;11.910;94508
3588;11.913;92188
3589;11.917;100406
3590;11.920;96105
3591;11.923;86905
3592;11.926;97635
3593;11.930;100500
3594;11.933;99152
3595;11.936;89519
3596;11.940;99976
3597;11.943;97711
3598;11.946;100318
3599;11.950;102692
3600;11.953;99934
3601;11.956;99325
3602;11.960;92943
3603;11.963;97223
3604;11.966;107971
3605;11.969;100175
3606;11.973;102437
3607;11.976;104202
3608;11.979;98884
3609;11.983;99001
3610;11.986;105127
3611;11.989;102949
3612;11.993;94855
3613;11.996;104363
3614;11.999;97042
3615;12.002;100966
3616;12.006;99501
3617;12.009;103526
3618;12.012;95547
3619;12.016;107129
3620;12.019;99998
3621;12.022;89083
3622;12.026;94426
3623;12.029;100082
3624;12.032;100127
3625;12.036;95412
3626;12.039;107996
3627;12.042;104658
3628;12.045;100941
3629;12.049;98105
3630;12.052;93798
3631;12.055;103245
3632;12.059;101353
3633;12.062;100896
3634;12.066;99319
3635;12.069;97197
3636;12.072;103243
3637;12.076;110227
3638;12.079;103486
3639;12.082;95370
3640;12.085;99044
3641;12.089;100531
3642;12.092;102820
3643;12.095;102238
3644;12.099;99979
3645;12.102;103011
3646;12.105;91702
3647;12.109;109224
3648;12.112;103035
3649;12.115;95845
3650;12.119;96377
3651;12.122;108514
3652;12.125;95175
3653;12.128;103498
3654;12.132;103096
3655;12.135;106297
3656;12.138;107616
3657;12.142;107225
3658;12.145;98013
3659;12.148;106059
3660;12.152;100429
3661;12.155;99335
3662;12.158;107064
3663;12.161;98112
3664;12.165;106433
3665;12.168;99279
3666;12.171;116335
3667;12.175;93690
3668;12.178;92514
3669;12.181;100893
3670;12.185;103829
3671;12.188;102460
3672;12.191;99564
3673;12.195;100773
3674;12.198;103161
3675;12.201;102428
3676;12.204;105342
3677;12.208;99000
3678;12.211;108338
3679;12.214;97952
3680;12.218;98548
3681;12.221;109401
3682;12.224;99076
3683;12.228;101242
3684;12.231;102081
3685;12.234;97509
3686;12.238;100551
3687;12.241;90927
3688;12.244;102535
3689;12.247;97835
3690;12.251;107705
3691;12.254;97276
3692;12.257;101871
3693;12.261;93138
3694;12.264;94827
3695;12.267;101610
3696;12.271;97375
3697;12.274;98392
3698;12.277;101275
3699;12.280;103217
3700;12.284;105221
3701;12.287;103683
3702;12.290;97650
3703;12.294;102158
3704;12.297;102373
3705;12.300;98306
3706;12.304;103975
3707;12.307;111033
3708;12.311;104261
3709;12.314;98563
3710;12.317;101479
3711;12.321;105183
3712;12.324;97267
3713;12.327;108298
3714;12.331;99393
3715;12.334;101636
3716;12.337;109330
3717;12.340;114586
3718;12.344;99753
3719;12.347;103668
3720;12.350;107305
3721;12.354;110470
3722;12.357;110037
3723;12.360;108507
3724;12.364;108578
3725;12.367;106395
3726;12.370;109746
3727;12.374;106176
3728;12.377;115485
3729;12.380;119026
3730;12.383;113748
3731;12.387;114187
3732;12.390;128338
3733;12.393;134455
3734;12.397;125210
3735;12.400;132285
3736;12.403;140171
3737;12.407;133198
3738;12.410;154307
3739;12.413;147219
3740;12.416;144986
3741;12.420;147648
3742;12.423;163241
3743;12.426;157513
3744;12.430;162719
3745;12.433;162122
3746;12.436;179543
3747;12.440;175981
3748;12.443;188093
3749;12.446;193230
3750;12.450;208389
3751;12.453;212686
3752;12.456;218211
3753;12.459;216311
3754;12.463;228028
3755;12.466;217872
3756;12.469;244515
3757;12.473;249159
3758;12.476;252142
3759;12.479;266052
3760;12.483;268936
3761;12.486;245923
3762;12.489;268214
3763;12.493;269057
3764;12.496;264943
3765;12.499;267237
3766;12.502;283707
3767;12.506;269362
3768;12.509;282425
3769;12.512;277832
3770;12.516;286285
3771;12.519;279370
3772;12.522;268735
3773;12.526;257498
3774;12.529;268192
3775;12.532;261255
3776;12.535;243897
3777;12.539;241272
3778;12.542;249380
3779;12.545;233209
3780;12.549;237141
3781;12.552;231533
3782;12.555;222552
3783;12.559;201052
3784;12.562;206155
3785;12.566;218052
3786;12.569;199942
3787;12.572;185129
3788;12.575;190663
3789;12.579;184720
3790;12.582;169895
3791;12.585;168152
3792;12.589;149149
3793;12.592;160688
3794;12.595;163060
3795;12.599;146901
3796;12.602;143288
3797;12.605;133859
3798;12.609;137781
3799;12.612;142149
3800;12.615;145681
3801;12.618;133702
3802;12.622;126819
3803;12.625;119270
3804;12.628;125089
3805;12.632;118875
3806;12.635;113135
3807;12.638;120106
3808;12.642;121117
3809;12.645;118376
3810;12.648;116787
3811;12.651;119485
3812;12.655;116081
3813;12.658;113613
3814;12.661;113530
3815;12.665;112227
3816;12.668;109473
3817;12.671;107299
3818;12.675;112773
3819;12.678;101965
3820;12.681;104652
3821;12.685;105988
3822;12.688;105355
3823;12.691;104638
3824;12.694;98063
3825;12.698;104578
3826;12.701;102523
3827;12.704;111028
3828;12.708;114465
3829;12.711;99472
3830;12.714;108742
3831;12.718;107439
3832;12.721;114301
3833;12.724;110757
3834;12.728;103312
3835;12.731;104364
3836;12.734;105272
3837;12.737;103556
3838;12.741;103438
3839;12.744;108449
3840;12.747;111347
3841;12.751;107911
3842;12.754;104891
3843;12.757;107066
3844;12.761;108698
3845;12.764;104502
3846;12.767;104517
3847;12.770;111270
3848;12.774;102440
3849;12.777;107578
3850;12.780;112927
3851;12.784;108335
3852;12.787;111282
3853;12.790;99718
3854;12.794;100162
3855;12.797;101153
3856;12.800;106443
3857;12.804;106665
3858;12.807;104424
3859;12.810;103663
3860;12.814;110627
3861;12.817;106883
3862;12.820;98827
3863;12.824;97954
3864;12.827;113783
3865;12.830;100120
3866;12.834;99029
3867;12.837;108074
3868;12.840;101689
3869;12.844;98351
3870;12.847;102419
3871;12.850;106766
3872;12.853;95293
3873;12.857;101312
3874;12.860;101798
3875;12.863;96265
3876;12.867;99207
3877;12.870;103488
3878;12.873;101546
3879;12.877;106580
3880;12.880;97327
3881;12.883;108035
3882;12.886;100973
3883;12.890;98445
3884;12.893;97365
3885;12.896;98502
3886;12.900;97812
3887;12.903;102886
3888;12.906;106972
3889;12.910;102321
3890;12.913;98312
3891;12.916;101383
3892;12.920;105410
3893;12.923;103669
3894;12.926;104647
3895;12.929;102414
3896;12.933;99449
3897;12.936;101210
3898;12.939;100318
3899;12.943;100015
3900;12.946;103236
3901;12.949;103540
3902;12.953;97914
3903;12.956;96608
3904;12.959;102551
3905;12.963;102599
3906;12.966;100878
3907;12.969;96392
3908;12.972;105505
3909;12.976;100873
3910;12.979;102989
3911;12.982;99304
3912;12.986;102628
3913;12.989;101210
3914;12.992;107883
3915;12.996;103640
3916;12.999;104886
3917;13.002;105394
3918;13.005;104230
3919;13.009;98068
3920;13.012;95598
3921;13.015;97454
3922;13.019;101365
3923;13.022;108146
3924;13.025;106527
3925;13.029;97598
3926;13.032;102813
3927;13.035;97243
3928;13.039;104735
3929;13.042;107253
3930;13.045;105041
3931;13.048;96564
3932;13.052;107700
3933;13.055;98245
3934;13.059;111813
3935;13.062;99657
3936;13.065;103093
3937;13.069;103213
3938;13.072;99752
3939;13.075;102898
3940;13.079;101992
3941;13.082;104720
3942;13.085;104785
3943;13.088;111146
3944;13.092;104724
3945;13.095;107676
3946;13.098;103807
3947;13.102;104465
3948;13.105;101287
3949;13.108;108413
3950;13.112;112512
3951;13.115;102273
3952;13.118;113065
3953;13.121;115565
3954;13.125;108255
3955;13.128;107093
3956;13.131;106788
3957;13.135;101591
3958;13.138;104165
3959;13.141;101729
3960;13.145;102828
3961;13.148;109284
3962;13.151;114478
3963;13.155;95634
3964;13.158;107658
3965;13.161;104507
3966;13.164;108757
3967;13.168;104612
3968;13.171;111911
3969;13.174;98073
3970;13.178;97890
3971;13.181;102477
3972;13.184;99093
3973;13.188;101756
3974;13.191;108746
3975;13.194;109588
3976;13.198;112170
3977;13.201;111250
3978;13.204;115792
3979;13.207;102421
3980;13.211;109793
3981;13.214;104053
3982;13.217;100144
3983;13.221;108493
3984;13.224;110882
3985;13.227;111740
3986;13.231;107799
3987;13.234;108814
3988;13.237;99866
3989;13.240;103560
3990;13.244;101660
3991;13.247;96332
3992;13.250;115128
3993;13.254;101064
3994;13.257;114148
3995;13.260;110037
3996;13.264;101796
3997;13.267;108117
3998;13.270;106369
3999;13.274;110718
4000;13.277;106438
4001;13.280;108523
4002;13.283;107792
4003;13.287;107601
4004;13.290;106456
4005;13.293;108153
4006;13.297;113066
4007;13.300;106291
4008;13.303;112305
4009;13.307;106002
4010;13.310;108131
4011;13.314;109205
4012;13.317;116587
4013;13.320;111150
4014;13.323;114081
4015;13.327;105386
4016;13.330;109069
4017;13.333;116198
4018;13.337;112152
4019;13.340;105840
4020;13.343;116014
4021;13.347;108683
4022;13.350;108366
4023;13.353;109877
4024;13.357;117344
4025;13.360;111580
4026;13.363;109390
4027;13.366;120717
4028;13.370;108395
4029;13.373;102753
4030;13.376;100132
4031;13.380;109257
4032;13.383;112475
4033;13.386;119624
4034;13.390;110145
4035;13.393;116856
4036;13.396;110659
4037;13.399;107727
4038;13.403;111178
4039;13.406;107979
4040;13.409;103238
4041;13.413;97390
4042;13.416;107907
4043;13.419;113289
4044;13.423;114753
4045;13.426;107660
4046;13.429;107626
4047;13.433;110125
4048;13.436;101501
4049;13.439;98124
4050;13.442;107680
4051;13.446;107804
4052;13.449;115270
4053;13.452;106759
4054;13.456;100209
4055;13.459;108026
4056;13.462;111577
4057;13.466;101774
4058;13.469;110237
4059;13.472;116219
4060;13.475;103500
4061;13.479;101196
4062;13.482;107357
4063;13.485;119032
4064;13.489;108957
4065;13.492;107398
4066;13.495;109582
4067;13.499;107552
4068;13.502;108995
4069;13.505;107034
4070;13.509;105083
4071;13.512;112263
4072;13.515;97635
4073;13.518;112768
4074;13.522;106631
4075;13.525;103430
4076;13.528;112478
4077;13.532;102982
4078;13.535;106197
4079;13.538;101068
4080;13.542;109631
4081;13.545;117913
4082;13.548;117718
4083;13.552;104666
4084;13.555;105493
4085;13.558;118510
4086;13.562;112227
4087;13.565;104769
4088;13.568;114828
4089;13.572;105829
4090;13.575;115324
4091;13.578;113142
4092;13.582;113572
4093;13.585;103836
4094;13.588;109923
4095;13.592;111912
4096;13.595;113101
4097;13.598;110928
4098;13.601;106250
4099;13.605;108179
4100;13.608;113525
4101;13.611;103953
4102;13.615;104425
4103;13.618;109759
4104;13.621;111594
4105;13.625;104969
4106;13.628;112373
4107;13.631;103002
4108;13.634;100884
4109;13.638;112180
4110;13.641;117447
4111;13.644;110629
4112;13.648;107166
4113;13.651;113117
4114;13.654;115574
4115;13.658;110991
4116;13.661;105181
4117;13.664;123106
4118;13.668;103676
4119;13.671;108987
4120;13.674;111346
4121;13.677;117300
4122;13.681;98506
4123;13.684;109611
4124;13.687;117232
4125;13.691;108953
4126;13.694;112393
4127;13.697;112444
4128;13.701;116056
4129;13.704;119401
4130;13.707;114007
4131;13.710;122588
4132;13.714;112888
4133;13.717;109748
4134;13.720;106925
4135;13.724;118899
4136;13.727;108152
4137;13.730;117801
4138;13.734;109235
4139;13.737;117561
4140;13.740;126412
4141;13.744;114232
4142;13.747;107029
4143;13.750;103370
4144;13.753;109072
4145;13.757;125706
4146;13.760;109936
4147;13.763;120841
4148;13.767;110251
4149;13.770;116198
4150;13.773;113851
4151;13.777;106606
4152;13.780;113448
4153;13.783;120358
4154;13.787;116135
4155;13.790;100570
4156;13.793;115891
4157;13.796;105897
4158;13.800;105015
4159;13.803;108917
4160;13.806;120346
4161;13.810;100468
4162;13.813;124118
4163;13.817;111704
4164;13.820;120497
4165;13.823;108044
4166;13.827;117897
4167;13.830;118661
4168;13.833;117320
4169;13.836;108780
4170;13.840;104478
4171;13.843;116068
4172;13.846;115739
4173;13.850;101240
4174;13.853;113221
4175;13.856;108772
4176;13.860;107252
4177;13.863;113436
4178;13.866;120514
4179;13.869;121562
4180;13.873;116654
4181;13.876;103957
4182;13.879;114537
4183;13.883;114851
4184;13.886;109241
4185;13.889;118619
4186;13.893;118576
4187;13.896;110263
4188;13.899;110564
4189;13.903;110135
4190;13.906;115173
4191;13.909;111636
4192;13.912;109561
4193;13.916;118329
4194;13.919;124441
4195;13.922;122770
4196;13.926;115811
4197;13.929;113745
4198;13.932;119280
4199;13.936;115405
4200;13.939;113541
4201;13.942;119204
4202;13.946;110172
4203;13.949;118562
4204;13.952;118971
4205;13.955;126037
4206;13.959;117779
4207;13.962;121365
4208;13.965;118420
4209;13.969;117345
4210;13.972;117879
4211;13.975;129061
4212;13.979;123785
4213;13.982;115641
4214;13.985;131201
4215;13.988;122963
4216;13.992;119760
4217;13.995;130330
4218;13.998;125038
4219;14.002;124364
4220;14.005;127802
4221;14.008;116471
4222;14.012;121477
4223;14.015;126137
4224;14.018;132708
4225;14.022;136248
4226;14.025;125523
4227;14.028;132739
4228;14.031;128756
4229;14.035;143881
4230;14.038;123337
4231;14.041;123566
4232;14.045;130155
4233;14.048;130361
4234;14.051;130487
4235;14.055;133258
4236;14.058;123612
4237;14.062;120177
4238;14.065;129358
4239;14.068;133940
4240;14.071;145738
4241;14.075;124627
4242;14.078;130453
4243;14.081;132968
4244;14.085;140451
4245;14.088;127687
4246;14.091;125799
4247;14.095;136835
4248;14.098;135966
4249;14.101;127161
4250;14.104;139450
4251;14.108;149465
4252;14.111;125862
4253;14.114;142144
4254;14.118;127110
4255;14.121;154327
4256;14.124;135377
4257;14.128;143206
4258;14.131;139516
4259;14.134;134601
4260;14.138;139169
4261;14.141;136432
4262;14.144;155846
4263;14.147;159631
4264;14.151;153238
4265;14.154;170288
4266;14.157;164539
4267;14.161;186561
4268;14.164;177904
4269;14.167;171815
4270;14.171;182363
4271;14.174;203332
4272;14.177;202158
4273;14.181;231925
4274;14.184;217716
4275;14.187;238083
4276;14.190;242840
4277;14.194;248515
4278;14.197;264778
4279;14.200;287264
4280;14.204;298408
4281;14.207;310138
4282;14.210;333440
4283;14.214;331633
4284;14.217;372916
4285;14.220;391677
4286;14.223;410843
4287;14.227;422051
4288;14.230;440905
4289;14.233;454773
4290;14.237;435636
4291;14.240;495582
4292;14.243;505638
4293;14.247;516059
4294;14.250;543696
4295;14.253;561417
4296;14.257;542025
4297;14.260;584321
4298;14.263;600160
4299;14.266;583499
4300;14.270;624551
4301;14.273;619423
4302;14.276;635183
4303;14.280;610194
4304;14.283;614789
4305;14.286;619958
4306;14.290;639058
4307;14.293;628713
4308;14.296;623885
4309;14.299;640593
4310;14.303;624447
4311;14.306;610407
4312;14.310;591286
4313;14.313;553478
4314;14.316;567586
4315;14.320;582552
4316;14.323;551876
4317;14.326;522211
4318;14.330;516162
4319;14.333;513789
4320;14.336;462495
4321;14.339;449388
4322;14.343;429571
4323;14.346;420562
4324;14.349;397857
4325;14.353;370524
4326;14.356;367362
4327;14.359;363281
4328;14.363;329880
4329;14.366;327001
4330;14.369;292065
4331;14.373;293707
4332;14.376;293956
4333;14.379;260760
4334;14.382;249802
4335;14.386;226927
4336;14.389;220039
4337;14.392;209001
4338;14.396;200626
4339;14.399;181546
4340;14.402;196619
4341;14.406;178212
4342;14.409;168982
4343;14.412;168462
4344;14.416;155755
4345;14.419;164042
4346;14.422;166923
4347;14.425;143370
4348;14.429;149544
4349;14.432;135167
4350;14.435;138811
4351;14.439;130537
4352;14.442;129685
4353;14.445;134506
4354;14.449;130405
4355;14.452;129239
4356;14.455;123293
4357;14.458;125649
4358;14.462;122652
4359;14.465;115023
4360;14.468;114257
4361;14.472;107161
4362;14.475;108085
4363;14.478;120618
4364;14.482;114418
4365;14.485;110645
4366;14.488;111437
4367;14.492;115178
4368;14.495;115424
4369;14.498;114868
4370;14.501;107832
4371;14.505;108914
4372;14.508;100874
4373;14.511;108115
4374;14.515;116492
4375;14.518;113487
4376;14.521;117064
4377;14.525;110390
4378;14.528;114163
4379;14.531;117367
4380;14.535;115850
4381;14.538;111648
4382;14.541;112717
4383;14.544;112205
4384;14.548;115757
4385;14.551;111312
4386;14.554;110173
4387;14.558;107775
4388;14.562;113255
4389;14.565;101103
4390;14.568;106257
4391;14.572;100646
4392;14.575;105314
4393;14.578;105172
4394;14.581;107905
4395;14.585;111299
4396;14.588;108829
4397;14.591;103857
4398;14.595;117608
4399;14.598;112703
4400;14.601;106803
4401;14.605;112498
4402;14.608;112319
4403;14.611;106571
4404;14.614;108128
4405;14.618;109832
4406;14.621;98556
4407;14.624;104061
4408;14.628;113608
4409;14.631;114177
4410;14.634;110792
4411;14.638;113750
4412;14.641;103814
4413;14.644;111861
4414;14.648;96925
4415;14.651;111555
4416;14.654;103350
4417;14.657;104499
4418;14.661;107021
4419;14.664;93176
4420;14.667;112325
4421;14.671;106746
4422;14.674;100642
4423;14.677;109603
4424;14.681;113352
4425;14.684;102365
4426;14.687;107240
4427;14.691;103925
4428;14.694;105813
4429;14.697;109656
4430;14.700;104760
4431;14.704;98888
4432;14.707;101103
4433;14.710;108086
4434;14.714;102974
4435;14.717;98492
4436;14.720;103600
4437;14.724;104479
4438;14.727;104871
4439;14.730;103055
4440;14.733;107388
4441;14.737;96842
4442;14.740;98293
4443;14.743;109143
4444;14.747;111781
4445;14.750;106674
4446;14.753;106904
4447;14.757;111519
4448;14.760;107448
4449;14.763;101336
4450;14.767;104669
4451;14.770;109855
4452;14.773;105554
4453;14.776;103959
4454;14.780;105185
4455;14.783;113335
4456;14.786;99005
4457;14.790;108472
4458;14.793;104682
4459;14.796;105587
4460;14.800;108126
4461;14.803;107808
4462;14.806;104501
4463;14.810;105022
4464;14.813;106192
4465;14.816;95633
4466;14.820;98939
4467;14.823;103883
4468;14.826;101926
4469;14.830;112495
4470;14.833;107115
4471;14.836;103157
4472;14.840;112147
4473;14.843;100837
4474;14.846;104666
4475;14.849;112312
4476;14.853;106026
4477;14.856;116122
4478;14.859;111678
4479;14.863;112417
4480;14.866;107467
4481;14.869;111939
4482;14.873;112208
4483;14.876;119619
4484;14.879;116851
4485;14.883;112382
4486;14.886;117033
4487;14.889;129765
4488;14.892;122809
4489;14.896;109263
4490;14.899;120638
4491;14.902;123429
4492;14.906;127226
4493;14.909;132103
4494;14.912;135193
4495;14.916;139468
4496;14.919;126167
4497;14.922;141649
4498;14.926;142318
4499;14.929;131353
4500;14.932;139374
4501;14.935;139803
4502;14.939;144469
4503;14.942;140202
4504;14.945;147199
4505;14.949;149092
4506;14.952;149349
4507;14.955;153514
4508;14.959;149474
4509;14.962;154516
4510;14.965;148452
4511;14.968;144661
4512;14.972;151685
4513;14.975;151368
4514;14.978;139916
4515;14.982;156921
4516;14.985;152657
4517;14.988;162064
4518;14.992;152880
4519;14.995;149110
4520;14.998;148067
4521;15.002;147937
4522;15.005;141642
4523;15.008;161838
4524;15.011;143104
4525;15.015;141726
4526;15.018;154221
4527;15.021;139966
4528;15.025;144918
4529;15.028;137202
4530;15.031;126842
4531;15.035;137641
4532;15.038;133415
4533;15.041;130298
4534;15.045;134868
4535;15.048;127043
4536;15.051;122794
4537;15.054;129431
4538;15.058;124235
4539;15.061;118120
4540;15.065;118919
4541;15.068;123458
4542;15.071;116879
4543;15.075;123118
4544;15.078;117503
4545;15.081;124540
4546;15.085;113573
4547;15.088;121097
4548;15.091;116525
4549;15.094;116358
4550;15.098;114325
4551;15.101;118852
4552;15.104;109542
4553;15.108;112655
4554;15.111;116044
4555;15.114;110209
4556;15.118;108543
4557;15.121;109128
4558;15.124;105966
4559;15.127;115584
4560;15.131;115479
4561;15.134;106900
4562;15.137;111873
4563;15.141;116495
4564;15.144;111472
4565;15.147;111081
4566;15.151;105772
4567;15.154;116495
4568;15.157;109981
4569;15.161;110356
4570;15.164;110521
4571;15.167;114049
4572;15.170;110531
4573;15.174;109980
4574;15.177;108589
4575;15.180;111061
4576;15.184;124670
4577;15.187;118444
4578;15.190;111997
4579;15.194;123534
4580;15.197;123105
4581;15.200;117635
4582;15.203;130353
4583;15.207;124541
4584;15.210;123687
4585;15.213;117316
4586;15.217;127497
4587;15.220;127872
4588;15.223;136101
4589;15.227;138339
4590;15.230;141696
4591;15.233;148743
4592;15.237;148061
4593;15.240;161473
4594;15.243;151012
4595;15.246;159853
4596;15.250;176382
4597;15.253;185175
4598;15.256;187278
4599;15.260;218757
4600;15.263;230247
4601;15.266;230005
4602;15.270;277303
4603;15.273;270141
4604;15.276;315546
4605;15.280;329806
4606;15.283;370810
4607;15.286;413447
4608;15.289;429954
4609;15.293;477894
4610;15.296;519559
4611;15.299;574408
4612;15.303;654515
4613;15.306;691221
4614;15.310;775166
4615;15.313;861970
4616;15.316;950789
4617;15.320;1040054
4618;15.323;1107615
4619;15.326;1197430
4620;15.329;1363769
4621;15.333;1445800
4622;15.336;1581788
4623;15.339;1731000
4624;15.343;1848617
4625;15.346;1911274
4626;15.349;2057860
4627;15.353;2210567
4628;15.356;2355301
4629;15.359;2508627
4630;15.362;2540857
4631;15.366;2742900
4632;15.369;2865402
4633;15.372;3014968
4634;15.376;3230332
4635;15.379;3230975
4636;15.382;3475165
4637;15.386;3551746
4638;15.389;3727701
4639;15.392;3720534
4640;15.396;3936145
4641;15.399;3880929
4642;15.402;4137455
4643;15.405;4103900
4644;15.409;4282668
4645;15.412;4396302
4646;15.415;4185123
4647;15.419;4488914
4648;15.422;4644582
4649;15.425;4623727
4650;15.429;4770317
4651;15.432;4646480
4652;15.435;4741611
4653;15.438;4786894
4654;15.442;4954367
4655;15.445;4937106
4656;15.448;4747542
4657;15.452;4839013
4658;15.455;4770260
4659;15.458;4762405
4660;15.462;4707269
4661;15.465;4804881
4662;15.468;4528702
4663;15.472;4587900
4664;15.475;4630519
4665;15.478;4680173
4666;15.481;4567315
4667;15.485;4522789
4668;15.488;4322976
4669;15.491;4286297
4670;15.495;4194083
4671;15.498;4154338
4672;15.501;4032199
4673;15.505;3948435
4674;15.508;3678811
4675;15.511;3718569
4676;15.515;3457355
4677;15.518;3457451
4678;15.521;3276179
4679;15.524;3219445
4680;15.528;3011697
4681;15.531;2905184
4682;15.534;2763592
4683;15.538;2665776
4684;15.541;2461440
4685;15.544;2418439
4686;15.548;2202581
4687;15.551;2082397
4688;15.554;1881418
4689;15.558;1802552
4690;15.561;1625045
4691;15.564;1532006
4692;15.568;1447115
4693;15.571;1339793
4694;15.574;1227873
4695;15.578;1111009
4696;15.581;1028240
4697;15.584;949513
4698;15.588;901846
4699;15.591;869621
4700;15.594;785173
4701;15.597;716696
4702;15.601;662201
4703;15.604;630986
4704;15.607;575298
4705;15.611;530075
4706;15.614;520000
4707;15.617;461837
4708;15.621;413601
4709;15.624;402264
4710;15.627;366033
4711;15.631;350398
4712;15.634;350671
4713;15.637;315784
4714;15.640;286583
4715;15.644;291406
4716;15.647;276926
4717;15.650;265598
4718;15.654;265250
4719;15.657;238788
4720;15.660;229791
4721;15.664;229798
4722;15.667;225533
4723;15.670;227727
4724;15.674;203390
4725;15.677;207749
4726;15.680;197114
4727;15.683;186053
4728;15.687;197571
4729;15.690;191490
4730;15.693;181231
4731;15.697;193166
4732;15.700;179418
4733;15.703;185375
4734;15.707;180709
4735;15.710;172384
4736;15.713;165386
4737;15.717;178882
4738;15.720;162656
4739;15.723;161180
4740;15.726;169911
4741;15.730;155027
4742;15.733;152785
4743;15.736;144540
4744;15.740;148045
4745;15.743;151281
4746;15.746;153248
4747;15.750;148636
4748;15.753;151610
4749;15.756;150649
4750;15.759;146821
4751;15.763;145606
4752;15.766;145275
4753;15.769;136414
4754;15.773;149799
4755;15.776;137306
4756;15.779;140427
4757;15.783;148477
4758;15.786;141390
4759;15.789;135131
4760;15.793;125144
4761;15.796;135827
4762;15.799;142738
4763;15.802;134789
4764;15.806;128003
4765;15.809;149290
4766;15.813;132808
4767;15.816;137900
4768;15.819;128343
4769;15.823;129838
4770;15.826;133795
4771;15.829;130989
4772;15.833;131532
4773;15.836;135720
4774;15.839;124122
4775;15.842;120533
4776;15.846;124796
4777;15.849;127193
4778;15.852;123085
4779;15.856;131961
4780;15.859;128288
4781;15.862;124417
4782;15.866;120091
4783;15.869;122018
4784;15.872;129414
4785;15.876;139333
4786;15.879;123398
4787;15.882;126279
4788;15.885;128572
4789;15.889;122789
4790;15.892;118212
4791;15.895;119412
4792;15.899;126216
4793;15.902;129364
4794;15.905;120759
4795;15.909;123619
4796;15.912;119714
4797;15.915;125647
4798;15.918;117353
4799;15.922;134593
4800;15.925;125567
4801;15.928;124014
4802;15.932;123070
4803;15.935;119417
4804;15.938;116478
4805;15.942;133898
4806;15.945;115879
4807;15.948;113349
4808;15.952;126273
4809;15.955;121604
4810;15.958;115860
4811;15.961;113415
4812;15.965;121458
4813;15.968;126516
4814;15.971;120252
4815;15.975;116977
4816;15.978;116995
4817;15.981;120854
4818;15.985;127859
4819;15.988;122459
4820;15.991;126906
4821;15.994;107225
4822;15.998;117176
4823;16.001;117800
4824;16.004;126134
4825;16.008;111863
4826;16.011;122721
4827;16.014;111870
4828;16.018;125182
4829;16.021;114742
4830;16.024;112741
4831;16.028;115625
4832;16.031;115144
4833;16.034;116302
4834;16.037;118864
4835;16.041;111874
4836;16.044;115695
4837;16.047;109147
4838;16.051;120867
4839;16.054;116216
4840;16.057;112589
4841;16.061;121016
4842;16.064;104977
4843;16.068;104370
4844;16.071;124804
4845;16.074;113202
4846;16.077;105059
4847;16.081;116603
4848;16.084;114862
4849;16.087;122385
4850;16.091;118222
4851;16.094;116288
4852;16.097;111720
4853;16.101;116193
4854;16.104;118814
4855;16.107;115322
4856;16.111;111098
4857;16.114;117348
4858;16.117;113511
4859;16.120;121737
4860;16.124;127232
4861;16.127;112902
4862;16.130;123508
4863;16.134;117156
4864;16.137;115321
4865;16.140;115833
4866;16.144;108647
4867;16.147;112806
4868;16.150;119887
4869;16.153;120648
4870;16.157;109966
4871;16.160;116259
4872;16.163;113720
4873;16.167;117377
4874;16.170;119720
4875;16.173;125473
4876;16.177;121755
4877;16.180;120478
4878;16.183;116105
4879;16.187;114022
4880;16.190;126557
4881;16.193;120634
4882;16.196;124652
4883;16.200;120412
4884;16.203;126001
4885;16.206;119186
4886;16.210;119467
4887;16.213;121691
4888;16.216;125465
4889;16.220;127967
4890;16.223;123339
4891;16.226;123333
4892;16.230;116814
4893;16.233;129061
4894;16.236;120257
4895;16.239;124376
4896;16.243;135730
4897;16.246;138720
4898;16.249;132569
4899;16.253;125997
4900;16.256;121931
4901;16.259;137718
4902;16.263;127665
4903;16.266;119536
4904;16.269;126848
4905;16.272;136876
4906;16.276;123680
4907;16.279;128619
4908;16.282;126986
4909;16.286;129271
4910;16.289;133266
4911;16.292;128831
4912;16.296;125840
4913;16.299;124565
4914;16.302;127208
4915;16.306;128354
4916;16.309;125315
4917;16.312;129469
4918;16.316;122665
4919;16.319;131780
4920;16.322;124947
4921;16.326;121431
4922;16.329;124070
4923;16.332;122337
4924;16.336;122987
4925;16.339;127389
4926;16.342;135817
4927;16.346;115916
4928;16.349;121775
4929;16.352;114777
4930;16.355;116932
4931;16.359;128275
4932;16.362;119755
4933;16.365;120468
4934;16.369;122424
4935;16.372;114474
4936;16.375;116659
4937;16.379;117073
4938;16.382;121761
4939;16.385;121434
4940;16.388;127104
4941;16.392;117074
4942;16.395;124550
4943;16.398;109276
4944;16.402;126269
4945;16.405;111777
4946;16.408;117663
4947;16.412;113638
4948;16.415;119623
4949;16.418;114026
4950;16.422;122901
4951;16.425;110610
4952;16.428;122701
4953;16.431;111199
4954;16.435;112941
4955;16.438;116995
4956;16.441;113905
4957;16.445;118232
4958;16.448;114638
4959;16.451;125420
4960;16.455;118862
4961;16.458;110210
4962;16.461;104897
4963;16.465;111806
4964;16.468;118778
4965;16.471;114108
4966;16.474;110740
4967;16.478;117525
4968;16.481;124751
4969;16.484;114942
4970;16.488;129811
4971;16.491;111733
4972;16.494;113730
4973;16.498;107342
4974;16.501;123312
4975;16.504;107171
4976;16.507;119075
4977;16.511;112955
4978;16.514;114647
4979;16.517;107291
4980;16.521;116337
4981;16.524;117858
4982;16.527;112552
4983;16.531;110290
4984;16.534;111391
4985;16.537;110943
4986;16.541;119712
4987;16.544;109770
4988;16.547;120705
4989;16.550;111754
4990;16.554;113042
4991;16.557;125209
4992;16.561;110178
4993;16.564;110000
4994;16.567;114918
4995;16.571;115370
4996;16.574;106742
4997;16.577;113250
4998;16.581;120753
4999;16.584;110364
5000;16.587;115996
5001;16.590;120804
5002;16.594;105609
5003;16.597;108128
5004;16.600;120894
5005;16.604;106938
5006;16.607;108122
5007;16.610;111148
5008;16.614;112248
5009;16.617;113473
5010;16.620;109601
5011;16.623;110683
5012;16.627;111411
5013;16.630;108055
5014;16.633;121859
5015;16.637;111080
5016;16.640;111976
5017;16.643;116622
5018;16.647;118275
5019;16.650;112254
5020;16.653;113453
5021;16.657;119757
5022;16.660;100583
5023;16.663;110819
5024;16.666;114268
5025;16.670;108667
5026;16.673;117857
5027;16.676;106606
5028;16.680;114145
5029;16.683;112879
5030;16.686;103321
5031;16.690;112494
5032;16.693;109853
5033;16.696;112295
5034;16.700;112866
5035;16.703;114008
5036;16.706;109825
5037;16.709;113816
5038;16.713;100885
5039;16.716;111702
5040;16.719;109277
5041;16.723;107568
5042;16.726;111000
5043;16.729;103148
5044;16.733;118401
5045;16.736;109202
5046;16.739;114356
5047;16.742;107840
5048;16.746;109381
5049;16.749;116403
5050;16.752;114644
5051;16.756;109946
5052;16.759;106563
5053;16.762;106546
5054;16.766;111589
5055;16.769;110062
5056;16.772;112021
5057;16.776;109895
5058;16.779;112718
5059;16.782;115460
5060;16.785;114337
5061;16.789;114888
5062;16.792;108999
5063;16.795;106018
5064;16.799;101014
5065;16.802;102872
5066;16.805;116008
5067;16.809;119316
5068;16.812;115441
5069;16.816;118713
5070;16.819;110834
5071;16.822;112094
5072;16.825;105221
5073;16.829;116578
5074;16.832;109515
5075;16.835;106352
5076;16.839;105662
5077;16.842;103595
5078;16.845;115209
5079;16.849;102231
5080;16.852;110230
5081;16.855;104579
5082;16.858;123118
5083;16.862;103633
5084;16.865;108492
5085;16.868;107555
5086;16.872;106783
5087;16.875;111690
5088;16.878;107286
5089;16.882;106125
5090;16.885;105925
5091;16.888;99223
5092;16.892;103076
5093;16.895;110909
5094;16.898;106502
5095;16.901;112991
5096;16.905;109165
5097;16.908;108276
5098;16.911;107415
5099;16.915;111491
5100;16.918;108372
5101;16.921;110993
5102;16.925;111378
5103;16.928;105147
5104;16.931;115442
5105;16.935;102063
5106;16.938;105016
5107;16.941;101963
5108;16.944;107426
5109;16.948;116255
5110;16.951;101609
5111;16.954;107431
5112;16.958;101895
5113;16.961;108699
5114;16.964;113362
5115;16.968;109919
5116;16.971;105862
5117;16.974;115835
5118;16.977;122398
5119;16.981;111958
5120;16.984;106407
5121;16.987;101272
5122;16.991;108068
5123;16.994;108285
5124;16.997;108206
5125;17.001;106221
5126;17.004;112111
5127;17.007;112979
5128;17.011;115508
5129;17.014;104810
5130;17.017;109687
5131;17.020;101741
5132;17.024;108831
5133;17.027;106751
5134;17.030;103469
5135;17.034;109471
5136;17.037;105966
5137;17.040;101680
5138;17.044;106817
5139;17.047;111032
5140;17.050;113455
5141;17.054;105252
5142;17.057;102687
5143;17.060;102975
5144;17.064;110765
5145;17.067;111468
5146;17.070;104669
5147;17.074;106318
5148;17.077;102020
5149;17.080;97103
5150;17.084;103095
5151;17.087;107627
5152;17.090;111432
5153;17.094;104547
5154;17.097;104818
5155;17.100;107395
5156;17.103;114408
5157;17.107;109579
5158;17.110;102104
5159;17.113;99860
5160;17.117;106487
5161;17.120;108255
5162;17.123;106626
5163;17.127;105600
5164;17.130;110379
5165;17.133;108613
5166;17.136;101229
5167;17.140;103046
5168;17.143;101365
5169;17.146;104482
5170;17.150;95312
5171;17.153;103267
5172;17.156;108411
5173;17.160;104966
5174;17.163;117030
5175;17.166;104429
5176;17.170;109491
5177;17.173;107868
5178;17.176;116294
5179;17.179;101943
5180;17.183;108490
5181;17.186;99980
5182;17.189;99000
5183;17.193;102569
5184;17.196;107372
5185;17.199;109645
5186;17.203;96074
5187;17.206;98288
5188;17.209;97753
5189;17.212;102456
5190;17.216;107268
5191;17.219;103459
5192;17.222;102884
5193;17.226;111170
5194;17.229;107492
5195;17.232;107784
5196;17.236;107056
5197;17.239;107564
5198;17.242;108256
5199;17.246;112488
5200;17.249;110587
5201;17.252;110985
5202;17.255;104624
5203;17.259;122332
5204;17.262;109232
5205;17.265;110764
5206;17.269;103045
5207;17.272;115067
5208;17.275;120055
5209;17.279;108988
5210;17.282;116563
5211;17.285;122656
5212;17.289;117065
5213;17.292;116094
5214;17.295;118213
5215;17.298;120740
5216;17.302;107550
5217;17.305;118524
5218;17.309;106724
5219;17.312;110267
5220;17.315;119553
5221;17.319;114931
5222;17.322;134616
5223;17.325;118173
5224;17.328;123936
5225;17.332;113302
5226;17.335;120764
5227;17.338;130634
5228;17.342;114396
5229;17.345;125522
5230;17.348;123930
5231;17.352;117498
5232;17.355;128428
5233;17.358;134291
5234;17.362;116128
5235;17.365;124388
5236;17.368;127766
5237;17.371;127542
5238;17.375;115176
5239;17.378;119567
5240;17.381;116862
5241;17.385;105233
5242;17.388;118821
5243;17.391;128716
5244;17.395;128347
5245;17.398;124593
5246;17.401;109368
5247;17.405;122898
5248;17.408;120738
5249;17.411;119171
5250;17.414;122179
5251;17.418;112738
5252;17.421;119881
5253;17.424;119296
5254;17.428;113966
5255;17.431;112709
5256;17.434;113154
5257;17.438;115941
5258;17.441;124077
5259;17.444;114358
5260;17.447;112278
5261;17.451;107991
5262;17.454;117469
5263;17.457;104389
5264;17.461;105021
5265;17.464;121732
5266;17.467;110797
5267;17.471;99784
5268;17.474;105814
5269;17.477;115760
5270;17.481;101680
5271;17.484;105278
5272;17.487;113505
5273;17.490;102416
5274;17.494;110529
5275;17.497;109172
5276;17.500;105464
5277;17.504;111436
5278;17.507;103501
5279;17.510;101733
5280;17.514;106033
5281;17.517;106499
5282;17.520;101413
5283;17.524;113844
5284;17.527;101240
5285;17.530;112482
5286;17.533;105776
5287;17.537;106903
5288;17.540;113036
5289;17.543;111375
5290;17.547;108462
5291;17.550;113458
5292;17.553;98204
5293;17.557;105123
5294;17.560;104763
5295;17.564;119854
5296;17.567;114893
5297;17.570;111336
5298;17.573;111911
5299;17.577;106283
5300;17.580;109200
5301;17.583;108076
5302;17.587;109474
5303;17.590;116939
5304;17.593;115299
5305;17.597;107691
5306;17.600;118377
5307;17.603;121802
5308;17.606;115784
5309;17.610;115025
5310;17.613;108866
5311;17.616;116405
5312;17.620;127496
5313;17.623;119262
5314;17.626;111772
5315;17.630;122922
5316;17.633;120711
5317;17.636;120664
5318;17.640;128994
5319;17.643;117413
5320;17.646;110691
5321;17.649;118261
5322;17.653;120127
5323;17.656;120490
5324;17.659;124959
5325;17.663;119597
5326;17.666;117888
5327;17.669;114977
5328;17.673;117020
5329;17.676;121412
5330;17.679;114281
5331;17.683;113554
5332;17.686;121739
5333;17.689;119718
5334;17.692;117890
5335;17.696;120669
5336;17.699;112749
5337;17.702;118391
5338;17.706;117701
5339;17.709;120537
5340;17.712;116326
5341;17.716;132139
5342;17.719;116985
5343;17.722;120939
5344;17.725;111646
5345;17.729;104581
5346;17.732;105225
5347;17.735;104155
5348;17.739;104985
5349;17.742;118117
5350;17.745;115476
5351;17.749;114317
5352;17.752;109925
5353;17.755;119873
5354;17.759;102039
5355;17.762;110113
5356;17.765;115195
5357;17.768;109346
5358;17.772;100550
5359;17.775;107107
5360;17.778;110600
5361;17.782;109299
5362;17.785;118861
5363;17.788;121265
5364;17.792;109839
5365;17.795;114854
5366;17.798;113494
5367;17.801;115171
5368;17.805;110079
5369;17.809;112974
5370;17.812;115877
5371;17.815;112630
5372;17.819;104497
5373;17.822;99539
5374;17.825;107134
5375;17.829;104292
5376;17.832;106262
5377;17.835;109598
5378;17.839;110153
5379;17.842;101921
5380;17.845;115061
5381;17.848;115500
5382;17.852;115340
5383;17.855;122261
5384;17.858;116939
5385;17.862;106993
5386;17.865;118304
5387;17.868;110778
5388;17.872;110217
5389;17.875;120122
5390;17.878;125906
5391;17.881;113080
5392;17.885;126515
5393;17.888;116005
5394;17.891;122923
5395;17.895;121188
5396;17.898;130628
5397;17.901;132124
5398;17.905;130078
5399;17.908;126483
5400;17.911;132594
5401;17.915;118659
5402;17.918;122602
5403;17.921;134706
5404;17.924;133328
5405;17.928;134486
5406;17.931;135036
5407;17.934;145429
5408;17.938;137987
5409;17.941;147293
5410;17.944;139181
5411;17.948;133861
5412;17.951;149286
5413;17.954;126460
5414;17.958;138963
5415;17.961;136435
5416;17.964;137822
5417;17.967;133821
5418;17.971;151446
5419;17.974;142609
5420;17.977;138540
5421;17.981;146402
5422;17.984;141692
5423;17.987;130834
5424;17.991;141974
5425;17.994;130496
5426;17.997;131595
5427;18.000;139375
5428;18.004;131718
5429;18.007;129693
5430;18.010;135622
5431;18.014;139849
5432;18.017;124497
5433;18.020;127698
5434;18.024;129505
5435;18.027;126179
5436;18.030;131455
5437;18.034;130547
5438;18.037;120782
5439;18.040;124673
5440;18.043;126916
5441;18.047;119164
5442;18.050;118571
5443;18.053;120552
5444;18.057;117267
5445;18.060;118882
5446;18.064;114958
5447;18.067;115012
5448;18.070;124220
5449;18.074;114067
5450;18.077;116238
5451;18.080;119747
5452;18.083;115938
5453;18.087;115671
5454;18.090;111416
5455;18.093;118958
5456;18.097;104829
5457;18.100;103684
5458;18.103;99055
5459;18.107;119877
5460;18.110;109677
5461;18.113;104558
5462;18.116;112578
5463;18.120;104716
5464;18.123;102851
5465;18.126;112395
5466;18.130;104179
5467;18.133;97245
5468;18.136;104829
5469;18.140;112304
5470;18.143;102752
5471;18.146;115593
5472;18.150;100289
5473;18.153;106170
5474;18.156;106860
5475;18.159;109952
5476;18.163;113177
5477;18.166;114524
5478;18.169;108508
5479;18.173;108367
5480;18.176;112943
5481;18.179;106248
5482;18.183;114723
5483;18.186;110420
5484;18.189;112794
5485;18.193;112126
5486;18.196;101666
5487;18.199;97213
5488;18.202;113763
5489;18.206;111665
5490;18.209;107201
5491;18.212;102849
5492;18.216;103393
5493;18.219;107500
5494;18.222;119397
5495;18.226;112362
5496;18.229;94648
5497;18.232;101728
5498;18.235;109693
5499;18.239;105629
5500;18.242;102948
5501;18.245;107085
5502;18.249;107606
5503;18.252;106386
5504;18.255;96585
5505;18.259;109551
5506;18.262;114118
5507;18.265;101342
5508;18.269;102187
5509;18.272;110154
5510;18.275;110223
5511;18.278;107485
5512;18.282;100964
5513;18.285;104110
5514;18.288;100334
5515;18.292;104766
5516;18.295;109651
5517;18.298;111330
5518;18.302;111910
5519;18.305;95534
5520;18.309;101138
5521;18.312;117942
5522;18.315;101618
5523;18.318;101851
5524;18.322;104820
5525;18.325;101052
5526;18.328;108507
5527;18.332;106991
5528;18.335;105118
5529;18.338;106093
5530;18.342;109562
5531;18.345;103849
5532;18.348;102260
5533;18.351;103954
5534;18.355;102238
5535;18.358;102368
5536;18.361;90509
5537;18.365;113821
5538;18.368;98614
5539;18.371;110090
5540;18.375;100847
5541;18.378;110066
5542;18.381;103823
5543;18.385;104591
5544;18.388;102993
5545;18.391;101804
5546;18.394;110884
5547;18.398;101668
5548;18.401;105430
5549;18.404;100771
5550;18.408;113563
5551;18.411;95943
5552;18.414;108006
5553;18.418;102254
5554;18.421;109781
5555;18.424;103959
5556;18.428;102971
5557;18.431;107499
5558;18.434;106340
5559;18.437;110796
5560;18.441;104195
5561;18.444;101877
5562;18.447;102402
5563;18.451;108412
5564;18.454;109548
5565;18.457;109478
5566;18.461;110531
5567;18.464;111790
5568;18.467;104223
5569;18.470;110708
5570;18.474;103151
5571;18.477;105194
5572;18.480;112933
5573;18.484;105998
5574;18.487;105446
5575;18.490;105275
5576;18.494;110474
5577;18.497;104054
5578;18.500;102514
5579;18.504;107122
5580;18.507;109384
5581;18.510;99856
5582;18.513;107973
5583;18.517;110429
5584;18.520;96805
5585;18.523;106904
5586;18.527;104620
5587;18.530;111585
5588;18.533;105094
5589;18.537;108118
5590;18.540;101003
5591;18.543;108669
5592;18.547;102909
5593;18.550;110674
5594;18.553;105920
5595;18.556;103175
5596;18.560;113256
5597;18.563;115985
5598;18.567;102225
5599;18.570;108577
5600;18.573;112403
5601;18.577;110822
5602;18.580;105985
5603;18.583;105940
5604;18.586;103918
5605;18.590;104429
5606;18.593;103010
5607;18.596;104760
5608;18.600;106134
5609;18.603;106276
5610;18.606;104747
5611;18.610;111294
5612;18.613;99459
5613;18.616;112322
5614;18.620;115926
5615;18.623;109525
5616;18.626;105006
5617;18.629;103324
5618;18.633;107582
5619;18.636;104335
5620;18.639;107323
5621;18.643;107754
5622;18.646;107628
5623;18.649;102469
5624;18.653;116258
5625;18.656;105921
5626;18.659;105516
5627;18.663;110337
5628;18.666;106890
5629;18.669;115174
5630;18.672;119826
5631;18.676;107861
5632;18.679;108723
5633;18.682;116409
5634;18.686;112033
5635;18.689;105927
5636;18.692;106406
5637;18.696;108100
5638;18.699;107476
5639;18.702;113106
5640;18.705;106996
5641;18.709;100431
5642;18.712;107234
5643;18.715;115612
5644;18.719;106086
5645;18.722;111954
5646;18.725;102673
5647;18.729;113677
5648;18.732;106225
5649;18.735;106429
5650;18.739;104812
5651;18.742;118745
5652;18.745;112505
5653;18.748;101695
5654;18.752;105334
5655;18.755;107344
5656;18.758;106172
5657;18.762;108786
5658;18.765;102267
5659;18.768;108081
5660;18.772;109381
5661;18.775;100804
5662;18.778;106930
5663;18.782;105684
5664;18.785;105933
5665;18.788;109033
5666;18.791;115481
5667;18.795;109359
5668;18.798;105116
5669;18.801;107435
5670;18.805;108840
5671;18.808;112502
5672;18.812;100181
5673;18.815;106648
5674;18.818;99337
5675;18.822;107170
5676;18.825;107809
5677;18.828;106113
5678;18.831;108437
5679;18.835;108949
5680;18.838;102065
5681;18.841;110513
5682;18.845;105726
5683;18.848;106035
5684;18.851;111311
5685;18.855;105842
5686;18.858;103711
5687;18.861;106500
5688;18.864;115546
5689;18.868;108774
5690;18.871;112431
5691;18.874;108877
5692;18.878;107771
5693;18.881;113156
5694;18.884;99558
5695;18.888;110681
5696;18.891;114026
5697;18.894;107806
5698;18.898;97626
5699;18.901;109256
5700;18.904;103440
5701;18.908;111529
5702;18.911;104286
5703;18.914;114757
5704;18.917;111613
5705;18.921;105800
5706;18.924;109632
5707;18.927;105544
5708;18.931;115656
5709;18.934;105007
5710;18.937;113513
5711;18.941;108362
5712;18.944;106962
5713;18.947;113617
5714;18.950;117081
5715;18.954;106313
5716;18.957;115076
5717;18.960;116190
5718;18.964;114244
5719;18.967;112345
5720;18.970;121632
5721;18.974;119994
5722;18.977;108615
5723;18.980;114407
5724;18.984;123456
5725;18.987;117208
5726;18.990;125353
5727;18.993;121711
5728;18.997;123867
5729;19.000;119733
5730;19.003;124040
5731;19.007;116162
5732;19.010;124145
5733;19.013;111358
5734;19.017;123511
5735;19.020;115297
5736;19.023;133020
5737;19.027;126475
5738;19.030;120468
5739;19.033;128156
5740;19.036;112778
5741;19.040;116989
5742;19.043;112000
5743;19.046;123729
5744;19.050;112090
5745;19.053;132857
5746;19.056;127799
5747;19.060;118033
5748;19.063;101624
5749;19.067;115964
5750;19.070;120533
5751;19.073;106147
5752;19.076;111096
5753;19.080;117743
5754;19.083;121564
5755;19.086;111940
5756;19.090;106794
5757;19.093;113389
5758;19.096;117403
5759;19.100;106766
5760;19.103;115109
5761;19.106;116821
5762;19.109;114131
5763;19.113;111893
5764;19.116;102258
5765;19.119;105952
5766;19.123;113494
5767;19.126;109757
5768;19.129;109773
5769;19.133;107426
5770;19.136;112515
5771;19.139;105084
5772;19.143;101307
5773;19.146;102182
5774;19.149;108196
5775;19.152;103075
5776;19.156;108197
5777;19.159;97751
5778;19.162;113415
5779;19.166;103010
5780;19.169;106970
5781;19.172;105979
5782;19.176;108860
5783;19.179;114966
5784;19.182;110671
5785;19.185;104474
5786;19.189;106739
5787;19.192;107658
5788;19.195;106243
5789;19.199;102034
5790;19.202;110280
5791;19.205;109924
5792;19.209;111163
5793;19.212;109492
5794;19.215;108626
5795;19.219;113267
5796;19.222;98630
5797;19.225;108961
5798;19.228;102512
5799;19.232;109069
5800;19.235;108240
5801;19.238;113013
5802;19.242;102523
5803;19.245;105885
5804;19.248;105040
5805;19.252;117153
5806;19.255;102534
5807;19.258;104287
5808;19.262;103925
5809;19.265;108698
5810;19.268;108026
5811;19.271;107395
5812;19.275;108843
5813;19.278;101969
5814;19.281;112408
5815;19.285;105044
5816;19.288;105396
5817;19.291;113799
5818;19.295;115082
5819;19.298;115192
5820;19.301;108207
5821;19.304;115363
5822;19.308;119396
5823;19.311;107998
5824;19.315;106574
5825;19.318;112110
5826;19.321;111419
5827;19.325;113123
5828;19.328;119987
5829;19.331;118942
5830;19.335;104429
5831;19.338;109679
5832;19.341;106962
5833;19.344;107385
5834;19.348;109099
5835;19.351;120487
5836;19.354;109143
5837;19.358;108476
5838;19.361;103969
5839;19.364;110246
5840;19.368;114397
5841;19.371;107466
5842;19.374;116939
5843;19.378;105308
5844;19.381;114047
5845;19.384;103403
5846;19.387;117304
5847;19.391;107836
5848;19.394;111149
5849;19.397;106872
5850;19.401;109532
5851;19.404;105914
5852;19.407;97152
5853;19.411;106912
5854;19.414;115558
5855;19.417;97879
5856;19.420;111193
5857;19.424;114250
5858;19.427;110712
5859;19.430;105268
5860;19.434;113215
5861;19.437;103562
5862;19.440;105559
5863;19.444;101005
5864;19.447;103613
5865;19.450;112995
5866;19.454;105611
5867;19.457;105516
5868;19.460;111448
5869;19.463;109254
5870;19.467;98230
5871;19.470;105497
5872;19.473;109604
5873;19.477;101006
5874;19.480;106175
5875;19.483;114056
5876;19.487;106766
5877;19.490;106925
5878;19.493;105059
5879;19.497;109562
5880;19.500;105547
5881;19.503;112615
5882;19.506;100315
5883;19.510;98467
5884;19.513;102761
5885;19.516;103209
5886;19.520;109995
5887;19.523;107239
5888;19.526;114785
5889;19.530;97635
5890;19.533;104767
5891;19.536;105654
5892;19.539;101706
5893;19.543;102149
5894;19.546;104656
5895;19.549;102419
5896;19.553;113180
5897;19.556;107828
5898;19.560;105836
5899;19.563;96886
5900;19.567;104879
5901;19.570;114710
5902;19.573;109468
5903;19.577;102665
5904;19.580;106210
5905;19.583;107940
5906;19.586;103598
5907;19.590;103783
5908;19.593;99516
5909;19.596;107417
5910;19.600;105084
5911;19.603;106371
5912;19.606;117321
5913;19.610;111625
5914;19.613;102004
5915;19.616;106616
5916;19.619;104506
5917;19.623;111825
5918;19.626;100332
5919;19.629;105932
5920;19.633;100558
5921;19.636;111886
5922;19.639;110315
5923;19.643;114267
5924;19.646;108022
5925;19.649;102569
5926;19.653;114231
5927;19.656;108786
5928;19.659;103519
5929;19.662;100133
5930;19.666;100402
5931;19.669;108447
5932;19.672;106293
5933;19.676;97458
5934;19.679;109512
5935;19.682;99718
5936;19.686;107394
5937;19.689;111429
5938;19.692;105716
5939;19.695;104992
5940;19.699;107944
5941;19.702;112315
5942;19.705;109338
5943;19.709;103094
5944;19.712;101534
5945;19.715;109862
5946;19.719;113173
5947;19.722;106437
5948;19.725;98606
5949;19.729;114060
5950;19.732;107803
5951;19.735;112964
5952;19.738;103518
5953;19.742;104142
5954;19.745;103133
5955;19.748;115236
5956;19.752;102635
5957;19.755;108956
5958;19.758;110706
5959;19.762;101201
5960;19.765;108168
5961;19.768;97331
5962;19.772;107972
5963;19.775;107185
5964;19.778;107341
5965;19.781;106610
5966;19.785;116239
5967;19.788;105135
5968;19.791;107491
5969;19.795;111456
5970;19.798;104874
5971;19.801;122317
5972;19.805;102184
5973;19.808;113212
5974;19.812;105834
5975;19.815;109258
5976;19.818;101376
5977;19.821;108816
5978;19.825;105392
5979;19.828;110504
5980;19.831;112922
5981;19.835;109281
5982;19.838;117276
5983;19.841;100829
5984;19.845;112891
5985;19.848;119620
5986;19.851;120701
5987;19.854;115806
5988;19.858;110108
5989;19.861;107016
5990;19.864;113761
5991;19.868;113709
5992;19.871;105790
5993;19.874;108451
5994;19.878;110475
5995;19.881;98679
5996;19.884;102228
5997;19.888;118821
5998;19.891;107555
5999;19.894;109247
6000;19.897;104388
6001;19.901;108634
6002;19.904;111620
6003;19.907;105810
6004;19.911;99509
6005;19.914;112158
6006;19.917;115168
6007;19.921;114533
6008;19.924;114397
6009;19.927;116098
6010;19.931;106575
6011;19.934;106725
6012;19.937;117606
6013;19.940;101483
6014;19.944;105135
6015;19.947;110182
6016;19.950;103763
6017;19.954;116086
6018;19.957;112932
6019;19.960;112706
6020;19.964;106728
6021;19.967;108197
6022;19.970;109156
6023;19.973;99844
6024;19.977;99320
6025;19.980;107574
6026;19.983;110246
6027;19.987;110328
6028;19.990;109605
6029;19.993;108413
6030;19.997;106527
6031;20.000;99074
6032;20.003;106113
6033;20.007;105565
6034;20.010;107446
6035;20.013;114250
6036;20.016;109303
6037;20.020;111835
6038;20.023;104728
6039;20.026;107787
6040;20.030;107031
6041;20.033;104513
6042;20.036;114062
6043;20.040;112241
6044;20.043;112628
6045;20.046;111516
6046;20.049;102594
6047;20.053;101571
6048;20.056;117725
6049;20.060;106520
6050;20.063;108678
6051;20.066;101534
6052;20.070;113588
6053;20.073;113704
6054;20.076;113884
6055;20.080;108049
6056;20.083;111040
6057;20.086;113182
6058;20.089;115923
6059;20.093;105012
6060;20.096;111632
6061;20.099;105288
6062;20.103;112652
6063;20.106;111649
6064;20.109;110459
6065;20.113;105886
6066;20.116;112049
6067;20.119;105197
6068;20.123;102098
6069;20.126;100566
6070;20.129;121168
6071;20.132;120414
6072;20.136;107485
6073;20.139;109352
6074;20.142;104561
6075;20.146;104941
6076;20.149;106664
6077;20.152;114658
6078;20.156;107945
6079;20.159;111319
6080;20.162;116638
6081;20.166;115951
6082;20.169;101670
6083;20.172;110485
6084;20.175;104806
6085;20.179;108604
6086;20.182;113395
6087;20.185;114550
6088;20.189;105077
6089;20.192;119459
6090;20.195;109020
6091;20.199;111807
6092;20.202;116531
6093;20.205;110212
6094;20.208;109478
6095;20.212;104515
6096;20.215;101999
6097;20.218;107290
6098;20.222;115497
6099;20.225;99769
6100;20.228;103925
6101;20.232;111122
6102;20.235;109350
6103;20.238;120031
6104;20.242;106344
6105;20.245;114529
6106;20.248;113289
6107;20.251;109939
6108;20.255;110553
6109;20.258;121629
6110;20.261;113567
6111;20.265;113170
6112;20.268;118105
6113;20.271;109581
6114;20.275;104449
6115;20.278;105929
6116;20.281;109669
6117;20.284;110421
6118;20.288;104877
6119;20.291;105360
6120;20.294;105189
6121;20.298;112320
6122;20.301;110884
6123;20.304;110590
6124;20.308;114808
6125;20.311;105968
6126;20.315;110617
6127;20.318;104203
6128;20.321;115102
6129;20.324;104581
6130;20.328;98768
6131;20.331;112779
6132;20.334;105437
6133;20.338;115658
6134;20.341;104967
6135;20.344;112756
6136;20.348;106747
6137;20.351;105092
6138;20.354;103676
6139;20.358;105080
6140;20.361;110177
6141;20.364;112501
6142;20.367;111836
6143;20.371;102265
6144;20.374;108180
6145;20.377;102434
6146;20.381;111645
6147;20.384;107928
6148;20.387;94286
6149;20.391;104093
6150;20.394;105313
6151;20.397;100192
6152;20.401;100892
6153;20.404;104048
6154;20.407;107369
6155;20.410;109254
6156;20.414;104387
6157;20.417;109665
6158;20.420;111018
6159;20.424;103541
6160;20.427;109375
6161;20.430;102338
6162;20.434;106115
6163;20.437;97843
6164;20.440;101100
6165;20.443;111588
6166;20.447;100163
6167;20.450;103979
6168;20.453;101115
6169;20.457;113889
6170;20.460;113718
6171;20.463;102026
6172;20.467;110782
6173;20.470;103724
6174;20.473;110643
6175;20.477;101681
6176;20.480;107287
6177;20.483;104461
6178;20.486;112089
6179;20.490;105429
6180;20.493;107247
6181;20.496;100768
6182;20.500;105758
6183;20.503;105881
6184;20.506;101766
6185;20.510;108980
6186;20.513;105287
6187;20.516;104859
6188;20.519;108161
6189;20.523;109953
6190;20.526;115032
6191;20.529;115533
6192;20.533;108434
6193;20.536;102289
6194;20.539;119246
6195;20.543;111590
6196;20.546;123030
6197;20.549;97055
6198;20.553;113830
6199;20.556;99277
6200;20.559;122249
6201;20.563;116378
6202;20.566;106636
6203;20.569;108300
6204;20.573;106288
6205;20.576;111105
6206;20.579;103336
6207;20.583;117894
6208;20.586;116477
6209;20.589;99820
6210;20.593;110555
6211;20.596;110398
6212;20.599;108532
6213;20.602;105020
6214;20.606;117790
6215;20.609;104614
6216;20.612;115805
6217;20.616;106753
6218;20.619;109433
6219;20.622;106232
6220;20.626;103467
6221;20.629;111725
6222;20.632;115218
6223;20.636;113969
6224;20.639;106390
6225;20.642;115874
6226;20.645;105784
6227;20.649;113242
6228;20.652;108047
6229;20.655;111623
6230;20.659;112403
6231;20.662;111151
6232;20.665;104306
6233;20.669;108417
6234;20.672;112772
6235;20.675;102733
6236;20.678;111074
6237;20.682;108794
6238;20.685;105888
6239;20.688;106708
6240;20.692;100650
6241;20.695;100769
6242;20.698;108780
6243;20.702;110204
6244;20.705;98926
6245;20.708;109816
6246;20.712;119142
6247;20.715;104097
6248;20.718;109647
6249;20.721;102297
6250;20.725;108585
6251;20.728;103125
6252;20.731;109216
6253;20.735;108389
6254;20.738;114415
6255;20.741;98536
6256;20.745;103363
6257;20.748;105131
6258;20.751;104478
6259;20.755;101237
6260;20.758;111286
6261;20.761;100745
6262;20.764;99308
6263;20.768;100882
6264;20.771;102444
6265;20.774;102457
6266;20.778;105624
6267;20.781;104635
6268;20.784;102128
6269;20.788;117014
6270;20.791;112206
6271;20.794;105275
6272;20.797;109493
6273;20.801;108448
6274;20.804;100851
6275;20.808;101798
6276;20.811;109853
6277;20.814;101575
6278;20.818;105110
6279;20.821;114300
6280;20.824;106698
6281;20.828;106355
6282;20.831;117214
6283;20.834;109332
6284;20.837;111183
6285;20.841;117539
6286;20.844;113082
6287;20.847;108636
6288;20.851;109719
6289;20.854;97863
6290;20.857;114016
6291;20.861;103905
6292;20.864;120030
6293;20.867;111897
6294;20.871;114749
6295;20.874;108157
6296;20.877;117166
6297;20.880;114834
6298;20.884;110434
6299;20.887;100112
6300;20.890;105143
6301;20.894;108468
6302;20.897;119608
6303;20.900;96928
6304;20.904;110591
6305;20.907;114795
6306;20.910;114483
6307;20.913;103604
6308;20.917;113268
6309;20.920;106951
6310;20.923;107494
6311;20.927;121291
6312;20.930;122848
6313;20.933;117720
6314;20.937;115586
6315;20.940;111176
6316;20.943;110168
6317;20.947;119935
6318;20.950;113251
6319;20.953;117433
6320;20.956;108635
6321;20.960;111165
6322;20.963;122354
6323;20.966;116188
6324;20.970;118077
6325;20.973;122889
6326;20.976;118344
6327;20.980;121811
6328;20.983;121308
6329;20.986;117452
6330;20.990;123806
6331;20.993;114828
6332;20.996;119459
6333;20.999;113907
6334;21.003;120099
6335;21.006;117281
6336;21.009;125562
6337;21.013;119620
6338;21.016;119662
6339;21.019;126786
6340;21.023;109282
6341;21.026;122094
6342;21.029;124041
6343;21.032;125771
6344;21.036;115394
6345;21.039;121391
6346;21.042;124034
6347;21.046;120208
6348;21.049;113483
6349;21.052;129439
6350;21.056;133371
6351;21.060;133351
6352;21.063;120270
6353;21.066;119566
6354;21.070;124817
6355;21.073;120380
6356;21.076;129386
6357;21.079;127732
6358;21.083;121157
6359;21.086;126629
6360;21.089;122112
6361;21.093;123360
6362;21.096;128372
6363;21.099;121457
6364;21.103;124774
6365;21.106;126118
6366;21.109;127176
6367;21.112;127911
6368;21.116;124787
6369;21.119;123141
6370;21.122;127011
6371;21.126;136369
6372;21.129;133205
6373;21.132;132084
6374;21.136;123971
6375;21.139;118349
6376;21.142;142428
6377;21.146;124440
6378;21.149;134953
6379;21.152;125296
6380;21.155;126836
6381;21.159;132182
6382;21.162;127878
6383;21.165;124945
6384;21.169;124561
6385;21.172;133207
6386;21.175;127567
6387;21.179;133845
6388;21.182;114959
6389;21.185;121381
6390;21.188;123178
6391;21.192;123272
6392;21.195;115839
6393;21.198;115450
6394;21.202;126371
6395;21.205;115852
6396;21.208;113142
6397;21.212;126006
6398;21.215;117290
6399;21.218;114029
6400;21.222;117067
6401;21.225;113100
6402;21.228;108778
6403;21.231;115511
6404;21.235;116224
6405;21.238;121046
6406;21.241;115232
6407;21.245;103842
6408;21.248;119297
6409;21.251;114125
6410;21.255;112474
6411;21.258;119887
6412;21.261;106423
6413;21.265;108953
6414;21.268;104753
6415;21.271;101804
6416;21.274;109246
6417;21.278;104682
6418;21.281;105588
6419;21.284;111841
6420;21.288;106128
6421;21.291;99757
6422;21.294;112971
6423;21.298;104953
6424;21.301;106860
6425;21.304;99976
6426;21.307;98818
6427;21.311;99718
6428;21.314;105410
6429;21.318;99089
6430;21.321;100207
6431;21.324;101640
6432;21.328;110998
6433;21.331;97749
6434;21.334;109232
6435;21.338;106800
6436;21.341;104095
6437;21.344;109303
6438;21.347;104459
6439;21.351;107152
6440;21.354;104820
6441;21.357;103874
6442;21.361;105012
6443;21.364;105022
6444;21.367;105406
6445;21.371;106315
6446;21.374;112253
6447;21.377;112226
6448;21.381;104866
6449;21.384;99657
6450;21.387;97584
6451;21.390;106426
6452;21.394;103116
6453;21.397;114212
6454;21.400;108553
6455;21.404;107936
6456;21.407;105679
6457;21.410;105018
6458;21.414;110524
6459;21.417;105725
6460;21.420;101375
6461;21.423;109248
6462;21.427;104005
6463;21.430;101010
6464;21.433;106363
6465;21.437;109184
6466;21.440;104398
6467;21.443;102263
6468;21.447;103608
6469;21.450;98384
6470;21.453;108792
6471;21.457;94112
6472;21.460;97845
6473;21.463;108697
6474;21.466;106581
6475;21.470;106975
6476;21.473;108044
6477;21.476;112221
6478;21.480;109259
6479;21.483;106057
6480;21.486;96084
6481;21.490;106368
6482;21.493;97812
6483;21.496;110508
6484;21.500;112125
6485;21.503;111222
6486;21.506;101550
6487;21.509;105487
6488;21.513;104315
6489;21.516;108788
6490;21.519;104215
6491;21.523;97961
6492;21.526;96823
6493;21.529;103069
6494;21.533;103451
6495;21.536;110852
6496;21.539;105026
6497;21.542;106665
6498;21.546;106832
6499;21.549;96855
6500;21.552;109873
6501;21.556;114453
6502;21.559;105487
6503;21.563;105894
6504;21.566;106822
6505;21.569;103446
6506;21.573;103958
6507;21.576;105353
6508;21.579;103977
6509;21.582;104466
6510;21.586;100348
6511;21.589;105598
6512;21.592;106779
6513;21.596;108245
6514;21.599;96481
6515;21.602;104948
6516;21.606;102240
6517;21.609;108397
6518;21.612;105960
6519;21.616;102772
6520;21.619;96974
6521;21.622;102881
6522;21.625;106141
6523;21.629;102383
6524;21.632;104991
6525;21.635;109865
6526;21.639;100767
6527;21.642;102238
6528;21.645;111017
6529;21.649;103702
6530;21.652;109330
6531;21.655;116644
6532;21.659;107573
6533;21.662;101400
6534;21.665;109749
6535;21.668;110589
6536;21.672;101486
6537;21.675;96400
6538;21.678;109914
6539;21.682;103507
6540;21.685;105132
6541;21.688;101455
6542;21.692;102366
6543;21.695;107168
6544;21.698;116473
6545;21.701;105972
6546;21.705;107030
6547;21.708;106399
6548;21.711;99836
6549;21.715;96850
6550;21.718;101579
6551;21.721;97890
6552;21.725;107371
6553;21.728;111082
6554;21.731;99669
6555;21.735;102542
6556;21.738;105387
6557;21.741;98769
6558;21.744;106149
6559;21.748;100984
6560;21.751;102647
6561;21.754;105380
6562;21.758;107512
6563;21.761;98799
6564;21.764;106382
6565;21.768;106598
6566;21.771;105590
6567;21.774;106412
6568;21.777;107344
6569;21.781;112470
6570;21.784;113123
6571;21.787;106468
6572;21.791;96456
6573;21.794;102930
6574;21.797;112551
6575;21.801;101425
6576;21.804;112697
6577;21.808;103661
6578;21.811;111250
6579;21.814;105545
6580;21.817;105310
6581;21.821;99937
6582;21.824;105510
6583;21.827;108626
6584;21.831;88173
6585;21.834;110417
6586;21.837;104963
6587;21.841;100885
6588;21.844;98024
6589;21.847;101011
6590;21.851;105830
6591;21.854;102275
6592;21.857;110889
6593;21.860;105663
6594;21.864;104656
6595;21.867;106382
6596;21.870;107033
6597;21.874;109451
6598;21.877;110647
6599;21.880;114816
6600;21.884;104137
6601;21.887;105534
6602;21.890;104835
6603;21.894;110898
6604;21.897;112604
6605;21.900;109973
6606;21.903;107063
6607;21.907;112761
6608;21.910;112850
6609;21.913;104965
6610;21.917;112732
6611;21.920;109010
6612;21.923;110894
6613;21.927;117690
6614;21.930;119541
6615;21.933;120043
6616;21.936;115875
6617;21.940;123049
6618;21.943;107226
6619;21.946;120126
6620;21.950;119860
6621;21.953;118890
6622;21.956;123204
6623;21.960;120426
6624;21.963;110356
6625;21.966;113096
6626;21.970;122611
6627;21.973;120765
6628;21.976;127328
6629;21.979;128659
6630;21.983;123566
6631;21.986;112776
6632;21.989;126110
6633;21.993;110962
6634;21.996;124469
6635;21.999;118880
6636;22.003;121669
6637;22.006;127082
6638;22.009;122747
6639;22.012;129169
6640;22.016;122684
6641;22.019;117758
6642;22.022;128872
6643;22.026;116336
6644;22.029;129908
6645;22.032;115295
6646;22.036;118135
6647;22.039;120922
6648;22.042;114273
6649;22.046;119884
6650;22.049;122012
6651;22.052;123893
6652;22.055;117989
6653;22.059;119091
6654;22.062;121277
6655;22.066;121022
6656;22.069;125460
6657;22.072;123025
6658;22.076;111635
6659;22.079;113068
6660;22.082;111696
6661;22.086;112814
6662;22.089;114709
6663;22.092;114752
6664;22.095;119680
6665;22.099;107661
6666;22.102;105282
6667;22.105;111344
6668;22.109;113122
6669;22.112;115614
6670;22.115;114718
6671;22.119;110010
6672;22.122;104806
6673;22.125;117469
6674;22.129;110973
6675;22.132;119059
6676;22.135;110665
6677;22.138;103071
6678;22.142;113163
6679;22.145;113016
6680;22.148;118933
6681;22.152;108505
6682;22.155;118167
6683;22.158;104085
6684;22.162;108352
6685;22.165;103837
6686;22.168;117018
6687;22.171;116046
6688;22.175;105852
6689;22.178;110995
6690;22.181;103381
6691;22.185;107793
6692;22.188;117124
6693;22.191;113611
6694;22.195;115319
6695;22.198;111989
6696;22.201;107425
6697;22.205;111486
6698;22.208;108375
6699;22.211;108450
6700;22.214;104985
6701;22.218;108584
6702;22.221;111796
6703;22.224;110088
6704;22.228;98834
6705;22.231;101203
6706;22.234;114281
6707;22.238;102118
6708;22.241;109729
6709;22.244;95506
6710;22.247;104043
6711;22.251;104714
6712;22.254;100410
6713;22.257;104501
6714;22.261;112459
6715;22.264;109174
6716;22.267;96479
6717;22.271;103441
6718;22.274;104868
6719;22.277;105249
6720;22.281;102943
6721;22.284;105823
6722;22.287;98027
6723;22.290;103854
6724;22.294;103581
6725;22.297;100583
6726;22.300;104309
6727;22.304;106090
6728;22.307;110171
6729;22.311;108213
6730;22.314;102814
6731;22.317;101804
6732;22.321;116858
6733;22.324;104873
6734;22.327;105003
6735;22.330;93497
6736;22.334;113126
6737;22.337;103830
6738;22.340;102206
6739;22.344;97305
6740;22.347;100117
6741;22.350;102051
6742;22.354;108612
6743;22.357;99749
6744;22.360;98947
6745;22.364;107592
6746;22.367;109270
6747;22.370;99320
6748;22.373;107764
6749;22.377;105066
6750;22.380;109846
6751;22.383;112256
6752;22.387;97337
6753;22.390;108985
6754;22.393;111159
6755;22.397;106546
6756;22.400;114289
6757;22.403;104471
6758;22.406;109814
6759;22.410;109146
6760;22.413;116248
6761;22.416;97033
6762;22.420;105995
6763;22.423;103946
6764;22.426;117296
6765;22.430;100255
6766;22.433;101332
6767;22.436;104940
6768;22.440;107187
6769;22.443;112880
6770;22.446;112141
6771;22.449;108413
6772;22.453;110082
6773;22.456;116997
6774;22.459;108669
6775;22.463;115771
6776;22.466;109470
6777;22.469;111767
6778;22.473;100752
6779;22.476;109277
6780;22.479;107782
6781;22.483;111423
6782;22.486;118470
6783;22.489;116807
6784;22.492;106455
6785;22.496;111115
6786;22.499;98754
6787;22.502;109537
6788;22.506;105729
6789;22.509;102195
6790;22.512;99405
6791;22.516;96330
6792;22.519;104375
6793;22.522;107107
6794;22.525;112244
6795;22.529;102187
6796;22.532;114150
6797;22.535;94538
6798;22.539;105041
6799;22.542;103355
6800;22.545;102598
6801;22.549;106563
6802;22.552;104498
6803;22.555;111289
6804;22.559;109185
6805;22.562;98235
6806;22.565;106550
6807;22.569;112723
6808;22.572;102887
6809;22.575;109832
6810;22.579;106661
6811;22.582;109162
6812;22.585;104937
6813;22.589;105012
6814;22.592;103887
6815;22.595;103037
6816;22.599;99566
6817;22.602;112607
6818;22.605;112926
6819;22.608;111353
6820;22.612;100119
6821;22.615;108775
6822;22.618;102296
6823;22.622;100271
6824;22.625;108177
6825;22.628;104149
6826;22.632;109580
6827;22.635;102088
6828;22.638;102778
6829;22.641;101915
6830;22.645;108702
6831;22.648;108403
6832;22.651;107884
6833;22.655;114120
6834;22.658;100965
6835;22.661;110001
6836;22.665;105505
6837;22.668;106203
6838;22.671;105477
6839;22.675;99057
6840;22.678;111955
6841;22.681;106553
6842;22.685;114232
6843;22.688;110498
6844;22.691;105257
6845;22.694;105091
6846;22.698;99188
6847;22.701;109297
6848;22.704;110604
6849;22.708;99559
6850;22.711;109557
6851;22.714;98291
6852;22.718;105451
6853;22.721;100243
6854;22.724;103884
6855;22.727;100953
6856;22.731;114624
6857;22.734;107315
6858;22.737;106688
6859;22.741;101991
6860;22.744;109868
6861;22.747;98181
6862;22.751;112195
6863;22.754;114459
6864;22.757;105344
6865;22.761;109551
6866;22.764;116669
6867;22.767;106248
6868;22.770;109093
6869;22.774;102676
6870;22.777;95752
6871;22.780;106066
6872;22.784;101423
6873;22.787;102520
6874;22.790;101464
6875;22.794;109285
6876;22.797;107896
6877;22.800;99904
6878;22.804;105397
6879;22.807;104117
6880;22.810;110798
6881;22.814;100522
6882;22.817;111788
6883;22.820;107938
6884;22.824;98237
6885;22.827;99896
6886;22.830;116012
6887;22.834;103093
6888;22.837;118050
6889;22.840;104691
6890;22.844;109580
6891;22.847;107692
6892;22.850;108497
6893;22.853;106507
6894;22.857;111264
6895;22.860;110733
6896;22.863;115573
6897;22.867;116805
6898;22.870;109442
6899;22.873;116249
6900;22.877;112991
6901;22.880;121375
6902;22.883;107181
6903;22.886;113478
6904;22.890;111947
6905;22.893;113252
6906;22.896;106709
6907;22.900;113432
6908;22.903;111730
6909;22.906;115839
6910;22.910;115959
6911;22.913;110465
6912;22.916;111292
6913;22.920;115817
6914;22.923;118453
6915;22.926;109523
6916;22.929;117249
6917;22.933;110791
6918;22.936;112499
6919;22.939;115973
6920;22.943;113408
6921;22.946;119749
6922;22.949;123416
6923;22.953;116734
6924;22.956;120169
6925;22.959;110988
6926;22.962;114144
6927;22.966;112166
6928;22.969;122230
6929;22.972;123074
6930;22.976;110175
6931;22.979;115408
6932;22.982;106773
6933;22.986;114780
6934;22.989;118002
6935;22.992;113034
6936;22.996;110241
6937;22.999;116084
6938;23.002;105000
6939;23.005;111705
6940;23.009;112800
6941;23.012;116302
6942;23.015;107957
6943;23.019;112622
6944;23.022;106009
6945;23.025;106098
6946;23.029;117624
6947;23.032;103972
6948;23.035;105172
6949;23.039;106933
6950;23.042;114353
6951;23.045;107224
6952;23.048;109846
6953;23.052;105727
6954;23.055;106846
6955;23.059;111032
6956;23.062;115374
6957;23.065;105633
6958;23.069;101680
6959;23.072;111603
6960;23.075;110028
6961;23.079;105431
6962;23.082;109419
6963;23.085;111090
6964;23.088;110693
6965;23.092;117330
6966;23.095;101667
6967;23.098;113177
6968;23.102;106666
6969;23.105;109908
6970;23.108;112571
6971;23.112;103686
6972;23.115;107717
6973;23.118;107019
6974;23.121;105350
6975;23.125;106895
6976;23.128;99349
6977;23.131;105671
6978;23.135;111093
6979;23.138;105492
6980;23.141;109617
6981;23.145;109991
6982;23.148;106074
6983;23.151;109328
6984;23.155;96501
6985;23.158;106163
6986;23.161;103581
6987;23.164;98143
6988;23.168;105829
6989;23.171;112400
6990;23.174;99752
6991;23.178;112600
6992;23.181;100099
6993;23.184;109066
6994;23.188;104677
6995;23.191;107416
6996;23.194;105228
6997;23.197;96524
6998;23.201;104496
6999;23.204;104705
7000;23.207;100776
7001;23.211;105302
7002;23.214;98859
7003;23.217;96424
7004;23.221;108648
7005;23.224;108451
7006;23.227;94118
7007;23.231;101987
7008;23.234;102449
7009;23.237;101583
7010;23.240;96828
7011;23.244;94629
7012;23.247;100977
7013;23.250;100952
7014;23.254;107119
7015;23.257;102849
7016;23.260;109181
7017;23.264;101692
7018;23.267;102477
7019;23.270;105620
7020;23.274;105445
7021;23.277;104001
7022;23.280;99707
7023;23.283;105061
7024;23.287;98320
7025;23.290;98988
7026;23.293;99192
7027;23.297;102494
7028;23.300;100469
7029;23.303;103140
7030;23.307;102442
7031;23.310;113340
7032;23.314;99748
7033;23.317;103426
7034;23.320;100745
7035;23.323;105452
7036;23.327;101548
7037;23.330;100767
7038;23.333;102055
7039;23.337;98500
7040;23.340;113896
7041;23.343;101511
7042;23.347;110915
7043;23.350;96332
7044;23.353;97400
7045;23.356;105411
7046;23.360;104875
7047;23.363;107937
7048;23.366;106913
7049;23.370;102299
7050;23.373;104121
7051;23.376;100824
7052;23.380;103057
7053;23.383;108537
7054;23.386;95539
7055;23.390;105847
7056;23.393;101694
7057;23.396;99541
7058;23.399;100821
7059;23.403;106477
7060;23.406;99034
7061;23.409;100017
7062;23.413;112780
7063;23.416;99006
7064;23.419;115803
7065;23.423;102674
7066;23.426;101559
7067;23.429;102513
7068;23.433;109730
7069;23.436;109364
7070;23.439;99756
7071;23.442;105492
7072;23.446;102744
7073;23.449;110868
7074;23.452;105965
7075;23.456;113733
7076;23.459;99798
7077;23.462;115367
7078;23.466;101357
7079;23.469;100003
7080;23.472;96909
7081;23.475;108040
7082;23.479;100335
7083;23.482;92781
7084;23.485;105650
7085;23.489;104172
7086;23.492;108411
7087;23.495;109493
7088;23.499;108364
7089;23.502;111478
7090;23.505;110283
7091;23.509;112958
7092;23.512;98647
7093;23.515;112643
7094;23.518;117587
7095;23.522;117507
7096;23.525;105370
7097;23.528;112029
7098;23.532;108283
7099;23.535;107508
7100;23.538;114076
7101;23.542;102825
7102;23.545;112142
7103;23.548;109078
7104;23.551;110725
7105;23.555;100910
7106;23.558;113324
7107;23.562;104471
7108;23.565;111711
7109;23.568;110552
7110;23.572;106759
7111;23.575;108628
7112;23.578;110573
7113;23.582;105399
7114;23.585;107070
7115;23.588;103248
7116;23.591;107641
7117;23.595;109181
7118;23.598;113469
7119;23.601;120939
7120;23.605;105010
7121;23.608;104636
7122;23.611;103092
7123;23.615;115599
7124;23.618;100614
7125;23.621;113258
7126;23.625;99658
7127;23.628;101012
7128;23.631;108474
7129;23.634;101894
7130;23.638;103649
7131;23.641;114219
7132;23.644;112360
7133;23.648;101186
7134;23.651;100496
7135;23.654;106469
7136;23.658;102860
7137;23.661;109958
7138;23.664;106791
7139;23.668;101997
7140;23.671;113243
7141;23.674;106087
7142;23.677;105990
7143;23.681;93741
7144;23.684;101708
7145;23.687;99224
7146;23.691;106839
7147;23.694;114390
7148;23.697;103145
7149;23.701;107521
7150;23.704;112205
7151;23.707;112186
7152;23.710;101424
7153;23.714;105151
7154;23.717;102971
7155;23.720;109613
7156;23.724;107511
7157;23.727;106785
7158;23.730;100248
7159;23.734;104494
7160;23.737;100521
7161;23.740;101778
7162;23.744;109672
7163;23.747;102487
7164;23.750;112663
7165;23.753;103742
7166;23.757;106980
7167;23.760;109814
7168;23.763;100717
7169;23.767;99473
7170;23.770;105553
7171;23.773;108121
7172;23.777;104109
7173;23.780;101419
7174;23.783;114130
7175;23.786;111841
7176;23.790;106258
7177;23.793;110003
7178;23.796;114400
7179;23.800;104564
7180;23.803;113422
7181;23.806;108542
7182;23.810;112166
7183;23.813;109402
7184;23.817;104991
7185;23.820;109827
7186;23.823;108139
7187;23.826;110452
7188;23.830;105204
7189;23.833;107163
7190;23.836;115301
7191;23.840;104785
7192;23.843;112113
7193;23.846;102621
7194;23.850;111863
7195;23.853;113950
7196;23.856;99440
7197;23.860;100843
7198;23.863;101844
7199;23.866;113556
7200;23.869;115969
7201;23.873;106058
7202;23.876;107908
7203;23.879;105218
7204;23.883;109442
7205;23.886;109922
7206;23.889;104603
7207;23.893;114869
7208;23.896;99181
7209;23.899;107941
7210;23.903;105731
7211;23.906;115976
7212;23.909;100877
7213;23.912;107353
7214;23.916;105729
7215;23.919;103819
7216;23.922;111459
7217;23.926;100998
7218;23.929;105558
7219;23.932;112541
7220;23.936;106361
7221;23.939;94908
7222;23.942;100023
7223;23.945;108904
7224;23.949;96039
7225;23.952;107277
7226;23.955;105250
7227;23.959;88384
7228;23.962;112074
7229;23.965;105245
7230;23.969;111799
7231;23.972;98027
7232;23.975;100959
7233;23.979;105357
7234;23.982;104148
7235;23.985;112509
7236;23.988;105972
7237;23.992;106319
7238;23.995;106976
7239;23.998;102711
7240;24.002;110943
7241;24.005;96513
7242;24.008;109004
7243;24.012;102293
7244;24.015;103412
7245;24.018;109004
7246;24.022;106739
7247;24.025;106391
7248;24.028;101528
7249;24.031;98702
7250;24.035;105471
7251;24.038;101071
7252;24.041;104712
7253;24.045;110866
7254;24.048;104471
7255;24.051;103869
7256;24.055;106314
7257;24.058;105434
7258;24.062;100357
7259;24.065;109119
7260;24.068;101968
7261;24.071;105117
7262;24.075;106859
7263;24.078;108542
7264;24.081;114052
7265;24.085;105464
7266;24.088;102677
7267;24.091;110872
7268;24.095;98094
7269;24.098;105400
7270;24.101;107079
7271;24.104;100094
7272;24.108;98774
7273;24.111;103027
7274;24.114;105311
7275;24.118;100431
7276;24.121;109653
7277;24.124;101309
7278;24.128;100948
7279;24.131;100043
7280;24.134;102821
7281;24.138;108369
7282;24.141;96101
7283;24.144;104946
7284;24.147;109252
7285;24.151;100965
7286;24.154;104205
7287;24.157;108647
7288;24.161;109617
7289;24.164;112945
7290;24.167;108072
7291;24.171;102804
7292;24.174;106285
7293;24.177;103032
7294;24.180;102287
7295;24.184;97483
7296;24.187;101473
7297;24.190;107910
7298;24.194;102324
7299;24.197;111641
7300;24.200;101891
7301;24.204;104491
7302;24.207;96379
7303;24.210;103188
7304;24.214;97141
7305;24.217;95989
7306;24.220;106758
7307;24.223;101252
7308;24.227;100934
7309;24.230;107920
7310;24.233;106306
7311;24.237;102793
7312;24.240;96020
7313;24.243;109137
7314;24.247;97401
7315;24.250;96151
7316;24.253;95047
7317;24.257;108471
7318;24.260;93658
7319;24.263;93660
7320;24.266;102931
7321;24.270;103366
7322;24.273;111268
7323;24.276;104816
7324;24.280;102727
7325;24.283;104681
7326;24.286;111672
7327;24.290;106576
7328;24.293;110415
7329;24.296;107778
7330;24.299;102145
7331;24.303;104831
7332;24.306;93765
7333;24.310;112372
7334;24.313;102307
7335;24.316;104248
7336;24.320;103290
7337;24.323;100162
7338;24.326;109390
7339;24.330;96353
7340;24.333;97536
7341;24.336;109290
7342;24.339;92357
7343;24.343;101894
7344;24.346;110464
7345;24.349;102170
7346;24.353;106310
7347;24.356;108378
7348;24.359;108967
7349;24.363;107492
7350;24.366;99050
7351;24.369;100870
7352;24.373;103521
7353;24.376;104110
7354;24.379;105507
7355;24.382;104813
7356;24.386;94882
7357;24.389;99465
7358;24.392;99358
7359;24.396;99068
7360;24.399;113930
7361;24.402;104471
7362;24.406;99645
7363;24.409;106523
7364;24.412;101697
7365;24.415;102082
7366;24.419;103065
7367;24.422;110459
7368;24.425;96879
7369;24.429;100714
7370;24.432;103190
7371;24.435;104483
7372;24.439;99726
7373;24.442;98280
7374;24.445;103467
7375;24.449;102090
7376;24.452;105846
7377;24.455;109763
7378;24.458;101600
7379;24.462;105548
7380;24.465;97109
7381;24.468;99493
7382;24.472;105228
7383;24.475;109340
7384;24.478;102398
7385;24.482;107749
7386;24.485;111104
7387;24.488;101386
7388;24.492;102541
7389;24.495;101820
7390;24.498;112637
7391;24.501;112110
7392;24.505;107787
7393;24.508;100157
7394;24.511;95689
7395;24.515;103030
7396;24.518;108771
7397;24.521;108920
7398;24.525;104479
7399;24.528;115316
7400;24.531;105104
7401;24.534;102299
7402;24.538;109245
7403;24.541;115953
7404;24.544;107202
7405;24.548;108572
7406;24.551;112076
7407;24.554;110537
7408;24.558;105702
7409;24.561;111883
7410;24.565;106863
7411;24.568;107717
7412;24.571;112222
7413;24.574;123279
7414;24.578;118994
7415;24.581;109412
7416;24.584;119425
7417;24.588;114781
7418;24.591;120766
7419;24.594;134120
7420;24.598;117374
7421;24.601;109986
7422;24.604;130502
7423;24.608;122935
7424;24.611;122050
7425;24.614;125737
7426;24.617;125648
7427;24.621;119973
7428;24.624;120209
7429;24.627;120947
7430;24.631;130700
7431;24.634;129075
7432;24.637;116113
7433;24.641;127596
7434;24.644;127742
7435;24.647;129748
7436;24.651;119338
7437;24.654;125986
7438;24.657;121399
7439;24.660;114064
7440;24.664;130080
7441;24.667;127476
7442;24.670;113039
7443;24.674;122666
7444;24.677;123202
7445;24.680;107712
7446;24.684;112619
7447;24.687;111477
7448;24.690;114507
7449;24.693;118960
7450;24.697;109708
7451;24.700;111407
7452;24.703;110757
7453;24.707;103262
7454;24.710;104905
7455;24.713;116790
7456;24.717;116842
7457;24.720;119901
7458;24.723;104599
7459;24.727;106842
7460;24.730;102006
7461;24.733;111958
7462;24.736;118872
7463;24.740;105197
7464;24.743;106871
7465;24.746;105119
7466;24.750;117924
7467;24.753;109337
7468;24.756;108137
7469;24.760;108674
7470;24.763;113954
7471;24.766;104137
7472;24.769;108511
7473;24.773;107917
7474;24.776;106475
7475;24.779;105394
7476;24.783;115504
7477;24.786;102175
7478;24.789;115346
7479;24.793;109318
7480;24.796;104677
7481;24.799;98885
7482;24.803;106001
7483;24.806;107806
7484;24.809;109522
7485;24.813;100759
7486;24.816;104794
7487;24.819;98711
7488;24.823;96586
7489;24.826;103849
7490;24.829;111278
7491;24.833;106037
7492;24.836;103688
7493;24.839;110385
7494;24.843;97201
7495;24.846;100895
7496;24.849;103210
7497;24.852;104423
7498;24.856;102927
7499;24.859;108049
7500;24.862;100449
7501;24.866;109850
7502;24.869;104495
7503;24.872;101017
7504;24.876;106495
7505;24.879;103092
7506;24.882;110378
7507;24.886;108521
7508;24.889;103013
7509;24.892;104821
7510;24.895;103532
7511;24.899;101918
7512;24.902;109433
7513;24.905;113562
7514;24.909;101757
7515;24.912;111985
7516;24.915;109917
7517;24.919;104183
7518;24.922;106650
7519;24.925;106672
7520;24.928;112867
7521;24.932;116279
7522;24.935;114429
7523;24.938;105787
7524;24.942;109244
7525;24.945;112717
7526;24.948;103514
7527;24.952;110610
7528;24.955;103846
7529;24.958;118274
7530;24.962;107872
7531;24.965;110219
7532;24.968;107656
7533;24.971;108326
7534;24.975;104716
7535;24.978;107999
7536;24.981;107007
7537;24.985;110516
7538;24.988;101133
7539;24.991;111160
7540;24.995;109880
7541;24.998;105647
7542;25.001;109307
7543;25.004;104865
7544;25.008;112094
7545;25.011;105330
7546;25.014;112842
7547;25.018;111338
7548;25.021;93116
7549;25.024;112932
7550;25.028;107745
7551;25.031;100746
7552;25.034;111242
7553;25.038;115798
7554;25.041;106358
7555;25.044;111202
7556;25.047;106881
7557;25.051;102712
7558;25.054;113264
7559;25.058;110673
7560;25.061;99834
7561;25.064;111582
7562;25.068;108885
7563;25.071;93509
7564;25.074;105901
7565;25.078;102447
7566;25.081;113392
7567;25.084;109058
7568;25.087;104151
7569;25.091;107008
7570;25.094;95666
7571;25.097;106442
7572;25.101;108738
7573;25.104;110280
7574;25.107;108007
7575;25.111;105378
7576;25.114;107219
7577;25.117;100501
7578;25.121;105991
7579;25.124;105464
7580;25.127;102633
7581;25.130;106811
7582;25.134;95466
7583;25.137;108951
7584;25.140;110554
7585;25.144;101972
7586;25.147;101495
7587;25.150;103281
7588;25.154;107759
7589;25.157;104251
7590;25.160;106585
7591;25.163;109645
7592;25.167;99034
7593;25.170;108503
7594;25.173;104226
7595;25.177;101526
7596;25.180;101292
7597;25.183;94930
7598;25.187;98538
7599;25.190;101125
7600;25.193;112056
7601;25.197;106895
7602;25.200;106001
7603;25.203;111790
7604;25.206;104572
7605;25.210;98557
7606;25.213;98413
7607;25.216;104385
7608;25.220;96319
7609;25.223;105218
7610;25.226;105480
7611;25.230;107507
7612;25.233;110228
7613;25.236;103984
7614;25.240;98500
7615;25.243;105364
7616;25.246;98221
7617;25.249;101152
7618;25.253;108461
7619;25.256;99059
7620;25.259;106484
7621;25.263;107752
7622;25.266;102780
7623;25.269;105049
7624;25.273;104926
7625;25.276;98190
7626;25.279;92749
7627;25.282;104105
7628;25.286;100609
7629;25.289;104439
7630;25.292;105292
7631;25.296;107147
7632;25.299;105275
7633;25.302;103052
7634;25.306;107927
7635;25.309;107789
7636;25.313;96188
7637;25.316;101779
7638;25.319;106098
7639;25.322;103583
7640;25.326;106173
7641;25.329;104538
7642;25.332;108633
7643;25.336;103215
7644;25.339;96792
7645;25.342;104774
7646;25.346;104524
7647;25.349;100599
7648;25.352;100818
7649;25.356;106880
7650;25.359;104598
7651;25.362;105101
7652;25.365;106116
7653;25.369;99050
7654;25.372;107826
7655;25.375;99407
7656;25.379;100142
7657;25.382;103991
7658;25.385;96901
7659;25.389;104373
7660;25.392;102783
7661;25.395;102099
7662;25.399;109392
7663;25.402;99204
7664;25.405;106439
7665;25.408;97662
7666;25.412;111523
7667;25.415;101525
7668;25.418;106965
7669;25.422;106289
7670;25.425;111000
7671;25.428;109013
7672;25.432;107262
7673;25.435;105630
7674;25.438;108517
7675;25.442;99968
7676;25.445;97269
7677;25.448;100781
7678;25.451;97633
7679;25.455;103980
7680;25.458;103133
7681;25.461;99644
7682;25.465;98382
7683;25.468;96616
7684;25.471;96567
7685;25.475;99455
7686;25.478;103377
7687;25.481;103938
7688;25.485;104271
7689;25.488;100829
7690;25.491;99370
7691;25.494;109733
7692;25.498;100528
7693;25.501;101751
7694;25.504;105161
7695;25.508;103411
7696;25.511;105058
7697;25.514;104822
7698;25.518;105702
7699;25.521;102733
7700;25.524;110328
7701;25.527;105812
7702;25.531;100419
7703;25.534;105071
7704;25.537;100903
7705;25.541;108232
7706;25.544;97569
7707;25.547;100563
7708;25.551;103423
7709;25.554;102974
7710;25.557;89173
7711;25.561;106120
7712;25.564;104734
7713;25.567;104791
7714;25.571;104456
7715;25.574;104028
7716;25.577;103823
7717;25.581;98349
7718;25.584;103685
7719;25.587;108508
7720;25.591;99576
7721;25.594;100319
7722;25.597;110240
7723;25.601;98467
7724;25.604;101137
7725;25.607;100978
7726;25.610;105173
7727;25.614;98832
7728;25.617;101222
7729;25.620;99605
7730;25.624;107670
7731;25.627;108935
7732;25.630;100891
7733;25.634;104997
7734;25.637;105041
7735;25.640;107232
7736;25.643;94676
7737;25.647;115223
7738;25.650;103710
7739;25.653;101413
7740;25.657;101296
7741;25.660;105163
7742;25.663;99031
7743;25.667;106081
7744;25.670;97512
7745;25.673;99097
7746;25.677;97136
7747;25.680;103201
7748;25.683;102020
7749;25.686;101138
7750;25.690;104758
7751;25.693;100103
7752;25.696;98437
7753;25.700;112118
7754;25.703;107096
7755;25.706;96288
7756;25.710;100924
7757;25.713;105542
7758;25.716;103233
7759;25.720;102385
7760;25.723;107535
7761;25.726;110282
7762;25.729;110558
7763;25.733;107706
7764;25.736;100513
7765;25.739;102708
7766;25.743;106230
7767;25.746;105188
7768;25.749;100040
7769;25.753;112617
7770;25.756;102900
7771;25.759;104321
7772;25.762;101535
7773;25.766;107289
7774;25.769;92841
7775;25.772;105388
7776;25.776;111809
7777;25.779;101067
7778;25.782;92613
7779;25.786;103781
7780;25.789;106620
7781;25.792;103424
7782;25.796;103906
7783;25.799;106535
7784;25.802;110426
7785;25.805;100073
7786;25.809;103740
7787;25.812;96671
7788;25.816;97121
7789;25.819;106315
7790;25.822;94788
7791;25.826;98681
7792;25.829;105480
7793;25.832;109724
7794;25.836;102152
7795;25.839;103776
7796;25.842;97979
7797;25.845;99054
7798;25.849;106018
7799;25.852;104414
7800;25.855;110018
7801;25.859;103339
7802;25.862;99076
7803;25.865;104651
7804;25.869;108835
7805;25.872;102743
7806;25.875;109567
7807;25.878;110242
7808;25.882;113486
7809;25.885;105185
7810;25.888;98482
7811;25.892;99639
7812;25.895;105063
7813;25.898;102118
7814;25.902;102597
7815;25.905;99071
7816;25.908;107438
7817;25.912;104094
7818;25.915;108888
7819;25.918;95601
7820;25.921;101232
7821;25.925;109653
7822;25.928;103894
7823;25.931;101903
7824;25.935;100629
7825;25.938;106895
7826;25.941;104730
7827;25.945;101915
7828;25.948;107361
7829;25.951;104835
7830;25.955;102733
7831;25.958;109603
7832;25.961;102456
7833;25.964;103598
7834;25.968;99003
7835;25.971;113495
7836;25.974;102232
7837;25.978;96454
7838;25.981;106407
7839;25.984;99628
7840;25.988;105146
7841;25.991;105284
7842;25.994;109514
7843;25.997;98223
7844;26.001;104930
7845;26.004;98479
7846;26.007;108567
7847;26.011;93435
7848;26.014;110552
7849;26.017;112904
7850;26.021;101256
7851;26.024;109651
7852;26.027;96069
7853;26.031;105395
7854;26.034;102718
7855;26.037;102912
7856;26.040;108878
7857;26.044;99305
7858;26.047;99760
7859;26.050;102744
7860;26.054;91945
7861;26.057;108908
7862;26.061;98653
7863;26.064;104620
7864;26.067;106024
7865;26.071;109194
7866;26.074;100782
7867;26.077;106189
7868;26.080;98647
7869;26.084;108353
7870;26.087;104706
7871;26.090;99854
7872;26.094;102991
7873;26.097;97237
7874;26.100;109309
7875;26.104;99570
7876;26.107;105242
7877;26.110;102743
7878;26.113;94934
7879;26.117;102568
7880;26.120;103233
7881;26.123;102472
7882;26.127;99434
7883;26.130;110189
7884;26.133;106099
7885;26.137;101476
7886;26.140;95959
7887;26.143;97634
7888;26.147;103800
7889;26.150;99928
7890;26.153;105330
7891;26.156;100997
7892;26.160;95024
7893;26.163;104597
7894;26.166;105957
7895;26.170;105376
7896;26.173;101605
7897;26.176;100466
7898;26.180;100011
7899;26.183;106256
7900;26.186;108461
7901;26.190;100488
7902;26.193;107570
7903;26.196;97395
7904;26.199;96492
7905;26.203;107750
7906;26.206;102431
7907;26.209;105598
7908;26.213;109064
7909;26.216;106253
7910;26.219;108270
7911;26.223;104234
7912;26.226;107859
7913;26.229;103329
7914;26.232;97548
7915;26.236;113553
7916;26.239;98704
7917;26.242;113955
7918;26.246;96977
7919;26.249;100651
7920;26.252;98590
7921;26.256;106192
7922;26.259;114592
7923;26.262;97124
7924;26.266;100443
7925;26.269;100398
7926;26.272;100361
7927;26.275;108938
7928;26.279;101330
7929;26.282;104635
7930;26.285;107219
7931;26.289;104586
7932;26.292;103609
7933;26.295;101320
7934;26.299;103224
7935;26.302;102809
7936;26.305;106711
7937;26.309;110690
7938;26.312;104738
7939;26.315;100466
7940;26.319;98085
7941;26.322;108230
7942;26.325;110615
7943;26.329;106282
7944;26.332;107643
7945;26.335;100393
7946;26.339;103984
7947;26.342;107590
7948;26.345;105286
7949;26.349;96886
7950;26.352;101967
7951;26.355;100407
7952;26.358;105206
7953;26.362;102404
7954;26.365;104398
7955;26.368;104942
7956;26.372;107845
7957;26.375;102568
7958;26.378;102901
7959;26.382;103517
7960;26.385;108661
7961;26.388;104003
7962;26.391;101038
7963;26.395;101804
7964;26.398;99139
7965;26.401;95445
7966;26.405;89081
7967;26.408;107603
7968;26.411;97031
7969;26.415;89593
7970;26.418;104739
7971;26.421;103804
7972;26.425;97602
7973;26.428;111503
7974;26.431;105792
7975;26.434;104546
7976;26.438;104031
7977;26.441;99588
7978;26.444;103497
7979;26.448;102945
7980;26.451;99571
7981;26.454;102295
7982;26.458;104566
7983;26.461;94203
7984;26.464;103415
7985;26.467;109122
7986;26.471;100039
7987;26.474;99927
7988;26.477;104130
7989;26.481;101918
7990;26.484;103113
7991;26.487;102418
7992;26.491;108345
7993;26.494;97150
7994;26.497;104136
7995;26.501;107869
7996;26.504;103892
7997;26.507;105699
7998;26.510;98524
7999;26.514;93307
8000;26.517;99363
8001;26.520;98832
8002;26.524;109986
8003;26.527;107169
8004;26.530;98634
8005;26.534;101865
8006;26.537;103570
8007;26.540;102399
8008;26.544;102928
8009;26.547;99039
8010;26.550;96970
8011;26.553;103515
8012;26.557;109979
8013;26.561;101180
8014;26.564;105417
8015;26.567;107061
8016;26.571;99973
8017;26.574;105926
8018;26.577;99047
8019;26.581;99178
8020;26.584;100394
8021;26.587;95080
8022;26.590;96117
8023;26.594;104118
8024;26.597;101522
8025;26.600;104093
8026;26.604;101479
8027;26.607;100740
8028;26.610;102264
8029;26.614;97294
8030;26.617;99088
8031;26.620;100799
8032;26.624;108343
8033;26.627;98813
8034;26.630;101219
8035;26.633;103405
8036;26.637;102092
8037;26.640;103707
8038;26.643;108987
8039;26.647;102319
8040;26.650;107651
8041;26.653;102906
8042;26.657;101091
8043;26.660;99138
8044;26.663;100662
8045;26.666;102589
8046;26.670;107738
8047;26.673;102134
8048;26.676;101632
8049;26.680;100044
8050;26.683;100345
8051;26.686;106871
8052;26.690;102539
8053;26.693;101218
8054;26.696;99515
8055;26.700;106956
8056;26.703;103817
8057;26.706;100293
8058;26.709;100329
8059;26.713;93315
8060;26.716;96508
8061;26.719;108639
8062;26.723;99626
8063;26.726;105907
8064;26.729;96331
8065;26.733;99549
8066;26.736;93626
8067;26.739;99503
8068;26.742;97860
8069;26.746;105031
8070;26.749;105874
8071;26.752;104386
8072;26.756;100686
8073;26.759;105743
8074;26.762;102175
8075;26.766;101830
8076;26.769;105691
8077;26.772;102077
8078;26.776;110771
8079;26.779;98113
8080;26.782;102084
8081;26.785;93166
8082;26.789;102815
8083;26.792;101355
8084;26.795;101438
8085;26.799;103801
8086;26.802;97912
8087;26.805;102327
8088;26.809;103085
8089;26.812;102189
8090;26.816;112302
8091;26.819;95938
8092;26.822;108884
8093;26.825;92340
8094;26.829;100238
8095;26.832;100968
8096;26.835;98532
8097;26.839;104521
8098;26.842;104816
8099;26.845;105555
8100;26.849;105101
8101;26.852;98873
8102;26.855;108519
8103;26.859;111120
8104;26.862;107726
8105;26.865;108015
8106;26.868;101079
8107;26.872;103657
8108;26.875;101575
8109;26.878;111639
8110;26.882;106401
8111;26.885;102922
8112;26.888;97068
8113;26.892;91883
8114;26.895;97988
8115;26.898;101276
8116;26.901;105174
8117;26.905;105503
8118;26.908;100062
8119;26.911;99304
8120;26.915;102693
8121;26.918;113026
8122;26.921;103023
8123;26.925;103183
8124;26.928;107148
8125;26.931;101926
8126;26.935;111051
8127;26.938;110162
8128;26.941;102624
8129;26.944;113392
8130;26.948;100599
8131;26.951;101432
8132;26.954;96710
8133;26.958;99664
8134;26.961;94241
8135;26.964;105715
8136;26.968;107716
8137;26.971;100997
8138;26.974;108418
8139;26.977;104033
8140;26.981;100412
8141;26.984;108969
8142;26.987;99824
8143;26.991;98131
8144;26.994;102945
8145;26.997;107952
8146;27.001;111112
8147;27.004;104813
8148;27.007;103180
8149;27.011;112460
8150;27.014;111379
8151;27.017;91011
8152;27.020;106756
8153;27.024;108159
8154;27.027;99730
8155;27.030;99920
8156;27.034;99578
8157;27.037;95522
8158;27.040;103367
8159;27.044;112126
8160;27.047;101130
8161;27.050;99576
8162;27.054;101997
8163;27.057;104427
8164;27.060;100422
8165;27.064;101145
8166;27.067;101885
8167;27.070;99057
8168;27.074;100389
8169;27.077;103493
8170;27.080;97624
8171;27.084;93860
8172;27.087;98282
8173;27.090;104028
8174;27.094;110028
8175;27.097;112216
8176;27.100;109187
8177;27.103;106222
8178;27.107;105214
8179;27.110;109368
8180;27.113;101736
8181;27.117;109678
8182;27.120;99312
8183;27.123;104576
8184;27.127;101489
8185;27.130;100450
8186;27.133;105382
8187;27.136;102007
8188;27.140;106374
8189;27.143;103262
8190;27.146;102871
8191;27.150;102364
8192;27.153;110333
8193;27.156;100628
8194;27.160;110822
8195;27.163;104556
8196;27.166;99845
8197;27.170;102408
8198;27.173;111210
8199;27.176;103413
8200;27.179;98356
8201;27.183;105766
8202;27.186;101224
8203;27.189;106537
8204;27.193;109155
8205;27.196;103056
8206;27.199;100310
8207;27.203;102107
8208;27.206;101195
8209;27.209;101864
8210;27.213;106031
8211;27.216;98146
8212;27.219;101096
8213;27.222;104342
8214;27.226;109483
8215;27.229;103546
8216;27.232;107714
8217;27.236;107343
8218;27.239;96683
8219;27.242;99261
8220;27.246;113752
8221;27.249;99523
8222;27.252;106387
8223;27.255;110427
8224;27.259;104913
8225;27.262;110670
8226;27.265;95066
8227;27.269;101414
8228;27.272;101378
8229;27.275;100860
8230;27.279;103044
8231;27.282;101393
8232;27.285;100390
8233;27.289;105600
8234;27.292;103649
8235;27.295;103652
8236;27.298;97041
8237;27.302;110462
8238;27.305;104547
8239;27.309;99739
8240;27.312;103704
8241;27.316;99840
8242;27.319;102471
8243;27.322;93592
8244;27.325;95012
8245;27.329;112479
8246;27.332;104868
8247;27.335;93588
8248;27.339;109804
8249;27.342;101276
8250;27.345;99755
8251;27.349;92108
8252;27.352;101781
8253;27.355;101993
8254;27.358;107258
8255;27.362;103699
8256;27.365;103993
8257;27.368;107888
8258;27.372;114723
8259;27.375;108797
8260;27.378;102061
8261;27.382;106379
8262;27.385;106899
8263;27.388;101033
8264;27.392;97535
8265;27.395;104309
8266;27.398;99086
8267;27.401;105210
8268;27.405;107641
8269;27.408;92616
8270;27.411;100319
8271;27.415;110198
8272;27.418;99444
8273;27.421;106499
8274;27.425;99099
8275;27.428;99943
8276;27.431;101206
8277;27.435;104076
8278;27.438;104645
8279;27.441;107268
8280;27.444;99629
8281;27.448;111763
8282;27.451;106707
8283;27.454;103246
8284;27.458;110325
8285;27.461;96792
8286;27.464;104490
8287;27.468;101278
8288;27.471;95427
8289;27.474;106867
8290;27.477;102664
8291;27.481;100490
8292;27.484;107670
8293;27.487;102974
8294;27.491;103322
8295;27.494;101862
8296;27.497;118255
8297;27.501;106764
8298;27.504;105703
8299;27.507;100867
8300;27.511;105307
8301;27.514;99601
8302;27.517;103603
8303;27.520;101768
8304;27.524;95944
8305;27.527;99382
8306;27.530;112137
8307;27.534;105402
8308;27.537;100167
8309;27.540;98085
8310;27.544;101170
8311;27.547;98168
8312;27.550;106158
8313;27.553;100056
8314;27.557;102998
8315;27.560;105945
8316;27.564;104778
8317;27.567;108727
8318;27.570;97609
8319;27.574;100186
8320;27.577;108038
8321;27.580;94637
8322;27.584;102984
8323;27.587;100449
8324;27.590;101204
8325;27.593;95726
8326;27.597;102924
8327;27.600;97455
8328;27.603;100102
8329;27.607;94839
8330;27.610;101351
8331;27.613;108134
8332;27.617;96272
8333;27.620;104227
8334;27.623;101555
8335;27.627;111780
8336;27.630;103604
8337;27.633;97683
8338;27.636;99548
8339;27.640;98736
8340;27.643;97600
8341;27.646;105075
8342;27.650;101627
8343;27.653;99207
8344;27.656;104406
8345;27.660;111510
8346;27.663;109766
8347;27.666;103425
8348;27.670;112765
8349;27.673;105012
8350;27.676;105402
8351;27.679;110223
8352;27.683;99703
8353;27.686;107709
8354;27.689;96986
8355;27.693;101463
8356;27.696;103910
8357;27.699;96030
8358;27.703;109451
8359;27.706;100761
8360;27.709;102571
8361;27.712;109372
8362;27.716;99405
8363;27.719;105033
8364;27.722;108478
8365;27.726;100459
8366;27.729;94029
8367;27.732;101820
8368;27.736;97114
8369;27.739;98970
8370;27.742;105796
8371;27.746;100358
8372;27.749;109161
8373;27.752;102467
8374;27.755;99429
8375;27.759;106985
8376;27.762;103550
8377;27.765;105129
8378;27.769;100405
8379;27.772;98563
8380;27.775;101844
8381;27.779;101358
8382;27.782;97145
8383;27.785;103695
8384;27.788;95316
8385;27.792;100128
8386;27.795;98166
8387;27.798;98561
8388;27.802;97323
8389;27.805;109439
8390;27.808;109027
8391;27.812;102638
8392;27.815;106385
8393;27.819;103072
8394;27.822;102032
8395;27.825;109124
8396;27.828;98334
8397;27.832;106175
8398;27.835;96963
8399;27.838;101085
8400;27.842;109457
8401;27.845;105299
8402;27.848;103658
8403;27.852;97698
8404;27.855;103072
8405;27.858;104236
8406;27.862;104589
8407;27.865;103781
8408;27.868;102226
8409;27.871;97070
8410;27.875;104242
8411;27.878;102521
8412;27.881;100251
8413;27.885;106083
8414;27.888;98731
8415;27.891;98697
8416;27.895;94973
8417;27.898;98218
8418;27.901;93758
8419;27.905;93984
8420;27.908;102228
8421;27.911;100444
8422;27.914;103890
8423;27.918;104346
8424;27.921;104283
8425;27.924;103036
8426;27.928;102998
8427;27.931;113470
8428;27.934;107303
8429;27.938;98841
8430;27.941;107364
8431;27.944;108844
8432;27.947;102351
8433;27.951;98158
8434;27.954;107121
8435;27.957;95739
8436;27.961;100258
8437;27.964;105472
8438;27.967;100686
8439;27.971;104453
8440;27.974;100129
8441;27.977;103182
8442;27.981;101798
8443;27.984;106063
8444;27.987;106435
8445;27.990;92949
8446;27.994;102052
8447;27.997;101330
8448;28.000;104925
8449;28.004;101327
8450;28.007;104796
8451;28.010;97051
8452;28.014;108859
8453;28.017;103765
8454;28.020;92474
8455;28.024;103777
8456;28.027;101315
8457;28.030;104492
8458;28.033;108197
8459;28.037;105141
8460;28.040;98503
8461;28.043;98666
8462;28.047;103374
8463;28.050;101174
8464;28.053;100600
8465;28.057;98125
8466;28.060;103281
8467;28.064;104638
8468;28.067;100397
8469;28.070;103266
8470;28.073;105148
8471;28.077;104419
8472;28.080;105951
8473;28.083;110122
8474;28.087;94848
8475;28.090;105082
8476;28.093;106272
8477;28.097;113706
8478;28.100;98792
8479;28.103;107153
8480;28.106;98616
8481;28.110;108853
8482;28.113;108554
8483;28.116;101695
8484;28.120;93493
8485;28.123;97940
8486;28.126;97104
8487;28.130;109766
8488;28.133;95340
8489;28.136;106036
8490;28.140;97657
8491;28.143;104032
8492;28.146;110329
8493;28.149;108110
8494;28.153;98270
8495;28.156;105258
8496;28.159;101302
8497;28.163;95613
8498;28.166;105866
8499;28.169;105893
8500;28.173;103695
8501;28.176;106293
8502;28.179;108755
8503;28.182;98102
8504;28.186;108763
8505;28.189;103492
8506;28.192;103359
8507;28.196;110328
8508;28.199;90835
8509;28.202;101108
8510;28.206;108386
8511;28.209;98996
8512;28.212;110161
8513;28.216;105556
8514;28.219;104779
8515;28.222;97899
8516;28.225;96909
8517;28.229;103242
8518;28.232;102104
8519;28.235;100780
8520;28.239;102344
8521;28.242;103934
8522;28.245;105750
8523;28.249;101206
8524;28.252;97703
8525;28.255;97953
8526;28.259;108465
8527;28.262;99511
8528;28.265;96965
8529;28.268;106651
8530;28.272;101722
8531;28.275;94388
8532;28.278;107880
8533;28.282;110382
8534;28.285;103424
8535;28.288;99391
8536;28.292;97471
8537;28.295;100685
8538;28.298;97023
8539;28.301;109507
8540;28.305;102814
8541;28.308;103295
8542;28.312;112042
8543;28.315;106832
8544;28.318;108395
8545;28.322;104123
8546;28.325;101043
8547;28.328;102438
8548;28.332;113460
8549;28.335;111007
8550;28.338;95551
8551;28.341;100058
8552;28.345;101814
8553;28.348;97516
8554;28.351;105021
8555;28.355;106489
8556;28.358;103435
8557;28.361;98504
8558;28.365;102864
8559;28.368;104428
8560;28.371;100965
8561;28.375;97768
8562;28.378;106636
8563;28.381;104822
8564;28.384;108702
8565;28.388;103093
8566;28.391;103449
8567;28.394;102183
8568;28.398;103944
8569;28.401;112462
8570;28.404;98981
8571;28.408;99339
8572;28.411;110199
8573;28.414;112726
8574;28.417;104163
8575;28.421;107866
8576;28.424;112804
8577;28.427;101533
8578;28.431;100688
8579;28.434;101265
8580;28.437;113945
8581;28.441;104380
8582;28.444;108550
8583;28.447;105829
8584;28.451;93914
8585;28.454;104376
8586;28.457;97198
8587;28.460;104804
8588;28.464;105388
8589;28.467;103040
8590;28.470;109359
8591;28.474;106435
8592;28.477;101682
8593;28.480;107959
8594;28.484;97662
8595;28.487;96436
8596;28.490;104873
8597;28.494;101214
8598;28.497;106349
8599;28.500;106435
8600;28.503;106387
8601;28.507;108538
8602;28.510;100404
8603;28.513;96612
8604;28.517;107771
8605;28.520;108660
8606;28.523;98871
8607;28.527;103925
8608;28.530;105688
8609;28.533;107890
8610;28.536;110694
8611;28.540;102399
8612;28.543;102168
8613;28.546;94676
8614;28.550;102921
8615;28.553;104431
8616;28.556;108377
8617;28.560;98678
8618;28.563;105633
8619;28.567;99935
8620;28.570;106316
8621;28.573;94342
8622;28.576;100949
8623;28.580;102142
8624;28.583;103741
8625;28.586;107266
8626;28.590;101387
8627;28.593;102225
8628;28.596;100245
8629;28.600;102619
8630;28.603;102706
8631;28.606;105011
8632;28.610;106575
8633;28.613;94852
8634;28.616;95892
8635;28.619;116716
8636;28.623;106641
8637;28.626;100555
8638;28.629;101571
8639;28.633;98360
8640;28.636;102149
8641;28.639;94459
8642;28.643;99011
8643;28.646;106736
8644;28.649;104438
8645;28.653;105622
8646;28.656;103539
8647;28.659;111969
8648;28.662;103853
8649;28.666;99049
8650;28.669;105858
8651;28.672;104683
8652;28.676;94585
8653;28.679;99610
8654;28.682;107689
8655;28.686;108390
8656;28.689;98453
8657;28.692;96846
8658;28.695;106756
8659;28.699;108084
8660;28.702;108412
8661;28.705;113570
8662;28.709;99721
8663;28.712;102819
8664;28.715;105261
8665;28.719;104612
8666;28.722;114517
8667;28.725;105297
8668;28.729;86338
8669;28.732;105031
8670;28.735;105980
8671;28.738;104607
8672;28.742;107878
8673;28.745;103941
8674;28.748;102196
8675;28.752;95114
8676;28.755;98031
8677;28.758;108905
8678;28.762;101375
8679;28.765;93488
8680;28.768;104714
8681;28.771;98504
8682;28.775;95944
8683;28.778;105449
8684;28.781;101059
8685;28.785;101036
8686;28.788;103808
8687;28.791;101764
8688;28.795;107207
8689;28.798;104540
8690;28.801;106536
8691;28.805;95397
8692;28.808;107258
8693;28.811;115334
8694;28.815;98625
8695;28.818;103712
8696;28.821;108259
8697;28.825;99567
8698;28.828;100376
8699;28.831;102248
8700;28.835;98567
8701;28.838;104849
8702;28.841;107608
8703;28.845;110245
8704;28.848;99027
8705;28.851;96106
8706;28.854;97384
8707;28.858;110936
8708;28.861;99484
8709;28.864;106603
8710;28.868;106554
8711;28.871;98708
8712;28.874;104693
8713;28.878;104846
8714;28.881;99599
8715;28.884;98775
8716;28.888;108890
8717;28.891;96433
8718;28.894;109341
8719;28.897;100865
8720;28.901;110473
8721;28.904;104363
8722;28.907;99886
8723;28.911;101068
8724;28.914;100848
8725;28.917;104315
8726;28.921;102079
8727;28.924;95839
8728;28.927;93430
8729;28.930;107499
8730;28.934;100868
8731;28.937;103263
8732;28.940;106622
8733;28.944;112579
8734;28.947;107746
8735;28.950;103428
8736;28.954;104808
8737;28.957;108501
8738;28.960;98656
8739;28.964;98134
8740;28.967;105517
8741;28.970;104146
8742;28.973;98486
8743;28.977;96495
8744;28.980;93921
8745;28.983;96680
8746;28.987;90711
8747;28.990;108543
8748;28.993;98798
8749;28.997;102959
8750;29.000;103111
8751;29.003;105347
8752;29.006;97849
8753;29.010;101223
8754;29.013;109012
8755;29.016;98257
8756;29.020;107901
8757;29.023;100340
8758;29.026;101366
8759;29.030;108661
8760;29.033;101897
8761;29.036;102874
8762;29.040;102518
8763;29.043;101197
8764;29.046;99892
8765;29.049;103559
8766;29.053;100201
8767;29.056;103820
8768;29.060;96441
8769;29.063;97666
8770;29.066;95761
8771;29.070;98404
8772;29.073;106873
8773;29.076;100930
8774;29.080;101005
8775;29.083;107021
8776;29.086;106296
8777;29.089;103166
8778;29.093;101494
8779;29.096;106723
8780;29.099;105220
8781;29.103;109558
8782;29.106;103459
8783;29.109;101311
8784;29.113;101612
8785;29.116;108942
8786;29.119;97190
8787;29.123;98180
8788;29.126;105301
8789;29.129;106189
8790;29.132;103342
8791;29.136;102296
8792;29.139;108790
8793;29.142;99330
8794;29.146;101237
8795;29.149;93510
8796;29.152;95279
8797;29.156;102092
8798;29.159;93871
8799;29.162;109218
8800;29.165;105483
8801;29.169;101810
8802;29.172;102552
8803;29.175;100133
8804;29.179;106827
8805;29.182;107848
8806;29.185;106773
8807;29.189;108511
8808;29.192;96678
8809;29.195;101062
8810;29.199;91637
8811;29.202;103224
8812;29.205;98407
8813;29.208;94905
8814;29.212;101737
8815;29.215;98508
8816;29.218;97513
8817;29.222;100825
8818;29.225;104090
8819;29.228;99493
8820;29.232;102839
8821;29.235;98725
8822;29.238;111051
8823;29.241;101971
8824;29.245;101954
8825;29.248;111335
8826;29.251;103956
8827;29.255;97664
8828;29.258;104567
8829;29.261;104124
8830;29.265;93350
8831;29.268;109826
8832;29.271;99985
8833;29.275;101727
8834;29.278;109327
8835;29.281;98413
8836;29.284;105766
8837;29.288;103299
8838;29.291;108765
8839;29.294;105365
8840;29.298;95428
8841;29.301;104039
8842;29.304;100048
8843;29.308;101232
8844;29.311;95731
8845;29.315;108345
8846;29.318;99964
8847;29.321;108601
8848;29.324;99670
8849;29.328;97721
8850;29.331;110230
8851;29.334;95339
8852;29.338;104526
8853;29.341;104307
8854;29.344;96170
8855;29.348;106911
8856;29.351;89676
8857;29.354;108188
8858;29.358;107981
8859;29.361;93739
8860;29.364;113925
8861;29.367;94669
8862;29.371;100140
8863;29.374;96032
8864;29.377;103399
8865;29.381;89319
8866;29.384;99791
8867;29.387;93159
8868;29.391;104993
8869;29.394;97383
8870;29.397;103419
8871;29.400;97348
8872;29.404;112195
8873;29.407;95230
8874;29.410;109851
8875;29.414;104925
8876;29.417;98244
8877;29.420;109221
8878;29.424;103558
8879;29.427;110267
8880;29.430;96527
8881;29.434;100705
8882;29.437;98915
8883;29.440;102513
8884;29.443;105527
8885;29.447;108931
8886;29.450;101977
8887;29.453;104607
8888;29.457;104450
8889;29.460;99025
8890;29.463;96394
8891;29.467;98564
8892;29.470;107184
8893;29.473;106301
8894;29.477;100782
8895;29.480;97878
8896;29.483;105238
8897;29.486;100197
8898;29.490;96093
8899;29.493;102321
8900;29.496;105787
8901;29.500;98999
8902;29.503;99879
8903;29.506;102430
8904;29.510;95509
8905;29.513;103397
8906;29.516;97737
8907;29.519;100076
8908;29.523;94604
8909;29.526;104168
8910;29.529;101768
8911;29.533;105203
8912;29.536;102868
8913;29.539;106527
8914;29.543;111115
8915;29.546;109122
8916;29.549;106248
8917;29.553;104674
8918;29.556;93752
8919;29.559;101226
8920;29.563;98165
8921;29.566;102984
8922;29.569;100049
8923;29.573;102121
8924;29.576;96009
8925;29.579;99656
8926;29.583;104841
8927;29.586;102634
8928;29.589;110099
8929;29.593;107353
8930;29.596;101842
8931;29.599;101262
8932;29.602;100732
8933;29.606;96172
8934;29.609;107956
8935;29.612;94633
8936;29.616;102720
8937;29.619;103346
8938;29.622;103036
8939;29.626;110051
8940;29.629;101025
8941;29.632;107596
8942;29.635;100635
8943;29.639;104894
8944;29.642;107406
8945;29.645;110479
8946;29.649;98433
8947;29.652;102319
8948;29.655;105194
8949;29.659;94971
8950;29.662;106442
8951;29.665;96965
8952;29.669;97504
8953;29.672;106283
8954;29.675;105811
8955;29.678;102329
8956;29.682;95497
8957;29.685;99325
8958;29.688;101349
8959;29.692;100435
8960;29.695;103650
8961;29.698;105675
8962;29.702;101376
8963;29.705;100988
8964;29.708;99527
8965;29.712;100595
8966;29.715;95099
8967;29.718;98868
8968;29.721;93900
8969;29.725;107528
8970;29.728;99377
8971;29.731;102077
8972;29.735;96429
8973;29.738;105655
8974;29.741;99547
8975;29.745;101739
8976;29.748;94128
8977;29.751;104283
8978;29.754;96818
8979;29.758;102777
8980;29.761;94332
8981;29.764;100105
8982;29.768;103674
8983;29.771;101535
8984;29.774;104553
8985;29.778;99660
8986;29.781;106368
8987;29.784;97513
8988;29.788;102455
8989;29.791;98805
8990;29.794;101135
8991;29.797;107157
8992;29.801;103161
8993;29.804;103776
8994;29.807;107576
8995;29.811;90773
8996;29.814;112399
8997;29.818;99599
8998;29.821;107781
8999;29.824;102361
9000;29.828;105078
9001;29.831;101987
9002;29.834;103413
9003;29.837;108619
9004;29.841;98268
9005;29.844;106161
9006;29.847;87429
9007;29.851;104228
9008;29.854;97017
9009;29.857;97195
9010;29.861;100567
9011;29.864;100399
9012;29.867;100385
9013;29.870;99658
9014;29.874;94553
9015;29.877;91937
9016;29.880;112547
9017;29.884;99972
9018;29.887;95746
9019;29.890;102668
9020;29.894;106854
9021;29.897;108516
9022;29.900;99070
9023;29.904;105194
9024;29.907;105281
9025;29.910;105246
9026;29.913;103633
9027;29.917;109768
9028;29.920;95519
9029;29.923;106876
9030;29.927;102505
9031;29.930;101347
9032;29.933;103401
9033;29.937;102703
9034;29.940;102739
9035;29.943;101023
9036;29.947;104201
9037;29.950;91409
9038;29.953;104774
9039;29.956;99224
9040;29.960;102299
9041;29.963;99893
9042;29.966;92605
9043;29.970;102352
9044;29.973;96379
9045;29.976;98501
9046;29.980;107124
9047;29.983;103338
9048;29.986;98051
9049;29.989;99747
9050;29.993;100415
9051;29.996;98193
9052;29.999;105194
9053;30.003;103073
9054;30.006;99094
9055;30.009;102497
9056;30.013;103394
9057;30.016;103274
9058;30.019;103564
9059;30.023;105002
9060;30.026;106976
9061;30.029;107017
9062;30.032;104284
9063;30.036;96820
9064;30.039;105376
9065;30.042;112786
9066;30.046;99990
9067;30.049;103392
9068;30.052;96368
9069;30.056;100005
9070;30.059;107753
9071;30.063;103198
9072;30.066;100106
9073;30.069;98516
9074;30.073;101655
9075;30.076;105717
9076;30.079;91612
9077;30.082;99672
9078;30.086;95322
9079;30.089;103544
9080;30.092;104267
9081;30.096;97095
9082;30.099;100742
9083;30.102;103372
9084;30.106;104674
9085;30.109;106850
9086;30.112;101499
9087;30.116;101363
9088;30.119;97312
9089;30.122;101632
9090;30.125;107912
9091;30.129;107714
9092;30.132;97848
9093;30.135;97287
9094;30.139;94700
9095;30.142;100270
9096;30.145;96507
9097;30.149;102872
9098;30.152;113493
9099;30.155;102175
9100;30.158;95716
9101;30.162;100331
9102;30.165;90771
9103;30.168;103957
9104;30.172;99815
9105;30.175;96499
9106;30.178;91890
9107;30.182;101174
9108;30.185;87399
9109;30.188;92725
9110;30.192;100856
9111;30.195;100460
9112;30.198;100228
9113;30.201;105164
9114;30.205;102335
9115;30.208;106266
9116;30.211;99651
9117;30.215;100629
9118;30.218;94897
9119;30.221;94845
9120;30.225;101245
9121;30.228;98548
9122;30.231;99655
9123;30.234;105839
9124;30.238;95667
9125;30.241;95873
9126;30.244;98310
9127;30.248;108842
9128;30.251;109919
9129;30.254;97051
9130;30.258;107220
9131;30.261;97179
9132;30.264;94186
9133;30.268;102753
9134;30.271;103251
9135;30.274;96486
9136;30.277;96453
9137;30.281;110081
9138;30.284;99886
9139;30.287;106411
9140;30.291;93645
9141;30.294;96566
9142;30.297;95635
9143;30.301;106217
9144;30.304;94697
9145;30.308;103491
9146;30.311;96729
9147;30.314;106506
9148;30.317;101416
9149;30.321;98088
9150;30.324;89918
9151;30.327;104485
9152;30.331;98119
9153;30.334;102504
9154;30.337;100844
9155;30.341;101165
9156;30.344;98383
9157;30.347;101136
9158;30.351;102415
9159;30.354;109327
9160;30.357;110913
9161;30.360;94228
9162;30.364;99991
9163;30.367;99231
9164;30.370;93968
9165;30.374;88527
9166;30.377;98601
9167;30.380;105462
9168;30.384;108401
9169;30.387;95426
9170;30.390;102478
9171;30.393;99746
9172;30.397;99996
9173;30.400;103421
9174;30.403;98346
9175;30.407;97525
9176;30.410;102671
9177;30.413;94327
9178;30.417;108663
9179;30.420;98505
9180;30.423;97074
9181;30.427;97212
9182;30.430;105033
9183;30.433;105922
9184;30.436;98893
9185;30.440;105721
9186;30.443;99205
9187;30.446;97868
9188;30.450;101525
9189;30.453;91501
9190;30.456;94308
9191;30.460;100392
9192;30.463;94045
9193;30.466;101221
9194;30.469;98465
9195;30.473;101280
9196;30.476;102732
9197;30.479;99026
9198;30.483;102111
9199;30.486;98510
9200;30.489;108911
9201;30.493;109822
9202;30.496;96812
9203;30.499;106322
9204;30.503;101344
9205;30.506;93304
9206;30.509;101860
9207;30.512;103378
9208;30.516;99452
9209;30.519;99210
9210;30.522;98831
9211;30.526;106059
9212;30.529;95456
9213;30.532;99395
9214;30.536;102040
9215;30.539;108037
9216;30.542;101991
9217;30.546;101417
9218;30.549;99255
9219;30.552;98328
9220;30.555;98135
9221;30.559;98662
9222;30.562;101025
9223;30.566;100140
9224;30.569;100296
9225;30.572;109000
9226;30.576;101029
9227;30.579;99679
9228;30.582;104112
9229;30.586;101108
9230;30.589;100346
9231;30.592;100318
9232;30.595;102555
9233;30.599;103854
9234;30.602;103958
9235;30.605;96435
9236;30.609;98168
9237;30.612;104904
9238;30.615;104589
9239;30.619;98626
9240;30.622;100233
9241;30.625;103573
9242;30.628;108640
9243;30.632;96664
9244;30.635;100540
9245;30.638;102717
9246;30.642;96698
9247;30.645;96192
9248;30.648;103444
9249;30.652;96119
9250;30.655;99456
9251;30.658;105703
9252;30.662;92281
9253;30.665;94837
9254;30.668;106808
9255;30.671;104504
9256;30.675;105690
9257;30.678;110885
9258;30.681;109321
9259;30.685;100630
9260;30.688;102447
9261;30.691;101686
9262;30.695;109895
9263;30.698;106349
9264;30.701;105368
9265;30.705;107285
9266;30.708;98084
9267;30.711;100694
9268;30.714;102364
9269;30.718;99479
9270;30.721;107785
9271;30.724;98609
9272;30.728;104735
9273;30.731;94118
9274;30.734;102161
9275;30.738;116451
9276;30.741;104763
9277;30.744;105509
9278;30.747;97483
9279;30.751;103712
9280;30.754;105427
9281;30.757;104667
9282;30.761;108740
9283;30.764;108028
9284;30.767;99759
9285;30.771;100372
9286;30.774;102993
9287;30.777;98487
9288;30.781;108611
9289;30.784;102638
9290;30.787;98343
9291;30.790;107773
9292;30.794;101690
9293;30.797;108454
9294;30.800;101105
9295;30.804;99886
9296;30.807;99646
9297;30.811;102970
9298;30.814;90981
9299;30.817;94592
9300;30.821;94120
9301;30.824;102302
9302;30.827;105897
9303;30.830;98787
9304;30.834;107941
9305;30.837;93941
9306;30.840;102085
9307;30.844;103055
9308;30.847;101969
9309;30.850;99961
9310;30.854;105102
9311;30.857;98101
9312;30.860;101492
9313;30.863;112060
9314;30.867;106651
9315;30.870;96740
9316;30.873;105571
9317;30.877;99943
9318;30.880;98581
9319;30.883;104246
9320;30.887;110361
9321;30.890;102405
9322;30.893;107783
9323;30.897;101771
9324;30.900;113042
9325;30.903;102535
9326;30.906;99109
9327;30.910;111330
9328;30.913;99193
9329;30.916;102967
9330;30.920;97359
9331;30.923;101492
9332;30.926;102061
9333;30.930;96851
9334;30.933;104289
9335;30.936;102576
9336;30.940;99532
9337;30.943;97680
9338;30.946;104052
9339;30.949;97912
9340;30.953;99944
9341;30.956;109363
9342;30.959;99459
9343;30.963;111685
9344;30.966;107775
9345;30.969;108688
9346;30.973;103318
9347;30.976;101550
9348;30.979;103149
9349;30.982;91348
9350;30.986;102839
9351;30.989;100741
9352;30.992;100277
9353;30.996;110220
9354;30.999;109710
9355;31.002;105355
9356;31.006;102533
9357;31.009;102789
9358;31.012;107678
9359;31.016;105828
9360;31.019;101943
9361;31.022;99173
9362;31.025;104467
9363;31.029;99203
9364;31.032;106445
9365;31.035;104966
9366;31.039;104603
9367;31.042;95739
9368;31.045;105974
9369;31.049;107394
9370;31.052;104069
9371;31.055;102718
9372;31.059;108904
9373;31.062;108317
9374;31.065;103707
9375;31.069;106310
9376;31.072;96866
9377;31.075;94530
9378;31.079;101102
9379;31.082;103473
9380;31.085;106002
9381;31.089;106860
9382;31.092;111215
9383;31.095;99197
9384;31.098;113317
9385;31.102;104779
9386;31.105;103455
9387;31.108;105886
9388;31.112;109786
9389;31.115;102058
9390;31.118;109854
9391;31.122;101645
9392;31.125;110317
9393;31.128;106334
9394;31.132;110393
9395;31.135;101843
9396;31.138;97466
9397;31.141;105986
9398;31.145;99335
9399;31.148;106439
9400;31.151;109473
9401;31.155;103527
9402;31.158;103648
9403;31.161;104381
9404;31.165;101796
9405;31.168;114880
9406;31.171;100133
9407;31.175;112815
9408;31.178;109796
9409;31.181;99792
9410;31.184;98583
9411;31.188;114480
9412;31.191;101799
9413;31.194;103899
9414;31.198;102983
9415;31.201;101333
9416;31.204;105981
9417;31.208;108666
9418;31.211;107488
9419;31.214;101132
9420;31.217;111644
9421;31.221;103431
9422;31.224;112338
9423;31.227;105830
9424;31.231;104682
9425;31.234;97448
9426;31.237;119158
9427;31.241;105319
9428;31.244;105208
9429;31.247;97821
9430;31.251;113229
9431;31.254;113407
9432;31.257;107077
9433;31.260;103257
9434;31.264;104119
9435;31.267;95070
9436;31.270;112514
9437;31.274;111324
9438;31.277;109494
9439;31.280;106067
9440;31.284;107099
9441;31.287;104315
9442;31.290;100865
9443;31.294;106669
9444;31.297;105901
9445;31.300;104134
9446;31.303;110393
9447;31.307;96663
9448;31.310;114322
9449;31.314;102342
9450;31.317;106082
9451;31.320;102422
9452;31.324;118952
9453;31.327;100831
9454;31.330;106007
9455;31.333;110357
9456;31.337;103772
9457;31.340;117570
9458;31.343;110713
9459;31.347;105286
9460;31.350;109802
9461;31.353;109696
9462;31.357;114048
9463;31.360;107321
9464;31.363;111526
9465;31.367;105677
9466;31.370;98304
9467;31.373;112522
9468;31.376;110540
9469;31.380;98506
9470;31.383;103162
9471;31.386;111459
9472;31.390;97931
9473;31.393;109482
9474;31.396;107898
9475;31.400;114478
9476;31.403;111649
9477;31.406;108192
9478;31.410;105623
9479;31.413;104447
9480;31.416;104744
9481;31.419;107166
9482;31.423;107220
9483;31.426;107092
9484;31.429;97775
9485;31.433;100266
9486;31.436;106136
9487;31.439;102791
9488;31.443;107735
9489;31.446;109323
9490;31.449;109904
9491;31.452;101070
9492;31.456;108221
9493;31.459;102454
9494;31.462;108148
9495;31.466;103195
9496;31.469;105440
9497;31.472;105530
9498;31.476;101462
9499;31.479;109014
9500;31.482;101354
9501;31.486;98403
9502;31.489;104178
9503;31.492;113407
9504;31.495;107204
9505;31.499;105671
9506;31.502;107678
9507;31.505;108199
9508;31.509;109551
9509;31.512;112768
9510;31.515;105471
9511;31.519;107650
9512;31.522;102239
9513;31.525;107322
9514;31.529;104197
9515;31.532;110538
9516;31.535;102369
9517;31.538;107076
9518;31.542;105560
9519;31.545;97795
9520;31.548;109738
9521;31.552;106169
9522;31.555;100050
9523;31.559;103756
9524;31.562;105121
9525;31.565;99628
9526;31.569;107229
9527;31.572;104028
9528;31.575;107638
9529;31.578;113480
9530;31.582;102152
9531;31.585;107377
9532;31.588;106087
9533;31.592;101270
9534;31.595;108252
9535;31.598;97298
9536;31.602;101555
9537;31.605;96699
9538;31.608;91179
9539;31.611;108688
9540;31.615;105977
9541;31.618;99534
9542;31.621;103071
9543;31.625;112890
9544;31.628;104970
9545;31.631;96288
9546;31.635;110939
9547;31.638;97081
9548;31.641;111783
9549;31.645;103460
9550;31.648;105258
9551;31.651;97302
9552;31.654;99824
9553;31.658;108698
9554;31.661;113740
9555;31.664;105133
9556;31.668;113528
9557;31.671;102273
9558;31.674;103231
9559;31.678;110775
9560;31.681;98961
9561;31.684;108982
9562;31.687;108248
9563;31.691;101073
9564;31.694;106069
9565;31.697;99813
9566;31.701;105520
9567;31.704;94095
9568;31.707;88173
9569;31.711;101650
9570;31.714;96713
9571;31.717;100668
9572;31.721;105463
9573;31.724;101686
9574;31.727;111582
9575;31.730;98381
9576;31.734;107478
9577;31.737;96471
9578;31.740;106698
9579;31.744;97399
9580;31.747;96993
9581;31.750;101398
9582;31.754;108340
9583;31.757;103455
9584;31.760;105808
9585;31.764;107254
9586;31.767;103028
9587;31.770;102880
9588;31.773;111441
9589;31.777;102705
9590;31.780;115063
9591;31.783;108241
9592;31.787;102478
9593;31.790;106868
9594;31.793;108696
9595;31.797;93061
9596;31.800;103368
9597;31.803;105111
9598;31.806;103573
9599;31.810;96852
9600;31.813;111856
9601;31.817;99742
9602;31.820;99619
9603;31.823;97663
9604;31.827;94853
9605;31.830;106728
9606;31.833;99921
9607;31.837;104055
9608;31.840;96932
9609;31.843;106162
9610;31.846;95040
9611;31.850;99733
9612;31.853;104993
9613;31.856;98649
9614;31.860;101955
9615;31.863;112127
9616;31.866;100041
9617;31.870;98545
9618;31.873;97490
9619;31.876;100574
9620;31.880;103052
9621;31.883;101720
9622;31.886;106968
9623;31.889;106585
9624;31.893;106943
9625;31.896;101532
9626;31.899;101271
9627;31.903;102825
9628;31.906;99257
9629;31.909;100649
9630;31.913;103954
9631;31.916;107996
9632;31.919;105665
9633;31.922;97905
9634;31.926;103382
9635;31.929;101092
9636;31.932;103853
9637;31.936;109923
9638;31.939;99224
9639;31.942;100480
9640;31.946;103005
9641;31.949;98538
9642;31.952;94037
9643;31.956;100522
9644;31.959;105090
9645;31.962;107358
9646;31.965;102268
9647;31.969;102906
9648;31.972;94188
9649;31.975;99341
9650;31.979;103768
9651;31.982;103501
9652;31.985;109877
9653;31.989;97582
9654;31.992;110655
9655;31.995;96380
9656;31.999;94172
9657;32.002;99325
9658;32.005;114717
9659;32.008;105913
9660;32.012;111078
9661;32.015;93395
9662;32.018;108301
9663;32.022;98068
9664;32.025;100698
9665;32.028;106384
9666;32.032;97029
9667;32.035;94092
9668;32.038;105906
9669;32.041;96657
9670;32.045;99591
9671;32.048;95494
9672;32.051;104678
9673;32.055;98019
9674;32.058;103167
9675;32.062;102371
9676;32.065;108498
9677;32.068;88651
9678;32.072;101342
9679;32.075;107293
9680;32.078;97981
9681;32.081;91523
9682;32.085;99303
9683;32.088;102519
9684;32.091;107664
9685;32.095;112109
9686;32.098;100815
9687;32.101;104504
9688;32.105;115413
9689;32.108;110832
9690;32.111;101564
9691;32.115;99707
9692;32.118;108197
9693;32.121;105219
9694;32.124;102122
9695;32.128;96289
9696;32.131;112711
9697;32.134;95250
9698;32.138;106223
9699;32.141;99034
9700;32.144;100439
9701;32.148;109867
9702;32.151;100083
9703;32.154;102209
9704;32.158;93559
9705;32.161;97080
9706;32.164;102108
9707;32.167;106571
9708;32.171;99498
9709;32.174;101346
9710;32.177;96245
9711;32.181;109093
9712;32.184;102330
9713;32.187;100273
9714;32.191;97517
9715;32.194;113122
9716;32.197;106701
9717;32.200;108025
9718;32.204;104424
9719;32.207;100613
9720;32.210;108022
9721;32.214;96649
9722;32.217;91489
9723;32.220;114140
9724;32.224;95339
9725;32.227;91506
9726;32.230;94648
9727;32.234;93961
9728;32.237;101330
9729;32.240;100542
9730;32.243;92333
9731;32.247;98381
9732;32.250;105122
9733;32.253;101592
9734;32.257;110316
9735;32.260;98125
9736;32.263;108063
9737;32.267;105867
9738;32.270;103897
9739;32.273;102031
9740;32.276;102230
9741;32.280;110146
9742;32.283;97163
9743;32.286;91084
9744;32.290;98626
9745;32.293;96685
9746;32.296;107154
9747;32.300;105730
9748;32.303;100347
9749;32.306;101718
9750;32.310;105193
9751;32.313;105850
9752;32.316;107853
9753;32.320;111244
9754;32.323;107116
9755;32.326;106648
9756;32.330;108744
9757;32.333;113937
9758;32.336;99321
9759;32.340;105691
9760;32.343;107101
9761;32.346;93096
9762;32.350;96015
9763;32.353;105030
9764;32.356;101380
9765;32.359;99572
9766;32.363;107390
9767;32.366;99598
9768;32.369;104882
9769;32.373;105007
9770;32.376;109228
9771;32.379;94121
9772;32.383;105199
9773;32.386;102747
9774;32.389;100520
9775;32.393;109118
9776;32.396;102209
9777;32.399;108438
9778;32.402;104863
9779;32.406;102371
9780;32.409;93294
9781;32.412;106547
9782;32.416;97544
9783;32.419;103919
9784;32.422;101910
9785;32.426;102047
9786;32.429;106975
9787;32.432;108454
9788;32.435;104790
9789;32.439;111291
9790;32.442;96295
9791;32.445;102609
9792;32.449;99516
9793;32.452;105944
9794;32.455;98402
9795;32.459;101731
9796;32.462;106361
9797;32.465;99059
9798;32.469;106111
9799;32.472;102523
9800;32.475;99516
9801;32.478;108138
9802;32.482;105686
9803;32.485;97504
9804;32.488;106145
9805;32.492;100823
9806;32.495;102227
9807;32.498;103785
9808;32.502;102325
9809;32.505;105253
9810;32.508;101346
9811;32.511;108530
9812;32.515;108357
9813;32.518;93119
9814;32.521;101385
9815;32.525;97196
9816;32.528;104738
9817;32.531;97560
9818;32.535;89818
9819;32.538;108893
9820;32.541;102672
9821;32.545;93307
9822;32.548;104258
9823;32.551;106777
9824;32.554;113207
9825;32.558;100194
9826;32.561;101959
9827;32.565;92098
9828;32.568;94018
9829;32.571;104480
9830;32.575;100729
9831;32.578;103335
9832;32.581;105092
9833;32.585;100706
9834;32.588;95577
9835;32.591;109746
9836;32.594;96120
9837;32.598;100023
9838;32.601;97968
9839;32.604;94928
9840;32.608;102213
9841;32.611;108244
9842;32.614;97855
9843;32.618;99297
9844;32.621;105408
9845;32.624;109069
9846;32.628;94952
9847;32.631;101616
9848;32.634;101569
9849;32.637;104936
9850;32.641;99469
9851;32.644;102658
9852;32.647;99828
9853;32.651;96232
9854;32.654;104174
9855;32.657;107585
9856;32.661;97426
9857;32.664;103453
9858;32.667;104389
9859;32.670;100031
9860;32.674;102190
9861;32.677;96705
9862;32.680;104726
9863;32.684;95427
9864;32.687;100338
9865;32.690;104525
9866;32.694;99893
9867;32.697;103603
9868;32.700;101575
9869;32.704;104102
9870;32.707;101188
9871;32.710;90217
9872;32.713;94520
9873;32.717;97398
9874;32.720;104268
9875;32.723;111387
9876;32.727;97532
9877;32.730;91971
9878;32.733;96895
9879;32.737;101299
9880;32.740;110500
9881;32.743;108630
9882;32.747;97551
9883;32.750;93837
9884;32.753;96275
9885;32.756;98952
9886;32.760;104344
9887;32.763;100816
9888;32.766;105175
9889;32.770;104702
9890;32.773;91814
9891;32.776;97121
9892;32.780;107098
9893;32.783;101340
9894;32.786;98793
9895;32.789;88801
9896;32.793;96004
9897;32.796;99028
9898;32.799;95794
9899;32.803;94180
9900;32.806;100750
9901;32.810;92374
9902;32.813;104986
9903;32.816;90265
9904;32.820;89611
9905;32.823;99421
9906;32.826;95698
9907;32.830;91591
9908;32.833;97986
9909;32.836;102603
9910;32.839;92411
9911;32.843;94796
9912;32.846;95567
9913;32.849;92461
9914;32.853;94651
9915;32.856;101067
9916;32.859;103974
9917;32.863;100823
9918;32.866;99330
9919;32.869;95463
9920;32.873;98113
9921;32.876;93093
9922;32.879;96788
9923;32.882;99275
9924;32.886;93569
9925;32.889;103606
9926;32.892;100289
9927;32.896;104202
9928;32.899;97264
9929;32.902;93876
9930;32.906;98278
9931;32.909;98391
9932;32.912;93096
9933;32.915;103126
9934;32.919;99196
9935;32.922;91455
9936;32.925;103152
9937;32.929;86711
9938;32.932;95217
9939;32.935;84408
9940;32.939;96234
9941;32.942;98210
9942;32.945;96665
9943;32.949;100198
9944;32.952;98895
9945;32.955;99123
9946;32.958;92586
9947;32.962;103154
9948;32.965;101950
9949;32.968;101829
9950;32.972;94750
9951;32.975;96389
9952;32.978;101580
9953;32.982;106261
9954;32.985;100668
9955;32.988;90761
9956;32.992;95459
9957;32.995;93296
9958;32.998;96959
9959;33.001;104065
9960;33.005;96184
9961;33.008;93685
9962;33.011;98284
9963;33.015;96915
9964;33.018;102048
9965;33.021;105396
9966;33.025;104877
9967;33.028;100854
9968;33.031;103531
9969;33.034;96681
9970;33.038;90607
9971;33.041;93292
9972;33.044;101107
9973;33.048;104920
9974;33.051;100519
9975;33.054;97832
9976;33.058;96529
9977;33.061;93505
9978;33.065;95321
9979;33.068;95804
9980;33.071;98944
9981;33.074;96247
9982;33.078;93911
9983;33.081;98110
9984;33.084;96603
9985;33.088;103110
9986;33.091;103247
9987;33.094;95594
9988;33.098;102712
9989;33.101;91741
9990;33.104;101724
9991;33.108;98665
9992;33.111;99438
9993;33.114;96863
9994;33.117;104550
9995;33.121;110078
9996;33.124;103269
9997;33.127;99940
9998;33.131;101679
9999;33.134;100333
10000;33.137;96937
10001;33.141;111538
10002;33.144;99888
10003;33.147;98335
10004;33.150;92977
10005;33.154;109310
10006;33.157;94549
10007;33.160;103251
10008;33.164;97986
10009;33.167;87614
10010;33.170;91406
10011;33.174;98503
10012;33.177;103199
10013;33.180;95432
10014;33.184;96413
10015;33.187;97904
10016;33.190;95041
10017;33.193;96763
10018;33.197;106253
10019;33.200;96426
10020;33.203;97755
10021;33.207;101272
10022;33.210;96000
10023;33.213;91788
10024;33.217;96483
10025;33.220;103167
10026;33.223;101163
10027;33.227;96075
10028;33.230;93232
10029;33.233;93497
10030;33.236;105317
10031;33.240;99190
10032;33.243;104082
10033;33.246;104012
10034;33.250;90923
10035;33.253;100052
10036;33.256;91063
10037;33.260;97401
10038;33.263;97439
10039;33.266;100704
10040;33.269;87931
10041;33.273;91226
10042;33.276;93559
10043;33.279;98819
10044;33.283;89673
10045;33.286;97547
10046;33.289;93776
10047;33.293;89581
10048;33.296;84765
10049;33.299;101806
10050;33.303;97581
10051;33.306;105459
10052;33.309;92504
10053;33.313;88721
10054;33.316;101257
10055;33.319;96192
10056;33.323;98759
10057;33.326;92600
10058;33.329;86228
10059;33.333;96215
10060;33.336;98089
10061;33.339;96703
10062;33.343;95181
10063;33.346;94024
10064;33.349;103624
10065;33.352;98518
10066;33.356;98694
10067;33.359;100930
10068;33.362;91643
10069;33.366;94977
10070;33.369;93379
10071;33.372;105624
10072;33.376;96567
10073;33.379;100503
10074;33.382;98830
10075;33.385;102930
10076;33.389;87987
10077;33.392;94389
10078;33.395;88707
10079;33.399;91958
10080;33.402;100349
10081;33.405;97614
10082;33.409;94565
10083;33.412;87967
10084;33.415;96241
10085;33.419;96447
10086;33.422;90150
10087;33.425;103506
10088;33.428;94420
10089;33.432;90444
10090;33.435;94531
10091;33.438;93445
10092;33.442;96248
10093;33.445;106672
10094;33.448;99130
10095;33.452;101160
10096;33.455;90442
10097;33.458;99196
10098;33.462;94442
10099;33.465;97560
10100;33.468;94861
10101;33.471;105162
10102;33.475;92511
10103;33.478;91888
10104;33.481;99203
10105;33.485;103134
10106;33.488;92650
10107;33.491;96217
10108;33.495;92243
10109;33.498;95161
10110;33.501;94659
10111;33.504;98369
10112;33.508;96475
10113;33.511;91505
10114;33.514;94616
10115;33.518;92949
10116;33.521;88045
10117;33.524;96711
10118;33.528;90365
10119;33.531;77731
10120;33.534;92942
10121;33.538;99100
10122;33.541;93111
10123;33.544;90558
10124;33.547;96287
10125;33.551;99400
10126;33.554;102391
10127;33.557;90303
10128;33.561;99544
10129;33.564;97323
10130;33.568;91245
10131;33.571;96033
10132;33.574;95819
10133;33.578;101242
10134;33.581;90652
10135;33.584;102765
10136;33.587;92836
10137;33.591;94675
10138;33.594;92864
10139;33.597;96153
10140;33.601;97926
10141;33.604;97294
10142;33.607;91550
10143;33.611;101752
10144;33.614;103427
10145;33.617;92556
10146;33.621;99850
10147;33.624;101588
10148;33.627;100206
10149;33.630;99009
10150;33.634;96622
10151;33.637;87985
10152;33.640;95995
10153;33.644;102215
10154;33.647;97543
10155;33.650;94663
10156;33.654;94476
10157;33.657;89734
10158;33.660;94048
10159;33.663;92669
10160;33.667;96281
10161;33.670;103101
10162;33.673;91734
10163;33.677;94444
10164;33.680;92753
10165;33.683;97514
10166;33.687;98935
10167;33.690;88628
10168;33.693;86888
10169;33.697;92304
10170;33.700;101835
10171;33.703;93544
10172;33.706;93919
10173;33.710;94199
10174;33.713;96071
10175;33.716;90449
10176;33.720;90896
10177;33.723;93736
10178;33.726;95605
10179;33.730;103288
10180;33.733;92501
10181;33.736;98028
10182;33.739;93987
10183;33.743;92183
10184;33.746;96644
10185;33.749;100655
10186;33.753;93470
10187;33.756;99731
10188;33.759;87599
10189;33.763;96010
10190;33.766;97999
10191;33.769;96898
10192;33.773;102253
10193;33.776;95712
10194;33.779;96026
10195;33.782;85996
10196;33.786;93685
10197;33.789;90429
10198;33.792;93379
10199;33.796;90754
10200;33.799;87045
10201;33.802;97550
10202;33.806;93091
10203;33.809;93959
10204;33.813;93763
10205;33.816;98543
10206;33.819;96781
10207;33.822;96720
10208;33.826;95090
10209;33.829;97195
10210;33.832;101172
10211;33.836;100737
10212;33.839;95334
10213;33.842;101893
10214;33.846;97677
10215;33.849;102825
10216;33.852;103921
10217;33.856;91370
10218;33.859;93887
10219;33.862;96636
10220;33.865;91677
10221;33.869;99612
10222;33.872;94888
10223;33.875;98833
10224;33.879;86069
10225;33.882;86708
10226;33.885;91793
10227;33.889;95288
10228;33.892;88657
10229;33.895;95526
10230;33.898;94176
10231;33.902;92143
10232;33.905;95165
10233;33.908;101716
10234;33.912;102115
10235;33.915;93172
10236;33.918;94492
10237;33.922;94198
10238;33.925;96207
10239;33.928;97007
10240;33.932;104753
10241;33.935;93377
10242;33.938;96170
10243;33.941;98338
10244;33.945;93178
10245;33.948;97081
10246;33.951;96297
10247;33.955;99637
10248;33.958;85563
10249;33.961;97323
10250;33.965;93134
10251;33.968;95495
10252;33.971;94552
10253;33.974;94727
10254;33.978;95785
10255;33.981;91772
10256;33.984;99066
10257;33.988;94774
10258;33.991;96568
10259;33.994;96766
10260;33.998;93378
10261;34.001;107370
10262;34.004;96336
10263;34.008;93727
10264;34.011;86809
10265;34.014;98765
10266;34.017;100124
10267;34.021;91589
10268;34.024;96140
10269;34.027;97753
10270;34.031;97820
10271;34.034;90664
10272;34.037;96449
10273;34.041;97575
10274;34.044;103219
10275;34.047;86801
10276;34.051;87396
10277;34.054;93292
10278;34.057;92291
10279;34.061;102115
10280;34.064;93895
10281;34.067;99137
10282;34.071;91784
10283;34.074;96653
10284;34.077;95319
10285;34.081;92916
10286;34.084;88261
10287;34.087;90395
10288;34.091;93501
10289;34.094;98254
10290;34.097;97437
10291;34.100;87853
10292;34.104;89766
10293;34.107;96038
10294;34.110;93333
10295;34.114;89231
10296;34.117;106142
10297;34.120;88457
10298;34.124;98423
10299;34.127;96761
10300;34.130;97731
10301;34.133;99830
10302;34.137;87262
10303;34.140;99323
10304;34.143;90730
10305;34.147;92903
10306;34.150;93364
10307;34.153;97569
10308;34.157;92464
10309;34.160;92155
10310;34.163;105203
10311;34.167;93216
10312;34.170;95566
10313;34.173;92264
10314;34.176;96897
10315;34.180;91578
10316;34.183;95432
10317;34.186;95690
10318;34.190;96534
10319;34.193;91596
10320;34.196;93204
10321;34.200;94485
10322;34.203;94264
10323;34.206;97978
10324;34.210;97425
10325;34.213;99613
10326;34.216;95677
10327;34.219;100414
10328;34.223;89933
10329;34.226;93014
10330;34.229;94715
10331;34.233;103431
10332;34.236;95165
10333;34.239;91697
10334;34.243;102585
10335;34.246;94262
10336;34.249;103109
10337;34.252;99514
10338;34.256;92347
10339;34.259;97760
10340;34.262;93680
10341;34.266;99980
10342;34.269;94082
10343;34.272;94709
10344;34.276;94578
10345;34.279;88947
10346;34.282;101530
10347;34.286;92501
10348;34.289;90793
10349;34.292;103920
10350;34.295;86506
10351;34.299;101669
10352;34.302;86882
10353;34.305;98571
10354;34.309;94879
10355;34.312;95895
10356;34.316;90921
10357;34.319;94356
10358;34.322;107215
10359;34.326;92893
10360;34.329;89147
10361;34.332;96958
10362;34.335;91807
10363;34.339;95079
10364;34.342;93698
10365;34.345;89982
10366;34.349;96234
10367;34.352;100013
10368;34.355;97550
10369;34.359;98359
10370;34.362;95053
10371;34.365;101399
10372;34.368;89503
10373;34.372;94634
10374;34.375;90741
10375;34.378;100631
10376;34.382;95426
10377;34.385;98493
10378;34.388;96025
10379;34.392;97051
10380;34.395;91735
10381;34.398;95039
10382;34.402;97573
10383;34.405;98241
10384;34.408;104194
10385;34.411;95983
10386;34.415;94541
10387;34.418;98972
10388;34.421;92842
10389;34.425;92630
10390;34.428;97319
10391;34.431;96391
10392;34.435;96327
10393;34.438;93521
10394;34.441;92945
10395;34.444;93016
10396;34.448;100460
10397;34.451;100381
10398;34.454;90375
10399;34.458;92290
10400;34.461;93703
10401;34.464;88148
10402;34.468;95130
10403;34.471;95826
10404;34.474;92878
10405;34.478;94234
10406;34.481;92554
10407;34.484;99441
10408;34.487;94463
10409;34.491;91993
10410;34.494;93439
10411;34.497;91668
10412;34.501;92278
10413;34.504;99769
10414;34.507;93893
10415;34.511;93730
10416;34.514;94030
10417;34.517;90257
10418;34.521;99491
10419;34.524;99269
10420;34.527;98906
10421;34.530;94665
10422;34.534;92818
10423;34.537;95919
10424;34.540;94809
10425;34.544;99221
10426;34.547;93509
10427;34.550;95389
10428;34.554;95151
10429;34.557;97727
10430;34.561;99759
10431;34.564;91536
10432;34.567;92617
10433;34.570;91923
10434;34.574;90656
10435;34.577;91581
10436;34.580;89713
10437;34.584;93652
10438;34.587;101242
10439;34.590;95952
10440;34.594;94469
10441;34.597;89518
10442;34.600;92546
10443;34.603;89714
10444;34.607;93393
10445;34.610;89760
10446;34.613;97301
10447;34.617;88805
10448;34.620;96546
10449;34.623;95806
10450;34.627;99811
10451;34.630;86117
10452;34.633;92283
10453;34.637;93876
10454;34.640;90589
10455;34.643;85416
10456;34.646;101142
10457;34.650;87647
10458;34.653;92174
10459;34.656;96071
10460;34.660;94330
10461;34.663;88236
10462;34.666;95387
10463;34.670;95443
10464;34.673;96276
10465;34.676;96484
10466;34.680;92623
10467;34.683;94189
10468;34.686;99402
10469;34.689;93189
10470;34.693;91734
10471;34.696;85938
10472;34.699;96796
10473;34.703;89268
10474;34.706;94080
10475;34.709;102492
10476;34.713;89514
10477;34.716;93249
10478;34.719;98520
10479;34.722;90504
10480;34.726;96666
10481;34.729;89987
10482;34.732;96654
10483;34.736;95821
10484;34.739;101226
10485;34.742;94367
10486;34.746;87878
10487;34.749;91569
10488;34.752;92253
10489;34.756;85386
10490;34.759;98588
10491;34.762;92561
10492;34.765;94737
10493;34.769;103094
10494;34.772;95087
10495;34.775;89123
10496;34.779;93005
10497;34.782;97470
10498;34.785;101070
10499;34.789;95716
10500;34.792;91928
10501;34.795;91172
10502;34.798;85444
10503;34.802;88752
10504;34.805;94612
10505;34.809;87347
10506;34.812;97444
10507;34.815;94048
10508;34.819;94477
10509;34.822;96913
10510;34.825;93875
10511;34.829;93252
10512;34.832;95737
10513;34.835;92826
10514;34.838;89748
10515;34.842;93401
10516;34.845;94122
10517;34.848;87723
10518;34.852;94766
10519;34.855;99151
10520;34.858;91980
10521;34.862;95711
10522;34.865;88191
10523;34.868;96722
10524;34.872;88100
10525;34.875;91633
10526;34.878;85115
10527;34.881;84990
10528;34.885;98548
10529;34.888;93109
10530;34.891;86947
10531;34.895;85413
10532;34.898;95422
10533;34.901;91975
10534;34.905;86158
10535;34.908;84434
10536;34.911;88925
10537;34.915;88546
10538;34.918;87692
10539;34.921;95788
10540;34.924;87623
10541;34.928;94835
10542;34.931;95775
10543;34.934;94055
10544;34.938;91839
10545;34.941;93842
10546;34.944;93263
10547;34.948;87347
10548;34.951;93623
10549;34.954;85230
10550;34.957;92334
10551;34.961;84532
10552;34.964;86247
10553;34.967;92688
10554;34.971;103233
10555;34.974;92404
10556;34.977;96896
10557;34.981;86486
10558;34.984;87977
10559;34.987;84488
10560;34.991;91119
10561;34.994;89884
10562;34.997;86379
10563;35.000;97006
10564;35.004;88932
10565;35.007;91865
10566;35.010;85880
10567;35.014;93264
10568;35.017;89663
10569;35.020;98322
10570;35.024;96763
10571;35.027;83476
10572;35.030;89708
10573;35.034;95012
10574;35.037;89776
10575;35.049;56040
10576;35.052;2261
10577;35.055;1234
10578;35.063;781
10579;35.066;627
10580;35.070;745
10581;35.073;708
10582;35.076;853
10583;35.080;829
10584;35.083;825
10585;35.086;671
10586;35.090;1004
10587;35.093;3161
10588;35.096;650
10589;35.099;779
10590;35.103;888
10591;35.106;663
10592;35.109;786
10593;35.113;607
10594;35.116;738
10595;35.119;679
10596;35.123;727
10597;35.126;864
10598;35.129;614
10599;35.133;650
10600;35.136;803
10601;35.139;872
10602;35.143;711
10603;35.146;699
10604;35.149;596
10605;35.153;842
10606;35.156;748
10607;35.159;701
10608;35.162;749
10609;35.166;643
10610;35.169;809
10611;35.172;833
10612;35.176;1180
10613;35.179;1693
10614;35.182;641
10615;35.186;693
10616;35.189;644
10617;35.192;593
10618;35.196;681
10619;35.199;761
10620;35.202;811
10621;35.205;690
10622;35.209;750
10623;35.212;712
10624;35.215;730
10625;35.219;771
10626;35.222;815
10627;35.225;733
10628;35.229;814
10629;35.232;711
10630;35.235;739
10631;35.238;698
10632;35.242;705
10633;35.245;747
10634;35.248;861
10635;35.252;811
10636;35.255;743
10637;35.258;691
10638;35.262;855
10639;35.265;816
10640;35.268;828
10641;35.272;706
10642;35.275;612
10643;35.278;616
10644;35.281;685
10645;35.285;619
10646;35.288;727
10647;35.291;690
10648;35.295;638
10649;35.298;648
10650;35.301;757
10651;35.305;919
10652;35.308;767
10653;35.312;690
10654;35.315;752
10655;35.318;664
10656;35.321;1066
10657;35.325;780
10658;35.328;704
10659;35.331;815
10660;35.335;683
10661;35.338;644
10662;35.341;705
10663;35.345;770
10664;35.348;989
10665;35.351;630
10666;35.355;797
10667;35.358;589
10668;35.361;707
10669;35.364;716
10670;35.368;699
10671;35.371;816
10672;35.374;693
10673;35.378;695
10674;35.381;892
10675;35.384;879
10676;35.388;580
10677;35.391;557
10678;35.394;848
10679;35.397;560
10680;35.401;773
10681;35.404;729
10682;35.407;704
10683;35.411;658
10684;35.414;725
10685;35.417;852
10686;35.421;627
10687;35.424;616
10688;35.427;1211
10689;35.431;667
10690;35.434;634
10691;35.437;727
10692;35.440;664
10693;35.444;799
10694;35.447;663
10695;35.450;744
10696;35.454;607
10697;35.457;740
10698;35.460;579
10699;35.464;723
10700;35.467;551
10701;35.470;699
10702;35.473;782
10703;35.477;632
10704;35.480;581
10705;35.483;838
10706;35.487;626
10707;35.490;767
10708;35.493;632
10709;35.497;990
10710;35.500;799
10711;35.503;628
10712;35.507;628
10713;35.510;597
10714;35.513;608
10715;35.516;532
10716;35.520;631
10717;35.523;594
10718;35.526;682
10719;35.530;922
10720;35.533;585
10721;35.536;676
10722;35.540;731
10723;35.543;699
10724;35.546;661
10725;35.550;625
10726;35.553;862
10727;35.556;601
10728;35.560;941
10729;35.563;701
10730;35.566;892
10731;35.570;617
10732;35.573;647
10733;35.576;678
10734;35.580;1122
10735;35.583;672
10736;35.586;661
10737;35.590;609
10738;35.593;569
10739;35.596;526
10740;35.599;703
10741;35.603;584
10742;35.606;518
10743;35.609;479
10744;35.613;517
10745;35.616;614
10746;35.619;2838
10747;35.623;668
10748;35.626;518
10749;35.629;519
10750;35.632;744
10751;35.636;524
10752;35.639;652
10753;35.642;700
10754;35.646;528
10755;35.649;656
10756;35.652;679
10757;35.656;611
10758;35.659;557
10759;35.662;637
10760;35.666;824
10761;35.669;791
10762;35.672;772
10763;35.675;719
10764;35.679;493
10765;35.682;607
10766;35.685;504
10767;35.689;654
10768;35.692;507
10769;35.695;723
10770;35.699;620
10771;35.702;541
10772;35.705;537
10773;35.708;1551
10774;35.712;789
10775;35.715;751
10776;35.718;612
10777;35.722;595
10778;35.725;535
10779;35.728;624
10780;35.732;2826
10781;35.735;818
10782;35.738;746
10783;35.742;730
10784;35.745;654
10785;35.748;917
10786;35.751;560
10787;35.755;766
10788;35.758;913
10789;35.761;563
10790;35.765;1102
10791;35.768;706
10792;35.771;734
10793;35.775;547
10794;35.778;561
10795;35.781;548
10796;35.785;589
10797;35.788;646
10798;35.791;579
10799;35.794;2888
10800;35.798;2485
10801;35.801;657
10802;35.804;890
10803;35.808;682
10804;35.811;796
10805;35.815;773
10806;35.818;678
10807;35.821;749
10808;35.825;677
10809;35.828;983
10810;35.831;743
10811;35.834;787
10812;35.838;625
10813;35.841;743
10814;35.844;638
10815;35.848;760
10816;35.851;766
10817;35.854;739
10818;35.858;876
10819;35.861;884
10820;35.864;789
10821;35.867;833
10822;35.871;894
10823;35.874;779
10824;35.877;773
10825;35.881;953
10826;35.884;821
10827;35.887;790
10828;35.891;611
10829;35.894;602
10830;35.897;691
10831;35.901;549
10832;35.904;801
10833;35.907;718
10834;35.910;798
10835;35.914;705
10836;35.917;858
10837;35.920;694
10838;35.924;751
10839;35.927;894
10840;35.930;706
10841;35.934;812
10842;35.937;728
10843;35.940;853
10844;35.944;811
10845;35.947;804
10846;35.950;694
10847;35.953;945
10848;35.957;860
10849;35.960;735
10850;35.963;764
10851;35.967;982
10852;35.970;776
10853;35.973;847
10854;35.977;720
10855;35.980;776
10856;35.983;666
10857;35.986;920
10858;35.990;764
10859;35.993;1371
10860;35.996;533
10861;36.000;550
10862;36.003;587
10863;36.006;666
10864;36.010;549
10865;36.013;797
10866;36.016;577
10867;36.020;648
10868;36.023;783
10869;36.026;603
10870;36.029;693
10871;36.033;909
10872;36.036;704
10873;36.039;743
10874;36.043;848
10875;36.046;728
10876;36.049;702
10877;36.053;760
10878;36.056;733
10879;36.060;744
10880;36.063;817
10881;36.066;782
10882;36.069;598
10883;36.073;914
10884;36.076;907
10885;36.079;614
10886;36.083;696
10887;36.086;648
10888;36.089;1235
10889;36.093;693
10890;36.096;830
10891;36.099;933
10892;36.102;718
10893;36.106;1506
10894;36.109;704
10895;36.112;668
10896;36.116;762
10897;36.119;669
10898;36.122;606
10899;36.126;865
10900;36.129;650
10901;36.132;685
10902;36.136;784
10903;36.139;750
10904;36.142;806
10905;36.145;964
10906;36.149;756
10907;36.152;645
10908;36.155;775
10909;36.159;636
10910;36.162;836
10911;36.165;661
10912;36.169;747
10913;36.172;888
10914;36.175;903
10915;36.179;865
10916;36.182;634
10917;36.185;591
10918;36.188;659
10919;36.192;562
10920;36.195;584
10921;36.198;804
10922;36.202;594
10923;36.205;696
10924;36.208;689
10925;36.212;729
10926;36.215;655
10927;36.218;614
10928;36.221;648
10929;36.225;707
10930;36.228;686
10931;36.231;738
10932;36.235;622
10933;36.238;831
10934;36.241;791
10935;36.245;654
10936;36.248;648
10937;36.251;696
10938;36.255;907
10939;36.258;679
10940;36.261;533
10941;36.264;1025
10942;36.268;528
10943;36.271;757
10944;36.274;644
10945;36.278;720
10946;36.281;667
10947;36.284;575
10948;36.288;868
10949;36.291;794
10950;36.294;1319
10951;36.297;949
10952;36.301;718
10953;36.304;724
10954;36.308;723
10955;36.311;762
10956;36.314;711
10957;36.318;581
10958;36.321;787
10959;36.324;778
10960;36.328;748
10961;36.331;575
10962;36.334;884
10963;36.337;693
10964;36.341;794
10965;36.344;666
10966;36.347;624
10967;36.351;666
10968;36.354;594
10969;36.357;605
10970;36.361;691
10971;36.364;802
10972;36.367;672
10973;36.371;601
10974;36.374;823
10975;36.377;792
10976;36.380;652
10977;36.384;3256
10978;36.387;677
10979;36.390;971
10980;36.394;1974
10981;36.397;683
10982;36.400;711
10983;36.404;653
10984;36.407;799
10985;36.410;703
10986;36.414;693
10987;36.417;600
10988;36.420;702
10989;36.423;723
10990;36.427;2537
10991;36.430;718
10992;36.433;781
10993;36.437;599
10994;36.440;698
10995;36.443;757
10996;36.447;657
10997;36.450;567
10998;36.453;624
10999;36.456;727
11000;36.460;703
11001;36.463;833
11002;36.466;534
11003;36.470;698
11004;36.473;455
11005;36.476;795
11006;36.480;775
11007;36.483;748
11008;36.486;718
11009;36.490;559
11010;36.493;601
11011;36.496;789
11012;36.499;723
11013;36.503;815
11014;36.506;803
11015;36.509;791
11016;36.513;674
11017;36.516;744
11018;36.519;619
11019;36.523;686
11020;36.526;669
11021;36.529;687
11022;36.533;700
11023;36.536;613
11024;36.539;868
11025;36.542;575
11026;36.546;738
11027;36.549;616
11028;36.552;820
11029;36.556;706
11030;36.559;878
11031;36.563;695
11032;36.566;940
11033;36.569;834
11034;36.572;770
11035;36.576;785
11036;36.579;801
11037;36.582;716
11038;36.586;896
11039;36.589;984
11040;36.592;956
11041;36.596;671
11042;36.599;791
11043;36.602;826
11044;36.606;720
11045;36.609;664
11046;36.612;507
11047;36.615;756
11048;36.619;619
11049;36.622;818
11050;36.625;627
11051;36.629;912
11052;36.632;637
11053;36.635;586
11054;36.639;709
11055;36.642;564
11056;36.645;787
11057;36.649;2933
11058;36.652;596
11059;36.655;667
11060;36.658;852
11061;36.662;653
11062;36.665;633
11063;36.668;778
11064;36.672;639
11065;36.675;628
11066;36.678;732
11067;36.682;582
11068;36.685;480
11069;36.688;778
11070;36.691;609
11071;36.695;536
11072;36.698;686
11073;36.701;694
11074;36.705;554
11075;36.708;661
11076;36.711;666
11077;36.715;613
11078;36.718;771
11079;36.721;617
11080;36.725;742
11081;36.728;745
11082;36.731;831
11083;36.734;609
11084;36.738;701
11085;36.741;638
11086;36.744;621
11087;36.748;1108
11088;36.751;609
11089;36.754;815
11090;36.758;643
11091;36.761;616
11092;36.764;770
11093;36.768;836
11094;36.771;651
11095;36.774;767
11096;36.777;986
11097;36.781;802
11098;36.784;763
11099;36.787;779
11100;36.791;688
11101;36.794;718
11102;36.797;788
11103;36.801;724
11104;36.804;2258
11105;36.807;1008
11106;36.811;712
11107;36.814;980
11108;36.817;963
11109;36.821;806
11110;36.824;470
11111;36.827;516
11112;36.831;483
11113;36.834;743
11114;36.837;766
11115;36.841;517
11116;36.844;777
11117;36.847;676
11118;36.850;725
11119;36.854;781
11120;36.857;809
11121;36.860;643
11122;36.864;590
11123;36.867;702
11124;36.870;734
11125;36.874;672
11126;36.877;575
11127;36.880;649
11128;36.884;564
11129;36.887;702
11130;36.890;643
11131;36.893;691
11132;36.897;654
11133;36.900;637
11134;36.903;654
11135;36.907;689
11136;36.910;712
11137;36.913;861
11138;36.917;699
11139;36.920;698
11140;36.923;575
11141;36.926;645
11142;36.930;594
11143;36.933;998
11144;36.936;645
11145;36.940;567
11146;36.943;556
11147;36.946;583
11148;36.950;640
11149;36.953;644
11150;36.956;880
11151;36.960;817
11152;36.963;797
11153;36.966;808
11154;36.969;712
11155;36.973;1125
11156;36.976;746
11157;36.979;909
11158;36.983;895
11159;36.986;694
11160;36.989;579
11161;36.993;908
11162;36.996;949
11163;36.999;742
11164;37.003;614
11165;37.006;823
11166;37.009;1065
11167;37.012;905
11168;37.016;1106
11169;37.019;839
11170;37.022;745
11171;37.026;757
11172;37.029;834
11173;37.032;689
11174;37.036;734
11175;37.039;692
11176;37.042;826
11177;37.045;712
11178;37.049;756
11179;37.052;731
11180;37.055;883
11181;37.059;860
11182;37.062;935
11183;37.066;985
11184;37.069;911
11185;37.072;954
11186;37.076;1032
11187;37.079;808
11188;37.082;587
11189;37.085;728
11190;37.089;673
11191;37.092;666
11192;37.095;916
11193;37.099;746
11194;37.102;612
11195;37.105;653
11196;37.109;1139
11197;37.112;668
11198;37.115;783
11199;37.119;811
11200;37.122;836
11201;37.125;626
11202;37.128;1037
11203;37.132;769
11204;37.135;682
11205;37.138;688
11206;37.142;647
11207;37.145;688
11208;37.148;891
11209;37.152;705
11210;37.155;803
11211;37.158;664
11212;37.161;703
11213;37.165;753
11214;37.168;824
11215;37.171;547
11216;37.175;707
11217;37.178;670
11218;37.181;795
11219;37.185;800
11220;37.188;669
11221;37.191;2900
11222;37.195;669
11223;37.198;551
11224;37.201;840
11225;37.204;1228
11226;37.208;899
11227;37.211;696
11228;37.214;836
11229;37.218;703
11230;37.221;752
11231;37.224;763
11232;37.228;559
11233;37.231;678
11234;37.234;818
11235;37.238;806
11236;37.241;728
11237;37.244;691
11238;37.247;693
11239;37.251;795
11240;37.254;894
11241;37.257;664
11242;37.261;2009
11243;37.264;634
11244;37.267;933
11245;37.271;838
11246;37.274;674
11247;37.277;1007
11248;37.280;699
11249;37.284;1060
11250;37.287;525
11251;37.290;727
11252;37.294;890
11253;37.297;695
11254;37.300;907
11255;37.304;1053
11256;37.307;844
11257;37.311;715
11258;37.314;719
11259;37.317;792
11260;37.321;703
11261;37.324;892
11262;37.327;753
11263;37.331;683
11264;37.334;727
11265;37.337;672
11266;37.340;2103
11267;37.344;531
11268;37.347;760
11269;37.350;957
11270;37.354;571
11271;37.357;807
11272;37.360;654
11273;37.364;667
11274;37.367;684
11275;37.370;530
11276;37.374;826
11277;37.377;657
11278;37.380;654
11279;37.383;700
11280;37.387;821
11281;37.390;682
11282;37.393;648
11283;37.397;622
11284;37.400;602
11285;37.403;614
11286;37.407;591
11287;37.410;590
11288;37.413;543
11289;37.416;608
11290;37.420;679
11291;37.423;553
11292;37.426;570
11293;37.430;723
11294;37.433;551
11295;37.436;637
11296;37.440;534
11297;37.443;663
11298;37.446;593
11299;37.450;616
11300;37.453;531
11301;37.456;2053
11302;37.459;604
11303;37.463;586
11304;37.466;847
11305;37.469;806
11306;37.473;652
11307;37.476;774
11308;37.479;657
11309;37.483;1786
11310;37.486;701
11311;37.489;1320
11312;37.493;683
11313;37.496;673
11314;37.499;586
11315;37.502;653
11316;37.506;744
11317;37.509;926
11318;37.512;769
11319;37.516;840
11320;37.519;721
11321;37.522;753
11322;37.526;619
11323;37.529;689
11324;37.532;729
11325;37.535;780
11326;37.539;780
11327;37.542;711
11328;37.545;779
11329;37.549;669
11330;37.552;730
11331;37.555;748
11332;37.559;832
11333;37.562;791
11334;37.566;704
11335;37.569;924
11336;37.572;684
11337;37.575;660
11338;37.579;636
11339;37.582;940
11340;37.585;766
11341;37.589;778
11342;37.592;857
11343;37.595;2202
11344;37.599;969
11345;37.602;845
11346;37.605;785
11347;37.609;741
11348;37.612;931
11349;37.615;794
11350;37.618;783
11351;37.622;831
11352;37.625;926
11353;37.628;805
11354;37.632;684
11355;37.635;810
11356;37.638;802
11357;37.642;814
11358;37.645;673
11359;37.648;931
11360;37.652;870
11361;37.655;680
11362;37.658;753
11363;37.661;701
11364;37.665;884
11365;37.668;1010
11366;37.671;778
11367;37.675;722
11368;37.678;792
11369;37.681;692
11370;37.685;773
11371;37.688;661
11372;37.691;659
11373;37.694;601
11374;37.698;807
11375;37.701;925
11376;37.704;926
11377;37.708;808
11378;37.711;679
11379;37.714;746
11380;37.718;855
11381;37.721;732
11382;37.724;1204
11383;37.728;739
11384;37.731;730
11385;37.734;660
11386;37.737;764
11387;37.741;638
11388;37.744;767
11389;37.747;626
11390;37.751;683
11391;37.754;704
11392;37.757;744
11393;37.761;840
11394;37.764;656
11395;37.767;804
11396;37.770;755
11397;37.774;739
11398;37.777;811
11399;37.780;743
11400;37.784;847
11401;37.787;1012
11402;37.790;1231
11403;37.794;846
11404;37.797;754
11405;37.800;743
11406;37.804;1809
11407;37.807;811
11408;37.810;2074
11409;37.814;677
11410;37.817;863
11411;37.820;685
11412;37.824;854
11413;37.827;684
11414;37.830;745
11415;37.834;674
11416;37.837;731
11417;37.840;773
11418;37.844;749
11419;37.847;757
11420;37.850;885
11421;37.853;962
11422;37.857;807
11423;37.860;688
11424;37.863;773
11425;37.867;624
11426;37.870;684
11427;37.873;674
11428;37.877;822
11429;37.880;557
11430;37.883;558
11431;37.887;558
11432;37.890;780
11433;37.893;3122
11434;37.896;608
11435;37.900;677
11436;37.903;831
11437;37.906;680
11438;37.910;742
11439;37.913;680
11440;37.916;613
11441;37.920;585
11442;37.923;628
11443;37.926;566
11444;37.929;521
11445;37.933;659
11446;37.936;824
11447;37.939;1088
11448;37.943;865
11449;37.946;592
11450;37.949;577
11451;37.953;674
11452;37.956;623
11453;37.959;978
11454;37.963;824
11455;37.966;629
11456;37.969;722
11457;37.972;724
11458;37.976;710
11459;37.979;747
11460;37.982;754
11461;37.986;557
11462;37.989;675
11463;37.992;660
11464;37.996;690
11465;37.999;691
11466;38.002;670
11467;38.005;587
11468;38.009;766
11469;38.012;735
11470;38.015;727
11471;38.019;612
11472;38.022;1225
11473;38.025;801
11474;38.029;767
11475;38.032;783
11476;38.035;940
11477;38.039;629
11478;38.042;869
11479;38.045;790
11480;38.048;742
11481;38.052;761
11482;38.055;944
11483;38.059;1033
11484;38.062;765
11485;38.065;642
11486;38.069;793
11487;38.072;723
11488;38.075;707
11489;38.079;746
11490;38.082;580
11491;38.085;659
11492;38.088;444
11493;38.092;677
11494;38.095;839
11495;38.098;513
11496;38.102;620
11497;38.105;697
11498;38.108;929
11499;38.112;599
11500;38.115;1756
11501;38.118;1036
11502;38.122;624
11503;38.125;863
11504;38.128;716
11505;38.131;866
11506;38.135;843
11507;38.138;641
11508;38.141;712
11509;38.145;726
11510;38.148;667
11511;38.151;575
11512;38.155;631
11513;38.158;839
11514;38.161;661
11515;38.164;757
11516;38.168;935
11517;38.171;619
11518;38.174;853
11519;38.178;935
11520;38.181;687
11521;38.184;720
11522;38.188;836
11523;38.191;820
11524;38.194;993
11525;38.198;718
11526;38.201;802
11527;38.204;711
11528;38.207;861
11529;38.211;918
11530;38.214;3390
11531;38.217;723
11532;38.221;601
11533;38.224;822
11534;38.227;765
11535;38.231;837
11536;38.234;1114
11537;38.237;842
11538;38.241;843
11539;38.244;665
11540;38.247;857
11541;38.250;828
11542;38.254;820
11543;38.257;828
11544;38.260;912
11545;38.264;910
11546;38.267;950
11547;38.270;805
11548;38.274;833
11549;38.277;758
11550;38.280;909
11551;38.283;1802
11552;38.287;1287
11553;38.290;905
11554;38.293;857
11555;38.297;1548
11556;38.300;832
11557;38.303;781
11558;38.307;699
11559;38.310;1074
11560;38.314;951
11561;38.317;713
11562;38.320;789
11563;38.323;949
11564;38.327;856
11565;38.330;812
11566;38.333;952
11567;38.337;745
11568;38.340;735
11569;38.343;923
11570;38.347;855
11571;38.350;651
11572;38.353;788
11573;38.357;688
11574;38.360;749
11575;38.363;890
11576;38.366;830
11577;38.370;691
11578;38.373;888
11579;38.376;767
11580;38.380;719
11581;38.383;997
11582;38.386;651
11583;38.390;624
11584;38.393;862
11585;38.396;622
11586;38.399;734
11587;38.403;710
11588;38.406;810
11589;38.409;847
11590;38.413;717
11591;38.416;857
11592;38.419;820
11593;38.423;816
11594;38.426;771
11595;38.429;1038
11596;38.433;844
11597;38.436;907
11598;38.439;877
11599;38.442;883
11600;38.446;819
11601;38.449;749
11602;38.452;858
11603;38.456;769
11604;38.459;958
11605;38.462;728
11606;38.466;795
11607;38.469;1089
11608;38.472;825
11609;38.476;779
11610;38.479;3350
11611;38.482;913
11612;38.485;872
11613;38.489;858
11614;38.492;840
11615;38.495;880
11616;38.499;740
11617;38.502;713
11618;38.505;731
11619;38.509;911
11620;38.512;813
11621;38.515;751
11622;38.518;717
11623;38.522;898
11624;38.525;700
11625;38.528;871
11626;38.532;753
11627;38.535;958
11628;38.538;918
11629;38.542;827
11630;38.545;978
11631;38.548;915
11632;38.552;955
11633;38.555;701
11634;38.558;900
11635;38.562;686
11636;38.565;926
11637;38.568;1067
11638;38.572;839
11639;38.575;854
11640;38.578;841
11641;38.582;695
11642;38.585;848
11643;38.588;783
11644;38.592;798
11645;38.595;908
11646;38.598;2541
11647;38.601;733
11648;38.605;680
11649;38.608;964
11650;38.611;637
11651;38.615;667
11652;38.618;895
11653;38.621;764
11654;38.625;784
11655;38.628;631
11656;38.631;932
11657;38.634;912
11658;38.638;738
11659;38.641;1899
11660;38.644;662
11661;38.648;670
11662;38.651;962
11663;38.654;921
11664;38.658;777
11665;38.661;952
11666;38.664;778
11667;38.668;965
11668;38.671;866
11669;38.674;1013
11670;38.677;914
11671;38.681;917
11672;38.684;819
11673;38.687;811
11674;38.691;1507
11675;38.694;860
11676;38.697;803
11677;38.701;748
11678;38.704;1004
11679;38.707;717
11680;38.711;736
11681;38.714;943
11682;38.717;851
11683;38.720;813
11684;38.724;809
11685;38.727;746
11686;38.730;779
11687;38.734;834
11688;38.737;787
11689;38.740;761
11690;38.744;722
11691;38.747;709
11692;38.750;2662
11693;38.753;762
11694;38.757;768
11695;38.760;844
11696;38.763;749
11697;38.767;917
11698;38.770;719
11699;38.773;601
11700;38.777;790
11701;38.780;755
11702;38.783;647
11703;38.787;657
11704;38.790;716
11705;38.793;819
11706;38.796;772
11707;38.800;794
11708;38.803;867
11709;38.806;890
11710;38.810;891
11711;38.813;959
11712;38.817;727
11713;38.820;873
11714;38.823;912
11715;38.827;796
11716;38.830;888
11717;38.833;750
11718;38.836;635
11719;38.840;601
11720;38.843;787
11721;38.846;856
11722;38.850;867
11723;38.853;1049
11724;38.856;957
11725;38.860;735
11726;38.863;739
11727;38.866;762
11728;38.869;723
11729;38.873;827
11730;38.876;716
11731;38.879;724
11732;38.883;819
11733;38.886;732
11734;38.889;928
11735;38.893;851
11736;38.896;991
11737;38.899;901
11738;38.903;756
11739;38.906;966
11740;38.909;843
11741;38.912;934
11742;38.916;956
11743;38.919;785
11744;38.922;919
11745;38.926;672
11746;38.929;802
11747;38.932;706
11748;38.936;728
11749;38.939;925
11750;38.942;878
11751;38.946;796
11752;38.949;965
11753;38.952;737
11754;38.955;816
11755;38.959;855
11756;38.962;845
11757;38.965;799
11758;38.969;758
11759;38.972;589
11760;38.975;688
11761;38.979;814
11762;38.982;773
11763;38.985;2423
11764;38.988;789
11765;38.992;750
11766;38.995;705
11767;38.998;698
11768;39.002;733
11769;39.005;724
11770;39.008;831
11771;39.012;800
11772;39.015;668
11773;39.018;718
11774;39.022;676
11775;39.025;797
11776;39.028;1063
11777;39.031;866
11778;39.035;658
11779;39.038;654
11780;39.041;664
11781;39.045;810
11782;39.048;963
11783;39.051;763
11784;39.055;780
11785;39.058;713
11786;39.062;796
11787;39.065;857
11788;39.068;796
11789;39.071;750
11790;39.075;1007
11791;39.078;803
11792;39.081;772
11793;39.085;830
11794;39.088;750
11795;39.091;901
11796;39.095;804
11797;39.098;729
11798;39.101;799
11799;39.105;757
11800;39.108;590
11801;39.111;654
11802;39.114;613
11803;39.118;745
11804;39.121;808
11805;39.124;1099
11806;39.128;815
11807;39.131;766
11808;39.134;1023
11809;39.138;949
11810;39.141;725
11811;39.144;751
11812;39.147;821
11813;39.151;768
11814;39.154;2949
11815;39.157;814
11816;39.161;761
11817;39.164;793
11818;39.167;1034
11819;39.171;842
11820;39.174;784
11821;39.177;901
11822;39.181;764
11823;39.184;760
11824;39.187;796
11825;39.190;788
11826;39.194;816
11827;39.197;890
11828;39.200;742
11829;39.204;770
11830;39.207;872
11831;39.210;781
11832;39.214;564
11833;39.217;597
11834;39.220;768
11835;39.223;652
11836;39.227;786
11837;39.230;798
11838;39.233;550
11839;39.237;632
11840;39.240;1080
11841;39.243;824
11842;39.247;772
11843;39.250;739
11844;39.253;631
11845;39.257;631
11846;39.260;948
11847;39.263;601
11848;39.266;1326
11849;39.270;648
11850;39.273;636
11851;39.276;694
11852;39.280;791
11853;39.283;613
11854;39.286;812
11855;39.290;980
11856;39.293;847
11857;39.296;817
11858;39.300;770
11859;39.303;831
11860;39.306;672
11861;39.310;813
11862;39.313;666
11863;39.316;769
11864;39.320;651
11865;39.323;622
11866;39.326;649
11867;39.330;598
11868;39.333;815
11869;39.336;638
11870;39.340;608
11871;39.343;993
11872;39.346;956
11873;39.349;710
11874;39.353;912
11875;39.356;877
11876;39.359;1014
11877;39.363;592
11878;39.366;779
11879;39.369;759
11880;39.373;729
11881;39.376;753
11882;39.379;756
11883;39.382;736
11884;39.386;803
11885;39.389;910
11886;39.392;758
11887;39.396;826
11888;39.399;726
11889;39.402;757
11890;39.406;700
11891;39.409;664
11892;39.412;758
11893;39.416;752
11894;39.419;597
11895;39.422;803
11896;39.425;694
11897;39.429;702
11898;39.432;818
11899;39.435;780
11900;39.439;696
11901;39.442;953
11902;39.445;842
11903;39.449;730
11904;39.452;713
11905;39.455;642
11906;39.458;561
11907;39.462;722
11908;39.465;849
11909;39.468;690
11910;39.472;764
11911;39.475;716
11912;39.478;696
11913;39.482;614
11914;39.485;678
11915;39.488;723
11916;39.492;829
11917;39.495;652
11918;39.498;593
11919;39.501;605
11920;39.505;683
11921;39.508;705
11922;39.511;598
11923;39.515;723
11924;39.518;906
11925;39.521;784
11926;39.525;726
11927;39.528;731
11928;39.531;717
11929;39.535;872
11930;39.538;858
11931;39.541;796
11932;39.544;755
11933;39.548;1021
11934;39.551;792
11935;39.554;792
11936;39.558;816
11937;39.561;993
11938;39.565;663
11939;39.568;1036
11940;39.571;620
11941;39.575;1034
11942;39.578;866
11943;39.581;790
11944;39.584;764
11945;39.588;849
11946;39.591;872
11947;39.594;633
11948;39.598;736
11949;39.601;769
11950;39.604;687
11951;39.608;896
11952;39.611;840
11953;39.614;702
11954;39.617;836
11955;39.621;830
11956;39.624;970
11957;39.627;845
11958;39.631;742
11959;39.634;904
11960;39.637;969
11961;39.641;799
11962;39.644;787
11963;39.647;784
11964;39.651;738
11965;39.654;908
11966;39.657;826
11967;39.660;799
11968;39.664;774
11969;39.667;704
11970;39.670;767
11971;39.674;706
11972;39.677;630
11973;39.680;831
11974;39.684;706
11975;39.687;907
11976;39.690;632
11977;39.694;638
11978;39.697;574
11979;39.700;835
11980;39.703;712
11981;39.707;674
11982;39.710;728
11983;39.713;748
11984;39.717;740
11985;39.720;796
11986;39.723;837
11987;39.727;701
11988;39.730;799
11989;39.733;775
11990;39.736;993
11991;39.740;695
11992;39.743;893
11993;39.746;740
11994;39.750;801
11995;39.753;767
11996;39.756;646
11997;39.760;976
11998;39.763;660
11999;39.766;664
12000;39.770;717
12001;39.773;827
12002;39.776;849
12003;39.779;764
12004;39.783;902
12005;39.786;917
12006;39.789;764
12007;39.793;908
12008;39.796;651
12009;39.799;614
12010;39.803;570
12011;39.806;765
12012;39.810;787
12013;39.813;744
12014;39.816;899
12015;39.819;587
12016;39.823;738
12017;39.826;695
12018;39.829;738
12019;39.833;1544
12020;39.836;844
12021;39.839;755
12022;39.843;709
12023;39.846;829
12024;39.849;778
12025;39.852;675
12026;39.856;782
12027;39.859;687
12028;39.862;502
12029;39.866;550
12030;39.869;778
12031;39.872;939
12032;39.876;887
12033;39.879;701
12034;39.882;690
12035;39.886;559
12036;39.889;878
12037;39.892;799
12038;39.895;922
12039;39.899;888
12040;39.902;665
12041;39.905;796
12042;39.909;756
12043;39.912;646
12044;39.915;759
12045;39.919;714
12046;39.922;776
12047;39.925;728
12048;39.929;752
12049;39.932;855
12050;39.935;746
12051;39.938;886
12052;39.942;793
12053;39.945;625
12054;39.948;687
12055;39.952;626
12056;39.955;582
12057;39.958;755
12058;39.962;692
12059;39.965;578
12060;39.968;940
12061;39.971;800
12062;39.975;783
12063;39.978;1914
12064;39.981;774
12065;39.985;778
12066;39.988;906
12067;39.991;5063
12068;39.995;943
12069;39.998;861
12070;40.001;766
12071;40.005;760
12072;40.008;811
12073;40.011;614
12074;40.014;773
12075;40.018;841
12076;40.021;635
12077;40.024;700
12078;40.028;724
12079;40.031;791
12080;40.034;630
12081;40.038;778
12082;40.041;618
12083;40.044;775
12084;40.047;599
12085;40.051;590
12086;40.054;571
12087;40.057;572
12088;40.061;618
12089;40.065;584
12090;40.068;573
12091;40.071;645
12092;40.075;619
12093;40.078;563
12094;40.081;643
12095;40.085;904
12096;40.088;684
12097;40.091;716
12098;40.094;2135
12099;40.098;634
12100;40.101;693
12101;40.104;733
12102;40.108;716
12103;40.111;578
12104;40.114;2191
12105;40.118;694
12106;40.121;765
12107;40.124;721
12108;40.127;731
12109;40.131;1000
12110;40.134;830
12111;40.137;854
12112;40.141;782
12113;40.144;709
12114;40.147;852
12115;40.151;794
12116;40.154;1076
12117;40.157;753
12118;40.161;1608
12119;40.164;763
12120;40.167;801
12121;40.170;961
12122;40.174;803
12123;40.177;833
12124;40.180;671
12125;40.184;983
12126;40.187;1011
12127;40.190;884
12128;40.194;1008
12129;40.197;891
12130;40.200;846
12131;40.204;815
12132;40.207;802
12133;40.210;780
12134;40.213;1142
12135;40.217;929
12136;40.220;560
12137;40.223;727
12138;40.227;593
12139;40.230;613
12140;40.233;967
12141;40.237;971
12142;40.240;1813
12143;40.243;652
12144;40.246;723
12145;40.250;815
12146;40.253;900
12147;40.256;983
12148;40.260;791
12149;40.263;760
12150;40.266;1001
12151;40.270;691
12152;40.273;840
12153;40.276;767
12154;40.280;817
12155;40.283;714
12156;40.286;874
12157;40.289;1045
12158;40.293;1033
12159;40.296;804
12160;40.299;912
12161;40.303;793
12162;40.306;1054
12163;40.310;782
12164;40.313;1268
12165;40.316;743
12166;40.320;938
12167;40.323;1189
12168;40.326;946
12169;40.329;934
12170;40.333;923
12171;40.336;760
12172;40.339;945
12173;40.343;868
12174;40.346;749
12175;40.349;820
12176;40.353;857
12177;40.356;762
12178;40.359;862
12179;40.362;1491
12180;40.366;1372
12181;40.369;723
12182;40.372;1065
12183;40.376;903
12184;40.379;891
12185;40.382;1008
12186;40.386;963
12187;40.389;3297
12188;40.392;771
12189;40.396;822
12190;40.399;747
12191;40.402;949
12192;40.405;783
12193;40.409;659
12194;40.412;766
12195;40.415;720
12196;40.419;674
12197;40.422;785
12198;40.425;690
12199;40.429;707
12200;40.432;641
12201;40.435;720
12202;40.439;729
12203;40.442;960
12204;40.445;822
12205;40.448;789
12206;40.452;828
12207;40.455;788
12208;40.458;774
12209;40.462;712
12210;40.465;676
12211;40.468;739
12212;40.472;843
12213;40.475;1103
12214;40.478;731
12215;40.481;795
12216;40.485;896
12217;40.488;905
12218;40.491;749
12219;40.495;912
12220;40.498;951
12221;40.501;1026
12222;40.505;665
12223;40.508;721
12224;40.511;1639
12225;40.515;912
12226;40.518;809
12227;40.521;855
12228;40.524;770
12229;40.528;1029
12230;40.531;922
12231;40.534;1031
12232;40.538;724
12233;40.541;732
12234;40.544;753
12235;40.548;2954
12236;40.551;796
12237;40.554;854
12238;40.558;808
12239;40.561;891
12240;40.564;969
12241;40.568;780
12242;40.571;871
12243;40.574;808
12244;40.578;733
12245;40.581;825
12246;40.584;847
12247;40.588;787
12248;40.591;881
12249;40.594;769
12250;40.597;791
12251;40.601;740
12252;40.604;686
12253;40.607;753
12254;40.611;865
12255;40.614;839
12256;40.617;770
12257;40.621;718
12258;40.624;757
12259;40.627;780
12260;40.631;964
12261;40.634;766
12262;40.637;822
12263;40.640;887
12264;40.644;786
12265;40.647;1880
12266;40.650;995
12267;40.654;1245
12268;40.657;850
12269;40.660;866
12270;40.664;943
12271;40.667;810
12272;40.670;823
12273;40.674;703
12274;40.677;959
12275;40.680;827
12276;40.683;667
12277;40.687;765
12278;40.690;2233
12279;40.693;943
12280;40.697;912
12281;40.700;889
12282;40.703;917
12283;40.707;939
12284;40.710;677
12285;40.713;785
12286;40.716;774
12287;40.720;963
12288;40.723;735
12289;40.726;871
12290;40.730;973
12291;40.733;991
12292;40.736;3131
12293;40.740;762
12294;40.743;754
12295;40.746;1894
12296;40.750;690
12297;40.753;901
12298;40.756;815
12299;40.759;652
12300;40.763;723
12301;40.766;688
12302;40.769;854
12303;40.773;710
12304;40.776;835
12305;40.779;715
12306;40.783;987
12307;40.786;885
12308;40.789;755
12309;40.793;974
12310;40.796;1378
12311;40.799;964
12312;40.802;780
12313;40.806;823
12314;40.809;786
12315;40.813;783
12316;40.816;671
12317;40.819;719
12318;40.823;714
12319;40.826;809
12320;40.829;919
12321;40.833;937
12322;40.836;815
12323;40.839;739
12324;40.842;860
12325;40.846;818
12326;40.849;820
12327;40.852;812
12328;40.856;742
12329;40.859;810
12330;40.862;912
12331;40.866;728
12332;40.869;1042
12333;40.872;852
12334;40.875;764
12335;40.879;683
12336;40.882;933
12337;40.885;817
12338;40.889;809
12339;40.892;678
12340;40.895;711
12341;40.899;833
12342;40.902;839
12343;40.905;861
12344;40.909;815
12345;40.912;826
12346;40.915;871
12347;40.918;3300
12348;40.922;991
12349;40.925;917
12350;40.928;953
12351;40.932;1039
12352;40.935;1066
12353;40.938;1024
12354;40.942;1046
12355;40.945;885
12356;40.948;867
12357;40.951;804
12358;40.955;2534
12359;40.958;986
12360;40.961;1011
12361;40.965;847
12362;40.968;817
12363;40.971;2503
12364;40.975;719
12365;40.978;619
12366;40.981;659
12367;40.985;856
12368;40.988;714
12369;40.991;729
12370;40.994;620
12371;40.998;685
12372;41.001;594
12373;41.004;863
12374;41.008;2071
12375;41.011;690
12376;41.014;837
12377;41.018;973
12378;41.021;819
12379;41.024;680
12380;41.028;757
12381;41.031;518
12382;41.034;672
12383;41.037;841
12384;41.041;649
12385;41.044;888
12386;41.047;745
12387;41.051;703
12388;41.054;691
12389;41.057;648
12390;41.061;618
12391;41.064;626
12392;41.068;700
12393;41.071;714
12394;41.074;1004
12395;41.077;1145
12396;41.081;739
12397;41.084;740
12398;41.087;692
12399;41.091;822
12400;41.094;730
12401;41.097;844
12402;41.101;890
12403;41.104;725
12404;41.107;909
12405;41.111;604
12406;41.114;635
12407;41.117;768
12408;41.120;956
12409;41.124;2932
12410;41.127;663
12411;41.130;851
12412;41.134;700
12413;41.137;512
12414;41.140;666
12415;41.144;820
12416;41.147;698
12417;41.150;644
12418;41.153;646
12419;41.157;767
12420;41.160;633
12421;41.163;640
12422;41.167;704
12423;41.170;654
12424;41.173;518
12425;41.177;820
12426;41.180;3137
12427;41.183;747
12428;41.187;699
12429;41.190;968
12430;41.193;845
12431;41.196;744
12432;41.200;812
12433;41.203;544
12434;41.206;723
12435;41.210;936
12436;41.213;681
12437;41.216;646
12438;41.220;702
12439;41.223;734
12440;41.226;527
12441;41.229;572
12442;41.233;483
12443;41.236;581
12444;41.239;686
12445;41.243;546
12446;41.246;766
12447;41.249;678
12448;41.253;669
12449;41.256;784
12450;41.259;1038
12451;41.263;804
12452;41.266;612
12453;41.269;657
12454;41.272;735
12455;41.276;737
12456;41.279;696
12457;41.282;820
12458;41.286;711
12459;41.289;582
12460;41.292;658
12461;41.296;728
12462;41.299;2718
12463;41.302;712
12464;41.306;556
12465;41.309;616
12466;41.312;454
12467;41.316;702
12468;41.319;555
12469;41.322;408
12470;41.326;661
12471;41.329;542
12472;41.332;574
12473;41.336;477
12474;41.339;741
12475;41.342;852
12476;41.346;635
12477;41.349;744
12478;41.352;703
12479;41.355;522
12480;41.359;728
12481;41.362;558
12482;41.365;735
12483;41.369;707
12484;41.372;646
12485;41.375;751
12486;41.379;873
12487;41.382;560
12488;41.385;617
12489;41.388;681
12490;41.392;849
12491;41.395;706
12492;41.398;830
12493;41.402;654
12494;41.405;487
12495;41.408;508
12496;41.412;668
12497;41.415;538
12498;41.418;589
12499;41.422;537
12500;41.425;519
12501;41.428;537
12502;41.431;649
12503;41.435;1667
12504;41.438;466
12505;41.441;457
12506;41.445;764
12507;41.448;597
12508;41.451;819
12509;41.455;455
12510;41.458;562
12511;41.461;500
12512;41.464;938
12513;41.468;751
12514;41.471;810
12515;41.474;524
12516;41.478;476
12517;41.481;3255
12518;41.484;595
12519;41.488;536
12520;41.491;647
12521;41.494;544
12522;41.498;546
12523;41.501;574
12524;41.504;844
12525;41.507;1316
12526;41.511;632
12527;41.514;611
12528;41.517;620
12529;41.521;635
12530;41.524;553
12531;41.527;495
12532;41.531;703
12533;41.534;748
12534;41.537;618
12535;41.541;746
12536;41.544;659
12537;41.547;730
12538;41.550;798
12539;41.554;563
12540;41.557;465
12541;41.561;606
12542;41.564;596
12543;41.567;499
12544;41.571;571
12545;41.574;558
12546;41.577;533
12547;41.581;487
12548;41.584;516
12549;41.587;564
12550;41.590;615
12551;41.594;509
12552;41.597;603
12553;41.600;564
12554;41.604;679
12555;41.607;781
12556;41.610;654
12557;41.614;620
12558;41.617;784
12559;41.620;594
12560;41.623;481
12561;41.627;608
12562;41.630;898
12563;41.633;666
12564;41.637;504
12565;41.640;850
12566;41.643;684
12567;41.647;969
12568;41.650;563
12569;41.653;810
12570;41.657;765
12571;41.660;773
12572;41.663;625
12573;41.666;660
12574;41.670;743
12575;41.673;588
12576;41.676;488
12577;41.680;987
12578;41.683;656
12579;41.686;689
12580;41.690;608
12581;41.693;779
12582;41.696;788
12583;41.700;718
12584;41.703;493
12585;41.706;581
12586;41.709;682
12587;41.713;1437
12588;41.716;593
12589;41.719;574
12590;41.723;604
12591;41.726;597
12592;41.729;505
12593;41.733;653
12594;41.736;744
12595;41.739;605
12596;41.742;725
12597;41.746;621
12598;41.749;665
12599;41.752;891
12600;41.756;731
12601;41.759;680
12602;41.762;724
12603;41.766;600
12604;41.769;811
12605;41.772;706
12606;41.776;704
12607;41.779;705
12608;41.782;589
12609;41.785;529
12610;41.789;532
12611;41.792;709
12612;41.795;841
12613;41.799;810
12614;41.802;612
12615;41.805;801
12616;41.809;631
12617;41.812;647
12618;41.816;1203
12619;41.819;749
12620;41.822;762
12621;41.825;641
12622;41.829;698
12623;41.832;530
12624;41.835;779
12625;41.839;746
12626;41.842;666
12627;41.845;860
12628;41.849;630
12629;41.852;607
12630;41.855;659
12631;41.858;685
12632;41.862;731
12633;41.865;666
12634;41.868;651
12635;41.872;706
12636;41.875;680
12637;41.878;652
12638;41.882;639
12639;41.885;1444
12640;41.888;659
12641;41.892;702
12642;41.895;622
12643;41.898;824
12644;41.901;661
12645;41.905;843
12646;41.908;712
12647;41.911;765
12648;41.915;835
12649;41.918;798
12650;41.921;750
12651;41.925;762
12652;41.928;830
12653;41.931;730
12654;41.935;669
12655;41.938;743
12656;41.941;703
12657;41.944;654
12658;41.948;657
12659;41.951;575
12660;41.954;783
12661;41.958;624
12662;41.961;686
12663;41.964;543
12664;41.968;671
12665;41.971;618
12666;41.974;578
12667;41.977;613
12668;41.981;669
12669;41.984;643
12670;41.987;770
12671;41.991;769
12672;41.994;515
12673;41.997;515
12674;42.001;589
12675;42.004;553
12676;42.007;2337
12677;42.011;498
12678;42.014;604
12679;42.017;634
12680;42.020;644
12681;42.024;640
12682;42.027;620
12683;42.030;667
12684;42.034;621
12685;42.037;900
12686;42.040;629
12687;42.044;676
12688;42.047;685
12689;42.050;735
12690;42.053;615
12691;42.057;1132
12692;42.060;552
12693;42.064;539
12694;42.067;690
12695;42.070;589
12696;42.074;652
12697;42.077;513
12698;42.080;514
12699;42.084;581
12700;42.087;619
12701;42.090;631
12702;42.093;650
12703;42.097;701
12704;42.100;775
12705;42.103;648
12706;42.107;840
12707;42.110;577
12708;42.113;557
12709;42.117;596
12710;42.120;551
12711;42.123;760
12712;42.127;747
12713;42.130;642
12714;42.133;740
12715;42.136;653
12716;42.140;682
12717;42.143;636
12718;42.146;757
12719;42.150;660
12720;42.153;650
12721;42.156;636
12722;42.160;514
12723;42.163;554
12724;42.166;596
12725;42.170;616
12726;42.173;707
12727;42.176;591
12728;42.179;504
12729;42.183;594
12730;42.186;621
12731;42.189;766
12732;42.193;631
12733;42.196;539
12734;42.199;595
12735;42.203;722
12736;42.206;824
12737;42.209;688
12738;42.212;605
12739;42.216;534
12740;42.219;627
12741;42.222;655
12742;42.226;556
12743;42.229;691
12744;42.232;868
12745;42.236;549
12746;42.239;590
12747;42.242;614
12748;42.246;670
12749;42.249;613
12750;42.252;536
12751;42.255;593
12752;42.259;677
12753;42.262;641
12754;42.265;444
12755;42.269;520
12756;42.272;566
12757;42.275;601
12758;42.279;616
12759;42.282;532
12760;42.285;698
12761;42.289;706
12762;42.292;596
12763;42.295;715
12764;42.298;555
12765;42.302;512
12766;42.305;586
12767;42.308;2111
12768;42.312;693
12769;42.315;633
12770;42.319;1582
12771;42.322;522
12772;42.325;760
12773;42.328;678
12774;42.332;542
12775;42.335;704
12776;42.338;530
12777;42.342;606
12778;42.345;645
12779;42.348;550
12780;42.352;749
12781;42.355;663
12782;42.358;637
12783;42.362;622
12784;42.365;751
12785;42.368;763
12786;42.371;600
12787;42.375;2257
12788;42.378;625
12789;42.381;731
12790;42.385;609
12791;42.388;663
12792;42.391;590
12793;42.395;997
12794;42.398;682
12795;42.401;651
12796;42.405;768
12797;42.408;673
12798;42.411;863
12799;42.414;575
12800;42.418;646
12801;42.421;681
12802;42.424;745
12803;42.428;612
12804;42.431;637
12805;42.434;718
12806;42.438;583
12807;42.441;568
12808;42.444;661
12809;42.447;754
12810;42.451;749
12811;42.454;1380
12812;42.457;776
12813;42.461;797
12814;42.464;598
12815;42.467;657
12816;42.471;388
12817;42.474;637
12818;42.477;749
12819;42.481;623
12820;42.484;622
12821;42.487;631
12822;42.490;667
12823;42.494;645
12824;42.497;635
12825;42.500;566
12826;42.504;733
12827;42.507;572
12828;42.510;711
12829;42.514;663
12830;42.517;727
12831;42.520;612
12832;42.524;590
12833;42.527;781
12834;42.530;528
12835;42.533;698
12836;42.537;728
12837;42.540;764
12838;42.543;613
12839;42.547;805
12840;42.550;633
12841;42.553;709
12842;42.557;793
12843;42.560;653
12844;42.564;775
12845;42.567;729
12846;42.570;805
12847;42.573;643
12848;42.577;827
12849;42.580;647
12850;42.583;589
12851;42.587;618
12852;42.590;665
12853;42.593;711
12854;42.597;597
12855;42.600;1768
12856;42.603;538
12857;42.606;546
12858;42.610;564
12859;42.613;852
12860;42.616;827
12861;42.620;621
12862;42.623;606
12863;42.626;648
12864;42.630;619
12865;42.633;1393
12866;42.636;786
12867;42.640;697
12868;42.643;823
12869;42.646;722
12870;42.649;746
12871;42.653;665
12872;42.656;772
12873;42.659;701
12874;42.663;662
12875;42.666;641
12876;42.669;827
12877;42.673;621
12878;42.676;690
12879;42.679;692
12880;42.682;710
12881;42.686;882
12882;42.689;1165
12883;42.692;768
12884;42.696;937
12885;42.699;752
12886;42.702;714
12887;42.706;697
12888;42.709;717
12889;42.712;840
12890;42.716;754
12891;42.719;752
12892;42.722;672
12893;42.725;721
12894;42.729;771
12895;42.732;803
12896;42.735;665
12897;42.739;577
12898;42.742;996
12899;42.745;675
12900;42.749;668
12901;42.752;576
12902;42.755;541
12903;42.759;583
12904;42.762;827
12905;42.765;734
12906;42.768;586
12907;42.772;633
12908;42.775;608
12909;42.778;778
12910;42.782;832
12911;42.785;863
12912;42.788;3705
12913;42.792;731
12914;42.795;657
12915;42.798;589
12916;42.801;785
12917;42.805;776
12918;42.808;779
12919;42.812;3084
12920;42.815;871
12921;42.818;618
12922;42.822;761
12923;42.825;667
12924;42.828;653
12925;42.832;690
12926;42.835;597
12927;42.838;936
12928;42.841;769
12929;42.845;626
12930;42.848;654
12931;42.851;768
12932;42.855;883
12933;42.858;932
12934;42.861;879
12935;42.865;1322
12936;42.868;952
12937;42.871;601
12938;42.875;616
12939;42.878;699
12940;42.881;614
12941;42.884;761
12942;42.888;838
12943;42.891;721
12944;42.894;784
12945;42.898;809
12946;42.901;660
12947;42.904;812
12948;42.908;588
12949;42.911;620
12950;42.914;661
12951;42.917;607
12952;42.921;948
12953;42.924;711
12954;42.927;740
12955;42.931;730
12956;42.934;591
12957;42.937;848
12958;42.941;735
12959;42.944;862
12960;42.947;647
12961;42.951;703
12962;42.954;793
12963;42.957;759
12964;42.960;787
12965;42.964;1023
12966;42.967;1129
12967;42.970;792
12968;42.974;803
12969;42.977;757
12970;42.980;731
12971;42.984;769
12972;42.987;667
12973;42.990;560
12974;42.994;575
12975;42.997;613
12976;43.000;689
12977;43.003;1068
12978;43.007;628
12979;43.010;643
12980;43.013;601
12981;43.017;584
12982;43.020;642
12983;43.023;663
12984;43.027;735
12985;43.030;864
12986;43.033;809
12987;43.036;682
12988;43.040;653
12989;43.043;1084
12990;43.046;729
12991;43.050;796
12992;43.053;674
12993;43.056;594
12994;43.060;687
12995;43.063;732
12996;43.067;796
12997;43.070;709
12998;43.073;784
12999;43.076;905
13000;43.080;652
13001;43.083;780
13002;43.086;710
13003;43.090;749
13004;43.093;966
13005;43.096;788
13006;43.100;724
13007;43.103;687
13008;43.106;754
13009;43.110;637
13010;43.113;670
13011;43.116;779
13012;43.119;714
13013;43.123;705
13014;43.126;775
13015;43.129;994
13016;43.133;825
13017;43.136;600
13018;43.139;682
13019;43.143;667
13020;43.146;638
13021;43.149;659
13022;43.153;707
13023;43.156;773
13024;43.159;681
13025;43.162;749
13026;43.166;952
13027;43.169;992
13028;43.172;728
13029;43.176;712
13030;43.179;910
13031;43.182;764
13032;43.186;801
13033;43.189;814
13034;43.192;865
13035;43.195;673
13036;43.199;831
13037;43.202;649
13038;43.205;823
13039;43.209;720
13040;43.212;2592
13041;43.215;752
13042;43.219;662
13043;43.222;780
13044;43.225;801
13045;43.229;762
13046;43.232;886
13047;43.235;748
13048;43.238;795
13049;43.242;738
13050;43.245;801
13051;43.248;895
13052;43.252;724
13053;43.255;696
13054;43.258;733
13055;43.262;692
13056;43.265;921
13057;43.268;862
13058;43.271;941
13059;43.275;865
13060;43.278;816
13061;43.281;889
13062;43.285;662
13063;43.288;737
13064;43.291;694
13065;43.295;773
13066;43.298;699
13067;43.301;721
13068;43.305;767
13069;43.308;910
13070;43.311;630
13071;43.315;700
13072;43.318;969
13073;43.321;850
13074;43.325;953
13075;43.328;962
13076;43.331;791
13077;43.335;1604
13078;43.338;1071
13079;43.341;2522
13080;43.345;625
13081;43.348;694
13082;43.351;581
13083;43.354;655
13084;43.358;677
13085;43.361;687
13086;43.364;768
13087;43.368;873
13088;43.371;567
13089;43.374;682
13090;43.378;650
13091;43.381;935
13092;43.384;754
13093;43.388;814
13094;43.391;750
13095;43.394;853
13096;43.397;666
13097;43.401;742
13098;43.404;832
13099;43.407;614
13100;43.411;650
13101;43.414;622
13102;43.417;546
13103;43.421;637
13104;43.424;638
13105;43.427;843
13106;43.430;673
13107;43.434;702
13108;43.437;708
13109;43.440;760
13110;43.444;621
13111;43.447;649
13112;43.450;637
13113;43.454;870
13114;43.457;643
13115;43.460;826
13116;43.464;639
13117;43.467;2351
13118;43.470;673
13119;43.473;847
13120;43.477;588
13121;43.480;665
13122;43.483;583
13123;43.487;602
13124;43.490;547
13125;43.493;599
13126;43.497;2867
13127;43.500;522
13128;43.503;702
13129;43.506;703
13130;43.510;730
13131;43.513;747
13132;43.516;675
13133;43.520;682
13134;43.523;604
13135;43.526;772
13136;43.530;857
13137;43.533;764
13138;43.536;724
13139;43.540;671
13140;43.543;720
13141;43.546;540
13142;43.549;2088
13143;43.553;496
13144;43.556;414
13145;43.560;1156
13146;43.563;639
13147;43.566;523
13148;43.570;683
13149;43.573;575
13150;43.576;592
13151;43.580;821
13152;43.583;750
13153;43.586;625
13154;43.589;562
13155;43.593;2475
13156;43.596;816
13157;43.599;604
13158;43.603;737
13159;43.606;756
13160;43.609;927
13161;43.613;694
13162;43.616;564
13163;43.619;568
13164;43.623;765
13165;43.626;653
13166;43.629;803
13167;43.632;539
13168;43.636;521
13169;43.639;603
13170;43.642;590
13171;43.646;566
13172;43.649;622
13173;43.652;666
13174;43.656;716
13175;43.659;661
13176;43.662;739
13177;43.665;657
13178;43.669;605
13179;43.672;584
13180;43.675;881
13181;43.679;675
13182;43.682;756
13183;43.685;879
13184;43.689;580
13185;43.692;669
13186;43.695;807
13187;43.699;771
13188;43.702;671
13189;43.705;670
13190;43.708;794
13191;43.712;808
13192;43.715;642
13193;43.718;748
13194;43.722;978
13195;43.725;843
13196;43.728;812
13197;43.732;657
13198;43.735;587
13199;43.738;814
13200;43.742;633
13201;43.745;644
13202;43.748;628
13203;43.751;790
13204;43.755;856
13205;43.758;756
13206;43.761;720
13207;43.765;689
13208;43.768;738
13209;43.771;590
13210;43.775;681
13211;43.778;607
13212;43.781;791
13213;43.784;1255
13214;43.788;781
13215;43.791;588
13216;43.794;571
13217;43.798;465
13218;43.801;669
13219;43.804;559
13220;43.808;680
13221;43.811;536
13222;43.815;962
13223;43.818;553
13224;43.821;958
13225;43.825;617
13226;43.828;539
13227;43.831;703
13228;43.834;650
13229;43.838;580
13230;43.841;481
13231;43.844;617
13232;43.848;576
13233;43.851;672
13234;43.854;522
13235;43.858;551
13236;43.861;723
13237;43.864;450
13238;43.868;664
13239;43.871;660
13240;43.874;587
13241;43.877;674
13242;43.881;655
13243;43.884;628
13244;43.887;619
13245;43.891;750
13246;43.894;658
13247;43.897;505
13248;43.901;686
13249;43.904;623
13250;43.907;690
13251;43.910;804
13252;43.914;773
13253;43.917;708
13254;43.920;648
13255;43.924;566
13256;43.927;555
13257;43.930;612
13258;43.934;561
13259;43.937;695
13260;43.940;558
13261;43.944;457
13262;43.947;802
13263;43.950;607
13264;43.953;692
13265;43.957;537
13266;43.960;585
13267;43.963;770
13268;43.967;602
13269;43.970;641
13270;43.973;763
13271;43.977;699
13272;43.980;560
13273;43.983;894
13274;43.986;748
13275;43.990;531
13276;43.993;539
13277;43.996;534
13278;44.000;533
13279;44.003;760
13280;44.006;662
13281;44.010;736
13282;44.013;654
13283;44.016;729
13284;44.020;728
13285;44.023;547
13286;44.026;578
13287;44.029;671
13288;44.033;577
13289;44.036;646
13290;44.039;534
13291;44.043;469
13292;44.046;683
13293;44.049;580
13294;44.053;769
13295;44.056;757
13296;44.060;628
13297;44.063;532
13298;44.066;607
13299;44.069;483
13300;44.073;460
13301;44.076;594
13302;44.079;515
13303;44.083;501
13304;44.086;661
13305;44.089;524
13306;44.093;620
13307;44.096;500
13308;44.099;608
13309;44.103;594
13310;44.106;594
13311;44.109;557
13312;44.112;495
13313;44.116;465
13314;44.119;459
13315;44.122;574
13316;44.126;622
13317;44.129;592
13318;44.132;612
13319;44.136;781
13320;44.139;652
13321;44.142;2204
13322;44.145;513
13323;44.149;478
13324;44.152;613
13325;44.155;704
13326;44.159;689
13327;44.162;632
13328;44.165;606
13329;44.169;581
13330;44.172;551
13331;44.175;549
13332;44.179;598
13333;44.182;728
13334;44.185;607
13335;44.188;561
13336;44.192;636
13337;44.195;679
13338;44.198;754
13339;44.202;684
13340;44.205;742
13341;44.208;539
13342;44.212;723
13343;44.215;527
13344;44.218;623
13345;44.222;647
13346;44.225;642
13347;44.228;538
13348;44.231;784
13349;44.235;622
13350;44.238;661
13351;44.241;3081
13352;44.245;489
13353;44.248;484
13354;44.251;574
13355;44.255;566
13356;44.258;721
13357;44.261;573
13358;44.264;654
13359;44.268;568
13360;44.271;719
13361;44.274;645
13362;44.278;651
13363;44.281;525
13364;44.284;788
13365;44.288;677
13366;44.291;717
13367;44.294;730
13368;44.298;845
13369;44.301;735
13370;44.304;697
13371;44.307;1023
13372;44.311;638
13373;44.314;579
13374;44.318;563
13375;44.321;705
13376;44.324;537
13377;44.328;507
13378;44.331;572
13379;44.334;579
13380;44.338;540
13381;44.341;648
13382;44.344;521
13383;44.347;604
13384;44.351;833
13385;44.354;646
13386;44.357;736
13387;44.361;775
13388;44.364;705
13389;44.367;658
13390;44.371;936
13391;44.374;1529
13392;44.377;688
13393;44.380;804
13394;44.384;619
13395;44.387;650
13396;44.390;565
13397;44.394;649
13398;44.397;1463
13399;44.400;1460
13400;44.404;611
13401;44.407;662
13402;44.410;696
13403;44.414;605
13404;44.417;480
13405;44.420;667
13406;44.423;761
13407;44.427;675
13408;44.430;722
13409;44.433;716
13410;44.437;638
13411;44.440;562
13412;44.443;594
13413;44.447;622
13414;44.450;672
13415;44.453;459
13416;44.457;1814
13417;44.460;704
13418;44.463;497
13419;44.466;530
13420;44.470;625
13421;44.473;639
13422;44.476;554
13423;44.480;780
13424;44.483;658
13425;44.486;765
13426;44.490;584
13427;44.493;1371
13428;44.496;690
13429;44.499;685
13430;44.503;659
13431;44.506;668
13432;44.509;870
13433;44.513;630
13434;44.516;636
13435;44.519;688
13436;44.523;692
13437;44.526;568
13438;44.529;664
13439;44.533;634
13440;44.536;568
13441;44.539;570
13442;44.542;732
13443;44.546;584
13444;44.549;663
13445;44.552;569
13446;44.556;755
13447;44.559;748
13448;44.563;719
13449;44.566;618
13450;44.569;887
13451;44.573;717
13452;44.576;594
13453;44.579;2745
13454;44.582;685
13455;44.586;684
13456;44.589;731
13457;44.592;640
13458;44.596;628
13459;44.599;703
13460;44.602;669
13461;44.606;703
13462;44.609;777
13463;44.612;766
13464;44.615;617
13465;44.619;735
13466;44.622;650
13467;44.625;838
13468;44.629;4863
13469;44.632;772
13470;44.635;667
13471;44.639;614
13472;44.642;716
13473;44.645;674
13474;44.649;830
13475;44.652;761
13476;44.655;839
13477;44.658;636
13478;44.662;631
13479;44.665;754
13480;44.668;745
13481;44.672;533
13482;44.675;561
13483;44.678;701
13484;44.682;649
13485;44.685;535
13486;44.688;2372
13487;44.692;621
13488;44.695;911
13489;44.698;892
13490;44.701;828
13491;44.705;674
13492;44.708;824
13493;44.711;708
13494;44.715;694
13495;44.718;703
13496;44.721;721
13497;44.725;712
13498;44.728;832
13499;44.731;804
13500;44.734;597
13501;44.738;611
13502;44.741;708
13503;44.744;716
13504;44.748;597
13505;44.751;688
13506;44.754;648
13507;44.758;562
13508;44.761;599
13509;44.764;685
13510;44.768;754
13511;44.771;647
13512;44.774;594
13513;44.777;724
13514;44.781;600
13515;44.784;733
13516;44.787;713
13517;44.791;645
13518;44.794;629
13519;44.797;851
13520;44.801;663
13521;44.804;707
13522;44.808;689
13523;44.811;633
13524;44.814;508
13525;44.817;611
13526;44.821;642
13527;44.824;603
13528;44.827;603
13529;44.831;606
13530;44.834;766
13531;44.837;562
13532;44.841;1456
13533;44.844;696
13534;44.847;698
13535;44.850;633
13536;44.854;791
13537;44.857;666
13538;44.860;486
13539;44.864;691
13540;44.867;538
13541;44.870;652
13542;44.874;578
13543;44.877;731
13544;44.880;500
13545;44.884;594
13546;44.887;592
13547;44.890;598
13548;44.893;685
13549;44.897;462
13550;44.900;569
13551;44.903;649
13552;44.907;526
13553;44.910;667
13554;44.913;851
13555;44.917;702
13556;44.920;467
13557;44.923;671
13558;44.927;765
13559;44.930;567
13560;44.933;617
13561;44.936;662
13562;44.940;629
13563;44.943;618
13564;44.946;699
13565;44.950;712
13566;44.953;909
13567;44.956;571
13568;44.960;736
13569;44.963;463
13570;44.966;571
13571;44.969;768
13572;44.973;662
13573;44.976;552
13574;44.979;510
13575;44.983;570
13576;44.986;488
13577;44.989;509
13578;44.993;527
13579;44.996;461
13580;44.999;606
13581;45.003;865
13582;45.006;584
13583;45.009;653
13584;45.012;757
13585;45.016;524
13586;45.019;613
13587;45.022;745
13588;45.026;876
13589;45.029;557
13590;45.032;1671
13591;45.036;762
13592;45.039;655
13593;45.042;567
13594;45.046;663
13595;45.049;600
13596;45.052;660
13597;45.055;765
13598;45.059;847
13599;45.062;561
13600;45.066;708
13601;45.069;648
13602;45.072;776
13603;45.076;491
13604;45.079;545
13605;45.082;838
13606;45.086;620
13607;45.089;514
13608;45.092;668
13609;45.095;720
13610;45.099;613
13611;45.102;594
13612;45.105;569
13613;45.109;632
13614;45.112;604
13615;45.115;526
13616;45.119;567
13617;45.122;553
13618;45.125;498
13619;45.128;767
13620;45.132;567
13621;45.135;523
13622;45.138;672
13623;45.142;448
13624;45.145;1585
13625;45.148;566
13626;45.152;572
13627;45.155;694
13628;45.158;493
13629;45.162;583
13630;45.165;619
13631;45.168;577
13632;45.171;533
13633;45.175;589
13634;45.178;1755
13635;45.181;895
13636;45.185;675
13637;45.188;598
13638;45.191;623
13639;45.195;516
13640;45.198;570
13641;45.201;655
13642;45.204;533
13643;45.208;382
13644;45.211;650
13645;45.214;531
13646;45.218;562
13647;45.221;485
13648;45.224;730
13649;45.228;712
13650;45.231;566
13651;45.234;574
13652;45.238;632
13653;45.241;777
13654;45.244;731
13655;45.247;519
13656;45.251;806
13657;45.254;696
13658;45.257;572
13659;45.261;585
13660;45.264;632
13661;45.267;613
13662;45.271;552
13663;45.274;620
13664;45.277;508
13665;45.281;479
13666;45.284;698
13667;45.287;597
13668;45.290;699
13669;45.294;707
13670;45.297;635
13671;45.300;623
13672;45.304;668
13673;45.307;788
13674;45.311;699
13675;45.314;911
13676;45.317;704
13677;45.321;830
13678;45.324;826
13679;45.327;635
13680;45.330;953
13681;45.334;617
13682;45.337;786
13683;45.340;754
13684;45.344;570
13685;45.347;716
13686;45.350;576
13687;45.354;669
13688;45.357;579
13689;45.360;647
13690;45.363;691
13691;45.367;737
13692;45.370;734
13693;45.373;703
13694;45.377;2994
13695;45.380;659
13696;45.383;567
13697;45.387;852
13698;45.390;822
13699;45.393;564
13700;45.397;686
13701;45.400;548
13702;45.403;552
13703;45.406;618
13704;45.410;582
13705;45.413;620
13706;45.416;557
13707;45.420;904
13708;45.423;565
13709;45.426;627
13710;45.430;584
13711;45.433;698
13712;45.436;676
13713;45.439;760
13714;45.443;654
13715;45.446;657
13716;45.449;632
13717;45.453;604
13718;45.456;722
13719;45.459;669
13720;45.463;714
13721;45.466;671
13722;45.469;639
13723;45.473;576
13724;45.476;673
13725;45.479;553
13726;45.482;2357
13727;45.486;643
13728;45.489;754
13729;45.492;781
13730;45.496;790
13731;45.499;876
13732;45.502;608
13733;45.506;663
13734;45.509;600
13735;45.512;748
13736;45.516;678
13737;45.519;748
13738;45.522;800
13739;45.525;730
13740;45.529;617
13741;45.532;482
13742;45.535;566
13743;45.539;653
13744;45.542;672
13745;45.545;570
13746;45.549;461
13747;45.552;568
13748;45.555;692
13749;45.559;681
13750;45.562;610
13751;45.565;691
13752;45.569;607
13753;45.572;688
13754;45.575;543
13755;45.579;561
13756;45.582;668
13757;45.585;832
13758;45.589;653
13759;45.592;582
13760;45.595;688
13761;45.598;807
13762;45.602;747
13763;45.605;729
13764;45.608;649
13765;45.612;597
13766;45.615;753
13767;45.618;613
13768;45.622;619
13769;45.625;710
13770;45.628;680
13771;45.632;805
13772;45.635;739
13773;45.638;588
13774;45.641;615
13775;45.645;660
13776;45.648;594
13777;45.651;662
13778;45.655;666
13779;45.658;565
13780;45.661;634
13781;45.665;683
13782;45.668;566
13783;45.671;567
13784;45.675;481
13785;45.678;1971
13786;45.681;662
13787;45.684;741
13788;45.688;653
13789;45.691;634
13790;45.694;613
13791;45.698;740
13792;45.701;712
13793;45.704;736
13794;45.708;590
13795;45.711;732
13796;45.714;735
13797;45.717;708
13798;45.721;624
13799;45.724;582
13800;45.727;743
13801;45.731;706
13802;45.734;646
13803;45.737;663
13804;45.741;822
13805;45.744;749
13806;45.747;619
13807;45.751;639
13808;45.754;670
13809;45.757;637
13810;45.760;634
13811;45.764;721
13812;45.767;670
13813;45.770;560
13814;45.774;679
13815;45.777;633
13816;45.780;617
13817;45.784;639
13818;45.787;756
13819;45.790;574
13820;45.793;769
13821;45.797;673
13822;45.800;1702
13823;45.803;817
13824;45.807;605
13825;45.810;747
13826;45.814;671
13827;45.817;895
13828;45.820;832
13829;45.824;560
13830;45.827;790
13831;45.830;771
13832;45.833;814
13833;45.837;708
13834;45.840;639
13835;45.843;714
13836;45.847;642
13837;45.850;1271
13838;45.853;848
13839;45.857;695
13840;45.860;770
13841;45.863;701
13842;45.867;785
13843;45.870;640
13844;45.873;600
13845;45.876;698
13846;45.880;701
13847;45.883;649
13848;45.886;774
13849;45.890;598
13850;45.893;603
13851;45.896;661
13852;45.900;548
13853;45.903;554
13854;45.906;658
13855;45.910;700
13856;45.913;719
13857;45.916;563
13858;45.919;737
13859;45.923;615
13860;45.926;752
13861;45.929;575
13862;45.933;651
13863;45.936;550
13864;45.939;676
13865;45.943;617
13866;45.946;528
13867;45.949;530
13868;45.952;856
13869;45.956;697
13870;45.959;496
13871;45.962;3254
13872;45.966;799
13873;45.969;571
13874;45.972;866
13875;45.976;602
13876;45.979;608
13877;45.982;743
13878;45.986;726
13879;45.989;752
13880;45.992;573
13881;45.995;545
13882;45.999;453
13883;46.002;654
13884;46.005;491
13885;46.009;610
13886;46.012;490
13887;46.015;821
13888;46.019;630
13889;46.022;692
13890;46.025;707
13891;46.028;628
13892;46.032;2698
13893;46.035;723
13894;46.038;564
13895;46.042;615
13896;46.045;587
13897;46.048;636
13898;46.052;602
13899;46.055;568
13900;46.059;842
13901;46.062;494
13902;46.065;585
13903;46.068;650
13904;46.072;462
13905;46.075;697
13906;46.078;641
13907;46.082;580
13908;46.085;691
13909;46.088;393
13910;46.092;926
13911;46.095;730
13912;46.098;701
13913;46.102;604
13914;46.105;607
13915;46.108;551
13916;46.111;662
13917;46.115;465
13918;46.118;694
13919;46.121;516
13920;46.125;653
13921;46.128;572
13922;46.131;512
13923;46.135;476
13924;46.138;625
13925;46.141;1413
13926;46.145;624
13927;46.148;534
13928;46.151;563
13929;46.154;641
13930;46.158;638
13931;46.161;480
13932;46.164;667
13933;46.168;600
13934;46.171;635
13935;46.174;648
13936;46.178;558
13937;46.181;750
13938;46.184;683
13939;46.187;614
13940;46.191;515
13941;46.194;582
13942;46.197;696
13943;46.201;655
13944;46.204;542
13945;46.207;712
13946;46.211;732
13947;46.214;587
13948;46.217;575
13949;46.221;575
13950;46.224;519
13951;46.227;562
13952;46.230;579
13953;46.234;562
13954;46.237;437
13955;46.240;539
13956;46.244;697
13957;46.247;540
13958;46.250;606
13959;46.254;593
13960;46.257;624
13961;46.260;786
13962;46.264;664
13963;46.267;557
13964;46.270;767
13965;46.273;596
13966;46.277;514
13967;46.280;634
13968;46.283;652
13969;46.287;974
13970;46.290;652
13971;46.293;736
13972;46.297;663
13973;46.300;534
13974;46.303;619
13975;46.306;658
13976;46.310;503
13977;46.313;681
13978;46.317;815
13979;46.320;652
13980;46.323;630
13981;46.327;501
13982;46.330;585
13983;46.333;608
13984;46.337;511
13985;46.340;469
13986;46.343;534
13987;46.346;911
13988;46.350;463
13989;46.353;646
13990;46.356;564
13991;46.360;559
13992;46.363;554
13993;46.366;753
13994;46.370;629
13995;46.373;609
13996;46.376;469
13997;46.380;423
13998;46.383;528
13999;46.386;606
14000;46.389;699
14001;46.393;622
14002;46.396;510
14003;46.399;539
14004;46.403;747
14005;46.406;579
14006;46.409;573
14007;46.413;2151
14008;46.416;502
14009;46.419;569
14010;46.422;477
14011;46.426;810
14012;46.429;547
14013;46.432;613
14014;46.436;994
14015;46.439;556
14016;46.442;778
14017;46.446;638
14018;46.449;546
14019;46.452;758
14020;46.456;753
14021;46.459;832
14022;46.462;490
14023;46.465;640
14024;46.469;584
14025;46.472;791
14026;46.475;531
14027;46.479;2256
14028;46.482;610
14029;46.485;493
14030;46.489;559
14031;46.492;593
14032;46.495;511
14033;46.499;572
14034;46.502;683
14035;46.505;473
14036;46.508;494
14037;46.512;523
14038;46.515;597
14039;46.518;449
14040;46.522;635
14041;46.525;530
14042;46.528;442
14043;46.532;664
14044;46.535;655
14045;46.538;542
14046;46.541;470
14047;46.545;710
14048;46.548;876
14049;46.551;504
14050;46.555;550
14051;46.558;559
14052;46.562;558
14053;46.565;606
14054;46.568;636
14055;46.572;537
14056;46.575;707
14057;46.578;612
14058;46.582;844
14059;46.585;585
14060;46.588;604
14061;46.591;573
14062;46.595;609
14063;46.598;769
14064;46.601;806
14065;46.605;611
14066;46.608;1621
14067;46.611;709
14068;46.615;629
14069;46.618;578
14070;46.621;492
14071;46.625;650
14072;46.628;551
14073;46.631;508
14074;46.634;604
14075;46.638;575
14076;46.641;623
14077;46.644;538
14078;46.648;806
14079;46.651;483
14080;46.654;630
14081;46.658;737
14082;46.661;564
14083;46.664;708
14084;46.667;633
14085;46.671;615
14086;46.674;602
14087;46.677;547
14088;46.681;530
14089;46.684;776
14090;46.687;553
14091;46.691;641
14092;46.694;510
14093;46.697;622
14094;46.701;725
14095;46.704;600
14096;46.707;694
14097;46.710;483
14098;46.714;673
14099;46.717;539
14100;46.720;675
14101;46.724;766
14102;46.727;744
14103;46.730;784
14104;46.734;645
14105;46.737;585
14106;46.740;679
14107;46.744;514
14108;46.747;646
14109;46.750;513
14110;46.753;595
14111;46.757;573
14112;46.760;767
14113;46.763;718
14114;46.767;534
14115;46.770;889
14116;46.773;562
14117;46.777;1351
14118;46.780;3402
14119;46.783;673
14120;46.786;725
14121;46.790;733
14122;46.793;581
14123;46.796;933
14124;46.800;787
14125;46.803;697
14126;46.806;838
14127;46.810;652
14128;46.813;640
14129;46.817;585
14130;46.820;749
14131;46.823;766
14132;46.826;606
14133;46.830;816
14134;46.833;641
14135;46.836;599
14136;46.840;621
14137;46.843;666
14138;46.846;600
14139;46.850;709
14140;46.853;2265
14141;46.856;603
14142;46.860;1295
14143;46.863;669
14144;46.866;827
14145;46.869;857
14146;46.873;621
14147;46.876;739
14148;46.879;715
14149;46.883;601
14150;46.886;828
14151;46.889;614
14152;46.893;687
14153;46.896;853
14154;46.899;732
14155;46.902;520
14156;46.906;646
14157;46.909;658
14158;46.912;674
14159;46.916;665
14160;46.919;843
14161;46.922;717
14162;46.926;717
14163;46.929;1574
14164;46.932;636
14165;46.936;975
14166;46.939;676
14167;46.942;1404
14168;46.945;925
14169;46.949;938
14170;46.952;857
14171;46.955;636
14172;46.959;819
14173;46.962;915
14174;46.965;496
14175;46.969;753
14176;46.972;626
14177;46.975;640
14178;46.979;580
14179;46.982;564
14180;46.985;723
14181;46.988;676
14182;46.992;807
14183;46.995;704
14184;46.998;812
14185;47.002;597
14186;47.005;700
14187;47.008;706
14188;47.012;810
14189;47.015;742
14190;47.018;725
14191;47.021;714
14192;47.025;638
14193;47.028;700
14194;47.031;722
14195;47.035;611
14196;47.038;560
14197;47.041;507
14198;47.045;620
14199;47.048;940
14200;47.051;700
14201;47.055;583
14202;47.058;712
14203;47.061;479
14204;47.065;485
14205;47.068;507
14206;47.071;834
14207;47.075;728
14208;47.078;670
14209;47.081;700
14210;47.085;711
14211;47.088;537
14212;47.091;796
14213;47.095;690
14214;47.098;976
14215;47.101;665
14216;47.104;678
14217;47.108;1043
14218;47.111;535
14219;47.114;816
14220;47.118;780
14221;47.121;637
14222;47.124;623
14223;47.128;548
14224;47.131;821
14225;47.134;681
14226;47.137;651
14227;47.141;578
14228;47.144;701
14229;47.147;818
14230;47.151;632
14231;47.154;757
14232;47.157;703
14233;47.161;707
14234;47.164;607
14235;47.167;533
14236;47.171;580
14237;47.174;695
14238;47.177;692
14239;47.180;831
14240;47.184;1108
14241;47.187;650
14242;47.190;876
14243;47.194;677
14244;47.197;750
14245;47.200;675
14246;47.204;642
14247;47.207;805
14248;47.210;759
14249;47.214;2720
14250;47.217;732
14251;47.220;747
14252;47.223;654
14253;47.227;896
14254;47.230;560
14255;47.233;507
14256;47.237;561
14257;47.240;837
14258;47.243;635
14259;47.247;557
14260;47.250;774
14261;47.253;711
14262;47.256;681
14263;47.260;750
14264;47.263;583
14265;47.266;539
14266;47.270;796
14267;47.273;832
14268;47.276;666
14269;47.280;806
14270;47.283;670
14271;47.286;672
14272;47.290;719
14273;47.293;722
14274;47.296;674
14275;47.299;833
14276;47.303;852
14277;47.306;573
14278;47.310;556
14279;47.313;909
14280;47.316;731
14281;47.320;697
14282;47.323;560
14283;47.326;560
14284;47.330;699
14285;47.333;743
14286;47.336;908
14287;47.339;1002
14288;47.343;774
14289;47.346;586
14290;47.349;709
14291;47.353;623
14292;47.356;643
14293;47.359;635
14294;47.363;602
14295;47.366;701
14296;47.369;581
14297;47.373;598
14298;47.376;962
14299;47.379;604
14300;47.382;727
14301;47.386;637
14302;47.389;703
14303;47.392;616
14304;47.396;633
14305;47.399;621
14306;47.402;677
14307;47.406;508
14308;47.409;587
14309;47.412;563
14310;47.415;719
14311;47.419;584
14312;47.422;471
14313;47.425;621
14314;47.429;518
14315;47.432;691
14316;47.435;665
14317;47.439;586
14318;47.442;752
14319;47.445;791
14320;47.449;577
14321;47.452;649
14322;47.455;612
14323;47.458;864
14324;47.462;688
14325;47.465;768
14326;47.468;838
14327;47.472;571
14328;47.475;919
14329;47.478;752
14330;47.482;568
14331;47.485;479
14332;47.488;628
14333;47.491;767
14334;47.495;667
14335;47.498;565
14336;47.501;630
14337;47.505;651
14338;47.508;578
14339;47.511;699
14340;47.515;630
14341;47.518;661
14342;47.521;523
14343;47.525;618
14344;47.528;676
14345;47.531;532
14346;47.534;672
14347;47.538;635
14348;47.541;937
14349;47.544;774
14350;47.548;667
14351;47.551;712
14352;47.554;528
14353;47.558;614
14354;47.561;619
14355;47.565;3845
14356;47.568;823
14357;47.571;611
14358;47.574;559
14359;47.578;742
14360;47.581;660
14361;47.584;603
14362;47.588;646
14363;47.591;778
14364;47.594;689
14365;47.598;632
14366;47.601;787
14367;47.604;644
14368;47.608;2097
14369;47.611;730
14370;47.614;714
14371;47.617;835
14372;47.621;781
14373;47.624;1249
14374;47.627;542
14375;47.631;552
14376;47.634;556
14377;47.637;592
14378;47.641;634
14379;47.644;740
14380;47.647;606
14381;47.650;580
14382;47.654;660
14383;47.657;673
14384;47.660;2610
14385;47.664;661
14386;47.667;571
14387;47.670;510
14388;47.674;646
14389;47.677;509
14390;47.680;537
14391;47.684;668
14392;47.687;516
14393;47.690;520
14394;47.693;675
14395;47.697;721
14396;47.700;627
14397;47.703;630
14398;47.707;617
14399;47.710;753
14400;47.713;949
14401;47.717;2311
14402;47.720;532
14403;47.723;539
14404;47.726;749
14405;47.730;741
14406;47.733;673
14407;47.736;655
14408;47.740;692
14409;47.743;648
14410;47.746;800
14411;47.750;534
14412;47.753;646
14413;47.756;852
14414;47.760;631
14415;47.763;532
14416;47.766;730
14417;47.769;629
14418;47.773;562
14419;47.776;583
14420;47.779;632
14421;47.783;1552
14422;47.786;823
14423;47.789;756
14424;47.793;681
14425;47.796;611
14426;47.799;561
14427;47.803;610
14428;47.806;572
14429;47.809;537
14430;47.813;924
14431;47.816;622
14432;47.819;689
14433;47.823;636
14434;47.826;752
14435;47.829;711
14436;47.833;577
14437;47.836;690
14438;47.839;657
14439;47.843;874
14440;47.846;858
14441;47.849;774
14442;47.852;559
14443;47.856;734
14444;47.859;547
14445;47.862;492
14446;47.866;609
14447;47.869;678
14448;47.872;532
14449;47.876;752
14450;47.879;897
14451;47.882;774
14452;47.885;675
14453;47.889;621
14454;47.892;529
14455;47.895;649
14456;47.899;596
14457;47.902;774
14458;47.905;936
14459;47.909;679
14460;47.912;761
14461;47.915;622
14462;47.919;713
14463;47.922;619
14464;47.925;675
14465;47.928;650
14466;47.932;609
14467;47.935;821
14468;47.938;608
14469;47.942;994
14470;47.945;705
14471;47.948;660
14472;47.952;748
14473;47.955;577
14474;47.958;736
14475;47.962;597
14476;47.965;700
14477;47.968;640
14478;47.971;684
14479;47.975;509
14480;47.978;608
14481;47.981;627
14482;47.985;571
14483;47.988;738
14484;47.991;649
14485;47.995;701
14486;47.998;500
14487;48.001;645
14488;48.004;621
14489;48.008;634
14490;48.011;610
14491;48.014;653
14492;48.018;688
14493;48.021;596
14494;48.024;655
14495;48.028;580
14496;48.031;1647
14497;48.034;875
14498;48.038;777
14499;48.041;661
14500;48.044;817
14501;48.047;588
14502;48.051;1578
14503;48.054;690
14504;48.057;546
14505;48.061;680
14506;48.064;830
14507;48.068;729
14508;48.071;639
14509;48.074;754
14510;48.078;579
14511;48.081;858
14512;48.084;649
14513;48.087;694
14514;48.091;614
14515;48.094;921
14516;48.097;592
14517;48.101;639
14518;48.104;709
14519;48.107;699
14520;48.111;724
14521;48.114;581
14522;48.117;651
14523;48.120;588
14524;48.124;681
14525;48.127;630
14526;48.130;731
14527;48.134;669
14528;48.137;646
14529;48.140;740
14530;48.144;688
14531;48.147;780
14532;48.150;736
14533;48.154;697
14534;48.157;2939
14535;48.160;760
14536;48.163;695
14537;48.167;769
14538;48.170;742
14539;48.173;830
14540;48.177;698
14541;48.180;723
14542;48.183;654
14543;48.187;808
14544;48.190;898
14545;48.193;533
14546;48.197;1038
14547;48.200;781
14548;48.203;845
14549;48.206;719
14550;48.210;650
14551;48.213;587
14552;48.216;710
14553;48.220;576
14554;48.223;738
14555;48.226;650
14556;48.230;551
14557;48.233;684
14558;48.236;690
14559;48.239;651
14560;48.243;680
14561;48.246;617
14562;48.249;725
14563;48.253;654
14564;48.256;536
14565;48.259;765
14566;48.263;826
14567;48.266;739
14568;48.269;682
14569;48.273;664
14570;48.276;959
14571;48.279;773
14572;48.282;636
14573;48.286;683
14574;48.289;764
14575;48.292;711
14576;48.296;791
14577;48.299;741
14578;48.302;869
14579;48.306;675
14580;48.309;735
14581;48.313;757
14582;48.316;666
14583;48.319;733
14584;48.322;771
14585;48.326;760
14586;48.329;654
14587;48.332;815
14588;48.336;509
14589;48.339;713
14590;48.342;800
14591;48.346;677
14592;48.349;591
14593;48.352;745
14594;48.355;656
14595;48.359;912
14596;48.362;869
14597;48.365;600
14598;48.369;733
14599;48.372;537
14600;48.375;589
14601;48.379;433
14602;48.382;637
14603;48.385;637
14604;48.389;679
14605;48.392;669
14606;48.395;694
14607;48.398;715
14608;48.402;870
14609;48.405;654
14610;48.408;985
14611;48.412;755
14612;48.415;629
14613;48.418;656
14614;48.422;733
14615;48.425;681
14616;48.428;643
14617;48.432;528
14618;48.435;696
14619;48.438;635
14620;48.441;724
14621;48.445;769
14622;48.448;751
14623;48.451;738
14624;48.455;667
14625;48.458;1093
14626;48.461;934
14627;48.465;916
14628;48.468;750
14629;48.471;3025
14630;48.474;2825
14631;48.478;2977
14632;48.481;759
14633;48.484;2271
14634;48.488;934
14635;48.491;767
14636;48.494;799
14637;48.498;1079
14638;48.501;919
14639;48.504;930
14640;48.508;893
14641;48.511;627
14642;48.514;3695
14643;48.517;852
14644;48.521;748
14645;48.524;894
14646;48.527;751
14647;48.531;534
14648;48.534;702
14649;48.537;724
14650;48.541;906
14651;48.544;832
14652;48.547;710
14653;48.551;749
14654;48.554;816
14655;48.557;796
14656;48.561;882
14657;48.564;862
14658;48.567;911
14659;48.571;825
14660;48.574;797
14661;48.577;912
14662;48.581;927
14663;48.584;2401
14664;48.587;836
14665;48.590;802
14666;48.594;1090
14667;48.597;693
14668;48.600;707
14669;48.604;786
14670;48.607;815
14671;48.610;771
14672;48.614;950
14673;48.617;757
14674;48.620;703
14675;48.624;814
14676;48.627;798
14677;48.630;819
14678;48.633;747
14679;48.637;703
14680;48.640;716
14681;48.643;841
14682;48.647;748
14683;48.650;828
14684;48.653;839
14685;48.657;966
14686;48.660;671
14687;48.663;854
14688;48.667;769
14689;48.670;984
14690;48.673;727
14691;48.676;886
14692;48.680;892
14693;48.683;753
14694;48.686;1013
14695;48.690;905
14696;48.693;925
14697;48.696;840
14698;48.700;1062
14699;48.703;1017
14700;48.706;937
14701;48.709;833
14702;48.713;938
14703;48.716;856
14704;48.719;841
14705;48.723;926
14706;48.726;966
14707;48.729;1339
14708;48.733;894
14709;48.736;966
14710;48.739;1040
14711;48.743;765
14712;48.746;1012
14713;48.749;819
14714;48.752;827
14715;48.756;2675
14716;48.759;965
14717;48.762;869
14718;48.766;747
14719;48.769;868
14720;48.772;820
14721;48.776;744
14722;48.779;651
14723;48.782;885
14724;48.786;1047
14725;48.789;906
14726;48.792;977
14727;48.795;768
14728;48.799;885
14729;48.802;764
14730;48.805;779
14731;48.809;635
14732;48.812;658
14733;48.816;790
14734;48.819;806
14735;48.822;836
14736;48.826;724
14737;48.829;913
14738;48.832;956
14739;48.835;863
14740;48.839;1100
14741;48.842;848
14742;48.845;976
14743;48.849;836
14744;48.852;793
14745;48.855;824
14746;48.859;855
14747;48.862;810
14748;48.865;850
14749;48.868;871
14750;48.872;730
14751;48.875;786
14752;48.878;752
14753;48.882;970
14754;48.885;766
14755;48.888;863
14756;48.892;953
14757;48.895;758
14758;48.898;788
14759;48.902;839
14760;48.905;938
14761;48.908;757
14762;48.911;760
14763;48.915;827
14764;48.918;714
14765;48.921;867
14766;48.925;629
14767;48.928;585
14768;48.931;781
14769;48.935;653
14770;48.938;626
14771;48.941;666
14772;48.944;684
14773;48.948;742
14774;48.951;655
14775;48.954;720
14776;48.958;763
14777;48.961;772
14778;48.964;828
14779;48.968;951
14780;48.971;702
14781;48.974;795
14782;48.978;479
14783;48.981;633
14784;48.984;844
14785;48.987;789
14786;48.991;667
14787;48.994;757
14788;48.997;742
14789;49.001;860
14790;49.004;836
14791;49.007;892
14792;49.011;757
14793;49.014;791
14794;49.017;799
14795;49.021;761
14796;49.024;662
14797;49.027;748
14798;49.030;546
14799;49.034;673
14800;49.037;945
14801;49.040;726
14802;49.044;714
14803;49.047;710
14804;49.050;553
14805;49.054;781
14806;49.057;978
14807;49.061;847
14808;49.064;761
14809;49.067;700
14810;49.070;820
14811;49.074;747
14812;49.077;671
14813;49.080;705
14814;49.084;696
14815;49.087;792
14816;49.090;661
14817;49.094;959
14818;49.097;789
14819;49.100;840
14820;49.103;655
14821;49.107;746
14822;49.110;1097
14823;49.113;686
14824;49.117;655
14825;49.120;828
14826;49.123;779
14827;49.127;635
14828;49.130;1262
14829;49.133;828
14830;49.137;745
14831;49.140;820
14832;49.143;706
14833;49.146;664
14834;49.150;834
14835;49.153;772
14836;49.156;773
14837;49.160;604
14838;49.163;830
14839;49.166;642
14840;49.170;532
14841;49.173;945
14842;49.176;636
14843;49.179;732
14844;49.183;729
14845;49.186;703
14846;49.189;984
14847;49.193;843
14848;49.196;824
14849;49.199;785
14850;49.203;717
14851;49.206;632
14852;49.209;869
14853;49.213;1053
14854;49.216;916
14855;49.219;914
14856;49.222;943
14857;49.226;742
14858;49.229;864
14859;49.232;807
14860;49.236;1041
14861;49.239;1017
14862;49.242;989
14863;49.246;2317
14864;49.249;859
14865;49.252;769
14866;49.256;777
14867;49.259;819
14868;49.262;821
14869;49.265;742
14870;49.269;663
14871;49.272;789
14872;49.275;749
14873;49.279;796
14874;49.282;713
14875;49.285;647
14876;49.289;849
14877;49.292;1136
14878;49.295;587
14879;49.298;734
14880;49.302;1972
14881;49.305;867
14882;49.309;769
14883;49.312;789
14884;49.315;859
14885;49.319;813
14886;49.322;688
14887;49.325;902
14888;49.329;749
14889;49.332;923
14890;49.335;748
14891;49.338;750
14892;49.342;811
14893;49.345;862
14894;49.348;790
14895;49.352;1096
14896;49.355;725
14897;49.358;805
14898;49.362;950
14899;49.365;889
14900;49.368;1119
14901;49.372;695
14902;49.375;828
14903;49.378;739
14904;49.381;686
14905;49.385;836
14906;49.388;806
14907;49.391;886
14908;49.395;768
14909;49.398;1247
14910;49.401;817
14911;49.405;1066
14912;49.408;725
14913;49.411;1761
14914;49.415;913
14915;49.418;743
14916;49.421;874
14917;49.424;758
14918;49.428;3033
14919;49.431;1031
14920;49.434;993
14921;49.438;694
14922;49.441;1033
14923;49.444;739
14924;49.448;1124
14925;49.451;864
14926;49.454;911
14927;49.457;941
14928;49.461;891
14929;49.464;1098
14930;49.467;839
14931;49.471;932
14932;49.474;923
14933;49.477;977
14934;49.481;1012
14935;49.484;883
14936;49.487;1056
14937;49.491;988
14938;49.494;1093
14939;49.497;928
14940;49.500;921
14941;49.504;1127
14942;49.507;648
14943;49.510;662
14944;49.514;810
14945;49.517;700
14946;49.520;1500
14947;49.524;784
14948;49.527;795
14949;49.530;657
14950;49.533;756
14951;49.537;1102
14952;49.540;1035
14953;49.543;857
14954;49.547;972
14955;49.550;736
14956;49.553;840
14957;49.557;801
14958;49.560;825
14959;49.564;806
14960;49.567;840
14961;49.570;892
14962;49.573;907
14963;49.577;861
14964;49.580;714
14965;49.583;676
14966;49.587;935
14967;49.590;987
14968;49.593;859
14969;49.597;1219
14970;49.600;856
14971;49.603;950
14972;49.607;705
14973;49.610;714
14974;49.613;847
14975;49.616;868
14976;49.620;787
14977;49.623;840
14978;49.626;1005
14979;49.630;888
14980;49.633;771
14981;49.636;955
14982;49.640;776
14983;49.643;1108
14984;49.646;769
14985;49.650;780
14986;49.653;680
14987;49.656;866
14988;49.659;782
14989;49.663;755
14990;49.666;613
14991;49.669;729
14992;49.673;866
14993;49.676;803
14994;49.679;777
14995;49.683;930
14996;49.686;806
14997;49.689;721
14998;49.692;797
14999;49.696;687
15000;49.699;732
15001;49.702;526
15002;49.706;763
15003;49.709;988
15004;49.712;1053
15005;49.716;723
15006;49.719;873
15007;49.722;799
15008;49.726;967
15009;49.729;947
15010;49.732;2973
15011;49.735;1159
15012;49.739;821
15013;49.742;875
15014;49.745;1068
15015;49.749;924
15016;49.752;855
15017;49.755;951
15018;49.759;900
15019;49.762;882
15020;49.765;833
15021;49.769;1536
15022;49.772;880
15023;49.775;788
15024;49.778;693
15025;49.782;2565
15026;49.785;773
15027;49.788;781
15028;49.792;692
15029;49.795;677
15030;49.798;802
15031;49.802;829
15032;49.805;1272
15033;49.809;745
15034;49.812;717
15035;49.815;864
15036;49.818;798
15037;49.822;709
15038;49.825;1080
15039;49.828;842
15040;49.832;788
15041;49.835;651
15042;49.838;815
15043;49.842;781
15044;49.845;626
15045;49.848;725
15046;49.851;732
15047;49.855;623
15048;49.858;1265
15049;49.861;1060
15050;49.865;683
15051;49.868;632
15052;49.871;734
15053;49.875;622
15054;49.878;720
15055;49.881;1293
15056;49.885;677
15057;49.888;690
15058;49.891;825
15059;49.894;784
15060;49.898;898
15061;49.901;874
15062;49.904;1003
15063;49.908;708
15064;49.911;604
15065;49.914;795
15066;49.918;608
15067;49.921;959
15068;49.924;800
15069;49.928;787
15070;49.931;1028
15071;49.934;708
15072;49.937;1343
15073;49.941;823
15074;49.944;761
15075;49.947;2263
15076;49.951;2978
15077;49.954;1096
15078;49.957;826
15079;49.961;816
15080;49.964;736
15081;49.967;921
15082;49.970;804
15083;49.974;605
15084;49.977;933
15085;49.980;847
15086;49.984;859
15087;49.987;847
15088;49.990;959
15089;49.994;804
15090;49.997;643
15091;50.000;733
15092;50.004;875
15093;50.007;991
15094;50.010;680
15095;50.013;833
15096;50.017;723
15097;50.020;703
15098;50.023;734
15099;50.027;740
15100;50.030;948
15101;50.033;618
15102;50.037;920
15103;50.040;816
15104;50.043;710
15105;50.046;744
15106;50.050;831
15107;50.053;843
15108;50.056;915
15109;50.060;799
15110;50.063;886
15111;50.067;870
15112;50.070;798
15113;50.073;654
15114;50.077;796
15115;50.080;812
15116;50.083;734
15117;50.086;858
15118;50.090;740
15119;50.093;659
15120;50.096;743
15121;50.100;770
15122;50.103;735
15123;50.106;637
15124;50.110;708
15125;50.113;586
15126;50.116;731
15127;50.120;782
15128;50.123;884
15129;50.126;852
15130;50.129;971
15131;50.133;1015
15132;50.136;728
15133;50.139;739
15134;50.143;680
15135;50.146;725
15136;50.149;1031
15137;50.153;957
15138;50.156;896
15139;50.159;1155
15140;50.163;664
15141;50.166;609
15142;50.169;1064
15143;50.172;1382
15144;50.176;777
15145;50.179;1012
15146;50.182;840
15147;50.186;749
15148;50.189;650
15149;50.192;913
15150;50.196;750
15151;50.199;837
15152;50.202;784
15153;50.205;1073
15154;50.209;854
15155;50.212;807
15156;50.215;669
15157;50.219;880
15158;50.222;812
15159;50.225;752
15160;50.229;717
15161;50.232;857
15162;50.235;1081
15163;50.239;938
15164;50.242;603
15165;50.245;656
15166;50.248;650
15167;50.252;4067
15168;50.255;774
15169;50.258;704
15170;50.262;802
15171;50.265;811
15172;50.268;844
15173;50.272;889
15174;50.275;765
15175;50.278;800
15176;50.281;869
15177;50.285;701
15178;50.288;571
15179;50.291;809
15180;50.295;781
15181;50.298;570
15182;50.301;849
15183;50.305;842
15184;50.308;783
15185;50.312;791
15186;50.315;1002
15187;50.318;1016
15188;50.321;745
15189;50.325;738
15190;50.328;747
15191;50.331;713
15192;50.335;809
15193;50.338;628
15194;50.341;945
15195;50.345;884
15196;50.348;802
15197;50.351;840
15198;50.355;826
15199;50.358;738
15200;50.361;703
15201;50.364;709
15202;50.368;712
15203;50.371;696
15204;50.374;656
15205;50.378;630
15206;50.381;576
15207;50.384;912
15208;50.388;833
15209;50.391;816
15210;50.394;953
15211;50.398;812
15212;50.401;894
15213;50.404;893
15214;50.407;815
15215;50.411;896
15216;50.414;708
15217;50.417;769
15218;50.421;842
15219;50.424;1290
15220;50.427;943
15221;50.431;813
15222;50.434;911
15223;50.437;959
15224;50.440;723
15225;50.444;927
15226;50.447;985
15227;50.450;1652
15228;50.454;770
15229;50.457;688
15230;50.460;805
15231;50.464;697
15232;50.467;908
15233;50.470;921
15234;50.474;953
15235;50.477;1075
15236;50.480;1157
15237;50.483;837
15238;50.487;751
15239;50.490;929
15240;50.493;947
15241;50.497;1112
15242;50.500;848
15243;50.503;773
15244;50.507;902
15245;50.510;1000
15246;50.513;946
15247;50.517;931
15248;50.520;843
15249;50.523;974
15250;50.526;890
15251;50.530;626
15252;50.533;697
15253;50.536;611
15254;50.540;855
15255;50.543;735
15256;50.546;958
15257;50.550;923
15258;50.553;795
15259;50.556;1038
15260;50.560;800
15261;50.563;831
15262;50.566;995
15263;50.570;926
15264;50.573;956
15265;50.576;862
15266;50.580;955
15267;50.583;1159
15268;50.586;1657
15269;50.590;842
15270;50.593;960
15271;50.596;916
15272;50.599;696
15273;50.603;985
15274;50.606;920
15275;50.609;844
15276;50.613;836
15277;50.616;644
15278;50.619;786
15279;50.623;852
15280;50.626;656
15281;50.629;877
15282;50.633;1167
15283;50.636;902
15284;50.639;888
15285;50.642;824
15286;50.646;850
15287;50.649;866
15288;50.652;1036
15289;50.656;884
15290;50.659;919
15291;50.662;801
15292;50.666;938
15293;50.669;840
15294;50.672;796
15295;50.675;697
15296;50.679;644
15297;50.682;813
15298;50.685;702
15299;50.689;757
15300;50.692;695
15301;50.695;715
15302;50.699;957
15303;50.702;869
15304;50.705;764
15305;50.709;811
15306;50.712;645
15307;50.715;749
15308;50.718;852
15309;50.722;772
15310;50.725;1018
15311;50.728;777
15312;50.732;600
15313;50.735;852
15314;50.738;789
15315;50.742;807
15316;50.745;2698
15317;50.748;962
15318;50.752;858
15319;50.755;700
15320;50.758;648
15321;50.761;734
15322;50.765;642
15323;50.768;873
15324;50.771;874
15325;50.775;804
15326;50.778;1113
15327;50.781;880
15328;50.785;921
15329;50.788;692
15330;50.791;997
15331;50.794;769
15332;50.798;743
15333;50.801;708
15334;50.804;846
15335;50.808;883
15336;50.811;945
15337;50.815;962
15338;50.818;878
15339;50.821;996
15340;50.825;852
15341;50.828;802
15342;50.831;1414
15343;50.834;842
15344;50.838;832
15345;50.841;815
15346;50.844;933
15347;50.848;979
15348;50.851;735
15349;50.854;820
15350;50.858;674
15351;50.861;813
15352;50.864;1138
15353;50.868;972
15354;50.871;983
15355;50.874;1033
15356;50.877;952
15357;50.881;980
15358;50.884;1191
15359;50.887;1860
15360;50.891;848
15361;50.894;1963
15362;50.897;741
15363;50.901;1048
15364;50.904;983
15365;50.907;692
15366;50.910;677
15367;50.914;872
15368;50.917;1045
15369;50.920;757
15370;50.924;636
15371;50.927;721
15372;50.930;659
15373;50.934;708
15374;50.937;609
15375;50.940;633
15376;50.944;654
15377;50.947;806
15378;50.950;761
15379;50.953;710
15380;50.957;765
15381;50.960;662
15382;50.963;885
15383;50.967;752
15384;50.970;691
15385;50.973;656
15386;50.977;607
15387;50.980;701
15388;50.983;976
15389;50.987;673
15390;50.990;958
15391;50.993;818
15392;50.996;769
15393;51.000;805
15394;51.003;879
15395;51.006;621
15396;51.010;781
15397;51.013;763
15398;51.016;925
15399;51.020;735
15400;51.023;697
15401;51.026;797
15402;51.029;888
15403;51.033;2900
15404;51.036;777
15405;51.039;758
15406;51.043;876
15407;51.046;772
15408;51.049;769
15409;51.053;983
15410;51.056;817
15411;51.060;814
15412;51.063;909
15413;51.066;955
15414;51.069;1032
15415;51.073;879
15416;51.076;1092
15417;51.079;823
15418;51.083;843
15419;51.086;857
15420;51.089;800
15421;51.093;935
15422;51.096;997
15423;51.099;867
15424;51.103;826
15425;51.106;1054
15426;51.109;1001
15427;51.112;800
15428;51.116;766
15429;51.119;973
15430;51.122;800
15431;51.126;747
15432;51.129;754
15433;51.132;889
15434;51.136;852
15435;51.139;1033
15436;51.142;1026
15437;51.145;860
15438;51.149;846
15439;51.152;1029
15440;51.155;854
15441;51.159;777
15442;51.162;793
15443;51.165;634
15444;51.169;620
15445;51.172;847
15446;51.175;732
15447;51.179;676
15448;51.182;823
15449;51.185;815
15450;51.188;723
15451;51.192;793
15452;51.195;924
15453;51.198;704
15454;51.202;1952
15455;51.205;758
15456;51.208;726
15457;51.212;857
15458;51.215;765
15459;51.218;637
15460;51.222;734
15461;51.225;717
15462;51.228;869
15463;51.231;1035
15464;51.235;787
15465;51.238;768
15466;51.241;727
15467;51.245;741
15468;51.248;722
15469;51.251;866
15470;51.255;925
15471;51.258;945
15472;51.261;729
15473;51.264;2311
15474;51.268;597
15475;51.271;734
15476;51.274;731
15477;51.278;741
15478;51.281;742
15479;51.284;784
15480;51.288;701
15481;51.291;859
15482;51.294;694
15483;51.298;820
15484;51.301;739
15485;51.304;924
15486;51.307;865
15487;51.311;688
15488;51.314;1244
15489;51.318;864
15490;51.321;964
15491;51.324;879
15492;51.328;750
15493;51.331;738
15494;51.334;565
15495;51.338;723
15496;51.341;826
15497;51.344;761
15498;51.347;706
15499;51.351;719
15500;51.354;721
15501;51.357;627
15502;51.361;590
15503;51.364;629
15504;51.367;763
15505;51.371;748
15506;51.374;680
15507;51.377;818
15508;51.381;698
15509;51.384;709
15510;51.387;681
15511;51.390;767
15512;51.394;824
15513;51.397;687
15514;51.400;781
15515;51.404;621
15516;51.407;903
15517;51.410;612
15518;51.414;680
15519;51.417;668
15520;51.420;995
15521;51.423;870
15522;51.427;936
15523;51.430;823
15524;51.433;768
15525;51.437;780
15526;51.440;778
15527;51.443;655
15528;51.447;802
15529;51.450;753
15530;51.453;684
15531;51.457;764
15532;51.460;711
15533;51.463;1544
15534;51.466;696
15535;51.470;744
15536;51.473;686
15537;51.476;816
15538;51.480;1106
15539;51.483;778
15540;51.486;799
15541;51.490;967
15542;51.493;1076
15543;51.496;833
15544;51.499;884
15545;51.503;798
15546;51.506;827
15547;51.509;813
15548;51.513;948
15549;51.516;845
15550;51.519;796
15551;51.523;686
15552;51.526;887
15553;51.529;919
15554;51.533;552
15555;51.536;5325
15556;51.539;684
15557;51.542;782
15558;51.546;853
15559;51.549;754
15560;51.552;837
15561;51.556;2932
15562;51.559;700
15563;51.563;877
15564;51.566;629
15565;51.569;793
15566;51.573;677
15567;51.576;839
15568;51.579;725
15569;51.582;686
15570;51.586;957
15571;51.589;738
15572;51.592;633
15573;51.596;718
15574;51.599;716
15575;51.602;675
15576;51.606;845
15577;51.609;832
15578;51.612;717
15579;51.616;750
15580;51.619;770
15581;51.622;620
15582;51.625;718
15583;51.629;768
15584;51.632;781
15585;51.635;793
15586;51.639;841
15587;51.642;855
15588;51.645;632
15589;51.649;857
15590;51.652;841
15591;51.655;756
15592;51.658;594
15593;51.662;752
15594;51.665;705
15595;51.668;603
15596;51.672;713
15597;51.675;766
15598;51.678;665
15599;51.682;753
15600;51.685;2375
15601;51.688;735
15602;51.692;832
15603;51.695;620
15604;51.698;643
15605;51.701;617
15606;51.705;664
15607;51.708;767
15608;51.711;810
15609;51.715;693
15610;51.718;798
15611;51.721;817
15612;51.725;903
15613;51.728;876
15614;51.731;871
15615;51.734;598
15616;51.738;816
15617;51.741;1121
15618;51.744;841
15619;51.748;796
15620;51.751;611
15621;51.754;605
15622;51.758;1471
15623;51.761;839
15624;51.764;715
15625;51.768;760
15626;51.771;959
15627;51.774;729
15628;51.777;566
15629;51.781;766
15630;51.784;677
15631;51.787;811
15632;51.791;671
15633;51.794;792
15634;51.797;807
15635;51.801;770
15636;51.804;788
15637;51.808;956
15638;51.811;773
15639;51.814;959
15640;51.817;809
15641;51.821;786
15642;51.824;738
15643;51.827;731
15644;51.831;784
15645;51.834;694
15646;51.837;842
15647;51.841;762
15648;51.844;1248
15649;51.847;895
15650;51.851;783
15651;51.854;810
15652;51.857;738
15653;51.860;658
15654;51.864;875
15655;51.867;854
15656;51.870;733
15657;51.874;779
15658;51.877;909
15659;51.880;796
15660;51.884;754
15661;51.887;891
15662;51.890;805
15663;51.893;918
15664;51.897;855
15665;51.900;900
15666;51.903;1054
15667;51.907;898
15668;51.910;695
15669;51.913;784
15670;51.917;821
15671;51.920;768
15672;51.923;727
15673;51.927;693
15674;51.930;733
15675;51.933;727
15676;51.936;648
15677;51.940;523
15678;51.943;917
15679;51.946;718
15680;51.950;728
15681;51.953;717
15682;51.956;742
15683;51.960;990
15684;51.963;794
15685;51.966;1622
15686;51.970;1331
15687;51.973;758
15688;51.976;763
15689;51.979;2840
15690;51.983;934
15691;51.986;726
15692;51.989;786
15693;51.993;805
15694;51.996;867
15695;51.999;821
