# Supplementary material for: Successive remodeling of IgG glycans using a solid-phase enzymatic platform
Source: Commun Biol. 2022 Apr 7;5:328. doi: 10.1038/s42003-022-03257-4 (PMC8990068; doi:10.1038/s42003-022-03257-4)
Supplement: Supplementary file 4 — Supplementary Data 1 [file 42003_2022_3257_MOESM4_ESM.zip › Source Data/Figure 3b/Figure 3b FA1G1S1.txt]

#""
#Point;X(Minutes);Y(Counts)
0;0.038;112564
1;0.042;105996
2;0.045;109745
3;0.048;108963
4;0.052;98006
5;0.055;100367
6;0.058;119653
7;0.062;110628
8;0.065;116676
9;0.068;106787
10;0.071;103723
11;0.075;112805
12;0.078;103198
13;0.081;107166
14;0.085;110408
15;0.088;104645
16;0.091;101348
17;0.095;107375
18;0.098;108369
19;0.101;103927
20;0.105;104542
21;0.108;107545
22;0.111;112922
23;0.114;101265
24;0.118;109905
25;0.121;103707
26;0.124;104528
27;0.128;107260
28;0.131;107600
29;0.134;104892
30;0.138;103095
31;0.141;108917
32;0.144;111491
33;0.148;104066
34;0.151;108225
35;0.154;106118
36;0.157;106062
37;0.161;107941
38;0.164;113875
39;0.167;99833
40;0.171;112202
41;0.174;106056
42;0.177;116806
43;0.181;98093
44;0.184;110625
45;0.187;112525
46;0.190;112974
47;0.194;110680
48;0.197;105829
49;0.200;110521
50;0.204;114948
51;0.207;99829
52;0.210;108285
53;0.214;111202
54;0.217;103780
55;0.220;102703
56;0.224;117286
57;0.227;110752
58;0.230;105608
59;0.233;103186
60;0.237;109984
61;0.240;102104
62;0.243;112085
63;0.247;103707
64;0.250;105811
65;0.253;95389
66;0.257;109343
67;0.260;109328
68;0.264;104525
69;0.267;112253
70;0.270;107568
71;0.273;112165
72;0.277;107373
73;0.280;98009
74;0.283;106560
75;0.287;103095
76;0.290;110177
77;0.293;103500
78;0.297;104090
79;0.300;101054
80;0.303;116111
81;0.306;105857
82;0.310;108717
83;0.313;100254
84;0.316;111875
85;0.320;114802
86;0.323;100025
87;0.326;108987
88;0.330;103509
89;0.333;115371
90;0.336;105413
91;0.340;98642
92;0.343;111869
93;0.346;107031
94;0.349;103053
95;0.353;110513
96;0.356;106384
97;0.359;106234
98;0.363;100568
99;0.366;108448
100;0.369;108077
101;0.373;102770
102;0.376;106191
103;0.379;112194
104;0.383;110228
105;0.386;113895
106;0.389;104376
107;0.392;110371
108;0.396;117416
109;0.399;109708
110;0.402;105816
111;0.406;105641
112;0.409;99222
113;0.412;100021
114;0.416;105826
115;0.419;102435
116;0.422;104302
117;0.425;98165
118;0.429;105223
119;0.432;108110
120;0.435;102971
121;0.439;105124
122;0.442;103482
123;0.445;98517
124;0.449;112636
125;0.452;106034
126;0.455;109052
127;0.459;110514
128;0.462;99732
129;0.465;106264
130;0.468;104921
131;0.472;105525
132;0.475;115653
133;0.478;104938
134;0.482;107147
135;0.485;105897
136;0.488;115566
137;0.492;106128
138;0.495;107331
139;0.498;115033
140;0.501;109585
141;0.505;112183
142;0.508;107691
143;0.512;111994
144;0.515;108853
145;0.518;122102
146;0.522;101428
147;0.525;105471
148;0.528;114509
149;0.532;112249
150;0.535;108332
151;0.538;117095
152;0.541;114838
153;0.545;100896
154;0.548;113237
155;0.551;110503
156;0.555;109085
157;0.558;106076
158;0.561;109543
159;0.565;108448
160;0.568;102256
161;0.571;113469
162;0.575;109556
163;0.578;104416
164;0.581;98747
165;0.584;106912
166;0.588;106918
167;0.591;106654
168;0.594;105216
169;0.598;107756
170;0.601;113146
171;0.604;103773
172;0.608;108140
173;0.611;107204
174;0.614;100590
175;0.618;106344
176;0.621;105046
177;0.624;105852
178;0.627;99702
179;0.631;107881
180;0.634;116815
181;0.637;108228
182;0.641;104829
183;0.644;116340
184;0.647;111314
185;0.651;105251
186;0.654;108594
187;0.657;109994
188;0.660;102952
189;0.664;96945
190;0.667;104592
191;0.670;115435
192;0.674;108220
193;0.677;106206
194;0.680;105315
195;0.684;108396
196;0.687;107824
197;0.690;104274
198;0.694;93787
199;0.697;100486
200;0.700;110373
201;0.703;106201
202;0.707;104420
203;0.710;105556
204;0.713;105314
205;0.717;113022
206;0.720;107548
207;0.723;111758
208;0.727;109329
209;0.730;107019
210;0.733;108354
211;0.737;119703
212;0.740;118425
213;0.743;119197
214;0.746;116321
215;0.750;117322
216;0.753;122567
217;0.756;137841
218;0.760;129160
219;0.763;156500
220;0.767;145577
221;0.770;151351
222;0.773;157304
223;0.776;139533
224;0.780;153744
225;0.783;165984
226;0.786;161404
227;0.790;161044
228;0.793;178228
229;0.796;193369
230;0.800;195921
231;0.803;209403
232;0.806;217987
233;0.810;261871
234;0.813;345117
235;0.816;525440
236;0.819;911901
237;0.823;1547898
238;0.826;2288380
239;0.829;3145268
240;0.833;3933868
241;0.836;4748101
242;0.839;5402090
243;0.843;5910284
244;0.846;6233212
245;0.849;6658358
246;0.853;6954486
247;0.856;6960552
248;0.859;6693195
249;0.862;6301891
250;0.866;6095434
251;0.869;5267755
252;0.872;5004787
253;0.876;4408567
254;0.879;4199093
255;0.882;3783119
256;0.886;3636973
257;0.889;3525143
258;0.892;3329653
259;0.895;3404575
260;0.899;3227509
261;0.902;3016822
262;0.905;2932330
263;0.909;2823792
264;0.912;2753351
265;0.915;2570702
266;0.919;2507921
267;0.922;2206150
268;0.925;2050794
269;0.929;1974731
270;0.932;1746353
271;0.935;1575517
272;0.938;1364116
273;0.942;1271145
274;0.945;1128602
275;0.948;971648
276;0.952;861541
277;0.955;773536
278;0.958;707711
279;0.962;648572
280;0.965;623923
281;0.968;598233
282;0.972;572782
283;0.975;598109
284;0.978;550532
285;0.981;581665
286;0.985;588908
287;0.988;596951
288;0.991;587919
289;0.995;613203
290;0.998;633934
291;1.001;609206
292;1.005;638669
293;1.008;750411
294;1.012;1986160
295;1.015;5126270
296;1.018;8172018
297;1.021;10657270
298;1.025;12462349
299;1.028;14065692
300;1.031;14290854
301;1.035;14983239
302;1.038;15183188
303;1.041;15468908
304;1.045;14853567
305;1.048;15362863
306;1.051;14982643
307;1.054;15298218
308;1.058;14078133
309;1.061;13893652
310;1.064;13393584
311;1.068;12902884
312;1.071;12345611
313;1.074;11019755
314;1.078;10333051
315;1.081;9447549
316;1.084;8742425
317;1.088;8104517
318;1.091;7408346
319;1.094;6604372
320;1.097;6155412
321;1.101;5864871
322;1.104;5426340
323;1.107;5089516
324;1.111;4918424
325;1.114;4571194
326;1.117;4660900
327;1.121;4516068
328;1.124;4561321
329;1.127;4972209
330;1.130;5286603
331;1.134;5711353
332;1.137;6646515
333;1.140;7175877
334;1.144;7928010
335;1.147;8577719
336;1.150;9659517
337;1.154;10912783
338;1.157;10778978
339;1.160;11809552
340;1.164;12350034
341;1.167;12628335
342;1.170;13551054
343;1.173;13910429
344;1.177;13836445
345;1.180;14993806
346;1.183;14992678
347;1.187;15786515
348;1.190;15851911
349;1.193;14931508
350;1.197;15280107
351;1.200;15400019
352;1.203;14912249
353;1.207;14734417
354;1.210;14999905
355;1.213;14784329
356;1.216;14613865
357;1.220;13782398
358;1.223;13176315
359;1.226;13249101
360;1.230;12156215
361;1.233;12061609
362;1.236;11796688
363;1.240;10819215
364;1.243;10394895
365;1.246;9931220
366;1.250;9071783
367;1.253;8418948
368;1.256;8070526
369;1.259;7283444
370;1.263;6542956
371;1.266;6108287
372;1.270;5283131
373;1.273;4962523
374;1.276;4874747
375;1.280;4385388
376;1.283;4042478
377;1.286;3834734
378;1.290;3710996
379;1.293;3513426
380;1.296;3400321
381;1.299;3374658
382;1.303;3233957
383;1.306;3120866
384;1.309;3148291
385;1.313;3017459
386;1.316;2941323
387;1.319;2920551
388;1.323;2961267
389;1.326;2774269
390;1.329;2746389
391;1.332;2733057
392;1.336;2746428
393;1.339;2662663
394;1.342;2557836
395;1.346;2578933
396;1.349;2564244
397;1.352;2401815
398;1.356;2301125
399;1.359;2244197
400;1.362;2143912
401;1.366;2070838
402;1.369;1965548
403;1.372;1877209
404;1.375;1797777
405;1.379;1740404
406;1.382;1651474
407;1.385;1604895
408;1.389;1501924
409;1.392;1421898
410;1.395;1387653
411;1.399;1327546
412;1.402;1258852
413;1.405;1227906
414;1.409;1149564
415;1.412;1075499
416;1.415;1051925
417;1.418;1005278
418;1.422;930903
419;1.425;924767
420;1.428;893812
421;1.432;828499
422;1.435;839649
423;1.438;797318
424;1.442;774065
425;1.445;783358
426;1.448;795741
427;1.451;827237
428;1.455;821343
429;1.458;838345
430;1.461;836613
431;1.465;839318
432;1.468;840046
433;1.471;841902
434;1.475;837031
435;1.478;828222
436;1.481;851760
437;1.485;827463
438;1.488;864866
439;1.491;786330
440;1.494;810957
441;1.498;849215
442;1.501;842557
443;1.504;819049
444;1.508;794086
445;1.511;803268
446;1.515;813188
447;1.518;826707
448;1.521;804396
449;1.525;781184
450;1.528;771940
451;1.531;800195
452;1.534;801649
453;1.538;746633
454;1.541;737955
455;1.544;728940
456;1.548;696143
457;1.551;695062
458;1.554;693247
459;1.558;714602
460;1.561;708835
461;1.564;709188
462;1.568;701072
463;1.571;699815
464;1.574;678662
465;1.577;739809
466;1.581;685496
467;1.584;737522
468;1.587;726557
469;1.591;727820
470;1.594;737457
471;1.597;703425
472;1.601;731803
473;1.604;748288
474;1.607;745250
475;1.610;758239
476;1.614;776720
477;1.617;779631
478;1.620;803171
479;1.624;815255
480;1.627;785840
481;1.630;813571
482;1.634;851311
483;1.637;850176
484;1.640;827464
485;1.644;829716
486;1.647;848511
487;1.650;865774
488;1.653;907581
489;1.657;906788
490;1.660;889587
491;1.663;923645
492;1.667;904760
493;1.670;940294
494;1.673;892918
495;1.677;912583
496;1.680;962529
497;1.683;962990
498;1.686;972745
499;1.690;921669
500;1.693;929787
501;1.696;911810
502;1.700;953696
503;1.703;967856
504;1.706;999069
505;1.710;1004507
506;1.713;976720
507;1.716;996234
508;1.720;995414
509;1.723;1029250
510;1.726;1020478
511;1.729;1032151
512;1.733;996496
513;1.736;1025458
514;1.739;1026483
515;1.743;990809
516;1.746;962124
517;1.749;978752
518;1.753;912605
519;1.756;890102
520;1.759;905509
521;1.763;904035
522;1.766;875312
523;1.769;859085
524;1.773;859728
525;1.776;792111
526;1.779;728760
527;1.783;564114
528;1.786;500403
529;1.789;497487
530;1.793;488761
531;1.796;441806
532;1.799;406863
533;1.803;346399
534;1.806;275641
535;1.809;223033
536;1.812;162403
537;1.816;130153
538;1.819;112140
539;1.822;105247
540;1.826;107096
541;1.829;103210
542;1.832;101813
543;1.836;100982
544;1.839;95306
545;1.842;89731
546;1.845;84064
547;1.849;85216
548;1.852;80674
549;1.855;70440
550;1.859;66845
551;1.862;76636
552;1.865;71756
553;1.869;62692
554;1.872;68353
555;1.875;73594
556;1.879;68374
557;1.882;84596
558;1.885;87351
559;1.888;100052
560;1.892;103684
561;1.895;118665
562;1.898;136927
563;1.902;150629
564;1.905;172406
565;1.908;196803
566;1.912;211752
567;1.915;243971
568;1.918;267020
569;1.921;311969
570;1.925;345066
571;1.928;346856
572;1.931;339759
573;1.935;316069
574;1.938;337177
575;1.941;343366
576;1.945;333839
577;1.948;335003
578;1.951;352579
579;1.955;357241
580;1.958;415822
581;1.961;386824
582;1.964;423159
583;1.968;367450
584;1.971;355421
585;1.974;326988
586;1.978;329798
587;1.981;317692
588;1.984;298898
589;1.988;287854
590;1.991;269655
591;1.994;258751
592;1.998;243000
593;2.001;240692
594;2.004;241540
595;2.007;223567
596;2.011;215666
597;2.014;219723
598;2.018;212766
599;2.021;213363
600;2.024;208926
601;2.028;207536
602;2.031;199148
603;2.034;187050
604;2.038;196476
605;2.041;201930
606;2.044;203017
607;2.047;209957
608;2.051;214293
609;2.054;210766
610;2.057;217711
611;2.061;220851
612;2.064;225161
613;2.067;240889
614;2.071;241507
615;2.074;233265
616;2.077;240527
617;2.080;242490
618;2.084;243481
619;2.087;250341
620;2.090;261132
621;2.094;256366
622;2.097;277343
623;2.100;274882
624;2.104;272339
625;2.107;254760
626;2.110;263460
627;2.114;274878
628;2.117;278340
629;2.120;272823
630;2.123;270126
631;2.127;269603
632;2.130;267838
633;2.133;250905
634;2.137;253530
635;2.140;246367
636;2.143;255675
637;2.147;240465
638;2.150;245864
639;2.153;247156
640;2.157;242210
641;2.160;235082
642;2.163;238562
643;2.166;232327
644;2.170;238272
645;2.173;238015
646;2.176;225727
647;2.180;211962
648;2.183;229589
649;2.186;212725
650;2.190;216501
651;2.193;214689
652;2.196;232056
653;2.199;212008
654;2.203;217370
655;2.206;213440
656;2.209;216513
657;2.213;212614
658;2.216;209784
659;2.219;210636
660;2.223;197007
661;2.226;206943
662;2.229;213521
663;2.233;223018
664;2.236;213192
665;2.239;220576
666;2.242;211400
667;2.246;219689
668;2.249;210415
669;2.252;220132
670;2.256;198138
671;2.259;218450
672;2.263;217957
673;2.266;197957
674;2.269;194780
675;2.273;205982
676;2.276;201150
677;2.279;210445
678;2.282;219745
679;2.286;203648
680;2.289;214228
681;2.292;215903
682;2.296;214160
683;2.299;217876
684;2.302;221319
685;2.306;214073
686;2.309;217133
687;2.312;219527
688;2.315;226024
689;2.319;203646
690;2.322;214334
691;2.325;229339
692;2.329;207477
693;2.332;214339
694;2.335;221069
695;2.339;209739
696;2.342;208460
697;2.345;202566
698;2.349;216028
699;2.352;220701
700;2.355;200169
701;2.358;208613
702;2.362;217954
703;2.365;206067
704;2.368;205233
705;2.372;201255
706;2.375;195529
707;2.378;194240
708;2.382;192795
709;2.385;190216
710;2.388;194963
711;2.392;213239
712;2.395;191294
713;2.398;177760
714;2.401;182647
715;2.405;181833
716;2.408;187476
717;2.411;199779
718;2.415;182689
719;2.418;189505
720;2.421;174527
721;2.425;188228
722;2.428;181265
723;2.431;182701
724;2.434;188954
725;2.438;190771
726;2.441;171122
727;2.444;186706
728;2.448;196057
729;2.451;190473
730;2.454;165661
731;2.458;185612
732;2.461;177974
733;2.464;182943
734;2.468;169070
735;2.471;177034
736;2.474;167273
737;2.477;179567
738;2.481;177319
739;2.484;173765
740;2.487;156975
741;2.491;155635
742;2.494;147059
743;2.497;134158
744;2.501;156430
745;2.504;152713
746;2.507;161061
747;2.511;178016
748;2.514;169883
749;2.517;167157
750;2.521;163839
751;2.524;176811
752;2.527;176001
753;2.531;161545
754;2.534;167881
755;2.537;150668
756;2.541;156783
757;2.544;175256
758;2.547;176181
759;2.550;157667
760;2.554;164735
761;2.557;158849
762;2.560;165144
763;2.564;172008
764;2.567;159023
765;2.570;161041
766;2.574;175877
767;2.577;159047
768;2.580;157980
769;2.584;160129
770;2.587;156105
771;2.590;166701
772;2.593;172102
773;2.597;171275
774;2.600;166131
775;2.603;173212
776;2.607;160930
777;2.610;172852
778;2.613;175588
779;2.617;169403
780;2.620;169809
781;2.623;176511
782;2.627;169770
783;2.630;194039
784;2.633;194792
785;2.636;204596
786;2.640;264301
787;2.643;352682
788;2.646;457460
789;2.650;494927
790;2.653;564873
791;2.656;525798
792;2.660;536844
793;2.663;516823
794;2.666;531933
795;2.669;562437
796;2.673;560383
797;2.676;588834
798;2.679;607575
799;2.683;611629
800;2.686;606858
801;2.689;640676
802;2.693;657444
803;2.696;679333
804;2.699;682209
805;2.703;645146
806;2.706;688597
807;2.709;672417
808;2.712;691765
809;2.716;675276
810;2.719;653356
811;2.722;647855
812;2.726;645834
813;2.729;606590
814;2.732;577614
815;2.736;546643
816;2.739;523003
817;2.742;523515
818;2.746;502516
819;2.749;493506
820;2.752;484265
821;2.755;447008
822;2.759;428620
823;2.762;401455
824;2.766;401967
825;2.769;368631
826;2.772;378357
827;2.776;342552
828;2.779;318819
829;2.782;274517
830;2.785;251861
831;2.789;251621
832;2.792;239357
833;2.795;241905
834;2.799;217649
835;2.802;228042
836;2.805;222768
837;2.809;228911
838;2.812;218048
839;2.815;208388
840;2.819;218196
841;2.822;206524
842;2.825;198566
843;2.828;198058
844;2.832;203462
845;2.835;202197
846;2.838;191376
847;2.842;199179
848;2.845;202256
849;2.848;199257
850;2.852;189584
851;2.855;196656
852;2.858;196619
853;2.862;201408
854;2.865;191864
855;2.868;195947
856;2.871;187786
857;2.875;187937
858;2.878;201196
859;2.881;184713
860;2.885;180472
861;2.888;177052
862;2.891;184565
863;2.895;183994
864;2.898;180892
865;2.901;177918
866;2.904;175308
867;2.908;184078
868;2.911;178577
869;2.914;177365
870;2.918;176751
871;2.921;183756
872;2.924;169196
873;2.928;178965
874;2.931;183208
875;2.934;185987
876;2.938;187152
877;2.941;184250
878;2.944;195567
879;2.947;181832
880;2.951;177245
881;2.954;186786
882;2.957;182574
883;2.961;175711
884;2.964;174153
885;2.967;166583
886;2.971;160513
887;2.974;182146
888;2.977;162992
889;2.981;178129
890;2.984;160263
891;2.987;166883
892;2.990;169391
893;2.994;161938
894;2.997;163680
895;3.000;166458
896;3.004;163367
897;3.007;159973
898;3.010;171278
899;3.014;169316
900;3.017;161176
901;3.021;171508
902;3.024;169272
903;3.027;180419
904;3.030;175525
905;3.034;166959
906;3.037;176835
907;3.040;168640
908;3.044;169560
909;3.047;171249
910;3.050;162863
911;3.054;164397
912;3.057;157382
913;3.060;159330
914;3.063;169695
915;3.067;163632
916;3.070;148034
917;3.073;159219
918;3.077;156876
919;3.080;172286
920;3.083;171983
921;3.087;159453
922;3.090;161042
923;3.093;157418
924;3.097;155637
925;3.100;162504
926;3.103;162061
927;3.106;158929
928;3.110;162361
929;3.113;153730
930;3.116;147627
931;3.120;152902
932;3.123;154655
933;3.126;161731
934;3.130;161699
935;3.133;169983
936;3.136;154870
937;3.139;161538
938;3.143;154225
939;3.146;159584
940;3.149;148543
941;3.153;154927
942;3.156;155386
943;3.159;158668
944;3.163;154835
945;3.166;166903
946;3.169;153282
947;3.173;153530
948;3.176;152627
949;3.179;154557
950;3.182;168330
951;3.186;161637
952;3.189;158711
953;3.192;159852
954;3.196;156524
955;3.199;168577
956;3.202;163777
957;3.206;172062
958;3.209;180949
959;3.212;171078
960;3.216;188317
961;3.219;186713
962;3.222;202562
963;3.225;203764
964;3.229;212807
965;3.232;214686
966;3.235;197430
967;3.239;214390
968;3.242;212396
969;3.245;217663
970;3.249;209712
971;3.252;223879
972;3.255;210799
973;3.258;220078
974;3.262;216081
975;3.265;250619
976;3.269;243823
977;3.272;252490
978;3.275;227499
979;3.279;257131
980;3.282;258600
981;3.285;269171
982;3.289;242566
983;3.292;259649
984;3.295;241069
985;3.298;256337
986;3.302;242782
987;3.305;229434
988;3.308;240260
989;3.312;217693
990;3.315;223218
991;3.318;225696
992;3.322;218109
993;3.325;208230
994;3.328;202661
995;3.332;199080
996;3.335;203526
997;3.338;210342
998;3.341;187771
999;3.345;200901
1000;3.348;196587
1001;3.351;195887
1002;3.355;177971
1003;3.358;184275
1004;3.361;181261
1005;3.365;165242
1006;3.368;180828
1007;3.371;183247
1008;3.374;158883
1009;3.378;177501
1010;3.381;169531
1011;3.384;176143
1012;3.388;171178
1013;3.391;159153
1014;3.394;159733
1015;3.398;161347
1016;3.401;157902
1017;3.404;164557
1018;3.408;154400
1019;3.411;165359
1020;3.414;163828
1021;3.417;156586
1022;3.421;167172
1023;3.424;161908
1024;3.427;157425
1025;3.431;168982
1026;3.434;165605
1027;3.437;151646
1028;3.441;170856
1029;3.444;164016
1030;3.447;180630
1031;3.451;163867
1032;3.454;160747
1033;3.457;166660
1034;3.460;159093
1035;3.464;173768
1036;3.467;161931
1037;3.470;164770
1038;3.474;162148
1039;3.477;166929
1040;3.480;160489
1041;3.484;163470
1042;3.487;182159
1043;3.490;153239
1044;3.493;167590
1045;3.497;147172
1046;3.500;162053
1047;3.503;155123
1048;3.507;162102
1049;3.510;167489
1050;3.514;153133
1051;3.517;155876
1052;3.520;141273
1053;3.524;149009
1054;3.527;145112
1055;3.530;153506
1056;3.533;150336
1057;3.537;142826
1058;3.540;142473
1059;3.543;144345
1060;3.547;149974
1061;3.550;144058
1062;3.553;149779
1063;3.557;150641
1064;3.560;161348
1065;3.563;150881
1066;3.567;150010
1067;3.570;142588
1068;3.573;157266
1069;3.576;147466
1070;3.580;135210
1071;3.583;149189
1072;3.586;145167
1073;3.590;152768
1074;3.593;151956
1075;3.596;147933
1076;3.600;149179
1077;3.603;147685
1078;3.606;150132
1079;3.610;148144
1080;3.613;139397
1081;3.616;149292
1082;3.619;151868
1083;3.623;151147
1084;3.626;139345
1085;3.629;145790
1086;3.633;160540
1087;3.636;152498
1088;3.639;152886
1089;3.643;150087
1090;3.646;140767
1091;3.649;141340
1092;3.652;143037
1093;3.656;156265
1094;3.659;153848
1095;3.662;154879
1096;3.666;150925
1097;3.669;141279
1098;3.672;148573
1099;3.676;139530
1100;3.679;148892
1101;3.682;149711
1102;3.686;155910
1103;3.689;144464
1104;3.692;136506
1105;3.695;146923
1106;3.699;135024
1107;3.702;144087
1108;3.705;131298
1109;3.709;145025
1110;3.712;144588
1111;3.715;144526
1112;3.719;138900
1113;3.722;137931
1114;3.725;144135
1115;3.728;134232
1116;3.732;144451
1117;3.735;143961
1118;3.738;144086
1119;3.742;135137
1120;3.745;154254
1121;3.748;137960
1122;3.752;138672
1123;3.755;133919
1124;3.758;135930
1125;3.762;144692
1126;3.765;132544
1127;3.768;142905
1128;3.772;140558
1129;3.775;141840
1130;3.778;143383
1131;3.782;147587
1132;3.785;136573
1133;3.788;132855
1134;3.792;145707
1135;3.795;137979
1136;3.798;144892
1137;3.802;147408
1138;3.805;145442
1139;3.808;154914
1140;3.811;147291
1141;3.815;149052
1142;3.818;157060
1143;3.821;147893
1144;3.825;156564
1145;3.828;149722
1146;3.831;155945
1147;3.835;154499
1148;3.838;162405
1149;3.841;144496
1150;3.845;158749
1151;3.848;163352
1152;3.851;165197
1153;3.854;168302
1154;3.858;157607
1155;3.861;174787
1156;3.864;167590
1157;3.868;155449
1158;3.871;167110
1159;3.874;153961
1160;3.878;154944
1161;3.881;157863
1162;3.884;176503
1163;3.887;168956
1164;3.891;171680
1165;3.894;162587
1166;3.897;171331
1167;3.901;165769
1168;3.904;158216
1169;3.907;176242
1170;3.911;164682
1171;3.914;169798
1172;3.917;169958
1173;3.921;157441
1174;3.924;165890
1175;3.927;171411
1176;3.930;167758
1177;3.934;161832
1178;3.937;164759
1179;3.940;165127
1180;3.944;166232
1181;3.947;165730
1182;3.950;168412
1183;3.954;170533
1184;3.957;171067
1185;3.960;159179
1186;3.963;166831
1187;3.967;159091
1188;3.970;160021
1189;3.973;157398
1190;3.977;176699
1191;3.980;155834
1192;3.983;168786
1193;3.987;166605
1194;3.990;171513
1195;3.993;168910
1196;3.997;173486
1197;4.000;170441
1198;4.003;181970
1199;4.006;171177
1200;4.010;168460
1201;4.014;168220
1202;4.017;159548
1203;4.020;162983
1204;4.023;171987
1205;4.027;156598
1206;4.030;160425
1207;4.033;157926
1208;4.037;156929
1209;4.040;163035
1210;4.043;156658
1211;4.047;155640
1212;4.050;155051
1213;4.053;148305
1214;4.057;151585
1215;4.060;164049
1216;4.063;155129
1217;4.066;155236
1218;4.070;147288
1219;4.073;163572
1220;4.076;156171
1221;4.080;165068
1222;4.083;155403
1223;4.086;153573
1224;4.090;149621
1225;4.093;152887
1226;4.096;149204
1227;4.100;140213
1228;4.103;152650
1229;4.106;158862
1230;4.109;142168
1231;4.113;152045
1232;4.116;148180
1233;4.119;148142
1234;4.123;142363
1235;4.126;152316
1236;4.129;147741
1237;4.133;153363
1238;4.136;147141
1239;4.139;144444
1240;4.142;143864
1241;4.146;142305
1242;4.149;146834
1243;4.152;139089
1244;4.156;135753
1245;4.159;147413
1246;4.162;140287
1247;4.166;147768
1248;4.169;142597
1249;4.172;145496
1250;4.176;136933
1251;4.179;142490
1252;4.182;134593
1253;4.185;152478
1254;4.189;133129
1255;4.192;133520
1256;4.195;140294
1257;4.199;124291
1258;4.202;139701
1259;4.205;135444
1260;4.209;137901
1261;4.212;146251
1262;4.215;133402
1263;4.218;141759
1264;4.222;132529
1265;4.225;137497
1266;4.228;146264
1267;4.232;146430
1268;4.235;134279
1269;4.238;126721
1270;4.242;148468
1271;4.245;141525
1272;4.248;142181
1273;4.252;127778
1274;4.255;140510
1275;4.258;138024
1276;4.262;134957
1277;4.265;137696
1278;4.268;131091
1279;4.272;137376
1280;4.275;129953
1281;4.278;137134
1282;4.282;142098
1283;4.285;126160
1284;4.288;130471
1285;4.292;142954
1286;4.295;140729
1287;4.298;136011
1288;4.301;142883
1289;4.305;125937
1290;4.308;144454
1291;4.311;138940
1292;4.315;141429
1293;4.318;131793
1294;4.321;130706
1295;4.325;133682
1296;4.328;134647
1297;4.331;137806
1298;4.335;124172
1299;4.338;132355
1300;4.341;140089
1301;4.344;141411
1302;4.348;129451
1303;4.351;132480
1304;4.354;123461
1305;4.358;128826
1306;4.361;136868
1307;4.364;139838
1308;4.368;126799
1309;4.371;130756
1310;4.374;131982
1311;4.377;127136
1312;4.381;123078
1313;4.384;136761
1314;4.387;132088
1315;4.391;140730
1316;4.394;137355
1317;4.397;140209
1318;4.401;145595
1319;4.404;137290
1320;4.407;146666
1321;4.411;132986
1322;4.414;137651
1323;4.417;129300
1324;4.420;140809
1325;4.424;142728
1326;4.427;125970
1327;4.430;132120
1328;4.434;126015
1329;4.437;125980
1330;4.440;125588
1331;4.444;137202
1332;4.447;128452
1333;4.450;139219
1334;4.454;136245
1335;4.457;129431
1336;4.460;134526
1337;4.463;131230
1338;4.467;125286
1339;4.470;131970
1340;4.473;127269
1341;4.477;138057
1342;4.480;131863
1343;4.483;124807
1344;4.487;117226
1345;4.490;137717
1346;4.493;130287
1347;4.496;138004
1348;4.500;119715
1349;4.503;125001
1350;4.506;135550
1351;4.510;129628
1352;4.513;133845
1353;4.517;130002
1354;4.520;130206
1355;4.523;131796
1356;4.527;132858
1357;4.530;143016
1358;4.533;128626
1359;4.536;127995
1360;4.540;130139
1361;4.543;125812
1362;4.546;135850
1363;4.550;124612
1364;4.553;136680
1365;4.556;136424
1366;4.560;138437
1367;4.563;133211
1368;4.566;134579
1369;4.570;130404
1370;4.573;132027
1371;4.576;135346
1372;4.579;131760
1373;4.583;133644
1374;4.586;137064
1375;4.589;127402
1376;4.593;133600
1377;4.596;127075
1378;4.599;147984
1379;4.603;133444
1380;4.606;133787
1381;4.609;128258
1382;4.612;146640
1383;4.616;126233
1384;4.619;133931
1385;4.622;134865
1386;4.626;135382
1387;4.629;128573
1388;4.632;138117
1389;4.636;134627
1390;4.639;142584
1391;4.642;140150
1392;4.646;129453
1393;4.649;135778
1394;4.652;132234
1395;4.655;127880
1396;4.659;128578
1397;4.662;132754
1398;4.665;138771
1399;4.669;127818
1400;4.672;131023
1401;4.675;134947
1402;4.679;126396
1403;4.682;137542
1404;4.685;130993
1405;4.689;133626
1406;4.692;138648
1407;4.695;142706
1408;4.698;126595
1409;4.702;132745
1410;4.705;135090
1411;4.708;125041
1412;4.712;132000
1413;4.715;149305
1414;4.718;136055
1415;4.722;130210
1416;4.725;137088
1417;4.728;131144
1418;4.731;141586
1419;4.735;133099
1420;4.738;127807
1421;4.741;129301
1422;4.745;134124
1423;4.748;137860
1424;4.751;136704
1425;4.755;130233
1426;4.758;135130
1427;4.762;152027
1428;4.765;128124
1429;4.768;143375
1430;4.771;129779
1431;4.775;129403
1432;4.778;129127
1433;4.781;136361
1434;4.785;134423
1435;4.788;141967
1436;4.791;138864
1437;4.795;130489
1438;4.798;147287
1439;4.801;137483
1440;4.805;129993
1441;4.808;123305
1442;4.811;133622
1443;4.814;137029
1444;4.818;134627
1445;4.821;143273
1446;4.824;123751
1447;4.828;133011
1448;4.831;142636
1449;4.834;138710
1450;4.838;138646
1451;4.841;134392
1452;4.844;140754
1453;4.847;137040
1454;4.851;130582
1455;4.854;132111
1456;4.857;134625
1457;4.861;140083
1458;4.864;136962
1459;4.867;130360
1460;4.871;139625
1461;4.874;142865
1462;4.877;142707
1463;4.881;141656
1464;4.884;140075
1465;4.887;130818
1466;4.890;143709
1467;4.894;134039
1468;4.897;140177
1469;4.900;137782
1470;4.904;131164
1471;4.907;137329
1472;4.910;138533
1473;4.914;132762
1474;4.917;145597
1475;4.920;140574
1476;4.924;134164
1477;4.927;145375
1478;4.930;142047
1479;4.933;137612
1480;4.937;141804
1481;4.940;141251
1482;4.943;140207
1483;4.947;136258
1484;4.950;141991
1485;4.953;145130
1486;4.957;147087
1487;4.960;149007
1488;4.963;147551
1489;4.966;149885
1490;4.970;138144
1491;4.973;140512
1492;4.976;143069
1493;4.980;150493
1494;4.983;153772
1495;4.986;151017
1496;4.990;145427
1497;4.993;155693
1498;4.996;133455
1499;5.000;143935
1500;5.003;152219
1501;5.006;147064
1502;5.009;157240
1503;5.013;149599
1504;5.016;152160
1505;5.020;145552
1506;5.023;148272
1507;5.026;150797
1508;5.030;156071
1509;5.033;157803
1510;5.036;167463
1511;5.040;159975
1512;5.043;167820
1513;5.046;158068
1514;5.049;158497
1515;5.053;158266
1516;5.056;151722
1517;5.059;158797
1518;5.063;154061
1519;5.066;153448
1520;5.069;153356
1521;5.073;152461
1522;5.076;166190
1523;5.079;155089
1524;5.083;165302
1525;5.086;158514
1526;5.089;152639
1527;5.092;160004
1528;5.096;161734
1529;5.099;164753
1530;5.102;155966
1531;5.106;149152
1532;5.109;168041
1533;5.112;161725
1534;5.116;168431
1535;5.119;158449
1536;5.122;156699
1537;5.125;152534
1538;5.129;161363
1539;5.132;149143
1540;5.135;151290
1541;5.139;157622
1542;5.142;162621
1543;5.145;153382
1544;5.149;146126
1545;5.152;147652
1546;5.155;154252
1547;5.159;156157
1548;5.162;152229
1549;5.165;157439
1550;5.168;149133
1551;5.172;160281
1552;5.175;143433
1553;5.178;149132
1554;5.182;151366
1555;5.185;142501
1556;5.188;158015
1557;5.192;153965
1558;5.195;150437
1559;5.198;158496
1560;5.201;164583
1561;5.205;159868
1562;5.208;158136
1563;5.211;146830
1564;5.215;159479
1565;5.218;162354
1566;5.221;157898
1567;5.225;154091
1568;5.228;143490
1569;5.231;145455
1570;5.235;146749
1571;5.238;152569
1572;5.241;151991
1573;5.244;153426
1574;5.248;152774
1575;5.251;151882
1576;5.254;138006
1577;5.258;139664
1578;5.261;145659
1579;5.265;141926
1580;5.268;157971
1581;5.271;147442
1582;5.275;161833
1583;5.278;155362
1584;5.281;145359
1585;5.284;148915
1586;5.288;144047
1587;5.291;145192
1588;5.294;153151
1589;5.298;140967
1590;5.301;150486
1591;5.304;153097
1592;5.308;136312
1593;5.311;145698
1594;5.314;149423
1595;5.318;139054
1596;5.321;151113
1597;5.324;139643
1598;5.327;150746
1599;5.331;142931
1600;5.334;143989
1601;5.337;149645
1602;5.341;135548
1603;5.344;135959
1604;5.347;150806
1605;5.351;148889
1606;5.354;149926
1607;5.357;139730
1608;5.360;150472
1609;5.364;137396
1610;5.367;141872
1611;5.370;150604
1612;5.374;141826
1613;5.377;146923
1614;5.380;142442
1615;5.384;140111
1616;5.387;151859
1617;5.390;144271
1618;5.394;147006
1619;5.397;152600
1620;5.400;158485
1621;5.403;140229
1622;5.407;143929
1623;5.410;137602
1624;5.413;139473
1625;5.417;140232
1626;5.420;143307
1627;5.423;144402
1628;5.427;141767
1629;5.430;141020
1630;5.433;141394
1631;5.436;138646
1632;5.440;137583
1633;5.443;145047
1634;5.446;142955
1635;5.450;149528
1636;5.453;136348
1637;5.456;139660
1638;5.460;147123
1639;5.463;135805
1640;5.466;152403
1641;5.470;136948
1642;5.473;136927
1643;5.476;158340
1644;5.479;134842
1645;5.483;142618
1646;5.486;138774
1647;5.489;145974
1648;5.493;145595
1649;5.496;142816
1650;5.499;134963
1651;5.503;132456
1652;5.506;139482
1653;5.509;136081
1654;5.513;130071
1655;5.516;136050
1656;5.519;139470
1657;5.523;131252
1658;5.526;135885
1659;5.529;126263
1660;5.533;125557
1661;5.536;132326
1662;5.539;130922
1663;5.543;135859
1664;5.546;143342
1665;5.549;130352
1666;5.553;137719
1667;5.556;135332
1668;5.559;138784
1669;5.562;142473
1670;5.566;143040
1671;5.569;138427
1672;5.572;139137
1673;5.576;132498
1674;5.579;141129
1675;5.582;137612
1676;5.586;134761
1677;5.589;137620
1678;5.592;132220
1679;5.595;134081
1680;5.599;131544
1681;5.602;131307
1682;5.605;135426
1683;5.609;143064
1684;5.612;133108
1685;5.615;123288
1686;5.619;127087
1687;5.622;130447
1688;5.625;136411
1689;5.629;135820
1690;5.632;132655
1691;5.635;134342
1692;5.638;132145
1693;5.642;134273
1694;5.645;135194
1695;5.648;124061
1696;5.652;142642
1697;5.655;139016
1698;5.658;130660
1699;5.662;124459
1700;5.665;133837
1701;5.668;124812
1702;5.671;128357
1703;5.675;129616
1704;5.678;127390
1705;5.681;131272
1706;5.685;124512
1707;5.688;126587
1708;5.691;129836
1709;5.695;140762
1710;5.698;133995
1711;5.701;134359
1712;5.705;124064
1713;5.708;125761
1714;5.711;130731
1715;5.714;127871
1716;5.718;119750
1717;5.721;130196
1718;5.724;132005
1719;5.728;123624
1720;5.731;129947
1721;5.734;134655
1722;5.738;131615
1723;5.741;136574
1724;5.744;121947
1725;5.748;122396
1726;5.751;135617
1727;5.754;142318
1728;5.757;136009
1729;5.761;127815
1730;5.764;127982
1731;5.768;128031
1732;5.771;125805
1733;5.774;134340
1734;5.778;129691
1735;5.781;121224
1736;5.784;126334
1737;5.788;126511
1738;5.791;125730
1739;5.794;128778
1740;5.797;124973
1741;5.801;114658
1742;5.804;139483
1743;5.807;129405
1744;5.811;120813
1745;5.814;117814
1746;5.817;123017
1747;5.821;127541
1748;5.824;124630
1749;5.827;128614
1750;5.830;137599
1751;5.834;123222
1752;5.837;135781
1753;5.840;127281
1754;5.844;121179
1755;5.847;117511
1756;5.850;129753
1757;5.854;125877
1758;5.857;122856
1759;5.860;121348
1760;5.864;135166
1761;5.867;128971
1762;5.870;118047
1763;5.873;128358
1764;5.877;120147
1765;5.880;128300
1766;5.883;118659
1767;5.887;122609
1768;5.890;131980
1769;5.893;122017
1770;5.897;121848
1771;5.900;128411
1772;5.903;121960
1773;5.907;126547
1774;5.910;128062
1775;5.913;131826
1776;5.916;130345
1777;5.920;123911
1778;5.923;121690
1779;5.926;129097
1780;5.930;125897
1781;5.933;115902
1782;5.936;130607
1783;5.940;117828
1784;5.943;126339
1785;5.946;116368
1786;5.949;120237
1787;5.953;123856
1788;5.956;112720
1789;5.959;125607
1790;5.963;119915
1791;5.966;121480
1792;5.969;127955
1793;5.973;127168
1794;5.976;134743
1795;5.979;128306
1796;5.983;126095
1797;5.986;122668
1798;5.989;120934
1799;5.992;125310
1800;5.996;114544
1801;5.999;128533
1802;6.002;115236
1803;6.006;116495
1804;6.009;120693
1805;6.013;122329
1806;6.016;127263
1807;6.019;119075
1808;6.023;120922
1809;6.026;121181
1810;6.029;121698
1811;6.032;124414
1812;6.036;127059
1813;6.039;124010
1814;6.042;122262
1815;6.046;128263
1816;6.049;114995
1817;6.052;128941
1818;6.056;127626
1819;6.059;120982
1820;6.062;118123
1821;6.065;122111
1822;6.069;121226
1823;6.072;127860
1824;6.075;130958
1825;6.079;118795
1826;6.082;121341
1827;6.085;130863
1828;6.089;118760
1829;6.092;116217
1830;6.095;126289
1831;6.099;121677
1832;6.102;115256
1833;6.105;122141
1834;6.108;116506
1835;6.112;114516
1836;6.115;114713
1837;6.118;117642
1838;6.122;129455
1839;6.125;123747
1840;6.128;115536
1841;6.132;112086
1842;6.135;130759
1843;6.138;123105
1844;6.142;114219
1845;6.145;125324
1846;6.148;121180
1847;6.151;115576
1848;6.155;119174
1849;6.158;113191
1850;6.161;118631
1851;6.165;114038
1852;6.168;120741
1853;6.171;121529
1854;6.175;118707
1855;6.178;113023
1856;6.181;131047
1857;6.184;126476
1858;6.188;122741
1859;6.191;122059
1860;6.194;123393
1861;6.198;117676
1862;6.201;126773
1863;6.204;126257
1864;6.208;122128
1865;6.211;116493
1866;6.214;113056
1867;6.218;116384
1868;6.221;122520
1869;6.224;128769
1870;6.227;126488
1871;6.231;113850
1872;6.234;113569
1873;6.237;117544
1874;6.241;130026
1875;6.244;118007
1876;6.247;117819
1877;6.251;117880
1878;6.254;113236
1879;6.257;130675
1880;6.260;117567
1881;6.264;120465
1882;6.267;132750
1883;6.271;127157
1884;6.274;123934
1885;6.277;129794
1886;6.281;128809
1887;6.284;120773
1888;6.287;122004
1889;6.291;133454
1890;6.294;135508
1891;6.297;144233
1892;6.300;137674
1893;6.304;137510
1894;6.307;138183
1895;6.310;138662
1896;6.314;138251
1897;6.317;140182
1898;6.320;153292
1899;6.324;147017
1900;6.327;147219
1901;6.330;154634
1902;6.334;141070
1903;6.337;145522
1904;6.340;140826
1905;6.343;132626
1906;6.347;147405
1907;6.350;133554
1908;6.353;141569
1909;6.357;149968
1910;6.360;141698
1911;6.363;139665
1912;6.367;145139
1913;6.370;135835
1914;6.373;150002
1915;6.377;139511
1916;6.380;133905
1917;6.383;144360
1918;6.386;136233
1919;6.390;136152
1920;6.393;136109
1921;6.396;131360
1922;6.400;136063
1923;6.403;132847
1924;6.406;132845
1925;6.410;133417
1926;6.413;132216
1927;6.416;133655
1928;6.419;125078
1929;6.423;118074
1930;6.426;131521
1931;6.429;130212
1932;6.433;132189
1933;6.436;129078
1934;6.439;133806
1935;6.443;129087
1936;6.446;132272
1937;6.449;137094
1938;6.453;135879
1939;6.456;135241
1940;6.459;137038
1941;6.462;124422
1942;6.466;141885
1943;6.469;142328
1944;6.472;138291
1945;6.476;124011
1946;6.479;133655
1947;6.482;147194
1948;6.486;147784
1949;6.489;139667
1950;6.492;142212
1951;6.496;140393
1952;6.499;147560
1953;6.502;139290
1954;6.505;138492
1955;6.509;154249
1956;6.512;146652
1957;6.516;137696
1958;6.519;147271
1959;6.522;151375
1960;6.526;150647
1961;6.529;145635
1962;6.532;149449
1963;6.536;139723
1964;6.539;136902
1965;6.542;128954
1966;6.545;137518
1967;6.549;134975
1968;6.552;146081
1969;6.555;146113
1970;6.559;133732
1971;6.562;137131
1972;6.565;133540
1973;6.569;133445
1974;6.572;132120
1975;6.575;138389
1976;6.578;139049
1977;6.582;126344
1978;6.585;130709
1979;6.588;132155
1980;6.592;134711
1981;6.595;136159
1982;6.598;126962
1983;6.602;122638
1984;6.605;125421
1985;6.608;122565
1986;6.612;122698
1987;6.615;132333
1988;6.618;122312
1989;6.621;128651
1990;6.625;123250
1991;6.628;137936
1992;6.631;117157
1993;6.635;118951
1994;6.638;124650
1995;6.641;121742
1996;6.645;120950
1997;6.648;123414
1998;6.651;128775
1999;6.654;116767
2000;6.658;119234
2001;6.661;120761
2002;6.664;126881
2003;6.668;117645
2004;6.671;117614
2005;6.674;119513
2006;6.678;122909
2007;6.681;126851
2008;6.684;118064
2009;6.688;122209
2010;6.691;115952
2011;6.694;126517
2012;6.697;119221
2013;6.701;112006
2014;6.704;118414
2015;6.707;123741
2016;6.711;119244
2017;6.714;120768
2018;6.717;125856
2019;6.721;116736
2020;6.724;117931
2021;6.727;110660
2022;6.731;113754
2023;6.734;114925
2024;6.737;106330
2025;6.740;115771
2026;6.744;122082
2027;6.747;114172
2028;6.750;117949
2029;6.754;118957
2030;6.757;112536
2031;6.761;107209
2032;6.764;122815
2033;6.767;112746
2034;6.771;130892
2035;6.774;114744
2036;6.777;112585
2037;6.780;121867
2038;6.784;113755
2039;6.787;127151
2040;6.790;121782
2041;6.794;117099
2042;6.797;114109
2043;6.800;112254
2044;6.804;111954
2045;6.807;109913
2046;6.810;117388
2047;6.813;114309
2048;6.817;117212
2049;6.820;114224
2050;6.823;102768
2051;6.827;120922
2052;6.830;119038
2053;6.833;110198
2054;6.837;117878
2055;6.840;116134
2056;6.843;120174
2057;6.847;112641
2058;6.850;108118
2059;6.853;117862
2060;6.856;129645
2061;6.860;111267
2062;6.863;118960
2063;6.866;108070
2064;6.870;105681
2065;6.873;114281
2066;6.876;123251
2067;6.880;120199
2068;6.883;114772
2069;6.886;122617
2070;6.890;114860
2071;6.893;128452
2072;6.896;132468
2073;6.899;119225
2074;6.903;114178
2075;6.906;122806
2076;6.909;127466
2077;6.913;127510
2078;6.916;129009
2079;6.919;113334
2080;6.923;127837
2081;6.926;119641
2082;6.929;118700
2083;6.932;126894
2084;6.936;129409
2085;6.939;114676
2086;6.942;128354
2087;6.946;122123
2088;6.949;119947
2089;6.952;121287
2090;6.956;117641
2091;6.959;119259
2092;6.962;129874
2093;6.966;120992
2094;6.969;123098
2095;6.972;111698
2096;6.975;108979
2097;6.979;118286
2098;6.982;122299
2099;6.985;106804
2100;6.989;109918
2101;6.992;123124
2102;6.995;125502
2103;6.999;119324
2104;7.002;116186
2105;7.005;121713
2106;7.009;116949
2107;7.012;120913
2108;7.015;118299
2109;7.019;117288
2110;7.022;118489
2111;7.025;112481
2112;7.029;120065
2113;7.032;122665
2114;7.035;118929
2115;7.039;112275
2116;7.042;116371
2117;7.045;108888
2118;7.049;119959
2119;7.052;119384
2120;7.055;115743
2121;7.058;113826
2122;7.062;109137
2123;7.065;114601
2124;7.068;108777
2125;7.072;117572
2126;7.075;114159
2127;7.078;110969
2128;7.082;118317
2129;7.085;111942
2130;7.088;117482
2131;7.091;118065
2132;7.095;118132
2133;7.098;115168
2134;7.101;111354
2135;7.105;115555
2136;7.108;104102
2137;7.111;117516
2138;7.115;105512
2139;7.118;112918
2140;7.121;117069
2141;7.125;105274
2142;7.128;111879
2143;7.131;113930
2144;7.134;111830
2145;7.138;110103
2146;7.141;106465
2147;7.144;107800
2148;7.148;105470
2149;7.151;108373
2150;7.154;112481
2151;7.158;105615
2152;7.161;107523
2153;7.164;97468
2154;7.167;106567
2155;7.171;115083
2156;7.174;111933
2157;7.177;104997
2158;7.181;105995
2159;7.184;107389
2160;7.187;100599
2161;7.191;120042
2162;7.194;107839
2163;7.197;106923
2164;7.201;115836
2165;7.204;106374
2166;7.207;112623
2167;7.210;104241
2168;7.214;101065
2169;7.217;117484
2170;7.220;100715
2171;7.224;109498
2172;7.227;105587
2173;7.230;118340
2174;7.234;106331
2175;7.237;102780
2176;7.240;107663
2177;7.244;113441
2178;7.247;116553
2179;7.250;104051
2180;7.253;105525
2181;7.257;102827
2182;7.260;110198
2183;7.264;108751
2184;7.267;108698
2185;7.270;101905
2186;7.274;107310
2187;7.277;104302
2188;7.280;114846
2189;7.284;104240
2190;7.287;112074
2191;7.290;103955
2192;7.293;105557
2193;7.297;104013
2194;7.300;113924
2195;7.303;110563
2196;7.307;115410
2197;7.310;105541
2198;7.313;110881
2199;7.317;100825
2200;7.320;101223
2201;7.323;104556
2202;7.326;105323
2203;7.330;99308
2204;7.333;102319
2205;7.336;110653
2206;7.340;113002
2207;7.343;113373
2208;7.346;103401
2209;7.350;105383
2210;7.353;102097
2211;7.356;106950
2212;7.360;104511
2213;7.363;106143
2214;7.366;112297
2215;7.369;108495
2216;7.373;109431
2217;7.376;102272
2218;7.379;104766
2219;7.383;105331
2220;7.386;107303
2221;7.389;102812
2222;7.393;110821
2223;7.396;101783
2224;7.399;106174
2225;7.402;97098
2226;7.406;107787
2227;7.409;109193
2228;7.412;109593
2229;7.416;104100
2230;7.419;110748
2231;7.422;106648
2232;7.426;109929
2233;7.429;108129
2234;7.432;108781
2235;7.436;104378
2236;7.439;115665
2237;7.442;115244
2238;7.445;107658
2239;7.449;104842
2240;7.452;102841
2241;7.455;106838
2242;7.459;103820
2243;7.462;105199
2244;7.465;104451
2245;7.469;115561
2246;7.472;99197
2247;7.475;111292
2248;7.479;105642
2249;7.482;109922
2250;7.485;102308
2251;7.488;104185
2252;7.492;95541
2253;7.495;110370
2254;7.498;105532
2255;7.502;104835
2256;7.505;109639
2257;7.508;101308
2258;7.512;102923
2259;7.515;109308
2260;7.519;107393
2261;7.522;98712
2262;7.525;109572
2263;7.528;108477
2264;7.532;102803
2265;7.535;102246
2266;7.538;101937
2267;7.542;98164
2268;7.545;106208
2269;7.548;111101
2270;7.552;110501
2271;7.555;102310
2272;7.558;109057
2273;7.561;110690
2274;7.565;105340
2275;7.568;101386
2276;7.571;108303
2277;7.575;101919
2278;7.578;105505
2279;7.581;107753
2280;7.585;99445
2281;7.588;107831
2282;7.591;101256
2283;7.595;102277
2284;7.598;110800
2285;7.601;107170
2286;7.604;102042
2287;7.608;104433
2288;7.611;106578
2289;7.614;103312
2290;7.618;101037
2291;7.621;95295
2292;7.624;111603
2293;7.628;98212
2294;7.631;106228
2295;7.634;110131
2296;7.638;104992
2297;7.641;104808
2298;7.644;104873
2299;7.647;101521
2300;7.651;97303
2301;7.654;108598
2302;7.657;97555
2303;7.661;104735
2304;7.664;98704
2305;7.667;102258
2306;7.671;103390
2307;7.674;107024
2308;7.677;109455
2309;7.680;98801
2310;7.684;103461
2311;7.687;98685
2312;7.690;104470
2313;7.694;104922
2314;7.697;104476
2315;7.700;99324
2316;7.704;112708
2317;7.707;103604
2318;7.710;108738
2319;7.714;100118
2320;7.717;104455
2321;7.720;108359
2322;7.723;107025
2323;7.727;103299
2324;7.730;107576
2325;7.733;112044
2326;7.737;101758
2327;7.740;101337
2328;7.743;96218
2329;7.747;99264
2330;7.750;104710
2331;7.753;97457
2332;7.756;102952
2333;7.760;103077
2334;7.763;93185
2335;7.767;97963
2336;7.770;112239
2337;7.773;106916
2338;7.777;105757
2339;7.780;104136
2340;7.783;103902
2341;7.787;110961
2342;7.790;106275
2343;7.793;100405
2344;7.796;102233
2345;7.800;103972
2346;7.803;94374
2347;7.806;104216
2348;7.810;107532
2349;7.813;99202
2350;7.816;100045
2351;7.820;104736
2352;7.823;102123
2353;7.826;106448
2354;7.830;105689
2355;7.833;105204
2356;7.836;98347
2357;7.839;105781
2358;7.843;113232
2359;7.846;96037
2360;7.849;104575
2361;7.853;105121
2362;7.856;103585
2363;7.859;96560
2364;7.863;100742
2365;7.866;102378
2366;7.869;95871
2367;7.873;98770
2368;7.876;99624
2369;7.879;102130
2370;7.882;101957
2371;7.886;110627
2372;7.889;91874
2373;7.892;104010
2374;7.896;97945
2375;7.899;107103
2376;7.902;93724
2377;7.906;99283
2378;7.909;105526
2379;7.912;99839
2380;7.915;109421
2381;7.919;104764
2382;7.922;100219
2383;7.925;91300
2384;7.929;99682
2385;7.932;104671
2386;7.935;103242
2387;7.939;98629
2388;7.942;100373
2389;7.945;94958
2390;7.949;106750
2391;7.952;106363
2392;7.955;106179
2393;7.958;101624
2394;7.962;96522
2395;7.965;103245
2396;7.968;100447
2397;7.972;105766
2398;7.975;107162
2399;7.978;107081
2400;7.982;100491
2401;7.985;100261
2402;7.988;98574
2403;7.991;92877
2404;7.995;102390
2405;7.998;102039
2406;8.001;104432
2407;8.005;105606
2408;8.008;100437
2409;8.012;98621
2410;8.015;93533
2411;8.018;111401
2412;8.022;106496
2413;8.025;103561
2414;8.028;95116
2415;8.031;104194
2416;8.035;102962
2417;8.038;103430
2418;8.041;104129
2419;8.045;97414
2420;8.048;109467
2421;8.051;99388
2422;8.055;103540
2423;8.058;99710
2424;8.061;104909
2425;8.065;99461
2426;8.068;102100
2427;8.071;97391
2428;8.074;108375
2429;8.078;103641
2430;8.081;104784
2431;8.084;101082
2432;8.088;105168
2433;8.091;101132
2434;8.094;97694
2435;8.098;99480
2436;8.101;101462
2437;8.104;102118
2438;8.108;101181
2439;8.111;107497
2440;8.114;98623
2441;8.117;103989
2442;8.121;110109
2443;8.124;107325
2444;8.127;96529
2445;8.131;98005
2446;8.134;100419
2447;8.137;101905
2448;8.141;92541
2449;8.144;101079
2450;8.147;91701
2451;8.150;103301
2452;8.154;102171
2453;8.157;97000
2454;8.160;98308
2455;8.164;99267
2456;8.167;109817
2457;8.170;90969
2458;8.174;91512
2459;8.177;94381
2460;8.180;102606
2461;8.184;111245
2462;8.187;97208
2463;8.190;101420
2464;8.193;98252
2465;8.197;106068
2466;8.200;96250
2467;8.203;101692
2468;8.207;103817
2469;8.210;106024
2470;8.213;97979
2471;8.217;98535
2472;8.220;95316
2473;8.223;99715
2474;8.227;101605
2475;8.230;97372
2476;8.233;96659
2477;8.236;98094
2478;8.240;102208
2479;8.243;102882
2480;8.246;103774
2481;8.250;99005
2482;8.253;92777
2483;8.256;93380
2484;8.260;98053
2485;8.263;93341
2486;8.267;98142
2487;8.270;98800
2488;8.273;101145
2489;8.276;98703
2490;8.280;91405
2491;8.283;93166
2492;8.286;97311
2493;8.290;102251
2494;8.293;98904
2495;8.296;96991
2496;8.300;94312
2497;8.303;94082
2498;8.306;97608
2499;8.309;99721
2500;8.313;95533
2501;8.316;95255
2502;8.319;95749
2503;8.323;97880
2504;8.326;93012
2505;8.329;93357
2506;8.333;75404
2507;8.336;72867
2508;8.339;75045
2509;8.343;78584
2510;8.346;74749
2511;8.349;69904
2512;8.352;71093
2513;8.356;67635
2514;8.359;72494
2515;8.362;70398
2516;8.366;75174
2517;8.369;68113
2518;8.372;63031
2519;8.376;65847
2520;8.379;66222
2521;8.382;62342
2522;8.385;67031
2523;8.389;65684
2524;8.392;71681
2525;8.395;64657
2526;8.399;70151
2527;8.402;63270
2528;8.405;63030
2529;8.409;73402
2530;8.412;70336
2531;8.415;62391
2532;8.419;63338
2533;8.422;58489
2534;8.425;68877
2535;8.428;68803
2536;8.432;66336
2537;8.435;71515
2538;8.438;67103
2539;8.442;69239
2540;8.445;69056
2541;8.448;68124
2542;8.452;62170
2543;8.455;71229
2544;8.458;76053
2545;8.462;65837
2546;8.465;65910
2547;8.468;70586
2548;8.471;62020
2549;8.475;63051
2550;8.478;63537
2551;8.481;71087
2552;8.485;68747
2553;8.488;69850
2554;8.491;67134
2555;8.495;70101
2556;8.498;64156
2557;8.501;64648
2558;8.504;60419
2559;8.508;63404
2560;8.511;70971
2561;8.515;71647
2562;8.518;71609
2563;8.521;67293
2564;8.525;69105
2565;8.528;65589
2566;8.531;67937
2567;8.535;73072
2568;8.538;68355
2569;8.541;63682
2570;8.544;75686
2571;8.548;65465
2572;8.551;80149
2573;8.554;72195
2574;8.558;71284
2575;8.561;64828
2576;8.564;68264
2577;8.568;69711
2578;8.571;61169
2579;8.574;69850
2580;8.578;65309
2581;8.581;69076
2582;8.584;65736
2583;8.587;65956
2584;8.591;63832
2585;8.594;71213
2586;8.597;68342
2587;8.601;72476
2588;8.604;73978
2589;8.607;68234
2590;8.611;68885
2591;8.614;62081
2592;8.617;62599
2593;8.620;76787
2594;8.624;66122
2595;8.627;63252
2596;8.630;66500
2597;8.634;78823
2598;8.637;74851
2599;8.640;70920
2600;8.644;66017
2601;8.647;68053
2602;8.650;68930
2603;8.654;64587
2604;8.657;72624
2605;8.660;67227
2606;8.663;72948
2607;8.667;79508
2608;8.670;69360
2609;8.673;74590
2610;8.677;71776
2611;8.680;70079
2612;8.683;69196
2613;8.687;73815
2614;8.690;68460
2615;8.693;76609
2616;8.696;69613
2617;8.700;74008
2618;8.703;79438
2619;8.706;77996
2620;8.710;75482
2621;8.713;80854
2622;8.716;84040
2623;8.720;80626
2624;8.723;68767
2625;8.726;73577
2626;8.730;72358
2627;8.733;83359
2628;8.736;74666
2629;8.739;68256
2630;8.743;75260
2631;8.746;76332
2632;8.749;75870
2633;8.753;74482
2634;8.756;81164
2635;8.759;74349
2636;8.763;75849
2637;8.766;69980
2638;8.770;79374
2639;8.773;66691
2640;8.776;78875
2641;8.779;75433
2642;8.783;73692
2643;8.786;79374
2644;8.789;78662
2645;8.793;74067
2646;8.796;80295
2647;8.799;74478
2648;8.803;80577
2649;8.806;72371
2650;8.809;73610
2651;8.813;76697
2652;8.816;80875
2653;8.819;80968
2654;8.822;77451
2655;8.826;80652
2656;8.829;78319
2657;8.832;88582
2658;8.836;77312
2659;8.839;75783
2660;8.842;82428
2661;8.846;81074
2662;8.849;81384
2663;8.852;79653
2664;8.856;79808
2665;8.859;85421
2666;8.862;83275
2667;8.865;93705
2668;8.869;84108
2669;8.872;77732
2670;8.875;86903
2671;8.879;92002
2672;8.882;85851
2673;8.885;82187
2674;8.889;82956
2675;8.892;82027
2676;8.895;92178
2677;8.898;99767
2678;8.902;87051
2679;8.905;87080
2680;8.908;92616
2681;8.912;95126
2682;8.915;91516
2683;8.918;92255
2684;8.922;94956
2685;8.925;88877
2686;8.928;90154
2687;8.932;84994
2688;8.935;86946
2689;8.938;86304
2690;8.941;98936
2691;8.945;92984
2692;8.948;97371
2693;8.951;92505
2694;8.955;88447
2695;8.958;92727
2696;8.961;91648
2697;8.965;98752
2698;8.968;100082
2699;8.971;96284
2700;8.974;92742
2701;8.978;93964
2702;8.981;95606
2703;8.984;92206
2704;8.988;91880
2705;8.991;91467
2706;8.994;97372
2707;8.998;94432
2708;9.001;101111
2709;9.004;91170
2710;9.008;97655
2711;9.011;104192
2712;9.014;92142
2713;9.018;104988
2714;9.021;100283
2715;9.024;93801
2716;9.028;103061
2717;9.031;95340
2718;9.034;90761
2719;9.038;88045
2720;9.041;95909
2721;9.044;102204
2722;9.048;98644
2723;9.051;94842
2724;9.054;108464
2725;9.057;88778
2726;9.061;98289
2727;9.064;94265
2728;9.067;98274
2729;9.071;102221
2730;9.074;96129
2731;9.077;101772
2732;9.081;100199
2733;9.084;95607
2734;9.087;91013
2735;9.091;103277
2736;9.094;101572
2737;9.097;99912
2738;9.100;102672
2739;9.104;91342
2740;9.107;99045
2741;9.110;90723
2742;9.114;99673
2743;9.117;99270
2744;9.120;93621
2745;9.124;91837
2746;9.127;95820
2747;9.130;92398
2748;9.133;102860
2749;9.137;94435
2750;9.140;91963
2751;9.143;104695
2752;9.147;92475
2753;9.150;94438
2754;9.153;93767
2755;9.157;92583
2756;9.160;86215
2757;9.163;99864
2758;9.167;93752
2759;9.170;93066
2760;9.173;102737
2761;9.176;88487
2762;9.180;97266
2763;9.183;99335
2764;9.186;85004
2765;9.190;96393
2766;9.193;87855
2767;9.196;98743
2768;9.200;96361
2769;9.203;94021
2770;9.206;99617
2771;9.209;94721
2772;9.213;95813
2773;9.216;96977
2774;9.219;101232
2775;9.223;101722
2776;9.226;84138
2777;9.229;92329
2778;9.233;97937
2779;9.236;93551
2780;9.239;96419
2781;9.243;102843
2782;9.246;88791
2783;9.249;93337
2784;9.252;102050
2785;9.256;94376
2786;9.259;88582
2787;9.263;103042
2788;9.266;109421
2789;9.269;102538
2790;9.273;99929
2791;9.276;99874
2792;9.279;99005
2793;9.283;93247
2794;9.286;99504
2795;9.289;95232
2796;9.292;93837
2797;9.296;91981
2798;9.299;98717
2799;9.302;91024
2800;9.306;95420
2801;9.309;94937
2802;9.312;96136
2803;9.316;95982
2804;9.319;93403
2805;9.322;98847
2806;9.326;90448
2807;9.329;93040
2808;9.332;105251
2809;9.335;96099
2810;9.339;95712
2811;9.342;89681
2812;9.345;101032
2813;9.349;95798
2814;9.352;101039
2815;9.355;99510
2816;9.359;92677
2817;9.362;99773
2818;9.365;99506
2819;9.368;105198
2820;9.372;101777
2821;9.375;91270
2822;9.378;106934
2823;9.382;94634
2824;9.385;92961
2825;9.388;96223
2826;9.392;102169
2827;9.395;98320
2828;9.398;92045
2829;9.402;93923
2830;9.405;97331
2831;9.408;92613
2832;9.411;93497
2833;9.415;108436
2834;9.418;102563
2835;9.421;102011
2836;9.425;96582
2837;9.428;104494
2838;9.431;96351
2839;9.435;107151
2840;9.438;99439
2841;9.441;105271
2842;9.444;95875
2843;9.448;96897
2844;9.451;101767
2845;9.454;105941
2846;9.458;116341
2847;9.461;99748
2848;9.464;105462
2849;9.468;101322
2850;9.471;104378
2851;9.474;113950
2852;9.478;108982
2853;9.481;113591
2854;9.484;119227
2855;9.487;115412
2856;9.491;108264
2857;9.494;113604
2858;9.497;112282
2859;9.501;125164
2860;9.504;115388
2861;9.507;122481
2862;9.511;112335
2863;9.514;114986
2864;9.518;115693
2865;9.521;120943
2866;9.524;118216
2867;9.527;124033
2868;9.531;124404
2869;9.534;117277
2870;9.537;116268
2871;9.541;128606
2872;9.544;127528
2873;9.547;124447
2874;9.551;121421
2875;9.554;118435
2876;9.557;129228
2877;9.561;120498
2878;9.564;121293
2879;9.567;119192
2880;9.570;112170
2881;9.574;118051
2882;9.577;116735
2883;9.580;119145
2884;9.584;111499
2885;9.587;111421
2886;9.590;119067
2887;9.594;114594
2888;9.597;115298
2889;9.600;111237
2890;9.603;114875
2891;9.607;105055
2892;9.610;107168
2893;9.613;107775
2894;9.617;103934
2895;9.620;114086
2896;9.623;113671
2897;9.627;113836
2898;9.630;106804
2899;9.633;103591
2900;9.637;103597
2901;9.640;105870
2902;9.643;105635
2903;9.646;95404
2904;9.650;100034
2905;9.653;109190
2906;9.656;98534
2907;9.660;100000
2908;9.663;108673
2909;9.666;94272
2910;9.670;104190
2911;9.673;94000
2912;9.676;101479
2913;9.680;97838
2914;9.683;93513
2915;9.686;102540
2916;9.689;98341
2917;9.693;95819
2918;9.696;98244
2919;9.699;98141
2920;9.703;91459
2921;9.706;98222
2922;9.709;96200
2923;9.713;98252
2924;9.716;98868
2925;9.719;95182
2926;9.722;98850
2927;9.726;87250
2928;9.729;99589
2929;9.732;95377
2930;9.736;107258
2931;9.739;106262
2932;9.742;98345
2933;9.746;91224
2934;9.749;100376
2935;9.752;98614
2936;9.756;98271
2937;9.759;91371
2938;9.762;96087
2939;9.766;90781
2940;9.769;106499
2941;9.772;94482
2942;9.776;94411
2943;9.779;100703
2944;9.782;95258
2945;9.786;99318
2946;9.789;99364
2947;9.792;103589
2948;9.796;95932
2949;9.799;93987
2950;9.802;108041
2951;9.805;105923
2952;9.809;100295
2953;9.812;94370
2954;9.815;88819
2955;9.819;95762
2956;9.822;95561
2957;9.825;92208
2958;9.829;99341
2959;9.832;95858
2960;9.835;93649
2961;9.838;93789
2962;9.842;96221
2963;9.845;97928
2964;9.848;98467
2965;9.852;101315
2966;9.855;96536
2967;9.858;93902
2968;9.862;91159
2969;9.865;96224
2970;9.868;108448
2971;9.872;101912
2972;9.875;90674
2973;9.878;90713
2974;9.881;99555
2975;9.885;100758
2976;9.888;101252
2977;9.891;101133
2978;9.895;96178
2979;9.898;101257
2980;9.901;93222
2981;9.905;91419
2982;9.908;97458
2983;9.911;99555
2984;9.915;99478
2985;9.918;95932
2986;9.921;100286
2987;9.924;96330
2988;9.928;89535
2989;9.931;98278
2990;9.934;98725
2991;9.938;97320
2992;9.941;101731
2993;9.944;89959
2994;9.948;99475
2995;9.951;97389
2996;9.954;105821
2997;9.957;92521
2998;9.961;96443
2999;9.964;94526
3000;9.967;97242
3001;9.971;90077
3002;9.974;88700
3003;9.977;86857
3004;9.981;91831
3005;9.984;91425
3006;9.987;95161
3007;9.991;99782
3008;9.994;95180
3009;9.997;96289
3010;10.000;94813
3011;10.004;93541
3012;10.007;94890
3013;10.011;99019
3014;10.014;99448
3015;10.017;94625
3016;10.021;97234
3017;10.024;96197
3018;10.027;89183
3019;10.031;100907
3020;10.034;96926
3021;10.037;93295
3022;10.040;90129
3023;10.044;97066
3024;10.047;89394
3025;10.050;90528
3026;10.054;97979
3027;10.057;94399
3028;10.060;100979
3029;10.064;97476
3030;10.067;99314
3031;10.070;99465
3032;10.073;93913
3033;10.077;98169
3034;10.080;91897
3035;10.083;95708
3036;10.087;89987
3037;10.090;100625
3038;10.093;88819
3039;10.097;95164
3040;10.100;87035
3041;10.103;92104
3042;10.107;100262
3043;10.110;91280
3044;10.113;107455
3045;10.116;98223
3046;10.120;99526
3047;10.123;98066
3048;10.126;100885
3049;10.130;99938
3050;10.133;96264
3051;10.136;97856
3052;10.140;94908
3053;10.143;102609
3054;10.146;93663
3055;10.150;97078
3056;10.153;92869
3057;10.156;100417
3058;10.159;100967
3059;10.163;100132
3060;10.166;98969
3061;10.169;96489
3062;10.173;107988
3063;10.176;96364
3064;10.179;100170
3065;10.183;95767
3066;10.186;91890
3067;10.189;98399
3068;10.192;94227
3069;10.196;100148
3070;10.199;104315
3071;10.202;94633
3072;10.206;94592
3073;10.209;102320
3074;10.212;96132
3075;10.216;92967
3076;10.219;93594
3077;10.222;94972
3078;10.226;93859
3079;10.229;100239
3080;10.232;100096
3081;10.235;103867
3082;10.239;91283
3083;10.242;85841
3084;10.245;94783
3085;10.249;98384
3086;10.252;94787
3087;10.255;95668
3088;10.259;93514
3089;10.262;88187
3090;10.266;98518
3091;10.269;101086
3092;10.272;94157
3093;10.275;86587
3094;10.279;95692
3095;10.282;92439
3096;10.285;101514
3097;10.289;87663
3098;10.292;100956
3099;10.295;97712
3100;10.299;92655
3101;10.302;96940
3102;10.305;103884
3103;10.309;90786
3104;10.312;85335
3105;10.315;96170
3106;10.318;98284
3107;10.322;93810
3108;10.325;97222
3109;10.328;101152
3110;10.332;107439
3111;10.335;99897
3112;10.338;102368
3113;10.342;90711
3114;10.345;98987
3115;10.348;88571
3116;10.351;93235
3117;10.355;90675
3118;10.358;94732
3119;10.361;88327
3120;10.365;84276
3121;10.368;93388
3122;10.371;98556
3123;10.375;99271
3124;10.378;94002
3125;10.381;96320
3126;10.385;96497
3127;10.388;97107
3128;10.391;97280
3129;10.394;91679
3130;10.398;97130
3131;10.401;93394
3132;10.404;98903
3133;10.408;91352
3134;10.411;94484
3135;10.414;97853
3136;10.418;96287
3137;10.421;98672
3138;10.424;98718
3139;10.428;92921
3140;10.431;90822
3141;10.434;90807
3142;10.437;91607
3143;10.441;101218
3144;10.444;93200
3145;10.447;93924
3146;10.451;93970
3147;10.454;94068
3148;10.457;99300
3149;10.461;90570
3150;10.464;92582
3151;10.467;105301
3152;10.470;94483
3153;10.474;94729
3154;10.477;96408
3155;10.480;92270
3156;10.484;80469
3157;10.487;91063
3158;10.490;96362
3159;10.494;88371
3160;10.497;96028
3161;10.500;104626
3162;10.504;95019
3163;10.507;95315
3164;10.510;95049
3165;10.514;94110
3166;10.517;91055
3167;10.520;96066
3168;10.524;99522
3169;10.527;102955
3170;10.530;97888
3171;10.534;91572
3172;10.537;105349
3173;10.540;98170
3174;10.544;92494
3175;10.547;96068
3176;10.550;98651
3177;10.553;89979
3178;10.557;88455
3179;10.560;107402
3180;10.563;85814
3181;10.567;97898
3182;10.570;99890
3183;10.573;99049
3184;10.577;88940
3185;10.580;105474
3186;10.583;91382
3187;10.586;103687
3188;10.590;99431
3189;10.593;93963
3190;10.596;101669
3191;10.600;101558
3192;10.603;95038
3193;10.606;108052
3194;10.610;102477
3195;10.613;101417
3196;10.616;98082
3197;10.620;107726
3198;10.623;106507
3199;10.626;112169
3200;10.629;106682
3201;10.633;108335
3202;10.636;117601
3203;10.639;122374
3204;10.643;107084
3205;10.646;119753
3206;10.649;120447
3207;10.653;130893
3208;10.656;133173
3209;10.659;154927
3210;10.663;136668
3211;10.666;138844
3212;10.669;159034
3213;10.672;162238
3214;10.676;178139
3215;10.679;194915
3216;10.682;198578
3217;10.686;202304
3218;10.689;208129
3219;10.692;223028
3220;10.696;255232
3221;10.699;230642
3222;10.702;257940
3223;10.705;282280
3224;10.709;292868
3225;10.712;323920
3226;10.715;322345
3227;10.719;357409
3228;10.722;353485
3229;10.725;390620
3230;10.729;414481
3231;10.732;426354
3232;10.735;438462
3233;10.739;480195
3234;10.742;494661
3235;10.745;511887
3236;10.748;536373
3237;10.752;549114
3238;10.755;554359
3239;10.758;610336
3240;10.762;630447
3241;10.765;636555
3242;10.769;682777
3243;10.772;693087
3244;10.775;679043
3245;10.779;694897
3246;10.782;690557
3247;10.785;714904
3248;10.788;738801
3249;10.792;752376
3250;10.795;756087
3251;10.798;730391
3252;10.802;745089
3253;10.805;762234
3254;10.808;717114
3255;10.812;750493
3256;10.815;733023
3257;10.818;710127
3258;10.821;667338
3259;10.825;723404
3260;10.828;682244
3261;10.831;689416
3262;10.835;672368
3263;10.838;638769
3264;10.841;610070
3265;10.845;576942
3266;10.848;565650
3267;10.851;552825
3268;10.855;554912
3269;10.858;500905
3270;10.861;502865
3271;10.864;448750
3272;10.868;449521
3273;10.871;414476
3274;10.874;421179
3275;10.878;360468
3276;10.881;360536
3277;10.884;339337
3278;10.888;327906
3279;10.891;306800
3280;10.894;295802
3281;10.898;277282
3282;10.901;262178
3283;10.904;246299
3284;10.907;241197
3285;10.911;222175
3286;10.914;223791
3287;10.917;198248
3288;10.921;194201
3289;10.924;206602
3290;10.927;186514
3291;10.931;167714
3292;10.934;162660
3293;10.937;156788
3294;10.940;150542
3295;10.944;142614
3296;10.947;146009
3297;10.950;138724
3298;10.954;136258
3299;10.957;135112
3300;10.960;132351
3301;10.964;127736
3302;10.967;122911
3303;10.970;121968
3304;10.974;128192
3305;10.977;109443
3306;10.980;115803
3307;10.983;117079
3308;10.987;100857
3309;10.990;116148
3310;10.993;106842
3311;10.997;106710
3312;11.000;113598
3313;11.003;102847
3314;11.007;109012
3315;11.010;109131
3316;11.014;107550
3317;11.017;99297
3318;11.020;103555
3319;11.023;100559
3320;11.027;100395
3321;11.030;99211
3322;11.033;97419
3323;11.037;104384
3324;11.040;105914
3325;11.043;104453
3326;11.047;101786
3327;11.050;109486
3328;11.053;100087
3329;11.056;94658
3330;11.060;102603
3331;11.063;102724
3332;11.066;96195
3333;11.070;104203
3334;11.073;98858
3335;11.076;104571
3336;11.080;99241
3337;11.083;100695
3338;11.086;87310
3339;11.090;96277
3340;11.093;89977
3341;11.096;94036
3342;11.099;100589
3343;11.103;105743
3344;11.106;98486
3345;11.109;98598
3346;11.113;102378
3347;11.116;101195
3348;11.119;99883
3349;11.123;94081
3350;11.126;108695
3351;11.129;94938
3352;11.133;93757
3353;11.136;95435
3354;11.139;107384
3355;11.142;100967
3356;11.146;93333
3357;11.149;93509
3358;11.152;90958
3359;11.156;102453
3360;11.159;91147
3361;11.162;94405
3362;11.166;113131
3363;11.169;104054
3364;11.172;106601
3365;11.175;104231
3366;11.179;104315
3367;11.182;100354
3368;11.185;88636
3369;11.189;101807
3370;11.192;97139
3371;11.195;97728
3372;11.199;96643
3373;11.202;101723
3374;11.205;100722
3375;11.209;96999
3376;11.212;102563
3377;11.215;100013
3378;11.218;95933
3379;11.222;98768
3380;11.225;87909
3381;11.228;94578
3382;11.232;101960
3383;11.235;101642
3384;11.238;86528
3385;11.242;92619
3386;11.245;98708
3387;11.248;101038
3388;11.252;106197
3389;11.255;97243
3390;11.258;99715
3391;11.262;118093
3392;11.265;107597
3393;11.268;91867
3394;11.272;108827
3395;11.275;108677
3396;11.278;100291
3397;11.282;102850
3398;11.285;103393
3399;11.288;98420
3400;11.292;92066
3401;11.295;93308
3402;11.298;90584
3403;11.301;93581
3404;11.305;96828
3405;11.308;92301
3406;11.311;85320
3407;11.315;89464
3408;11.318;89172
3409;11.321;82938
3410;11.325;87807
3411;11.328;83513
3412;11.331;83950
3413;11.334;83543
3414;11.338;86610
3415;11.341;85376
3416;11.344;85829
3417;11.348;81957
3418;11.351;84216
3419;11.354;86338
3420;11.358;86089
3421;11.361;94005
3422;11.364;86534
3423;11.368;84849
3424;11.371;88946
3425;11.374;85890
3426;11.377;79893
3427;11.381;91122
3428;11.384;94862
3429;11.387;95660
3430;11.391;86700
3431;11.394;88433
3432;11.397;88011
3433;11.401;95529
3434;11.404;81894
3435;11.407;93046
3436;11.410;84545
3437;11.414;93172
3438;11.417;85209
3439;11.420;95014
3440;11.424;83859
3441;11.427;96469
3442;11.430;89485
3443;11.434;100618
3444;11.437;87692
3445;11.440;101733
3446;11.444;95498
3447;11.447;105171
3448;11.450;94166
3449;11.453;97354
3450;11.457;99720
3451;11.460;103027
3452;11.463;95972
3453;11.467;94309
3454;11.470;99614
3455;11.473;105067
3456;11.477;108797
3457;11.480;87736
3458;11.483;94521
3459;11.487;102056
3460;11.490;90962
3461;11.493;110858
3462;11.496;105584
3463;11.500;103600
3464;11.503;111791
3465;11.506;100449
3466;11.510;104069
3467;11.513;98164
3468;11.517;123227
3469;11.520;108352
3470;11.523;102411
3471;11.527;101446
3472;11.530;102570
3473;11.533;98397
3474;11.536;116238
3475;11.540;109079
3476;11.543;103557
3477;11.546;107027
3478;11.550;108776
3479;11.553;110554
3480;11.556;98099
3481;11.560;100798
3482;11.563;106889
3483;11.566;100981
3484;11.569;108464
3485;11.573;96816
3486;11.576;105445
3487;11.579;101764
3488;11.583;106170
3489;11.586;99795
3490;11.589;104445
3491;11.593;100402
3492;11.596;99444
3493;11.599;107398
3494;11.603;104574
3495;11.606;100623
3496;11.609;106378
3497;11.612;93324
3498;11.616;91358
3499;11.619;97366
3500;11.622;113508
3501;11.626;92227
3502;11.629;101351
3503;11.632;96017
3504;11.636;90467
3505;11.639;96842
3506;11.642;93902
3507;11.645;97858
3508;11.649;93663
3509;11.652;98119
3510;11.655;94093
3511;11.659;94346
3512;11.662;98888
3513;11.665;96010
3514;11.669;91054
3515;11.672;100694
3516;11.675;84996
3517;11.679;99272
3518;11.682;90839
3519;11.685;96206
3520;11.688;92208
3521;11.692;95683
3522;11.695;90136
3523;11.698;91156
3524;11.702;96172
3525;11.705;93688
3526;11.708;99544
3527;11.712;96313
3528;11.715;91752
3529;11.718;99091
3530;11.722;83220
3531;11.725;91015
3532;11.728;93733
3533;11.731;85782
3534;11.735;90782
3535;11.738;85544
3536;11.741;96102
3537;11.745;93496
3538;11.748;92008
3539;11.751;81610
3540;11.755;100469
3541;11.758;88439
3542;11.762;100786
3543;11.765;89345
3544;11.768;99855
3545;11.771;93207
3546;11.775;94385
3547;11.778;91301
3548;11.781;85832
3549;11.785;89613
3550;11.788;93838
3551;11.791;93339
3552;11.795;86156
3553;11.798;86687
3554;11.801;93363
3555;11.804;84793
3556;11.808;102195
3557;11.811;91707
3558;11.814;89450
3559;11.818;91801
3560;11.821;92306
3561;11.824;93572
3562;11.828;85920
3563;11.831;101148
3564;11.834;97017
3565;11.838;84221
3566;11.841;86730
3567;11.844;95652
3568;11.847;95536
3569;11.851;91562
3570;11.854;91623
3571;11.857;94385
3572;11.861;94425
3573;11.864;92226
3574;11.867;92136
3575;11.871;86000
3576;11.874;89559
3577;11.877;89789
3578;11.881;85372
3579;11.884;96481
3580;11.887;91363
3581;11.890;85233
3582;11.894;92738
3583;11.897;93664
3584;11.900;98236
3585;11.904;95922
3586;11.907;93337
3587;11.910;94412
3588;11.914;83890
3589;11.917;96265
3590;11.920;94679
3591;11.923;89813
3592;11.927;84664
3593;11.930;89720
3594;11.933;94047
3595;11.937;96083
3596;11.940;92928
3597;11.943;91854
3598;11.947;85192
3599;11.950;92956
3600;11.953;85999
3601;11.957;93979
3602;11.960;95515
3603;11.963;92333
3604;11.966;86836
3605;11.970;94441
3606;11.973;95734
3607;11.976;89668
3608;11.980;90450
3609;11.983;91150
3610;11.986;96364
3611;11.990;86895
3612;11.993;92667
3613;11.996;105170
3614;11.999;87770
3615;12.003;102168
3616;12.006;90653
3617;12.009;96471
3618;12.013;93471
3619;12.016;86868
3620;12.020;90531
3621;12.023;92387
3622;12.026;87231
3623;12.030;90635
3624;12.033;83564
3625;12.036;94158
3626;12.039;85805
3627;12.043;93921
3628;12.046;100482
3629;12.049;85488
3630;12.053;96723
3631;12.056;98406
3632;12.059;94041
3633;12.063;87604
3634;12.066;91451
3635;12.069;96737
3636;12.073;89029
3637;12.076;90383
3638;12.079;89541
3639;12.082;96272
3640;12.086;90696
3641;12.089;93150
3642;12.092;89403
3643;12.096;98323
3644;12.099;86811
3645;12.102;94794
3646;12.106;91611
3647;12.109;93378
3648;12.112;90537
3649;12.116;90005
3650;12.119;90426
3651;12.122;92359
3652;12.125;85601
3653;12.129;93472
3654;12.132;88434
3655;12.135;87003
3656;12.139;91935
3657;12.142;93020
3658;12.145;87268
3659;12.149;97810
3660;12.152;99300
3661;12.155;91848
3662;12.158;91652
3663;12.162;91297
3664;12.165;89015
3665;12.168;100278
3666;12.172;84265
3667;12.175;90338
3668;12.178;96716
3669;12.182;91922
3670;12.185;93441
3671;12.188;89210
3672;12.192;84105
3673;12.195;86522
3674;12.198;86799
3675;12.201;83627
3676;12.205;93162
3677;12.208;95229
3678;12.211;90561
3679;12.215;101253
3680;12.218;87663
3681;12.221;84925
3682;12.225;92003
3683;12.228;95247
3684;12.231;99227
3685;12.234;94233
3686;12.238;89626
3687;12.241;94138
3688;12.244;81634
3689;12.248;88653
3690;12.251;89067
3691;12.254;89154
3692;12.258;94647
3693;12.261;91341
3694;12.265;97285
3695;12.268;89907
3696;12.271;90406
3697;12.274;88590
3698;12.278;92030
3699;12.281;92138
3700;12.284;88613
3701;12.288;96454
3702;12.291;92052
3703;12.294;87200
3704;12.298;89325
3705;12.301;93313
3706;12.304;91529
3707;12.308;84775
3708;12.311;88067
3709;12.314;92008
3710;12.317;96883
3711;12.321;96729
3712;12.324;92188
3713;12.327;91970
3714;12.331;93495
3715;12.334;94242
3716;12.337;100739
3717;12.341;96134
3718;12.344;92904
3719;12.347;98701
3720;12.351;89395
3721;12.354;89864
3722;12.357;96143
3723;12.360;90693
3724;12.364;99234
3725;12.367;87050
3726;12.370;85031
3727;12.374;88280
3728;12.377;89488
3729;12.380;98570
3730;12.384;90396
3731;12.387;94087
3732;12.390;97348
3733;12.393;91561
3734;12.397;90682
3735;12.400;99532
3736;12.403;97516
3737;12.407;98955
3738;12.410;105392
3739;12.413;94769
3740;12.417;91186
3741;12.420;95627
3742;12.423;85876
3743;12.427;90668
3744;12.430;97444
3745;12.433;98653
3746;12.436;85877
3747;12.440;99813
3748;12.443;99733
3749;12.446;105580
3750;12.450;92701
3751;12.453;98228
3752;12.456;102950
3753;12.460;93986
3754;12.463;90667
3755;12.466;99585
3756;12.470;99225
3757;12.473;101397
3758;12.476;104371
3759;12.479;102107
3760;12.483;108614
3761;12.486;110039
3762;12.489;108636
3763;12.493;111591
3764;12.496;109989
3765;12.499;111462
3766;12.503;114058
3767;12.506;118185
3768;12.509;110871
3769;12.513;118510
3770;12.516;115245
3771;12.519;115961
3772;12.523;115203
3773;12.526;116467
3774;12.529;117709
3775;12.533;123913
3776;12.536;128698
3777;12.539;127888
3778;12.543;124038
3779;12.546;137286
3780;12.549;129487
3781;12.552;128842
3782;12.556;131711
3783;12.559;134250
3784;12.562;143208
3785;12.566;136985
3786;12.569;133465
3787;12.572;141466
3788;12.576;141465
3789;12.579;125327
3790;12.582;125163
3791;12.586;123669
3792;12.589;131752
3793;12.592;133297
3794;12.595;137945
3795;12.599;136328
3796;12.602;126387
3797;12.605;127701
3798;12.609;124892
3799;12.612;139407
3800;12.615;121372
3801;12.619;131172
3802;12.622;123703
3803;12.625;123956
3804;12.628;119404
3805;12.632;128155
3806;12.635;124553
3807;12.638;112718
3808;12.642;115562
3809;12.645;106001
3810;12.648;126857
3811;12.652;116736
3812;12.655;110467
3813;12.658;124832
3814;12.662;109736
3815;12.665;108611
3816;12.668;102871
3817;12.671;106462
3818;12.675;110420
3819;12.678;115396
3820;12.681;98478
3821;12.685;98139
3822;12.688;106077
3823;12.691;93815
3824;12.695;99817
3825;12.698;105363
3826;12.701;100053
3827;12.705;106150
3828;12.708;92532
3829;12.711;92738
3830;12.714;102134
3831;12.718;100499
3832;12.721;100670
3833;12.724;101600
3834;12.728;96335
3835;12.731;96843
3836;12.734;98727
3837;12.738;101783
3838;12.741;87730
3839;12.744;94547
3840;12.747;89486
3841;12.751;98805
3842;12.754;96912
3843;12.757;99700
3844;12.761;95940
3845;12.764;95062
3846;12.768;93293
3847;12.771;111413
3848;12.774;97713
3849;12.778;100248
3850;12.781;95253
3851;12.784;91607
3852;12.787;101054
3853;12.791;102245
3854;12.794;81999
3855;12.797;94743
3856;12.801;99252
3857;12.804;97941
3858;12.807;92121
3859;12.811;95433
3860;12.814;88867
3861;12.817;101422
3862;12.821;99607
3863;12.824;92453
3864;12.827;98243
3865;12.830;98699
3866;12.834;100360
3867;12.837;87634
3868;12.840;93261
3869;12.844;84283
3870;12.847;97640
3871;12.850;102081
3872;12.854;83753
3873;12.857;100080
3874;12.860;91154
3875;12.863;92954
3876;12.867;83061
3877;12.870;87075
3878;12.873;87666
3879;12.877;88303
3880;12.880;86727
3881;12.883;88059
3882;12.887;90719
3883;12.890;93024
3884;12.893;94692
3885;12.897;92962
3886;12.900;92399
3887;12.903;82608
3888;12.906;95644
3889;12.910;88752
3890;12.913;90882
3891;12.916;93715
3892;12.920;90622
3893;12.923;95700
3894;12.926;93858
3895;12.930;94111
3896;12.933;88786
3897;12.936;99522
3898;12.940;89756
3899;12.943;88197
3900;12.946;95664
3901;12.949;90461
3902;12.953;83790
3903;12.956;96035
3904;12.959;93245
3905;12.963;96663
3906;12.966;92926
3907;12.969;94945
3908;12.973;90100
3909;12.976;91685
3910;12.979;85942
3911;12.982;101618
3912;12.986;88770
3913;12.989;98182
3914;12.992;92070
3915;12.996;94029
3916;12.999;95887
3917;13.002;101657
3918;13.006;92521
3919;13.009;86220
3920;13.013;84427
3921;13.016;93093
3922;13.019;98266
3923;13.022;90018
3924;13.026;97651
3925;13.029;97202
3926;13.032;92622
3927;13.036;93657
3928;13.039;86240
3929;13.042;88366
3930;13.046;104472
3931;13.049;94802
3932;13.052;86685
3933;13.056;97984
3934;13.059;88199
3935;13.062;97629
3936;13.065;93022
3937;13.069;93532
3938;13.072;84348
3939;13.075;91991
3940;13.079;102125
3941;13.082;90626
3942;13.085;97973
3943;13.089;100396
3944;13.092;95969
3945;13.095;96057
3946;13.099;90208
3947;13.102;87345
3948;13.105;92726
3949;13.108;98879
3950;13.112;97989
3951;13.115;95997
3952;13.118;92859
3953;13.122;100014
3954;13.125;94007
3955;13.128;88453
3956;13.132;90993
3957;13.135;93438
3958;13.138;95803
3959;13.141;98782
3960;13.145;95009
3961;13.148;90617
3962;13.151;100832
3963;13.155;89573
3964;13.158;105027
3965;13.161;94876
3966;13.165;90411
3967;13.168;92413
3968;13.171;97892
3969;13.175;89862
3970;13.178;93345
3971;13.181;94760
3972;13.184;95038
3973;13.188;94432
3974;13.191;87885
3975;13.194;91298
3976;13.198;96766
3977;13.201;94407
3978;13.204;89951
3979;13.208;91082
3980;13.211;96204
3981;13.214;101102
3982;13.217;94153
3983;13.221;93693
3984;13.224;93419
3985;13.227;101840
3986;13.231;95355
3987;13.234;97639
3988;13.237;89134
3989;13.241;95143
3990;13.244;96175
3991;13.247;93103
3992;13.251;99108
3993;13.254;104185
3994;13.257;93279
3995;13.260;91041
3996;13.264;96882
3997;13.267;97863
3998;13.271;90517
3999;13.274;88021
4000;13.277;89661
4001;13.281;96341
4002;13.284;104194
4003;13.287;102436
4004;13.291;95398
4005;13.294;88145
4006;13.297;82895
4007;13.300;90988
4008;13.304;92005
4009;13.307;96815
4010;13.310;88087
4011;13.314;98402
4012;13.317;87167
4013;13.320;92014
4014;13.324;99528
4015;13.327;87033
4016;13.330;85372
4017;13.334;93166
4018;13.337;100721
4019;13.340;85891
4020;13.343;94665
4021;13.347;97437
4022;13.350;99575
4023;13.353;93406
4024;13.357;97711
4025;13.360;93725
4026;13.363;91866
4027;13.367;92861
4028;13.370;86348
4029;13.373;96130
4030;13.376;102875
4031;13.380;99792
4032;13.383;91414
4033;13.386;93144
4034;13.390;91194
4035;13.393;99809
4036;13.396;90460
4037;13.400;90617
4038;13.403;89835
4039;13.406;92939
4040;13.410;94614
4041;13.413;97985
4042;13.416;90865
4043;13.419;92783
4044;13.423;97399
4045;13.426;96244
4046;13.429;96192
4047;13.433;85626
4048;13.436;93790
4049;13.439;79972
4050;13.443;94632
4051;13.446;87725
4052;13.449;100237
4053;13.452;97930
4054;13.456;91489
4055;13.459;94400
4056;13.462;83222
4057;13.466;97491
4058;13.469;85790
4059;13.472;98443
4060;13.476;104681
4061;13.479;92752
4062;13.482;92647
4063;13.486;92793
4064;13.489;89636
4065;13.492;89148
4066;13.495;97515
4067;13.499;98768
4068;13.502;97537
4069;13.505;93133
4070;13.509;84494
4071;13.513;96114
4072;13.516;92683
4073;13.519;98359
4074;13.523;102332
4075;13.526;93106
4076;13.529;96358
4077;13.532;95821
4078;13.536;94619
4079;13.539;97336
4080;13.542;92288
4081;13.546;95650
4082;13.549;95012
4083;13.552;81782
4084;13.556;89329
4085;13.559;97238
4086;13.562;91698
4087;13.566;98965
4088;13.569;96089
4089;13.572;90023
4090;13.575;93998
4091;13.579;91885
4092;13.582;90519
4093;13.585;93353
4094;13.589;90399
4095;13.592;93392
4096;13.595;96666
4097;13.599;92123
4098;13.602;87175
4099;13.605;95315
4100;13.609;89977
4101;13.612;92890
4102;13.615;94019
4103;13.618;93957
4104;13.622;88125
4105;13.625;93311
4106;13.628;100412
4107;13.632;89261
4108;13.635;101518
4109;13.638;102513
4110;13.642;92486
4111;13.645;97297
4112;13.648;87366
4113;13.651;96637
4114;13.655;90402
4115;13.658;97536
4116;13.661;92463
4117;13.665;104456
4118;13.668;93361
4119;13.671;95614
4120;13.675;102877
4121;13.678;98315
4122;13.681;93287
4123;13.685;98045
4124;13.688;96725
4125;13.691;95797
4126;13.695;97716
4127;13.698;90887
4128;13.701;96991
4129;13.704;93365
4130;13.708;96493
4131;13.711;88216
4132;13.714;91416
4133;13.718;93102
4134;13.721;89053
4135;13.724;95979
4136;13.728;95933
4137;13.731;96428
4138;13.734;97329
4139;13.737;92340
4140;13.741;90525
4141;13.744;97635
4142;13.747;90136
4143;13.751;102862
4144;13.754;103046
4145;13.757;102321
4146;13.761;95360
4147;13.764;93154
4148;13.768;97958
4149;13.771;91206
4150;13.774;94735
4151;13.777;92716
4152;13.781;101381
4153;13.784;91557
4154;13.787;96403
4155;13.791;93107
4156;13.794;99935
4157;13.797;96530
4158;13.801;96309
4159;13.804;92308
4160;13.807;93391
4161;13.811;91066
4162;13.814;97718
4163;13.817;97855
4164;13.820;95527
4165;13.824;95833
4166;13.827;90389
4167;13.830;99833
4168;13.834;96041
4169;13.837;98121
4170;13.840;97825
4171;13.844;99931
4172;13.847;95013
4173;13.850;91146
4174;13.854;92465
4175;13.857;98419
4176;13.860;88552
4177;13.863;82017
4178;13.867;94974
4179;13.870;97310
4180;13.873;98520
4181;13.877;98440
4182;13.880;93217
4183;13.883;96437
4184;13.887;100250
4185;13.890;103663
4186;13.893;101099
4187;13.896;104562
4188;13.900;88970
4189;13.903;99825
4190;13.906;93665
4191;13.910;92026
4192;13.913;96296
4193;13.916;95494
4194;13.920;100549
4195;13.923;101080
4196;13.926;98540
4197;13.930;99419
4198;13.933;92166
4199;13.936;100131
4200;13.939;90568
4201;13.943;89848
4202;13.946;90686
4203;13.949;93536
4204;13.953;101851
4205;13.956;105337
4206;13.959;97808
4207;13.963;93648
4208;13.966;92523
4209;13.969;98543
4210;13.972;97695
4211;13.976;94111
4212;13.979;94628
4213;13.982;102615
4214;13.986;91152
4215;13.989;95449
4216;13.992;97984
4217;13.996;98935
4218;13.999;96229
4219;14.002;90912
4220;14.006;85596
4221;14.009;95775
4222;14.012;98829
4223;14.016;92656
4224;14.019;101638
4225;14.022;95631
4226;14.026;92937
4227;14.029;92698
4228;14.032;93899
4229;14.036;92475
4230;14.039;98985
4231;14.042;95420
4232;14.046;103738
4233;14.049;102197
4234;14.052;101545
4235;14.055;107394
4236;14.059;94625
4237;14.062;95911
4238;14.065;88222
4239;14.069;90300
4240;14.072;102798
4241;14.075;97979
4242;14.079;99427
4243;14.082;100968
4244;14.085;92138
4245;14.089;96458
4246;14.092;99969
4247;14.095;85938
4248;14.098;101272
4249;14.102;96789
4250;14.105;109607
4251;14.108;89772
4252;14.112;100372
4253;14.115;90524
4254;14.118;110696
4255;14.122;91752
4256;14.125;92215
4257;14.128;93442
4258;14.131;100036
4259;14.135;92030
4260;14.138;95808
4261;14.141;91599
4262;14.145;100513
4263;14.148;93186
4264;14.151;93466
4265;14.155;93065
4266;14.158;96090
4267;14.161;96664
4268;14.165;88214
4269;14.168;97712
4270;14.171;93379
4271;14.174;98502
4272;14.178;95462
4273;14.181;90250
4274;14.184;103220
4275;14.188;88836
4276;14.191;94790
4277;14.194;94943
4278;14.198;97907
4279;14.201;94586
4280;14.204;92802
4281;14.208;99254
4282;14.211;103920
4283;14.214;98290
4284;14.217;97754
4285;14.221;98509
4286;14.224;96951
4287;14.227;96239
4288;14.231;104463
4289;14.234;97883
4290;14.237;99449
4291;14.241;94683
4292;14.244;91989
4293;14.247;101186
4294;14.250;99548
4295;14.254;111404
4296;14.257;97518
4297;14.260;107120
4298;14.264;100648
4299;14.267;90006
4300;14.271;104099
4301;14.274;103107
4302;14.277;95114
4303;14.281;98550
4304;14.284;98861
4305;14.287;101180
4306;14.290;94892
4307;14.294;102297
4308;14.297;105809
4309;14.300;97368
4310;14.304;100632
4311;14.307;101378
4312;14.310;108293
4313;14.314;108905
4314;14.317;106656
4315;14.320;101499
4316;14.324;106326
4317;14.327;108042
4318;14.330;104148
4319;14.333;109602
4320;14.337;109426
4321;14.340;101908
4322;14.343;103581
4323;14.347;98217
4324;14.350;106503
4325;14.353;105581
4326;14.357;104823
4327;14.360;95825
4328;14.363;114578
4329;14.366;102527
4330;14.370;106729
4331;14.373;108158
4332;14.376;107952
4333;14.380;102250
4334;14.383;97844
4335;14.386;107768
4336;14.390;103262
4337;14.393;107783
4338;14.396;104405
4339;14.400;93214
4340;14.403;100413
4341;14.406;109353
4342;14.409;98740
4343;14.413;107140
4344;14.416;90314
4345;14.419;105324
4346;14.423;92193
4347;14.426;89102
4348;14.429;98744
4349;14.433;106644
4350;14.436;102158
4351;14.439;98219
4352;14.443;104532
4353;14.446;94616
4354;14.449;98774
4355;14.452;101859
4356;14.456;88822
4357;14.459;88367
4358;14.462;97110
4359;14.466;97940
4360;14.469;92403
4361;14.472;100485
4362;14.476;93230
4363;14.479;91817
4364;14.482;92539
4365;14.485;87634
4366;14.489;97155
4367;14.492;93428
4368;14.495;102856
4369;14.499;90892
4370;14.502;102763
4371;14.505;92890
4372;14.509;93960
4373;14.512;87004
4374;14.516;94077
4375;14.519;92805
4376;14.522;86912
4377;14.525;98730
4378;14.529;86948
4379;14.532;90275
4380;14.535;92145
4381;14.539;97345
4382;14.542;98661
4383;14.545;85455
4384;14.549;95226
4385;14.552;90995
4386;14.555;88291
4387;14.559;90006
4388;14.562;105806
4389;14.565;96202
4390;14.568;88156
4391;14.572;91403
4392;14.575;103651
4393;14.578;98453
4394;14.582;97629
4395;14.585;104937
4396;14.588;94064
4397;14.592;92166
4398;14.595;100617
4399;14.598;94556
4400;14.601;98815
4401;14.605;100538
4402;14.608;89799
4403;14.611;95648
4404;14.615;88992
4405;14.618;86974
4406;14.621;97165
4407;14.625;97821
4408;14.628;87107
4409;14.631;100086
4410;14.635;96812
4411;14.638;88912
4412;14.641;88384
4413;14.644;91311
4414;14.648;95392
4415;14.651;84199
4416;14.654;97618
4417;14.658;95320
4418;14.661;97381
4419;14.664;93220
4420;14.668;102744
4421;14.671;96268
4422;14.674;102931
4423;14.678;91887
4424;14.681;100699
4425;14.684;98038
4426;14.687;95398
4427;14.691;95539
4428;14.694;89246
4429;14.697;96913
4430;14.701;101537
4431;14.704;92189
4432;14.707;95556
4433;14.711;93155
4434;14.714;93339
4435;14.717;97578
4436;14.720;98755
4437;14.724;97702
4438;14.727;97663
4439;14.730;93122
4440;14.734;95563
4441;14.737;101585
4442;14.740;88957
4443;14.744;99613
4444;14.747;94615
4445;14.750;90828
4446;14.754;93562
4447;14.757;85790
4448;14.760;90563
4449;14.764;97875
4450;14.767;104510
4451;14.770;98832
4452;14.774;96763
4453;14.777;97537
4454;14.780;92576
4455;14.784;91028
4456;14.787;101302
4457;14.790;92390
4458;14.794;93742
4459;14.797;92833
4460;14.800;92661
4461;14.803;97370
4462;14.807;90183
4463;14.810;91201
4464;14.813;92174
4465;14.817;86483
4466;14.820;96045
4467;14.823;86410
4468;14.827;85149
4469;14.830;100971
4470;14.833;97239
4471;14.836;101241
4472;14.840;87918
4473;14.843;93592
4474;14.846;97913
4475;14.850;97578
4476;14.853;95541
4477;14.856;96329
4478;14.860;88534
4479;14.863;98096
4480;14.866;91180
4481;14.870;97631
4482;14.873;89376
4483;14.876;101737
4484;14.879;98478
4485;14.883;95500
4486;14.886;90595
4487;14.889;98706
4488;14.893;94853
4489;14.896;104353
4490;14.899;96771
4491;14.903;116629
4492;14.906;101188
4493;14.909;88365
4494;14.913;107454
4495;14.916;103801
4496;14.919;95243
4497;14.922;88263
4498;14.926;96773
4499;14.929;86085
4500;14.932;96884
4501;14.936;100341
4502;14.939;100432
4503;14.942;100372
4504;14.946;92356
4505;14.949;101764
4506;14.952;100391
4507;14.955;104332
4508;14.959;89579
4509;14.962;104517
4510;14.965;98620
4511;14.969;101522
4512;14.972;97860
4513;14.975;93693
4514;14.979;102913
4515;14.982;110228
4516;14.985;109005
4517;14.989;105047
4518;14.992;102527
4519;14.995;104600
4520;14.998;108347
4521;15.002;108177
4522;15.005;110427
4523;15.008;118636
4524;15.012;107126
4525;15.015;110897
4526;15.019;113328
4527;15.022;106438
4528;15.025;106395
4529;15.029;117254
4530;15.032;111975
4531;15.035;113193
4532;15.038;118022
4533;15.042;119502
4534;15.045;102805
4535;15.048;120886
4536;15.052;106028
4537;15.055;116521
4538;15.058;119556
4539;15.062;118008
4540;15.065;117526
4541;15.068;106977
4542;15.072;112817
4543;15.075;109005
4544;15.078;113393
4545;15.081;111276
4546;15.085;109321
4547;15.088;107609
4548;15.091;108093
4549;15.095;114288
4550;15.098;115279
4551;15.101;102303
4552;15.105;104293
4553;15.108;101489
4554;15.111;102906
4555;15.114;105298
4556;15.118;103732
4557;15.121;103560
4558;15.124;103706
4559;15.128;109331
4560;15.131;101337
4561;15.134;98066
4562;15.138;97979
4563;15.141;110238
4564;15.144;96700
4565;15.148;97017
4566;15.151;98762
4567;15.154;96093
4568;15.157;95595
4569;15.161;102177
4570;15.164;96824
4571;15.167;92318
4572;15.171;92681
4573;15.174;101161
4574;15.177;94171
4575;15.181;94659
4576;15.184;99581
4577;15.187;100651
4578;15.190;95722
4579;15.194;96540
4580;15.197;87369
4581;15.200;93647
4582;15.204;94899
4583;15.207;93768
4584;15.210;96007
4585;15.214;97055
4586;15.217;86908
4587;15.220;105212
4588;15.224;93835
4589;15.227;99512
4590;15.230;99102
4591;15.233;96210
4592;15.237;87433
4593;15.240;88202
4594;15.243;101032
4595;15.247;94415
4596;15.250;103300
4597;15.253;99320
4598;15.257;95550
4599;15.260;100332
4600;15.264;96509
4601;15.267;86168
4602;15.270;93747
4603;15.273;92537
4604;15.277;102103
4605;15.280;89745
4606;15.283;97345
4607;15.287;97625
4608;15.290;101017
4609;15.293;96976
4610;15.297;104436
4611;15.300;96703
4612;15.303;102645
4613;15.307;100979
4614;15.310;106272
4615;15.313;100119
4616;15.316;102487
4617;15.320;97024
4618;15.323;94775
4619;15.326;97822
4620;15.330;96676
4621;15.333;104697
4622;15.336;104166
4623;15.340;103360
4624;15.343;96507
4625;15.346;99001
4626;15.349;104876
4627;15.353;110983
4628;15.356;106527
4629;15.359;111294
4630;15.363;110314
4631;15.366;107927
4632;15.369;108435
4633;15.373;107581
4634;15.376;105569
4635;15.379;123768
4636;15.383;112017
4637;15.386;115049
4638;15.389;122688
4639;15.392;121778
4640;15.396;129895
4641;15.399;127178
4642;15.402;127420
4643;15.406;125197
4644;15.409;148973
4645;15.412;149322
4646;15.416;138555
4647;15.419;144752
4648;15.422;149339
4649;15.425;146201
4650;15.429;153910
4651;15.432;164613
4652;15.435;172722
4653;15.439;171946
4654;15.442;195723
4655;15.445;183817
4656;15.449;186628
4657;15.452;201917
4658;15.455;196151
4659;15.459;205839
4660;15.462;222806
4661;15.465;207197
4662;15.468;220329
4663;15.472;248348
4664;15.475;245617
4665;15.478;250742
4666;15.482;249486
4667;15.485;247155
4668;15.488;261686
4669;15.492;271524
4670;15.495;266965
4671;15.498;263644
4672;15.502;281159
4673;15.505;290489
4674;15.508;290164
4675;15.512;284107
4676;15.515;292769
4677;15.518;284631
4678;15.522;296886
4679;15.525;290269
4680;15.528;308614
4681;15.532;274892
4682;15.535;296777
4683;15.538;301590
4684;15.542;293346
4685;15.545;287899
4686;15.548;287946
4687;15.551;258528
4688;15.555;277378
4689;15.558;275811
4690;15.561;262306
4691;15.565;258642
4692;15.568;248728
4693;15.571;243427
4694;15.575;232505
4695;15.578;236051
4696;15.581;226354
4697;15.584;220168
4698;15.588;209643
4699;15.591;196366
4700;15.594;190432
4701;15.598;190776
4702;15.601;168102
4703;15.604;172692
4704;15.608;161189
4705;15.611;174386
4706;15.614;159559
4707;15.618;152917
4708;15.621;141999
4709;15.624;149848
4710;15.627;137358
4711;15.631;132654
4712;15.634;135397
4713;15.637;136346
4714;15.641;123382
4715;15.644;125639
4716;15.647;127848
4717;15.651;126576
4718;15.654;111518
4719;15.657;113035
4720;15.661;116872
4721;15.664;108384
4722;15.667;107153
4723;15.670;108851
4724;15.674;113768
4725;15.677;111313
4726;15.680;109379
4727;15.684;105241
4728;15.687;108237
4729;15.690;99430
4730;15.694;100038
4731;15.697;109040
4732;15.700;106878
4733;15.703;98804
4734;15.707;100390
4735;15.710;98436
4736;15.713;95527
4737;15.717;104507
4738;15.720;96155
4739;15.723;99049
4740;15.727;110481
4741;15.730;102682
4742;15.733;99312
4743;15.737;98974
4744;15.740;92749
4745;15.743;91700
4746;15.746;93203
4747;15.750;89826
4748;15.753;95692
4749;15.756;100500
4750;15.760;104734
4751;15.763;94742
4752;15.767;101926
4753;15.770;95683
4754;15.773;93591
4755;15.777;97899
4756;15.780;98676
4757;15.783;93331
4758;15.786;102764
4759;15.790;93598
4760;15.793;92678
4761;15.796;88950
4762;15.800;90109
4763;15.803;103560
4764;15.806;95455
4765;15.810;90243
4766;15.813;95239
4767;15.816;91421
4768;15.819;89030
4769;15.823;100387
4770;15.826;103507
4771;15.829;96706
4772;15.833;96581
4773;15.836;98510
4774;15.839;99761
4775;15.843;99252
4776;15.846;96589
4777;15.849;101123
4778;15.853;93902
4779;15.856;94628
4780;15.859;94996
4781;15.862;96449
4782;15.866;99684
4783;15.869;95084
4784;15.872;95987
4785;15.876;95002
4786;15.879;96947
4787;15.882;105886
4788;15.886;96227
4789;15.889;99047
4790;15.892;95513
4791;15.896;99500
4792;15.899;104871
4793;15.902;96896
4794;15.905;93803
4795;15.909;104695
4796;15.912;92410
4797;15.915;97081
4798;15.919;89772
4799;15.922;105544
4800;15.925;90552
4801;15.929;98118
4802;15.932;89499
4803;15.935;94789
4804;15.938;97449
4805;15.942;100345
4806;15.945;95658
4807;15.948;93954
4808;15.952;101185
4809;15.955;88718
4810;15.958;97089
4811;15.962;113251
4812;15.965;104962
4813;15.968;96082
4814;15.972;92334
4815;15.975;100018
4816;15.978;92072
4817;15.981;96705
4818;15.985;89094
4819;15.988;92748
4820;15.991;103396
4821;15.995;91269
4822;15.998;101752
4823;16.001;99276
4824;16.005;94149
4825;16.008;94742
4826;16.012;104041
4827;16.015;95229
4828;16.018;91340
4829;16.021;96227
4830;16.025;94419
4831;16.028;95192
4832;16.031;94762
4833;16.035;93322
4834;16.038;95458
4835;16.041;105389
4836;16.045;98300
4837;16.048;96051
4838;16.051;103166
4839;16.054;96385
4840;16.058;100158
4841;16.061;87417
4842;16.064;101300
4843;16.068;96385
4844;16.071;87714
4845;16.074;96161
4846;16.078;88579
4847;16.081;90682
4848;16.084;96639
4849;16.088;100229
4850;16.091;97193
4851;16.094;96781
4852;16.097;106907
4853;16.101;96595
4854;16.104;98279
4855;16.107;92470
4856;16.111;97658
4857;16.114;95780
4858;16.117;102083
4859;16.121;98878
4860;16.124;98259
4861;16.127;92397
4862;16.131;93172
4863;16.134;94682
4864;16.137;102679
4865;16.140;96617
4866;16.144;99425
4867;16.147;99239
4868;16.150;100378
4869;16.154;89389
4870;16.157;99938
4871;16.160;101154
4872;16.164;92570
4873;16.167;100513
4874;16.170;111903
4875;16.173;99906
4876;16.177;89781
4877;16.180;102841
4878;16.183;89033
4879;16.187;88047
4880;16.190;95943
4881;16.193;104851
4882;16.197;94516
4883;16.200;98942
4884;16.203;89628
4885;16.207;91383
4886;16.210;99430
4887;16.213;100478
4888;16.216;97705
4889;16.220;94052
4890;16.223;98291
4891;16.226;92842
4892;16.230;95330
4893;16.233;98887
4894;16.236;96319
4895;16.240;98389
4896;16.243;97670
4897;16.246;92609
4898;16.250;91099
4899;16.253;99199
4900;16.256;114294
4901;16.259;89383
4902;16.263;97626
4903;16.266;94058
4904;16.270;93681
4905;16.273;97828
4906;16.276;92761
4907;16.280;93413
4908;16.283;96316
4909;16.286;96925
4910;16.290;96492
4911;16.293;104113
4912;16.296;84109
4913;16.299;103793
4914;16.303;94222
4915;16.306;92497
4916;16.309;105203
4917;16.313;102514
4918;16.316;94225
4919;16.319;96373
4920;16.323;96877
4921;16.326;103249
4922;16.329;105294
4923;16.332;101740
4924;16.336;91176
4925;16.339;96994
4926;16.342;104610
4927;16.346;103555
4928;16.349;100130
4929;16.352;100925
4930;16.356;100949
4931;16.359;89270
4932;16.362;96912
4933;16.366;98787
4934;16.369;96294
4935;16.372;111801
4936;16.375;97440
4937;16.379;107182
4938;16.382;100772
4939;16.385;100462
4940;16.389;100029
4941;16.392;98321
4942;16.395;100598
4943;16.399;103757
4944;16.402;95519
4945;16.405;95006
4946;16.408;97167
4947;16.412;100047
4948;16.415;113615
4949;16.418;105725
4950;16.422;97638
4951;16.425;98938
4952;16.428;98101
4953;16.432;106305
4954;16.435;102695
4955;16.438;96273
4956;16.442;98901
4957;16.445;102413
4958;16.448;93625
4959;16.451;96759
4960;16.455;95211
4961;16.458;97115
4962;16.461;105014
4963;16.465;98954
4964;16.468;101289
4965;16.471;99365
4966;16.475;101731
4967;16.478;97841
4968;16.481;97592
4969;16.485;113504
4970;16.488;93451
4971;16.491;97718
4972;16.494;95827
4973;16.498;95082
4974;16.501;89286
4975;16.504;105868
4976;16.508;97992
4977;16.511;97496
4978;16.515;89843
4979;16.518;103495
4980;16.521;93878
4981;16.525;90393
4982;16.528;101169
4983;16.531;100005
4984;16.534;102973
4985;16.538;91484
4986;16.541;97053
4987;16.544;100213
4988;16.548;95105
4989;16.551;95228
4990;16.554;99009
4991;16.558;103482
4992;16.561;102430
4993;16.564;101461
4994;16.567;89641
4995;16.571;99178
4996;16.574;99389
4997;16.577;101947
4998;16.581;98912
4999;16.584;106437
5000;16.587;98337
5001;16.591;101474
5002;16.594;97023
5003;16.597;94785
5004;16.601;92239
5005;16.604;101759
5006;16.607;94669
5007;16.610;97444
5008;16.614;92975
5009;16.617;103431
5010;16.620;100701
5011;16.624;101205
5012;16.627;94342
5013;16.630;100948
5014;16.634;106142
5015;16.637;93732
5016;16.640;95040
5017;16.643;104720
5018;16.647;82992
5019;16.650;101809
5020;16.653;94794
5021;16.657;97379
5022;16.660;99334
5023;16.663;100339
5024;16.667;93388
5025;16.670;95024
5026;16.673;100983
5027;16.677;95897
5028;16.680;98765
5029;16.683;97206
5030;16.686;98979
5031;16.690;99245
5032;16.693;108159
5033;16.696;94080
5034;16.700;98836
5035;16.703;102062
5036;16.706;96175
5037;16.710;94579
5038;16.713;97797
5039;16.716;90133
5040;16.720;93375
5041;16.723;94721
5042;16.726;94594
5043;16.729;89280
5044;16.733;88387
5045;16.736;93224
5046;16.739;89289
5047;16.743;99937
5048;16.746;96035
5049;16.749;94627
5050;16.753;95194
5051;16.756;95386
5052;16.759;96570
5053;16.763;100856
5054;16.766;96004
5055;16.770;92829
5056;16.773;100919
5057;16.776;92328
5058;16.780;100019
5059;16.783;86324
5060;16.786;106415
5061;16.790;95213
5062;16.793;89947
5063;16.796;103881
5064;16.800;86352
5065;16.803;93719
5066;16.806;98753
5067;16.809;105842
5068;16.813;96373
5069;16.816;92494
5070;16.819;90680
5071;16.823;102474
5072;16.826;98706
5073;16.829;99163
5074;16.833;96093
5075;16.836;94548
5076;16.839;91222
5077;16.842;94143
5078;16.846;90548
5079;16.849;106758
5080;16.852;96067
5081;16.856;96341
5082;16.859;88848
5083;16.862;101945
5084;16.866;97583
5085;16.869;99677
5086;16.872;91232
5087;16.876;92637
5088;16.879;96756
5089;16.882;100429
5090;16.885;89669
5091;16.889;95879
5092;16.892;102383
5093;16.895;96455
5094;16.899;100809
5095;16.902;91964
5096;16.905;93021
5097;16.909;100024
5098;16.912;105513
5099;16.915;98722
5100;16.919;97256
5101;16.922;104254
5102;16.925;98178
5103;16.928;94986
5104;16.932;94813
5105;16.935;99047
5106;16.938;91271
5107;16.942;101052
5108;16.945;97684
5109;16.948;108382
5110;16.952;105066
5111;16.955;99057
5112;16.958;95061
5113;16.962;104711
5114;16.965;94927
5115;16.968;100503
5116;16.971;107442
5117;16.975;108880
5118;16.978;103424
5119;16.981;94971
5120;16.985;90823
5121;16.988;101336
5122;16.991;97741
5123;16.995;98436
5124;16.998;101928
5125;17.001;92602
5126;17.005;100772
5127;17.008;103695
5128;17.011;97254
5129;17.015;100425
5130;17.018;97888
5131;17.021;105461
5132;17.025;94811
5133;17.028;91413
5134;17.031;104925
5135;17.035;94161
5136;17.038;95718
5137;17.041;88230
5138;17.045;100239
5139;17.048;95832
5140;17.051;97947
5141;17.054;96190
5142;17.058;87028
5143;17.061;101285
5144;17.064;94185
5145;17.068;106280
5146;17.071;97159
5147;17.074;92521
5148;17.078;91216
5149;17.081;89490
5150;17.084;98820
5151;17.087;95540
5152;17.091;103265
5153;17.094;97219
5154;17.097;89734
5155;17.101;93502
5156;17.104;98135
5157;17.107;94098
5158;17.111;96352
5159;17.114;100693
5160;17.117;100711
5161;17.121;91332
5162;17.124;95849
5163;17.127;92214
5164;17.130;96227
5165;17.134;97415
5166;17.137;98627
5167;17.140;101761
5168;17.144;101825
5169;17.147;107152
5170;17.150;93115
5171;17.154;96876
5172;17.157;94755
5173;17.160;94449
5174;17.163;92264
5175;17.167;93531
5176;17.170;91162
5177;17.173;96806
5178;17.177;99550
5179;17.180;102577
5180;17.183;106781
5181;17.187;85680
5182;17.190;94117
5183;17.193;96443
5184;17.197;92700
5185;17.200;94030
5186;17.203;95098
5187;17.206;91160
5188;17.210;99668
5189;17.213;106499
5190;17.216;99844
5191;17.220;108920
5192;17.223;103371
5193;17.226;99628
5194;17.230;99640
5195;17.233;83359
5196;17.236;109034
5197;17.240;93009
5198;17.243;98861
5199;17.246;92333
5200;17.249;94807
5201;17.253;99462
5202;17.256;100421
5203;17.259;93112
5204;17.263;88336
5205;17.266;104092
5206;17.270;93355
5207;17.273;100649
5208;17.276;93693
5209;17.280;103045
5210;17.283;96178
5211;17.286;105074
5212;17.289;100963
5213;17.293;103603
5214;17.296;99972
5215;17.299;96799
5216;17.303;96646
5217;17.306;90528
5218;17.309;100365
5219;17.313;92202
5220;17.316;109766
5221;17.319;92808
5222;17.322;96103
5223;17.326;94496
5224;17.329;101914
5225;17.332;102258
5226;17.336;93625
5227;17.339;100215
5228;17.342;103190
5229;17.346;88831
5230;17.349;100933
5231;17.352;97804
5232;17.356;99702
5233;17.359;93413
5234;17.362;98940
5235;17.365;106728
5236;17.369;97850
5237;17.372;98281
5238;17.375;99665
5239;17.379;101185
5240;17.382;111034
5241;17.385;107579
5242;17.389;102532
5243;17.392;97373
5244;17.395;108710
5245;17.398;91840
5246;17.402;101180
5247;17.405;96166
5248;17.408;110718
5249;17.412;103944
5250;17.415;110285
5251;17.418;96198
5252;17.422;104424
5253;17.425;98477
5254;17.428;100938
5255;17.432;106986
5256;17.435;111041
5257;17.438;104982
5258;17.441;107491
5259;17.445;100667
5260;17.448;107300
5261;17.451;104318
5262;17.455;106551
5263;17.458;109263
5264;17.461;106534
5265;17.465;111188
5266;17.468;104171
5267;17.471;94569
5268;17.475;103244
5269;17.478;103016
5270;17.481;110932
5271;17.484;109153
5272;17.488;111917
5273;17.491;104277
5274;17.494;104789
5275;17.498;111206
5276;17.501;102343
5277;17.504;111136
5278;17.508;114046
5279;17.511;112331
5280;17.515;96480
5281;17.518;110641
5282;17.521;105702
5283;17.524;112068
5284;17.528;96437
5285;17.531;104130
5286;17.534;93287
5287;17.538;98361
5288;17.541;104735
5289;17.544;101066
5290;17.548;106861
5291;17.551;102896
5292;17.554;104091
5293;17.557;102518
5294;17.561;94031
5295;17.564;96612
5296;17.567;96572
5297;17.571;103172
5298;17.574;96730
5299;17.577;100665
5300;17.581;100569
5301;17.584;100961
5302;17.587;97651
5303;17.591;101908
5304;17.594;98321
5305;17.597;99275
5306;17.600;100874
5307;17.604;106083
5308;17.607;94637
5309;17.610;101650
5310;17.614;98745
5311;17.617;99323
5312;17.620;87957
5313;17.624;100809
5314;17.627;97637
5315;17.630;98234
5316;17.634;92433
5317;17.637;99000
5318;17.640;104424
5319;17.643;105953
5320;17.647;102414
5321;17.650;101170
5322;17.653;91733
5323;17.657;95348
5324;17.660;91988
5325;17.663;97927
5326;17.667;102242
5327;17.670;98980
5328;17.673;100484
5329;17.676;105866
5330;17.680;98721
5331;17.683;107324
5332;17.686;101647
5333;17.690;103556
5334;17.693;100457
5335;17.696;105162
5336;17.700;107808
5337;17.703;103933
5338;17.706;105263
5339;17.710;104483
5340;17.713;107202
5341;17.716;109849
5342;17.719;115417
5343;17.723;109241
5344;17.726;106302
5345;17.729;118648
5346;17.733;118997
5347;17.736;121874
5348;17.739;108288
5349;17.743;112846
5350;17.746;109133
5351;17.749;113480
5352;17.752;118988
5353;17.756;114250
5354;17.759;116903
5355;17.763;129905
5356;17.766;116989
5357;17.769;124878
5358;17.773;107745
5359;17.776;121396
5360;17.779;127432
5361;17.783;127259
5362;17.786;113938
5363;17.789;117303
5364;17.792;116439
5365;17.796;119841
5366;17.799;130345
5367;17.802;117271
5368;17.806;115316
5369;17.809;112463
5370;17.812;122040
5371;17.816;121777
5372;17.819;117204
5373;17.822;106777
5374;17.826;115304
5375;17.829;114586
5376;17.832;120529
5377;17.835;116772
5378;17.839;115744
5379;17.842;114925
5380;17.845;101631
5381;17.849;106273
5382;17.852;108119
5383;17.855;114729
5384;17.859;113001
5385;17.862;120938
5386;17.865;122471
5387;17.869;112243
5388;17.872;120942
5389;17.875;116320
5390;17.878;122797
5391;17.882;121278
5392;17.885;124176
5393;17.888;115091
5394;17.892;140924
5395;17.895;137199
5396;17.898;135919
5397;17.902;134939
5398;17.905;148239
5399;17.908;146591
5400;17.911;151099
5401;17.915;155720
5402;17.918;161342
5403;17.921;183934
5404;17.925;174695
5405;17.928;174424
5406;17.931;189036
5407;17.935;203320
5408;17.938;205720
5409;17.941;214456
5410;17.945;256936
5411;17.948;239015
5412;17.951;247878
5413;17.954;270812
5414;17.958;290169
5415;17.961;288905
5416;17.964;308142
5417;17.968;319744
5418;17.971;348826
5419;17.974;360925
5420;17.978;355092
5421;17.981;396242
5422;17.984;392387
5423;17.987;417142
5424;17.991;453566
5425;17.994;446866
5426;17.997;453073
5427;18.001;444269
5428;18.004;479092
5429;18.007;487285
5430;18.011;516228
5431;18.014;521111
5432;18.018;528882
5433;18.021;543792
5434;18.024;560475
5435;18.027;553423
5436;18.031;566459
5437;18.034;556841
5438;18.037;554943
5439;18.041;568388
5440;18.044;568645
5441;18.047;548638
5442;18.051;530715
5443;18.054;562405
5444;18.057;525892
5445;18.061;520364
5446;18.064;512960
5447;18.067;508341
5448;18.070;489422
5449;18.074;473210
5450;18.077;471598
5451;18.080;456909
5452;18.084;425433
5453;18.087;421763
5454;18.090;381793
5455;18.094;379775
5456;18.097;358299
5457;18.100;359325
5458;18.104;344765
5459;18.107;317236
5460;18.110;322327
5461;18.113;295333
5462;18.117;283903
5463;18.120;258663
5464;18.123;248343
5465;18.127;234364
5466;18.130;232344
5467;18.133;215383
5468;18.137;200739
5469;18.140;191054
5470;18.143;189781
5471;18.146;175172
5472;18.150;166574
5473;18.153;164317
5474;18.156;158052
5475;18.160;158466
5476;18.163;151018
5477;18.166;143118
5478;18.170;140045
5479;18.173;137338
5480;18.176;133836
5481;18.180;135279
5482;18.183;125521
5483;18.186;125125
5484;18.189;119450
5485;18.193;119096
5486;18.196;111405
5487;18.199;121689
5488;18.203;114592
5489;18.206;112270
5490;18.209;116963
5491;18.213;105474
5492;18.216;113297
5493;18.219;111480
5494;18.223;110568
5495;18.226;103954
5496;18.229;109849
5497;18.232;106850
5498;18.236;112807
5499;18.239;105071
5500;18.242;102777
5501;18.246;105262
5502;18.249;108475
5503;18.252;103451
5504;18.256;103047
5505;18.259;104926
5506;18.262;102808
5507;18.266;103966
5508;18.269;100345
5509;18.272;112454
5510;18.276;108511
5511;18.279;104425
5512;18.282;111237
5513;18.286;106388
5514;18.289;108581
5515;18.292;108598
5516;18.296;111902
5517;18.299;97245
5518;18.302;105983
5519;18.305;102869
5520;18.309;115891
5521;18.312;98921
5522;18.315;109594
5523;18.319;115771
5524;18.322;110564
5525;18.325;102421
5526;18.329;105506
5527;18.332;113896
5528;18.335;98703
5529;18.339;106786
5530;18.342;106048
5531;18.345;100742
5532;18.348;108284
5533;18.352;100812
5534;18.355;109194
5535;18.358;101133
5536;18.362;103211
5537;18.365;101992
5538;18.368;96301
5539;18.372;100881
5540;18.375;104199
5541;18.378;102615
5542;18.381;103453
5543;18.385;103667
5544;18.388;107110
5545;18.391;111339
5546;18.395;105359
5547;18.398;105878
5548;18.401;94757
5549;18.405;101052
5550;18.408;91292
5551;18.411;97373
5552;18.415;98316
5553;18.418;103838
5554;18.421;102167
5555;18.424;99435
5556;18.428;105475
5557;18.431;98816
5558;18.434;103407
5559;18.438;101579
5560;18.441;102804
5561;18.444;105736
5562;18.448;101004
5563;18.451;105855
5564;18.454;105464
5565;18.458;98975
5566;18.461;98603
5567;18.464;109764
5568;18.467;97749
5569;18.471;110070
5570;18.474;98615
5571;18.477;107644
5572;18.481;97742
5573;18.484;101979
5574;18.487;104921
5575;18.491;111799
5576;18.494;109840
5577;18.497;100535
5578;18.500;102696
5579;18.504;98378
5580;18.507;110432
5581;18.510;103298
5582;18.514;94698
5583;18.517;103089
5584;18.521;95680
5585;18.524;103705
5586;18.527;107396
5587;18.531;102431
5588;18.534;93435
5589;18.537;90408
5590;18.540;94328
5591;18.544;99802
5592;18.547;102671
5593;18.550;101847
5594;18.554;94691
5595;18.557;97235
5596;18.560;95800
5597;18.564;105996
5598;18.567;105407
5599;18.570;100110
5600;18.574;94772
5601;18.577;98264
5602;18.580;95078
5603;18.583;97349
5604;18.587;94735
5605;18.590;93648
5606;18.593;100077
5607;18.597;100824
5608;18.600;97435
5609;18.603;89185
5610;18.607;91899
5611;18.610;97229
5612;18.613;103472
5613;18.616;91422
5614;18.620;102303
5615;18.623;92832
5616;18.626;89866
5617;18.630;91489
5618;18.633;98807
5619;18.636;95725
5620;18.640;102710
5621;18.643;92072
5622;18.646;99908
5623;18.650;98523
5624;18.653;96220
5625;18.656;92764
5626;18.659;99764
5627;18.663;98518
5628;18.666;94516
5629;18.669;96794
5630;18.673;107470
5631;18.676;96959
5632;18.679;97400
5633;18.683;95716
5634;18.686;106689
5635;18.689;101647
5636;18.693;96996
5637;18.696;96260
5638;18.699;100794
5639;18.702;95944
5640;18.706;92461
5641;18.709;92377
5642;18.712;99507
5643;18.716;95497
5644;18.719;105650
5645;18.722;100248
5646;18.726;97965
5647;18.729;90468
5648;18.732;92254
5649;18.735;95966
5650;18.739;99429
5651;18.742;94524
5652;18.745;101309
5653;18.749;100111
5654;18.752;97246
5655;18.755;98519
5656;18.759;99127
5657;18.762;102926
5658;18.766;100844
5659;18.769;103180
5660;18.772;101715
5661;18.775;97493
5662;18.779;96805
5663;18.782;94474
5664;18.785;103893
5665;18.789;98384
5666;18.792;86154
5667;18.795;102488
5668;18.799;105030
5669;18.802;102251
5670;18.805;99590
5671;18.809;104867
5672;18.812;99063
5673;18.815;116875
5674;18.818;105526
5675;18.822;115107
5676;18.825;115881
5677;18.828;116457
5678;18.832;124506
5679;18.835;139883
5680;18.838;133786
5681;18.842;136098
5682;18.845;147908
5683;18.848;155026
5684;18.852;175583
5685;18.855;175342
5686;18.858;198263
5687;18.861;187281
5688;18.865;215048
5689;18.868;237574
5690;18.871;266542
5691;18.875;272807
5692;18.878;292881
5693;18.881;335256
5694;18.885;370793
5695;18.888;383807
5696;18.891;432393
5697;18.894;468387
5698;18.898;511082
5699;18.901;557673
5700;18.904;621536
5701;18.908;711747
5702;18.911;743219
5703;18.914;821458
5704;18.918;885661
5705;18.921;991599
5706;18.924;1048016
5707;18.928;1169112
5708;18.931;1192355
5709;18.934;1302653
5710;18.937;1388759
5711;18.941;1550025
5712;18.944;1597347
5713;18.947;1744997
5714;18.951;1832730
5715;18.954;1973348
5716;18.957;1992577
5717;18.961;2201829
5718;18.964;2270454
5719;18.967;2308810
5720;18.970;2576537
5721;18.974;2620066
5722;18.977;2665746
5723;18.980;2717650
5724;18.984;2871685
5725;18.987;2999777
5726;18.990;3088777
5727;18.994;3213588
5728;18.997;3218004
5729;19.000;3231973
5730;19.004;3316445
5731;19.007;3364985
5732;19.010;3415497
5733;19.014;3549224
5734;19.017;3773479
5735;19.020;3711408
5736;19.024;3711172
5737;19.027;3822455
5738;19.030;3733973
5739;19.034;3765291
5740;19.037;3796502
5741;19.040;3685382
5742;19.044;3837735
5743;19.047;3701306
5744;19.050;3847795
5745;19.053;3791777
5746;19.057;3731620
5747;19.060;3621422
5748;19.063;3634987
5749;19.067;3655432
5750;19.070;3644047
5751;19.073;3504995
5752;19.077;3451494
5753;19.080;3475547
5754;19.083;3349355
5755;19.087;3346947
5756;19.090;3104916
5757;19.093;3130862
5758;19.096;2956470
5759;19.100;2974141
5760;19.103;2832572
5761;19.106;2659033
5762;19.110;2600499
5763;19.113;2474463
5764;19.116;2397159
5765;19.120;2213966
5766;19.123;2090509
5767;19.126;2063972
5768;19.129;1884004
5769;19.133;1823918
5770;19.136;1743839
5771;19.139;1618291
5772;19.143;1468569
5773;19.146;1393741
5774;19.149;1288172
5775;19.153;1227588
5776;19.156;1123790
5777;19.159;1011087
5778;19.163;982653
5779;19.166;866151
5780;19.169;810375
5781;19.172;757714
5782;19.176;693065
5783;19.179;616292
5784;19.182;570336
5785;19.186;535881
5786;19.189;499239
5787;19.192;468383
5788;19.196;434945
5789;19.199;389971
5790;19.202;386246
5791;19.205;356519
5792;19.209;318901
5793;19.212;311883
5794;19.215;304241
5795;19.219;283846
5796;19.222;263737
5797;19.225;259520
5798;19.229;230124
5799;19.232;225474
5800;19.235;225003
5801;19.239;202074
5802;19.242;198790
5803;19.245;193204
5804;19.248;199264
5805;19.252;178326
5806;19.255;190577
5807;19.258;176052
5808;19.262;165816
5809;19.265;170754
5810;19.269;153984
5811;19.272;152461
5812;19.275;162335
5813;19.279;155081
5814;19.282;158899
5815;19.285;152658
5816;19.288;159830
5817;19.292;152002
5818;19.295;151978
5819;19.298;152069
5820;19.302;152425
5821;19.305;150036
5822;19.308;150061
5823;19.312;150410
5824;19.315;146752
5825;19.318;146500
5826;19.322;131284
5827;19.325;134229
5828;19.328;145279
5829;19.331;138210
5830;19.335;135408
5831;19.338;129931
5832;19.341;143795
5833;19.345;139908
5834;19.348;140569
5835;19.351;139885
5836;19.355;131832
5837;19.358;134997
5838;19.361;141998
5839;19.364;130037
5840;19.368;124859
5841;19.371;129471
5842;19.374;126845
5843;19.378;131364
5844;19.381;130745
5845;19.384;131191
5846;19.388;120390
5847;19.391;120717
5848;19.394;124610
5849;19.398;121293
5850;19.401;117800
5851;19.404;122561
5852;19.407;116910
5853;19.411;116625
5854;19.414;115230
5855;19.417;130382
5856;19.421;116202
5857;19.424;119951
5858;19.427;125801
5859;19.431;118827
5860;19.434;118922
5861;19.437;116274
5862;19.440;115077
5863;19.444;123876
5864;19.447;121486
5865;19.450;116291
5866;19.454;109672
5867;19.457;113981
5868;19.460;119829
5869;19.464;113434
5870;19.467;114482
5871;19.470;104553
5872;19.474;109940
5873;19.477;112484
5874;19.480;109309
5875;19.483;108932
5876;19.487;111575
5877;19.490;115882
5878;19.493;108357
5879;19.497;118602
5880;19.500;109201
5881;19.503;108241
5882;19.507;109889
5883;19.510;105478
5884;19.514;107666
5885;19.517;109228
5886;19.520;105979
5887;19.523;113377
5888;19.527;109438
5889;19.530;115652
5890;19.533;114063
5891;19.537;113511
5892;19.540;110327
5893;19.543;119371
5894;19.547;106262
5895;19.550;106755
5896;19.553;101802
5897;19.557;105628
5898;19.560;113914
5899;19.563;106038
5900;19.566;103556
5901;19.570;112484
5902;19.573;116877
5903;19.576;107857
5904;19.580;105268
5905;19.583;112723
5906;19.586;109450
5907;19.590;99802
5908;19.593;110307
5909;19.596;102217
5910;19.599;101322
5911;19.603;108902
5912;19.606;95228
5913;19.609;113922
5914;19.613;107358
5915;19.616;113022
5916;19.619;106993
5917;19.623;103822
5918;19.626;104963
5919;19.629;109370
5920;19.633;109513
5921;19.636;103980
5922;19.639;109408
5923;19.642;99131
5924;19.646;104158
5925;19.649;106659
5926;19.652;103768
5927;19.656;100442
5928;19.659;108709
5929;19.662;114485
5930;19.666;112870
5931;19.669;103515
5932;19.672;102363
5933;19.676;110804
5934;19.679;107808
5935;19.682;102576
5936;19.685;106468
5937;19.689;107868
5938;19.692;109819
5939;19.695;99566
5940;19.699;104484
5941;19.702;114010
5942;19.705;104305
5943;19.709;110245
5944;19.712;99762
5945;19.715;92354
5946;19.718;94366
5947;19.722;103454
5948;19.725;108179
5949;19.728;100646
5950;19.732;103256
5951;19.735;108409
5952;19.738;105571
5953;19.742;104182
5954;19.745;106863
5955;19.748;105346
5956;19.752;107290
5957;19.755;107834
5958;19.758;104445
5959;19.762;105692
5960;19.765;114953
5961;19.768;94309
5962;19.772;106900
5963;19.775;109342
5964;19.778;105158
5965;19.782;107882
5966;19.785;104777
5967;19.788;104187
5968;19.792;113343
5969;19.795;101850
5970;19.798;101577
5971;19.801;111153
5972;19.805;109688
5973;19.808;104284
5974;19.811;109371
5975;19.815;110421
5976;19.818;97217
5977;19.821;99093
5978;19.825;108968
5979;19.828;105317
5980;19.831;104734
5981;19.834;103178
5982;19.838;105507
5983;19.841;102791
5984;19.844;110778
5985;19.848;96988
5986;19.851;102067
5987;19.854;104028
5988;19.858;98500
5989;19.861;106733
5990;19.864;104240
5991;19.868;99459
5992;19.871;99911
5993;19.874;103893
5994;19.877;101202
5995;19.881;110796
5996;19.884;100256
5997;19.887;101409
5998;19.891;109785
5999;19.894;97059
6000;19.897;112145
6001;19.901;101256
6002;19.904;110964
6003;19.907;100775
6004;19.911;102192
6005;19.914;104863
6006;19.917;109898
6007;19.920;101796
6008;19.924;101153
6009;19.927;104684
6010;19.930;103150
6011;19.934;99758
6012;19.937;117022
6013;19.940;101631
6014;19.944;105497
6015;19.947;99325
6016;19.950;104423
6017;19.953;112977
6018;19.957;106676
6019;19.960;106905
6020;19.963;108407
6021;19.967;108958
6022;19.970;103564
6023;19.973;106019
6024;19.977;98342
6025;19.980;95081
6026;19.983;102432
6027;19.987;119941
6028;19.990;100477
6029;19.993;97250
6030;19.996;97034
6031;20.000;92178
6032;20.003;99705
6033;20.006;101995
6034;20.010;89876
6035;20.013;108604
6036;20.017;96395
6037;20.020;102686
6038;20.023;91492
6039;20.027;93739
6040;20.030;87512
6041;20.033;98249
6042;20.036;103024
6043;20.040;109995
6044;20.043;100186
6045;20.046;98766
6046;20.050;99004
6047;20.053;103676
6048;20.056;103555
6049;20.060;103063
6050;20.063;98832
6051;20.066;93255
6052;20.069;96872
6053;20.073;91417
6054;20.076;97070
6055;20.079;99627
6056;20.083;103349
6057;20.086;101264
6058;20.089;101757
6059;20.093;103517
6060;20.096;100309
6061;20.099;108627
6062;20.103;99979
6063;20.106;101976
6064;20.109;105273
6065;20.112;109006
6066;20.116;98705
6067;20.119;104931
6068;20.122;93769
6069;20.126;108723
6070;20.129;99151
6071;20.132;104674
6072;20.136;96944
6073;20.139;106764
6074;20.142;95906
6075;20.146;98001
6076;20.149;107470
6077;20.152;103554
6078;20.155;97557
6079;20.159;99545
6080;20.162;101646
6081;20.165;102684
6082;20.169;100019
6083;20.172;101926
6084;20.175;100425
6085;20.179;98441
6086;20.182;99683
6087;20.185;107302
6088;20.188;105303
6089;20.192;106999
6090;20.195;99369
6091;20.198;101385
6092;20.202;107339
6093;20.205;100450
6094;20.208;106013
6095;20.212;104534
6096;20.215;108888
6097;20.218;104812
6098;20.222;110731
6099;20.225;106392
6100;20.228;105327
6101;20.231;106237
6102;20.235;114906
6103;20.238;103608
6104;20.241;115548
6105;20.245;110692
6106;20.248;105021
6107;20.251;117118
6108;20.255;104190
6109;20.258;114813
6110;20.262;120957
6111;20.265;115947
6112;20.268;128750
6113;20.271;122494
6114;20.275;119865
6115;20.278;118856
6116;20.281;125536
6117;20.285;128662
6118;20.288;126678
6119;20.291;124765
6120;20.295;117928
6121;20.298;125266
6122;20.301;141146
6123;20.305;136813
6124;20.308;129882
6125;20.311;133369
6126;20.314;131930
6127;20.318;136067
6128;20.321;138180
6129;20.324;128248
6130;20.328;138607
6131;20.331;136088
6132;20.334;132399
6133;20.338;142093
6134;20.341;141614
6135;20.344;143126
6136;20.347;144862
6137;20.351;131960
6138;20.354;137368
6139;20.357;136729
6140;20.361;141014
6141;20.364;128835
6142;20.367;136279
6143;20.371;142941
6144;20.374;125017
6145;20.377;133427
6146;20.381;123000
6147;20.384;129369
6148;20.387;126053
6149;20.390;127954
6150;20.394;121297
6151;20.397;122973
6152;20.400;118101
6153;20.404;122830
6154;20.407;124608
6155;20.410;115971
6156;20.414;117409
6157;20.417;120446
6158;20.420;119894
6159;20.423;122988
6160;20.427;111303
6161;20.430;114520
6162;20.433;117724
6163;20.437;106095
6164;20.440;113598
6165;20.443;113751
6166;20.447;123068
6167;20.450;98820
6168;20.453;108955
6169;20.457;118104
6170;20.460;109776
6171;20.463;114250
6172;20.466;107502
6173;20.470;110539
6174;20.473;107961
6175;20.476;113673
6176;20.480;104416
6177;20.483;94314
6178;20.486;96224
6179;20.490;110212
6180;20.493;106271
6181;20.496;114070
6182;20.500;90391
6183;20.503;99086
6184;20.506;109414
6185;20.509;95309
6186;20.513;108218
6187;20.516;112603
6188;20.520;105920
6189;20.523;107249
6190;20.526;108227
6191;20.530;103921
6192;20.533;110829
6193;20.536;104816
6194;20.540;109164
6195;20.543;102818
6196;20.546;100985
6197;20.549;100565
6198;20.553;98764
6199;20.556;113243
6200;20.559;111401
6201;20.563;103124
6202;20.566;105478
6203;20.569;103531
6204;20.573;104215
6205;20.576;103255
6206;20.579;103263
6207;20.582;102529
6208;20.586;101544
6209;20.589;111531
6210;20.592;104837
6211;20.596;110914
6212;20.599;109698
6213;20.602;99582
6214;20.606;110539
6215;20.609;102308
6216;20.612;101559
6217;20.616;100282
6218;20.619;106634
6219;20.622;98583
6220;20.625;110926
6221;20.629;101411
6222;20.632;106366
6223;20.635;107731
6224;20.639;104882
6225;20.642;100248
6226;20.645;97495
6227;20.649;100200
6228;20.652;111558
6229;20.655;98819
6230;20.658;106171
6231;20.662;104481
6232;20.665;93829
6233;20.668;96903
6234;20.672;103551
6235;20.675;103285
6236;20.678;101265
6237;20.682;97383
6238;20.685;103911
6239;20.688;114635
6240;20.692;100883
6241;20.695;96687
6242;20.698;108201
6243;20.701;95092
6244;20.705;112311
6245;20.708;103972
6246;20.711;106279
6247;20.715;107567
6248;20.718;114027
6249;20.721;103051
6250;20.725;100119
6251;20.728;100749
6252;20.731;108323
6253;20.735;96089
6254;20.738;104343
6255;20.741;113405
6256;20.744;99379
6257;20.748;103439
6258;20.751;102511
6259;20.754;102226
6260;20.758;99645
6261;20.761;109261
6262;20.765;108026
6263;20.768;100923
6264;20.771;96624
6265;20.775;107247
6266;20.778;99824
6267;20.781;99080
6268;20.784;98677
6269;20.788;97538
6270;20.791;103158
6271;20.794;94540
6272;20.798;102612
6273;20.801;107492
6274;20.804;98027
6275;20.808;93175
6276;20.811;94091
6277;20.814;105801
6278;20.817;97818
6279;20.821;102704
6280;20.824;95050
6281;20.827;100340
6282;20.831;109249
6283;20.834;97410
6284;20.837;103882
6285;20.841;102444
6286;20.844;95129
6287;20.847;100796
6288;20.851;99342
6289;20.854;98853
6290;20.857;101114
6291;20.860;110111
6292;20.864;102958
6293;20.867;100101
6294;20.870;106956
6295;20.874;94742
6296;20.877;106325
6297;20.880;95829
6298;20.884;100755
6299;20.887;104834
6300;20.890;109845
6301;20.894;103556
6302;20.897;105496
6303;20.900;106614
6304;20.903;103484
6305;20.907;106023
6306;20.910;101423
6307;20.913;95125
6308;20.917;103459
6309;20.920;110979
6310;20.923;104408
6311;20.927;103670
6312;20.930;102439
6313;20.933;97126
6314;20.936;109589
6315;20.940;107714
6316;20.943;104965
6317;20.946;102132
6318;20.950;103738
6319;20.953;101289
6320;20.956;104159
6321;20.960;105059
6322;20.963;110613
6323;20.966;99873
6324;20.970;113549
6325;20.973;100989
6326;20.976;105118
6327;20.979;107107
6328;20.983;106965
6329;20.986;104735
6330;20.989;105041
6331;20.993;113229
6332;20.996;106413
6333;20.999;97163
6334;21.003;104578
6335;21.006;104677
6336;21.009;106102
6337;21.013;108443
6338;21.016;113344
6339;21.019;104884
6340;21.023;108368
6341;21.026;97399
6342;21.029;109010
6343;21.033;106478
6344;21.036;108354
6345;21.039;96193
6346;21.043;105687
6347;21.046;108529
6348;21.049;103165
6349;21.052;102155
6350;21.056;99795
6351;21.059;108126
6352;21.062;108780
6353;21.066;102869
6354;21.069;103313
6355;21.072;100415
6356;21.076;98418
6357;21.079;102734
6358;21.082;102896
6359;21.086;106722
6360;21.089;92920
6361;21.092;110423
6362;21.095;103533
6363;21.099;103635
6364;21.102;108804
6365;21.105;99605
6366;21.109;111324
6367;21.112;107695
6368;21.115;108225
6369;21.119;105296
6370;21.122;108499
6371;21.125;107354
6372;21.129;100788
6373;21.132;107878
6374;21.135;101582
6375;21.138;111749
6376;21.142;106329
6377;21.145;106955
6378;21.148;115195
6379;21.152;113560
6380;21.155;108634
6381;21.158;107540
6382;21.162;118574
6383;21.165;113851
6384;21.168;112743
6385;21.171;108930
6386;21.175;104479
6387;21.178;121003
6388;21.181;114968
6389;21.185;121099
6390;21.188;126611
6391;21.191;108614
6392;21.195;110304
6393;21.198;125134
6394;21.201;114894
6395;21.205;107636
6396;21.208;129460
6397;21.211;110335
6398;21.214;124156
6399;21.218;121408
6400;21.221;128857
6401;21.224;127697
6402;21.228;120234
6403;21.231;130392
6404;21.234;124600
6405;21.238;114896
6406;21.241;121389
6407;21.244;123292
6408;21.247;110582
6409;21.251;124870
6410;21.254;120137
6411;21.257;118133
6412;21.261;109615
6413;21.264;103957
6414;21.268;126210
6415;21.271;114259
6416;21.274;112656
6417;21.278;112722
6418;21.281;109318
6419;21.284;107649
6420;21.287;113865
6421;21.291;101417
6422;21.294;115184
6423;21.297;105667
6424;21.301;102159
6425;21.304;105132
6426;21.307;107873
6427;21.311;106650
6428;21.314;109291
6429;21.317;106531
6430;21.321;104601
6431;21.324;103833
6432;21.327;101407
6433;21.330;107607
6434;21.334;95477
6435;21.337;99643
6436;21.340;111409
6437;21.344;103966
6438;21.347;99613
6439;21.350;105348
6440;21.354;102386
6441;21.357;103939
6442;21.360;99353
6443;21.364;97856
6444;21.367;91442
6445;21.370;96377
6446;21.373;92285
6447;21.377;100201
6448;21.380;99743
6449;21.383;96943
6450;21.387;108181
6451;21.390;95949
6452;21.393;94858
6453;21.397;92890
6454;21.400;107331
6455;21.403;89075
6456;21.406;94637
6457;21.410;95153
6458;21.413;93757
6459;21.416;98485
6460;21.420;104820
6461;21.423;101122
6462;21.426;102063
6463;21.430;97641
6464;21.433;91495
6465;21.436;91664
6466;21.440;97519
6467;21.443;99962
6468;21.446;95363
6469;21.449;102906
6470;21.453;101469
6471;21.456;106126
6472;21.459;91835
6473;21.463;92539
6474;21.466;95265
6475;21.469;95408
6476;21.473;99623
6477;21.476;93797
6478;21.479;96426
6479;21.483;94237
6480;21.486;96813
6481;21.489;99277
6482;21.492;94958
6483;21.496;90877
6484;21.499;104599
6485;21.502;99931
6486;21.506;101920
6487;21.509;90401
6488;21.513;106325
6489;21.516;103786
6490;21.519;86019
6491;21.522;91657
6492;21.526;95627
6493;21.529;89907
6494;21.532;92729
6495;21.536;98074
6496;21.539;90813
6497;21.542;98620
6498;21.546;100616
6499;21.549;97526
6500;21.552;97357
6501;21.556;93789
6502;21.559;97019
6503;21.562;108968
6504;21.565;92629
6505;21.569;88329
6506;21.572;103274
6507;21.575;96824
6508;21.579;94209
6509;21.582;98388
6510;21.585;98647
6511;21.589;105289
6512;21.592;94696
6513;21.595;109100
6514;21.599;100399
6515;21.602;90851
6516;21.605;102012
6517;21.608;93112
6518;21.612;99432
6519;21.615;97626
6520;21.618;89722
6521;21.622;94047
6522;21.625;98196
6523;21.628;89866
6524;21.632;87053
6525;21.635;96124
6526;21.638;96711
6527;21.641;95338
6528;21.645;92856
6529;21.648;96454
6530;21.651;89532
6531;21.655;97548
6532;21.658;102807
6533;21.661;98579
6534;21.665;86970
6535;21.668;101811
6536;21.671;84892
6537;21.675;98776
6538;21.678;100637
6539;21.681;98193
6540;21.684;97568
6541;21.688;91282
6542;21.691;96347
6543;21.694;96790
6544;21.698;99469
6545;21.701;94733
6546;21.704;97268
6547;21.708;89253
6548;21.711;95230
6549;21.714;91598
6550;21.718;101832
6551;21.721;98168
6552;21.724;99854
6553;21.727;97805
6554;21.731;87779
6555;21.734;98186
6556;21.737;91697
6557;21.741;98688
6558;21.744;97919
6559;21.747;93256
6560;21.751;86410
6561;21.754;95596
6562;21.757;95974
6563;21.760;95428
6564;21.764;88229
6565;21.768;102654
6566;21.771;96869
6567;21.774;95576
6568;21.778;99485
6569;21.781;97047
6570;21.784;88376
6571;21.787;100754
6572;21.791;101303
6573;21.794;91903
6574;21.797;92166
6575;21.801;90646
6576;21.804;92559
6577;21.807;91497
6578;21.811;90526
6579;21.814;99132
6580;21.817;99435
6581;21.820;96508
6582;21.824;95760
6583;21.827;103807
6584;21.830;91999
6585;21.834;103811
6586;21.837;99493
6587;21.840;89223
6588;21.844;96507
6589;21.847;95287
6590;21.850;89998
6591;21.854;91669
6592;21.857;99629
6593;21.860;92536
6594;21.863;94756
6595;21.867;98425
6596;21.870;95697
6597;21.873;98869
6598;21.877;104627
6599;21.880;93004
6600;21.883;89647
6601;21.887;97364
6602;21.890;98863
6603;21.893;95466
6604;21.896;93029
6605;21.900;94530
6606;21.903;95944
6607;21.906;107157
6608;21.910;94530
6609;21.913;101574
6610;21.916;91040
6611;21.920;100336
6612;21.923;100451
6613;21.926;90010
6614;21.930;91350
6615;21.933;91785
6616;21.936;95454
6617;21.939;92758
6618;21.943;97771
6619;21.946;102750
6620;21.949;100849
6621;21.953;102483
6622;21.956;96405
6623;21.959;109600
6624;21.963;99315
6625;21.966;101344
6626;21.969;97664
6627;21.973;99031
6628;21.976;93591
6629;21.979;97594
6630;21.982;95912
6631;21.986;98187
6632;21.989;99547
6633;21.992;96726
6634;21.996;106361
6635;21.999;102671
6636;22.002;101594
6637;22.006;96142
6638;22.009;96384
6639;22.013;97658
6640;22.016;103668
6641;22.019;106462
6642;22.022;90012
6643;22.026;105561
6644;22.029;104208
6645;22.032;101281
6646;22.036;108084
6647;22.039;104165
6648;22.042;94863
6649;22.046;97056
6650;22.049;106854
6651;22.052;106383
6652;22.055;99229
6653;22.059;105724
6654;22.062;96027
6655;22.065;97472
6656;22.069;102628
6657;22.072;97438
6658;22.075;103181
6659;22.079;104539
6660;22.082;102131
6661;22.085;113293
6662;22.089;95597
6663;22.092;94240
6664;22.095;98288
6665;22.098;99382
6666;22.102;97497
6667;22.105;93778
6668;22.108;103651
6669;22.112;102239
6670;22.115;101036
6671;22.118;98599
6672;22.122;102012
6673;22.125;100681
6674;22.128;88633
6675;22.131;97118
6676;22.135;105106
6677;22.138;96587
6678;22.141;95328
6679;22.145;95383
6680;22.148;94083
6681;22.151;94831
6682;22.155;98247
6683;22.158;95658
6684;22.161;105832
6685;22.165;96787
6686;22.168;91422
6687;22.171;95333
6688;22.174;97813
6689;22.178;97240
6690;22.181;95773
6691;22.184;100251
6692;22.188;104616
6693;22.191;98753
6694;22.194;94624
6695;22.198;92011
6696;22.201;98340
6697;22.204;90532
6698;22.208;90972
6699;22.211;98433
6700;22.214;89485
6701;22.217;102256
6702;22.221;93703
6703;22.224;104579
6704;22.227;94029
6705;22.231;98156
6706;22.234;103250
6707;22.237;103914
6708;22.241;96132
6709;22.244;95632
6710;22.247;95379
6711;22.250;88905
6712;22.254;95558
6713;22.257;92465
6714;22.261;102993
6715;22.264;98314
6716;22.267;100607
6717;22.271;93695
6718;22.274;89113
6719;22.277;96263
6720;22.281;103151
6721;22.284;90127
6722;22.287;96869
6723;22.290;106252
6724;22.294;98563
6725;22.297;89676
6726;22.300;94065
6727;22.304;92370
6728;22.307;100125
6729;22.310;103403
6730;22.314;103435
6731;22.317;109003
6732;22.320;98718
6733;22.324;96377
6734;22.327;95935
6735;22.330;103299
6736;22.333;104527
6737;22.337;99706
6738;22.340;103456
6739;22.343;90818
6740;22.347;98611
6741;22.350;103722
6742;22.353;109285
6743;22.357;112542
6744;22.360;95806
6745;22.363;101982
6746;22.367;105933
6747;22.370;98793
6748;22.373;107954
6749;22.376;103280
6750;22.380;103277
6751;22.383;96135
6752;22.386;101489
6753;22.390;107057
6754;22.393;100541
6755;22.396;104462
6756;22.400;110767
6757;22.403;110535
6758;22.406;112288
6759;22.409;111039
6760;22.413;97756
6761;22.416;98161
6762;22.419;104845
6763;22.423;107159
6764;22.426;108076
6765;22.429;110102
6766;22.433;105516
6767;22.436;97694
6768;22.439;102771
6769;22.443;104573
6770;22.446;102201
6771;22.449;99043
6772;22.452;102493
6773;22.456;114616
6774;22.459;110546
6775;22.462;108160
6776;22.466;109804
6777;22.469;103689
6778;22.472;107006
6779;22.476;108546
6780;22.479;95321
6781;22.482;106023
6782;22.486;101988
6783;22.489;104006
6784;22.492;101137
6785;22.495;106011
6786;22.499;98531
6787;22.502;99470
6788;22.505;101595
6789;22.509;94681
6790;22.512;98678
6791;22.516;99891
6792;22.519;101713
6793;22.522;98495
6794;22.526;97857
6795;22.529;108333
6796;22.532;98024
6797;22.535;101782
6798;22.539;103566
6799;22.542;104848
6800;22.545;102803
6801;22.549;94711
6802;22.552;111450
6803;22.555;92337
6804;22.559;107003
6805;22.562;108125
6806;22.565;98641
6807;22.568;97020
6808;22.572;105527
6809;22.575;96693
6810;22.578;100250
6811;22.582;102813
6812;22.585;101858
6813;22.588;94753
6814;22.592;97871
6815;22.595;101634
6816;22.598;100782
6817;22.602;94797
6818;22.605;94563
6819;22.608;101916
6820;22.611;92939
6821;22.615;100848
6822;22.618;104467
6823;22.621;100977
6824;22.625;102239
6825;22.628;90267
6826;22.631;97704
6827;22.635;98648
6828;22.638;103860
6829;22.641;104324
6830;22.644;97536
6831;22.648;96004
6832;22.651;116702
6833;22.654;92222
6834;22.658;101729
6835;22.661;96968
6836;22.664;110145
6837;22.668;101170
6838;22.671;100437
6839;22.674;107304
6840;22.678;98045
6841;22.681;103930
6842;22.684;98509
6843;22.687;96461
6844;22.691;102191
6845;22.694;106382
6846;22.697;101262
6847;22.701;92721
6848;22.704;95432
6849;22.707;101768
6850;22.711;99215
6851;22.714;104041
6852;22.717;100347
6853;22.721;97193
6854;22.724;105176
6855;22.727;102360
6856;22.730;100373
6857;22.734;94023
6858;22.737;92072
6859;22.740;93740
6860;22.744;95693
6861;22.747;101004
6862;22.750;101580
6863;22.754;103338
6864;22.757;95131
6865;22.760;107492
6866;22.764;102562
6867;22.767;94484
6868;22.770;93479
6869;22.774;99520
6870;22.777;100225
6871;22.780;105822
6872;22.784;110429
6873;22.787;97836
6874;22.790;95117
6875;22.794;104802
6876;22.797;102556
6877;22.800;101957
6878;22.803;104096
6879;22.807;103896
6880;22.810;107630
6881;22.813;102494
6882;22.817;100281
6883;22.820;94054
6884;22.823;107159
6885;22.827;106635
6886;22.830;102872
6887;22.833;105354
6888;22.837;99635
6889;22.840;96978
6890;22.843;104528
6891;22.846;106489
6892;22.850;100565
6893;22.853;104889
6894;22.856;95341
6895;22.860;110322
6896;22.863;100947
6897;22.866;106098
6898;22.870;105678
6899;22.873;111105
6900;22.876;109249
6901;22.879;109774
6902;22.883;103066
6903;22.886;100456
6904;22.889;106457
6905;22.893;106237
6906;22.896;102387
6907;22.899;97136
6908;22.903;106694
6909;22.906;98993
6910;22.909;106011
6911;22.913;107100
6912;22.916;107262
6913;22.919;96742
6914;22.922;86182
6915;22.926;111759
6916;22.929;98224
6917;22.932;114065
6918;22.936;94219
6919;22.939;103501
6920;22.942;108221
6921;22.946;102136
6922;22.949;105319
6923;22.952;108984
6924;22.956;110439
6925;22.959;104360
6926;22.962;102150
6927;22.965;99619
6928;22.969;108072
6929;22.972;99080
6930;22.975;103315
6931;22.979;99909
6932;22.982;99661
6933;22.985;100027
6934;22.989;105542
6935;22.992;102804
6936;22.995;97349
6937;22.998;98290
6938;23.002;103419
6939;23.005;101572
6940;23.008;97994
6941;23.012;105677
6942;23.015;93326
6943;23.019;101991
6944;23.022;102859
6945;23.025;96514
6946;23.029;104803
6947;23.032;106813
6948;23.035;100944
6949;23.038;101938
6950;23.042;104774
6951;23.045;91171
6952;23.048;95782
6953;23.052;96162
6954;23.055;102750
6955;23.058;98935
6956;23.062;99649
6957;23.065;103253
6958;23.068;96817
6959;23.072;102864
6960;23.075;102901
6961;23.078;95858
6962;23.081;99205
6963;23.085;108251
6964;23.088;100534
6965;23.091;98599
6966;23.095;100683
6967;23.098;111990
6968;23.101;104317
6969;23.105;106352
6970;23.108;104217
6971;23.111;102942
6972;23.115;104163
6973;23.118;103617
6974;23.121;95048
6975;23.124;97393
6976;23.128;95657
6977;23.131;93487
6978;23.134;95103
6979;23.138;104495
6980;23.141;104301
6981;23.144;100487
6982;23.148;94836
6983;23.151;98611
6984;23.154;102771
6985;23.157;92596
6986;23.161;96171
6987;23.164;94693
6988;23.167;96842
6989;23.171;101312
6990;23.174;107976
6991;23.177;93221
6992;23.181;91514
6993;23.184;101854
6994;23.187;98560
6995;23.191;106731
6996;23.194;95171
6997;23.197;96277
6998;23.200;99541
6999;23.204;103719
7000;23.207;97171
7001;23.210;98333
7002;23.214;94316
7003;23.217;97998
7004;23.220;95612
7005;23.224;91464
7006;23.227;98600
7007;23.230;97002
7008;23.233;102952
7009;23.237;100627
7010;23.240;104007
7011;23.243;98448
7012;23.247;107459
7013;23.250;92543
7014;23.253;98878
7015;23.257;103215
7016;23.260;97670
7017;23.264;98393
7018;23.267;105043
7019;23.270;99871
7020;23.273;99267
7021;23.277;100177
7022;23.280;101751
7023;23.283;99156
7024;23.287;106722
7025;23.290;108883
7026;23.293;110704
7027;23.297;113050
7028;23.300;108243
7029;23.303;107125
7030;23.307;101880
7031;23.310;99931
7032;23.313;97430
7033;23.316;103427
7034;23.320;106250
7035;23.323;101491
7036;23.326;100804
7037;23.330;103141
7038;23.333;104274
7039;23.336;109568
7040;23.340;96394
7041;23.343;97690
7042;23.346;102205
7043;23.350;104794
7044;23.353;96687
7045;23.356;104492
7046;23.359;102355
7047;23.363;104350
7048;23.366;97855
7049;23.369;91280
7050;23.373;96949
7051;23.376;104479
7052;23.379;92736
7053;23.383;103795
7054;23.386;102046
7055;23.389;104841
7056;23.392;95800
7057;23.396;106623
7058;23.399;101807
7059;23.402;104600
7060;23.406;99801
7061;23.409;90339
7062;23.412;97948
7063;23.416;95733
7064;23.419;93372
7065;23.422;108068
7066;23.426;90534
7067;23.429;93477
7068;23.432;92413
7069;23.435;94021
7070;23.439;93576
7071;23.442;94490
7072;23.445;93708
7073;23.449;96525
7074;23.452;99070
7075;23.455;95780
7076;23.459;96355
7077;23.462;112313
7078;23.465;97701
7079;23.468;104688
7080;23.472;98033
7081;23.475;106870
7082;23.478;104320
7083;23.482;100579
7084;23.485;94534
7085;23.488;95990
7086;23.492;92010
7087;23.495;103633
7088;23.498;95816
7089;23.502;94369
7090;23.505;99738
7091;23.508;89595
7092;23.512;100179
7093;23.515;89769
7094;23.518;95969
7095;23.522;89900
7096;23.525;97477
7097;23.528;109639
7098;23.532;95367
7099;23.535;93473
7100;23.538;102233
7101;23.542;106276
7102;23.545;101622
7103;23.548;105718
7104;23.551;97669
7105;23.555;97887
7106;23.558;104117
7107;23.561;99443
7108;23.565;96328
7109;23.568;100824
7110;23.571;99708
7111;23.575;103434
7112;23.578;92540
7113;23.581;101899
7114;23.585;99150
7115;23.588;103429
7116;23.591;102631
7117;23.594;94582
7118;23.598;93285
7119;23.601;100190
7120;23.604;103450
7121;23.608;93648
7122;23.611;96775
7123;23.614;95053
7124;23.618;106921
7125;23.621;101614
7126;23.624;105388
7127;23.627;106671
7128;23.631;98515
7129;23.634;93878
7130;23.637;96295
7131;23.641;101841
7132;23.644;102247
7133;23.647;96483
7134;23.651;99383
7135;23.654;107585
7136;23.657;107253
7137;23.661;103806
7138;23.664;105555
7139;23.667;94619
7140;23.670;103711
7141;23.674;94256
7142;23.677;96686
7143;23.680;99279
7144;23.684;104106
7145;23.687;97528
7146;23.690;109512
7147;23.694;104528
7148;23.697;102058
7149;23.700;102078
7150;23.704;102925
7151;23.707;93824
7152;23.710;97086
7153;23.713;92707
7154;23.717;98402
7155;23.720;103678
7156;23.723;106694
7157;23.727;99633
7158;23.730;99211
7159;23.733;105148
7160;23.737;90346
7161;23.740;96790
7162;23.743;102376
7163;23.746;98304
7164;23.750;90288
7165;23.753;98407
7166;23.756;103465
7167;23.760;106887
7168;23.763;98088
7169;23.767;95705
7170;23.770;95787
7171;23.773;97454
7172;23.777;95769
7173;23.780;105612
7174;23.783;98727
7175;23.786;98172
7176;23.790;102329
7177;23.793;99487
7178;23.796;100240
7179;23.800;97171
7180;23.803;104806
7181;23.806;98494
7182;23.810;99537
7183;23.813;104707
7184;23.816;105224
7185;23.820;95417
7186;23.823;109133
7187;23.826;103281
7188;23.829;108717
7189;23.833;110949
7190;23.836;118064
7191;23.839;114827
7192;23.843;101774
7193;23.846;113744
7194;23.849;106002
7195;23.853;112318
7196;23.856;113637
7197;23.859;124096
7198;23.862;122962
7199;23.866;115674
7200;23.869;112265
7201;23.872;112397
7202;23.876;118549
7203;23.879;120224
7204;23.882;112766
7205;23.886;121659
7206;23.889;129494
7207;23.892;114090
7208;23.896;116111
7209;23.899;124861
7210;23.902;122998
7211;23.905;118817
7212;23.909;127070
7213;23.912;112868
7214;23.915;117818
7215;23.919;115266
7216;23.922;122333
7217;23.925;117748
7218;23.929;127386
7219;23.932;129016
7220;23.935;133022
7221;23.939;120147
7222;23.942;116007
7223;23.945;123681
7224;23.948;121788
7225;23.952;130571
7226;23.955;127243
7227;23.958;117105
7228;23.962;121999
7229;23.965;120338
7230;23.968;120145
7231;23.972;114748
7232;23.975;118988
7233;23.978;120367
7234;23.981;124334
7235;23.985;129011
7236;23.988;119934
7237;23.991;117544
7238;23.995;120649
7239;23.998;116394
7240;24.001;114655
7241;24.005;126297
7242;24.008;120450
7243;24.011;108459
7244;24.015;123796
7245;24.018;116409
7246;24.021;108619
7247;24.025;117254
7248;24.028;107962
7249;24.031;109950
7250;24.035;113630
7251;24.038;107916
7252;24.041;106363
7253;24.045;113669
7254;24.048;108363
7255;24.051;105684
7256;24.055;113659
7257;24.058;101797
7258;24.061;107623
7259;24.064;108640
7260;24.068;97835
7261;24.071;110615
7262;24.074;103768
7263;24.078;104046
7264;24.081;105842
7265;24.084;101227
7266;24.088;108501
7267;24.091;102949
7268;24.094;101169
7269;24.097;98118
7270;24.101;103275
7271;24.104;100721
7272;24.107;103259
7273;24.111;99836
7274;24.114;100035
7275;24.117;97694
7276;24.121;98222
7277;24.124;96871
7278;24.127;91300
7279;24.131;95575
7280;24.134;98675
7281;24.137;96967
7282;24.140;96955
7283;24.144;100917
7284;24.147;94544
7285;24.150;100750
7286;24.154;94924
7287;24.157;102448
7288;24.160;96644
7289;24.164;102299
7290;24.167;95660
7291;24.170;102484
7292;24.174;100479
7293;24.177;93633
7294;24.180;104024
7295;24.183;97098
7296;24.187;97597
7297;24.190;103739
7298;24.193;99582
7299;24.197;96325
7300;24.200;97759
7301;24.203;101359
7302;24.207;101065
7303;24.210;92351
7304;24.213;100912
7305;24.216;109233
7306;24.220;94137
7307;24.223;90907
7308;24.226;93414
7309;24.230;97412
7310;24.233;105944
7311;24.236;97192
7312;24.240;100361
7313;24.243;99447
7314;24.246;105254
7315;24.250;97783
7316;24.253;93311
7317;24.256;94188
7318;24.259;100522
7319;24.263;93030
7320;24.266;94880
7321;24.270;98495
7322;24.273;105604
7323;24.276;103195
7324;24.280;92523
7325;24.283;99443
7326;24.286;96955
7327;24.290;103245
7328;24.293;88546
7329;24.296;101211
7330;24.299;93969
7331;24.303;105269
7332;24.306;98459
7333;24.309;91580
7334;24.313;97651
7335;24.316;100268
7336;24.319;102257
7337;24.323;92605
7338;24.326;89701
7339;24.329;105674
7340;24.333;104961
7341;24.336;94446
7342;24.339;97110
7343;24.342;103755
7344;24.346;95588
7345;24.349;96084
7346;24.352;99525
7347;24.356;94290
7348;24.359;102381
7349;24.362;98899
7350;24.366;105149
7351;24.369;96735
7352;24.372;98815
7353;24.375;95180
7354;24.379;95028
7355;24.382;99303
7356;24.385;98892
7357;24.389;101024
7358;24.392;106017
7359;24.395;98790
7360;24.399;86520
7361;24.402;97859
7362;24.405;102125
7363;24.409;99699
7364;24.412;101904
7365;24.415;101531
7366;24.418;106816
7367;24.422;105342
7368;24.425;96735
7369;24.428;96964
7370;24.432;103758
7371;24.435;106995
7372;24.438;98261
7373;24.442;103807
7374;24.445;104821
7375;24.448;96032
7376;24.451;89010
7377;24.455;107961
7378;24.458;98333
7379;24.461;99657
7380;24.465;103075
7381;24.468;94936
7382;24.471;94631
7383;24.475;95065
7384;24.478;98483
7385;24.481;103364
7386;24.485;91961
7387;24.488;95777
7388;24.491;94924
7389;24.494;101086
7390;24.498;95032
7391;24.501;101974
7392;24.504;101492
7393;24.508;97621
7394;24.511;92549
7395;24.515;90931
7396;24.518;106109
7397;24.521;99320
7398;24.525;96920
7399;24.528;99903
7400;24.531;103396
7401;24.534;103330
7402;24.538;99965
7403;24.541;95190
7404;24.544;105442
7405;24.548;105021
7406;24.551;101132
7407;24.554;106936
7408;24.558;98574
7409;24.561;112362
7410;24.564;104098
7411;24.568;97904
7412;24.571;117635
7413;24.574;111828
7414;24.577;106416
7415;24.581;107173
7416;24.584;104728
7417;24.587;102829
7418;24.591;110911
7419;24.594;117863
7420;24.597;111967
7421;24.601;105888
7422;24.604;106665
7423;24.607;116600
7424;24.610;113736
7425;24.614;115911
7426;24.617;117276
7427;24.620;112657
7428;24.624;121038
7429;24.627;119730
7430;24.630;116527
7431;24.634;126560
7432;24.637;110519
7433;24.640;117970
7434;24.644;122343
7435;24.647;122811
7436;24.650;112311
7437;24.653;123612
7438;24.657;119777
7439;24.660;114151
7440;24.663;120650
7441;24.667;117699
7442;24.670;115734
7443;24.673;119993
7444;24.677;114581
7445;24.680;121494
7446;24.683;119694
7447;24.686;113816
7448;24.690;124304
7449;24.693;121992
7450;24.696;111578
7451;24.700;110422
7452;24.703;108665
7453;24.706;101699
7454;24.710;110871
7455;24.713;114166
7456;24.716;113025
7457;24.720;107181
7458;24.723;111880
7459;24.726;112523
7460;24.729;105451
7461;24.733;106610
7462;24.736;105848
7463;24.739;104539
7464;24.743;100052
7465;24.746;101209
7466;24.749;98219
7467;24.753;107900
7468;24.756;109165
7469;24.759;98784
7470;24.763;102586
7471;24.766;98243
7472;24.769;114800
7473;24.773;93489
7474;24.776;104108
7475;24.779;102789
7476;24.783;102184
7477;24.786;97582
7478;24.789;102568
7479;24.793;111125
7480;24.796;97130
7481;24.799;98520
7482;24.803;99969
7483;24.806;102553
7484;24.809;105781
7485;24.812;102998
7486;24.816;102065
7487;24.819;101347
7488;24.822;105925
7489;24.826;102095
7490;24.829;96078
7491;24.832;97607
7492;24.836;105488
7493;24.839;93455
7494;24.842;99543
7495;24.845;94268
7496;24.849;97748
7497;24.852;101820
7498;24.855;96259
7499;24.859;102302
7500;24.862;98914
7501;24.865;107042
7502;24.869;100784
7503;24.872;102635
7504;24.875;103960
7505;24.879;104672
7506;24.882;102671
7507;24.885;99108
7508;24.888;113315
7509;24.892;98481
7510;24.895;114215
7511;24.898;108933
7512;24.902;108705
7513;24.905;108246
7514;24.908;108373
7515;24.912;104235
7516;24.915;104411
7517;24.918;101211
7518;24.922;100798
7519;24.925;107706
7520;24.928;105260
7521;24.931;98836
7522;24.935;114519
7523;24.938;103323
7524;24.941;104039
7525;24.945;102273
7526;24.948;106811
7527;24.951;105957
7528;24.955;104066
7529;24.958;123401
7530;24.961;106368
7531;24.964;111642
7532;24.968;115758
7533;24.971;110934
7534;24.974;112072
7535;24.978;111335
7536;24.981;101963
7537;24.984;108527
7538;24.988;109464
7539;24.991;100104
7540;24.994;118507
7541;24.998;113306
7542;25.001;107418
7543;25.004;113195
7544;25.007;111289
7545;25.011;119119
7546;25.014;111742
7547;25.018;93149
7548;25.021;100047
7549;25.024;110316
7550;25.028;115112
7551;25.031;107680
7552;25.034;108551
7553;25.038;110436
7554;25.041;102938
7555;25.044;103621
7556;25.047;108668
7557;25.051;101047
7558;25.054;106841
7559;25.057;106966
7560;25.061;102538
7561;25.064;103160
7562;25.067;98163
7563;25.071;102478
7564;25.074;107354
7565;25.077;99986
7566;25.080;114278
7567;25.084;112378
7568;25.087;103224
7569;25.090;94413
7570;25.094;114774
7571;25.097;111472
7572;25.100;101211
7573;25.104;107460
7574;25.107;101516
7575;25.110;106217
7576;25.114;105009
7577;25.117;109252
7578;25.120;106132
7579;25.123;97806
7580;25.127;107750
7581;25.130;111606
7582;25.133;108092
7583;25.137;97525
7584;25.140;99886
7585;25.143;105932
7586;25.147;103449
7587;25.150;99894
7588;25.153;100669
7589;25.157;97541
7590;25.160;99452
7591;25.163;100123
7592;25.166;104444
7593;25.170;89871
7594;25.173;96756
7595;25.176;103446
7596;25.180;105177
7597;25.183;102301
7598;25.186;107230
7599;25.190;102733
7600;25.193;93540
7601;25.196;85273
7602;25.199;93375
7603;25.203;95737
7604;25.206;103036
7605;25.209;102673
7606;25.213;101040
7607;25.216;97788
7608;25.219;95164
7609;25.223;100050
7610;25.226;97313
7611;25.229;99221
7612;25.233;92489
7613;25.236;101581
7614;25.239;97428
7615;25.242;106462
7616;25.246;99760
7617;25.249;91413
7618;25.252;94572
7619;25.256;95583
7620;25.259;95710
7621;25.263;103578
7622;25.266;101616
7623;25.269;95230
7624;25.273;100136
7625;25.276;104200
7626;25.279;94781
7627;25.282;100540
7628;25.286;93490
7629;25.289;104792
7630;25.292;98852
7631;25.296;98272
7632;25.299;105475
7633;25.302;105009
7634;25.306;92217
7635;25.309;95435
7636;25.312;89757
7637;25.315;99433
7638;25.319;103213
7639;25.322;94102
7640;25.325;105202
7641;25.329;98422
7642;25.332;97009
7643;25.335;93986
7644;25.339;99837
7645;25.342;96912
7646;25.345;101852
7647;25.349;96215
7648;25.352;91175
7649;25.355;98675
7650;25.358;98669
7651;25.362;102060
7652;25.365;95747
7653;25.368;100904
7654;25.372;98388
7655;25.375;88554
7656;25.378;90650
7657;25.382;96376
7658;25.385;105490
7659;25.388;99858
7660;25.392;91480
7661;25.395;100878
7662;25.398;94011
7663;25.401;97310
7664;25.405;98946
7665;25.408;90594
7666;25.411;102279
7667;25.415;93542
7668;25.418;98939
7669;25.421;100565
7670;25.425;94636
7671;25.428;99798
7672;25.431;93442
7673;25.434;96566
7674;25.438;98005
7675;25.441;102244
7676;25.444;92946
7677;25.448;91650
7678;25.451;101189
7679;25.454;99027
7680;25.458;91622
7681;25.461;106689
7682;25.464;89822
7683;25.468;102904
7684;25.471;102640
7685;25.474;96323
7686;25.477;92554
7687;25.481;97004
7688;25.484;100783
7689;25.487;98008
7690;25.491;103635
7691;25.494;90947
7692;25.497;99560
7693;25.501;110123
7694;25.504;100260
7695;25.507;92438
7696;25.511;90029
7697;25.514;96554
7698;25.517;95909
7699;25.521;96511
7700;25.524;90822
7701;25.527;104062
7702;25.531;94275
7703;25.534;107430
7704;25.537;97080
7705;25.541;98431
7706;25.544;101736
7707;25.547;96379
7708;25.550;95319
7709;25.554;101021
7710;25.557;93854
7711;25.560;96988
7712;25.564;96619
7713;25.567;100211
7714;25.570;103815
7715;25.574;99476
7716;25.577;99693
7717;25.580;106087
7718;25.584;88365
7719;25.587;105291
7720;25.590;100689
7721;25.593;99764
7722;25.597;104798
7723;25.600;105766
7724;25.603;112001
7725;25.607;112244
7726;25.610;104474
7727;25.613;102914
7728;25.617;104273
7729;25.620;116346
7730;25.623;103070
7731;25.627;113553
7732;25.630;108177
7733;25.633;96650
7734;25.636;103561
7735;25.640;108425
7736;25.643;110096
7737;25.646;104082
7738;25.650;104469
7739;25.653;110497
7740;25.656;103861
7741;25.660;107633
7742;25.663;108274
7743;25.666;111685
7744;25.669;111761
7745;25.673;115436
7746;25.676;122370
7747;25.679;109395
7748;25.683;109047
7749;25.686;117036
7750;25.689;113900
7751;25.693;111201
7752;25.696;113434
7753;25.699;115096
7754;25.703;103621
7755;25.706;114947
7756;25.709;109968
7757;25.712;123027
7758;25.716;117325
7759;25.719;113274
7760;25.722;114341
7761;25.726;113550
7762;25.729;99973
7763;25.732;118402
7764;25.736;104670
7765;25.739;107352
7766;25.742;112127
7767;25.746;109712
7768;25.749;97386
7769;25.752;100391
7770;25.755;102442
7771;25.759;107846
7772;25.762;106238
7773;25.766;103321
7774;25.769;107947
7775;25.772;102970
7776;25.776;108611
7777;25.779;103140
7778;25.782;104320
7779;25.786;109258
7780;25.789;101304
7781;25.792;102785
7782;25.795;102926
7783;25.799;99414
7784;25.802;92494
7785;25.805;99339
7786;25.809;110130
7787;25.812;99841
7788;25.815;95610
7789;25.819;107032
7790;25.822;94393
7791;25.825;98596
7792;25.828;97384
7793;25.832;104903
7794;25.835;96086
7795;25.838;103462
7796;25.842;94408
7797;25.845;102293
7798;25.848;96287
7799;25.852;100671
7800;25.855;95163
7801;25.858;90643
7802;25.862;94774
7803;25.865;98407
7804;25.868;101373
7805;25.871;96760
7806;25.875;109340
7807;25.878;98491
7808;25.881;98478
7809;25.885;96375
7810;25.888;91514
7811;25.891;90510
7812;25.895;94992
7813;25.898;92634
7814;25.901;97136
7815;25.904;105184
7816;25.908;96427
7817;25.911;98032
7818;25.914;108230
7819;25.918;95345
7820;25.921;102981
7821;25.924;96456
7822;25.928;95578
7823;25.931;95907
7824;25.934;100071
7825;25.938;102278
7826;25.941;96637
7827;25.944;101602
7828;25.947;113529
7829;25.951;91413
7830;25.954;99795
7831;25.957;91658
7832;25.961;113451
7833;25.964;99953
7834;25.967;99872
7835;25.971;103544
7836;25.974;104526
7837;25.977;101176
7838;25.981;101068
7839;25.984;100626
7840;25.987;98668
7841;25.990;96163
7842;25.994;99155
7843;25.997;90755
7844;26.000;99470
7845;26.004;102944
7846;26.007;97164
7847;26.010;101308
7848;26.014;96874
7849;26.017;97006
7850;26.021;98453
7851;26.024;96742
7852;26.027;99627
7853;26.030;100707
7854;26.034;97944
7855;26.037;95836
7856;26.040;101216
7857;26.044;103614
7858;26.047;101365
7859;26.050;94215
7860;26.054;99696
7861;26.057;95665
7862;26.060;98978
7863;26.063;100219
7864;26.067;89744
7865;26.070;101157
7866;26.073;97575
7867;26.077;99031
7868;26.080;110262
7869;26.083;107630
7870;26.087;97414
7871;26.090;99447
7872;26.093;100513
7873;26.097;109523
7874;26.100;98821
7875;26.103;108502
7876;26.106;100134
7877;26.110;104318
7878;26.113;92036
7879;26.116;99788
7880;26.120;96390
7881;26.123;95881
7882;26.126;108995
7883;26.130;95602
7884;26.133;98477
7885;26.136;99242
7886;26.140;96771
7887;26.143;92656
7888;26.146;107010
7889;26.149;104301
7890;26.153;101885
7891;26.156;92230
7892;26.159;94375
7893;26.163;99005
7894;26.166;97162
7895;26.169;95483
7896;26.173;99165
7897;26.176;96093
7898;26.179;101392
7899;26.182;99189
7900;26.186;102424
7901;26.189;103640
7902;26.192;102467
7903;26.196;97820
7904;26.199;94908
7905;26.202;100933
7906;26.206;106483
7907;26.209;106886
7908;26.212;94054
7909;26.216;102314
7910;26.219;108357
7911;26.222;87364
7912;26.225;97328
7913;26.229;106143
7914;26.232;99409
7915;26.235;105190
7916;26.239;100334
7917;26.242;109166
7918;26.245;94871
7919;26.249;99573
7920;26.252;104180
7921;26.255;97828
7922;26.258;87977
7923;26.262;94944
7924;26.265;97859
7925;26.269;99209
7926;26.272;106151
7927;26.275;96489
7928;26.279;105785
7929;26.282;109826
7930;26.285;107955
7931;26.289;94264
7932;26.292;108432
7933;26.295;102660
7934;26.298;94317
7935;26.302;94261
7936;26.305;94254
7937;26.308;96324
7938;26.312;104064
7939;26.315;93935
7940;26.318;95560
7941;26.322;96905
7942;26.325;94376
7943;26.328;101324
7944;26.332;88982
7945;26.335;102486
7946;26.338;96402
7947;26.341;100049
7948;26.345;102731
7949;26.348;105440
7950;26.351;97274
7951;26.355;98865
7952;26.358;93464
7953;26.361;100713
7954;26.365;93095
7955;26.368;100318
7956;26.371;103260
7957;26.375;106684
7958;26.378;100668
7959;26.381;95149
7960;26.384;99504
7961;26.388;92886
7962;26.391;92272
7963;26.394;103243
7964;26.398;96539
7965;26.401;91435
7966;26.404;88814
7967;26.408;98361
7968;26.411;93586
7969;26.414;104686
7970;26.417;97591
7971;26.421;100125
7972;26.424;98153
7973;26.427;92498
7974;26.431;101590
7975;26.434;97660
7976;26.437;96282
7977;26.441;97201
7978;26.444;95880
7979;26.447;93792
7980;26.451;98064
7981;26.454;99394
7982;26.457;104856
7983;26.460;98697
7984;26.464;95319
7985;26.467;92244
7986;26.470;98018
7987;26.474;103856
7988;26.477;97155
7989;26.480;91980
7990;26.484;107165
7991;26.487;87968
7992;26.490;99832
7993;26.494;93945
7994;26.497;98836
7995;26.500;98715
7996;26.503;98987
7997;26.507;98458
7998;26.510;96743
7999;26.514;100984
8000;26.517;98038
8001;26.520;93902
8002;26.524;102038
8003;26.527;91014
8004;26.530;93930
8005;26.533;100295
8006;26.537;98062
8007;26.540;97175
8008;26.543;100951
8009;26.547;95119
8010;26.550;97877
8011;26.553;99954
8012;26.557;101956
8013;26.560;88237
8014;26.563;98890
8015;26.567;100764
8016;26.570;93817
8017;26.573;97993
8018;26.576;102805
8019;26.580;97059
8020;26.583;93161
8021;26.586;94414
8022;26.590;98332
8023;26.593;99876
8024;26.596;97563
8025;26.600;89035
8026;26.603;99679
8027;26.606;95220
8028;26.610;94486
8029;26.613;94974
8030;26.616;93297
8031;26.619;100085
8032;26.623;99505
8033;26.626;98256
8034;26.629;95679
8035;26.633;96402
8036;26.636;99766
8037;26.639;94894
8038;26.643;99668
8039;26.646;91192
8040;26.649;99577
8041;26.652;104175
8042;26.656;98693
8043;26.659;98362
8044;26.662;94792
8045;26.666;99847
8046;26.669;104352
8047;26.672;100604
8048;26.676;97425
8049;26.679;96755
8050;26.682;99491
8051;26.686;97035
8052;26.689;90860
8053;26.692;103740
8054;26.695;102375
8055;26.699;99464
8056;26.702;108420
8057;26.705;107421
8058;26.709;92448
8059;26.712;101385
8060;26.715;105348
8061;26.719;94760
8062;26.722;109705
8063;26.725;91145
8064;26.729;110914
8065;26.732;105921
8066;26.735;108453
8067;26.738;112165
8068;26.742;100345
8069;26.745;101163
8070;26.748;112618
8071;26.752;103180
8072;26.755;107942
8073;26.758;93638
8074;26.762;97873
8075;26.765;115774
8076;26.769;101088
8077;26.772;99900
8078;26.775;100572
8079;26.778;114543
8080;26.782;95356
8081;26.785;106387
8082;26.788;106270
8083;26.792;99275
8084;26.795;97555
8085;26.798;93502
8086;26.802;100572
8087;26.805;104709
8088;26.808;97137
8089;26.811;90701
8090;26.815;101615
8091;26.818;102851
8092;26.821;98809
8093;26.825;102815
8094;26.828;89810
8095;26.831;99241
8096;26.835;105197
8097;26.838;91036
8098;26.841;90020
8099;26.845;103973
8100;26.848;101549
8101;26.851;96260
8102;26.854;95899
8103;26.858;97281
8104;26.861;92786
8105;26.864;102768
8106;26.868;100256
8107;26.871;98535
8108;26.874;100295
8109;26.878;101102
8110;26.881;106161
8111;26.884;101016
8112;26.887;106474
8113;26.891;98337
8114;26.894;103791
8115;26.897;90250
8116;26.901;106226
8117;26.904;97342
8118;26.907;100106
8119;26.911;93815
8120;26.914;100327
8121;26.917;100781
8122;26.921;102606
8123;26.924;98513
8124;26.927;97199
8125;26.930;96881
8126;26.934;95434
8127;26.937;97198
8128;26.940;90328
8129;26.944;103785
8130;26.947;91493
8131;26.950;98526
8132;26.954;100806
8133;26.957;93530
8134;26.960;99338
8135;26.964;95616
8136;26.967;99996
8137;26.970;93193
8138;26.973;100642
8139;26.977;92138
8140;26.980;98041
8141;26.983;95359
8142;26.987;93336
8143;26.990;97800
8144;26.993;96370
8145;26.997;105706
8146;27.000;101298
8147;27.003;102706
8148;27.006;103116
8149;27.010;98824
8150;27.013;101253
8151;27.017;105533
8152;27.020;112632
8153;27.023;94229
8154;27.027;91139
8155;27.030;100362
8156;27.033;100729
8157;27.037;104707
8158;27.040;101607
8159;27.043;94890
8160;27.046;107714
8161;27.050;93211
8162;27.053;96433
8163;27.056;93134
8164;27.060;96901
8165;27.063;102970
8166;27.066;95795
8167;27.070;105999
8168;27.073;100215
8169;27.076;89898
8170;27.080;100123
8171;27.083;94562
8172;27.086;101209
8173;27.089;97345
8174;27.093;94347
8175;27.096;100413
8176;27.099;102660
8177;27.103;96780
8178;27.106;100259
8179;27.109;104384
8180;27.113;96945
8181;27.116;100578
8182;27.119;99020
8183;27.122;103680
8184;27.126;103861
8185;27.129;102947
8186;27.132;95834
8187;27.136;103155
8188;27.139;104709
8189;27.142;93874
8190;27.146;95113
8191;27.149;94201
8192;27.152;89559
8193;27.156;92718
8194;27.159;92944
8195;27.162;103379
8196;27.165;92640
8197;27.169;89232
8198;27.172;108970
8199;27.175;103561
8200;27.179;105101
8201;27.182;99521
8202;27.185;96688
8203;27.189;96679
8204;27.192;95584
8205;27.195;91141
8206;27.199;90645
8207;27.202;97491
8208;27.205;96116
8209;27.208;97856
8210;27.212;98549
8211;27.215;82741
8212;27.218;105195
8213;27.222;104801
8214;27.225;94067
8215;27.228;98570
8216;27.232;102188
8217;27.235;100596
8218;27.238;98494
8219;27.241;104717
8220;27.245;92899
8221;27.248;94499
8222;27.251;95350
8223;27.255;105037
8224;27.258;93421
8225;27.262;93520
8226;27.265;88450
8227;27.268;99060
8228;27.272;93987
8229;27.275;91995
8230;27.278;99631
8231;27.281;93815
8232;27.285;99657
8233;27.288;104011
8234;27.291;102150
8235;27.295;99130
8236;27.298;104226
8237;27.301;102178
8238;27.305;98684
8239;27.308;101874
8240;27.311;99318
8241;27.315;99085
8242;27.318;91414
8243;27.321;91911
8244;27.324;106624
8245;27.328;99740
8246;27.331;101471
8247;27.334;102298
8248;27.338;104021
8249;27.341;101955
8250;27.344;96334
8251;27.348;93586
8252;27.351;98814
8253;27.354;99808
8254;27.358;96285
8255;27.361;104868
8256;27.364;88045
8257;27.367;95437
8258;27.371;94832
8259;27.374;108432
8260;27.377;102866
8261;27.381;101687
8262;27.384;99775
8263;27.387;95002
8264;27.391;96148
8265;27.394;104607
8266;27.397;97754
8267;27.400;106462
8268;27.404;106242
8269;27.407;105292
8270;27.410;103077
8271;27.414;103802
8272;27.417;105510
8273;27.420;105221
8274;27.424;111073
8275;27.427;113148
8276;27.430;105146
8277;27.434;102141
8278;27.437;108779
8279;27.440;96711
8280;27.443;108595
8281;27.447;105312
8282;27.450;100124
8283;27.453;104271
8284;27.457;110992
8285;27.460;107916
8286;27.463;99800
8287;27.467;106915
8288;27.470;99596
8289;27.473;110250
8290;27.476;105635
8291;27.480;110542
8292;27.483;111654
8293;27.486;103786
8294;27.490;110126
8295;27.493;107510
8296;27.496;96297
8297;27.500;104571
8298;27.503;111220
8299;27.506;107687
8300;27.510;109697
8301;27.513;100572
8302;27.516;100103
8303;27.520;100044
8304;27.523;100998
8305;27.526;102260
8306;27.530;117681
8307;27.533;106866
8308;27.536;104113
8309;27.540;105302
8310;27.543;100114
8311;27.546;103880
8312;27.550;103933
8313;27.553;91644
8314;27.556;105202
8315;27.559;97572
8316;27.563;114162
8317;27.566;99213
8318;27.569;103078
8319;27.573;98346
8320;27.576;105134
8321;27.579;98465
8322;27.583;98239
8323;27.586;97263
8324;27.589;100778
8325;27.593;95925
8326;27.596;89282
8327;27.599;93255
8328;27.602;99926
8329;27.606;100020
8330;27.609;93508
8331;27.612;102804
8332;27.616;90842
8333;27.619;104293
8334;27.622;98700
8335;27.626;91226
8336;27.629;95881
8337;27.632;93088
8338;27.635;92915
8339;27.639;90736
8340;27.642;94382
8341;27.645;98852
8342;27.649;103681
8343;27.652;103871
8344;27.655;90401
8345;27.659;101688
8346;27.662;97194
8347;27.665;95824
8348;27.669;96926
8349;27.672;102125
8350;27.675;93822
8351;27.678;95124
8352;27.682;98146
8353;27.685;95243
8354;27.688;100993
8355;27.692;96981
8356;27.695;96870
8357;27.698;91971
8358;27.702;101885
8359;27.705;94919
8360;27.708;94468
8361;27.711;100904
8362;27.715;95028
8363;27.718;103250
8364;27.721;100648
8365;27.725;97433
8366;27.728;87962
8367;27.731;98053
8368;27.735;99488
8369;27.738;98628
8370;27.741;92171
8371;27.745;98625
8372;27.748;100034
8373;27.751;98616
8374;27.754;90174
8375;27.758;92605
8376;27.761;104654
8377;27.765;93973
8378;27.768;97410
8379;27.771;100690
8380;27.775;98647
8381;27.778;99379
8382;27.781;97293
8383;27.785;108795
8384;27.788;90130
8385;27.791;93324
8386;27.794;102674
8387;27.798;109195
8388;27.801;98482
8389;27.804;100739
8390;27.808;96719
8391;27.811;100511
8392;27.814;100070
8393;27.818;95958
8394;27.821;95963
8395;27.824;95594
8396;27.828;97855
8397;27.831;101375
8398;27.834;104592
8399;27.837;101412
8400;27.841;94140
8401;27.844;93175
8402;27.847;106862
8403;27.851;105023
8404;27.854;99187
8405;27.857;103929
8406;27.861;106369
8407;27.864;107548
8408;27.867;109490
8409;27.870;115757
8410;27.874;101843
8411;27.877;107575
8412;27.880;107574
8413;27.884;109562
8414;27.887;115145
8415;27.890;116485
8416;27.894;112826
8417;27.897;115836
8418;27.900;123878
8419;27.904;110602
8420;27.907;113263
8421;27.910;117445
8422;27.913;120605
8423;27.917;126812
8424;27.920;123574
8425;27.923;125971
8426;27.927;126538
8427;27.930;124582
8428;27.933;128860
8429;27.937;121826
8430;27.940;128534
8431;27.943;124640
8432;27.947;126153
8433;27.950;129975
8434;27.953;136816
8435;27.956;134892
8436;27.960;123372
8437;27.963;120985
8438;27.966;120646
8439;27.970;125767
8440;27.973;133376
8441;27.976;114339
8442;27.980;131257
8443;27.983;126206
8444;27.986;118273
8445;27.989;126458
8446;27.993;123683
8447;27.996;131523
8448;27.999;132912
8449;28.003;124221
8450;28.006;110171
8451;28.009;118525
8452;28.013;123869
8453;28.016;112305
8454;28.020;116921
8455;28.023;121155
8456;28.026;120853
8457;28.029;113791
8458;28.033;115709
8459;28.036;115316
8460;28.039;109072
8461;28.043;103582
8462;28.046;112513
8463;28.049;103314
8464;28.053;103580
8465;28.056;110781
8466;28.059;105639
8467;28.063;107772
8468;28.066;103970
8469;28.069;109022
8470;28.072;108896
8471;28.076;106891
8472;28.079;102166
8473;28.082;109619
8474;28.086;109239
8475;28.089;98224
8476;28.092;90325
8477;28.096;104825
8478;28.099;103674
8479;28.102;103587
8480;28.105;101393
8481;28.109;90590
8482;28.112;104649
8483;28.115;108675
8484;28.119;98162
8485;28.122;105949
8486;28.125;93594
8487;28.129;98278
8488;28.132;95852
8489;28.135;99555
8490;28.139;107537
8491;28.142;96147
8492;28.145;100705
8493;28.148;97910
8494;28.152;95447
8495;28.155;94792
8496;28.158;97120
8497;28.162;98048
8498;28.165;96177
8499;28.168;99334
8500;28.172;99532
8501;28.175;94649
8502;28.178;97557
8503;28.182;100777
8504;28.185;94922
8505;28.188;103159
8506;28.191;93432
8507;28.195;99254
8508;28.198;104121
8509;28.201;101906
8510;28.205;97440
8511;28.208;96695
8512;28.211;103315
8513;28.215;99698
8514;28.218;104715
8515;28.221;105016
8516;28.224;93721
8517;28.228;96756
8518;28.231;96370
8519;28.234;101714
8520;28.238;109671
8521;28.241;99289
8522;28.244;98669
8523;28.248;100373
8524;28.251;99144
8525;28.254;111382
8526;28.258;99008
8527;28.261;96048
8528;28.264;104106
8529;28.268;101627
8530;28.271;97596
8531;28.274;110040
8532;28.278;95698
8533;28.281;105095
8534;28.284;96570
8535;28.288;102649
8536;28.291;93095
8537;28.294;110037
8538;28.298;105932
8539;28.301;88897
8540;28.304;102033
8541;28.307;99318
8542;28.311;101804
8543;28.314;106634
8544;28.317;94698
8545;28.321;93575
8546;28.324;93602
8547;28.327;106604
8548;28.331;98662
8549;28.334;101140
8550;28.337;94214
8551;28.340;103021
8552;28.344;102518
8553;28.347;99174
8554;28.350;103710
8555;28.354;100791
8556;28.357;99802
8557;28.360;101566
8558;28.364;96247
8559;28.367;103061
8560;28.370;106642
8561;28.374;99822
8562;28.377;102050
8563;28.380;103376
8564;28.383;97332
8565;28.387;106123
8566;28.390;98153
8567;28.393;103233
8568;28.397;99990
8569;28.400;105887
8570;28.403;102865
8571;28.407;100462
8572;28.410;104694
8573;28.413;103847
8574;28.417;108242
8575;28.420;109099
8576;28.423;102537
8577;28.426;110780
8578;28.430;112510
8579;28.433;98881
8580;28.436;111572
8581;28.440;100562
8582;28.443;99886
8583;28.446;99131
8584;28.450;107810
8585;28.453;98422
8586;28.456;104522
8587;28.459;101410
8588;28.463;102654
8589;28.466;106411
8590;28.469;102577
8591;28.473;92831
8592;28.476;105370
8593;28.479;91226
8594;28.483;102080
8595;28.486;104526
8596;28.489;99800
8597;28.493;106348
8598;28.496;108558
8599;28.499;109351
8600;28.502;103218
8601;28.506;102524
8602;28.509;110308
8603;28.513;105027
8604;28.516;107853
8605;28.519;108538
8606;28.523;108803
8607;28.526;98343
8608;28.529;103089
8609;28.533;104145
8610;28.536;108726
8611;28.539;97311
8612;28.542;101208
8613;28.546;107162
8614;28.549;102963
8615;28.552;105366
8616;28.556;105586
8617;28.559;99402
8618;28.562;101292
8619;28.566;107808
8620;28.569;100464
8621;28.572;94540
8622;28.575;96825
8623;28.579;101395
8624;28.582;94740
8625;28.585;101493
8626;28.589;99644
8627;28.592;98680
8628;28.595;104775
8629;28.599;94882
8630;28.602;97502
8631;28.605;100100
8632;28.609;90624
8633;28.612;100691
8634;28.615;97723
8635;28.618;99365
8636;28.622;95462
8637;28.625;98576
8638;28.628;92002
8639;28.632;109340
8640;28.635;99084
8641;28.638;92622
8642;28.642;97767
8643;28.645;94682
8644;28.648;91253
8645;28.652;97226
8646;28.655;93184
8647;28.658;90684
8648;28.661;99829
8649;28.665;95209
8650;28.668;92815
8651;28.671;104605
8652;28.675;95278
8653;28.678;100737
8654;28.681;99614
8655;28.685;100909
8656;28.688;109005
8657;28.691;102804
8658;28.694;101327
8659;28.698;99113
8660;28.701;94575
8661;28.704;94444
8662;28.708;102040
8663;28.711;91699
8664;28.714;101521
8665;28.718;102929
8666;28.721;96888
8667;28.724;101250
8668;28.728;95406
8669;28.731;94532
8670;28.734;107836
8671;28.737;96539
8672;28.741;102364
8673;28.744;100438
8674;28.747;89421
8675;28.751;90520
8676;28.754;92667
8677;28.757;102351
8678;28.761;95042
8679;28.764;94327
8680;28.768;91778
8681;28.771;95506
8682;28.774;106140
8683;28.777;99353
8684;28.781;99712
8685;28.784;94138
8686;28.787;95850
8687;28.791;97826
8688;28.794;88339
8689;28.797;87332
8690;28.801;89348
8691;28.804;97503
8692;28.807;104791
8693;28.811;107084
8694;28.814;92756
8695;28.817;95504
8696;28.820;104214
8697;28.824;98782
8698;28.827;104919
8699;28.830;101260
8700;28.834;94842
8701;28.837;98311
8702;28.840;101375
8703;28.844;96899
8704;28.847;96405
8705;28.850;96671
8706;28.853;99250
8707;28.857;96545
8708;28.860;97984
8709;28.863;100082
8710;28.867;103885
8711;28.870;98749
8712;28.873;97056
8713;28.877;109454
8714;28.880;106020
8715;28.883;107919
8716;28.887;105456
8717;28.890;101388
8718;28.893;99320
8719;28.896;101955
8720;28.900;107719
8721;28.903;106379
8722;28.906;103183
8723;28.910;100074
8724;28.913;101001
8725;28.916;109603
8726;28.920;105889
8727;28.923;104614
8728;28.926;108085
8729;28.929;90722
8730;28.933;98931
8731;28.936;98692
8732;28.939;102637
8733;28.943;97610
8734;28.946;95045
8735;28.949;94985
8736;28.953;101871
8737;28.956;108544
8738;28.959;98290
8739;28.963;100432
8740;28.966;89551
8741;28.969;94267
8742;28.972;105224
8743;28.976;98217
8744;28.979;92318
8745;28.982;100229
8746;28.986;98401
8747;28.989;85664
8748;28.992;101934
8749;28.996;99747
8750;28.999;90272
8751;29.002;89391
8752;29.006;106953
8753;29.009;96837
8754;29.012;101817
8755;29.016;106616
8756;29.019;92921
8757;29.022;107261
8758;29.026;100312
8759;29.029;91245
8760;29.032;96032
8761;29.036;97663
8762;29.039;100237
8763;29.042;101442
8764;29.046;107406
8765;29.049;90631
8766;29.052;99823
8767;29.055;89056
8768;29.059;96650
8769;29.062;95666
8770;29.065;92837
8771;29.069;96411
8772;29.072;91501
8773;29.075;99078
8774;29.079;98719
8775;29.082;101169
8776;29.085;95211
8777;29.088;106022
8778;29.092;100816
8779;29.095;102069
8780;29.098;104314
8781;29.102;105419
8782;29.105;98080
8783;29.108;112683
8784;29.112;104796
8785;29.115;111067
8786;29.118;110055
8787;29.122;108778
8788;29.125;104315
8789;29.128;102420
8790;29.131;100714
8791;29.135;106168
8792;29.138;108383
8793;29.141;104035
8794;29.145;106115
8795;29.148;106093
8796;29.151;110158
8797;29.155;112699
8798;29.158;102828
8799;29.161;103825
8800;29.164;104651
8801;29.168;104255
8802;29.171;102767
8803;29.174;107795
8804;29.178;99779
8805;29.181;112833
8806;29.184;108179
8807;29.188;108007
8808;29.191;109513
8809;29.194;111105
8810;29.198;102770
8811;29.201;115380
8812;29.204;98508
8813;29.207;104487
8814;29.211;111109
8815;29.214;97272
8816;29.217;98688
8817;29.221;101736
8818;29.224;102458
8819;29.227;109360
8820;29.231;103522
8821;29.234;98340
8822;29.237;105846
8823;29.241;106590
8824;29.244;95995
8825;29.247;104706
8826;29.250;108597
8827;29.254;111228
8828;29.257;110046
8829;29.260;109750
8830;29.264;99757
8831;29.267;106194
8832;29.271;104190
8833;29.274;108615
8834;29.277;111131
8835;29.281;113230
8836;29.284;109814
8837;29.287;117842
8838;29.290;109304
8839;29.294;116955
8840;29.297;106980
8841;29.300;117097
8842;29.304;114843
8843;29.307;128198
8844;29.310;104222
8845;29.314;109495
8846;29.317;119747
8847;29.320;106326
8848;29.324;111797
8849;29.327;111754
8850;29.330;116698
8851;29.333;120776
8852;29.337;123178
8853;29.340;112976
8854;29.343;106136
8855;29.347;114996
8856;29.350;124474
8857;29.353;124249
8858;29.357;109859
8859;29.360;121204
8860;29.363;110709
8861;29.366;112173
8862;29.370;114856
8863;29.373;113754
8864;29.376;111363
8865;29.380;107954
8866;29.383;106939
8867;29.386;101466
8868;29.390;111632
8869;29.393;109607
8870;29.396;110959
8871;29.400;105731
8872;29.403;110530
8873;29.406;107606
8874;29.409;111917
8875;29.413;102901
8876;29.416;107783
8877;29.419;101050
8878;29.423;105491
8879;29.426;116064
8880;29.429;107166
8881;29.433;102449
8882;29.436;100425
8883;29.439;102056
8884;29.442;106790
8885;29.446;102434
8886;29.449;101213
8887;29.452;97370
8888;29.456;98727
8889;29.459;99425
8890;29.462;105217
8891;29.466;98725
8892;29.469;91494
8893;29.472;91679
8894;29.476;95241
8895;29.479;96270
8896;29.482;98255
8897;29.485;91425
8898;29.489;100540
8899;29.492;100299
8900;29.495;99365
8901;29.499;93376
8902;29.502;96300
8903;29.505;92228
8904;29.509;97296
8905;29.512;100904
8906;29.516;92393
8907;29.519;88862
8908;29.522;99523
8909;29.525;95232
8910;29.529;98895
8911;29.532;113804
8912;29.535;90122
8913;29.539;93821
8914;29.542;93082
8915;29.545;93306
8916;29.549;93525
8917;29.552;92533
8918;29.555;90018
8919;29.559;100801
8920;29.562;94669
8921;29.565;95550
8922;29.568;96973
8923;29.572;101912
8924;29.575;97494
8925;29.578;96338
8926;29.582;82353
8927;29.585;87563
8928;29.588;96188
8929;29.592;92262
8930;29.595;91809
8931;29.598;90782
8932;29.601;96265
8933;29.605;93807
8934;29.608;100283
8935;29.611;104157
8936;29.615;93520
8937;29.618;103309
8938;29.621;99321
8939;29.625;92839
8940;29.628;95417
8941;29.631;87741
8942;29.635;97987
8943;29.638;102154
8944;29.641;98691
8945;29.644;95692
8946;29.648;88329
8947;29.651;94019
8948;29.654;100997
8949;29.658;101482
8950;29.661;95204
8951;29.664;96368
8952;29.668;89074
8953;29.671;92101
8954;29.674;101713
8955;29.677;98228
8956;29.681;100618
8957;29.684;100549
8958;29.687;95284
8959;29.691;94285
8960;29.694;90612
8961;29.697;95303
8962;29.701;94929
8963;29.704;98760
8964;29.707;103197
8965;29.711;94404
8966;29.714;100124
8967;29.717;102587
8968;29.720;84646
8969;29.724;85174
8970;29.727;97707
8971;29.730;95934
8972;29.734;95110
8973;29.737;103628
8974;29.740;97610
8975;29.744;93873
8976;29.747;96601
8977;29.750;98389
8978;29.754;100384
8979;29.757;96815
8980;29.760;95785
8981;29.764;92288
8982;29.767;103153
8983;29.770;101112
8984;29.774;98167
8985;29.777;105890
8986;29.780;93863
8987;29.784;95186
8988;29.787;90574
8989;29.790;102924
8990;29.794;94939
8991;29.797;91205
8992;29.800;94938
8993;29.803;98748
8994;29.807;92055
8995;29.810;101479
8996;29.813;95929
8997;29.817;102935
8998;29.820;89022
8999;29.823;95877
9000;29.827;103919
9001;29.830;94521
9002;29.833;94302
9003;29.836;103994
9004;29.840;90957
9005;29.843;93249
9006;29.846;97796
9007;29.850;88692
9008;29.853;88088
9009;29.856;98317
9010;29.860;93668
9011;29.863;94402
9012;29.866;95028
9013;29.870;101041
9014;29.873;84709
9015;29.876;96919
9016;29.879;96515
9017;29.883;103359
9018;29.886;96519
9019;29.889;90032
9020;29.893;95253
9021;29.896;99098
9022;29.899;96221
9023;29.903;101592
9024;29.906;101622
9025;29.909;95966
9026;29.913;87490
9027;29.916;92856
9028;29.919;104840
9029;29.922;95434
9030;29.926;98921
9031;29.929;90616
9032;29.932;95899
9033;29.936;98086
9034;29.939;91607
9035;29.942;105644
9036;29.946;99856
9037;29.949;93986
9038;29.952;100442
9039;29.955;95640
9040;29.959;97854
9041;29.962;92238
9042;29.965;88764
9043;29.969;107038
9044;29.972;102051
9045;29.975;99475
9046;29.979;100465
9047;29.982;100103
9048;29.985;103156
9049;29.989;103271
9050;29.992;101544
9051;29.995;105715
9052;29.998;93010
9053;30.002;93955
9054;30.005;108949
9055;30.008;95705
9056;30.012;100058
9057;30.015;94351
9058;30.019;98592
9059;30.022;99198
9060;30.025;99863
9061;30.029;102006
9062;30.032;91009
9063;30.035;103614
9064;30.038;99534
9065;30.042;96092
9066;30.045;91933
9067;30.048;95355
9068;30.052;103803
9069;30.055;98560
9070;30.058;97287
9071;30.062;103163
9072;30.065;94447
9073;30.068;102817
9074;30.071;100796
9075;30.075;97385
9076;30.078;100174
9077;30.081;93088
9078;30.085;95348
9079;30.088;99390
9080;30.091;100649
9081;30.095;96176
9082;30.098;102811
9083;30.101;95494
9084;30.105;100870
9085;30.108;88727
9086;30.111;95493
9087;30.114;91503
9088;30.118;102835
9089;30.121;99644
9090;30.124;89958
9091;30.128;100012
9092;30.131;89948
9093;30.134;98888
9094;30.138;92885
9095;30.141;98790
9096;30.144;95939
9097;30.148;100476
9098;30.151;89013
9099;30.154;93924
9100;30.157;97059
9101;30.161;93369
9102;30.164;97613
9103;30.167;101171
9104;30.171;94313
9105;30.174;98373
9106;30.177;102438
9107;30.181;95352
9108;30.184;98425
9109;30.187;96531
9110;30.190;98278
9111;30.194;95063
9112;30.197;95749
9113;30.200;96818
9114;30.204;100890
9115;30.207;100427
9116;30.210;91259
9117;30.214;100427
9118;30.217;92932
9119;30.220;102918
9120;30.224;94750
9121;30.227;98029
9122;30.230;89006
9123;30.233;96894
9124;30.237;91884
9125;30.240;92457
9126;30.243;91782
9127;30.247;96072
9128;30.250;96539
9129;30.253;92089
9130;30.257;90431
9131;30.260;98569
9132;30.264;107284
9133;30.267;90203
9134;30.270;99363
9135;30.273;100326
9136;30.277;103228
9137;30.280;94376
9138;30.283;96351
9139;30.287;92997
9140;30.290;97142
9141;30.293;96896
9142;30.297;97627
9143;30.300;93023
9144;30.303;98923
9145;30.306;98124
9146;30.310;96027
9147;30.313;89503
9148;30.316;86875
9149;30.320;101952
9150;30.323;96542
9151;30.326;94274
9152;30.330;92314
9153;30.333;91648
9154;30.336;99146
9155;30.340;90061
9156;30.343;95187
9157;30.346;104859
9158;30.349;96825
9159;30.353;99677
9160;30.356;94800
9161;30.359;92841
9162;30.363;103994
9163;30.366;90825
9164;30.369;91292
9165;30.373;97174
9166;30.376;102055
9167;30.379;91484
9168;30.383;99156
9169;30.386;101005
9170;30.389;98085
9171;30.392;93486
9172;30.396;104157
9173;30.399;105375
9174;30.402;88166
9175;30.406;95473
9176;30.409;99087
9177;30.412;90235
9178;30.416;101036
9179;30.419;86084
9180;30.422;98974
9181;30.425;96786
9182;30.429;91219
9183;30.432;98526
9184;30.435;96950
9185;30.439;92511
9186;30.442;91904
9187;30.445;100020
9188;30.449;97681
9189;30.452;93031
9190;30.455;93008
9191;30.459;96430
9192;30.462;92011
9193;30.465;95242
9194;30.468;96827
9195;30.472;85878
9196;30.475;95948
9197;30.478;89697
9198;30.482;88854
9199;30.485;94628
9200;30.488;96966
9201;30.492;93684
9202;30.495;98397
9203;30.498;94517
9204;30.502;101453
9205;30.505;101563
9206;30.508;81214
9207;30.512;88481
9208;30.515;92714
9209;30.518;98461
9210;30.522;93542
9211;30.525;88840
9212;30.528;99070
9213;30.532;95810
9214;30.535;101627
9215;30.538;101988
9216;30.541;90014
9217;30.545;94307
9218;30.548;95867
9219;30.551;98440
9220;30.555;88092
9221;30.558;103712
9222;30.561;96027
9223;30.565;95689
9224;30.568;94435
9225;30.571;98746
9226;30.575;99241
9227;30.578;108085
9228;30.581;99145
9229;30.584;99039
9230;30.588;102274
9231;30.591;94110
9232;30.594;105799
9233;30.598;98309
9234;30.601;97450
9235;30.604;94384
9236;30.608;97271
9237;30.611;108847
9238;30.614;100300
9239;30.618;101549
9240;30.621;102645
9241;30.624;103995
9242;30.627;102142
9243;30.631;96558
9244;30.634;98901
9245;30.637;108552
9246;30.641;96033
9247;30.644;103100
9248;30.647;102215
9249;30.651;99866
9250;30.654;106312
9251;30.657;100491
9252;30.660;103726
9253;30.664;97065
9254;30.667;100393
9255;30.670;109476
9256;30.674;111149
9257;30.677;100933
9258;30.680;106004
9259;30.684;102704
9260;30.687;101888
9261;30.690;107086
9262;30.694;105415
9263;30.697;110061
9264;30.700;96668
9265;30.703;99252
9266;30.707;104562
9267;30.710;111663
9268;30.713;108517
9269;30.717;100032
9270;30.720;105590
9271;30.723;104265
9272;30.727;108143
9273;30.730;98792
9274;30.733;108664
9275;30.737;100964
9276;30.740;96860
9277;30.743;93655
9278;30.746;95198
9279;30.750;103361
9280;30.753;94456
9281;30.756;101649
9282;30.760;95333
9283;30.763;102710
9284;30.767;100406
9285;30.770;99769
9286;30.773;98463
9287;30.777;99688
9288;30.780;102557
9289;30.783;96324
9290;30.786;103451
9291;30.790;96215
9292;30.793;94196
9293;30.796;99329
9294;30.800;91706
9295;30.803;106746
9296;30.806;100198
9297;30.810;99134
9298;30.813;97403
9299;30.816;95899
9300;30.819;91419
9301;30.823;92784
9302;30.826;94256
9303;30.829;99280
9304;30.833;98779
9305;30.836;98988
9306;30.839;94261
9307;30.843;98663
9308;30.846;96999
9309;30.849;103055
9310;30.853;94499
9311;30.856;96475
9312;30.859;91852
9313;30.862;91332
9314;30.866;100481
9315;30.869;89857
9316;30.872;93549
9317;30.876;93461
9318;30.879;107748
9319;30.882;92159
9320;30.886;97144
9321;30.889;94489
9322;30.892;110368
9323;30.895;106553
9324;30.899;95630
9325;30.902;99314
9326;30.905;95135
9327;30.909;99244
9328;30.912;97777
9329;30.915;103962
9330;30.919;99008
9331;30.922;90901
9332;30.925;99625
9333;30.929;89654
9334;30.932;91814
9335;30.935;105594
9336;30.938;92820
9337;30.942;90151
9338;30.945;98603
9339;30.948;102016
9340;30.952;98978
9341;30.955;93274
9342;30.958;94422
9343;30.962;99153
9344;30.965;89957
9345;30.968;97407
9346;30.972;103483
9347;30.975;95436
9348;30.978;90248
9349;30.981;94932
9350;30.985;93401
9351;30.988;93383
9352;30.991;94663
9353;30.995;96743
9354;30.998;103221
9355;31.001;100139
9356;31.005;95341
9357;31.008;101007
9358;31.012;98760
9359;31.015;95114
9360;31.018;96794
9361;31.021;92369
9362;31.025;95106
9363;31.028;89311
9364;31.031;97564
9365;31.035;106095
9366;31.038;96044
9367;31.041;94529
9368;31.045;92314
9369;31.048;94231
9370;31.051;91854
9371;31.054;93765
9372;31.058;97350
9373;31.061;97774
9374;31.064;96454
9375;31.068;101397
9376;31.071;92945
9377;31.074;89007
9378;31.078;99644
9379;31.081;99223
9380;31.084;99030
9381;31.088;97347
9382;31.091;94236
9383;31.094;96050
9384;31.097;89841
9385;31.101;92861
9386;31.104;92229
9387;31.107;94431
9388;31.111;89986
9389;31.114;91134
9390;31.117;88452
9391;31.121;96254
9392;31.124;94356
9393;31.127;97659
9394;31.130;94970
9395;31.134;94322
9396;31.137;89818
9397;31.140;87800
9398;31.144;94288
9399;31.147;91460
9400;31.150;92406
9401;31.154;86676
9402;31.157;101854
9403;31.160;92815
9404;31.164;91367
9405;31.167;98982
9406;31.170;92711
9407;31.173;97117
9408;31.177;93096
9409;31.180;91103
9410;31.183;97469
9411;31.187;95088
9412;31.190;91423
9413;31.193;95478
9414;31.197;100339
9415;31.200;89658
9416;31.203;95094
9417;31.207;97877
9418;31.210;100597
9419;31.213;99739
9420;31.216;97115
9421;31.220;91594
9422;31.223;95563
9423;31.226;90164
9424;31.230;102819
9425;31.233;91630
9426;31.236;88320
9427;31.240;98830
9428;31.243;95018
9429;31.246;95565
9430;31.249;86301
9431;31.253;94959
9432;31.256;91480
9433;31.259;100785
9434;31.263;97955
9435;31.266;95721
9436;31.270;92685
9437;31.273;94057
9438;31.276;89254
9439;31.280;87864
9440;31.283;89482
9441;31.286;89864
9442;31.289;100383
9443;31.293;96202
9444;31.296;98535
9445;31.299;93518
9446;31.303;99358
9447;31.306;94086
9448;31.309;98259
9449;31.313;89777
9450;31.316;98586
9451;31.319;97890
9452;31.323;91312
9453;31.326;90938
9454;31.329;94806
9455;31.332;100763
9456;31.336;93933
9457;31.339;94646
9458;31.342;90666
9459;31.346;92692
9460;31.349;104584
9461;31.352;98449
9462;31.356;87035
9463;31.359;96620
9464;31.362;93724
9465;31.366;90292
9466;31.369;89118
9467;31.372;88385
9468;31.375;91619
9469;31.379;96029
9470;31.382;97464
9471;31.385;88025
9472;31.389;91319
9473;31.392;96513
9474;31.395;94898
9475;31.399;96115
9476;31.402;99818
9477;31.405;96001
9478;31.408;89136
9479;31.412;97454
9480;31.415;91455
9481;31.418;91967
9482;31.422;95984
9483;31.425;94519
9484;31.428;85452
9485;31.432;91643
9486;31.435;84771
9487;31.438;96169
9488;31.442;96925
9489;31.445;87963
9490;31.448;100734
9491;31.451;94030
9492;31.455;96652
9493;31.458;89914
9494;31.461;100795
9495;31.465;92645
9496;31.468;94285
9497;31.471;95654
9498;31.475;89537
9499;31.478;94453
9500;31.481;100997
9501;31.484;98228
9502;31.488;92875
9503;31.491;88034
9504;31.494;94319
9505;31.498;96212
9506;31.501;94918
9507;31.504;85446
9508;31.508;97869
9509;31.511;87972
9510;31.515;94159
9511;31.518;99615
9512;31.521;96218
9513;31.524;92053
9514;31.528;92115
9515;31.531;99701
9516;31.534;92436
9517;31.538;105592
9518;31.541;101891
9519;31.544;92068
9520;31.548;97144
9521;31.551;98873
9522;31.554;93522
9523;31.558;101557
9524;31.561;96288
9525;31.564;96573
9526;31.567;88731
9527;31.571;91723
9528;31.574;100550
9529;31.577;99015
9530;31.581;87322
9531;31.584;92884
9532;31.587;96736
9533;31.591;99569
9534;31.594;97580
9535;31.597;88534
9536;31.601;98994
9537;31.604;93496
9538;31.607;98089
9539;31.610;96484
9540;31.614;97549
9541;31.617;97380
9542;31.620;95399
9543;31.624;91532
9544;31.627;91963
9545;31.630;96679
9546;31.634;94275
9547;31.637;88624
9548;31.640;98073
9549;31.643;90120
9550;31.647;87173
9551;31.650;95689
9552;31.653;88775
9553;31.657;90440
9554;31.660;89652
9555;31.663;95030
9556;31.667;91116
9557;31.670;96265
9558;31.673;94388
9559;31.677;93718
9560;31.680;91710
9561;31.683;93030
9562;31.686;91642
9563;31.690;96718
9564;31.693;98856
9565;31.696;98865
9566;31.700;95627
9567;31.703;88377
9568;31.706;100308
9569;31.710;89331
9570;31.713;89738
9571;31.716;100138
9572;31.719;94719
9573;31.723;98011
9574;31.726;93960
9575;31.729;91103
9576;31.733;94910
9577;31.736;90919
9578;31.739;94752
9579;31.743;98721
9580;31.746;92452
9581;31.749;91329
9582;31.753;91848
9583;31.756;99072
9584;31.759;101505
9585;31.763;95469
9586;31.766;92833
9587;31.769;97718
9588;31.773;95024
9589;31.776;89573
9590;31.779;85185
9591;31.783;97769
9592;31.786;92460
9593;31.789;94013
9594;31.793;99259
9595;31.796;94574
9596;31.799;100516
9597;31.802;92391
9598;31.806;86646
9599;31.809;92075
9600;31.812;94945
9601;31.816;99397
9602;31.819;91330
9603;31.822;94866
9604;31.826;96603
9605;31.829;89298
9606;31.832;90275
9607;31.836;102906
9608;31.839;92452
9609;31.842;98901
9610;31.845;90050
9611;31.849;88874
9612;31.852;103376
9613;31.855;91200
9614;31.859;90546
9615;31.862;88523
9616;31.865;100086
9617;31.869;89899
9618;31.872;90257
9619;31.875;106323
9620;31.878;93653
9621;31.882;88321
9622;31.885;86925
9623;31.888;91674
9624;31.892;87949
9625;31.895;97266
9626;31.898;93750
9627;31.902;94024
9628;31.905;94273
9629;31.908;88659
9630;31.912;98604
9631;31.915;93052
9632;31.918;91304
9633;31.921;96233
9634;31.925;86208
9635;31.928;95259
9636;31.931;80971
9637;31.935;88451
9638;31.938;86866
9639;31.941;99751
9640;31.945;89203
9641;31.948;86174
9642;31.951;93981
9643;31.955;96276
9644;31.958;95223
9645;31.961;91647
9646;31.964;92472
9647;31.968;95237
9648;31.971;103895
9649;31.974;93059
9650;31.978;88176
9651;31.981;96285
9652;31.984;91515
9653;31.988;89526
9654;31.991;87426
9655;31.994;88885
9656;31.997;94303
9657;32.001;83642
9658;32.004;88598
9659;32.007;95123
9660;32.011;87789
9661;32.014;94891
9662;32.018;96955
9663;32.021;93766
9664;32.024;102131
9665;32.028;92204
9666;32.031;96549
9667;32.034;97391
9668;32.037;99457
9669;32.041;88486
9670;32.044;101051
9671;32.047;96401
9672;32.051;89788
9673;32.054;96506
9674;32.057;96312
9675;32.061;89560
9676;32.064;84524
9677;32.067;102954
9678;32.071;89954
9679;32.074;88272
9680;32.077;87549
9681;32.080;87046
9682;32.084;95340
9683;32.087;98954
9684;32.090;87798
9685;32.094;89660
9686;32.097;102903
9687;32.100;89546
9688;32.104;102594
9689;32.107;99780
9690;32.110;91910
9691;32.113;104812
9692;32.117;101824
9693;32.120;90505
9694;32.123;83938
9695;32.127;98679
9696;32.130;87318
9697;32.133;100265
9698;32.137;96045
9699;32.140;90353
9700;32.143;92387
9701;32.147;100151
9702;32.150;91851
9703;32.153;99713
9704;32.156;96160
9705;32.160;95974
9706;32.163;98257
9707;32.166;97214
9708;32.170;98956
9709;32.173;96486
9710;32.176;94306
9711;32.180;96472
9712;32.183;100847
9713;32.186;95517
9714;32.190;97225
9715;32.193;84248
9716;32.196;88009
9717;32.199;106347
9718;32.203;101128
9719;32.206;89735
9720;32.209;95932
9721;32.213;93267
9722;32.216;96316
9723;32.219;90040
9724;32.223;97192
9725;32.226;93690
9726;32.229;92190
9727;32.232;94914
9728;32.236;89198
9729;32.239;91022
9730;32.242;95828
9731;32.246;96440
9732;32.249;93299
9733;32.252;88920
9734;32.256;88906
9735;32.259;98777
9736;32.263;88174
9737;32.266;90725
9738;32.269;89810
9739;32.272;91478
9740;32.276;93432
9741;32.279;95758
9742;32.282;86828
9743;32.286;97267
9744;32.289;85522
9745;32.292;101349
9746;32.296;98332
9747;32.299;93452
9748;32.302;95390
9749;32.306;98814
9750;32.309;92234
9751;32.312;85733
9752;32.315;87321
9753;32.319;97224
9754;32.322;106216
9755;32.325;88137
9756;32.329;93693
9757;32.332;95953
9758;32.335;88121
9759;32.339;93839
9760;32.342;90557
9761;32.345;96072
9762;32.348;100325
9763;32.352;93516
9764;32.355;93194
9765;32.358;86183
9766;32.362;84654
9767;32.365;97172
9768;32.368;98905
9769;32.372;90221
9770;32.375;94781
9771;32.378;103619
9772;32.382;94821
9773;32.385;96786
9774;32.388;93484
9775;32.391;90114
9776;32.395;97513
9777;32.398;90353
9778;32.401;96098
9779;32.405;85638
9780;32.408;93557
9781;32.411;90388
9782;32.415;94400
9783;32.418;93128
9784;32.421;88051
9785;32.425;93346
9786;32.428;88529
9787;32.431;85161
9788;32.434;93993
9789;32.438;95807
9790;32.441;88593
9791;32.444;95371
9792;32.448;103098
9793;32.451;92599
9794;32.454;101009
9795;32.458;86695
9796;32.461;95142
9797;32.464;90248
9798;32.467;92346
9799;32.471;94427
9800;32.474;93223
9801;32.477;95032
9802;32.481;87179
9803;32.484;95489
9804;32.487;88193
9805;32.491;100481
9806;32.494;91446
9807;32.497;91182
9808;32.501;90331
9809;32.504;93481
9810;32.507;85762
9811;32.511;88132
9812;32.514;95655
9813;32.517;92713
9814;32.521;98074
9815;32.524;94032
9816;32.527;92848
9817;32.531;85712
9818;32.534;91923
9819;32.537;91900
9820;32.541;83705
9821;32.544;104748
9822;32.547;96646
9823;32.550;95626
9824;32.554;97857
9825;32.557;96569
9826;32.560;96588
9827;32.564;87397
9828;32.567;97077
9829;32.570;95180
9830;32.574;89716
9831;32.577;91161
9832;32.580;88816
9833;32.584;83659
9834;32.587;91729
9835;32.590;92085
9836;32.593;86371
9837;32.597;92329
9838;32.600;87350
9839;32.603;99610
9840;32.607;88231
9841;32.610;89229
9842;32.613;93342
9843;32.617;90519
9844;32.620;95186
9845;32.623;84718
9846;32.626;95236
9847;32.630;90639
9848;32.633;89088
9849;32.636;91157
9850;32.640;93528
9851;32.643;90638
9852;32.646;94581
9853;32.650;97307
9854;32.653;91715
9855;32.656;89726
9856;32.660;93803
9857;32.663;97200
9858;32.666;94359
9859;32.669;88533
9860;32.673;88972
9861;32.676;88936
9862;32.679;87678
9863;32.683;93042
9864;32.686;96512
9865;32.689;95822
9866;32.693;106207
9867;32.696;90266
9868;32.699;94028
9869;32.702;91307
9870;32.706;89130
9871;32.709;86868
9872;32.712;88906
9873;32.716;88397
9874;32.719;91518
9875;32.722;84175
9876;32.726;95342
9877;32.729;104225
9878;32.732;86827
9879;32.736;82085
9880;32.739;95156
9881;32.742;97351
9882;32.745;92722
9883;32.749;89244
9884;32.752;97688
9885;32.755;92001
9886;32.759;88067
9887;32.762;92986
9888;32.766;96177
9889;32.769;97942
9890;32.772;93477
9891;32.776;91738
9892;32.779;98455
9893;32.782;95296
9894;32.785;93582
9895;32.789;93960
9896;32.792;92085
9897;32.795;94922
9898;32.799;84180
9899;32.802;92090
9900;32.805;92872
9901;32.809;87240
9902;32.812;82158
9903;32.815;90703
9904;32.819;97170
9905;32.822;89484
9906;32.825;91417
9907;32.828;89045
9908;32.832;88162
9909;32.835;92795
9910;32.838;102636
9911;32.842;85581
9912;32.845;99501
9913;32.848;89449
9914;32.852;90689
9915;32.855;80710
9916;32.858;94014
9917;32.861;91896
9918;32.865;94434
9919;32.868;97366
9920;32.871;103567
9921;32.875;93048
9922;32.878;99266
9923;32.881;91559
9924;32.885;91817
9925;32.888;94648
9926;32.891;96211
9927;32.895;88653
9928;32.898;90768
9929;32.901;93187
9930;32.904;85896
9931;32.908;88417
9932;32.911;92901
9933;32.914;94343
9934;32.918;110616
9935;32.921;99614
9936;32.924;92576
9937;32.928;103896
9938;32.931;97690
9939;32.934;99176
9940;32.938;96731
9941;32.941;98184
9942;32.944;101264
9943;32.947;102294
9944;32.951;106214
9945;32.954;98948
9946;32.957;92449
9947;32.961;101744
9948;32.964;102843
9949;32.967;97622
9950;32.971;102066
9951;32.974;99053
9952;32.977;88973
9953;32.980;94410
9954;32.984;90921
9955;32.987;91840
9956;32.990;96176
9957;32.994;97831
9958;32.997;101145
9959;33.000;96955
9960;33.004;87012
9961;33.007;97577
9962;33.010;96891
9963;33.014;92576
9964;33.017;97774
9965;33.020;105472
9966;33.024;98016
9967;33.027;96893
9968;33.030;89720
9969;33.034;96739
9970;33.037;96511
9971;33.040;101661
9972;33.044;91907
9973;33.047;95848
9974;33.050;90045
9975;33.054;96543
9976;33.057;91309
9977;33.060;94555
9978;33.063;94986
9979;33.067;93435
9980;33.070;95084
9981;33.073;96106
9982;33.077;98377
9983;33.080;97981
9984;33.083;95049
9985;33.087;100437
9986;33.090;94018
9987;33.093;94644
9988;33.096;103208
9989;33.100;101498
9990;33.103;100719
9991;33.106;95182
9992;33.110;99385
9993;33.113;99526
9994;33.116;100941
9995;33.120;92450
9996;33.123;93629
9997;33.126;91697
9998;33.130;93904
9999;33.133;104265
10000;33.136;90843
10001;33.139;103825
10002;33.143;94355
10003;33.146;97223
10004;33.149;99825
10005;33.153;100840
10006;33.156;95859
10007;33.159;98660
10008;33.163;93223
10009;33.166;105904
10010;33.169;94993
10011;33.173;99491
10012;33.176;96452
10013;33.179;98940
10014;33.182;100290
10015;33.186;96032
10016;33.189;90714
10017;33.192;93051
10018;33.196;99980
10019;33.199;97283
10020;33.202;101910
10021;33.206;91790
10022;33.209;104601
10023;33.212;87669
10024;33.215;89311
10025;33.219;97063
10026;33.222;93699
10027;33.225;96384
10028;33.229;93598
10029;33.232;98662
10030;33.235;95168
10031;33.239;99444
10032;33.242;89822
10033;33.245;96791
10034;33.249;91849
10035;33.252;99454
10036;33.255;97749
10037;33.258;94413
10038;33.262;99004
10039;33.265;95367
10040;33.269;92870
10041;33.272;106506
10042;33.275;93387
10043;33.279;99998
10044;33.282;90270
10045;33.285;90920
10046;33.289;94773
10047;33.292;94157
10048;33.295;87660
10049;33.298;96941
10050;33.302;101682
10051;33.305;96147
10052;33.308;93682
10053;33.312;98872
10054;33.315;97443
10055;33.318;93080
10056;33.322;95400
10057;33.325;90378
10058;33.328;89845
10059;33.331;93722
10060;33.335;96189
10061;33.338;106509
10062;33.341;90879
10063;33.345;104537
10064;33.348;92938
10065;33.351;94933
10066;33.355;94854
10067;33.358;95263
10068;33.361;85390
10069;33.365;90630
10070;33.368;95503
10071;33.371;100947
10072;33.374;91060
10073;33.378;104578
10074;33.381;94684
10075;33.384;98619
10076;33.388;97787
10077;33.391;102163
10078;33.394;91416
10079;33.398;96630
10080;33.401;88207
10081;33.404;92066
10082;33.408;93143
10083;33.411;91287
10084;33.414;105816
10085;33.417;102846
10086;33.421;95041
10087;33.424;93597
10088;33.427;88021
10089;33.431;95767
10090;33.434;98805
10091;33.437;95655
10092;33.441;99114
10093;33.444;99193
10094;33.447;104447
10095;33.450;99043
10096;33.454;99573
10097;33.457;99891
10098;33.460;93956
10099;33.464;96326
10100;33.467;97809
10101;33.470;94267
10102;33.474;82990
10103;33.477;96709
10104;33.480;101162
10105;33.484;96808
10106;33.487;86762
10107;33.490;103278
10108;33.493;97090
10109;33.497;103214
10110;33.500;98836
10111;33.503;96816
10112;33.507;89513
10113;33.510;93116
10114;33.514;97304
10115;33.517;94444
10116;33.520;98503
10117;33.524;95798
10118;33.527;89777
10119;33.530;100680
10120;33.533;93619
10121;33.537;93900
10122;33.540;94864
10123;33.543;99228
10124;33.547;90417
10125;33.550;89708
10126;33.553;95064
10127;33.557;96441
10128;33.560;92663
10129;33.563;92734
10130;33.567;106446
10131;33.570;97836
10132;33.573;94249
10133;33.576;90883
10134;33.580;100308
10135;33.583;109449
10136;33.586;104573
10137;33.590;95725
10138;33.593;99788
10139;33.596;87242
10140;33.600;99151
10141;33.603;97129
10142;33.606;97221
10143;33.609;95293
10144;33.613;93522
10145;33.616;102781
10146;33.619;91682
10147;33.623;95676
10148;33.626;96241
10149;33.629;106730
10150;33.633;97303
10151;33.636;92484
10152;33.639;96314
10153;33.643;96645
10154;33.646;92469
10155;33.649;86782
10156;33.652;96070
10157;33.656;85795
10158;33.659;94445
10159;33.662;100673
10160;33.666;98198
10161;33.669;109237
10162;33.672;98548
10163;33.676;93540
10164;33.679;90863
10165;33.682;96521
10166;33.685;90844
10167;33.689;100094
10168;33.692;89565
10169;33.695;92883
10170;33.699;91110
10171;33.702;90387
10172;33.705;99011
10173;33.709;89819
10174;33.712;95031
10175;33.715;85684
10176;33.719;85541
10177;33.722;97250
10178;33.725;103439
10179;33.728;93141
10180;33.732;95327
10181;33.735;88565
10182;33.738;95856
10183;33.742;93207
10184;33.745;98715
10185;33.748;100437
10186;33.752;95238
10187;33.755;98248
10188;33.758;98251
10189;33.762;90112
10190;33.765;99258
10191;33.768;96769
10192;33.772;100794
10193;33.775;89663
10194;33.778;91836
10195;33.782;80697
10196;33.785;92295
10197;33.788;94894
10198;33.792;91837
10199;33.795;89255
10200;33.798;96045
10201;33.802;96804
10202;33.805;93648
10203;33.808;92923
10204;33.811;98181
10205;33.815;96318
10206;33.818;92566
10207;33.821;94139
10208;33.825;92700
10209;33.828;97593
10210;33.831;85590
10211;33.835;89418
10212;33.838;97458
10213;33.841;92574
10214;33.844;87811
10215;33.848;102228
10216;33.851;95273
10217;33.854;99005
10218;33.858;96526
10219;33.861;83383
10220;33.864;91461
10221;33.868;88712
10222;33.871;95352
10223;33.874;91916
10224;33.878;93705
10225;33.881;89149
10226;33.884;93006
10227;33.887;93559
10228;33.891;96724
10229;33.894;88636
10230;33.897;92780
10231;33.901;92626
10232;33.904;95289
10233;33.907;88061
10234;33.911;91566
10235;33.914;97528
10236;33.917;100818
10237;33.920;86995
10238;33.924;95925
10239;33.927;93684
10240;33.930;92827
10241;33.934;103499
10242;33.937;107799
10243;33.940;96853
10244;33.944;92244
10245;33.947;99969
10246;33.950;100782
10247;33.954;93624
10248;33.957;91402
10249;33.960;84019
10250;33.963;96472
10251;33.967;95912
10252;33.970;101013
10253;33.973;97943
10254;33.977;97247
10255;33.980;97442
10256;33.983;97999
10257;33.987;94003
10258;33.990;90256
10259;33.993;96325
10260;33.997;95559
10261;34.000;96309
10262;34.003;93206
10263;34.006;92143
10264;34.010;97499
10265;34.013;90651
10266;34.017;95650
10267;34.020;97387
10268;34.023;101024
10269;34.027;84036
10270;34.030;95481
10271;34.033;89808
10272;34.037;103701
10273;34.040;86989
10274;34.043;93201
10275;34.046;90073
10276;34.050;88185
10277;34.053;102356
10278;34.056;94985
10279;34.060;90891
10280;34.063;96880
10281;34.066;91216
10282;34.070;96641
10283;34.073;94145
10284;34.076;89193
10285;34.079;102068
10286;34.083;91791
10287;34.086;94910
10288;34.089;95074
10289;34.093;99593
10290;34.096;87737
10291;34.099;91339
10292;34.103;95267
10293;34.106;99060
10294;34.109;96629
10295;34.113;90351
10296;34.116;93006
10297;34.119;86400
10298;34.122;93546
10299;34.126;100412
10300;34.129;97164
10301;34.132;96808
10302;34.136;91579
10303;34.139;94603
10304;34.142;89123
10305;34.146;86638
10306;34.149;85220
10307;34.152;90022
10308;34.156;87532
10309;34.159;92074
10310;34.162;90839
10311;34.165;87471
10312;34.169;93210
10313;34.172;90863
10314;34.175;90595
10315;34.179;86902
10316;34.182;96853
10317;34.185;98705
10318;34.189;96360
10319;34.192;94444
10320;34.195;97117
10321;34.198;85597
10322;34.202;95600
10323;34.205;109157
10324;34.208;92073
10325;34.212;92257
10326;34.215;92505
10327;34.218;81997
10328;34.222;97023
10329;34.225;90193
10330;34.228;95204
10331;34.232;93076
10332;34.235;96859
10333;34.238;87272
10334;34.241;89692
10335;34.245;97444
10336;34.248;87376
10337;34.251;99226
10338;34.255;92858
10339;34.258;90696
10340;34.262;94431
10341;34.265;92466
10342;34.268;96714
10343;34.272;93275
10344;34.275;97080
10345;34.278;100745
10346;34.281;91513
10347;34.285;98406
10348;34.288;93812
10349;34.291;87087
10350;34.295;88827
10351;34.298;94953
10352;34.301;97826
10353;34.305;100973
10354;34.308;85639
10355;34.311;98201
10356;34.314;90155
10357;34.318;92393
10358;34.321;98586
10359;34.324;92544
10360;34.328;91353
10361;34.331;90784
10362;34.334;95613
10363;34.338;92833
10364;34.341;88018
10365;34.344;97085
10366;34.348;83703
10367;34.351;99588
10368;34.354;98678
10369;34.357;97664
10370;34.361;92836
10371;34.364;84623
10372;34.367;86827
10373;34.371;88297
10374;34.374;90623
10375;34.377;88775
10376;34.381;96207
10377;34.384;98205
10378;34.387;94530
10379;34.390;92077
10380;34.394;95525
10381;34.397;100185
10382;34.400;92182
10383;34.404;98862
10384;34.407;100657
10385;34.410;86097
10386;34.414;92917
10387;34.417;87956
10388;34.420;97000
10389;34.424;92004
10390;34.427;85903
10391;34.430;84758
10392;34.433;92587
10393;34.437;92809
10394;34.440;88655
10395;34.443;86863
10396;34.447;87016
10397;34.450;90974
10398;34.453;82593
10399;34.457;93294
10400;34.460;94240
10401;34.463;81607
10402;34.467;98571
10403;34.470;90327
10404;34.473;91130
10405;34.476;93480
10406;34.480;89843
10407;34.483;90609
10408;34.486;90806
10409;34.490;97834
10410;34.493;98480
10411;34.496;92176
10412;34.500;86576
10413;34.503;97424
10414;34.506;96780
10415;34.509;97542
10416;34.513;87218
10417;34.516;94712
10418;34.520;90097
10419;34.523;96170
10420;34.526;94963
10421;34.530;100848
10422;34.533;97184
10423;34.536;85837
10424;34.540;94891
10425;34.543;85051
10426;34.546;95543
10427;34.549;99129
10428;34.553;89187
10429;34.556;95049
10430;34.559;91337
10431;34.563;93107
10432;34.566;94029
10433;34.569;94269
10434;34.573;98792
10435;34.576;90208
10436;34.579;99478
10437;34.583;92263
10438;34.586;97024
10439;34.589;89339
10440;34.592;92632
10441;34.596;85990
10442;34.599;81968
10443;34.602;97554
10444;34.606;87727
10445;34.609;90229
10446;34.612;100364
10447;34.616;90465
10448;34.619;93150
10449;34.622;96847
10450;34.626;95036
10451;34.629;100119
10452;34.632;91575
10453;34.635;92123
10454;34.639;91187
10455;34.642;91782
10456;34.645;93296
10457;34.649;89570
10458;34.652;95791
10459;34.655;91030
10460;34.659;91695
10461;34.662;86146
10462;34.665;92366
10463;34.668;91710
10464;34.672;93887
10465;34.675;92593
10466;34.678;92532
10467;34.682;91444
10468;34.685;100759
10469;34.688;97782
10470;34.692;94158
10471;34.695;100077
10472;34.698;95884
10473;34.702;91584
10474;34.705;92874
10475;34.708;94164
10476;34.711;91354
10477;34.715;88094
10478;34.718;90066
10479;34.721;92501
10480;34.725;88944
10481;34.728;92415
10482;34.731;101482
10483;34.735;95040
10484;34.738;101964
10485;34.741;89942
10486;34.744;91728
10487;34.748;87226
10488;34.751;101999
10489;34.754;91479
10490;34.758;85233
10491;34.761;98755
10492;34.765;90954
10493;34.768;95275
10494;34.771;89267
10495;34.775;90907
10496;34.778;84700
10497;34.781;98197
10498;34.784;91690
10499;34.788;96856
10500;34.791;95256
10501;34.794;98865
10502;34.798;99138
10503;34.801;85441
10504;34.804;105390
10505;34.808;90812
10506;34.811;92717
10507;34.814;105906
10508;34.818;89069
10509;34.821;88960
10510;34.824;90219
10511;34.827;92516
10512;34.831;92192
10513;34.834;101115
10514;34.837;95356
10515;34.841;85620
10516;34.844;91017
10517;34.847;91469
10518;34.851;86531
10519;34.854;108319
10520;34.857;89936
10521;34.861;91750
10522;34.864;90250
10523;34.867;92974
10524;34.870;91848
10525;34.874;89477
10526;34.877;90436
10527;34.880;92762
10528;34.884;84490
10529;34.887;91986
10530;34.890;90900
10531;34.894;92459
10532;34.897;90380
10533;34.900;90765
10534;34.903;90701
10535;34.907;83686
10536;34.910;93381
10537;34.913;83840
10538;34.917;88360
10539;34.920;89379
10540;34.923;89305
10541;34.927;92466
10542;34.930;94561
10543;34.933;99055
10544;34.937;96963
10545;34.940;93454
10546;34.943;88804
10547;34.946;104751
10548;34.950;88098
10549;34.953;90246
10550;34.956;87059
10551;34.960;96326
10552;34.963;92551
10553;34.966;101252
10554;34.970;97991
10555;34.973;82646
10556;34.976;97557
10557;34.980;87076
10558;34.983;89751
10559;34.986;88736
10560;34.989;91480
10561;34.993;101736
10562;34.996;95683
10563;34.999;98309
10564;35.003;91200
10565;35.006;95633
10566;35.009;87518
10567;35.013;87188
10568;35.016;105448
10569;35.020;95558
10570;35.023;95426
10571;35.026;92049
10572;35.029;88078
10573;35.033;100013
10574;35.036;97597
10575;35.039;92708
10576;35.048;57805
10577;35.051;912
10578;35.055;1004
10579;35.058;599
10580;35.061;592
10581;35.065;566
10582;35.068;507
10583;35.071;503
10584;35.074;542
10585;35.078;453
10586;35.081;539
10587;35.084;507
10588;35.088;324
10589;35.091;559
10590;35.094;696
10591;35.098;483
10592;35.101;472
10593;35.104;598
10594;35.107;594
10595;35.111;423
10596;35.114;573
10597;35.117;553
10598;35.121;742
10599;35.124;549
10600;35.127;506
10601;35.131;726
10602;35.134;945
10603;35.137;574
10604;35.141;481
10605;35.144;501
10606;35.147;521
10607;35.150;444
10608;35.154;422
10609;35.157;721
10610;35.160;427
10611;35.164;515
10612;35.167;676
10613;35.170;616
10614;35.174;503
10615;35.177;461
10616;35.180;423
10617;35.184;513
10618;35.187;752
10619;35.190;545
10620;35.193;540
10621;35.197;602
10622;35.200;454
10623;35.203;439
10624;35.207;554
10625;35.210;573
10626;35.213;548
10627;35.217;449
10628;35.220;492
10629;35.223;512
10630;35.226;593
10631;35.230;516
10632;35.233;476
10633;35.236;431
10634;35.240;559
10635;35.243;407
10636;35.246;392
10637;35.250;527
10638;35.253;505
10639;35.256;481
10640;35.260;677
10641;35.263;522
10642;35.266;480
10643;35.270;529
10644;35.273;367
10645;35.276;771
10646;35.280;432
10647;35.283;637
10648;35.286;553
10649;35.290;504
10650;35.293;708
10651;35.296;750
10652;35.300;581
10653;35.303;599
10654;35.306;488
10655;35.309;463
10656;35.313;432
10657;35.316;559
10658;35.319;459
10659;35.323;431
10660;35.326;412
10661;35.329;448
10662;35.333;659
10663;35.336;532
10664;35.339;662
10665;35.342;419
10666;35.346;556
10667;35.349;484
10668;35.352;513
10669;35.356;493
10670;35.359;875
10671;35.362;702
10672;35.366;666
10673;35.369;486
10674;35.372;580
10675;35.376;455
10676;35.379;499
10677;35.382;533
10678;35.385;552
10679;35.389;519
10680;35.392;522
10681;35.395;534
10682;35.399;489
10683;35.402;379
10684;35.405;2046
10685;35.409;483
10686;35.412;631
10687;35.415;537
10688;35.419;818
10689;35.422;535
10690;35.425;456
10691;35.428;625
10692;35.432;512
10693;35.435;449
10694;35.438;621
10695;35.442;502
10696;35.445;613
10697;35.448;699
10698;35.452;637
10699;35.455;549
10700;35.458;594
10701;35.461;605
10702;35.465;534
10703;35.468;473
10704;35.471;686
10705;35.475;471
10706;35.478;498
10707;35.481;875
10708;35.485;463
10709;35.488;623
10710;35.491;717
10711;35.495;579
10712;35.498;624
10713;35.501;390
10714;35.504;627
10715;35.508;600
10716;35.511;603
10717;35.515;640
10718;35.518;538
10719;35.521;429
10720;35.525;801
10721;35.528;481
10722;35.531;519
10723;35.535;480
10724;35.538;432
10725;35.541;506
10726;35.544;659
10727;35.548;425
10728;35.551;464
10729;35.554;398
10730;35.558;451
10731;35.561;535
10732;35.564;378
10733;35.568;502
10734;35.571;718
10735;35.574;416
10736;35.578;539
10737;35.581;500
10738;35.584;435
10739;35.587;488
10740;35.591;560
10741;35.594;421
10742;35.597;410
10743;35.601;521
10744;35.604;470
10745;35.607;565
10746;35.611;552
10747;35.614;460
10748;35.617;446
10749;35.620;409
10750;35.624;548
10751;35.627;1710
10752;35.630;580
10753;35.634;448
10754;35.637;467
10755;35.640;581
10756;35.644;748
10757;35.647;443
10758;35.650;462
10759;35.654;530
10760;35.657;526
10761;35.660;554
10762;35.663;471
10763;35.667;516
10764;35.670;596
10765;35.673;521
10766;35.677;453
10767;35.680;605
10768;35.683;611
10769;35.687;661
10770;35.690;365
10771;35.693;535
10772;35.696;627
10773;35.700;458
10774;35.703;624
10775;35.706;532
10776;35.710;467
10777;35.713;539
10778;35.716;394
10779;35.720;473
10780;35.723;425
10781;35.726;467
10782;35.730;495
10783;35.733;402
10784;35.736;420
10785;35.739;495
10786;35.743;342
10787;35.746;390
10788;35.749;341
10789;35.753;357
10790;35.756;690
10791;35.759;390
10792;35.763;444
10793;35.766;520
10794;35.770;472
10795;35.773;516
10796;35.776;487
10797;35.779;469
10798;35.783;493
10799;35.786;571
10800;35.789;326
10801;35.793;473
10802;35.796;575
10803;35.799;479
10804;35.803;546
10805;35.806;643
10806;35.809;487
10807;35.813;528
10808;35.816;439
10809;35.819;523
10810;35.822;355
10811;35.826;402
10812;35.829;389
10813;35.832;482
10814;35.836;787
10815;35.839;431
10816;35.842;558
10817;35.846;1141
10818;35.849;822
10819;35.852;416
10820;35.855;438
10821;35.859;514
10822;35.862;602
10823;35.865;421
10824;35.869;482
10825;35.872;548
10826;35.875;329
10827;35.879;570
10828;35.882;428
10829;35.885;408
10830;35.889;458
10831;35.892;443
10832;35.895;292
10833;35.898;430
10834;35.902;690
10835;35.905;460
10836;35.908;493
10837;35.912;351
10838;35.915;635
10839;35.918;710
10840;35.922;441
10841;35.925;393
10842;35.928;339
10843;35.931;295
10844;35.935;3188
10845;35.938;621
10846;35.941;1863
10847;35.945;598
10848;35.948;467
10849;35.951;1920
10850;35.955;481
10851;35.958;316
10852;35.961;533
10853;35.965;507
10854;35.968;757
10855;35.971;586
10856;35.974;390
10857;35.978;674
10858;35.981;434
10859;35.984;575
10860;35.988;408
10861;35.991;497
10862;35.994;377
10863;35.998;2974
10864;36.001;419
10865;36.004;484
10866;36.008;416
10867;36.011;423
10868;36.015;423
10869;36.018;587
10870;36.021;1935
10871;36.025;527
10872;36.028;480
10873;36.031;404
10874;36.035;427
10875;36.038;400
10876;36.041;364
10877;36.045;401
10878;36.048;372
10879;36.051;641
10880;36.054;503
10881;36.058;419
10882;36.061;531
10883;36.064;492
10884;36.068;401
10885;36.071;484
10886;36.074;456
10887;36.078;504
10888;36.081;411
10889;36.084;365
10890;36.088;511
10891;36.091;531
10892;36.094;450
10893;36.097;470
10894;36.101;540
10895;36.104;406
10896;36.107;563
10897;36.111;436
10898;36.114;695
10899;36.117;411
10900;36.121;446
10901;36.124;2678
10902;36.127;418
10903;36.130;461
10904;36.134;550
10905;36.137;519
10906;36.140;406
10907;36.144;476
10908;36.147;406
10909;36.150;506
10910;36.154;733
10911;36.157;377
10912;36.160;443
10913;36.164;548
10914;36.167;441
10915;36.170;637
10916;36.173;479
10917;36.177;502
10918;36.180;414
10919;36.183;582
10920;36.187;342
10921;36.190;517
10922;36.193;529
10923;36.197;423
10924;36.200;468
10925;36.203;443
10926;36.206;1304
10927;36.210;482
10928;36.213;411
10929;36.216;495
10930;36.220;439
10931;36.223;538
10932;36.226;568
10933;36.230;406
10934;36.233;579
10935;36.236;530
10936;36.240;373
10937;36.243;645
10938;36.246;482
10939;36.249;387
10940;36.253;489
10941;36.256;627
10942;36.259;446
10943;36.263;535
10944;36.266;483
10945;36.270;668
10946;36.273;503
10947;36.276;532
10948;36.280;571
10949;36.283;731
10950;36.286;431
10951;36.289;511
10952;36.293;1407
10953;36.296;502
10954;36.299;479
10955;36.303;591
10956;36.306;339
10957;36.309;607
10958;36.313;391
10959;36.316;463
10960;36.319;481
10961;36.323;658
10962;36.326;523
10963;36.329;514
10964;36.332;426
10965;36.336;502
10966;36.339;377
10967;36.342;431
10968;36.346;515
10969;36.349;525
10970;36.352;509
10971;36.356;566
10972;36.359;614
10973;36.362;472
10974;36.365;549
10975;36.369;697
10976;36.372;607
10977;36.375;730
10978;36.379;876
10979;36.382;608
10980;36.385;578
10981;36.389;622
10982;36.392;636
10983;36.395;611
10984;36.399;630
10985;36.402;570
10986;36.405;742
10987;36.408;538
10988;36.412;583
10989;36.415;436
10990;36.418;481
10991;36.422;402
10992;36.425;2489
10993;36.428;412
10994;36.432;368
10995;36.435;455
10996;36.438;1244
10997;36.442;523
10998;36.445;399
10999;36.448;490
11000;36.451;600
11001;36.455;580
11002;36.458;703
11003;36.461;469
11004;36.465;592
11005;36.468;520
11006;36.471;2515
11007;36.475;527
11008;36.478;633
11009;36.481;401
11010;36.484;787
11011;36.488;574
11012;36.491;494
11013;36.494;514
11014;36.498;518
11015;36.501;552
11016;36.504;444
11017;36.508;706
11018;36.511;548
11019;36.515;511
11020;36.518;668
11021;36.521;474
11022;36.524;586
11023;36.528;313
11024;36.531;450
11025;36.534;454
11026;36.538;373
11027;36.541;544
11028;36.544;508
11029;36.548;567
11030;36.551;540
11031;36.554;803
11032;36.558;478
11033;36.561;443
11034;36.564;496
11035;36.567;399
11036;36.571;437
11037;36.574;654
11038;36.577;613
11039;36.581;556
11040;36.584;393
11041;36.587;438
11042;36.591;516
11043;36.594;466
11044;36.597;639
11045;36.600;499
11046;36.604;583
11047;36.607;440
11048;36.610;448
11049;36.614;778
11050;36.617;528
11051;36.620;554
11052;36.624;708
11053;36.627;716
11054;36.630;592
11055;36.634;665
11056;36.637;437
11057;36.640;449
11058;36.643;433
11059;36.647;422
11060;36.650;426
11061;36.653;568
11062;36.657;381
11063;36.660;525
11064;36.663;610
11065;36.667;731
11066;36.670;500
11067;36.673;530
11068;36.677;544
11069;36.680;629
11070;36.683;627
11071;36.686;727
11072;36.690;542
11073;36.693;643
11074;36.696;593
11075;36.700;625
11076;36.703;523
11077;36.706;422
11078;36.710;811
11079;36.713;621
11080;36.716;706
11081;36.719;536
11082;36.723;539
11083;36.726;529
11084;36.729;687
11085;36.733;421
11086;36.736;506
11087;36.739;522
11088;36.743;534
11089;36.746;503
11090;36.749;606
11091;36.753;499
11092;36.756;640
11093;36.759;436
11094;36.763;628
11095;36.766;701
11096;36.769;565
11097;36.773;556
11098;36.776;637
11099;36.779;473
11100;36.783;536
11101;36.786;2542
11102;36.789;524
11103;36.793;658
11104;36.796;517
11105;36.799;481
11106;36.802;597
11107;36.806;381
11108;36.809;462
11109;36.812;589
11110;36.816;583
11111;36.819;559
11112;36.822;519
11113;36.826;440
11114;36.829;535
11115;36.832;611
11116;36.835;482
11117;36.839;478
11118;36.842;494
11119;36.845;727
11120;36.849;588
11121;36.852;410
11122;36.855;483
11123;36.859;450
11124;36.862;554
11125;36.865;409
11126;36.869;630
11127;36.872;407
11128;36.875;577
11129;36.878;641
11130;36.882;650
11131;36.885;735
11132;36.888;498
11133;36.892;591
11134;36.895;547
11135;36.898;409
11136;36.902;369
11137;36.905;468
11138;36.908;460
11139;36.912;513
11140;36.915;530
11141;36.918;424
11142;36.921;588
11143;36.925;609
11144;36.928;639
11145;36.931;608
11146;36.935;453
11147;36.938;510
11148;36.941;507
11149;36.945;503
11150;36.948;574
11151;36.951;534
11152;36.954;421
11153;36.958;685
11154;36.961;435
11155;36.964;607
11156;36.968;423
11157;36.971;431
11158;36.974;546
11159;36.978;443
11160;36.981;426
11161;36.984;492
11162;36.988;605
11163;36.991;567
11164;36.994;637
11165;36.997;730
11166;37.001;467
11167;37.004;463
11168;37.007;529
11169;37.011;519
11170;37.014;466
11171;37.018;462
11172;37.021;676
11173;37.024;506
11174;37.028;591
11175;37.031;513
11176;37.034;447
11177;37.037;720
11178;37.041;461
11179;37.044;540
11180;37.047;410
11181;37.051;519
11182;37.054;536
11183;37.057;513
11184;37.061;543
11185;37.064;517
11186;37.067;518
11187;37.070;467
11188;37.074;625
11189;37.077;498
11190;37.080;404
11191;37.084;436
11192;37.087;451
11193;37.090;346
11194;37.094;505
11195;37.097;430
11196;37.100;1776
11197;37.104;446
11198;37.107;507
11199;37.110;498
11200;37.113;578
11201;37.117;408
11202;37.120;551
11203;37.123;588
11204;37.127;531
11205;37.130;537
11206;37.133;491
11207;37.137;572
11208;37.140;553
11209;37.143;577
11210;37.147;522
11211;37.150;519
11212;37.153;568
11213;37.156;492
11214;37.160;508
11215;37.163;427
11216;37.166;547
11217;37.170;844
11218;37.173;460
11219;37.176;373
11220;37.180;484
11221;37.183;471
11222;37.186;538
11223;37.189;530
11224;37.193;559
11225;37.196;481
11226;37.199;608
11227;37.203;732
11228;37.206;418
11229;37.209;430
11230;37.213;674
11231;37.216;518
11232;37.219;636
11233;37.223;3043
11234;37.226;587
11235;37.229;1163
11236;37.232;535
11237;37.236;541
11238;37.239;517
11239;37.242;380
11240;37.246;379
11241;37.249;449
11242;37.252;446
11243;37.256;415
11244;37.259;715
11245;37.263;449
11246;37.266;400
11247;37.269;654
11248;37.272;377
11249;37.276;414
11250;37.279;421
11251;37.282;537
11252;37.286;490
11253;37.289;414
11254;37.292;534
11255;37.296;477
11256;37.299;546
11257;37.302;700
11258;37.306;1737
11259;37.309;535
11260;37.312;438
11261;37.315;593
11262;37.319;576
11263;37.322;467
11264;37.325;465
11265;37.329;638
11266;37.332;427
11267;37.335;525
11268;37.339;639
11269;37.342;378
11270;37.345;431
11271;37.348;593
11272;37.352;799
11273;37.355;528
11274;37.358;459
11275;37.362;468
11276;37.365;487
11277;37.368;2661
11278;37.372;526
11279;37.375;567
11280;37.378;623
11281;37.382;521
11282;37.385;503
11283;37.388;3390
11284;37.391;517
11285;37.395;485
11286;37.398;548
11287;37.401;554
11288;37.405;699
11289;37.408;632
11290;37.411;732
11291;37.415;563
11292;37.418;587
11293;37.421;563
11294;37.424;633
11295;37.428;583
11296;37.431;617
11297;37.434;789
11298;37.438;622
11299;37.441;666
11300;37.444;625
11301;37.448;594
11302;37.451;608
11303;37.454;527
11304;37.458;668
11305;37.461;3936
11306;37.464;610
11307;37.467;609
11308;37.471;592
11309;37.474;778
11310;37.477;833
11311;37.481;640
11312;37.484;513
11313;37.487;504
11314;37.491;622
11315;37.494;824
11316;37.497;598
11317;37.501;657
11318;37.504;756
11319;37.507;530
11320;37.510;713
11321;37.514;636
11322;37.517;605
11323;37.521;718
11324;37.524;621
11325;37.527;814
11326;37.531;607
11327;37.534;650
11328;37.537;655
11329;37.541;533
11330;37.544;548
11331;37.547;604
11332;37.550;653
11333;37.554;666
11334;37.557;685
11335;37.560;653
11336;37.564;648
11337;37.567;2437
11338;37.570;538
11339;37.574;638
11340;37.577;541
11341;37.580;639
11342;37.583;715
11343;37.587;647
11344;37.590;697
11345;37.593;546
11346;37.597;641
11347;37.600;529
11348;37.603;484
11349;37.607;523
11350;37.610;612
11351;37.613;410
11352;37.617;447
11353;37.620;622
11354;37.623;575
11355;37.626;568
11356;37.630;439
11357;37.633;764
11358;37.636;670
11359;37.640;871
11360;37.643;570
11361;37.646;483
11362;37.650;868
11363;37.653;617
11364;37.656;474
11365;37.659;578
11366;37.663;1547
11367;37.666;707
11368;37.669;694
11369;37.673;668
11370;37.676;1151
11371;37.679;2243
11372;37.683;540
11373;37.686;561
11374;37.689;587
11375;37.693;521
11376;37.696;632
11377;37.699;589
11378;37.702;3827
11379;37.706;543
11380;37.709;557
11381;37.712;532
11382;37.716;548
11383;37.719;465
11384;37.722;720
11385;37.726;549
11386;37.729;533
11387;37.732;561
11388;37.736;493
11389;37.739;793
11390;37.742;566
11391;37.745;597
11392;37.749;726
11393;37.752;686
11394;37.755;586
11395;37.759;585
11396;37.762;686
11397;37.766;636
11398;37.769;538
11399;37.772;618
11400;37.776;529
11401;37.779;627
11402;37.782;551
11403;37.785;487
11404;37.789;594
11405;37.792;550
11406;37.795;638
11407;37.799;640
11408;37.802;478
11409;37.805;590
11410;37.809;646
11411;37.812;645
11412;37.815;590
11413;37.818;508
11414;37.822;651
11415;37.825;591
11416;37.828;452
11417;37.832;621
11418;37.835;528
11419;37.838;615
11420;37.842;527
11421;37.845;737
11422;37.848;666
11423;37.852;685
11424;37.855;716
11425;37.858;617
11426;37.862;741
11427;37.865;802
11428;37.868;715
11429;37.871;670
11430;37.875;735
11431;37.878;609
11432;37.881;503
11433;37.885;567
11434;37.888;531
11435;37.891;855
11436;37.895;556
11437;37.898;636
11438;37.901;728
11439;37.904;726
11440;37.908;760
11441;37.911;2783
11442;37.914;704
11443;37.918;627
11444;37.921;552
11445;37.924;533
11446;37.928;601
11447;37.931;1323
11448;37.934;531
11449;37.938;549
11450;37.941;673
11451;37.944;519
11452;37.947;768
11453;37.951;648
11454;37.954;588
11455;37.957;557
11456;37.961;792
11457;37.964;605
11458;37.967;546
11459;37.971;526
11460;37.974;534
11461;37.977;826
11462;37.981;631
11463;37.984;699
11464;37.987;745
11465;37.990;507
11466;37.994;549
11467;37.997;514
11468;38.000;554
11469;38.004;718
11470;38.007;523
11471;38.010;573
11472;38.014;482
11473;38.017;584
11474;38.021;587
11475;38.024;525
11476;38.027;482
11477;38.030;848
11478;38.034;780
11479;38.037;596
11480;38.040;678
11481;38.044;704
11482;38.047;498
11483;38.050;611
11484;38.054;791
11485;38.057;598
11486;38.060;647
11487;38.063;531
11488;38.067;684
11489;38.070;625
11490;38.073;519
11491;38.077;476
11492;38.080;568
11493;38.083;650
11494;38.087;510
11495;38.090;439
11496;38.093;679
11497;38.097;544
11498;38.100;514
11499;38.103;607
11500;38.106;712
11501;38.110;493
11502;38.113;636
11503;38.116;619
11504;38.120;1174
11505;38.123;696
11506;38.126;525
11507;38.130;745
11508;38.133;445
11509;38.136;714
11510;38.139;468
11511;38.143;611
11512;38.146;457
11513;38.149;565
11514;38.153;692
11515;38.156;2180
11516;38.159;531
11517;38.163;488
11518;38.166;1165
11519;38.169;491
11520;38.173;500
11521;38.176;453
11522;38.179;489
11523;38.182;551
11524;38.186;463
11525;38.189;566
11526;38.192;533
11527;38.196;577
11528;38.199;835
11529;38.202;562
11530;38.206;1031
11531;38.209;643
11532;38.212;629
11533;38.216;724
11534;38.219;553
11535;38.222;868
11536;38.225;642
11537;38.229;480
11538;38.232;625
11539;38.235;605
11540;38.239;439
11541;38.242;534
11542;38.245;512
11543;38.249;602
11544;38.252;655
11545;38.255;602
11546;38.258;519
11547;38.262;614
11548;38.265;834
11549;38.269;610
11550;38.272;648
11551;38.275;739
11552;38.279;584
11553;38.282;544
11554;38.285;491
11555;38.289;575
11556;38.292;582
11557;38.295;488
11558;38.298;583
11559;38.302;655
11560;38.305;484
11561;38.308;411
11562;38.312;568
11563;38.315;420
11564;38.318;478
11565;38.322;390
11566;38.325;471
11567;38.328;629
11568;38.332;551
11569;38.335;503
11570;38.338;553
11571;38.341;474
11572;38.345;540
11573;38.348;552
11574;38.351;638
11575;38.355;465
11576;38.358;584
11577;38.361;856
11578;38.365;633
11579;38.368;625
11580;38.371;390
11581;38.375;528
11582;38.378;721
11583;38.381;664
11584;38.384;735
11585;38.388;623
11586;38.391;659
11587;38.394;472
11588;38.398;479
11589;38.401;580
11590;38.404;593
11591;38.408;490
11592;38.411;644
11593;38.414;685
11594;38.417;505
11595;38.421;449
11596;38.424;534
11597;38.427;556
11598;38.431;557
11599;38.434;403
11600;38.437;640
11601;38.441;669
11602;38.444;501
11603;38.447;371
11604;38.451;493
11605;38.454;559
11606;38.457;527
11607;38.460;521
11608;38.464;484
11609;38.467;496
11610;38.470;507
11611;38.474;503
11612;38.477;506
11613;38.480;535
11614;38.484;552
11615;38.487;503
11616;38.490;490
11617;38.493;391
11618;38.497;550
11619;38.500;455
11620;38.503;596
11621;38.507;563
11622;38.510;507
11623;38.514;566
11624;38.517;523
11625;38.520;474
11626;38.524;481
11627;38.527;769
11628;38.530;566
11629;38.533;650
11630;38.537;490
11631;38.540;461
11632;38.543;522
11633;38.547;386
11634;38.550;415
11635;38.553;393
11636;38.557;519
11637;38.560;408
11638;38.563;510
11639;38.567;611
11640;38.570;689
11641;38.573;404
11642;38.576;583
11643;38.580;504
11644;38.583;454
11645;38.586;410
11646;38.590;546
11647;38.593;544
11648;38.596;457
11649;38.600;799
11650;38.603;435
11651;38.606;401
11652;38.610;535
11653;38.613;365
11654;38.616;3189
11655;38.619;519
11656;38.623;396
11657;38.626;489
11658;38.629;416
11659;38.633;527
11660;38.636;1696
11661;38.639;392
11662;38.643;371
11663;38.646;538
11664;38.649;360
11665;38.652;444
11666;38.656;408
11667;38.659;521
11668;38.662;481
11669;38.666;446
11670;38.669;492
11671;38.672;478
11672;38.676;462
11673;38.679;670
11674;38.682;355
11675;38.686;592
11676;38.689;480
11677;38.692;646
11678;38.695;425
11679;38.699;418
11680;38.702;2933
11681;38.705;518
11682;38.709;688
11683;38.712;463
11684;38.715;616
11685;38.719;488
11686;38.722;506
11687;38.725;376
11688;38.728;698
11689;38.732;485
11690;38.735;480
11691;38.738;673
11692;38.742;816
11693;38.745;686
11694;38.748;818
11695;38.752;455
11696;38.755;575
11697;38.758;690
11698;38.762;2120
11699;38.765;707
11700;38.768;547
11701;38.772;428
11702;38.775;664
11703;38.778;469
11704;38.782;447
11705;38.785;457
11706;38.788;338
11707;38.792;350
11708;38.795;515
11709;38.798;564
11710;38.802;423
11711;38.805;575
11712;38.808;469
11713;38.811;553
11714;38.815;469
11715;38.818;519
11716;38.821;387
11717;38.825;703
11718;38.828;455
11719;38.831;483
11720;38.835;583
11721;38.838;532
11722;38.841;857
11723;38.845;400
11724;38.848;503
11725;38.851;445
11726;38.854;401
11727;38.858;482
11728;38.861;382
11729;38.864;372
11730;38.868;399
11731;38.871;547
11732;38.874;598
11733;38.878;530
11734;38.881;400
11735;38.884;472
11736;38.887;654
11737;38.891;502
11738;38.894;470
11739;38.897;644
11740;38.901;645
11741;38.904;500
11742;38.907;410
11743;38.911;431
11744;38.914;364
11745;38.917;620
11746;38.921;418
11747;38.924;440
11748;38.927;659
11749;38.930;1011
11750;38.934;458
11751;38.937;450
11752;38.940;407
11753;38.944;577
11754;38.947;711
11755;38.950;440
11756;38.954;487
11757;38.957;500
11758;38.960;528
11759;38.964;484
11760;38.967;541
11761;38.970;494
11762;38.973;501
11763;38.977;279
11764;38.980;427
11765;38.983;390
11766;38.987;564
11767;38.990;470
11768;38.993;396
11769;38.997;445
11770;39.000;328
11771;39.003;591
11772;39.006;538
11773;39.010;381
11774;39.013;430
11775;39.017;419
11776;39.020;542
11777;39.023;575
11778;39.027;426
11779;39.030;1634
11780;39.033;522
11781;39.037;476
11782;39.040;514
11783;39.043;359
11784;39.046;590
11785;39.050;491
11786;39.053;2058
11787;39.056;430
11788;39.060;433
11789;39.063;524
11790;39.066;454
11791;39.070;366
11792;39.073;451
11793;39.076;387
11794;39.080;557
11795;39.083;378
11796;39.086;596
11797;39.089;506
11798;39.093;425
11799;39.096;517
11800;39.099;541
11801;39.103;425
11802;39.106;546
11803;39.109;485
11804;39.113;493
11805;39.116;510
11806;39.119;555
11807;39.122;527
11808;39.126;435
11809;39.129;692
11810;39.132;427
11811;39.136;510
11812;39.139;342
11813;39.142;420
11814;39.146;696
11815;39.149;785
11816;39.152;452
11817;39.156;484
11818;39.159;434
11819;39.162;575
11820;39.165;501
11821;39.169;535
11822;39.172;496
11823;39.175;450
11824;39.179;3015
11825;39.182;527
11826;39.185;616
11827;39.189;593
11828;39.192;546
11829;39.195;511
11830;39.199;442
11831;39.202;423
11832;39.205;397
11833;39.208;684
11834;39.212;577
11835;39.215;609
11836;39.218;659
11837;39.222;351
11838;39.225;631
11839;39.228;450
11840;39.232;740
11841;39.235;435
11842;39.238;480
11843;39.241;548
11844;39.245;565
11845;39.248;577
11846;39.251;427
11847;39.255;555
11848;39.258;466
11849;39.262;522
11850;39.265;445
11851;39.269;510
11852;39.272;604
11853;39.275;553
11854;39.278;574
11855;39.282;569
11856;39.285;529
11857;39.288;493
11858;39.292;522
11859;39.295;425
11860;39.298;614
11861;39.302;803
11862;39.305;710
11863;39.308;623
11864;39.312;620
11865;39.315;2224
11866;39.318;428
11867;39.321;476
11868;39.325;457
11869;39.328;587
11870;39.331;3015
11871;39.335;619
11872;39.338;445
11873;39.341;504
11874;39.345;371
11875;39.348;600
11876;39.351;653
11877;39.355;403
11878;39.358;520
11879;39.361;548
11880;39.364;589
11881;39.368;552
11882;39.371;563
11883;39.374;682
11884;39.378;545
11885;39.381;570
11886;39.384;484
11887;39.388;694
11888;39.391;548
11889;39.394;484
11890;39.397;697
11891;39.401;434
11892;39.404;407
11893;39.407;555
11894;39.411;395
11895;39.414;468
11896;39.417;421
11897;39.421;425
11898;39.424;477
11899;39.427;478
11900;39.431;631
11901;39.434;421
11902;39.437;472
11903;39.440;609
11904;39.444;622
11905;39.447;726
11906;39.450;705
11907;39.454;498
11908;39.457;561
11909;39.460;559
11910;39.464;552
11911;39.467;530
11912;39.470;623
11913;39.474;573
11914;39.477;720
11915;39.480;579
11916;39.483;805
11917;39.487;1027
11918;39.490;654
11919;39.493;567
11920;39.497;751
11921;39.500;549
11922;39.503;547
11923;39.507;486
11924;39.510;578
11925;39.514;583
11926;39.517;522
11927;39.520;439
11928;39.523;547
11929;39.527;561
11930;39.530;564
11931;39.533;560
11932;39.537;538
11933;39.540;472
11934;39.543;647
11935;39.547;437
11936;39.550;513
11937;39.553;416
11938;39.556;487
11939;39.560;553
11940;39.563;765
11941;39.566;642
11942;39.570;490
11943;39.573;534
11944;39.576;584
11945;39.580;534
11946;39.583;763
11947;39.586;1003
11948;39.590;548
11949;39.593;512
11950;39.596;647
11951;39.599;629
11952;39.603;702
11953;39.606;695
11954;39.609;665
11955;39.613;676
11956;39.616;534
11957;39.619;846
11958;39.623;525
11959;39.626;647
11960;39.629;732
11961;39.632;500
11962;39.636;557
11963;39.639;561
11964;39.642;481
11965;39.646;501
11966;39.649;438
11967;39.652;521
11968;39.656;591
11969;39.659;781
11970;39.662;626
11971;39.666;708
11972;39.669;504
11973;39.672;681
11974;39.675;678
11975;39.679;477
11976;39.682;446
11977;39.685;560
11978;39.689;474
11979;39.692;462
11980;39.695;1277
11981;39.699;648
11982;39.702;496
11983;39.705;532
11984;39.709;603
11985;39.712;493
11986;39.715;424
11987;39.718;671
11988;39.722;488
11989;39.725;644
11990;39.728;650
11991;39.732;462
11992;39.735;577
11993;39.738;534
11994;39.742;751
11995;39.745;463
11996;39.748;504
11997;39.751;579
11998;39.755;584
11999;39.758;424
12000;39.762;524
12001;39.765;699
12002;39.768;621
12003;39.772;446
12004;39.775;538
12005;39.778;694
12006;39.782;501
12007;39.785;571
12008;39.788;658
12009;39.791;828
12010;39.795;611
12011;39.798;462
12012;39.801;536
12013;39.805;480
12014;39.808;583
12015;39.811;540
12016;39.815;435
12017;39.818;659
12018;39.821;549
12019;39.825;428
12020;39.828;668
12021;39.831;424
12022;39.834;532
12023;39.838;448
12024;39.841;510
12025;39.844;465
12026;39.848;374
12027;39.851;476
12028;39.854;583
12029;39.858;538
12030;39.861;653
12031;39.864;489
12032;39.867;611
12033;39.871;493
12034;39.874;707
12035;39.877;536
12036;39.881;421
12037;39.884;517
12038;39.887;462
12039;39.891;539
12040;39.894;547
12041;39.897;489
12042;39.901;613
12043;39.904;633
12044;39.907;722
12045;39.910;607
12046;39.914;606
12047;39.917;554
12048;39.920;1930
12049;39.924;606
12050;39.927;630
12051;39.930;466
12052;39.934;589
12053;39.937;665
12054;39.940;704
12055;39.944;725
12056;39.947;494
12057;39.950;1114
12058;39.953;482
12059;39.957;493
12060;39.960;595
12061;39.963;459
12062;39.967;496
12063;39.970;585
12064;39.973;543
12065;39.977;451
12066;39.980;536
12067;39.983;559
12068;39.986;500
12069;39.990;771
12070;39.993;696
12071;39.996;523
12072;40.000;627
12073;40.003;611
12074;40.006;482
12075;40.010;731
12076;40.013;470
12077;40.017;636
12078;40.020;457
12079;40.023;443
12080;40.026;448
12081;40.030;444
12082;40.033;661
12083;40.036;445
12084;40.040;491
12085;40.043;480
12086;40.046;646
12087;40.050;447
12088;40.053;526
12089;40.056;425
12090;40.060;466
12091;40.063;448
12092;40.066;882
12093;40.069;450
12094;40.073;647
12095;40.076;564
12096;40.079;561
12097;40.083;484
12098;40.086;546
12099;40.089;535
12100;40.093;558
12101;40.096;523
12102;40.099;453
12103;40.103;657
12104;40.106;665
12105;40.109;570
12106;40.112;463
12107;40.116;656
12108;40.119;583
12109;40.122;520
12110;40.126;548
12111;40.129;533
12112;40.132;447
12113;40.136;478
12114;40.139;521
12115;40.142;544
12116;40.145;588
12117;40.149;653
12118;40.152;582
12119;40.155;530
12120;40.159;545
12121;40.162;610
12122;40.165;512
12123;40.169;523
12124;40.172;596
12125;40.175;749
12126;40.179;519
12127;40.182;465
12128;40.185;758
12129;40.188;497
12130;40.192;489
12131;40.195;572
12132;40.198;820
12133;40.202;518
12134;40.205;548
12135;40.208;447
12136;40.212;540
12137;40.215;526
12138;40.218;478
12139;40.221;607
12140;40.225;701
12141;40.228;606
12142;40.231;492
12143;40.235;708
12144;40.238;499
12145;40.241;659
12146;40.245;649
12147;40.248;502
12148;40.251;618
12149;40.255;503
12150;40.258;444
12151;40.261;456
12152;40.265;1326
12153;40.268;621
12154;40.271;582
12155;40.275;449
12156;40.278;509
12157;40.281;446
12158;40.285;453
12159;40.288;565
12160;40.291;530
12161;40.295;599
12162;40.298;636
12163;40.301;590
12164;40.304;2389
12165;40.308;1381
12166;40.311;724
12167;40.314;461
12168;40.318;694
12169;40.321;641
12170;40.324;614
12171;40.328;839
12172;40.331;495
12173;40.334;2663
12174;40.338;595
12175;40.341;376
12176;40.344;500
12177;40.347;537
12178;40.351;583
12179;40.354;553
12180;40.357;466
12181;40.361;634
12182;40.364;585
12183;40.367;551
12184;40.371;436
12185;40.374;439
12186;40.377;531
12187;40.380;515
12188;40.384;513
12189;40.387;718
12190;40.390;1769
12191;40.394;644
12192;40.397;589
12193;40.400;550
12194;40.404;673
12195;40.407;622
12196;40.410;533
12197;40.414;661
12198;40.417;522
12199;40.420;504
12200;40.423;564
12201;40.427;574
12202;40.430;631
12203;40.433;420
12204;40.437;468
12205;40.440;732
12206;40.443;602
12207;40.447;386
12208;40.450;514
12209;40.453;625
12210;40.456;467
12211;40.460;477
12212;40.463;545
12213;40.466;484
12214;40.470;559
12215;40.473;413
12216;40.476;401
12217;40.480;413
12218;40.483;603
12219;40.486;434
12220;40.490;463
12221;40.493;501
12222;40.496;484
12223;40.499;1272
12224;40.503;2215
12225;40.506;508
12226;40.509;420
12227;40.513;887
12228;40.516;458
12229;40.520;548
12230;40.523;407
12231;40.526;508
12232;40.530;557
12233;40.533;620
12234;40.536;416
12235;40.539;398
12236;40.543;463
12237;40.546;507
12238;40.549;689
12239;40.553;494
12240;40.556;810
12241;40.559;553
12242;40.563;487
12243;40.566;662
12244;40.569;573
12245;40.573;407
12246;40.576;394
12247;40.579;528
12248;40.582;386
12249;40.586;425
12250;40.589;383
12251;40.592;405
12252;40.596;504
12253;40.599;456
12254;40.602;532
12255;40.606;526
12256;40.609;579
12257;40.612;597
12258;40.615;618
12259;40.619;524
12260;40.622;478
12261;40.625;395
12262;40.629;557
12263;40.632;375
12264;40.635;367
12265;40.639;447
12266;40.642;412
12267;40.645;406
12268;40.649;475
12269;40.652;441
12270;40.655;441
12271;40.658;435
12272;40.662;586
12273;40.665;458
12274;40.668;2448
12275;40.672;319
12276;40.675;427
12277;40.678;373
12278;40.682;583
12279;40.685;494
12280;40.688;1314
12281;40.692;465
12282;40.695;539
12283;40.698;547
12284;40.701;476
12285;40.705;538
12286;40.708;427
12287;40.711;658
12288;40.715;436
12289;40.718;502
12290;40.721;940
12291;40.725;526
12292;40.728;717
12293;40.731;535
12294;40.734;517
12295;40.738;688
12296;40.741;392
12297;40.744;343
12298;40.748;502
12299;40.751;3100
12300;40.754;503
12301;40.758;381
12302;40.761;711
12303;40.765;569
12304;40.768;375
12305;40.771;411
12306;40.774;506
12307;40.778;452
12308;40.781;584
12309;40.784;429
12310;40.788;533
12311;40.791;476
12312;40.794;527
12313;40.798;424
12314;40.801;477
12315;40.804;508
12316;40.808;536
12317;40.811;482
12318;40.814;341
12319;40.817;546
12320;40.821;477
12321;40.824;536
12322;40.827;558
12323;40.831;518
12324;40.834;568
12325;40.837;408
12326;40.841;582
12327;40.844;408
12328;40.847;509
12329;40.850;623
12330;40.854;569
12331;40.857;777
12332;40.860;480
12333;40.864;659
12334;40.867;506
12335;40.870;585
12336;40.874;535
12337;40.877;752
12338;40.880;496
12339;40.884;484
12340;40.887;509
12341;40.890;513
12342;40.893;403
12343;40.897;580
12344;40.900;588
12345;40.903;631
12346;40.907;483
12347;40.910;433
12348;40.913;591
12349;40.917;678
12350;40.920;380
12351;40.923;478
12352;40.927;576
12353;40.930;485
12354;40.933;402
12355;40.936;540
12356;40.940;497
12357;40.943;591
12358;40.946;2319
12359;40.950;530
12360;40.953;615
12361;40.956;634
12362;40.960;563
12363;40.963;578
12364;40.966;542
12365;40.969;442
12366;40.973;569
12367;40.976;529
12368;40.979;551
12369;40.983;478
12370;40.986;662
12371;40.989;513
12372;40.993;502
12373;40.996;472
12374;40.999;492
12375;41.003;511
12376;41.006;405
12377;41.009;398
12378;41.013;604
12379;41.016;530
12380;41.019;627
12381;41.023;449
12382;41.026;481
12383;41.029;536
12384;41.033;643
12385;41.036;464
12386;41.039;432
12387;41.043;502
12388;41.046;438
12389;41.049;613
12390;41.052;489
12391;41.056;465
12392;41.059;496
12393;41.062;558
12394;41.066;611
12395;41.069;492
12396;41.072;452
12397;41.076;673
12398;41.079;560
12399;41.082;450
12400;41.086;439
12401;41.089;391
12402;41.092;603
12403;41.095;419
12404;41.099;1429
12405;41.102;580
12406;41.105;556
12407;41.109;567
12408;41.112;505
12409;41.115;518
12410;41.119;427
12411;41.122;443
12412;41.125;410
12413;41.129;553
12414;41.132;420
12415;41.135;410
12416;41.138;623
12417;41.142;391
12418;41.145;536
12419;41.148;562
12420;41.152;632
12421;41.155;390
12422;41.158;477
12423;41.162;489
12424;41.165;391
12425;41.168;376
12426;41.172;642
12427;41.175;624
12428;41.178;615
12429;41.181;482
12430;41.185;469
12431;41.188;732
12432;41.191;585
12433;41.195;479
12434;41.198;548
12435;41.201;469
12436;41.205;459
12437;41.208;405
12438;41.211;536
12439;41.214;486
12440;41.218;784
12441;41.221;400
12442;41.224;498
12443;41.228;636
12444;41.231;560
12445;41.234;594
12446;41.238;459
12447;41.241;1359
12448;41.244;499
12449;41.248;513
12450;41.251;438
12451;41.254;480
12452;41.257;3504
12453;41.261;672
12454;41.264;670
12455;41.268;494
12456;41.271;493
12457;41.274;550
12458;41.278;737
12459;41.281;600
12460;41.284;476
12461;41.288;437
12462;41.291;502
12463;41.294;595
12464;41.297;460
12465;41.301;438
12466;41.304;547
12467;41.307;420
12468;41.311;626
12469;41.314;587
12470;41.317;450
12471;41.321;701
12472;41.324;574
12473;41.327;633
12474;41.330;547
12475;41.334;637
12476;41.337;505
12477;41.340;517
12478;41.344;797
12479;41.347;493
12480;41.350;528
12481;41.354;865
12482;41.357;446
12483;41.360;848
12484;41.364;547
12485;41.367;543
12486;41.370;597
12487;41.373;674
12488;41.377;472
12489;41.380;539
12490;41.383;524
12491;41.387;477
12492;41.390;637
12493;41.393;535
12494;41.397;533
12495;41.400;617
12496;41.403;454
12497;41.407;517
12498;41.410;472
12499;41.413;530
12500;41.416;454
12501;41.420;2629
12502;41.423;507
12503;41.426;448
12504;41.430;472
12505;41.433;681
12506;41.436;494
12507;41.440;508
12508;41.443;563
12509;41.446;681
12510;41.449;434
12511;41.453;510
12512;41.456;517
12513;41.459;590
12514;41.463;562
12515;41.466;461
12516;41.469;625
12517;41.473;562
12518;41.476;501
12519;41.479;567
12520;41.483;472
12521;41.486;453
12522;41.489;533
12523;41.492;514
12524;41.496;416
12525;41.499;393
12526;41.502;445
12527;41.506;529
12528;41.509;583
12529;41.513;707
12530;41.516;741
12531;41.519;568
12532;41.523;534
12533;41.526;514
12534;41.529;736
12535;41.532;556
12536;41.536;599
12537;41.539;563
12538;41.542;725
12539;41.546;530
12540;41.549;540
12541;41.552;433
12542;41.556;534
12543;41.559;560
12544;41.562;391
12545;41.565;529
12546;41.569;859
12547;41.572;432
12548;41.575;598
12549;41.579;433
12550;41.582;1225
12551;41.585;684
12552;41.589;626
12553;41.592;661
12554;41.595;519
12555;41.599;1198
12556;41.602;488
12557;41.605;710
12558;41.608;534
12559;41.612;677
12560;41.615;644
12561;41.618;672
12562;41.622;600
12563;41.625;601
12564;41.628;475
12565;41.632;547
12566;41.635;774
12567;41.638;670
12568;41.642;646
12569;41.645;491
12570;41.648;487
12571;41.651;456
12572;41.655;458
12573;41.658;556
12574;41.661;558
12575;41.665;467
12576;41.668;508
12577;41.671;401
12578;41.675;525
12579;41.678;561
12580;41.681;822
12581;41.684;647
12582;41.688;644
12583;41.691;531
12584;41.694;426
12585;41.698;600
12586;41.701;616
12587;41.704;751
12588;41.708;526
12589;41.711;547
12590;41.714;568
12591;41.718;602
12592;41.721;738
12593;41.724;725
12594;41.727;556
12595;41.731;734
12596;41.734;528
12597;41.737;437
12598;41.741;884
12599;41.744;545
12600;41.747;576
12601;41.751;490
12602;41.754;1124
12603;41.757;466
12604;41.761;599
12605;41.764;668
12606;41.767;582
12607;41.771;737
12608;41.774;455
12609;41.777;429
12610;41.781;688
12611;41.784;613
12612;41.787;527
12613;41.791;382
12614;41.794;500
12615;41.797;627
12616;41.801;553
12617;41.804;599
12618;41.807;655
12619;41.810;554
12620;41.814;682
12621;41.817;608
12622;41.820;849
12623;41.824;682
12624;41.827;479
12625;41.830;453
12626;41.834;618
12627;41.837;568
12628;41.840;476
12629;41.843;665
12630;41.847;540
12631;41.850;480
12632;41.853;496
12633;41.857;574
12634;41.860;449
12635;41.863;513
12636;41.867;509
12637;41.870;470
12638;41.873;548
12639;41.877;509
12640;41.880;446
12641;41.883;506
12642;41.886;503
12643;41.890;543
12644;41.893;497
12645;41.896;681
12646;41.900;709
12647;41.903;748
12648;41.906;419
12649;41.910;544
12650;41.913;653
12651;41.916;669
12652;41.919;583
12653;41.923;538
12654;41.926;455
12655;41.929;469
12656;41.933;442
12657;41.936;594
12658;41.939;671
12659;41.943;424
12660;41.946;482
12661;41.949;828
12662;41.953;621
12663;41.956;740
12664;41.959;511
12665;41.962;565
12666;41.966;583
12667;41.969;1902
12668;41.972;536
12669;41.976;731
12670;41.979;749
12671;41.982;654
12672;41.986;532
12673;41.989;670
12674;41.992;537
12675;41.996;543
12676;41.999;500
12677;42.002;384
12678;42.005;487
12679;42.009;737
12680;42.012;512
12681;42.016;476
12682;42.019;613
12683;42.022;703
12684;42.026;530
12685;42.029;2082
12686;42.032;504
12687;42.036;1024
12688;42.039;662
12689;42.042;469
12690;42.045;672
12691;42.049;667
12692;42.052;532
12693;42.055;560
12694;42.059;861
12695;42.062;690
12696;42.065;500
12697;42.069;548
12698;42.072;555
12699;42.075;522
12700;42.078;617
12701;42.082;2711
12702;42.085;2311
12703;42.088;584
12704;42.092;720
12705;42.095;455
12706;42.098;438
12707;42.102;502
12708;42.105;374
12709;42.108;459
12710;42.112;514
12711;42.115;476
12712;42.118;419
12713;42.121;526
12714;42.125;531
12715;42.128;485
12716;42.131;502
12717;42.135;646
12718;42.138;597
12719;42.141;435
12720;42.145;424
12721;42.148;394
12722;42.151;599
12723;42.154;660
12724;42.158;453
12725;42.161;553
12726;42.164;507
12727;42.168;587
12728;42.171;478
12729;42.174;519
12730;42.178;474
12731;42.181;571
12732;42.184;532
12733;42.188;431
12734;42.191;727
12735;42.194;580
12736;42.197;687
12737;42.201;354
12738;42.204;604
12739;42.207;504
12740;42.211;537
12741;42.214;436
12742;42.217;515
12743;42.221;542
12744;42.224;528
12745;42.227;394
12746;42.231;689
12747;42.234;529
12748;42.237;552
12749;42.240;401
12750;42.244;2064
12751;42.247;469
12752;42.250;328
12753;42.254;377
12754;42.257;738
12755;42.260;778
12756;42.264;448
12757;42.267;539
12758;42.271;352
12759;42.274;442
12760;42.277;491
12761;42.280;513
12762;42.284;559
12763;42.287;575
12764;42.290;701
12765;42.294;422
12766;42.297;430
12767;42.300;522
12768;42.304;533
12769;42.307;640
12770;42.310;524
12771;42.313;409
12772;42.317;606
12773;42.320;491
12774;42.323;551
12775;42.327;509
12776;42.330;471
12777;42.333;467
12778;42.337;452
12779;42.340;469
12780;42.343;483
12781;42.347;464
12782;42.350;530
12783;42.353;511
12784;42.356;596
12785;42.360;369
12786;42.363;407
12787;42.366;380
12788;42.370;453
12789;42.373;567
12790;42.376;500
12791;42.380;581
12792;42.383;358
12793;42.386;785
12794;42.390;442
12795;42.393;493
12796;42.396;439
12797;42.399;390
12798;42.403;400
12799;42.406;496
12800;42.409;454
12801;42.413;569
12802;42.416;453
12803;42.419;444
12804;42.423;601
12805;42.426;460
12806;42.429;411
12807;42.432;494
12808;42.436;365
12809;42.439;442
12810;42.442;1155
12811;42.446;1907
12812;42.449;428
12813;42.452;515
12814;42.456;563
12815;42.459;550
12816;42.462;590
12817;42.466;452
12818;42.469;1000
12819;42.472;556
12820;42.475;394
12821;42.479;522
12822;42.482;588
12823;42.485;443
12824;42.489;472
12825;42.492;721
12826;42.495;567
12827;42.499;496
12828;42.502;568
12829;42.505;487
12830;42.508;690
12831;42.512;581
12832;42.515;448
12833;42.519;553
12834;42.522;414
12835;42.525;488
12836;42.529;470
12837;42.532;579
12838;42.535;417
12839;42.539;595
12840;42.542;520
12841;42.545;399
12842;42.548;416
12843;42.552;520
12844;42.555;536
12845;42.558;514
12846;42.562;452
12847;42.565;634
12848;42.568;604
12849;42.572;465
12850;42.575;518
12851;42.578;434
12852;42.582;530
12853;42.585;544
12854;42.588;422
12855;42.591;389
12856;42.595;508
12857;42.598;425
12858;42.601;449
12859;42.605;491
12860;42.608;439
12861;42.611;428
12862;42.615;529
12863;42.618;453
12864;42.621;867
12865;42.625;494
12866;42.628;494
12867;42.631;620
12868;42.634;594
12869;42.638;440
12870;42.641;425
12871;42.644;602
12872;42.648;593
12873;42.651;520
12874;42.654;494
12875;42.658;616
12876;42.661;514
12877;42.664;508
12878;42.667;347
12879;42.671;512
12880;42.674;443
12881;42.677;735
12882;42.681;456
12883;42.684;591
12884;42.687;529
12885;42.691;545
12886;42.694;414
12887;42.697;393
12888;42.701;578
12889;42.704;544
12890;42.707;568
12891;42.710;402
12892;42.714;524
12893;42.717;477
12894;42.720;493
12895;42.724;483
12896;42.727;492
12897;42.730;2795
12898;42.734;528
12899;42.737;454
12900;42.740;854
12901;42.743;475
12902;42.747;437
12903;42.750;692
12904;42.753;660
12905;42.757;531
12906;42.760;479
12907;42.764;536
12908;42.767;377
12909;42.770;385
12910;42.774;498
12911;42.777;518
12912;42.780;452
12913;42.783;418
12914;42.787;456
12915;42.790;394
12916;42.793;372
12917;42.797;477
12918;42.800;543
12919;42.803;514
12920;42.807;486
12921;42.810;406
12922;42.813;440
12923;42.817;476
12924;42.820;512
12925;42.823;485
12926;42.826;416
12927;42.830;551
12928;42.833;512
12929;42.836;624
12930;42.840;619
12931;42.843;708
12932;42.846;518
12933;42.850;765
12934;42.853;396
12935;42.856;450
12936;42.860;461
12937;42.863;452
12938;42.866;368
12939;42.869;421
12940;42.873;714
12941;42.876;554
12942;42.879;531
12943;42.883;438
12944;42.886;401
12945;42.889;506
12946;42.893;465
12947;42.896;600
12948;42.899;413
12949;42.902;572
12950;42.906;697
12951;42.909;575
12952;42.912;547
12953;42.916;495
12954;42.919;509
12955;42.922;451
12956;42.926;588
12957;42.929;592
12958;42.932;401
12959;42.936;459
12960;42.939;533
12961;42.942;582
12962;42.945;405
12963;42.949;485
12964;42.952;544
12965;42.955;610
12966;42.959;514
12967;42.962;479
12968;42.965;593
12969;42.969;492
12970;42.972;417
12971;42.975;470
12972;42.979;781
12973;42.982;550
12974;42.985;430
12975;42.988;497
12976;42.992;552
12977;42.995;579
12978;42.998;516
12979;43.002;486
12980;43.005;437
12981;43.008;534
12982;43.012;353
12983;43.015;539
12984;43.018;620
12985;43.022;543
12986;43.025;1682
12987;43.028;571
12988;43.032;575
12989;43.035;597
12990;43.038;559
12991;43.042;462
12992;43.045;540
12993;43.048;438
12994;43.052;470
12995;43.055;420
12996;43.058;425
12997;43.061;442
12998;43.065;357
12999;43.068;401
13000;43.071;310
13001;43.075;412
13002;43.078;423
13003;43.081;505
13004;43.085;575
13005;43.088;462
13006;43.091;532
13007;43.095;656
13008;43.098;513
13009;43.101;387
13010;43.104;545
13011;43.108;494
13012;43.111;458
13013;43.114;559
13014;43.118;439
13015;43.121;413
13016;43.124;524
13017;43.128;629
13018;43.131;657
13019;43.134;735
13020;43.137;564
13021;43.141;403
13022;43.144;555
13023;43.147;447
13024;43.151;679
13025;43.154;822
13026;43.157;588
13027;43.161;444
13028;43.164;498
13029;43.167;500
13030;43.171;577
13031;43.174;616
13032;43.177;539
13033;43.180;836
13034;43.184;634
13035;43.187;538
13036;43.190;382
13037;43.194;475
13038;43.197;430
13039;43.200;480
13040;43.204;561
13041;43.207;564
13042;43.210;3132
13043;43.214;3779
13044;43.217;488
13045;43.220;568
13046;43.223;507
13047;43.227;482
13048;43.230;584
13049;43.233;469
13050;43.237;381
13051;43.240;482
13052;43.243;538
13053;43.247;460
13054;43.250;633
13055;43.253;515
13056;43.256;576
13057;43.260;398
13058;43.263;554
13059;43.267;455
13060;43.270;1617
13061;43.273;406
13062;43.277;474
13063;43.280;542
13064;43.283;586
13065;43.287;737
13066;43.290;529
13067;43.293;528
13068;43.296;567
13069;43.300;388
13070;43.303;658
13071;43.306;433
13072;43.310;526
13073;43.313;517
13074;43.316;435
13075;43.320;605
13076;43.323;420
13077;43.326;646
13078;43.330;513
13079;43.333;527
13080;43.336;545
13081;43.339;570
13082;43.343;818
13083;43.346;519
13084;43.349;561
13085;43.353;436
13086;43.356;767
13087;43.359;648
13088;43.363;597
13089;43.366;538
13090;43.369;606
13091;43.372;559
13092;43.376;537
13093;43.379;455
13094;43.382;542
13095;43.386;717
13096;43.389;436
13097;43.392;596
13098;43.396;585
13099;43.399;620
13100;43.402;629
13101;43.406;3065
13102;43.409;655
13103;43.412;545
13104;43.415;624
13105;43.419;579
13106;43.422;484
13107;43.425;508
13108;43.429;645
13109;43.432;371
13110;43.435;529
13111;43.439;589
13112;43.442;669
13113;43.445;589
13114;43.449;564
13115;43.452;511
13116;43.455;460
13117;43.458;677
13118;43.462;525
13119;43.465;593
13120;43.468;379
13121;43.472;2127
13122;43.475;423
13123;43.478;480
13124;43.482;531
13125;43.485;504
13126;43.488;444
13127;43.491;409
13128;43.495;490
13129;43.498;651
13130;43.501;587
13131;43.505;584
13132;43.508;650
13133;43.512;554
13134;43.515;560
13135;43.518;1035
13136;43.522;374
13137;43.525;1971
13138;43.528;522
13139;43.531;678
13140;43.535;502
13141;43.538;565
13142;43.541;435
13143;43.545;508
13144;43.548;484
13145;43.551;501
13146;43.555;543
13147;43.558;524
13148;43.561;546
13149;43.565;564
13150;43.568;441
13151;43.571;570
13152;43.574;522
13153;43.578;465
13154;43.581;390
13155;43.584;335
13156;43.588;570
13157;43.591;454
13158;43.594;482
13159;43.598;533
13160;43.601;553
13161;43.604;545
13162;43.607;555
13163;43.611;505
13164;43.614;602
13165;43.617;504
13166;43.621;448
13167;43.624;684
13168;43.627;1230
13169;43.631;2102
13170;43.634;449
13171;43.637;550
13172;43.641;1751
13173;43.644;513
13174;43.647;448
13175;43.650;425
13176;43.654;491
13177;43.657;465
13178;43.660;571
13179;43.664;389
13180;43.667;538
13181;43.670;482
13182;43.674;518
13183;43.677;751
13184;43.680;529
13185;43.684;1865
13186;43.687;522
13187;43.690;493
13188;43.693;398
13189;43.697;418
13190;43.700;426
13191;43.703;598
13192;43.707;638
13193;43.710;575
13194;43.713;518
13195;43.717;446
13196;43.720;570
13197;43.723;526
13198;43.726;536
13199;43.730;566
13200;43.733;540
13201;43.736;751
13202;43.740;498
13203;43.743;558
13204;43.746;558
13205;43.750;511
13206;43.753;536
13207;43.756;577
13208;43.760;762
13209;43.763;404
13210;43.766;396
13211;43.770;678
13212;43.773;565
13213;43.776;473
13214;43.780;394
13215;43.783;759
13216;43.786;754
13217;43.790;379
13218;43.793;479
13219;43.796;804
13220;43.800;562
13221;43.803;527
13222;43.806;472
13223;43.809;474
13224;43.813;693
13225;43.816;387
13226;43.819;447
13227;43.823;429
13228;43.826;491
13229;43.829;399
13230;43.833;507
13231;43.836;461
13232;43.839;608
13233;43.843;553
13234;43.846;407
13235;43.849;510
13236;43.852;418
13237;43.856;448
13238;43.859;646
13239;43.862;458
13240;43.866;538
13241;43.869;607
13242;43.872;439
13243;43.876;499
13244;43.879;408
13245;43.882;508
13246;43.885;569
13247;43.889;455
13248;43.892;553
13249;43.895;418
13250;43.899;444
13251;43.902;499
13252;43.905;460
13253;43.909;473
13254;43.912;530
13255;43.915;3221
13256;43.919;629
13257;43.922;595
13258;43.925;516
13259;43.928;472
13260;43.932;628
13261;43.935;495
13262;43.938;508
13263;43.942;468
13264;43.945;536
13265;43.948;527
13266;43.952;638
13267;43.955;589
13268;43.958;690
13269;43.961;480
13270;43.965;623
13271;43.968;512
13272;43.971;488
13273;43.975;537
13274;43.978;689
13275;43.981;508
13276;43.985;483
13277;43.988;532
13278;43.991;437
13279;43.995;505
13280;43.998;523
13281;44.001;625
13282;44.004;451
13283;44.008;602
13284;44.011;479
13285;44.015;512
13286;44.018;499
13287;44.021;518
13288;44.025;657
13289;44.028;637
13290;44.031;583
13291;44.035;500
13292;44.038;461
13293;44.041;493
13294;44.044;331
13295;44.048;472
13296;44.051;480
13297;44.054;521
13298;44.058;698
13299;44.061;479
13300;44.064;603
13301;44.068;614
13302;44.071;441
13303;44.074;487
13304;44.078;401
13305;44.081;647
13306;44.084;661
13307;44.087;2950
13308;44.091;1594
13309;44.094;502
13310;44.097;594
13311;44.101;602
13312;44.104;642
13313;44.107;457
13314;44.111;557
13315;44.114;739
13316;44.117;496
13317;44.120;490
13318;44.124;591
13319;44.127;428
13320;44.130;431
13321;44.134;596
13322;44.137;430
13323;44.140;438
13324;44.144;496
13325;44.147;648
13326;44.150;595
13327;44.154;717
13328;44.157;950
13329;44.160;586
13330;44.163;561
13331;44.167;662
13332;44.170;435
13333;44.173;499
13334;44.177;466
13335;44.180;487
13336;44.183;516
13337;44.187;670
13338;44.190;601
13339;44.193;736
13340;44.196;557
13341;44.200;488
13342;44.203;598
13343;44.206;753
13344;44.210;600
13345;44.213;653
13346;44.216;543
13347;44.220;843
13348;44.223;1668
13349;44.226;882
13350;44.230;444
13351;44.233;631
13352;44.236;537
13353;44.239;596
13354;44.243;703
13355;44.246;514
13356;44.249;607
13357;44.253;580
13358;44.256;619
13359;44.259;786
13360;44.263;512
13361;44.267;590
13362;44.270;448
13363;44.273;695
13364;44.277;510
13365;44.280;567
13366;44.283;568
13367;44.286;655
13368;44.290;571
13369;44.293;544
13370;44.296;511
13371;44.300;587
13372;44.303;552
13373;44.306;503
13374;44.310;645
13375;44.313;525
13376;44.316;565
13377;44.319;500
13378;44.323;587
13379;44.326;720
13380;44.329;419
13381;44.333;599
13382;44.336;561
13383;44.339;606
13384;44.343;613
13385;44.346;513
13386;44.349;469
13387;44.353;661
13388;44.356;412
13389;44.359;1583
13390;44.362;592
13391;44.366;606
13392;44.369;564
13393;44.372;2585
13394;44.376;764
13395;44.379;624
13396;44.382;777
13397;44.386;596
13398;44.389;549
13399;44.392;461
13400;44.396;604
13401;44.399;506
13402;44.402;434
13403;44.405;507
13404;44.409;726
13405;44.412;570
13406;44.415;586
13407;44.419;497
13408;44.422;746
13409;44.425;639
13410;44.429;639
13411;44.432;582
13412;44.435;498
13413;44.439;561
13414;44.442;676
13415;44.445;575
13416;44.448;496
13417;44.452;617
13418;44.455;765
13419;44.458;648
13420;44.462;637
13421;44.465;521
13422;44.468;662
13423;44.472;660
13424;44.475;614
13425;44.478;539
13426;44.481;465
13427;44.485;680
13428;44.488;631
13429;44.491;516
13430;44.495;584
13431;44.498;570
13432;44.501;581
13433;44.505;591
13434;44.508;433
13435;44.512;537
13436;44.515;522
13437;44.518;424
13438;44.521;2154
13439;44.525;542
13440;44.528;568
13441;44.531;759
13442;44.535;505
13443;44.538;510
13444;44.541;515
13445;44.545;439
13446;44.548;456
13447;44.551;497
13448;44.555;828
13449;44.558;592
13450;44.561;556
13451;44.564;661
13452;44.568;663
13453;44.571;485
13454;44.574;551
13455;44.578;510
13456;44.581;563
13457;44.584;645
13458;44.588;393
13459;44.591;638
13460;44.594;474
13461;44.598;558
13462;44.601;448
13463;44.604;545
13464;44.607;588
13465;44.611;767
13466;44.614;559
13467;44.617;625
13468;44.621;596
13469;44.624;595
13470;44.627;550
13471;44.631;917
13472;44.634;629
13473;44.637;529
13474;44.640;457
13475;44.644;534
13476;44.647;843
13477;44.650;524
13478;44.654;649
13479;44.657;689
13480;44.660;641
13481;44.664;2907
13482;44.667;621
13483;44.670;693
13484;44.674;623
13485;44.677;595
13486;44.680;644
13487;44.683;668
13488;44.687;642
13489;44.690;647
13490;44.693;587
13491;44.697;544
13492;44.700;639
13493;44.703;444
13494;44.707;714
13495;44.710;549
13496;44.713;585
13497;44.716;659
13498;44.720;620
13499;44.723;554
13500;44.726;792
13501;44.730;525
13502;44.733;671
13503;44.736;504
13504;44.740;491
13505;44.743;553
13506;44.746;677
13507;44.750;531
13508;44.753;579
13509;44.756;511
13510;44.759;580
13511;44.763;733
13512;44.766;577
13513;44.770;400
13514;44.773;610
13515;44.776;580
13516;44.780;583
13517;44.783;843
13518;44.786;642
13519;44.790;672
13520;44.793;694
13521;44.796;531
13522;44.799;835
13523;44.803;512
13524;44.806;665
13525;44.809;636
13526;44.813;602
13527;44.816;651
13528;44.819;513
13529;44.823;1014
13530;44.826;507
13531;44.829;564
13532;44.833;644
13533;44.836;749
13534;44.839;430
13535;44.842;478
13536;44.846;409
13537;44.849;574
13538;44.852;615
13539;44.856;547
13540;44.859;545
13541;44.862;743
13542;44.866;580
13543;44.869;494
13544;44.872;659
13545;44.875;432
13546;44.879;569
13547;44.882;511
13548;44.885;456
13549;44.889;491
13550;44.892;610
13551;44.895;481
13552;44.899;604
13553;44.902;457
13554;44.905;639
13555;44.909;509
13556;44.912;616
13557;44.915;531
13558;44.918;464
13559;44.922;537
13560;44.925;599
13561;44.928;624
13562;44.932;684
13563;44.935;446
13564;44.938;560
13565;44.942;458
13566;44.945;520
13567;44.948;595
13568;44.951;581
13569;44.955;1162
13570;44.958;604
13571;44.961;499
13572;44.965;610
13573;44.968;597
13574;44.971;666
13575;44.975;548
13576;44.978;508
13577;44.981;2881
13578;44.985;533
13579;44.988;631
13580;44.991;565
13581;44.994;653
13582;44.998;2226
13583;45.001;674
13584;45.004;524
13585;45.008;692
13586;45.011;544
13587;45.015;589
13588;45.018;654
13589;45.021;557
13590;45.025;753
13591;45.028;520
13592;45.031;645
13593;45.034;704
13594;45.038;724
13595;45.041;589
13596;45.044;486
13597;45.048;506
13598;45.051;586
13599;45.054;478
13600;45.058;849
13601;45.061;743
13602;45.064;572
13603;45.068;556
13604;45.071;649
13605;45.074;616
13606;45.077;639
13607;45.081;638
13608;45.084;572
13609;45.087;714
13610;45.091;460
13611;45.094;621
13612;45.097;655
13613;45.101;547
13614;45.104;668
13615;45.107;648
13616;45.110;596
13617;45.114;574
13618;45.117;671
13619;45.120;622
13620;45.124;659
13621;45.127;605
13622;45.130;603
13623;45.134;532
13624;45.137;669
13625;45.140;530
13626;45.144;494
13627;45.147;530
13628;45.150;653
13629;45.153;620
13630;45.157;722
13631;45.160;598
13632;45.163;663
13633;45.167;721
13634;45.170;706
13635;45.173;517
13636;45.177;948
13637;45.180;485
13638;45.183;582
13639;45.187;853
13640;45.190;624
13641;45.193;513
13642;45.196;484
13643;45.200;561
13644;45.203;508
13645;45.206;655
13646;45.210;631
13647;45.213;454
13648;45.216;677
13649;45.220;570
13650;45.223;606
13651;45.226;582
13652;45.229;547
13653;45.233;632
13654;45.236;516
13655;45.239;557
13656;45.243;482
13657;45.246;444
13658;45.249;514
13659;45.253;586
13660;45.256;754
13661;45.259;543
13662;45.263;503
13663;45.266;392
13664;45.269;826
13665;45.273;529
13666;45.276;500
13667;45.279;526
13668;45.283;399
13669;45.286;755
13670;45.289;434
13671;45.293;563
13672;45.296;596
13673;45.299;488
13674;45.303;515
13675;45.306;491
13676;45.309;598
13677;45.312;698
13678;45.316;773
13679;45.319;613
13680;45.322;739
13681;45.326;542
13682;45.329;540
13683;45.332;545
13684;45.336;608
13685;45.339;693
13686;45.342;594
13687;45.345;596
13688;45.349;441
13689;45.352;642
13690;45.355;531
13691;45.359;654
13692;45.362;558
13693;45.365;551
13694;45.369;528
13695;45.372;546
13696;45.375;584
13697;45.379;416
13698;45.382;476
13699;45.385;621
13700;45.388;499
13701;45.392;614
13702;45.395;2360
13703;45.398;602
13704;45.402;540
13705;45.405;631
13706;45.408;587
13707;45.412;607
13708;45.415;530
13709;45.418;515
13710;45.422;874
13711;45.425;785
13712;45.428;670
13713;45.431;670
13714;45.435;607
13715;45.438;607
13716;45.441;556
13717;45.445;827
13718;45.448;707
13719;45.451;670
13720;45.455;778
13721;45.458;655
13722;45.461;931
13723;45.464;780
13724;45.468;1150
13725;45.471;640
13726;45.474;647
13727;45.478;557
13728;45.481;572
13729;45.484;773
13730;45.488;723
13731;45.491;655
13732;45.494;563
13733;45.498;575
13734;45.501;524
13735;45.504;636
13736;45.507;1176
13737;45.511;444
13738;45.514;588
13739;45.518;615
13740;45.521;491
13741;45.524;700
13742;45.528;596
13743;45.531;482
13744;45.534;505
13745;45.538;578
13746;45.541;542
13747;45.544;512
13748;45.547;804
13749;45.551;519
13750;45.554;931
13751;45.557;566
13752;45.561;807
13753;45.564;604
13754;45.567;460
13755;45.571;675
13756;45.574;608
13757;45.577;633
13758;45.580;678
13759;45.584;625
13760;45.587;574
13761;45.590;587
13762;45.594;861
13763;45.597;832
13764;45.600;827
13765;45.604;695
13766;45.607;626
13767;45.610;479
13768;45.614;647
13769;45.617;2418
13770;45.620;513
13771;45.623;603
13772;45.627;590
13773;45.630;738
13774;45.633;981
13775;45.637;499
13776;45.640;2034
13777;45.643;549
13778;45.647;877
13779;45.650;609
13780;45.653;516
13781;45.657;616
13782;45.660;831
13783;45.663;544
13784;45.666;628
13785;45.670;583
13786;45.673;778
13787;45.676;580
13788;45.680;635
13789;45.683;701
13790;45.686;597
13791;45.690;514
13792;45.693;585
13793;45.696;821
13794;45.699;860
13795;45.703;561
13796;45.706;854
13797;45.709;794
13798;45.713;830
13799;45.716;651
13800;45.719;793
13801;45.723;614
13802;45.726;680
13803;45.729;683
13804;45.733;770
13805;45.736;2942
13806;45.739;712
13807;45.742;717
13808;45.746;674
13809;45.749;606
13810;45.752;613
13811;45.756;651
13812;45.759;514
13813;45.763;568
13814;45.766;746
13815;45.769;582
13816;45.773;616
13817;45.776;444
13818;45.779;727
13819;45.782;721
13820;45.786;847
13821;45.789;907
13822;45.792;469
13823;45.796;530
13824;45.799;566
13825;45.802;585
13826;45.806;587
13827;45.809;575
13828;45.812;651
13829;45.815;534
13830;45.819;708
13831;45.822;653
13832;45.825;536
13833;45.829;1598
13834;45.832;595
13835;45.835;460
13836;45.839;603
13837;45.842;536
13838;45.845;679
13839;45.849;516
13840;45.852;484
13841;45.855;485
13842;45.858;625
13843;45.862;405
13844;45.865;720
13845;45.868;596
13846;45.872;585
13847;45.875;1011
13848;45.878;531
13849;45.882;649
13850;45.885;599
13851;45.888;478
13852;45.892;573
13853;45.895;657
13854;45.898;490
13855;45.901;513
13856;45.905;533
13857;45.908;607
13858;45.911;753
13859;45.915;602
13860;45.918;523
13861;45.921;573
13862;45.925;631
13863;45.928;553
13864;45.931;453
13865;45.934;533
13866;45.938;492
13867;45.941;454
13868;45.944;448
13869;45.948;598
13870;45.951;560
13871;45.954;760
13872;45.958;549
13873;45.961;512
13874;45.964;431
13875;45.968;571
13876;45.971;528
13877;45.974;600
13878;45.977;668
13879;45.981;550
13880;45.984;617
13881;45.987;585
13882;45.991;514
13883;45.994;523
13884;45.997;602
13885;46.001;672
13886;46.004;438
13887;46.007;549
13888;46.011;562
13889;46.014;551
13890;46.017;514
13891;46.021;556
13892;46.024;551
13893;46.027;645
13894;46.031;670
13895;46.034;560
13896;46.037;485
13897;46.041;616
13898;46.044;648
13899;46.047;537
13900;46.051;681
13901;46.054;536
13902;46.057;601
13903;46.060;1092
13904;46.064;628
13905;46.067;665
13906;46.070;659
13907;46.074;633
13908;46.077;537
13909;46.080;623
13910;46.084;590
13911;46.087;608
13912;46.090;480
13913;46.093;481
13914;46.097;3991
13915;46.100;477
13916;46.103;743
13917;46.107;447
13918;46.110;2898
13919;46.113;554
13920;46.117;556
13921;46.120;671
13922;46.123;923
13923;46.127;837
13924;46.130;594
13925;46.133;744
13926;46.136;785
13927;46.140;555
13928;46.143;432
13929;46.146;1139
13930;46.150;443
13931;46.153;669
13932;46.156;575
13933;46.160;750
13934;46.163;475
13935;46.166;518
13936;46.169;496
13937;46.173;576
13938;46.176;519
13939;46.179;543
13940;46.183;789
13941;46.186;525
13942;46.189;635
13943;46.193;590
13944;46.196;635
13945;46.199;555
13946;46.203;576
13947;46.206;616
13948;46.209;621
13949;46.212;588
13950;46.216;619
13951;46.219;537
13952;46.222;439
13953;46.226;477
13954;46.229;547
13955;46.232;538
13956;46.236;614
13957;46.239;700
13958;46.242;649
13959;46.246;584
13960;46.249;542
13961;46.252;521
13962;46.255;733
13963;46.259;645
13964;46.262;3267
13965;46.266;561
13966;46.269;886
13967;46.272;798
13968;46.276;555
13969;46.279;654
13970;46.282;564
13971;46.286;653
13972;46.289;663
13973;46.292;1826
13974;46.295;478
13975;46.299;523
13976;46.302;577
13977;46.305;470
13978;46.309;447
13979;46.312;723
13980;46.315;551
13981;46.319;607
13982;46.322;1626
13983;46.325;573
13984;46.328;566
13985;46.332;583
13986;46.335;484
13987;46.338;491
13988;46.342;473
13989;46.345;449
13990;46.348;654
13991;46.352;663
13992;46.355;578
13993;46.358;671
13994;46.362;582
13995;46.365;600
13996;46.368;483
13997;46.371;522
13998;46.375;577
13999;46.378;598
14000;46.381;542
14001;46.385;470
14002;46.388;703
14003;46.391;739
14004;46.395;540
14005;46.398;556
14006;46.401;757
14007;46.404;474
14008;46.408;638
14009;46.411;639
14010;46.414;677
14011;46.418;495
14012;46.421;696
14013;46.424;596
14014;46.428;599
14015;46.431;566
14016;46.434;527
14017;46.438;644
14018;46.441;593
14019;46.444;485
14020;46.447;560
14021;46.451;593
14022;46.454;767
14023;46.457;447
14024;46.461;626
14025;46.464;644
14026;46.467;510
14027;46.471;572
14028;46.474;539
14029;46.477;475
14030;46.481;449
14031;46.484;764
14032;46.487;721
14033;46.490;581
14034;46.494;575
14035;46.497;636
14036;46.500;559
14037;46.504;588
14038;46.507;434
14039;46.510;863
14040;46.514;605
14041;46.517;440
14042;46.521;739
14043;46.524;613
14044;46.527;576
14045;46.530;746
14046;46.534;554
14047;46.537;487
14048;46.540;593
14049;46.544;774
14050;46.547;595
14051;46.550;642
14052;46.554;606
14053;46.557;672
14054;46.560;500
14055;46.563;530
14056;46.567;526
14057;46.570;489
14058;46.573;588
14059;46.577;495
14060;46.580;477
14061;46.583;433
14062;46.587;521
14063;46.590;410
14064;46.593;482
14065;46.597;393
14066;46.600;508
14067;46.603;458
14068;46.606;666
14069;46.610;453
14070;46.613;694
14071;46.616;595
14072;46.620;568
14073;46.623;622
14074;46.626;826
14075;46.630;768
14076;46.633;378
14077;46.636;400
14078;46.640;418
14079;46.643;546
14080;46.646;613
14081;46.649;482
14082;46.653;544
14083;46.656;592
14084;46.659;449
14085;46.663;675
14086;46.666;474
14087;46.669;540
14088;46.673;550
14089;46.676;606
14090;46.679;499
14091;46.682;634
14092;46.686;410
14093;46.689;564
14094;46.692;571
14095;46.696;543
14096;46.699;526
14097;46.702;538
14098;46.706;397
14099;46.709;411
14100;46.712;621
14101;46.716;542
14102;46.719;511
14103;46.722;588
14104;46.725;677
14105;46.729;729
14106;46.732;518
14107;46.735;584
14108;46.739;616
14109;46.742;605
14110;46.745;523
14111;46.749;414
14112;46.752;457
14113;46.755;501
14114;46.758;532
14115;46.762;426
14116;46.765;499
14117;46.769;589
14118;46.772;455
14119;46.775;481
14120;46.779;462
14121;46.782;672
14122;46.785;556
14123;46.789;533
14124;46.792;905
14125;46.795;469
14126;46.798;470
14127;46.802;1962
14128;46.805;455
14129;46.808;395
14130;46.812;566
14131;46.815;424
14132;46.818;507
14133;46.822;616
14134;46.825;640
14135;46.828;497
14136;46.832;736
14137;46.835;531
14138;46.838;601
14139;46.841;449
14140;46.845;522
14141;46.848;623
14142;46.851;565
14143;46.855;604
14144;46.858;433
14145;46.861;416
14146;46.865;452
14147;46.868;623
14148;46.871;588
14149;46.875;543
14150;46.878;1600
14151;46.881;547
14152;46.884;442
14153;46.888;532
14154;46.891;428
14155;46.894;503
14156;46.898;591
14157;46.901;438
14158;46.904;494
14159;46.908;612
14160;46.911;558
14161;46.914;473
14162;46.917;441
14163;46.921;441
14164;46.924;514
14165;46.927;632
14166;46.931;521
14167;46.934;463
14168;46.937;424
14169;46.941;487
14170;46.944;618
14171;46.947;497
14172;46.951;508
14173;46.954;493
14174;46.957;615
14175;46.960;443
14176;46.964;614
14177;46.967;698
14178;46.970;765
14179;46.974;431
14180;46.977;749
14181;46.980;480
14182;46.984;450
14183;46.987;494
14184;46.990;1770
14185;46.993;527
14186;46.997;544
14187;47.000;575
14188;47.003;385
14189;47.007;499
14190;47.010;556
14191;47.014;437
14192;47.017;532
14193;47.020;752
14194;47.024;397
14195;47.027;480
14196;47.030;502
14197;47.033;565
14198;47.037;383
14199;47.040;490
14200;47.043;422
14201;47.047;570
14202;47.050;344
14203;47.053;470
14204;47.057;502
14205;47.060;570
14206;47.063;505
14207;47.067;455
14208;47.070;346
14209;47.073;776
14210;47.076;577
14211;47.080;528
14212;47.083;431
14213;47.086;584
14214;47.090;482
14215;47.093;527
14216;47.096;561
14217;47.100;542
14218;47.103;534
14219;47.106;705
14220;47.110;475
14221;47.113;567
14222;47.116;435
14223;47.119;408
14224;47.123;619
14225;47.126;449
14226;47.129;478
14227;47.133;850
14228;47.136;753
14229;47.139;496
14230;47.143;501
14231;47.146;365
14232;47.149;485
14233;47.152;550
14234;47.156;752
14235;47.159;2238
14236;47.162;483
14237;47.166;432
14238;47.169;445
14239;47.172;500
14240;47.176;678
14241;47.179;379
14242;47.182;527
14243;47.186;543
14244;47.189;2040
14245;47.192;608
14246;47.195;704
14247;47.199;539
14248;47.202;496
14249;47.205;596
14250;47.209;431
14251;47.212;463
14252;47.215;514
14253;47.219;465
14254;47.222;549
14255;47.225;592
14256;47.229;504
14257;47.232;429
14258;47.235;547
14259;47.238;490
14260;47.242;562
14261;47.245;564
14262;47.248;466
14263;47.252;696
14264;47.255;654
14265;47.258;658
14266;47.262;450
14267;47.265;395
14268;47.268;596
14269;47.272;708
14270;47.275;443
14271;47.278;633
14272;47.282;502
14273;47.285;829
14274;47.288;503
14275;47.292;459
14276;47.295;473
14277;47.298;487
14278;47.302;572
14279;47.305;420
14280;47.308;452
14281;47.311;440
14282;47.315;701
14283;47.318;529
14284;47.321;630
14285;47.325;416
14286;47.328;576
14287;47.331;475
14288;47.335;397
14289;47.338;356
14290;47.341;490
14291;47.345;586
14292;47.348;573
14293;47.351;581
14294;47.354;560
14295;47.358;590
14296;47.361;579
14297;47.364;441
14298;47.368;435
14299;47.371;519
14300;47.374;468
14301;47.378;551
14302;47.381;364
14303;47.384;529
14304;47.387;453
14305;47.391;590
14306;47.394;525
14307;47.397;368
14308;47.401;697
14309;47.404;706
14310;47.407;784
14311;47.411;526
14312;47.414;633
14313;47.417;597
14314;47.421;532
14315;47.424;714
14316;47.427;530
14317;47.430;579
14318;47.434;562
14319;47.437;450
14320;47.440;586
14321;47.444;707
14322;47.447;549
14323;47.450;491
14324;47.454;468
14325;47.457;509
14326;47.460;571
14327;47.464;486
14328;47.467;480
14329;47.470;619
14330;47.473;409
14331;47.477;442
14332;47.480;670
14333;47.483;548
14334;47.487;735
14335;47.490;443
14336;47.493;467
14337;47.497;520
14338;47.500;771
14339;47.503;522
14340;47.507;652
14341;47.510;622
14342;47.513;655
14343;47.517;560
14344;47.520;599
14345;47.523;358
14346;47.527;472
14347;47.530;569
14348;47.533;548
14349;47.537;615
14350;47.540;581
14351;47.543;708
14352;47.547;593
14353;47.550;535
14354;47.553;826
14355;47.556;607
14356;47.560;883
14357;47.563;654
14358;47.566;738
14359;47.570;691
14360;47.573;592
14361;47.576;742
14362;47.580;537
14363;47.583;583
14364;47.586;508
14365;47.589;532
14366;47.593;537
14367;47.596;531
14368;47.599;507
14369;47.603;637
14370;47.606;560
14371;47.609;565
14372;47.613;523
14373;47.616;506
14374;47.619;426
14375;47.623;520
14376;47.626;600
14377;47.629;506
14378;47.632;622
14379;47.636;675
14380;47.639;584
14381;47.642;623
14382;47.646;953
14383;47.649;629
14384;47.652;616
14385;47.656;575
14386;47.659;675
14387;47.662;574
14388;47.665;978
14389;47.669;889
14390;47.672;610
14391;47.675;663
14392;47.679;547
14393;47.682;675
14394;47.685;1335
14395;47.689;746
14396;47.692;718
14397;47.695;727
14398;47.699;578
14399;47.702;524
14400;47.705;555
14401;47.708;491
14402;47.712;670
14403;47.715;667
14404;47.718;613
14405;47.722;632
14406;47.725;743
14407;47.728;780
14408;47.732;619
14409;47.735;704
14410;47.738;668
14411;47.742;632
14412;47.745;597
14413;47.748;591
14414;47.751;651
14415;47.755;715
14416;47.758;591
14417;47.762;652
14418;47.765;520
14419;47.768;592
14420;47.772;636
14421;47.775;540
14422;47.778;573
14423;47.782;683
14424;47.785;554
14425;47.788;672
14426;47.791;634
14427;47.795;585
14428;47.798;611
14429;47.801;682
14430;47.805;541
14431;47.808;886
14432;47.811;566
14433;47.815;659
14434;47.818;609
14435;47.821;785
14436;47.824;670
14437;47.828;606
14438;47.831;644
14439;47.834;622
14440;47.838;1599
14441;47.841;565
14442;47.844;1795
14443;47.848;582
14444;47.851;613
14445;47.854;554
14446;47.858;585
14447;47.861;558
14448;47.864;859
14449;47.867;608
14450;47.871;666
14451;47.874;531
14452;47.877;556
14453;47.881;658
14454;47.884;693
14455;47.887;615
14456;47.891;599
14457;47.894;627
14458;47.897;598
14459;47.900;930
14460;47.904;514
14461;47.907;723
14462;47.910;551
14463;47.914;518
14464;47.917;631
14465;47.920;595
14466;47.924;568
14467;47.927;424
14468;47.930;623
14469;47.934;413
14470;47.937;568
14471;47.940;631
14472;47.943;573
14473;47.947;587
14474;47.950;491
14475;47.953;2069
14476;47.957;626
14477;47.960;882
14478;47.963;460
14479;47.967;595
14480;47.970;543
14481;47.973;593
14482;47.977;452
14483;47.980;591
14484;47.983;378
14485;47.986;559
14486;47.990;617
14487;47.993;566
14488;47.996;728
14489;48.000;591
14490;48.003;640
14491;48.006;596
14492;48.010;745
14493;48.013;452
14494;48.017;690
14495;48.020;476
14496;48.023;656
14497;48.026;522
14498;48.030;512
14499;48.033;390
14500;48.036;568
14501;48.040;429
14502;48.043;601
14503;48.046;736
14504;48.050;552
14505;48.053;559
14506;48.056;954
14507;48.059;845
14508;48.063;594
14509;48.066;523
14510;48.069;607
14511;48.073;498
14512;48.076;844
14513;48.079;594
14514;48.083;623
14515;48.086;539
14516;48.089;799
14517;48.093;751
14518;48.096;703
14519;48.099;629
14520;48.102;565
14521;48.106;624
14522;48.109;2516
14523;48.112;637
14524;48.116;615
14525;48.119;617
14526;48.122;728
14527;48.126;633
14528;48.129;600
14529;48.132;697
14530;48.136;494
14531;48.139;933
14532;48.142;498
14533;48.145;808
14534;48.149;712
14535;48.152;704
14536;48.155;507
14537;48.159;542
14538;48.162;1539
14539;48.165;543
14540;48.169;718
14541;48.172;745
14542;48.175;787
14543;48.178;598
14544;48.182;613
14545;48.185;612
14546;48.188;656
14547;48.192;668
14548;48.195;754
14549;48.198;699
14550;48.202;607
14551;48.205;578
14552;48.208;673
14553;48.212;694
14554;48.215;701
14555;48.218;639
14556;48.221;534
14557;48.225;659
14558;48.228;687
14559;48.231;595
14560;48.235;598
14561;48.238;603
14562;48.241;904
14563;48.245;640
14564;48.248;631
14565;48.251;756
14566;48.254;667
14567;48.258;556
14568;48.261;498
14569;48.265;711
14570;48.268;555
14571;48.271;646
14572;48.275;589
14573;48.278;874
14574;48.281;676
14575;48.285;554
14576;48.288;693
14577;48.291;795
14578;48.294;566
14579;48.298;625
14580;48.301;666
14581;48.304;584
14582;48.308;695
14583;48.311;524
14584;48.314;635
14585;48.318;676
14586;48.321;567
14587;48.324;642
14588;48.328;697
14589;48.331;658
14590;48.334;667
14591;48.337;641
14592;48.341;1275
14593;48.344;1065
14594;48.347;820
14595;48.351;699
14596;48.354;587
14597;48.357;598
14598;48.361;597
14599;48.364;564
14600;48.367;612
14601;48.371;507
14602;48.374;615
14603;48.377;708
14604;48.380;714
14605;48.384;634
14606;48.387;598
14607;48.390;710
14608;48.394;646
14609;48.397;812
14610;48.400;683
14611;48.404;784
14612;48.407;546
14613;48.410;515
14614;48.413;688
14615;48.417;622
14616;48.420;762
14617;48.423;466
14618;48.427;457
14619;48.430;553
14620;48.433;680
14621;48.437;659
14622;48.440;811
14623;48.443;551
14624;48.447;585
14625;48.450;614
14626;48.453;683
14627;48.456;626
14628;48.460;769
14629;48.463;523
14630;48.466;529
14631;48.470;760
14632;48.473;688
14633;48.476;596
14634;48.480;611
14635;48.483;1621
14636;48.486;631
14637;48.489;451
14638;48.493;562
14639;48.496;721
14640;48.499;653
14641;48.503;562
14642;48.506;711
14643;48.509;597
14644;48.513;529
14645;48.516;515
14646;48.520;632
14647;48.523;663
14648;48.526;497
14649;48.529;751
14650;48.533;1602
14651;48.536;805
14652;48.539;726
14653;48.543;676
14654;48.546;744
14655;48.549;494
14656;48.553;482
14657;48.556;482
14658;48.559;541
14659;48.563;481
14660;48.566;530
14661;48.569;589
14662;48.572;496
14663;48.576;586
14664;48.579;514
14665;48.582;584
14666;48.586;809
14667;48.589;506
14668;48.592;384
14669;48.596;697
14670;48.599;486
14671;48.602;516
14672;48.606;592
14673;48.609;537
14674;48.612;764
14675;48.615;700
14676;48.619;562
14677;48.622;593
14678;48.625;636
14679;48.629;642
14680;48.632;784
14681;48.635;599
14682;48.639;611
14683;48.642;526
14684;48.645;563
14685;48.648;717
14686;48.652;633
14687;48.655;468
14688;48.658;657
14689;48.662;2714
14690;48.665;687
14691;48.668;506
14692;48.672;568
14693;48.675;619
14694;48.678;700
14695;48.682;783
14696;48.685;493
14697;48.688;1504
14698;48.691;398
14699;48.695;935
14700;48.698;491
14701;48.701;489
14702;48.705;648
14703;48.708;682
14704;48.711;658
14705;48.715;592
14706;48.718;635
14707;48.721;435
14708;48.725;642
14709;48.728;511
14710;48.731;714
14711;48.734;615
14712;48.738;623
14713;48.741;502
14714;48.744;566
14715;48.748;511
14716;48.751;555
14717;48.754;614
14718;48.758;576
14719;48.761;505
14720;48.764;528
14721;48.768;612
14722;48.771;542
14723;48.774;678
14724;48.778;473
14725;48.781;646
14726;48.784;549
14727;48.788;1007
14728;48.791;2937
14729;48.794;546
14730;48.798;781
14731;48.801;709
14732;48.804;670
14733;48.807;539
14734;48.811;637
14735;48.814;520
14736;48.817;613
14737;48.821;515
14738;48.824;495
14739;48.827;674
14740;48.831;524
14741;48.834;667
14742;48.837;2773
14743;48.841;654
14744;48.844;695
14745;48.847;660
14746;48.850;532
14747;48.854;671
14748;48.857;507
14749;48.860;585
14750;48.864;773
14751;48.867;636
14752;48.870;627
14753;48.874;450
14754;48.877;728
14755;48.880;599
14756;48.883;602
14757;48.887;648
14758;48.890;577
14759;48.893;559
14760;48.897;531
14761;48.900;655
14762;48.903;591
14763;48.907;633
14764;48.910;849
14765;48.913;426
14766;48.917;533
14767;48.920;531
14768;48.923;402
14769;48.926;591
14770;48.930;359
14771;48.933;395
14772;48.936;683
14773;48.940;488
14774;48.943;588
14775;48.946;630
14776;48.950;503
14777;48.953;469
14778;48.956;628
14779;48.960;457
14780;48.963;521
14781;48.966;482
14782;48.969;508
14783;48.973;417
14784;48.976;626
14785;48.979;454
14786;48.983;478
14787;48.986;675
14788;48.989;578
14789;48.993;520
14790;48.996;560
14791;48.999;641
14792;49.002;512
14793;49.006;567
14794;49.009;632
14795;49.013;634
14796;49.016;554
14797;49.019;620
14798;49.023;446
14799;49.026;620
14800;49.029;731
14801;49.033;558
14802;49.036;603
14803;49.039;797
14804;49.042;660
14805;49.046;563
14806;49.049;575
14807;49.052;741
14808;49.056;854
14809;49.059;538
14810;49.062;739
14811;49.066;765
14812;49.069;600
14813;49.072;679
14814;49.076;588
14815;49.079;531
14816;49.082;1083
14817;49.085;608
14818;49.089;609
14819;49.092;602
14820;49.095;502
14821;49.099;519
14822;49.102;591
14823;49.105;614
14824;49.109;495
14825;49.112;3069
14826;49.115;712
14827;49.118;582
14828;49.122;523
14829;49.125;617
14830;49.128;494
14831;49.132;524
14832;49.135;471
14833;49.138;569
14834;49.142;496
14835;49.145;591
14836;49.148;546
14837;49.152;499
14838;49.155;622
14839;49.158;529
14840;49.161;579
14841;49.165;656
14842;49.168;611
14843;49.171;558
14844;49.175;581
14845;49.178;578
14846;49.181;629
14847;49.185;607
14848;49.188;449
14849;49.191;570
14850;49.195;560
14851;49.198;699
14852;49.201;658
14853;49.204;525
14854;49.208;828
14855;49.211;591
14856;49.214;992
14857;49.218;602
14858;49.221;751
14859;49.224;646
14860;49.228;566
14861;49.231;546
14862;49.234;998
14863;49.237;445
14864;49.241;533
14865;49.244;501
14866;49.247;605
14867;49.251;481
14868;49.254;534
14869;49.257;705
14870;49.261;575
14871;49.265;523
14872;49.268;581
14873;49.271;565
14874;49.275;577
14875;49.278;563
14876;49.281;614
14877;49.284;597
14878;49.288;541
14879;49.291;812
14880;49.294;693
14881;49.298;783
14882;49.301;536
14883;49.304;755
14884;49.308;478
14885;49.311;582
14886;49.314;791
14887;49.317;541
14888;49.321;625
14889;49.324;515
14890;49.327;640
14891;49.331;460
14892;49.334;501
14893;49.337;879
14894;49.341;731
14895;49.344;539
14896;49.347;587
14897;49.351;684
14898;49.354;418
14899;49.357;630
14900;49.360;612
14901;49.364;563
14902;49.367;644
14903;49.370;2306
14904;49.374;550
14905;49.377;521
14906;49.380;616
14907;49.384;510
14908;49.387;567
14909;49.390;563
14910;49.393;637
14911;49.397;649
14912;49.400;574
14913;49.403;474
14914;49.407;592
14915;49.410;606
14916;49.413;505
14917;49.417;570
14918;49.420;624
14919;49.423;627
14920;49.427;475
14921;49.430;540
14922;49.433;783
14923;49.436;613
14924;49.440;530
14925;49.443;900
14926;49.446;447
14927;49.450;775
14928;49.453;604
14929;49.456;434
14930;49.460;413
14931;49.463;482
14932;49.466;531
14933;49.470;434
14934;49.473;625
14935;49.476;617
14936;49.479;629
14937;49.483;438
14938;49.486;634
14939;49.489;405
14940;49.493;509
14941;49.496;526
14942;49.499;483
14943;49.503;363
14944;49.506;576
14945;49.509;478
14946;49.513;435
14947;49.516;456
14948;49.519;372
14949;49.523;640
14950;49.526;591
14951;49.529;489
14952;49.533;399
14953;49.536;665
14954;49.539;479
14955;49.543;565
14956;49.546;591
14957;49.549;1242
14958;49.552;501
14959;49.556;461
14960;49.559;660
14961;49.562;441
14962;49.566;536
14963;49.569;463
14964;49.572;696
14965;49.576;639
14966;49.579;531
14967;49.582;594
14968;49.586;569
14969;49.589;586
14970;49.592;611
14971;49.595;618
14972;49.599;536
14973;49.602;705
14974;49.605;435
14975;49.609;539
14976;49.612;592
14977;49.615;584
14978;49.619;656
14979;49.622;405
14980;49.625;627
14981;49.628;535
14982;49.632;478
14983;49.635;532
14984;49.638;589
14985;49.642;590
14986;49.645;644
14987;49.648;719
14988;49.652;599
14989;49.655;735
14990;49.658;668
14991;49.662;654
14992;49.665;719
14993;49.668;452
14994;49.671;541
14995;49.675;1092
14996;49.678;476
14997;49.681;679
14998;49.685;564
14999;49.688;575
15000;49.691;557
15001;49.695;659
15002;49.698;525
15003;49.701;569
15004;49.705;511
15005;49.708;633
15006;49.711;410
15007;49.714;670
15008;49.718;507
15009;49.721;660
15010;49.724;777
15011;49.728;424
15012;49.731;591
15013;49.734;653
15014;49.738;472
15015;49.741;642
15016;49.744;687
15017;49.747;578
15018;49.751;720
15019;49.754;640
15020;49.757;620
15021;49.761;654
15022;49.764;731
15023;49.768;661
15024;49.771;544
15025;49.774;570
15026;49.778;523
15027;49.781;790
15028;49.784;603
15029;49.787;506
15030;49.791;511
15031;49.794;577
15032;49.797;672
15033;49.801;660
15034;49.804;726
15035;49.807;552
15036;49.811;711
15037;49.814;478
15038;49.817;474
15039;49.821;783
15040;49.824;686
15041;49.827;543
15042;49.830;520
15043;49.834;745
15044;49.837;495
15045;49.840;791
15046;49.844;654
15047;49.847;518
15048;49.850;648
15049;49.854;523
15050;49.857;826
15051;49.860;486
15052;49.864;504
15053;49.867;3497
15054;49.870;560
15055;49.873;879
15056;49.877;421
15057;49.880;456
15058;49.883;564
15059;49.887;558
15060;49.890;588
15061;49.893;475
15062;49.897;758
15063;49.900;673
15064;49.903;589
15065;49.906;589
15066;49.910;639
15067;49.913;472
15068;49.916;457
15069;49.920;408
15070;49.923;711
15071;49.926;574
15072;49.930;515
15073;49.933;692
15074;49.936;567
15075;49.940;494
15076;49.943;515
15077;49.946;475
15078;49.949;507
15079;49.953;443
15080;49.956;2594
15081;49.959;502
15082;49.963;505
15083;49.966;522
15084;49.969;507
15085;49.973;593
15086;49.976;512
15087;49.979;418
15088;49.982;650
15089;49.986;558
15090;49.989;406
15091;49.992;449
15092;49.996;550
15093;49.999;481
15094;50.002;464
15095;50.006;504
15096;50.009;439
15097;50.013;549
15098;50.016;487
15099;50.019;652
15100;50.022;514
15101;50.026;488
15102;50.029;573
15103;50.032;632
15104;50.036;472
15105;50.039;687
15106;50.042;578
15107;50.046;468
15108;50.049;485
15109;50.052;513
15110;50.056;502
15111;50.059;510
15112;50.062;607
15113;50.065;605
15114;50.069;392
15115;50.072;760
15116;50.075;448
15117;50.079;494
15118;50.082;1403
15119;50.085;460
15120;50.089;448
15121;50.092;477
15122;50.095;509
15123;50.099;521
15124;50.102;453
15125;50.105;653
15126;50.108;498
15127;50.112;457
15128;50.115;346
15129;50.118;544
15130;50.122;416
15131;50.125;702
15132;50.128;571
15133;50.132;410
15134;50.135;526
15135;50.138;492
15136;50.141;455
15137;50.145;547
15138;50.148;838
15139;50.151;559
15140;50.155;1090
15141;50.158;455
15142;50.161;504
15143;50.165;497
15144;50.168;532
15145;50.171;487
15146;50.175;484
15147;50.178;615
15148;50.181;487
15149;50.184;570
15150;50.188;521
15151;50.191;480
15152;50.194;503
15153;50.198;488
15154;50.201;449
15155;50.204;482
15156;50.208;507
15157;50.211;535
15158;50.214;822
15159;50.217;548
15160;50.221;663
15161;50.224;494
15162;50.227;686
15163;50.231;523
15164;50.234;578
15165;50.237;960
15166;50.241;556
15167;50.244;596
15168;50.247;500
15169;50.251;569
15170;50.254;716
15171;50.257;452
15172;50.261;502
15173;50.264;477
15174;50.267;414
15175;50.271;683
15176;50.274;758
15177;50.277;674
15178;50.281;538
15179;50.284;640
15180;50.287;606
15181;50.291;653
15182;50.294;2166
15183;50.297;738
15184;50.300;642
15185;50.304;586
15186;50.307;2324
15187;50.310;846
15188;50.314;613
15189;50.317;524
15190;50.320;684
15191;50.324;724
15192;50.327;727
15193;50.330;472
15194;50.334;511
15195;50.337;772
15196;50.340;497
15197;50.343;556
15198;50.347;524
15199;50.350;563
15200;50.353;923
15201;50.357;608
15202;50.360;554
15203;50.363;501
15204;50.367;534
15205;50.370;465
15206;50.373;473
15207;50.376;565
15208;50.380;519
15209;50.383;605
15210;50.386;762
15211;50.390;733
15212;50.393;590
15213;50.396;522
15214;50.400;653
15215;50.403;612
15216;50.406;640
15217;50.410;448
15218;50.413;602
15219;50.416;442
15220;50.419;567
15221;50.423;684
15222;50.426;621
15223;50.429;1623
15224;50.433;629
15225;50.436;453
15226;50.439;636
15227;50.443;471
15228;50.446;528
15229;50.449;590
15230;50.453;600
15231;50.456;629
15232;50.459;508
15233;50.462;643
15234;50.466;717
15235;50.469;691
15236;50.472;632
15237;50.476;750
15238;50.479;596
15239;50.482;572
15240;50.486;677
15241;50.489;595
15242;50.492;616
15243;50.495;559
15244;50.499;558
15245;50.502;518
15246;50.505;553
15247;50.509;492
15248;50.512;883
15249;50.516;707
15250;50.519;2274
15251;50.522;733
15252;50.526;673
15253;50.529;662
15254;50.532;580
15255;50.535;678
15256;50.539;495
15257;50.542;699
15258;50.545;1103
15259;50.549;665
15260;50.552;625
15261;50.555;556
15262;50.559;566
15263;50.562;533
15264;50.565;750
15265;50.569;627
15266;50.572;549
15267;50.575;1448
15268;50.578;550
15269;50.582;508
15270;50.585;598
15271;50.588;486
15272;50.592;543
15273;50.595;503
15274;50.598;413
15275;50.602;438
15276;50.605;507
15277;50.608;462
15278;50.611;508
15279;50.615;393
15280;50.618;440
15281;50.621;508
15282;50.625;580
15283;50.628;667
15284;50.631;640
15285;50.635;423
15286;50.638;583
15287;50.641;655
15288;50.645;522
15289;50.648;403
15290;50.651;708
15291;50.654;589
15292;50.658;820
15293;50.661;532
15294;50.664;674
15295;50.668;592
15296;50.671;725
15297;50.674;574
15298;50.678;707
15299;50.681;475
15300;50.684;597
15301;50.688;759
15302;50.691;617
15303;50.694;606
15304;50.697;534
15305;50.701;697
15306;50.704;645
15307;50.707;678
15308;50.711;501
15309;50.714;575
15310;50.717;605
15311;50.721;599
15312;50.724;545
15313;50.727;1292
15314;50.730;618
15315;50.734;557
15316;50.737;412
15317;50.740;553
15318;50.744;592
15319;50.747;640
15320;50.750;687
15321;50.754;700
15322;50.757;555
15323;50.760;586
15324;50.764;717
15325;50.767;453
15326;50.771;673
15327;50.774;631
15328;50.777;676
15329;50.780;536
15330;50.784;842
15331;50.787;542
15332;50.790;792
15333;50.794;691
15334;50.797;602
15335;50.800;700
15336;50.804;703
15337;50.807;670
15338;50.810;636
15339;50.814;504
15340;50.817;561
15341;50.820;581
15342;50.823;534
15343;50.827;599
15344;50.830;770
15345;50.833;545
15346;50.837;578
15347;50.840;682
15348;50.843;627
15349;50.847;550
15350;50.850;607
15351;50.853;572
15352;50.856;568
15353;50.860;593
15354;50.863;525
15355;50.866;636
15356;50.870;459
15357;50.873;645
15358;50.876;398
15359;50.880;509
15360;50.883;530
15361;50.886;585
15362;50.890;572
15363;50.893;553
15364;50.896;513
15365;50.899;576
15366;50.903;548
15367;50.906;614
15368;50.909;457
15369;50.913;576
15370;50.916;685
15371;50.919;667
15372;50.923;619
15373;50.926;683
15374;50.929;539
15375;50.933;482
15376;50.936;440
15377;50.939;2170
15378;50.942;485
15379;50.946;457
15380;50.949;484
15381;50.952;629
15382;50.956;428
15383;50.959;329
15384;50.962;518
15385;50.966;513
15386;50.969;649
15387;50.972;473
15388;50.975;501
15389;50.979;581
15390;50.982;572
15391;50.985;519
15392;50.989;524
15393;50.992;501
15394;50.995;564
15395;50.999;701
15396;51.002;430
15397;51.005;785
15398;51.009;526
15399;51.012;491
15400;51.015;582
15401;51.019;619
15402;51.022;502
15403;51.025;594
15404;51.029;742
15405;51.032;490
15406;51.035;468
15407;51.039;625
15408;51.042;469
15409;51.045;555
15410;51.049;493
15411;51.052;608
15412;51.055;699
15413;51.058;566
15414;51.062;654
15415;51.065;536
15416;51.068;546
15417;51.072;635
15418;51.075;608
15419;51.078;496
15420;51.082;644
15421;51.085;576
15422;51.088;603
15423;51.091;518
15424;51.095;566
15425;51.098;605
15426;51.101;454
15427;51.105;651
15428;51.108;821
15429;51.111;801
15430;51.115;543
15431;51.118;852
15432;51.121;465
15433;51.125;700
15434;51.128;1002
15435;51.131;441
15436;51.134;593
15437;51.138;575
15438;51.141;607
15439;51.144;408
15440;51.148;486
15441;51.151;582
15442;51.154;414
15443;51.158;438
15444;51.161;652
15445;51.164;716
15446;51.168;595
15447;51.171;602
15448;51.174;421
15449;51.177;776
15450;51.181;449
15451;51.184;755
15452;51.187;532
15453;51.191;700
15454;51.194;419
15455;51.197;528
15456;51.201;741
15457;51.204;489
15458;51.207;660
15459;51.210;560
15460;51.214;555
15461;51.217;527
15462;51.220;467
15463;51.224;553
15464;51.227;633
15465;51.230;502
15466;51.234;495
15467;51.237;882
15468;51.240;628
15469;51.244;455
15470;51.247;520
15471;51.250;2065
15472;51.253;609
15473;51.257;609
15474;51.260;591
15475;51.264;533
15476;51.267;764
15477;51.270;686
15478;51.274;693
15479;51.277;663
15480;51.280;560
15481;51.284;444
15482;51.287;497
15483;51.290;563
15484;51.293;525
15485;51.297;534
15486;51.300;486
15487;51.303;638
15488;51.307;626
15489;51.310;1100
15490;51.313;846
15491;51.317;703
15492;51.320;579
15493;51.323;489
15494;51.326;550
15495;51.330;819
15496;51.333;578
15497;51.336;639
15498;51.340;601
15499;51.343;629
15500;51.346;563
15501;51.350;684
15502;51.353;444
15503;51.356;608
15504;51.360;487
15505;51.363;619
15506;51.366;545
15507;51.369;577
15508;51.373;1275
15509;51.376;736
15510;51.379;486
15511;51.383;533
15512;51.386;447
15513;51.389;539
15514;51.393;711
15515;51.396;663
15516;51.399;537
15517;51.403;736
15518;51.406;556
15519;51.409;558
15520;51.412;475
15521;51.416;494
15522;51.419;621
15523;51.422;637
15524;51.426;601
15525;51.429;635
15526;51.432;544
15527;51.436;548
15528;51.439;450
15529;51.442;446
15530;51.445;492
15531;51.449;489
15532;51.452;630
15533;51.455;512
15534;51.459;485
15535;51.462;465
15536;51.465;495
15537;51.469;591
15538;51.472;498
15539;51.475;553
15540;51.479;1090
15541;51.482;746
15542;51.485;595
15543;51.488;590
15544;51.492;452
15545;51.495;606
15546;51.498;564
15547;51.502;491
15548;51.505;406
15549;51.508;653
15550;51.512;555
15551;51.515;656
15552;51.519;724
15553;51.522;579
15554;51.525;641
15555;51.529;637
15556;51.532;669
15557;51.535;846
15558;51.539;728
15559;51.542;703
15560;51.545;473
15561;51.548;686
15562;51.552;765
15563;51.555;830
15564;51.558;559
15565;51.562;603
15566;51.565;873
15567;51.568;395
15568;51.572;593
15569;51.575;641
15570;51.578;561
15571;51.581;480
15572;51.585;666
15573;51.588;538
15574;51.591;530
15575;51.595;621
15576;51.598;1064
15577;51.601;514
15578;51.605;530
15579;51.608;668
15580;51.611;578
15581;51.615;517
15582;51.618;526
15583;51.621;607
15584;51.624;466
15585;51.628;495
15586;51.631;496
15587;51.634;502
15588;51.638;2776
15589;51.641;490
15590;51.644;606
15591;51.648;692
15592;51.651;416
15593;51.654;480
15594;51.658;581
15595;51.661;722
15596;51.664;780
15597;51.667;637
15598;51.671;620
15599;51.674;600
15600;51.677;445
15601;51.681;540
15602;51.684;626
15603;51.687;589
15604;51.691;641
15605;51.694;392
15606;51.697;685
15607;51.700;788
15608;51.704;539
15609;51.707;519
15610;51.710;2747
15611;51.714;514
15612;51.717;569
15613;51.720;530
15614;51.724;543
15615;51.727;693
15616;51.730;770
15617;51.734;620
15618;51.737;609
15619;51.740;416
15620;51.743;548
15621;51.747;418
15622;51.750;484
15623;51.753;561
15624;51.757;597
15625;51.760;583
15626;51.764;599
15627;51.767;2816
15628;51.770;559
15629;51.774;460
15630;51.777;631
15631;51.780;636
15632;51.783;493
15633;51.787;504
15634;51.790;478
15635;51.793;531
15636;51.797;495
15637;51.800;518
15638;51.803;555
15639;51.807;541
15640;51.810;523
15641;51.813;684
15642;51.817;483
15643;51.820;471
15644;51.823;567
15645;51.826;478
15646;51.830;545
15647;51.833;492
15648;51.836;462
15649;51.840;451
15650;51.843;566
15651;51.846;541
15652;51.850;508
15653;51.853;560
15654;51.856;400
15655;51.859;332
15656;51.863;485
15657;51.866;526
15658;51.869;2271
15659;51.873;580
15660;51.876;506
15661;51.879;724
15662;51.883;535
15663;51.886;452
15664;51.889;529
15665;51.893;809
15666;51.896;449
15667;51.899;517
15668;51.902;565
15669;51.906;503
15670;51.909;535
15671;51.912;500
15672;51.916;601
15673;51.919;543
15674;51.922;573
15675;51.926;517
15676;51.929;540
15677;51.932;381
15678;51.935;449
15679;51.939;604
15680;51.942;616
15681;51.945;2865
15682;51.949;617
15683;51.952;563
15684;51.955;581
15685;51.959;483
15686;51.962;467
15687;51.965;470
15688;51.969;576
15689;51.972;531
15690;51.975;628
15691;51.978;478
15692;51.982;555
15693;51.985;556
15694;51.988;424
15695;51.992;554
15696;51.995;481
15697;51.998;574
