# Supplementary material for: Successive remodeling of IgG glycans using a solid-phase enzymatic platform
Source: Commun Biol. 2022 Apr 7;5:328. doi: 10.1038/s42003-022-03257-4 (PMC8990068; doi:10.1038/s42003-022-03257-4)
Supplement: Supplementary file 4 — Supplementary Data 1 [file 42003_2022_3257_MOESM4_ESM.zip › Source Data/Figure 3c/Figure 3c FA2B.txt]

#""
#Point;X(Minutes);Y(Counts)
0;0.037;78945
1;0.041;77303
2;0.044;85438
3;0.047;81676
4;0.050;77801
5;0.054;85263
6;0.057;77908
7;0.060;75877
8;0.064;86767
9;0.067;74200
10;0.070;71245
11;0.074;87893
12;0.077;88088
13;0.080;86922
14;0.083;85631
15;0.087;93680
16;0.090;81829
17;0.093;82385
18;0.097;75410
19;0.100;84662
20;0.103;82846
21;0.107;85726
22;0.110;78858
23;0.114;80410
24;0.117;79855
25;0.120;80482
26;0.123;88503
27;0.127;84037
28;0.130;82676
29;0.133;88289
30;0.137;85615
31;0.140;86681
32;0.143;80225
33;0.147;86811
34;0.150;86247
35;0.153;85444
36;0.157;77851
37;0.160;85423
38;0.163;87736
39;0.166;82811
40;0.170;82428
41;0.173;87265
42;0.176;79300
43;0.180;79765
44;0.183;85371
45;0.186;79321
46;0.190;81190
47;0.193;86529
48;0.196;86211
49;0.199;85518
50;0.203;79795
51;0.206;88002
52;0.209;79724
53;0.213;81640
54;0.216;87981
55;0.219;73020
56;0.223;74827
57;0.226;80847
58;0.229;82692
59;0.233;84035
60;0.236;83236
61;0.239;76187
62;0.242;82776
63;0.246;93462
64;0.249;78283
65;0.252;80331
66;0.256;81614
67;0.259;82643
68;0.262;83711
69;0.266;81594
70;0.269;92344
71;0.272;83967
72;0.276;85621
73;0.279;86038
74;0.282;78496
75;0.285;76759
76;0.289;75908
77;0.292;79469
78;0.295;83268
79;0.299;79846
80;0.302;86406
81;0.305;85424
82;0.309;82545
83;0.312;84310
84;0.315;88140
85;0.318;85266
86;0.322;78244
87;0.325;80063
88;0.328;79343
89;0.332;83951
90;0.335;84791
91;0.338;90190
92;0.342;85251
93;0.345;86278
94;0.348;78869
95;0.352;85325
96;0.355;83601
97;0.358;78493
98;0.362;80051
99;0.365;89233
100;0.368;91136
101;0.372;80705
102;0.375;86363
103;0.378;81447
104;0.382;80753
105;0.385;87349
106;0.388;83353
107;0.392;79239
108;0.395;79157
109;0.398;82328
110;0.401;85217
111;0.405;84112
112;0.408;82554
113;0.411;82276
114;0.415;78310
115;0.418;86371
116;0.421;78657
117;0.425;82818
118;0.428;93564
119;0.431;78976
120;0.434;80071
121;0.438;83855
122;0.441;80405
123;0.444;89476
124;0.448;84056
125;0.451;88611
126;0.454;83589
127;0.458;89815
128;0.461;89724
129;0.464;82417
130;0.468;85883
131;0.471;85294
132;0.474;90598
133;0.477;82414
134;0.481;90756
135;0.484;84067
136;0.487;90288
137;0.491;84290
138;0.494;81868
139;0.497;87119
140;0.501;85903
141;0.504;82872
142;0.507;93997
143;0.511;87548
144;0.514;91345
145;0.517;83279
146;0.520;80231
147;0.524;84563
148;0.527;88223
149;0.530;82502
150;0.534;88538
151;0.537;90545
152;0.540;85235
153;0.544;87771
154;0.547;84359
155;0.550;90129
156;0.553;90083
157;0.557;91716
158;0.560;84477
159;0.563;88212
160;0.567;88062
161;0.570;83451
162;0.573;91156
163;0.577;87864
164;0.580;86075
165;0.583;80225
166;0.587;87280
167;0.590;88727
168;0.593;80299
169;0.596;90684
170;0.600;83052
171;0.603;76043
172;0.606;95214
173;0.610;94726
174;0.613;84460
175;0.617;81107
176;0.620;90793
177;0.623;84543
178;0.627;82683
179;0.630;84523
180;0.633;88592
181;0.636;93920
182;0.640;80034
183;0.643;83636
184;0.646;84252
185;0.650;78744
186;0.653;87293
187;0.656;87678
188;0.660;82297
189;0.663;89251
190;0.666;86012
191;0.670;87335
192;0.673;87249
193;0.676;90784
194;0.679;87026
195;0.683;79954
196;0.686;80653
197;0.689;88303
198;0.693;84409
199;0.696;84425
200;0.699;84703
201;0.703;87166
202;0.706;83344
203;0.709;84502
204;0.712;81908
205;0.716;82751
206;0.719;83962
207;0.722;78647
208;0.726;77519
209;0.729;84590
210;0.732;86093
211;0.736;80145
212;0.739;77775
213;0.742;88865
214;0.746;85106
215;0.749;87013
216;0.752;84596
217;0.755;89751
218;0.759;81272
219;0.762;82791
220;0.765;85091
221;0.769;87820
222;0.772;90551
223;0.775;88143
224;0.779;84886
225;0.782;92274
226;0.785;98998
227;0.788;86072
228;0.792;87325
229;0.795;94513
230;0.798;103079
231;0.802;107207
232;0.805;118400
233;0.808;122554
234;0.812;209365
235;0.815;408217
236;0.818;764451
237;0.822;1358958
238;0.825;2203067
239;0.828;3148599
240;0.831;4231432
241;0.835;5323585
242;0.838;6204823
243;0.841;6118093
244;0.845;6885645
245;0.848;6850970
246;0.851;6967291
247;0.855;6827349
248;0.858;6653657
249;0.862;6330417
250;0.865;5687550
251;0.868;5200078
252;0.871;4243048
253;0.875;3608740
254;0.878;3070444
255;0.881;2441408
256;0.885;2057993
257;0.888;1846087
258;0.891;1652979
259;0.895;1530522
260;0.898;1363724
261;0.901;1185350
262;0.905;1121602
263;0.908;1000189
264;0.911;904619
265;0.914;761753
266;0.918;735610
267;0.921;650433
268;0.924;614349
269;0.928;603676
270;0.931;541819
271;0.934;541097
272;0.938;501014
273;0.941;491007
274;0.944;487142
275;0.947;478316
276;0.951;454178
277;0.954;475321
278;0.957;448925
279;0.961;434802
280;0.964;416582
281;0.967;437350
282;0.971;429669
283;0.974;459500
284;0.977;465914
285;0.981;497727
286;0.984;499012
287;0.987;516618
288;0.990;549640
289;0.994;568271
290;0.997;576228
291;1.000;629143
292;1.004;1085909
293;1.007;2969404
294;1.010;6161366
295;1.014;9584796
296;1.017;12168760
297;1.020;13128343
298;1.024;14901508
299;1.027;16372256
300;1.030;16361531
301;1.033;17161904
302;1.037;17488068
303;1.040;17958000
304;1.043;17336130
305;1.047;17349878
306;1.050;16240684
307;1.053;16263978
308;1.057;16306821
309;1.060;15416952
310;1.063;15234624
311;1.067;14102704
312;1.070;13265735
313;1.073;12476448
314;1.076;11753000
315;1.080;10395371
316;1.083;9654831
317;1.086;8997237
318;1.090;8205240
319;1.093;7625572
320;1.096;6968542
321;1.100;6395434
322;1.103;6069869
323;1.106;5495116
324;1.110;5346706
325;1.113;5133501
326;1.116;5009566
327;1.120;4701979
328;1.123;4830755
329;1.126;5084747
330;1.130;5488045
331;1.133;6107356
332;1.136;6561064
333;1.140;7259795
334;1.143;8255684
335;1.146;8780780
336;1.149;9801137
337;1.153;10538885
338;1.156;11145681
339;1.159;11880411
340;1.163;12192138
341;1.166;12985262
342;1.169;13947141
343;1.173;14120674
344;1.176;14988206
345;1.179;14827542
346;1.183;15037886
347;1.186;15273359
348;1.189;15325965
349;1.192;15971260
350;1.196;16236511
351;1.199;15664067
352;1.202;15913498
353;1.206;16155969
354;1.209;16049757
355;1.212;15574395
356;1.216;15461632
357;1.219;15525746
358;1.222;14992718
359;1.225;14208119
360;1.229;14276283
361;1.232;14055696
362;1.235;13159257
363;1.239;12903308
364;1.242;12387669
365;1.245;12198182
366;1.249;11368211
367;1.252;10410727
368;1.255;10037051
369;1.259;9378855
370;1.262;8594775
371;1.265;7774226
372;1.268;7175310
373;1.272;6584078
374;1.275;6106153
375;1.278;5442074
376;1.282;5250359
377;1.285;4764029
378;1.288;4522201
379;1.292;4121265
380;1.295;4059143
381;1.298;3755413
382;1.302;3587037
383;1.305;3409520
384;1.308;3382745
385;1.311;3309669
386;1.315;3220106
387;1.318;3097671
388;1.321;3007446
389;1.325;2967094
390;1.328;2865475
391;1.331;2857973
392;1.335;2694900
393;1.338;2787639
394;1.341;2586844
395;1.344;2611093
396;1.348;2641163
397;1.351;2605475
398;1.354;2487495
399;1.358;2464715
400;1.361;2372375
401;1.365;2332953
402;1.368;2292162
403;1.371;2264848
404;1.375;2161258
405;1.378;2151803
406;1.381;2073132
407;1.384;1985497
408;1.388;1944477
409;1.391;1836968
410;1.394;1789194
411;1.398;1750204
412;1.401;1620408
413;1.404;1596621
414;1.408;1511157
415;1.411;1463877
416;1.414;1389447
417;1.418;1337538
418;1.421;1331273
419;1.424;1262719
420;1.427;1197061
421;1.431;1165748
422;1.434;1163151
423;1.437;1135699
424;1.441;1075083
425;1.444;1107105
426;1.447;1124840
427;1.451;1122928
428;1.454;1183641
429;1.457;1153028
430;1.461;1168187
431;1.464;1185042
432;1.467;1160589
433;1.470;1163026
434;1.474;1115948
435;1.477;1105255
436;1.480;1116346
437;1.484;1117639
438;1.487;1073177
439;1.490;1062268
440;1.494;1061344
441;1.497;1005547
442;1.500;1035730
443;1.503;1057749
444;1.507;996894
445;1.510;991695
446;1.513;952619
447;1.517;925448
448;1.520;924844
449;1.523;935754
450;1.527;898116
451;1.530;934155
452;1.533;870870
453;1.537;883160
454;1.540;915000
455;1.543;845682
456;1.546;846360
457;1.550;822360
458;1.553;803533
459;1.556;766271
460;1.560;747346
461;1.563;763125
462;1.566;749481
463;1.570;738314
464;1.573;740854
465;1.576;757988
466;1.579;745741
467;1.583;740543
468;1.586;759570
469;1.589;731422
470;1.593;752623
471;1.596;707156
472;1.599;750888
473;1.603;747744
474;1.606;733320
475;1.610;758645
476;1.613;724524
477;1.616;796537
478;1.619;775710
479;1.623;834663
480;1.626;808001
481;1.629;810657
482;1.633;857133
483;1.636;862387
484;1.639;856213
485;1.643;928184
486;1.646;942640
487;1.649;923000
488;1.653;923433
489;1.656;948154
490;1.659;968059
491;1.662;967210
492;1.666;963472
493;1.669;954312
494;1.672;1029539
495;1.676;981329
496;1.679;954071
497;1.682;997560
498;1.686;1007524
499;1.689;1018081
500;1.692;1020468
501;1.696;1029804
502;1.699;1006184
503;1.702;1027681
504;1.705;1030506
505;1.709;1032242
506;1.712;1022178
507;1.715;1042115
508;1.719;989352
509;1.722;1013885
510;1.725;1006188
511;1.729;1014472
512;1.732;1009621
513;1.735;1035626
514;1.738;1002226
515;1.742;984291
516;1.745;986759
517;1.748;956009
518;1.752;916509
519;1.755;950611
520;1.758;936969
521;1.762;921398
522;1.765;915707
523;1.768;944470
524;1.772;958782
525;1.775;947477
526;1.778;924457
527;1.781;966303
528;1.785;936185
529;1.788;799680
530;1.791;717211
531;1.795;592987
532;1.798;544170
533;1.801;551187
534;1.805;505338
535;1.808;454601
536;1.811;439774
537;1.814;430120
538;1.818;348900
539;1.821;305910
540;1.824;282566
541;1.828;251773
542;1.831;246313
543;1.834;209960
544;1.838;196480
545;1.841;202418
546;1.844;182683
547;1.848;188227
548;1.851;175793
549;1.854;188400
550;1.858;169983
551;1.861;170854
552;1.864;160635
553;1.868;155462
554;1.871;173520
555;1.874;150448
556;1.878;155875
557;1.881;160160
558;1.884;182027
559;1.888;186277
560;1.891;208598
561;1.894;248764
562;1.897;263053
563;1.901;276168
564;1.904;306825
565;1.907;350054
566;1.911;379132
567;1.914;415909
568;1.917;454289
569;1.921;453419
570;1.924;490177
571;1.927;502004
572;1.931;472885
573;1.934;479657
574;1.937;499726
575;1.940;502390
576;1.944;505763
577;1.947;495596
578;1.950;476346
579;1.954;460966
580;1.957;450451
581;1.960;451592
582;1.964;431003
583;1.967;451809
584;1.970;444041
585;1.973;457402
586;1.977;462515
587;1.980;454255
588;1.983;444264
589;1.987;384750
590;1.990;388571
591;1.993;365049
592;1.997;360098
593;2.000;321233
594;2.003;325618
595;2.007;295178
596;2.010;296504
597;2.013;279305
598;2.016;265242
599;2.020;258066
600;2.023;257665
601;2.026;236416
602;2.030;242996
603;2.033;228091
604;2.036;242436
605;2.040;214688
606;2.043;225571
607;2.046;208523
608;2.050;206565
609;2.053;205022
610;2.056;206021
611;2.059;208162
612;2.063;212536
613;2.066;217243
614;2.069;210233
615;2.073;226020
616;2.076;203698
617;2.079;208143
618;2.083;215754
619;2.086;214364
620;2.089;206480
621;2.092;214829
622;2.096;230021
623;2.099;227934
624;2.102;220628
625;2.106;226917
626;2.109;253174
627;2.113;242512
628;2.116;245041
629;2.119;242302
630;2.123;243528
631;2.126;253909
632;2.129;242167
633;2.132;250661
634;2.136;252710
635;2.139;249226
636;2.142;248247
637;2.146;262210
638;2.149;250187
639;2.152;256559
640;2.156;250265
641;2.159;255353
642;2.162;256933
643;2.166;261716
644;2.169;244369
645;2.172;244070
646;2.175;238488
647;2.179;251151
648;2.182;253327
649;2.185;235873
650;2.189;233132
651;2.192;221682
652;2.195;239601
653;2.199;222689
654;2.202;240734
655;2.205;223467
656;2.208;215800
657;2.212;225257
658;2.215;227823
659;2.218;216059
660;2.222;198518
661;2.225;223371
662;2.228;213249
663;2.232;221524
664;2.235;219455
665;2.238;215228
666;2.242;221778
667;2.245;207282
668;2.248;214079
669;2.251;207744
670;2.255;195920
671;2.258;213030
672;2.261;209602
673;2.265;218161
674;2.268;217963
675;2.271;216000
676;2.275;204520
677;2.278;208501
678;2.281;216559
679;2.285;220111
680;2.288;213989
681;2.291;205462
682;2.294;212110
683;2.298;217514
684;2.301;215435
685;2.304;207981
686;2.308;211490
687;2.311;227680
688;2.314;219990
689;2.318;217422
690;2.321;230320
691;2.324;222984
692;2.327;211840
693;2.331;210790
694;2.334;204500
695;2.337;192634
696;2.341;202429
697;2.344;204276
698;2.347;188685
699;2.351;207992
700;2.354;193212
701;2.358;206116
702;2.361;186747
703;2.364;188328
704;2.367;193355
705;2.371;196618
706;2.374;190847
707;2.377;185312
708;2.381;200293
709;2.384;183261
710;2.387;175174
711;2.391;197235
712;2.394;169623
713;2.397;186006
714;2.401;188203
715;2.404;180073
716;2.407;178188
717;2.410;168778
718;2.414;180485
719;2.417;172693
720;2.420;169396
721;2.424;173574
722;2.427;178131
723;2.430;170518
724;2.434;168800
725;2.437;158026
726;2.440;173202
727;2.443;165311
728;2.447;169650
729;2.450;178518
730;2.453;175976
731;2.457;166210
732;2.460;164501
733;2.463;164125
734;2.467;164736
735;2.470;163076
736;2.473;171200
737;2.477;153511
738;2.480;167635
739;2.483;168536
740;2.486;162571
741;2.490;154442
742;2.493;161713
743;2.496;158715
744;2.500;155580
745;2.503;146197
746;2.506;131275
747;2.510;132680
748;2.513;119608
749;2.516;126391
750;2.520;134542
751;2.523;146735
752;2.526;153800
753;2.529;153418
754;2.533;163147
755;2.536;176849
756;2.539;176836
757;2.543;164787
758;2.546;158703
759;2.549;160300
760;2.553;174387
761;2.556;172408
762;2.559;154984
763;2.562;185450
764;2.566;169193
765;2.569;173719
766;2.572;164993
767;2.576;168472
768;2.579;164113
769;2.582;175404
770;2.586;183283
771;2.589;181149
772;2.592;171432
773;2.596;167350
774;2.599;171965
775;2.602;171221
776;2.605;171121
777;2.609;172301
778;2.612;176133
779;2.616;181381
780;2.619;185054
781;2.622;180802
782;2.626;171964
783;2.629;181768
784;2.632;175969
785;2.636;185885
786;2.639;180298
787;2.642;215962
788;2.645;243841
789;2.649;360804
790;2.652;529801
791;2.655;644636
792;2.659;675799
793;2.662;651707
794;2.665;723709
795;2.669;809912
796;2.672;933769
797;2.675;1065205
798;2.678;1183878
799;2.682;1299220
800;2.685;1467042
801;2.688;1579993
802;2.692;1668875
803;2.695;1790998
804;2.698;1808133
805;2.702;2000550
806;2.705;2011317
807;2.708;2018710
808;2.712;2029152
809;2.715;2132260
810;2.718;2130590
811;2.721;2225279
812;2.725;2211027
813;2.728;2222388
814;2.731;2201957
815;2.735;2298136
816;2.738;2232050
817;2.741;2198265
818;2.745;2325992
819;2.748;2174736
820;2.751;2189461
821;2.755;2257962
822;2.758;2211553
823;2.761;2162468
824;2.764;2179443
825;2.768;2107226
826;2.771;2026715
827;2.774;2016451
828;2.778;1967015
829;2.781;1888846
830;2.784;1882606
831;2.788;1728918
832;2.791;1695204
833;2.794;1628554
834;2.797;1502482
835;2.801;1419322
836;2.804;1348131
837;2.807;1212636
838;2.811;1136494
839;2.814;1041220
840;2.817;907044
841;2.821;882827
842;2.824;803102
843;2.827;700688
844;2.831;672600
845;2.834;601965
846;2.837;563676
847;2.840;544481
848;2.844;521044
849;2.847;474100
850;2.850;468371
851;2.854;453340
852;2.857;446890
853;2.861;416704
854;2.864;424531
855;2.867;401173
856;2.871;408128
857;2.874;405411
858;2.877;384569
859;2.880;396110
860;2.884;372410
861;2.887;380075
862;2.890;365591
863;2.894;353092
864;2.897;362444
865;2.900;352195
866;2.904;362454
867;2.907;353996
868;2.910;332316
869;2.914;331174
870;2.917;325106
871;2.920;342059
872;2.923;330581
873;2.927;362438
874;2.930;345550
875;2.933;335352
876;2.937;332826
877;2.940;317112
878;2.943;315173
879;2.947;336559
880;2.950;331477
881;2.953;320375
882;2.956;288009
883;2.960;308985
884;2.963;298931
885;2.966;301159
886;2.970;292086
887;2.973;273294
888;2.976;287763
889;2.980;268383
890;2.983;286996
891;2.986;243554
892;2.990;240782
893;2.993;248407
894;2.996;231003
895;2.999;219647
896;3.003;218606
897;3.006;219461
898;3.009;213412
899;3.013;202823
900;3.016;191492
901;3.019;199732
902;3.023;201186
903;3.026;205008
904;3.029;190759
905;3.032;187486
906;3.036;195364
907;3.039;206573
908;3.042;201107
909;3.046;197470
910;3.049;196420
911;3.052;225707
912;3.056;214364
913;3.059;216198
914;3.062;212546
915;3.066;222722
916;3.069;222701
917;3.072;225439
918;3.075;216655
919;3.079;229783
920;3.082;240598
921;3.085;234030
922;3.089;232587
923;3.092;225622
924;3.095;230165
925;3.099;229962
926;3.102;228594
927;3.105;237301
928;3.109;216027
929;3.112;231886
930;3.115;229109
931;3.119;230723
932;3.122;232484
933;3.125;232540
934;3.129;228827
935;3.132;222921
936;3.135;217091
937;3.139;219853
938;3.142;215561
939;3.145;220761
940;3.149;212656
941;3.152;211857
942;3.155;213250
943;3.158;208489
944;3.162;215432
945;3.165;213471
946;3.168;204699
947;3.172;201966
948;3.175;209119
949;3.178;219692
950;3.182;205994
951;3.185;208731
952;3.188;209923
953;3.191;209894
954;3.195;210970
955;3.198;207753
956;3.201;210481
957;3.205;216382
958;3.208;201364
959;3.211;204449
960;3.215;208463
961;3.218;206110
962;3.221;213143
963;3.225;215811
964;3.228;204244
965;3.231;200207
966;3.234;200272
967;3.238;210872
968;3.241;204826
969;3.244;199821
970;3.248;196308
971;3.251;209397
972;3.254;205224
973;3.258;203662
974;3.261;211433
975;3.264;215699
976;3.267;217642
977;3.271;214351
978;3.274;212417
979;3.277;205412
980;3.281;192880
981;3.284;191389
982;3.287;205433
983;3.291;200637
984;3.294;204589
985;3.297;207469
986;3.301;229878
987;3.304;201847
988;3.307;220727
989;3.310;214769
990;3.314;225722
991;3.317;229236
992;3.320;221193
993;3.324;228380
994;3.327;221677
995;3.330;204131
996;3.334;216593
997;3.337;235943
998;3.340;227020
999;3.344;237024
1000;3.347;210250
1001;3.350;210068
1002;3.353;227687
1003;3.357;206372
1004;3.360;200870
1005;3.364;188966
1006;3.367;203170
1007;3.370;211746
1008;3.374;188328
1009;3.377;198963
1010;3.380;190017
1011;3.384;189792
1012;3.387;186977
1013;3.390;197506
1014;3.393;180724
1015;3.397;182939
1016;3.400;174384
1017;3.403;173471
1018;3.407;175486
1019;3.410;169089
1020;3.413;159361
1021;3.417;157928
1022;3.420;161838
1023;3.423;150099
1024;3.426;155141
1025;3.430;161328
1026;3.433;163056
1027;3.436;155541
1028;3.440;148666
1029;3.443;141275
1030;3.446;151282
1031;3.450;150625
1032;3.453;150411
1033;3.456;146947
1034;3.460;150094
1035;3.463;142764
1036;3.466;161369
1037;3.469;141609
1038;3.473;143665
1039;3.476;146687
1040;3.479;140283
1041;3.483;155963
1042;3.486;154845
1043;3.489;133050
1044;3.493;145732
1045;3.496;160004
1046;3.499;145454
1047;3.503;148907
1048;3.506;144333
1049;3.509;136364
1050;3.512;155042
1051;3.516;145552
1052;3.519;142377
1053;3.522;140797
1054;3.526;136287
1055;3.529;140340
1056;3.532;131519
1057;3.536;147516
1058;3.539;139292
1059;3.542;147165
1060;3.545;147342
1061;3.549;156380
1062;3.552;156136
1063;3.555;156678
1064;3.559;160424
1065;3.562;162244
1066;3.565;152669
1067;3.569;166359
1068;3.572;157424
1069;3.575;164866
1070;3.579;173775
1071;3.582;157975
1072;3.585;163438
1073;3.588;172899
1074;3.592;166990
1075;3.595;173646
1076;3.598;162060
1077;3.602;170906
1078;3.605;167781
1079;3.609;167092
1080;3.612;172281
1081;3.615;165804
1082;3.619;172099
1083;3.622;157093
1084;3.625;172567
1085;3.628;171341
1086;3.632;169845
1087;3.635;164368
1088;3.638;175242
1089;3.642;176000
1090;3.645;159938
1091;3.648;157285
1092;3.652;160361
1093;3.655;167310
1094;3.658;161392
1095;3.661;162953
1096;3.665;153481
1097;3.668;169806
1098;3.671;158110
1099;3.675;164425
1100;3.678;162004
1101;3.681;155237
1102;3.685;158949
1103;3.688;152210
1104;3.691;159764
1105;3.695;162619
1106;3.698;153275
1107;3.701;157328
1108;3.704;155470
1109;3.708;148818
1110;3.711;156973
1111;3.714;169767
1112;3.718;151399
1113;3.721;156181
1114;3.724;158428
1115;3.728;159225
1116;3.731;161770
1117;3.734;152587
1118;3.738;161444
1119;3.741;148930
1120;3.744;142608
1121;3.747;151760
1122;3.751;158629
1123;3.754;154072
1124;3.757;157151
1125;3.761;157872
1126;3.764;155634
1127;3.767;159063
1128;3.771;155648
1129;3.774;149933
1130;3.777;152458
1131;3.780;157923
1132;3.784;161747
1133;3.787;145387
1134;3.790;153204
1135;3.794;149293
1136;3.797;147491
1137;3.800;152867
1138;3.804;144371
1139;3.807;150160
1140;3.810;146716
1141;3.814;153627
1142;3.817;149875
1143;3.820;145469
1144;3.823;149322
1145;3.827;158284
1146;3.830;153616
1147;3.833;152445
1148;3.837;149041
1149;3.840;162466
1150;3.843;158912
1151;3.847;152409
1152;3.850;160720
1153;3.853;156131
1154;3.856;153916
1155;3.860;162151
1156;3.863;160084
1157;3.867;168266
1158;3.870;153866
1159;3.873;158949
1160;3.877;168130
1161;3.880;166492
1162;3.883;160587
1163;3.887;167221
1164;3.890;165340
1165;3.893;157985
1166;3.896;160521
1167;3.900;169289
1168;3.903;169376
1169;3.906;162511
1170;3.910;180728
1171;3.913;165291
1172;3.916;173868
1173;3.920;180609
1174;3.923;176756
1175;3.926;169970
1176;3.930;183457
1177;3.933;191596
1178;3.936;187432
1179;3.939;170404
1180;3.943;172293
1181;3.946;185117
1182;3.949;167081
1183;3.953;176040
1184;3.956;184065
1185;3.959;175669
1186;3.963;169217
1187;3.966;174612
1188;3.969;185265
1189;3.973;164493
1190;3.976;172928
1191;3.979;173361
1192;3.982;166667
1193;3.986;170158
1194;3.989;164985
1195;3.992;169813
1196;3.996;173714
1197;3.999;165456
1198;4.002;168744
1199;4.006;173438
1200;4.009;171968
1201;4.012;173401
1202;4.015;171011
1203;4.019;154611
1204;4.022;162453
1205;4.025;158348
1206;4.029;166547
1207;4.032;169229
1208;4.035;163372
1209;4.039;149139
1210;4.042;152090
1211;4.045;156420
1212;4.049;166975
1213;4.052;147242
1214;4.055;148738
1215;4.058;160427
1216;4.062;154472
1217;4.065;155438
1218;4.068;150854
1219;4.072;149307
1220;4.075;155341
1221;4.078;147797
1222;4.082;159677
1223;4.085;147945
1224;4.088;152263
1225;4.092;151184
1226;4.095;150023
1227;4.098;134361
1228;4.101;148064
1229;4.105;146938
1230;4.108;139771
1231;4.112;148034
1232;4.115;158201
1233;4.118;141346
1234;4.122;143754
1235;4.125;142146
1236;4.128;150045
1237;4.132;138991
1238;4.135;142977
1239;4.138;136902
1240;4.141;146870
1241;4.145;143519
1242;4.148;138210
1243;4.151;146476
1244;4.155;135760
1245;4.158;141892
1246;4.161;145630
1247;4.165;137664
1248;4.168;138544
1249;4.171;141780
1250;4.174;131847
1251;4.178;131060
1252;4.181;157052
1253;4.184;142579
1254;4.188;142476
1255;4.191;140030
1256;4.194;135349
1257;4.198;133127
1258;4.201;131812
1259;4.204;137741
1260;4.208;138220
1261;4.211;146441
1262;4.214;139944
1263;4.217;141593
1264;4.221;145671
1265;4.224;132406
1266;4.227;143646
1267;4.231;132832
1268;4.234;137417
1269;4.237;132983
1270;4.241;138371
1271;4.244;132783
1272;4.247;127502
1273;4.250;142302
1274;4.254;132525
1275;4.257;136080
1276;4.260;136379
1277;4.264;136292
1278;4.267;130320
1279;4.270;133601
1280;4.274;138670
1281;4.277;147671
1282;4.280;131711
1283;4.284;148855
1284;4.287;148463
1285;4.290;137330
1286;4.293;136175
1287;4.297;142110
1288;4.300;121439
1289;4.303;136947
1290;4.307;133011
1291;4.310;128602
1292;4.313;128445
1293;4.317;137173
1294;4.320;135695
1295;4.323;124588
1296;4.327;130850
1297;4.330;133728
1298;4.333;131136
1299;4.336;131297
1300;4.340;129872
1301;4.343;123285
1302;4.346;134517
1303;4.350;131920
1304;4.353;129310
1305;4.356;128991
1306;4.360;133706
1307;4.363;123213
1308;4.366;132987
1309;4.370;131143
1310;4.373;121348
1311;4.376;137156
1312;4.380;145409
1313;4.383;121873
1314;4.386;120842
1315;4.390;126773
1316;4.393;119495
1317;4.396;141704
1318;4.400;126912
1319;4.403;136089
1320;4.406;134594
1321;4.409;126612
1322;4.413;129644
1323;4.416;127070
1324;4.419;131761
1325;4.423;138530
1326;4.426;132101
1327;4.429;122985
1328;4.433;129015
1329;4.436;121940
1330;4.439;124248
1331;4.443;128500
1332;4.446;119596
1333;4.449;122277
1334;4.452;127205
1335;4.456;117369
1336;4.459;119542
1337;4.462;130886
1338;4.466;126092
1339;4.469;122125
1340;4.472;127703
1341;4.476;125512
1342;4.479;121725
1343;4.482;129163
1344;4.485;121118
1345;4.489;131966
1346;4.492;116730
1347;4.495;130173
1348;4.499;126609
1349;4.502;119632
1350;4.505;121930
1351;4.509;127666
1352;4.512;124876
1353;4.515;117542
1354;4.519;125793
1355;4.522;123865
1356;4.525;118076
1357;4.528;125395
1358;4.532;133337
1359;4.535;125338
1360;4.538;122301
1361;4.542;127939
1362;4.545;117753
1363;4.548;120208
1364;4.552;118126
1365;4.555;126322
1366;4.558;117124
1367;4.562;119381
1368;4.565;116127
1369;4.568;135266
1370;4.571;123256
1371;4.575;109357
1372;4.578;116436
1373;4.581;118113
1374;4.585;123512
1375;4.588;112959
1376;4.591;118621
1377;4.595;112101
1378;4.598;119711
1379;4.601;125601
1380;4.604;118869
1381;4.608;120695
1382;4.611;123165
1383;4.615;116288
1384;4.618;114909
1385;4.621;121512
1386;4.625;126544
1387;4.628;114576
1388;4.631;121506
1389;4.635;120783
1390;4.638;111861
1391;4.641;123257
1392;4.644;113466
1393;4.648;118759
1394;4.651;114773
1395;4.654;124811
1396;4.658;123117
1397;4.661;119916
1398;4.664;115827
1399;4.668;118203
1400;4.671;114420
1401;4.674;115335
1402;4.678;118166
1403;4.681;127961
1404;4.684;115654
1405;4.687;121857
1406;4.691;125609
1407;4.694;123286
1408;4.697;117876
1409;4.701;116015
1410;4.704;119027
1411;4.707;131724
1412;4.711;114559
1413;4.714;121323
1414;4.717;112101
1415;4.721;128377
1416;4.724;127366
1417;4.727;119293
1418;4.730;121107
1419;4.734;119598
1420;4.737;130363
1421;4.740;116473
1422;4.744;120595
1423;4.747;124444
1424;4.750;116211
1425;4.754;116264
1426;4.757;119533
1427;4.760;127537
1428;4.763;122830
1429;4.767;123155
1430;4.770;117444
1431;4.773;117205
1432;4.777;123286
1433;4.780;126841
1434;4.783;124862
1435;4.787;129486
1436;4.790;118244
1437;4.793;128547
1438;4.797;122801
1439;4.800;128898
1440;4.803;115462
1441;4.806;122152
1442;4.810;117634
1443;4.813;120692
1444;4.816;123185
1445;4.820;123720
1446;4.823;120445
1447;4.826;112192
1448;4.830;124297
1449;4.833;115606
1450;4.836;123460
1451;4.839;111905
1452;4.843;118001
1453;4.846;120354
1454;4.849;121480
1455;4.853;118618
1456;4.856;119152
1457;4.860;122937
1458;4.863;114433
1459;4.866;117612
1460;4.870;117739
1461;4.873;119902
1462;4.876;117150
1463;4.879;114948
1464;4.883;129877
1465;4.886;122620
1466;4.889;123018
1467;4.893;123070
1468;4.896;115235
1469;4.899;112598
1470;4.903;124866
1471;4.906;120657
1472;4.909;129825
1473;4.913;125424
1474;4.916;116175
1475;4.919;127854
1476;4.922;121858
1477;4.926;127050
1478;4.929;124945
1479;4.932;126260
1480;4.936;133951
1481;4.939;130716
1482;4.942;128055
1483;4.946;114208
1484;4.949;132513
1485;4.952;126950
1486;4.956;130207
1487;4.959;134356
1488;4.962;131240
1489;4.965;129949
1490;4.969;124413
1491;4.972;128036
1492;4.975;121263
1493;4.979;133611
1494;4.982;118361
1495;4.985;120957
1496;4.989;136941
1497;4.992;125108
1498;4.995;124414
1499;4.998;140691
1500;5.002;135156
1501;5.005;137055
1502;5.008;125519
1503;5.012;135565
1504;5.015;131912
1505;5.018;125639
1506;5.022;136235
1507;5.025;127595
1508;5.028;118472
1509;5.032;135851
1510;5.035;130768
1511;5.038;133655
1512;5.041;137851
1513;5.045;131585
1514;5.048;133971
1515;5.051;129268
1516;5.055;140422
1517;5.058;133079
1518;5.061;125907
1519;5.065;138345
1520;5.068;129705
1521;5.071;130363
1522;5.075;135235
1523;5.078;140415
1524;5.081;134575
1525;5.084;124603
1526;5.088;127432
1527;5.091;142030
1528;5.094;143712
1529;5.098;127958
1530;5.101;141502
1531;5.104;136078
1532;5.108;146972
1533;5.111;153396
1534;5.114;143176
1535;5.118;133034
1536;5.121;146229
1537;5.124;147928
1538;5.128;144842
1539;5.131;141472
1540;5.134;141515
1541;5.138;155221
1542;5.141;147999
1543;5.144;149979
1544;5.148;148274
1545;5.151;150299
1546;5.154;146175
1547;5.157;143130
1548;5.161;138989
1549;5.164;141656
1550;5.167;141042
1551;5.171;147031
1552;5.174;152658
1553;5.177;139511
1554;5.181;134274
1555;5.184;144903
1556;5.187;135566
1557;5.191;144580
1558;5.194;141687
1559;5.197;141330
1560;5.200;144190
1561;5.204;147656
1562;5.207;153699
1563;5.210;142172
1564;5.214;134902
1565;5.217;141911
1566;5.220;141020
1567;5.224;138895
1568;5.227;134728
1569;5.230;138062
1570;5.233;129205
1571;5.237;131143
1572;5.240;149022
1573;5.243;124800
1574;5.247;139997
1575;5.250;140147
1576;5.253;138124
1577;5.257;125835
1578;5.260;144922
1579;5.263;125738
1580;5.267;138245
1581;5.270;129767
1582;5.273;134303
1583;5.276;131587
1584;5.280;133714
1585;5.283;142125
1586;5.286;133286
1587;5.290;127757
1588;5.293;128562
1589;5.296;138987
1590;5.300;126289
1591;5.303;131082
1592;5.306;128021
1593;5.310;133043
1594;5.313;141867
1595;5.316;138129
1596;5.319;131999
1597;5.323;132299
1598;5.326;142432
1599;5.329;137267
1600;5.333;125987
1601;5.336;132233
1602;5.339;123476
1603;5.343;131409
1604;5.346;133286
1605;5.349;133137
1606;5.352;131458
1607;5.356;132935
1608;5.359;121956
1609;5.363;124779
1610;5.366;123199
1611;5.369;130549
1612;5.373;129307
1613;5.376;128786
1614;5.379;118109
1615;5.383;134430
1616;5.386;123732
1617;5.389;128867
1618;5.392;127976
1619;5.396;122078
1620;5.399;132920
1621;5.402;126655
1622;5.406;132819
1623;5.409;124379
1624;5.412;137833
1625;5.416;119693
1626;5.419;125012
1627;5.422;120349
1628;5.426;117099
1629;5.429;124483
1630;5.432;115315
1631;5.435;124437
1632;5.439;115772
1633;5.442;129760
1634;5.445;120127
1635;5.449;127876
1636;5.452;120882
1637;5.455;120088
1638;5.459;124693
1639;5.462;121271
1640;5.465;125996
1641;5.468;111922
1642;5.472;111825
1643;5.475;129930
1644;5.478;124417
1645;5.482;129465
1646;5.485;119952
1647;5.488;115786
1648;5.492;124138
1649;5.495;115989
1650;5.498;122715
1651;5.502;119857
1652;5.505;129058
1653;5.508;122726
1654;5.511;123650
1655;5.515;118586
1656;5.518;129770
1657;5.521;129870
1658;5.525;113609
1659;5.528;117652
1660;5.531;114259
1661;5.535;121439
1662;5.538;119811
1663;5.541;110834
1664;5.545;131757
1665;5.548;128585
1666;5.551;110329
1667;5.554;115233
1668;5.558;118289
1669;5.561;124463
1670;5.564;120510
1671;5.568;114315
1672;5.571;115776
1673;5.574;111829
1674;5.578;116475
1675;5.581;118259
1676;5.584;122585
1677;5.587;119546
1678;5.591;121553
1679;5.594;120491
1680;5.597;123763
1681;5.601;121264
1682;5.604;105143
1683;5.608;111900
1684;5.611;110149
1685;5.614;119924
1686;5.618;120213
1687;5.621;122787
1688;5.624;108319
1689;5.627;110289
1690;5.631;116862
1691;5.634;114320
1692;5.637;111778
1693;5.641;124793
1694;5.644;120924
1695;5.647;120157
1696;5.651;113579
1697;5.654;113020
1698;5.657;108970
1699;5.661;112279
1700;5.664;114827
1701;5.667;113728
1702;5.670;124682
1703;5.674;111366
1704;5.677;113647
1705;5.680;113347
1706;5.684;111066
1707;5.687;117195
1708;5.690;113188
1709;5.694;120059
1710;5.697;121450
1711;5.700;107440
1712;5.703;113497
1713;5.707;107192
1714;5.710;106553
1715;5.713;120666
1716;5.717;114941
1717;5.720;107534
1718;5.723;103330
1719;5.727;118012
1720;5.730;103642
1721;5.733;111040
1722;5.737;115407
1723;5.740;118215
1724;5.743;110339
1725;5.746;108463
1726;5.750;112068
1727;5.753;115999
1728;5.756;115462
1729;5.760;111980
1730;5.763;116950
1731;5.766;110508
1732;5.770;107212
1733;5.773;109163
1734;5.776;105677
1735;5.780;115955
1736;5.783;112831
1737;5.786;114308
1738;5.789;104928
1739;5.793;105560
1740;5.796;105240
1741;5.799;111306
1742;5.803;105214
1743;5.806;110717
1744;5.809;103668
1745;5.813;112030
1746;5.816;104549
1747;5.819;105930
1748;5.822;110652
1749;5.826;108161
1750;5.829;107106
1751;5.832;121466
1752;5.836;113386
1753;5.839;101101
1754;5.842;112230
1755;5.846;113771
1756;5.849;108339
1757;5.852;111204
1758;5.856;104497
1759;5.859;112737
1760;5.862;116683
1761;5.866;117297
1762;5.869;104428
1763;5.872;107768
1764;5.876;104888
1765;5.879;105259
1766;5.882;103295
1767;5.886;105687
1768;5.889;106594
1769;5.892;110784
1770;5.896;111877
1771;5.899;106398
1772;5.902;109805
1773;5.905;108058
1774;5.909;102132
1775;5.912;105147
1776;5.915;104920
1777;5.919;109670
1778;5.922;103705
1779;5.925;101086
1780;5.929;97285
1781;5.932;107585
1782;5.935;110346
1783;5.939;102795
1784;5.942;109230
1785;5.945;112361
1786;5.948;109462
1787;5.952;106038
1788;5.955;105343
1789;5.958;108474
1790;5.962;110314
1791;5.965;111813
1792;5.968;102856
1793;5.972;118790
1794;5.975;107410
1795;5.978;109269
1796;5.981;105011
1797;5.985;105904
1798;5.988;105729
1799;5.991;100970
1800;5.995;106463
1801;5.998;108342
1802;6.001;109360
1803;6.005;97463
1804;6.008;105648
1805;6.011;111579
1806;6.015;100174
1807;6.018;103392
1808;6.021;113210
1809;6.024;104917
1810;6.028;107460
1811;6.031;98706
1812;6.034;109177
1813;6.038;107077
1814;6.041;99159
1815;6.044;95249
1816;6.048;97639
1817;6.051;107439
1818;6.054;99499
1819;6.057;103671
1820;6.061;104563
1821;6.064;98739
1822;6.067;109945
1823;6.071;114614
1824;6.074;114479
1825;6.077;107264
1826;6.081;101022
1827;6.084;110357
1828;6.087;102981
1829;6.091;99709
1830;6.094;107028
1831;6.097;99908
1832;6.100;108011
1833;6.104;104648
1834;6.107;102435
1835;6.111;104094
1836;6.114;108445
1837;6.117;111287
1838;6.121;108757
1839;6.124;101562
1840;6.127;105539
1841;6.131;104412
1842;6.134;107088
1843;6.137;106677
1844;6.140;102210
1845;6.144;101676
1846;6.147;101605
1847;6.150;99669
1848;6.154;112318
1849;6.157;105662
1850;6.160;121455
1851;6.164;100990
1852;6.167;113741
1853;6.170;101321
1854;6.174;107865
1855;6.177;110519
1856;6.180;103123
1857;6.183;106340
1858;6.187;107645
1859;6.190;106802
1860;6.193;92870
1861;6.197;105605
1862;6.200;116885
1863;6.203;95924
1864;6.207;103370
1865;6.210;100287
1866;6.213;114996
1867;6.216;105953
1868;6.220;105309
1869;6.223;104004
1870;6.226;107193
1871;6.230;100325
1872;6.233;109051
1873;6.236;98112
1874;6.240;102589
1875;6.243;103877
1876;6.246;107173
1877;6.250;105641
1878;6.253;101591
1879;6.256;100481
1880;6.259;102880
1881;6.263;101225
1882;6.266;105258
1883;6.269;105006
1884;6.273;110894
1885;6.276;92024
1886;6.279;99778
1887;6.283;102428
1888;6.286;95784
1889;6.289;96706
1890;6.292;105765
1891;6.296;109058
1892;6.299;102706
1893;6.302;100253
1894;6.306;108448
1895;6.309;106212
1896;6.312;103756
1897;6.316;104556
1898;6.319;108435
1899;6.322;100555
1900;6.326;100864
1901;6.329;94938
1902;6.332;107909
1903;6.335;99797
1904;6.339;113146
1905;6.342;108243
1906;6.345;100361
1907;6.349;101931
1908;6.352;106028
1909;6.355;107320
1910;6.359;109871
1911;6.362;111093
1912;6.366;106619
1913;6.369;105925
1914;6.372;109575
1915;6.375;111735
1916;6.379;110714
1917;6.382;121505
1918;6.385;117466
1919;6.389;119266
1920;6.392;109742
1921;6.395;128309
1922;6.399;126438
1923;6.402;125788
1924;6.405;126146
1925;6.409;123024
1926;6.412;127019
1927;6.415;126199
1928;6.418;121227
1929;6.422;126454
1930;6.425;126270
1931;6.428;138386
1932;6.432;128561
1933;6.435;128066
1934;6.438;122634
1935;6.442;132621
1936;6.445;121132
1937;6.448;129851
1938;6.451;140105
1939;6.455;117784
1940;6.458;123489
1941;6.461;136214
1942;6.465;131114
1943;6.468;129740
1944;6.471;124785
1945;6.475;124611
1946;6.478;130754
1947;6.481;131781
1948;6.485;127425
1949;6.488;131695
1950;6.491;136382
1951;6.494;129752
1952;6.498;133257
1953;6.501;123937
1954;6.504;130240
1955;6.508;131412
1956;6.511;121875
1957;6.514;135110
1958;6.518;135399
1959;6.521;120089
1960;6.524;125693
1961;6.528;139796
1962;6.531;118212
1963;6.534;128801
1964;6.537;130989
1965;6.541;124548
1966;6.544;126901
1967;6.547;124213
1968;6.551;125766
1969;6.554;133677
1970;6.557;121772
1971;6.561;124182
1972;6.564;119815
1973;6.567;133011
1974;6.570;136747
1975;6.574;119281
1976;6.577;113906
1977;6.580;128267
1978;6.584;126878
1979;6.587;125582
1980;6.590;128146
1981;6.594;118223
1982;6.597;116694
1983;6.600;131570
1984;6.604;123181
1985;6.607;123847
1986;6.610;122589
1987;6.614;110702
1988;6.617;120960
1989;6.620;113169
1990;6.624;110499
1991;6.627;114120
1992;6.630;114113
1993;6.634;115211
1994;6.637;110110
1995;6.640;110522
1996;6.644;112910
1997;6.647;101222
1998;6.650;112643
1999;6.653;107048
2000;6.657;106745
2001;6.660;108633
2002;6.663;104006
2003;6.667;103896
2004;6.670;107469
2005;6.673;106307
2006;6.677;107810
2007;6.680;103731
2008;6.683;104310
2009;6.686;103402
2010;6.690;107830
2011;6.693;101747
2012;6.696;104576
2013;6.700;103997
2014;6.703;98737
2015;6.706;100941
2016;6.710;93062
2017;6.713;101806
2018;6.716;98436
2019;6.720;94176
2020;6.723;93298
2021;6.726;103902
2022;6.729;101422
2023;6.733;100084
2024;6.736;94173
2025;6.739;103001
2026;6.743;86966
2027;6.746;108341
2028;6.749;99402
2029;6.753;106649
2030;6.756;98996
2031;6.759;95136
2032;6.763;96486
2033;6.766;101042
2034;6.769;94065
2035;6.772;95645
2036;6.776;94436
2037;6.779;95718
2038;6.782;91896
2039;6.786;87270
2040;6.789;101321
2041;6.792;86845
2042;6.796;94196
2043;6.799;95188
2044;6.802;94720
2045;6.805;94947
2046;6.809;97640
2047;6.812;91026
2048;6.815;98048
2049;6.819;98916
2050;6.822;102312
2051;6.825;95955
2052;6.829;91058
2053;6.832;90453
2054;6.835;97325
2055;6.839;88447
2056;6.842;96372
2057;6.845;99121
2058;6.848;96360
2059;6.852;94160
2060;6.855;96292
2061;6.859;88165
2062;6.862;94137
2063;6.865;94176
2064;6.869;96559
2065;6.872;92604
2066;6.875;100803
2067;6.879;92991
2068;6.882;98128
2069;6.885;91768
2070;6.888;95673
2071;6.892;94027
2072;6.895;95702
2073;6.898;86742
2074;6.902;86833
2075;6.905;93751
2076;6.908;98884
2077;6.912;89670
2078;6.915;89447
2079;6.918;91978
2080;6.921;91810
2081;6.925;92397
2082;6.928;93060
2083;6.931;94052
2084;6.935;96111
2085;6.938;101183
2086;6.941;91570
2087;6.945;88566
2088;6.948;83217
2089;6.951;93592
2090;6.955;85878
2091;6.958;95264
2092;6.961;96311
2093;6.964;95456
2094;6.968;100013
2095;6.971;96306
2096;6.974;100550
2097;6.978;95746
2098;6.981;91820
2099;6.984;90583
2100;6.988;88493
2101;6.991;98264
2102;6.994;97043
2103;6.998;98780
2104;7.001;89559
2105;7.004;97794
2106;7.007;96482
2107;7.011;94059
2108;7.014;93269
2109;7.017;88437
2110;7.021;96438
2111;7.024;91703
2112;7.027;97482
2113;7.031;89209
2114;7.034;95591
2115;7.037;94119
2116;7.040;84965
2117;7.044;95757
2118;7.047;89484
2119;7.050;93085
2120;7.054;91318
2121;7.057;95081
2122;7.060;92377
2123;7.064;92501
2124;7.067;89410
2125;7.070;90864
2126;7.074;88327
2127;7.077;94492
2128;7.080;85080
2129;7.083;95937
2130;7.087;92547
2131;7.090;93707
2132;7.093;93348
2133;7.097;91585
2134;7.100;90788
2135;7.103;84545
2136;7.107;92261
2137;7.110;91963
2138;7.114;84249
2139;7.117;92034
2140;7.120;92846
2141;7.123;90228
2142;7.127;96142
2143;7.130;84011
2144;7.133;91161
2145;7.137;90887
2146;7.140;85925
2147;7.143;80841
2148;7.147;89624
2149;7.150;91942
2150;7.153;90246
2151;7.156;85241
2152;7.160;83120
2153;7.163;94393
2154;7.166;96169
2155;7.170;86132
2156;7.173;85072
2157;7.176;87582
2158;7.180;88385
2159;7.183;92296
2160;7.186;86595
2161;7.190;83656
2162;7.193;87916
2163;7.196;87181
2164;7.199;88118
2165;7.203;88486
2166;7.206;87787
2167;7.209;94807
2168;7.213;93675
2169;7.216;87114
2170;7.219;84622
2171;7.223;84326
2172;7.226;82665
2173;7.229;89122
2174;7.233;81871
2175;7.236;76872
2176;7.239;90318
2177;7.242;83709
2178;7.246;81505
2179;7.249;91737
2180;7.252;85731
2181;7.256;85496
2182;7.259;78911
2183;7.262;88805
2184;7.266;83899
2185;7.269;84584
2186;7.272;83668
2187;7.275;81667
2188;7.279;79283
2189;7.282;81741
2190;7.285;93187
2191;7.289;84632
2192;7.292;92555
2193;7.295;76674
2194;7.299;87366
2195;7.302;89066
2196;7.305;82612
2197;7.309;90380
2198;7.312;85959
2199;7.315;85824
2200;7.318;83109
2201;7.322;91328
2202;7.325;83514
2203;7.328;88419
2204;7.332;94105
2205;7.335;83904
2206;7.338;85918
2207;7.342;83927
2208;7.345;82743
2209;7.348;83533
2210;7.352;87138
2211;7.355;84346
2212;7.358;83835
2213;7.362;97018
2214;7.365;91091
2215;7.368;87114
2216;7.372;83273
2217;7.375;80271
2218;7.378;86144
2219;7.382;83609
2220;7.385;90306
2221;7.388;82317
2222;7.392;83387
2223;7.395;81793
2224;7.398;88039
2225;7.401;86315
2226;7.405;89440
2227;7.408;81975
2228;7.411;84005
2229;7.415;85172
2230;7.418;91666
2231;7.421;82796
2232;7.425;91500
2233;7.428;90390
2234;7.431;85051
2235;7.434;90665
2236;7.438;87144
2237;7.441;91096
2238;7.444;88937
2239;7.448;83386
2240;7.451;82811
2241;7.454;88395
2242;7.458;87280
2243;7.461;98398
2244;7.464;79851
2245;7.468;77928
2246;7.471;86114
2247;7.474;80998
2248;7.478;89613
2249;7.481;78732
2250;7.484;83928
2251;7.487;94672
2252;7.491;76135
2253;7.494;82271
2254;7.497;85693
2255;7.501;85000
2256;7.504;78015
2257;7.507;85489
2258;7.511;95725
2259;7.514;81575
2260;7.517;89410
2261;7.520;81705
2262;7.524;85094
2263;7.527;86790
2264;7.530;89751
2265;7.534;86272
2266;7.537;83963
2267;7.540;84968
2268;7.544;87295
2269;7.547;79676
2270;7.550;86626
2271;7.554;82817
2272;7.557;80737
2273;7.560;91888
2274;7.563;76740
2275;7.567;86043
2276;7.570;85275
2277;7.573;86865
2278;7.577;83975
2279;7.580;81645
2280;7.583;94758
2281;7.587;92293
2282;7.590;80215
2283;7.593;86427
2284;7.597;86713
2285;7.600;92156
2286;7.603;85844
2287;7.606;88347
2288;7.610;81722
2289;7.613;88072
2290;7.617;85567
2291;7.620;75265
2292;7.623;86174
2293;7.627;83864
2294;7.630;88393
2295;7.633;83248
2296;7.637;90309
2297;7.640;87310
2298;7.643;77899
2299;7.646;76707
2300;7.650;81670
2301;7.653;76866
2302;7.656;95868
2303;7.660;86958
2304;7.663;85853
2305;7.666;87158
2306;7.670;85130
2307;7.673;81252
2308;7.676;94858
2309;7.679;81102
2310;7.683;85064
2311;7.686;85734
2312;7.689;88848
2313;7.693;96277
2314;7.696;88105
2315;7.699;87174
2316;7.703;72586
2317;7.706;85738
2318;7.709;88528
2319;7.713;82294
2320;7.716;80218
2321;7.719;83987
2322;7.722;90474
2323;7.726;86612
2324;7.729;92834
2325;7.732;92487
2326;7.736;86990
2327;7.739;80981
2328;7.742;87997
2329;7.746;93795
2330;7.749;83496
2331;7.752;80649
2332;7.755;82974
2333;7.759;91083
2334;7.762;86162
2335;7.765;85771
2336;7.769;84762
2337;7.772;85349
2338;7.775;77281
2339;7.779;76998
2340;7.782;82559
2341;7.785;84931
2342;7.789;87073
2343;7.792;80290
2344;7.795;77380
2345;7.798;77581
2346;7.802;81759
2347;7.805;81856
2348;7.808;83907
2349;7.812;89167
2350;7.815;77703
2351;7.818;83982
2352;7.822;77781
2353;7.825;82887
2354;7.828;86739
2355;7.832;89351
2356;7.835;80988
2357;7.838;77846
2358;7.841;83408
2359;7.845;83488
2360;7.848;88999
2361;7.851;89324
2362;7.855;90921
2363;7.858;89191
2364;7.862;83585
2365;7.865;77726
2366;7.868;86046
2367;7.872;82512
2368;7.875;83884
2369;7.878;85575
2370;7.881;84348
2371;7.885;79735
2372;7.888;85755
2373;7.891;75961
2374;7.895;87739
2375;7.898;82034
2376;7.901;91708
2377;7.905;86531
2378;7.908;85839
2379;7.911;86814
2380;7.914;81858
2381;7.918;84523
2382;7.921;91279
2383;7.924;85357
2384;7.928;79146
2385;7.931;80638
2386;7.934;79355
2387;7.938;86765
2388;7.941;87745
2389;7.944;88770
2390;7.948;83335
2391;7.951;83405
2392;7.954;76727
2393;7.957;87509
2394;7.961;77357
2395;7.964;79894
2396;7.967;82752
2397;7.971;84161
2398;7.974;82086
2399;7.977;84620
2400;7.981;84430
2401;7.984;85442
2402;7.987;80368
2403;7.991;93032
2404;7.994;87623
2405;7.997;84165
2406;8.000;81545
2407;8.004;81008
2408;8.007;84148
2409;8.010;78213
2410;8.014;85564
2411;8.017;84551
2412;8.020;94104
2413;8.024;84312
2414;8.027;87505
2415;8.030;84610
2416;8.033;80568
2417;8.037;80285
2418;8.040;77407
2419;8.043;75403
2420;8.047;79121
2421;8.050;82545
2422;8.053;86542
2423;8.057;91082
2424;8.060;82263
2425;8.063;86574
2426;8.067;88157
2427;8.070;82620
2428;8.073;78008
2429;8.076;82907
2430;8.080;87496
2431;8.083;83567
2432;8.086;91828
2433;8.090;87400
2434;8.093;83252
2435;8.096;86121
2436;8.100;86312
2437;8.103;85565
2438;8.106;76260
2439;8.110;81645
2440;8.113;75847
2441;8.116;90261
2442;8.120;94504
2443;8.123;75352
2444;8.126;72750
2445;8.130;86285
2446;8.133;83506
2447;8.136;76118
2448;8.140;80948
2449;8.143;81146
2450;8.146;86637
2451;8.149;83030
2452;8.153;83761
2453;8.156;82997
2454;8.159;81392
2455;8.163;78438
2456;8.166;84082
2457;8.169;93112
2458;8.173;84093
2459;8.176;88215
2460;8.179;79922
2461;8.183;81726
2462;8.186;83571
2463;8.189;82812
2464;8.192;85481
2465;8.196;73461
2466;8.199;77922
2467;8.202;81357
2468;8.206;88697
2469;8.209;79850
2470;8.212;88003
2471;8.216;80171
2472;8.219;85453
2473;8.222;73971
2474;8.226;87607
2475;8.229;78275
2476;8.232;80305
2477;8.235;85975
2478;8.239;76412
2479;8.242;75707
2480;8.245;84891
2481;8.249;86087
2482;8.252;81438
2483;8.255;87217
2484;8.259;85138
2485;8.262;85163
2486;8.265;86803
2487;8.268;87908
2488;8.272;85079
2489;8.275;82683
2490;8.278;92091
2491;8.282;89023
2492;8.285;77141
2493;8.288;85496
2494;8.292;83153
2495;8.295;80353
2496;8.298;79510
2497;8.302;81278
2498;8.305;83561
2499;8.308;84807
2500;8.311;78508
2501;8.315;90851
2502;8.318;80162
2503;8.321;81985
2504;8.325;84016
2505;8.328;79380
2506;8.331;84063
2507;8.335;83120
2508;8.338;82436
2509;8.341;84205
2510;8.344;82229
2511;8.348;68040
2512;8.351;75956
2513;8.354;71492
2514;8.358;66088
2515;8.361;70473
2516;8.365;69657
2517;8.368;65370
2518;8.371;62067
2519;8.375;65401
2520;8.378;65370
2521;8.381;70497
2522;8.384;61266
2523;8.388;57864
2524;8.391;60717
2525;8.394;64279
2526;8.398;62958
2527;8.401;65124
2528;8.404;66062
2529;8.408;60557
2530;8.411;60151
2531;8.414;65297
2532;8.418;56479
2533;8.421;64007
2534;8.424;65031
2535;8.427;69894
2536;8.431;63159
2537;8.434;64056
2538;8.437;68963
2539;8.441;65854
2540;8.444;63931
2541;8.447;62271
2542;8.451;69389
2543;8.454;65272
2544;8.457;70507
2545;8.461;70176
2546;8.464;63437
2547;8.467;69206
2548;8.470;64705
2549;8.474;64409
2550;8.477;59783
2551;8.480;64884
2552;8.484;62972
2553;8.487;64920
2554;8.490;58419
2555;8.494;60990
2556;8.497;67323
2557;8.500;61008
2558;8.503;61977
2559;8.507;61495
2560;8.510;62325
2561;8.513;62732
2562;8.517;66360
2563;8.520;71993
2564;8.523;61204
2565;8.527;63548
2566;8.530;58105
2567;8.533;64150
2568;8.537;62067
2569;8.540;57713
2570;8.543;64160
2571;8.546;56507
2572;8.550;65612
2573;8.553;67036
2574;8.556;58436
2575;8.560;60305
2576;8.563;57387
2577;8.566;68681
2578;8.570;58127
2579;8.573;63889
2580;8.576;63673
2581;8.580;62152
2582;8.583;63117
2583;8.586;64502
2584;8.589;58831
2585;8.593;64452
2586;8.596;62578
2587;8.599;66288
2588;8.603;67493
2589;8.606;61570
2590;8.610;64059
2591;8.613;68868
2592;8.616;62862
2593;8.619;68460
2594;8.623;68078
2595;8.626;64385
2596;8.629;63715
2597;8.633;70517
2598;8.636;67821
2599;8.639;64994
2600;8.643;66236
2601;8.646;58335
2602;8.649;64956
2603;8.653;69994
2604;8.656;67388
2605;8.659;63570
2606;8.662;69264
2607;8.666;65923
2608;8.669;72330
2609;8.672;64602
2610;8.676;61961
2611;8.679;67718
2612;8.682;63383
2613;8.686;69661
2614;8.689;66771
2615;8.692;62226
2616;8.696;64905
2617;8.699;66084
2618;8.702;70043
2619;8.705;72091
2620;8.709;62479
2621;8.712;64572
2622;8.715;66048
2623;8.719;72963
2624;8.722;66281
2625;8.725;69753
2626;8.729;62562
2627;8.732;72418
2628;8.735;70632
2629;8.738;65887
2630;8.742;69295
2631;8.745;61321
2632;8.748;73038
2633;8.752;75919
2634;8.755;67094
2635;8.758;67174
2636;8.762;71349
2637;8.765;68567
2638;8.768;69156
2639;8.772;74509
2640;8.775;73425
2641;8.778;71977
2642;8.781;69788
2643;8.785;67940
2644;8.788;70996
2645;8.791;64988
2646;8.795;68231
2647;8.798;76709
2648;8.801;65872
2649;8.805;68977
2650;8.808;71667
2651;8.811;70916
2652;8.815;69482
2653;8.818;64153
2654;8.821;71735
2655;8.824;65345
2656;8.828;71496
2657;8.831;66816
2658;8.834;65397
2659;8.838;69384
2660;8.841;63539
2661;8.844;69690
2662;8.848;75047
2663;8.851;66732
2664;8.854;66642
2665;8.858;66724
2666;8.861;67407
2667;8.864;73263
2668;8.868;68797
2669;8.871;66290
2670;8.874;77194
2671;8.878;69425
2672;8.881;73255
2673;8.884;70744
2674;8.888;77657
2675;8.891;72417
2676;8.894;71947
2677;8.897;75204
2678;8.901;68072
2679;8.904;72422
2680;8.907;64819
2681;8.911;76533
2682;8.914;74703
2683;8.917;67791
2684;8.921;81009
2685;8.924;83480
2686;8.927;78655
2687;8.931;81171
2688;8.934;83210
2689;8.937;77629
2690;8.940;80843
2691;8.944;78284
2692;8.947;81041
2693;8.950;85187
2694;8.954;82747
2695;8.957;76544
2696;8.960;77759
2697;8.964;80449
2698;8.967;81661
2699;8.970;85037
2700;8.973;75477
2701;8.977;86495
2702;8.980;80276
2703;8.983;87302
2704;8.987;82333
2705;8.990;78045
2706;8.993;88024
2707;8.997;79315
2708;9.000;79645
2709;9.003;86192
2710;9.007;80114
2711;9.010;83952
2712;9.013;86058
2713;9.016;87629
2714;9.020;87659
2715;9.023;86354
2716;9.026;81390
2717;9.030;84256
2718;9.033;89819
2719;9.036;87685
2720;9.040;85223
2721;9.043;88939
2722;9.046;89076
2723;9.050;80209
2724;9.053;84894
2725;9.056;80971
2726;9.059;106500
2727;9.063;89143
2728;9.066;95592
2729;9.069;82789
2730;9.073;88757
2731;9.076;85460
2732;9.079;91760
2733;9.083;83897
2734;9.086;84900
2735;9.089;88835
2736;9.092;80648
2737;9.096;85380
2738;9.099;90355
2739;9.102;86394
2740;9.106;84461
2741;9.109;85919
2742;9.113;86023
2743;9.116;89645
2744;9.119;79758
2745;9.123;78793
2746;9.126;88093
2747;9.129;83970
2748;9.132;80225
2749;9.136;90899
2750;9.139;95006
2751;9.142;82127
2752;9.146;78154
2753;9.149;88178
2754;9.152;85675
2755;9.156;89616
2756;9.159;86636
2757;9.162;94745
2758;9.166;89855
2759;9.169;84906
2760;9.172;78167
2761;9.175;87340
2762;9.179;87764
2763;9.182;92515
2764;9.185;90301
2765;9.189;96360
2766;9.192;86443
2767;9.195;82534
2768;9.199;84538
2769;9.202;78728
2770;9.205;81722
2771;9.209;84863
2772;9.212;82134
2773;9.215;85123
2774;9.218;90375
2775;9.222;94628
2776;9.225;86640
2777;9.228;85138
2778;9.232;91521
2779;9.235;82212
2780;9.238;83533
2781;9.242;90237
2782;9.245;85439
2783;9.248;96675
2784;9.251;86103
2785;9.255;79840
2786;9.258;84714
2787;9.261;81073
2788;9.265;87437
2789;9.268;86166
2790;9.271;82560
2791;9.275;84922
2792;9.278;85548
2793;9.281;86070
2794;9.285;82823
2795;9.288;84582
2796;9.291;79141
2797;9.294;76526
2798;9.298;80845
2799;9.301;79905
2800;9.304;83497
2801;9.308;84443
2802;9.311;86546
2803;9.314;79637
2804;9.318;86061
2805;9.321;82865
2806;9.324;78335
2807;9.327;84566
2808;9.331;91996
2809;9.334;82941
2810;9.337;84290
2811;9.341;90137
2812;9.344;83606
2813;9.347;82107
2814;9.351;89872
2815;9.354;89718
2816;9.358;81675
2817;9.361;82362
2818;9.365;84532
2819;9.368;87133
2820;9.371;84266
2821;9.374;88980
2822;9.378;81041
2823;9.381;80846
2824;9.384;78212
2825;9.388;94062
2826;9.391;87107
2827;9.394;91282
2828;9.398;82199
2829;9.401;87845
2830;9.404;90322
2831;9.407;85608
2832;9.411;82915
2833;9.414;86769
2834;9.417;79885
2835;9.421;88454
2836;9.424;82342
2837;9.427;78794
2838;9.431;83285
2839;9.434;82794
2840;9.437;88475
2841;9.441;77851
2842;9.444;84697
2843;9.447;82829
2844;9.450;82681
2845;9.454;82074
2846;9.457;87590
2847;9.460;90779
2848;9.464;85361
2849;9.467;81956
2850;9.470;77997
2851;9.474;88724
2852;9.477;85856
2853;9.480;74464
2854;9.483;87223
2855;9.487;81593
2856;9.490;83661
2857;9.493;81819
2858;9.497;85189
2859;9.500;86524
2860;9.503;81436
2861;9.507;84893
2862;9.510;84387
2863;9.513;80127
2864;9.517;89093
2865;9.520;86685
2866;9.523;81043
2867;9.526;80521
2868;9.530;83969
2869;9.533;84619
2870;9.536;87124
2871;9.540;88064
2872;9.543;79173
2873;9.546;89010
2874;9.550;80881
2875;9.553;76909
2876;9.556;88062
2877;9.560;82793
2878;9.563;84546
2879;9.566;91323
2880;9.569;82148
2881;9.573;87555
2882;9.576;75098
2883;9.579;87523
2884;9.583;80437
2885;9.586;92373
2886;9.589;83943
2887;9.593;79880
2888;9.596;87049
2889;9.599;90580
2890;9.602;86809
2891;9.606;80925
2892;9.609;78818
2893;9.613;93758
2894;9.616;77258
2895;9.619;83057
2896;9.623;89868
2897;9.626;89669
2898;9.629;81402
2899;9.633;81545
2900;9.636;91373
2901;9.639;89530
2902;9.642;70863
2903;9.646;86654
2904;9.649;84618
2905;9.652;89868
2906;9.656;86793
2907;9.659;75796
2908;9.662;87996
2909;9.666;77500
2910;9.669;81856
2911;9.672;81626
2912;9.676;91411
2913;9.679;91903
2914;9.682;85830
2915;9.685;85916
2916;9.689;96296
2917;9.692;86792
2918;9.695;86923
2919;9.699;90815
2920;9.702;81917
2921;9.705;76998
2922;9.709;83733
2923;9.712;85799
2924;9.715;86136
2925;9.719;84691
2926;9.722;77201
2927;9.725;85403
2928;9.728;84560
2929;9.732;81787
2930;9.735;84719
2931;9.738;83667
2932;9.742;81555
2933;9.745;81407
2934;9.748;79034
2935;9.752;83500
2936;9.755;87721
2937;9.758;89044
2938;9.761;86204
2939;9.765;88277
2940;9.768;81311
2941;9.771;87933
2942;9.775;79938
2943;9.778;87555
2944;9.781;79821
2945;9.785;85140
2946;9.788;83792
2947;9.791;74237
2948;9.795;88147
2949;9.798;85825
2950;9.801;88500
2951;9.804;79119
2952;9.808;87272
2953;9.811;84431
2954;9.814;89175
2955;9.818;81478
2956;9.821;91419
2957;9.824;88539
2958;9.828;84582
2959;9.831;85286
2960;9.834;78058
2961;9.837;85047
2962;9.841;80616
2963;9.844;86061
2964;9.847;89780
2965;9.851;75107
2966;9.854;80273
2967;9.858;81337
2968;9.861;80594
2969;9.864;86711
2970;9.868;84025
2971;9.871;85127
2972;9.874;76291
2973;9.877;84030
2974;9.881;82141
2975;9.884;83450
2976;9.887;80196
2977;9.891;86215
2978;9.894;76986
2979;9.897;78684
2980;9.901;69226
2981;9.904;89133
2982;9.907;84409
2983;9.911;82022
2984;9.914;80425
2985;9.917;83304
2986;9.920;89737
2987;9.924;85402
2988;9.927;90385
2989;9.930;84114
2990;9.934;79317
2991;9.937;78367
2992;9.940;83717
2993;9.944;85049
2994;9.947;82469
2995;9.950;85163
2996;9.954;84364
2997;9.957;85333
2998;9.960;82820
2999;9.963;79309
3000;9.967;92514
3001;9.970;83071
3002;9.973;82225
3003;9.977;75142
3004;9.980;86912
3005;9.983;82336
3006;9.987;82529
3007;9.990;84475
3008;9.993;83069
3009;9.996;86965
3010;10.000;87624
3011;10.003;81691
3012;10.006;79953
3013;10.010;81281
3014;10.013;89584
3015;10.016;79538
3016;10.020;83991
3017;10.023;82275
3018;10.026;80750
3019;10.030;88754
3020;10.033;86571
3021;10.036;82375
3022;10.039;90440
3023;10.043;84164
3024;10.046;82802
3025;10.049;87766
3026;10.053;88462
3027;10.056;79743
3028;10.059;81059
3029;10.063;86382
3030;10.066;89452
3031;10.069;78872
3032;10.072;80831
3033;10.076;84018
3034;10.079;80420
3035;10.082;90553
3036;10.086;79823
3037;10.089;77383
3038;10.092;79515
3039;10.096;85267
3040;10.099;87642
3041;10.102;80078
3042;10.106;84999
3043;10.109;81827
3044;10.112;84533
3045;10.116;82480
3046;10.119;82440
3047;10.122;87383
3048;10.126;87596
3049;10.129;85392
3050;10.132;80994
3051;10.136;86392
3052;10.139;85621
3053;10.142;82811
3054;10.146;71845
3055;10.149;85288
3056;10.152;75861
3057;10.155;85893
3058;10.159;78788
3059;10.162;83115
3060;10.165;82588
3061;10.169;72789
3062;10.172;77577
3063;10.175;88534
3064;10.179;86291
3065;10.182;83869
3066;10.185;86269
3067;10.189;77539
3068;10.192;79616
3069;10.195;76302
3070;10.198;80772
3071;10.202;84050
3072;10.205;85434
3073;10.208;86533
3074;10.212;78336
3075;10.215;83993
3076;10.218;79974
3077;10.222;79321
3078;10.225;77654
3079;10.228;76559
3080;10.231;80766
3081;10.235;77705
3082;10.238;78908
3083;10.241;84473
3084;10.245;82172
3085;10.248;81618
3086;10.251;82205
3087;10.255;81673
3088;10.258;86108
3089;10.261;79050
3090;10.265;82902
3091;10.268;83110
3092;10.271;80626
3093;10.274;90651
3094;10.278;88234
3095;10.281;75407
3096;10.284;90508
3097;10.288;90200
3098;10.291;82935
3099;10.294;86886
3100;10.298;88489
3101;10.301;91208
3102;10.304;87161
3103;10.308;86142
3104;10.311;84603
3105;10.314;78442
3106;10.317;79719
3107;10.321;79742
3108;10.324;85416
3109;10.327;77020
3110;10.331;92061
3111;10.334;77131
3112;10.337;87560
3113;10.341;81153
3114;10.344;85599
3115;10.347;85673
3116;10.350;76566
3117;10.354;79342
3118;10.357;80468
3119;10.361;83161
3120;10.364;84362
3121;10.367;81099
3122;10.371;85984
3123;10.374;85544
3124;10.377;85814
3125;10.381;83899
3126;10.384;81775
3127;10.387;82841
3128;10.390;77446
3129;10.394;86851
3130;10.397;88642
3131;10.400;88159
3132;10.404;80802
3133;10.407;88952
3134;10.410;91008
3135;10.414;81804
3136;10.417;79456
3137;10.420;86942
3138;10.424;102811
3139;10.427;80467
3140;10.430;79240
3141;10.433;85028
3142;10.437;86116
3143;10.440;80224
3144;10.443;86399
3145;10.447;84482
3146;10.450;84446
3147;10.453;83708
3148;10.457;80791
3149;10.460;80617
3150;10.463;74801
3151;10.466;80519
3152;10.470;85221
3153;10.473;73601
3154;10.476;82240
3155;10.480;84215
3156;10.483;82827
3157;10.486;92780
3158;10.490;77518
3159;10.493;89588
3160;10.496;87592
3161;10.500;80101
3162;10.503;84255
3163;10.506;82417
3164;10.509;91355
3165;10.513;82351
3166;10.516;81545
3167;10.519;91921
3168;10.523;81674
3169;10.526;85736
3170;10.529;82415
3171;10.533;78543
3172;10.536;81747
3173;10.539;80328
3174;10.543;77724
3175;10.546;86750
3176;10.549;80783
3177;10.552;80182
3178;10.556;82896
3179;10.559;81257
3180;10.562;88202
3181;10.566;82138
3182;10.569;86221
3183;10.572;83589
3184;10.576;86524
3185;10.579;78653
3186;10.582;85351
3187;10.585;84300
3188;10.589;79988
3189;10.592;79275
3190;10.595;86194
3191;10.599;84403
3192;10.602;68789
3193;10.605;78367
3194;10.609;89886
3195;10.612;81163
3196;10.616;87791
3197;10.619;81953
3198;10.622;78380
3199;10.625;83416
3200;10.629;78712
3201;10.632;85336
3202;10.635;84919
3203;10.639;86569
3204;10.642;82472
3205;10.645;84700
3206;10.649;80671
3207;10.652;79801
3208;10.655;79735
3209;10.659;77344
3210;10.662;82240
3211;10.665;77860
3212;10.668;75201
3213;10.672;84369
3214;10.675;81037
3215;10.678;76279
3216;10.682;83014
3217;10.685;85528
3218;10.688;87819
3219;10.692;89514
3220;10.695;81356
3221;10.698;83588
3222;10.702;86508
3223;10.705;85478
3224;10.708;88702
3225;10.711;82238
3226;10.715;79839
3227;10.718;81914
3228;10.721;80706
3229;10.725;81183
3230;10.728;83788
3231;10.731;78250
3232;10.735;74233
3233;10.738;76194
3234;10.741;75794
3235;10.745;79102
3236;10.748;83264
3237;10.751;84038
3238;10.754;85903
3239;10.758;83679
3240;10.761;72646
3241;10.764;83044
3242;10.768;85632
3243;10.771;84924
3244;10.774;84674
3245;10.778;76449
3246;10.781;85645
3247;10.784;80998
3248;10.788;86953
3249;10.791;77666
3250;10.794;81245
3251;10.797;88267
3252;10.801;81975
3253;10.804;84345
3254;10.807;78900
3255;10.811;84072
3256;10.814;86733
3257;10.817;79178
3258;10.821;78995
3259;10.824;80080
3260;10.827;83956
3261;10.830;77240
3262;10.834;83159
3263;10.837;84890
3264;10.840;85508
3265;10.844;81663
3266;10.847;80249
3267;10.850;82096
3268;10.854;77456
3269;10.857;84472
3270;10.861;80289
3271;10.864;81673
3272;10.867;82064
3273;10.870;91470
3274;10.874;84900
3275;10.877;79318
3276;10.880;82397
3277;10.884;84768
3278;10.887;87608
3279;10.890;87004
3280;10.894;79500
3281;10.897;81579
3282;10.900;82787
3283;10.904;78116
3284;10.907;79077
3285;10.910;88731
3286;10.913;79165
3287;10.917;85340
3288;10.920;89916
3289;10.923;86203
3290;10.927;83466
3291;10.930;78338
3292;10.933;81869
3293;10.937;83251
3294;10.940;85849
3295;10.943;82238
3296;10.946;80856
3297;10.950;87587
3298;10.953;81126
3299;10.956;84959
3300;10.960;82397
3301;10.963;81986
3302;10.966;83141
3303;10.970;82489
3304;10.973;71872
3305;10.976;82188
3306;10.980;86007
3307;10.983;77806
3308;10.986;75533
3309;10.989;82513
3310;10.993;82779
3311;10.996;86568
3312;10.999;85557
3313;11.003;80506
3314;11.006;79104
3315;11.009;75634
3316;11.013;84129
3317;11.016;86838
3318;11.019;81676
3319;11.023;88706
3320;11.026;88100
3321;11.029;80941
3322;11.032;84799
3323;11.036;82131
3324;11.039;81048
3325;11.042;87747
3326;11.046;80222
3327;11.049;81046
3328;11.052;82104
3329;11.056;80353
3330;11.059;87424
3331;11.062;79954
3332;11.065;79346
3333;11.069;90302
3334;11.072;79422
3335;11.075;82155
3336;11.079;84008
3337;11.082;78072
3338;11.085;78977
3339;11.089;77487
3340;11.092;88053
3341;11.095;78515
3342;11.099;78956
3343;11.102;84386
3344;11.105;73331
3345;11.109;84770
3346;11.112;82988
3347;11.115;85574
3348;11.119;88429
3349;11.122;78745
3350;11.125;75748
3351;11.129;87154
3352;11.132;77904
3353;11.135;75399
3354;11.139;82575
3355;11.142;89059
3356;11.145;86647
3357;11.148;86363
3358;11.152;87330
3359;11.155;83863
3360;11.158;78548
3361;11.162;77825
3362;11.165;85031
3363;11.168;81934
3364;11.172;86245
3365;11.175;84598
3366;11.178;87001
3367;11.181;83081
3368;11.185;85569
3369;11.188;90306
3370;11.191;88388
3371;11.195;87644
3372;11.198;89761
3373;11.201;99959
3374;11.205;96175
3375;11.208;99674
3376;11.211;110053
3377;11.215;104221
3378;11.218;105759
3379;11.221;101120
3380;11.224;100300
3381;11.228;96369
3382;11.231;101165
3383;11.234;83982
3384;11.238;93693
3385;11.241;82516
3386;11.244;80593
3387;11.248;81030
3388;11.251;75301
3389;11.254;81724
3390;11.258;81079
3391;11.261;82559
3392;11.264;71476
3393;11.267;76959
3394;11.271;73559
3395;11.274;85517
3396;11.277;77869
3397;11.281;79005
3398;11.284;78329
3399;11.287;83649
3400;11.291;73108
3401;11.294;70842
3402;11.297;70506
3403;11.300;80572
3404;11.304;80124
3405;11.307;79809
3406;11.310;67910
3407;11.314;69110
3408;11.317;70126
3409;11.320;71204
3410;11.324;76921
3411;11.327;73511
3412;11.330;73571
3413;11.334;81593
3414;11.337;78885
3415;11.340;77087
3416;11.343;71154
3417;11.347;76997
3418;11.350;76001
3419;11.353;71752
3420;11.357;76338
3421;11.360;76083
3422;11.364;76739
3423;11.367;78181
3424;11.370;79261
3425;11.374;85884
3426;11.377;79517
3427;11.380;77593
3428;11.383;77661
3429;11.387;72849
3430;11.390;83727
3431;11.393;75900
3432;11.397;82074
3433;11.400;79850
3434;11.403;86325
3435;11.407;84488
3436;11.410;80505
3437;11.413;87661
3438;11.417;85308
3439;11.420;85493
3440;11.423;87931
3441;11.426;85453
3442;11.430;90199
3443;11.433;87862
3444;11.436;88601
3445;11.440;89244
3446;11.443;91947
3447;11.446;87886
3448;11.450;92446
3449;11.453;89849
3450;11.456;95762
3451;11.459;94341
3452;11.463;95495
3453;11.466;95377
3454;11.469;100481
3455;11.473;101201
3456;11.476;99868
3457;11.479;107244
3458;11.483;99119
3459;11.486;97298
3460;11.489;100122
3461;11.493;97060
3462;11.496;102928
3463;11.499;96324
3464;11.502;95854
3465;11.506;105917
3466;11.509;114264
3467;11.512;101665
3468;11.516;110398
3469;11.519;109096
3470;11.522;100201
3471;11.526;110220
3472;11.529;97492
3473;11.532;95674
3474;11.535;100879
3475;11.539;101810
3476;11.542;108273
3477;11.545;105692
3478;11.549;107409
3479;11.552;95394
3480;11.555;108888
3481;11.559;96868
3482;11.562;106196
3483;11.565;100154
3484;11.569;99406
3485;11.572;104711
3486;11.575;103673
3487;11.578;104548
3488;11.582;98585
3489;11.585;105085
3490;11.588;98827
3491;11.592;93641
3492;11.595;99156
3493;11.598;102833
3494;11.602;106418
3495;11.605;101093
3496;11.609;102692
3497;11.612;101094
3498;11.615;88974
3499;11.618;83190
3500;11.622;100431
3501;11.625;93591
3502;11.628;96475
3503;11.632;89779
3504;11.635;95611
3505;11.638;102375
3506;11.642;92946
3507;11.645;97011
3508;11.648;97755
3509;11.652;92068
3510;11.655;90538
3511;11.658;92838
3512;11.661;96548
3513;11.665;95389
3514;11.668;91234
3515;11.671;87538
3516;11.675;95157
3517;11.678;83438
3518;11.681;82455
3519;11.685;85370
3520;11.688;88925
3521;11.691;88265
3522;11.694;78073
3523;11.698;87545
3524;11.701;95283
3525;11.704;89346
3526;11.708;83328
3527;11.711;85910
3528;11.714;94633
3529;11.718;89507
3530;11.721;91449
3531;11.724;91495
3532;11.728;84911
3533;11.731;87560
3534;11.734;83801
3535;11.737;83597
3536;11.741;84147
3537;11.744;91012
3538;11.747;84085
3539;11.751;83731
3540;11.754;87535
3541;11.757;92326
3542;11.761;85639
3543;11.764;83420
3544;11.767;85184
3545;11.770;84689
3546;11.774;88409
3547;11.777;83128
3548;11.780;83345
3549;11.784;84852
3550;11.787;85403
3551;11.790;91826
3552;11.794;86739
3553;11.797;86548
3554;11.800;90936
3555;11.804;84333
3556;11.807;90513
3557;11.810;90845
3558;11.813;87845
3559;11.817;87237
3560;11.820;87564
3561;11.823;81073
3562;11.827;85446
3563;11.830;90504
3564;11.833;77959
3565;11.837;91799
3566;11.840;79889
3567;11.843;86829
3568;11.847;82051
3569;11.850;82571
3570;11.853;88787
3571;11.856;78702
3572;11.860;79980
3573;11.863;82950
3574;11.867;79671
3575;11.870;86360
3576;11.873;75620
3577;11.877;82261
3578;11.880;87630
3579;11.883;87072
3580;11.887;80741
3581;11.890;88729
3582;11.893;79496
3583;11.896;86467
3584;11.900;80324
3585;11.903;75458
3586;11.906;86488
3587;11.910;78993
3588;11.913;82681
3589;11.916;84356
3590;11.920;85435
3591;11.923;86370
3592;11.926;88408
3593;11.929;84043
3594;11.933;80047
3595;11.936;86810
3596;11.939;80854
3597;11.943;82878
3598;11.946;84754
3599;11.949;82557
3600;11.953;81999
3601;11.956;75841
3602;11.959;90429
3603;11.963;92509
3604;11.966;74275
3605;11.969;75196
3606;11.972;77032
3607;11.976;83347
3608;11.979;89911
3609;11.982;85432
3610;11.986;84038
3611;11.989;83699
3612;11.992;81174
3613;11.996;74420
3614;11.999;82205
3615;12.002;82421
3616;12.006;81836
3617;12.009;90794
3618;12.012;85586
3619;12.015;92533
3620;12.019;79598
3621;12.022;81740
3622;12.025;90032
3623;12.029;90046
3624;12.032;80159
3625;12.035;84292
3626;12.039;86286
3627;12.042;89665
3628;12.045;82803
3629;12.048;81834
3630;12.052;85986
3631;12.055;85057
3632;12.058;79719
3633;12.062;87232
3634;12.065;84889
3635;12.068;83817
3636;12.072;92163
3637;12.075;74496
3638;12.078;89509
3639;12.082;78497
3640;12.085;85035
3641;12.088;86127
3642;12.091;78971
3643;12.095;81261
3644;12.098;91853
3645;12.101;84930
3646;12.105;79075
3647;12.108;78671
3648;12.112;88643
3649;12.115;83097
3650;12.118;90173
3651;12.122;81506
3652;12.125;83262
3653;12.128;93750
3654;12.131;74919
3655;12.135;84695
3656;12.138;82117
3657;12.141;83058
3658;12.145;81557
3659;12.148;83171
3660;12.151;81259
3661;12.155;87009
3662;12.158;85777
3663;12.161;79959
3664;12.164;85777
3665;12.168;79881
3666;12.171;85350
3667;12.174;85843
3668;12.178;84760
3669;12.181;86683
3670;12.184;77711
3671;12.188;85571
3672;12.191;85134
3673;12.194;72407
3674;12.198;80433
3675;12.201;84724
3676;12.204;82980
3677;12.207;74479
3678;12.211;80870
3679;12.214;82902
3680;12.217;83839
3681;12.221;79101
3682;12.224;75621
3683;12.227;82852
3684;12.231;79601
3685;12.234;77233
3686;12.237;82929
3687;12.241;83187
3688;12.244;82792
3689;12.247;77723
3690;12.250;85373
3691;12.254;83429
3692;12.257;88093
3693;12.260;89628
3694;12.264;80102
3695;12.267;83543
3696;12.270;85733
3697;12.274;86507
3698;12.277;78859
3699;12.280;83627
3700;12.283;87109
3701;12.287;83489
3702;12.290;87829
3703;12.293;76852
3704;12.297;88430
3705;12.300;91526
3706;12.303;82538
3707;12.307;82149
3708;12.310;74687
3709;12.313;83699
3710;12.317;80454
3711;12.320;77465
3712;12.323;84469
3713;12.326;82142
3714;12.330;77373
3715;12.333;86508
3716;12.336;79735
3717;12.340;76761
3718;12.343;76556
3719;12.346;86826
3720;12.350;86735
3721;12.353;87125
3722;12.356;87789
3723;12.360;85721
3724;12.363;84165
3725;12.366;87967
3726;12.370;76018
3727;12.373;81600
3728;12.376;83218
3729;12.380;79042
3730;12.383;83919
3731;12.386;80342
3732;12.390;83809
3733;12.393;78427
3734;12.396;77642
3735;12.399;80143
3736;12.403;90304
3737;12.406;89109
3738;12.409;81203
3739;12.413;76417
3740;12.416;88358
3741;12.419;87947
3742;12.423;82569
3743;12.426;87085
3744;12.429;78828
3745;12.433;76782
3746;12.436;78705
3747;12.439;78276
3748;12.442;84227
3749;12.446;76829
3750;12.449;85108
3751;12.452;87128
3752;12.456;83507
3753;12.459;87480
3754;12.462;76829
3755;12.466;82257
3756;12.469;90572
3757;12.472;81361
3758;12.476;83586
3759;12.479;84905
3760;12.482;82155
3761;12.485;85813
3762;12.489;83098
3763;12.492;79747
3764;12.495;81790
3765;12.499;85618
3766;12.502;85671
3767;12.505;86502
3768;12.509;86739
3769;12.512;81275
3770;12.515;78382
3771;12.518;81839
3772;12.522;81792
3773;12.525;86041
3774;12.528;83491
3775;12.532;89532
3776;12.535;79298
3777;12.538;83665
3778;12.542;87620
3779;12.545;85018
3780;12.548;79727
3781;12.552;83955
3782;12.555;84600
3783;12.558;88873
3784;12.561;72683
3785;12.565;83057
3786;12.568;84995
3787;12.571;88867
3788;12.575;88628
3789;12.578;82730
3790;12.581;86697
3791;12.585;80832
3792;12.588;87939
3793;12.591;79290
3794;12.595;92658
3795;12.598;78996
3796;12.601;86930
3797;12.604;84597
3798;12.608;91457
3799;12.611;90754
3800;12.615;83250
3801;12.618;85779
3802;12.621;89228
3803;12.625;82048
3804;12.628;80016
3805;12.631;90488
3806;12.634;81725
3807;12.638;87049
3808;12.641;87314
3809;12.644;85001
3810;12.648;83247
3811;12.651;84350
3812;12.654;93412
3813;12.658;85375
3814;12.661;86176
3815;12.664;93251
3816;12.668;88072
3817;12.671;93931
3818;12.674;90047
3819;12.677;83542
3820;12.681;87666
3821;12.684;84121
3822;12.687;89263
3823;12.691;84453
3824;12.694;92732
3825;12.697;87719
3826;12.701;84695
3827;12.704;84903
3828;12.707;83903
3829;12.711;84175
3830;12.714;82795
3831;12.717;88969
3832;12.720;83303
3833;12.724;79509
3834;12.727;86444
3835;12.730;85201
3836;12.734;87861
3837;12.737;90086
3838;12.740;84405
3839;12.744;80626
3840;12.747;87156
3841;12.750;82264
3842;12.753;83506
3843;12.757;76276
3844;12.760;81009
3845;12.763;83868
3846;12.767;88169
3847;12.770;82831
3848;12.773;82185
3849;12.777;86645
3850;12.780;86346
3851;12.783;77082
3852;12.787;85552
3853;12.790;88106
3854;12.793;85170
3855;12.796;92241
3856;12.800;80230
3857;12.803;78325
3858;12.806;82858
3859;12.810;81647
3860;12.813;87477
3861;12.816;82739
3862;12.820;81986
3863;12.823;81620
3864;12.826;82345
3865;12.830;77692
3866;12.833;91114
3867;12.836;84084
3868;12.839;88170
3869;12.843;80680
3870;12.846;80507
3871;12.849;84346
3872;12.853;79516
3873;12.856;84165
3874;12.860;78503
3875;12.863;84846
3876;12.866;88687
3877;12.870;86451
3878;12.873;80647
3879;12.876;86649
3880;12.879;90461
3881;12.883;83101
3882;12.886;83898
3883;12.889;84821
3884;12.893;78593
3885;12.896;79619
3886;12.899;84584
3887;12.903;93592
3888;12.906;88845
3889;12.909;76220
3890;12.912;84856
3891;12.916;83581
3892;12.919;88862
3893;12.922;87843
3894;12.926;83862
3895;12.929;85429
3896;12.932;84103
3897;12.936;81125
3898;12.939;88428
3899;12.942;90563
3900;12.946;89090
3901;12.949;80772
3902;12.952;87468
3903;12.955;85364
3904;12.959;86720
3905;12.962;78212
3906;12.965;79543
3907;12.969;81594
3908;12.972;88788
3909;12.975;82347
3910;12.979;81778
3911;12.982;81417
3912;12.985;89572
3913;12.988;85314
3914;12.992;90039
3915;12.995;87509
3916;12.998;88890
3917;13.002;92048
3918;13.005;83657
3919;13.008;86064
3920;13.012;88519
3921;13.015;85137
3922;13.018;90584
3923;13.022;82331
3924;13.025;88455
3925;13.028;85835
3926;13.031;81947
3927;13.035;78175
3928;13.038;82832
3929;13.041;84142
3930;13.045;82661
3931;13.048;74949
3932;13.051;91219
3933;13.055;87486
3934;13.058;80801
3935;13.061;82570
3936;13.065;85588
3937;13.068;88560
3938;13.071;85693
3939;13.074;81442
3940;13.078;87402
3941;13.081;88024
3942;13.084;83376
3943;13.088;82905
3944;13.091;87696
3945;13.094;77756
3946;13.098;84650
3947;13.101;90147
3948;13.104;82268
3949;13.108;85679
3950;13.111;85679
3951;13.114;86144
3952;13.118;87731
3953;13.121;92061
3954;13.124;81350
3955;13.128;86235
3956;13.131;90498
3957;13.134;87790
3958;13.138;86337
3959;13.141;82751
3960;13.144;89805
3961;13.147;84657
3962;13.151;90652
3963;13.154;87341
3964;13.157;92915
3965;13.161;86426
3966;13.164;93262
3967;13.167;90924
3968;13.171;86877
3969;13.174;85349
3970;13.177;90768
3971;13.181;92830
3972;13.184;93702
3973;13.187;89527
3974;13.190;92197
3975;13.194;96869
3976;13.197;98038
3977;13.200;95715
3978;13.204;94463
3979;13.207;91050
3980;13.210;99803
3981;13.214;88592
3982;13.217;95474
3983;13.220;98514
3984;13.223;90698
3985;13.227;95804
3986;13.230;85917
3987;13.233;104768
3988;13.237;99984
3989;13.240;99976
3990;13.243;98956
3991;13.247;92005
3992;13.250;96463
3993;13.253;99329
3994;13.257;105346
3995;13.260;98818
3996;13.263;98141
3997;13.266;97148
3998;13.270;92173
3999;13.273;97351
4000;13.276;100149
4001;13.280;96276
4002;13.283;101212
4003;13.286;99937
4004;13.290;96921
4005;13.293;88423
4006;13.296;93529
4007;13.300;99985
4008;13.303;80314
4009;13.306;91037
4010;13.309;90124
4011;13.313;92714
4012;13.316;88757
4013;13.319;85537
4014;13.323;96941
4015;13.326;88072
4016;13.329;90062
4017;13.333;91757
4018;13.336;90706
4019;13.339;80740
4020;13.342;77210
4021;13.346;85869
4022;13.349;87473
4023;13.352;92044
4024;13.356;89248
4025;13.359;88641
4026;13.363;87153
4027;13.366;84692
4028;13.369;86192
4029;13.373;88768
4030;13.376;86169
4031;13.379;88042
4032;13.382;85730
4033;13.386;82080
4034;13.389;71965
4035;13.392;79906
4036;13.396;83655
4037;13.399;82430
4038;13.402;77789
4039;13.406;86958
4040;13.409;85931
4041;13.412;77404
4042;13.416;72923
4043;13.419;81828
4044;13.422;84796
4045;13.425;84214
4046;13.429;90372
4047;13.432;85322
4048;13.435;85132
4049;13.439;84105
4050;13.442;80518
4051;13.445;84618
4052;13.449;84692
4053;13.452;86813
4054;13.455;81010
4055;13.459;81298
4056;13.462;80000
4057;13.465;79427
4058;13.469;87657
4059;13.472;84463
4060;13.475;81590
4061;13.478;80320
4062;13.482;82878
4063;13.485;84710
4064;13.488;88234
4065;13.492;84749
4066;13.495;84936
4067;13.498;88678
4068;13.502;80060
4069;13.505;83251
4070;13.508;82516
4071;13.511;80678
4072;13.515;79843
4073;13.518;78674
4074;13.521;76024
4075;13.525;93153
4076;13.528;90813
4077;13.531;81992
4078;13.535;92258
4079;13.538;90797
4080;13.541;87904
4081;13.545;83953
4082;13.548;85388
4083;13.551;79180
4084;13.554;84789
4085;13.558;87981
4086;13.561;88117
4087;13.564;92123
4088;13.568;87958
4089;13.571;77027
4090;13.574;90750
4091;13.578;83304
4092;13.581;86398
4093;13.584;76719
4094;13.587;77004
4095;13.591;88940
4096;13.594;81593
4097;13.597;91752
4098;13.601;78716
4099;13.604;86462
4100;13.608;82236
4101;13.611;88752
4102;13.614;83890
4103;13.618;79911
4104;13.621;89775
4105;13.624;82323
4106;13.627;84445
4107;13.631;78741
4108;13.634;83972
4109;13.637;75545
4110;13.641;82501
4111;13.644;79083
4112;13.647;80161
4113;13.651;86960
4114;13.654;95242
4115;13.657;90318
4116;13.661;87524
4117;13.664;83678
4118;13.667;82020
4119;13.670;80030
4120;13.674;83207
4121;13.677;78500
4122;13.680;85856
4123;13.684;87101
4124;13.687;86577
4125;13.690;82969
4126;13.694;89759
4127;13.697;81497
4128;13.700;83640
4129;13.704;85355
4130;13.707;82137
4131;13.710;79710
4132;13.713;77448
4133;13.717;81798
4134;13.720;86300
4135;13.723;80673
4136;13.727;85419
4137;13.730;75626
4138;13.733;80300
4139;13.737;88932
4140;13.740;75789
4141;13.743;72540
4142;13.746;86525
4143;13.750;82985
4144;13.753;85414
4145;13.756;85899
4146;13.760;81766
4147;13.763;76021
4148;13.766;73604
4149;13.770;83446
4150;13.773;74035
4151;13.776;76360
4152;13.780;85972
4153;13.783;77608
4154;13.786;80857
4155;13.789;83035
4156;13.793;74414
4157;13.796;84877
4158;13.799;80557
4159;13.803;75975
4160;13.806;82082
4161;13.809;78448
4162;13.813;83007
4163;13.816;79432
4164;13.819;80290
4165;13.822;79596
4166;13.826;87886
4167;13.829;75712
4168;13.832;84061
4169;13.836;74981
4170;13.839;75584
4171;13.842;76372
4172;13.846;78161
4173;13.849;80067
4174;13.852;79843
4175;13.856;77063
4176;13.859;75661
4177;13.863;79204
4178;13.866;75577
4179;13.869;78820
4180;13.873;77730
4181;13.876;78895
4182;13.879;79881
4183;13.882;86127
4184;13.886;82596
4185;13.889;83014
4186;13.892;76474
4187;13.896;82269
4188;13.899;85731
4189;13.902;81244
4190;13.906;91953
4191;13.909;80125
4192;13.912;89047
4193;13.916;75386
4194;13.919;76696
4195;13.922;74964
4196;13.925;77494
4197;13.929;72811
4198;13.932;80653
4199;13.935;85631
4200;13.939;75197
4201;13.942;81861
4202;13.945;78953
4203;13.949;87849
4204;13.952;81847
4205;13.955;88133
4206;13.959;79729
4207;13.962;80634
4208;13.965;83085
4209;13.968;77309
4210;13.972;78771
4211;13.975;83034
4212;13.978;73047
4213;13.982;80245
4214;13.985;86281
4215;13.988;86096
4216;13.992;82039
4217;13.995;79768
4218;13.998;86215
4219;14.001;78061
4220;14.005;82107
4221;14.008;82916
4222;14.011;78139
4223;14.015;76796
4224;14.018;85257
4225;14.021;85014
4226;14.025;82129
4227;14.028;73780
4228;14.031;85223
4229;14.035;84773
4230;14.038;85352
4231;14.041;90301
4232;14.044;82257
4233;14.048;85097
4234;14.051;85318
4235;14.054;85394
4236;14.058;97734
4237;14.061;87268
4238;14.064;95219
4239;14.068;93306
4240;14.071;87108
4241;14.074;94109
4242;14.077;96746
4243;14.081;92139
4244;14.084;89858
4245;14.087;91956
4246;14.091;89010
4247;14.094;92128
4248;14.097;98282
4249;14.101;95380
4250;14.104;101478
4251;14.108;106914
4252;14.111;99045
4253;14.114;104832
4254;14.117;107210
4255;14.121;107687
4256;14.124;108761
4257;14.127;110330
4258;14.131;108194
4259;14.134;121295
4260;14.137;112730
4261;14.141;121011
4262;14.144;111502
4263;14.147;116797
4264;14.151;133062
4265;14.154;128101
4266;14.157;134719
4267;14.160;136292
4268;14.164;134875
4269;14.167;134739
4270;14.170;133836
4271;14.174;143412
4272;14.177;151656
4273;14.180;142949
4274;14.184;144622
4275;14.187;149362
4276;14.190;149201
4277;14.194;157837
4278;14.197;172483
4279;14.200;162742
4280;14.203;170840
4281;14.207;168862
4282;14.210;171950
4283;14.213;187487
4284;14.217;185769
4285;14.220;211249
4286;14.223;213342
4287;14.227;212389
4288;14.230;217422
4289;14.233;243404
4290;14.236;254522
4291;14.240;257920
4292;14.243;266555
4293;14.246;279945
4294;14.250;281092
4295;14.253;308343
4296;14.256;327098
4297;14.260;295972
4298;14.263;326635
4299;14.266;363097
4300;14.270;359979
4301;14.273;370662
4302;14.276;400066
4303;14.279;392270
4304;14.283;419076
4305;14.286;419408
4306;14.289;473043
4307;14.293;478961
4308;14.296;476716
4309;14.299;520198
4310;14.303;525379
4311;14.306;542961
4312;14.309;567761
4313;14.313;552443
4314;14.316;629552
4315;14.319;605917
4316;14.322;627056
4317;14.326;628093
4318;14.329;645333
4319;14.332;668828
4320;14.336;689871
4321;14.339;701456
4322;14.342;726474
4323;14.346;707644
4324;14.349;722901
4325;14.352;696078
4326;14.355;734607
4327;14.359;715068
4328;14.362;770898
4329;14.366;742882
4330;14.369;762642
4331;14.372;768088
4332;14.376;746157
4333;14.379;752016
4334;14.382;743248
4335;14.386;729416
4336;14.389;717814
4337;14.392;713698
4338;14.395;680870
4339;14.399;685004
4340;14.402;680129
4341;14.405;644330
4342;14.409;638072
4343;14.412;652263
4344;14.415;623639
4345;14.419;600330
4346;14.422;603208
4347;14.425;533853
4348;14.429;550989
4349;14.432;514743
4350;14.435;498119
4351;14.438;475023
4352;14.442;488316
4353;14.445;438715
4354;14.448;445889
4355;14.452;411095
4356;14.455;394265
4357;14.458;359032
4358;14.462;333087
4359;14.465;325914
4360;14.468;308529
4361;14.471;296245
4362;14.475;292797
4363;14.478;277173
4364;14.481;255584
4365;14.485;240105
4366;14.488;231942
4367;14.491;213038
4368;14.495;194754
4369;14.498;205840
4370;14.501;183920
4371;14.505;163887
4372;14.508;170604
4373;14.511;159617
4374;14.514;153764
4375;14.518;135784
4376;14.521;149589
4377;14.524;139482
4378;14.528;131262
4379;14.531;134782
4380;14.534;129509
4381;14.538;121963
4382;14.541;128399
4383;14.544;125925
4384;14.548;109063
4385;14.551;101621
4386;14.554;118748
4387;14.557;110392
4388;14.561;105264
4389;14.564;106883
4390;14.567;103692
4391;14.571;101585
4392;14.574;97908
4393;14.577;94837
4394;14.581;94767
4395;14.584;97017
4396;14.587;95353
4397;14.590;97312
4398;14.594;91255
4399;14.597;91317
4400;14.600;84261
4401;14.604;90928
4402;14.607;92007
4403;14.611;85089
4404;14.614;91345
4405;14.617;85678
4406;14.621;100202
4407;14.624;83852
4408;14.627;86428
4409;14.630;90196
4410;14.634;86450
4411;14.637;89790
4412;14.640;89627
4413;14.644;82715
4414;14.647;79836
4415;14.650;89874
4416;14.654;93979
4417;14.657;82025
4418;14.660;88791
4419;14.664;88234
4420;14.667;83565
4421;14.670;73153
4422;14.673;91359
4423;14.677;75919
4424;14.680;82033
4425;14.683;82439
4426;14.687;82038
4427;14.690;87209
4428;14.693;79606
4429;14.697;88238
4430;14.700;86135
4431;14.703;84242
4432;14.706;81224
4433;14.710;85569
4434;14.713;88034
4435;14.716;83829
4436;14.720;88553
4437;14.723;82557
4438;14.726;89446
4439;14.730;90608
4440;14.733;89443
4441;14.736;85217
4442;14.740;86851
4443;14.743;85827
4444;14.746;91159
4445;14.749;86545
4446;14.753;86824
4447;14.756;90853
4448;14.759;88544
4449;14.763;88036
4450;14.766;83803
4451;14.769;89458
4452;14.773;85778
4453;14.776;79311
4454;14.779;87161
4455;14.783;84884
4456;14.786;85554
4457;14.789;81279
4458;14.792;91290
4459;14.796;76306
4460;14.799;87324
4461;14.802;82946
4462;14.806;87686
4463;14.809;77747
4464;14.812;81305
4465;14.816;81529
4466;14.819;85474
4467;14.822;85801
4468;14.825;83310
4469;14.829;81384
4470;14.832;86710
4471;14.835;82022
4472;14.839;76835
4473;14.842;85900
4474;14.845;83284
4475;14.849;85298
4476;14.852;86694
4477;14.855;87600
4478;14.859;84659
4479;14.862;89117
4480;14.865;87982
4481;14.869;87402
4482;14.872;85792
4483;14.875;84501
4484;14.879;88973
4485;14.882;88979
4486;14.885;83833
4487;14.889;85669
4488;14.892;89678
4489;14.895;89380
4490;14.899;78886
4491;14.902;78205
4492;14.905;84235
4493;14.908;80336
4494;14.912;80777
4495;14.915;83112
4496;14.918;78611
4497;14.922;82376
4498;14.925;83116
4499;14.928;84465
4500;14.932;85278
4501;14.935;83824
4502;14.938;82895
4503;14.941;86331
4504;14.945;82248
4505;14.948;89869
4506;14.951;82896
4507;14.955;83668
4508;14.958;72914
4509;14.961;79266
4510;14.965;84099
4511;14.968;75515
4512;14.971;87485
4513;14.975;85605
4514;14.978;89284
4515;14.981;86345
4516;14.984;86439
4517;14.988;74594
4518;14.991;83504
4519;14.994;84505
4520;14.998;86292
4521;15.001;81716
4522;15.004;79520
4523;15.008;91667
4524;15.011;82547
4525;15.014;88733
4526;15.018;82446
4527;15.021;78513
4528;15.024;89311
4529;15.027;79635
4530;15.031;83756
4531;15.034;86978
4532;15.037;80205
4533;15.041;82085
4534;15.044;87495
4535;15.047;84450
4536;15.051;83975
4537;15.054;85016
4538;15.057;86644
4539;15.060;93182
4540;15.064;84044
4541;15.067;88823
4542;15.070;83109
4543;15.074;88175
4544;15.077;87784
4545;15.080;86963
4546;15.084;89678
4547;15.087;97286
4548;15.090;97235
4549;15.094;104407
4550;15.097;95848
4551;15.100;95700
4552;15.103;92468
4553;15.107;97282
4554;15.110;103023
4555;15.114;107746
4556;15.117;122074
4557;15.120;115423
4558;15.124;127300
4559;15.127;129788
4560;15.130;135099
4561;15.134;150087
4562;15.137;153723
4563;15.140;165760
4564;15.143;190328
4565;15.147;195206
4566;15.150;218485
4567;15.153;229254
4568;15.157;263307
4569;15.160;281268
4570;15.163;293845
4571;15.167;344335
4572;15.170;363435
4573;15.173;432423
4574;15.177;449469
4575;15.180;503252
4576;15.183;550487
4577;15.186;613105
4578;15.190;665958
4579;15.193;754660
4580;15.196;807889
4581;15.200;871709
4582;15.203;1028272
4583;15.206;1070270
4584;15.210;1147101
4585;15.213;1278227
4586;15.216;1392033
4587;15.219;1564966
4588;15.223;1593915
4589;15.226;1725225
4590;15.229;1880788
4591;15.233;2003077
4592;15.236;2081198
4593;15.239;2230110
4594;15.243;2368935
4595;15.246;2408480
4596;15.249;2609505
4597;15.253;2740420
4598;15.256;2943505
4599;15.259;3030480
4600;15.262;3126898
4601;15.266;3233084
4602;15.269;3439705
4603;15.272;3494952
4604;15.276;3603436
4605;15.279;3660497
4606;15.282;3837258
4607;15.286;3940314
4608;15.289;3957016
4609;15.292;4214763
4610;15.295;4097400
4611;15.299;4362382
4612;15.302;4494470
4613;15.305;4661073
4614;15.309;4547825
4615;15.312;4713012
4616;15.315;4736987
4617;15.319;4861906
4618;15.322;4909050
4619;15.325;4964005
4620;15.329;4926985
4621;15.332;5026653
4622;15.335;5015870
4623;15.338;5044048
4624;15.342;5059001
4625;15.345;4958107
4626;15.348;5035249
4627;15.352;5027078
4628;15.355;5064825
4629;15.359;4872475
4630;15.362;5041162
4631;15.365;4948656
4632;15.369;4869525
4633;15.372;4708932
4634;15.375;4726260
4635;15.378;4628732
4636;15.382;4613431
4637;15.385;4612579
4638;15.388;4433619
4639;15.392;4410083
4640;15.395;4149615
4641;15.398;4258408
4642;15.402;4150389
4643;15.405;3920087
4644;15.408;3869409
4645;15.412;3703400
4646;15.415;3494238
4647;15.418;3498065
4648;15.421;3299781
4649;15.425;3241942
4650;15.428;3140735
4651;15.431;2976034
4652;15.435;2787601
4653;15.438;2669261
4654;15.441;2589499
4655;15.445;2518191
4656;15.448;2323694
4657;15.451;2260372
4658;15.454;2142887
4659;15.458;2015236
4660;15.461;1872087
4661;15.464;1782890
4662;15.468;1700364
4663;15.471;1536066
4664;15.474;1482151
4665;15.478;1382706
4666;15.481;1328942
4667;15.484;1212319
4668;15.488;1122850
4669;15.491;1059338
4670;15.494;940189
4671;15.497;932725
4672;15.501;908335
4673;15.504;821298
4674;15.507;762531
4675;15.511;718609
4676;15.514;669805
4677;15.517;618677
4678;15.521;594515
4679;15.524;556984
4680;15.527;507881
4681;15.530;498711
4682;15.534;462346
4683;15.537;437621
4684;15.540;414447
4685;15.544;385084
4686;15.547;395625
4687;15.550;362276
4688;15.554;344780
4689;15.557;323390
4690;15.560;300779
4691;15.564;295529
4692;15.567;292525
4693;15.570;277526
4694;15.573;270755
4695;15.577;239651
4696;15.580;245669
4697;15.583;223196
4698;15.587;223517
4699;15.590;227748
4700;15.593;200574
4701;15.597;196285
4702;15.600;205177
4703;15.603;191483
4704;15.607;180919
4705;15.610;170601
4706;15.613;183082
4707;15.617;182453
4708;15.620;169456
4709;15.623;163509
4710;15.627;165881
4711;15.630;157128
4712;15.633;157553
4713;15.637;163342
4714;15.640;157984
4715;15.643;151565
4716;15.647;149508
4717;15.650;162617
4718;15.653;148462
4719;15.656;150802
4720;15.660;148870
4721;15.663;150912
4722;15.666;138533
4723;15.670;136569
4724;15.673;136610
4725;15.676;153048
4726;15.680;130148
4727;15.683;139089
4728;15.686;125767
4729;15.689;125657
4730;15.693;129317
4731;15.696;140000
4732;15.699;132976
4733;15.703;121936
4734;15.706;113823
4735;15.709;122756
4736;15.713;121653
4737;15.716;122290
4738;15.719;121700
4739;15.723;117934
4740;15.726;121433
4741;15.729;116412
4742;15.732;129857
4743;15.736;122756
4744;15.739;125734
4745;15.742;124314
4746;15.746;118078
4747;15.749;123468
4748;15.752;112704
4749;15.756;116756
4750;15.759;114557
4751;15.762;105357
4752;15.766;114458
4753;15.769;114611
4754;15.772;112574
4755;15.775;109865
4756;15.779;115200
4757;15.782;104665
4758;15.785;111746
4759;15.789;114894
4760;15.792;118131
4761;15.795;108919
4762;15.799;109473
4763;15.802;115386
4764;15.805;102061
4765;15.808;110539
4766;15.812;109717
4767;15.815;102481
4768;15.818;109882
4769;15.822;104821
4770;15.825;110370
4771;15.828;116691
4772;15.832;105354
4773;15.835;99656
4774;15.838;107998
4775;15.842;95626
4776;15.845;98983
4777;15.848;96222
4778;15.851;96246
4779;15.855;117778
4780;15.858;97901
4781;15.862;109647
4782;15.865;103679
4783;15.868;113350
4784;15.872;102963
4785;15.875;101133
4786;15.878;100832
4787;15.882;113337
4788;15.885;114924
4789;15.888;103500
4790;15.891;120920
4791;15.895;105137
4792;15.898;108078
4793;15.901;102468
4794;15.905;99649
4795;15.908;99747
4796;15.911;109520
4797;15.915;108877
4798;15.918;105750
4799;15.921;103901
4800;15.924;110197
4801;15.928;107339
4802;15.931;112590
4803;15.934;104781
4804;15.938;108404
4805;15.941;113495
4806;15.944;110100
4807;15.948;120970
4808;15.951;128692
4809;15.954;118591
4810;15.958;111175
4811;15.961;125697
4812;15.964;122187
4813;15.967;124484
4814;15.971;130142
4815;15.974;124195
4816;15.977;128063
4817;15.981;124552
4818;15.984;136436
4819;15.987;133406
4820;15.991;139927
4821;15.994;128270
4822;15.997;140533
4823;16.001;135576
4824;16.004;142997
4825;16.007;145489
4826;16.010;138363
4827;16.014;138520
4828;16.017;148780
4829;16.020;149626
4830;16.024;141524
4831;16.027;153146
4832;16.030;144007
4833;16.034;150824
4834;16.037;148155
4835;16.040;142279
4836;16.043;136076
4837;16.047;159815
4838;16.050;138244
4839;16.053;140127
4840;16.057;145631
4841;16.060;144296
4842;16.063;151480
4843;16.067;134573
4844;16.070;145965
4845;16.073;135189
4846;16.077;136996
4847;16.080;140723
4848;16.083;129453
4849;16.086;140230
4850;16.090;132877
4851;16.093;130181
4852;16.096;132287
4853;16.100;127225
4854;16.103;125492
4855;16.106;139955
4856;16.110;125598
4857;16.113;122960
4858;16.117;127959
4859;16.120;112049
4860;16.123;128763
4861;16.126;121519
4862;16.130;115884
4863;16.133;114805
4864;16.136;110306
4865;16.140;118517
4866;16.143;117196
4867;16.146;108382
4868;16.150;109679
4869;16.153;103678
4870;16.156;114700
4871;16.159;101340
4872;16.163;120724
4873;16.166;102596
4874;16.169;112346
4875;16.173;115031
4876;16.176;112436
4877;16.179;117465
4878;16.183;102187
4879;16.186;121428
4880;16.189;108705
4881;16.193;97211
4882;16.196;104248
4883;16.199;102270
4884;16.202;107716
4885;16.206;104930
4886;16.209;106107
4887;16.212;107606
4888;16.216;101358
4889;16.219;96622
4890;16.222;109187
4891;16.226;99659
4892;16.229;98414
4893;16.232;105604
4894;16.236;104550
4895;16.239;100869
4896;16.242;98280
4897;16.245;106314
4898;16.249;99026
4899;16.252;92345
4900;16.255;102853
4901;16.259;104286
4902;16.262;93169
4903;16.265;102585
4904;16.269;107278
4905;16.272;105790
4906;16.275;98517
4907;16.278;101518
4908;16.282;97501
4909;16.285;98257
4910;16.288;100823
4911;16.292;96986
4912;16.295;104085
4913;16.298;90830
4914;16.302;98905
4915;16.305;91882
4916;16.308;98054
4917;16.312;96774
4918;16.315;107550
4919;16.318;98655
4920;16.321;102507
4921;16.325;102157
4922;16.328;96942
4923;16.331;99112
4924;16.335;98197
4925;16.338;100975
4926;16.341;95769
4927;16.345;92731
4928;16.348;109685
4929;16.351;97424
4930;16.355;100039
4931;16.358;95120
4932;16.361;95564
4933;16.365;91684
4934;16.368;89551
4935;16.371;92747
4936;16.375;95178
4937;16.378;102045
4938;16.381;103981
4939;16.385;100425
4940;16.388;95076
4941;16.391;90523
4942;16.395;94987
4943;16.398;90854
4944;16.401;96788
4945;16.404;91410
4946;16.408;104621
4947;16.411;91837
4948;16.414;95495
4949;16.418;89959
4950;16.421;93739
4951;16.424;99201
4952;16.428;100731
4953;16.431;89211
4954;16.434;91533
4955;16.437;91763
4956;16.441;96228
4957;16.444;92425
4958;16.447;90498
4959;16.451;98800
4960;16.454;108471
4961;16.457;104818
4962;16.461;104071
4963;16.464;112239
4964;16.467;99595
4965;16.471;99269
4966;16.474;97985
4967;16.477;97044
4968;16.480;95820
4969;16.484;95524
4970;16.487;96368
4971;16.490;98999
4972;16.494;107972
4973;16.497;99631
4974;16.500;102212
4975;16.504;98742
4976;16.507;99610
4977;16.510;107495
4978;16.513;101064
4979;16.517;113499
4980;16.520;104376
4981;16.523;103429
4982;16.527;108633
4983;16.530;105935
4984;16.533;97275
4985;16.537;99753
4986;16.540;108290
4987;16.543;109290
4988;16.547;101159
4989;16.550;117114
4990;16.553;110967
4991;16.556;113078
4992;16.560;117386
4993;16.563;116891
4994;16.566;113420
4995;16.570;110679
4996;16.573;110431
4997;16.576;116716
4998;16.580;117041
4999;16.583;115877
5000;16.586;112784
5001;16.590;113558
5002;16.593;105455
5003;16.596;115807
5004;16.599;119769
5005;16.603;114562
5006;16.606;105204
5007;16.610;110060
5008;16.613;118243
5009;16.616;123720
5010;16.620;116409
5011;16.623;110860
5012;16.626;110443
5013;16.630;121520
5014;16.633;119150
5015;16.636;118286
5016;16.639;126174
5017;16.643;110847
5018;16.646;114888
5019;16.649;118108
5020;16.653;102381
5021;16.656;116779
5022;16.659;114784
5023;16.663;125050
5024;16.666;112079
5025;16.669;127831
5026;16.672;115079
5027;16.676;116178
5028;16.679;121224
5029;16.682;117091
5030;16.686;119066
5031;16.689;115466
5032;16.692;117936
5033;16.696;114054
5034;16.699;117035
5035;16.702;118238
5036;16.706;113330
5037;16.709;108070
5038;16.712;114197
5039;16.715;109830
5040;16.719;110458
5041;16.722;109867
5042;16.725;106807
5043;16.729;101330
5044;16.732;105555
5045;16.735;100578
5046;16.739;109592
5047;16.742;96369
5048;16.745;106612
5049;16.748;104026
5050;16.752;95188
5051;16.755;97423
5052;16.758;96995
5053;16.762;97416
5054;16.765;93960
5055;16.768;93330
5056;16.772;100579
5057;16.775;90250
5058;16.778;99792
5059;16.782;97303
5060;16.785;91781
5061;16.788;88401
5062;16.791;97621
5063;16.795;89211
5064;16.798;93789
5065;16.801;93114
5066;16.805;95679
5067;16.808;89796
5068;16.811;85733
5069;16.815;86395
5070;16.818;85943
5071;16.821;87900
5072;16.825;91567
5073;16.828;84968
5074;16.831;91799
5075;16.834;86654
5076;16.838;87620
5077;16.841;85663
5078;16.844;91473
5079;16.848;87408
5080;16.851;78801
5081;16.854;86245
5082;16.858;84569
5083;16.861;89390
5084;16.865;85416
5085;16.868;90076
5086;16.871;87540
5087;16.874;94331
5088;16.878;84580
5089;16.881;88778
5090;16.884;90700
5091;16.888;85966
5092;16.891;87434
5093;16.894;96013
5094;16.898;93733
5095;16.901;88462
5096;16.904;95639
5097;16.907;86000
5098;16.911;88211
5099;16.914;88713
5100;16.917;90094
5101;16.921;95580
5102;16.924;91355
5103;16.927;91671
5104;16.931;94208
5105;16.934;95476
5106;16.937;87408
5107;16.941;100141
5108;16.944;93133
5109;16.947;99532
5110;16.950;101234
5111;16.954;101746
5112;16.957;101710
5113;16.960;104750
5114;16.964;99749
5115;16.967;98460
5116;16.970;97246
5117;16.974;105386
5118;16.977;106347
5119;16.980;121849
5120;16.984;121814
5121;16.987;126972
5122;16.990;121437
5123;16.993;129949
5124;16.997;127631
5125;17.000;119750
5126;17.003;132313
5127;17.007;122909
5128;17.010;131404
5129;17.013;142357
5130;17.017;130881
5131;17.020;139396
5132;17.023;158103
5133;17.026;157290
5134;17.030;154155
5135;17.033;155290
5136;17.036;159552
5137;17.040;157759
5138;17.043;166112
5139;17.046;164106
5140;17.050;165660
5141;17.053;162656
5142;17.056;163413
5143;17.060;175336
5144;17.063;177611
5145;17.066;179944
5146;17.069;170716
5147;17.073;180774
5148;17.076;175913
5149;17.079;170900
5150;17.083;166777
5151;17.086;167576
5152;17.089;178573
5153;17.093;166118
5154;17.096;170808
5155;17.099;173444
5156;17.102;178300
5157;17.106;169600
5158;17.109;175814
5159;17.113;159474
5160;17.116;148302
5161;17.119;160574
5162;17.123;148496
5163;17.126;152294
5164;17.129;151439
5165;17.133;140744
5166;17.136;140570
5167;17.139;156605
5168;17.142;145744
5169;17.146;131563
5170;17.149;131614
5171;17.152;136153
5172;17.156;127045
5173;17.159;126599
5174;17.162;123250
5175;17.166;124764
5176;17.169;109620
5177;17.172;118151
5178;17.176;106022
5179;17.179;117555
5180;17.182;114138
5181;17.185;111439
5182;17.189;101691
5183;17.192;106356
5184;17.195;107725
5185;17.199;101046
5186;17.202;106223
5187;17.205;105576
5188;17.209;102011
5189;17.212;103694
5190;17.215;97955
5191;17.219;104582
5192;17.222;92819
5193;17.225;97312
5194;17.228;107969
5195;17.232;92107
5196;17.235;95535
5197;17.238;92502
5198;17.242;93128
5199;17.245;98542
5200;17.248;97349
5201;17.252;90791
5202;17.255;89952
5203;17.258;94072
5204;17.261;95979
5205;17.265;94905
5206;17.268;94947
5207;17.271;95765
5208;17.275;89337
5209;17.278;96532
5210;17.281;96419
5211;17.285;99733
5212;17.288;95623
5213;17.291;98601
5214;17.295;89589
5215;17.298;97089
5216;17.301;107197
5217;17.304;91003
5218;17.308;99810
5219;17.311;94053
5220;17.314;91143
5221;17.318;101248
5222;17.321;106210
5223;17.324;94564
5224;17.328;95371
5225;17.331;102839
5226;17.334;100590
5227;17.337;105687
5228;17.341;105016
5229;17.344;103324
5230;17.347;104139
5231;17.351;99090
5232;17.354;98502
5233;17.358;99758
5234;17.361;102506
5235;17.364;97310
5236;17.368;100816
5237;17.371;96012
5238;17.374;94214
5239;17.377;113630
5240;17.381;107340
5241;17.384;108358
5242;17.387;110592
5243;17.391;103484
5244;17.394;114437
5245;17.397;105853
5246;17.401;115675
5247;17.404;111400
5248;17.407;98290
5249;17.411;109203
5250;17.414;109761
5251;17.417;103025
5252;17.420;108034
5253;17.424;106712
5254;17.427;114333
5255;17.430;112055
5256;17.434;103886
5257;17.437;109498
5258;17.440;103192
5259;17.444;105389
5260;17.447;100092
5261;17.450;103423
5262;17.453;103379
5263;17.457;96695
5264;17.460;96551
5265;17.463;104642
5266;17.467;96118
5267;17.470;103012
5268;17.473;99670
5269;17.477;102170
5270;17.480;96381
5271;17.483;95137
5272;17.487;103403
5273;17.490;99356
5274;17.493;99034
5275;17.496;97886
5276;17.500;96933
5277;17.503;101064
5278;17.506;102617
5279;17.510;90016
5280;17.513;100984
5281;17.516;96833
5282;17.520;94518
5283;17.523;94151
5284;17.526;101961
5285;17.530;95970
5286;17.533;88599
5287;17.536;96833
5288;17.539;102404
5289;17.543;104330
5290;17.546;89969
5291;17.549;105666
5292;17.553;103335
5293;17.556;97579
5294;17.559;107757
5295;17.563;105626
5296;17.566;105477
5297;17.569;105731
5298;17.573;104185
5299;17.576;102763
5300;17.579;117131
5301;17.582;106464
5302;17.586;107197
5303;17.589;107702
5304;17.592;107706
5305;17.596;98992
5306;17.599;108341
5307;17.602;113645
5308;17.606;110967
5309;17.609;110918
5310;17.612;119558
5311;17.616;104472
5312;17.619;110640
5313;17.622;111678
5314;17.626;115558
5315;17.629;110516
5316;17.632;116046
5317;17.636;110357
5318;17.639;113546
5319;17.642;116508
5320;17.646;115168
5321;17.649;110137
5322;17.652;109632
5323;17.655;115516
5324;17.659;118978
5325;17.662;109273
5326;17.665;112758
5327;17.669;110450
5328;17.672;110404
5329;17.675;113090
5330;17.679;114468
5331;17.682;107814
5332;17.685;105655
5333;17.689;103912
5334;17.692;105876
5335;17.695;103723
5336;17.698;112252
5337;17.702;105298
5338;17.705;103912
5339;17.708;97233
5340;17.712;102535
5341;17.715;108972
5342;17.718;90610
5343;17.722;89516
5344;17.725;93869
5345;17.728;103008
5346;17.731;90168
5347;17.735;97702
5348;17.738;98388
5349;17.741;103783
5350;17.745;102988
5351;17.748;102428
5352;17.751;86542
5353;17.755;98305
5354;17.758;99403
5355;17.761;97262
5356;17.765;89244
5357;17.768;93690
5358;17.771;92411
5359;17.774;92771
5360;17.778;99221
5361;17.781;105044
5362;17.784;92160
5363;17.788;98297
5364;17.791;88015
5365;17.794;89231
5366;17.798;102561
5367;17.801;94980
5368;17.804;93486
5369;17.808;83399
5370;17.811;91691
5371;17.814;91719
5372;17.817;89343
5373;17.821;82395
5374;17.824;96258
5375;17.827;92555
5376;17.831;96832
5377;17.834;95659
5378;17.837;87415
5379;17.841;87675
5380;17.844;92578
5381;17.847;88568
5382;17.850;86767
5383;17.854;87036
5384;17.857;95297
5385;17.861;92878
5386;17.864;91147
5387;17.867;91843
5388;17.871;92822
5389;17.874;91380
5390;17.877;82760
5391;17.881;88683
5392;17.884;88523
5393;17.887;87974
5394;17.890;90165
5395;17.894;97360
5396;17.897;86692
5397;17.900;88764
5398;17.904;94627
5399;17.907;87203
5400;17.910;99886
5401;17.914;88912
5402;17.917;90338
5403;17.920;101303
5404;17.924;95166
5405;17.927;106333
5406;17.930;107755
5407;17.933;106130
5408;17.937;103273
5409;17.940;104782
5410;17.943;92918
5411;17.947;107038
5412;17.950;111050
5413;17.953;96635
5414;17.957;114083
5415;17.960;116929
5416;17.963;109618
5417;17.966;122917
5418;17.970;114970
5419;17.973;114351
5420;17.976;108414
5421;17.980;121874
5422;17.983;117806
5423;17.986;117472
5424;17.990;113035
5425;17.993;113319
5426;17.996;123348
5427;18.000;129731
5428;18.003;129696
5429;18.006;121326
5430;18.009;134437
5431;18.013;117950
5432;18.016;127441
5433;18.019;127727
5434;18.023;125412
5435;18.026;128130
5436;18.029;113281
5437;18.033;131853
5438;18.036;123942
5439;18.039;125055
5440;18.043;121333
5441;18.046;122871
5442;18.049;117173
5443;18.052;120686
5444;18.056;115843
5445;18.059;114234
5446;18.062;109725
5447;18.066;118509
5448;18.069;114570
5449;18.072;120673
5450;18.076;111128
5451;18.079;111028
5452;18.082;104801
5453;18.085;102639
5454;18.089;116817
5455;18.092;100975
5456;18.095;109677
5457;18.099;109810
5458;18.102;99273
5459;18.105;97935
5460;18.109;97842
5461;18.112;97276
5462;18.116;107822
5463;18.119;94737
5464;18.122;93434
5465;18.125;92550
5466;18.129;101109
5467;18.132;90763
5468;18.135;92367
5469;18.139;99482
5470;18.142;93386
5471;18.145;87208
5472;18.149;84973
5473;18.152;86055
5474;18.155;97234
5475;18.159;92498
5476;18.162;102280
5477;18.165;100606
5478;18.168;100870
5479;18.172;94515
5480;18.175;104009
5481;18.178;104856
5482;18.182;103190
5483;18.185;101808
5484;18.188;94595
5485;18.192;101552
5486;18.195;110658
5487;18.198;111213
5488;18.201;108627
5489;18.205;111760
5490;18.208;120970
5491;18.211;110575
5492;18.215;120202
5493;18.218;112195
5494;18.221;108561
5495;18.225;113216
5496;18.228;120107
5497;18.231;131916
5498;18.235;133876
5499;18.238;133607
5500;18.241;135355
5501;18.244;138749
5502;18.248;146625
5503;18.251;150614
5504;18.254;153171
5505;18.258;152687
5506;18.261;167448
5507;18.264;165450
5508;18.268;166329
5509;18.271;174917
5510;18.274;174612
5511;18.278;188884
5512;18.281;188328
5513;18.284;184645
5514;18.287;196267
5515;18.291;202156
5516;18.294;202062
5517;18.297;195535
5518;18.301;215138
5519;18.304;219851
5520;18.307;226059
5521;18.311;220899
5522;18.314;232581
5523;18.317;225258
5524;18.320;224570
5525;18.324;236737
5526;18.327;226390
5527;18.330;226334
5528;18.334;230104
5529;18.337;234889
5530;18.340;229519
5531;18.344;235870
5532;18.347;239491
5533;18.350;228997
5534;18.354;222918
5535;18.357;225758
5536;18.360;202770
5537;18.364;220434
5538;18.367;227437
5539;18.370;218763
5540;18.374;212809
5541;18.377;195563
5542;18.380;207459
5543;18.384;194844
5544;18.387;189195
5545;18.390;186931
5546;18.394;173749
5547;18.397;187122
5548;18.400;179855
5549;18.403;174552
5550;18.407;169676
5551;18.410;166789
5552;18.413;148449
5553;18.417;153304
5554;18.420;144906
5555;18.423;134304
5556;18.427;136285
5557;18.430;141721
5558;18.433;128534
5559;18.437;128308
5560;18.440;121358
5561;18.443;120422
5562;18.446;121846
5563;18.450;118275
5564;18.453;111033
5565;18.456;114891
5566;18.460;105918
5567;18.463;107525
5568;18.466;103900
5569;18.470;103224
5570;18.473;101556
5571;18.476;93147
5572;18.479;94209
5573;18.483;88982
5574;18.486;95608
5575;18.489;98205
5576;18.493;90900
5577;18.496;98025
5578;18.499;91174
5579;18.503;84446
5580;18.506;84598
5581;18.509;90429
5582;18.513;93354
5583;18.516;100603
5584;18.519;95475
5585;18.522;89626
5586;18.526;99438
5587;18.529;89757
5588;18.532;91653
5589;18.536;82857
5590;18.539;86701
5591;18.542;88658
5592;18.546;93220
5593;18.549;84460
5594;18.552;88457
5595;18.555;90432
5596;18.559;89713
5597;18.562;84475
5598;18.565;89508
5599;18.569;85985
5600;18.572;85013
5601;18.575;86621
5602;18.579;79218
5603;18.582;85936
5604;18.585;86553
5605;18.589;92796
5606;18.592;85710
5607;18.595;88890
5608;18.598;95596
5609;18.602;90740
5610;18.605;88985
5611;18.609;87495
5612;18.612;94020
5613;18.615;87900
5614;18.619;92994
5615;18.622;94218
5616;18.625;92313
5617;18.629;91094
5618;18.632;88036
5619;18.635;94520
5620;18.638;91342
5621;18.642;83909
5622;18.645;92317
5623;18.648;95803
5624;18.652;92618
5625;18.655;87513
5626;18.658;95766
5627;18.662;98638
5628;18.665;100483
5629;18.668;95953
5630;18.672;92629
5631;18.675;94646
5632;18.678;91454
5633;18.681;100002
5634;18.685;90319
5635;18.688;100306
5636;18.691;97312
5637;18.695;91330
5638;18.698;94428
5639;18.701;99115
5640;18.705;97628
5641;18.708;102953
5642;18.711;103500
5643;18.714;97621
5644;18.718;97240
5645;18.721;108894
5646;18.724;95198
5647;18.728;104927
5648;18.731;96217
5649;18.734;107294
5650;18.738;100554
5651;18.741;109319
5652;18.744;96067
5653;18.748;102841
5654;18.751;95699
5655;18.754;97683
5656;18.757;104499
5657;18.761;96826
5658;18.764;101684
5659;18.767;98611
5660;18.771;103335
5661;18.774;103543
5662;18.777;97674
5663;18.781;95136
5664;18.784;100639
5665;18.787;97357
5666;18.790;96815
5667;18.794;99180
5668;18.797;99672
5669;18.800;89399
5670;18.804;92511
5671;18.807;97237
5672;18.810;94297
5673;18.814;89491
5674;18.817;84707
5675;18.820;96202
5676;18.824;85955
5677;18.827;93961
5678;18.830;91559
5679;18.833;85844
5680;18.837;87861
5681;18.840;75523
5682;18.843;87659
5683;18.847;81179
5684;18.850;90363
5685;18.853;82243
5686;18.857;77354
5687;18.860;90820
5688;18.864;82489
5689;18.867;78648
5690;18.870;88917
5691;18.873;80045
5692;18.877;89088
5693;18.880;90544
5694;18.883;88601
5695;18.887;79403
5696;18.890;86098
5697;18.893;87067
5698;18.897;79585
5699;18.900;83216
5700;18.903;94000
5701;18.907;86586
5702;18.910;91964
5703;18.913;90475
5704;18.916;90027
5705;18.920;97961
5706;18.923;89353
5707;18.926;81401
5708;18.930;86485
5709;18.933;93005
5710;18.936;82917
5711;18.940;87418
5712;18.943;88747
5713;18.946;86701
5714;18.949;85771
5715;18.953;84598
5716;18.956;82714
5717;18.959;86173
5718;18.963;83306
5719;18.966;87426
5720;18.969;83238
5721;18.973;91323
5722;18.976;88300
5723;18.979;87935
5724;18.983;80761
5725;18.986;87373
5726;18.989;82358
5727;18.992;81094
5728;18.996;88668
5729;18.999;79225
5730;19.002;84669
5731;19.006;87719
5732;19.009;93036
5733;19.012;85596
5734;19.016;89215
5735;19.019;84402
5736;19.022;91736
5737;19.026;92835
5738;19.029;90464
5739;19.032;81824
5740;19.035;82183
5741;19.039;89519
5742;19.042;92832
5743;19.045;92932
5744;19.049;90639
5745;19.052;91673
5746;19.055;88991
5747;19.059;90400
5748;19.062;89581
5749;19.065;93495
5750;19.068;102439
5751;19.072;92394
5752;19.075;94361
5753;19.078;95415
5754;19.082;96281
5755;19.085;97722
5756;19.088;98726
5757;19.092;105153
5758;19.095;96745
5759;19.098;99851
5760;19.102;102351
5761;19.105;105250
5762;19.108;106804
5763;19.112;110791
5764;19.115;107796
5765;19.118;102325
5766;19.122;100104
5767;19.125;113153
5768;19.128;121351
5769;19.132;121415
5770;19.135;117555
5771;19.138;119233
5772;19.142;120590
5773;19.145;120032
5774;19.148;117104
5775;19.151;124560
5776;19.155;132056
5777;19.158;122988
5778;19.161;131366
5779;19.165;133859
5780;19.168;135946
5781;19.171;125790
5782;19.175;135350
5783;19.178;126899
5784;19.181;133065
5785;19.184;124231
5786;19.188;137072
5787;19.191;136108
5788;19.194;128681
5789;19.198;138364
5790;19.201;137033
5791;19.204;131021
5792;19.208;140682
5793;19.211;135057
5794;19.214;148980
5795;19.218;129897
5796;19.221;127743
5797;19.224;120624
5798;19.227;127903
5799;19.231;130009
5800;19.234;125230
5801;19.237;131862
5802;19.241;127357
5803;19.244;122933
5804;19.247;120291
5805;19.251;114101
5806;19.254;121362
5807;19.257;117166
5808;19.261;115923
5809;19.264;108663
5810;19.267;112431
5811;19.270;101953
5812;19.274;112006
5813;19.277;114347
5814;19.280;106789
5815;19.284;97720
5816;19.287;104481
5817;19.290;103147
5818;19.294;104218
5819;19.297;104940
5820;19.300;94532
5821;19.303;97571
5822;19.307;101861
5823;19.310;94189
5824;19.313;90677
5825;19.317;94969
5826;19.320;85655
5827;19.323;91531
5828;19.327;90984
5829;19.330;90754
5830;19.333;94962
5831;19.337;87794
5832;19.340;91979
5833;19.343;85042
5834;19.346;83301
5835;19.350;87884
5836;19.353;92942
5837;19.356;92916
5838;19.360;87218
5839;19.363;89076
5840;19.367;85343
5841;19.370;86731
5842;19.373;92217
5843;19.377;90405
5844;19.380;80406
5845;19.383;92489
5846;19.386;88873
5847;19.390;86021
5848;19.393;86939
5849;19.396;91039
5850;19.400;92264
5851;19.403;86220
5852;19.406;96453
5853;19.410;91702
5854;19.413;90584
5855;19.416;98681
5856;19.419;93467
5857;19.423;99277
5858;19.426;95977
5859;19.429;95063
5860;19.433;101541
5861;19.436;102446
5862;19.439;104991
5863;19.443;98887
5864;19.446;101024
5865;19.449;94487
5866;19.453;102170
5867;19.456;105173
5868;19.459;104204
5869;19.462;100290
5870;19.466;100795
5871;19.469;103356
5872;19.472;111830
5873;19.476;97745
5874;19.479;113104
5875;19.482;110169
5876;19.486;98739
5877;19.489;111466
5878;19.492;118307
5879;19.496;106708
5880;19.499;113128
5881;19.502;100156
5882;19.505;105126
5883;19.509;106268
5884;19.512;108995
5885;19.515;107032
5886;19.519;104765
5887;19.522;107846
5888;19.525;112406
5889;19.529;108093
5890;19.532;105490
5891;19.535;111322
5892;19.538;103951
5893;19.542;102166
5894;19.545;97583
5895;19.548;100159
5896;19.552;98966
5897;19.555;102929
5898;19.558;101396
5899;19.562;102213
5900;19.565;101597
5901;19.568;93810
5902;19.572;102106
5903;19.575;91636
5904;19.578;95778
5905;19.581;97907
5906;19.585;91487
5907;19.588;105606
5908;19.591;100001
5909;19.595;91026
5910;19.598;92336
5911;19.601;91344
5912;19.605;93157
5913;19.608;96657
5914;19.612;96445
5915;19.615;86537
5916;19.618;94267
5917;19.621;79487
5918;19.625;83566
5919;19.628;79190
5920;19.631;84720
5921;19.635;82387
5922;19.638;86041
5923;19.641;88273
5924;19.645;92389
5925;19.648;91152
5926;19.651;88236
5927;19.655;88455
5928;19.658;80628
5929;19.661;84588
5930;19.664;100742
5931;19.668;85892
5932;19.671;80722
5933;19.674;88703
5934;19.678;89678
5935;19.681;84962
5936;19.684;81934
5937;19.688;84483
5938;19.691;75177
5939;19.694;84052
5940;19.697;86514
5941;19.701;76634
5942;19.704;91292
5943;19.707;81122
5944;19.711;83522
5945;19.714;89590
5946;19.717;90553
5947;19.721;80972
5948;19.724;86623
5949;19.727;93401
5950;19.731;89521
5951;19.734;84967
5952;19.737;91413
5953;19.740;83021
5954;19.744;80230
5955;19.747;84110
5956;19.750;84698
5957;19.754;87209
5958;19.757;81825
5959;19.760;87509
5960;19.764;81516
5961;19.767;82895
5962;19.770;82284
5963;19.773;89513
5964;19.777;82496
5965;19.780;84212
5966;19.783;79929
5967;19.787;88808
5968;19.790;85117
5969;19.793;79988
5970;19.797;78444
5971;19.800;89182
5972;19.803;86677
5973;19.807;79025
5974;19.810;84397
5975;19.813;84177
5976;19.816;88669
5977;19.820;79024
5978;19.823;81102
5979;19.826;88166
5980;19.830;85334
5981;19.833;78149
5982;19.836;88866
5983;19.840;84547
5984;19.843;78765
5985;19.846;89367
5986;19.850;83308
5987;19.853;93140
5988;19.856;89436
5989;19.860;92548
5990;19.863;94637
5991;19.866;86077
5992;19.870;87082
5993;19.873;89937
5994;19.876;87894
5995;19.880;77305
5996;19.883;87918
5997;19.886;88432
5998;19.890;80835
5999;19.893;88821
6000;19.896;85370
6001;19.899;83073
6002;19.903;89889
6003;19.906;86426
6004;19.909;80978
6005;19.913;91737
6006;19.916;78099
6007;19.919;89425
6008;19.923;88015
6009;19.926;86387
6010;19.929;89039
6011;19.932;84727
6012;19.936;84752
6013;19.939;83412
6014;19.942;83869
6015;19.946;80848
6016;19.949;84343
6017;19.952;86460
6018;19.956;78319
6019;19.959;80291
6020;19.962;89202
6021;19.966;86710
6022;19.969;82589
6023;19.972;86742
6024;19.975;86386
6025;19.979;83124
6026;19.982;87118
6027;19.985;81140
6028;19.989;85543
6029;19.992;87086
6030;19.995;81484
6031;19.999;79642
6032;20.002;80599
6033;20.005;88439
6034;20.008;82824
6035;20.012;86122
6036;20.015;77560
6037;20.018;86268
6038;20.022;87222
6039;20.025;85327
6040;20.028;82290
6041;20.032;88173
6042;20.035;91250
6043;20.038;87582
6044;20.042;76658
6045;20.045;84246
6046;20.048;78846
6047;20.051;87940
6048;20.055;88846
6049;20.058;83056
6050;20.061;84535
6051;20.065;84569
6052;20.068;83642
6053;20.071;88194
6054;20.075;76809
6055;20.078;77594
6056;20.081;87116
6057;20.085;80963
6058;20.088;79356
6059;20.091;84713
6060;20.094;86223
6061;20.098;86450
6062;20.101;77458
6063;20.104;76239
6064;20.108;91442
6065;20.111;87117
6066;20.115;83934
6067;20.118;84364
6068;20.121;90413
6069;20.125;84573
6070;20.128;88212
6071;20.131;86698
6072;20.134;84241
6073;20.138;85444
6074;20.141;86002
6075;20.144;81631
6076;20.148;77671
6077;20.151;79639
6078;20.154;82792
6079;20.158;80472
6080;20.161;79659
6081;20.164;86202
6082;20.167;87568
6083;20.171;76519
6084;20.174;78958
6085;20.177;91170
6086;20.181;88109
6087;20.184;79003
6088;20.187;88364
6089;20.191;82786
6090;20.194;79208
6091;20.197;79665
6092;20.201;76303
6093;20.204;88836
6094;20.207;85660
6095;20.210;83912
6096;20.214;80837
6097;20.217;77755
6098;20.220;81842
6099;20.224;84041
6100;20.227;84506
6101;20.230;81023
6102;20.234;88606
6103;20.237;89609
6104;20.240;79855
6105;20.244;86922
6106;20.247;83872
6107;20.250;79740
6108;20.253;85587
6109;20.257;87665
6110;20.260;82073
6111;20.263;85720
6112;20.267;87184
6113;20.270;78897
6114;20.273;81328
6115;20.277;90170
6116;20.280;82086
6117;20.283;83118
6118;20.286;90515
6119;20.290;83159
6120;20.293;82050
6121;20.296;91450
6122;20.300;81262
6123;20.303;82550
6124;20.306;85022
6125;20.310;82577
6126;20.313;94887
6127;20.316;87908
6128;20.320;91547
6129;20.323;93277
6130;20.326;87240
6131;20.329;104246
6132;20.333;92672
6133;20.336;97279
6134;20.339;83307
6135;20.343;96994
6136;20.346;96830
6137;20.349;93797
6138;20.353;101844
6139;20.356;89621
6140;20.360;93298
6141;20.363;94090
6142;20.366;91920
6143;20.369;102670
6144;20.373;102439
6145;20.376;90869
6146;20.379;100593
6147;20.383;97303
6148;20.386;100498
6149;20.389;101021
6150;20.393;102252
6151;20.396;94392
6152;20.399;97630
6153;20.402;96874
6154;20.406;105363
6155;20.409;99909
6156;20.412;106713
6157;20.416;93063
6158;20.419;105032
6159;20.422;90963
6160;20.426;99641
6161;20.429;90106
6162;20.432;96357
6163;20.436;88507
6164;20.439;101959
6165;20.442;103017
6166;20.445;99747
6167;20.449;89529
6168;20.452;99034
6169;20.455;95535
6170;20.459;96967
6171;20.462;88563
6172;20.465;88990
6173;20.469;99599
6174;20.472;93304
6175;20.475;94427
6176;20.479;89387
6177;20.482;92372
6178;20.485;91302
6179;20.488;90914
6180;20.492;91652
6181;20.495;77768
6182;20.498;87431
6183;20.502;94317
6184;20.505;77484
6185;20.508;93875
6186;20.512;90759
6187;20.515;94379
6188;20.518;88429
6189;20.521;89722
6190;20.525;90629
6191;20.528;86533
6192;20.531;87770
6193;20.535;86336
6194;20.538;84386
6195;20.541;86730
6196;20.545;93293
6197;20.548;93611
6198;20.551;96424
6199;20.555;89080
6200;20.558;94165
6201;20.561;93374
6202;20.564;90452
6203;20.568;94218
6204;20.571;92686
6205;20.574;90694
6206;20.578;89379
6207;20.581;86479
6208;20.584;86477
6209;20.588;92625
6210;20.591;98113
6211;20.594;100940
6212;20.597;96346
6213;20.601;92494
6214;20.604;91070
6215;20.608;90554
6216;20.611;93256
6217;20.614;90293
6218;20.618;91580
6219;20.621;95275
6220;20.624;93847
6221;20.628;91200
6222;20.631;90766
6223;20.634;97067
6224;20.637;97923
6225;20.641;90738
6226;20.644;89203
6227;20.647;99556
6228;20.651;88828
6229;20.654;99186
6230;20.657;102296
6231;20.661;95938
6232;20.664;93453
6233;20.667;83900
6234;20.671;90037
6235;20.674;95306
6236;20.677;82973
6237;20.680;86595
6238;20.684;93390
6239;20.687;92739
6240;20.690;89219
6241;20.694;91049
6242;20.697;82298
6243;20.700;94179
6244;20.704;94585
6245;20.707;92316
6246;20.710;83965
6247;20.714;85333
6248;20.717;85054
6249;20.720;98634
6250;20.723;94174
6251;20.727;91568
6252;20.730;88833
6253;20.733;88812
6254;20.737;100456
6255;20.740;85086
6256;20.743;85459
6257;20.747;86013
6258;20.750;91835
6259;20.753;87769
6260;20.756;88967
6261;20.760;95087
6262;20.763;89759
6263;20.766;91751
6264;20.770;94873
6265;20.773;93611
6266;20.776;87350
6267;20.780;102940
6268;20.783;89829
6269;20.786;93978
6270;20.790;87593
6271;20.793;90284
6272;20.796;77513
6273;20.799;90954
6274;20.803;94304
6275;20.806;84788
6276;20.809;84874
6277;20.813;90248
6278;20.816;87604
6279;20.819;91093
6280;20.823;90712
6281;20.826;86086
6282;20.829;91179
6283;20.833;82046
6284;20.836;91056
6285;20.839;83556
6286;20.842;82172
6287;20.846;87863
6288;20.849;83659
6289;20.852;85771
6290;20.856;80039
6291;20.859;85567
6292;20.863;93593
6293;20.866;95105
6294;20.869;86585
6295;20.873;79785
6296;20.876;86377
6297;20.879;80705
6298;20.882;89073
6299;20.886;82295
6300;20.889;94124
6301;20.892;90250
6302;20.896;86587
6303;20.899;84428
6304;20.902;90690
6305;20.906;88060
6306;20.909;83848
6307;20.912;87057
6308;20.915;89933
6309;20.919;79898
6310;20.922;85916
6311;20.925;84273
6312;20.929;83477
6313;20.932;73401
6314;20.935;88147
6315;20.939;77071
6316;20.942;87653
6317;20.945;89005
6318;20.949;87353
6319;20.952;90379
6320;20.955;95252
6321;20.958;85675
6322;20.962;79521
6323;20.965;89642
6324;20.968;74343
6325;20.972;81805
6326;20.975;87860
6327;20.978;80859
6328;20.982;86675
6329;20.985;83187
6330;20.988;83400
6331;20.991;80770
6332;20.995;82446
6333;20.998;84550
6334;21.001;81861
6335;21.005;87965
6336;21.008;80615
6337;21.011;87018
6338;21.015;83253
6339;21.018;87862
6340;21.021;82486
6341;21.025;79541
6342;21.028;90418
6343;21.031;84022
6344;21.034;89595
6345;21.038;87293
6346;21.041;83677
6347;21.044;81379
6348;21.048;82188
6349;21.051;89718
6350;21.054;85229
6351;21.058;84798
6352;21.061;87179
6353;21.064;88689
6354;21.068;86474
6355;21.071;87127
6356;21.074;95346
6357;21.077;83331
6358;21.081;87679
6359;21.084;86313
6360;21.087;88492
6361;21.091;101678
6362;21.094;89471
6363;21.097;90241
6364;21.101;95967
6365;21.104;100782
6366;21.108;94015
6367;21.111;96882
6368;21.114;91645
6369;21.117;90561
6370;21.121;91883
6371;21.124;92872
6372;21.127;91130
6373;21.131;93137
6374;21.134;94730
6375;21.137;87531
6376;21.141;93347
6377;21.144;86475
6378;21.147;94274
6379;21.150;103962
6380;21.154;102207
6381;21.157;98399
6382;21.160;100443
6383;21.164;93797
6384;21.167;101010
6385;21.170;100354
6386;21.174;99426
6387;21.177;94793
6388;21.180;96596
6389;21.184;105020
6390;21.187;92003
6391;21.190;93536
6392;21.193;103099
6393;21.197;98457
6394;21.200;103161
6395;21.203;98646
6396;21.207;100939
6397;21.210;105512
6398;21.213;92559
6399;21.217;104368
6400;21.220;98130
6401;21.223;100337
6402;21.226;106862
6403;21.230;104520
6404;21.233;98781
6405;21.236;94016
6406;21.240;99650
6407;21.243;97057
6408;21.246;97276
6409;21.250;97587
6410;21.253;93369
6411;21.256;92840
6412;21.260;98967
6413;21.263;96956
6414;21.266;91853
6415;21.269;93235
6416;21.273;93853
6417;21.276;96813
6418;21.279;97375
6419;21.283;97450
6420;21.286;91165
6421;21.289;87134
6422;21.293;92184
6423;21.296;85091
6424;21.299;95338
6425;21.303;96943
6426;21.306;85187
6427;21.309;100575
6428;21.312;83429
6429;21.316;95961
6430;21.319;80275
6431;21.322;92694
6432;21.326;80437
6433;21.329;99822
6434;21.332;86979
6435;21.336;93151
6436;21.339;85575
6437;21.342;94544
6438;21.345;91567
6439;21.349;83838
6440;21.352;89188
6441;21.355;82762
6442;21.359;87119
6443;21.362;94601
6444;21.366;84938
6445;21.369;83762
6446;21.372;90439
6447;21.376;90201
6448;21.379;94063
6449;21.382;84819
6450;21.385;84054
6451;21.389;87111
6452;21.392;87918
6453;21.395;85329
6454;21.399;82407
6455;21.402;84096
6456;21.405;85317
6457;21.409;84349
6458;21.412;82357
6459;21.415;86255
6460;21.419;83327
6461;21.422;82048
6462;21.425;78888
6463;21.428;90500
6464;21.432;82749
6465;21.435;78371
6466;21.438;85000
6467;21.442;84736
6468;21.445;83677
6469;21.448;84522
6470;21.452;83393
6471;21.455;96185
6472;21.458;89716
6473;21.462;87298
6474;21.465;85445
6475;21.468;79117
6476;21.471;91350
6477;21.475;93320
6478;21.478;88318
6479;21.481;86873
6480;21.485;84560
6481;21.488;75794
6482;21.491;90399
6483;21.495;82550
6484;21.498;87980
6485;21.501;87678
6486;21.504;80095
6487;21.508;87765
6488;21.511;89768
6489;21.514;82750
6490;21.518;79298
6491;21.521;87126
6492;21.524;81485
6493;21.528;86073
6494;21.531;86142
6495;21.534;82439
6496;21.538;88661
6497;21.541;82443
6498;21.544;84425
6499;21.547;90178
6500;21.551;86371
6501;21.554;88002
6502;21.557;84666
6503;21.561;86511
6504;21.564;82483
6505;21.567;89693
6506;21.571;84960
6507;21.574;86641
6508;21.577;87914
6509;21.580;86736
6510;21.584;91397
6511;21.587;85194
6512;21.590;88410
6513;21.594;90160
6514;21.597;89035
6515;21.600;81919
6516;21.604;81587
6517;21.607;81448
6518;21.611;87629
6519;21.614;82477
6520;21.617;91318
6521;21.620;84943
6522;21.624;81376
6523;21.627;82406
6524;21.630;87827
6525;21.634;87437
6526;21.637;79278
6527;21.640;76332
6528;21.644;84512
6529;21.647;76114
6530;21.650;78964
6531;21.654;81722
6532;21.657;84672
6533;21.660;87340
6534;21.663;91021
6535;21.667;88581
6536;21.670;82187
6537;21.673;92120
6538;21.677;80570
6539;21.680;83034
6540;21.683;87510
6541;21.687;86641
6542;21.690;80983
6543;21.693;81036
6544;21.697;81367
6545;21.700;87588
6546;21.703;83182
6547;21.707;86894
6548;21.710;81845
6549;21.713;85303
6550;21.716;86665
6551;21.720;83664
6552;21.723;83730
6553;21.726;86065
6554;21.730;81226
6555;21.733;84510
6556;21.736;77934
6557;21.740;84513
6558;21.743;84572
6559;21.746;87810
6560;21.749;88514
6561;21.753;86384
6562;21.756;83091
6563;21.759;82634
6564;21.763;90834
6565;21.766;82762
6566;21.769;85934
6567;21.773;87318
6568;21.776;78382
6569;21.779;86761
6570;21.783;93551
6571;21.786;81482
6572;21.789;97363
6573;21.792;88188
6574;21.796;84705
6575;21.799;82122
6576;21.802;82555
6577;21.806;86638
6578;21.809;90137
6579;21.812;88255
6580;21.816;83626
6581;21.819;84628
6582;21.822;93494
6583;21.825;85274
6584;21.829;85079
6585;21.832;90014
6586;21.835;84984
6587;21.839;92320
6588;21.842;90181
6589;21.845;83222
6590;21.849;77776
6591;21.852;85211
6592;21.855;85314
6593;21.859;85138
6594;21.862;84357
6595;21.865;79627
6596;21.869;79654
6597;21.872;83538
6598;21.875;82364
6599;21.879;84889
6600;21.882;85373
6601;21.885;79672
6602;21.889;84387
6603;21.892;76703
6604;21.895;85730
6605;21.899;83426
6606;21.902;82525
6607;21.905;82477
6608;21.908;78711
6609;21.912;78702
6610;21.915;91722
6611;21.918;75564
6612;21.922;81357
6613;21.925;85144
6614;21.928;94040
6615;21.932;84450
6616;21.935;89266
6617;21.938;83553
6618;21.942;83754
6619;21.945;78990
6620;21.948;84384
6621;21.951;86819
6622;21.955;82657
6623;21.958;90359
6624;21.961;86093
6625;21.965;79685
6626;21.968;95771
6627;21.971;97658
6628;21.975;75672
6629;21.978;86987
6630;21.981;82061
6631;21.984;82003
6632;21.988;77465
6633;21.991;91872
6634;21.994;78308
6635;21.998;88491
6636;22.001;88034
6637;22.004;83033
6638;22.008;81907
6639;22.011;90155
6640;22.014;96525
6641;22.018;90367
6642;22.021;88638
6643;22.024;79573
6644;22.027;86188
6645;22.031;93541
6646;22.034;84964
6647;22.037;91793
6648;22.041;86956
6649;22.044;80783
6650;22.047;82242
6651;22.051;83885
6652;22.054;88246
6653;22.057;87520
6654;22.061;91933
6655;22.064;86630
6656;22.067;85629
6657;22.070;87572
6658;22.074;90210
6659;22.077;94247
6660;22.080;79851
6661;22.084;86854
6662;22.087;79924
6663;22.090;90767
6664;22.094;81473
6665;22.097;83258
6666;22.100;83446
6667;22.103;89568
6668;22.107;91907
6669;22.110;90226
6670;22.114;81482
6671;22.117;87086
6672;22.120;89503
6673;22.124;80704
6674;22.127;77285
6675;22.130;76368
6676;22.134;81742
6677;22.137;80082
6678;22.140;81733
6679;22.143;81927
6680;22.147;81100
6681;22.150;86807
6682;22.153;90061
6683;22.157;86156
6684;22.160;87307
6685;22.163;93415
6686;22.167;78269
6687;22.170;79897
6688;22.173;81604
6689;22.177;91719
6690;22.180;87104
6691;22.183;85188
6692;22.186;82594
6693;22.190;83192
6694;22.193;79417
6695;22.196;87650
6696;22.200;86230
6697;22.203;88414
6698;22.206;82542
6699;22.210;80533
6700;22.213;92129
6701;22.216;84112
6702;22.219;83056
6703;22.223;89802
6704;22.226;82465
6705;22.229;88750
6706;22.233;82626
6707;22.236;88472
6708;22.239;84766
6709;22.243;81177
6710;22.246;89802
6711;22.249;83870
6712;22.253;89703
6713;22.256;92867
6714;22.259;82920
6715;22.262;80824
6716;22.266;88287
6717;22.269;84067
6718;22.272;85204
6719;22.276;84929
6720;22.279;82428
6721;22.282;81616
6722;22.286;85964
6723;22.289;84949
6724;22.292;89003
6725;22.296;84067
6726;22.299;92374
6727;22.302;84678
6728;22.305;89916
6729;22.309;84176
6730;22.312;81684
6731;22.315;83620
6732;22.319;83499
6733;22.322;81263
6734;22.325;81205
6735;22.329;88262
6736;22.332;90071
6737;22.335;85242
6738;22.338;90512
6739;22.342;84541
6740;22.345;89935
6741;22.348;76139
6742;22.352;90003
6743;22.355;79399
6744;22.359;84570
6745;22.362;84710
6746;22.365;84679
6747;22.369;84378
6748;22.372;85838
6749;22.375;83109
6750;22.378;80462
6751;22.382;76065
6752;22.385;85380
6753;22.388;78867
6754;22.392;87780
6755;22.395;83963
6756;22.398;86518
6757;22.402;86529
6758;22.405;76882
6759;22.408;84502
6760;22.412;83336
6761;22.415;76462
6762;22.418;76203
6763;22.421;82335
6764;22.425;80186
6765;22.428;84375
6766;22.431;85711
6767;22.435;83807
6768;22.438;90877
6769;22.441;86375
6770;22.445;76202
6771;22.448;82933
6772;22.451;85315
6773;22.454;81289
6774;22.458;78769
6775;22.461;82806
6776;22.464;88072
6777;22.468;81461
6778;22.471;86384
6779;22.474;81462
6780;22.478;85926
6781;22.481;80104
6782;22.484;86971
6783;22.488;85473
6784;22.491;89240
6785;22.494;83346
6786;22.497;76744
6787;22.501;87634
6788;22.504;87842
6789;22.507;74928
6790;22.511;78666
6791;22.514;83794
6792;22.517;79314
6793;22.521;81521
6794;22.524;85983
6795;22.527;83606
6796;22.531;87532
6797;22.534;78992
6798;22.537;76654
6799;22.540;85464
6800;22.544;77690
6801;22.547;90293
6802;22.550;92858
6803;22.554;85629
6804;22.557;95103
6805;22.560;82777
6806;22.564;88374
6807;22.567;88927
6808;22.570;86515
6809;22.573;84457
6810;22.577;85957
6811;22.580;85181
6812;22.583;90255
6813;22.587;80624
6814;22.590;78911
6815;22.593;87874
6816;22.597;75699
6817;22.600;85498
6818;22.603;82337
6819;22.607;85655
6820;22.610;85778
6821;22.613;87710
6822;22.617;86077
6823;22.620;88248
6824;22.623;80409
6825;22.627;85078
6826;22.630;85007
6827;22.633;86692
6828;22.637;81561
6829;22.640;84003
6830;22.643;83344
6831;22.647;88966
6832;22.650;84443
6833;22.653;78365
6834;22.656;85264
6835;22.660;92026
6836;22.663;89412
6837;22.666;87238
6838;22.670;88774
6839;22.673;88236
6840;22.676;86392
6841;22.680;87007
6842;22.683;86384
6843;22.686;90268
6844;22.689;84318
6845;22.693;91180
6846;22.696;88969
6847;22.699;89640
6848;22.703;78940
6849;22.706;78894
6850;22.709;87708
6851;22.713;94306
6852;22.716;82644
6853;22.719;89190
6854;22.723;90611
6855;22.726;91475
6856;22.729;81261
6857;22.732;86643
6858;22.736;86832
6859;22.739;84745
6860;22.742;84510
6861;22.746;91031
6862;22.749;84750
6863;22.752;88286
6864;22.756;82755
6865;22.759;97762
6866;22.762;86894
6867;22.766;86770
6868;22.769;86865
6869;22.772;86464
6870;22.775;86368
6871;22.779;98840
6872;22.782;97523
6873;22.785;84093
6874;22.789;82729
6875;22.792;87497
6876;22.795;91194
6877;22.799;87237
6878;22.802;85696
6879;22.805;87889
6880;22.808;91285
6881;22.812;83283
6882;22.815;91983
6883;22.818;88763
6884;22.822;86682
6885;22.825;79363
6886;22.828;85836
6887;22.832;88681
6888;22.835;87376
6889;22.838;92258
6890;22.842;101104
6891;22.845;89385
6892;22.848;101626
6893;22.851;95631
6894;22.855;89277
6895;22.858;88175
6896;22.862;89456
6897;22.865;90057
6898;22.868;84189
6899;22.872;84930
6900;22.875;90752
6901;22.878;89683
6902;22.882;83616
6903;22.885;88094
6904;22.888;89027
6905;22.891;90584
6906;22.895;89072
6907;22.898;84980
6908;22.901;77796
6909;22.905;83851
6910;22.908;86765
6911;22.911;90280
6912;22.915;89377
6913;22.918;85292
6914;22.921;84035
6915;22.925;87734
6916;22.928;90272
6917;22.931;86676
6918;22.934;84008
6919;22.938;89209
6920;22.941;90516
6921;22.944;86277
6922;22.948;88843
6923;22.951;91661
6924;22.954;79441
6925;22.958;89309
6926;22.961;87593
6927;22.964;81746
6928;22.967;91033
6929;22.971;83425
6930;22.974;96590
6931;22.977;83229
6932;22.981;76532
6933;22.984;91044
6934;22.987;90486
6935;22.991;89411
6936;22.994;84324
6937;22.997;88718
6938;23.001;97392
6939;23.004;96475
6940;23.007;85866
6941;23.010;90112
6942;23.014;92446
6943;23.017;91129
6944;23.020;90515
6945;23.024;89158
6946;23.027;93434
6947;23.030;88294
6948;23.034;83767
6949;23.037;86216
6950;23.040;88105
6951;23.043;86461
6952;23.047;88939
6953;23.050;92790
6954;23.053;93734
6955;23.057;90497
6956;23.060;90082
6957;23.063;95294
6958;23.067;90849
6959;23.070;84204
6960;23.073;85564
6961;23.077;91664
6962;23.080;97657
6963;23.083;86248
6964;23.086;96348
6965;23.090;87632
6966;23.093;89962
6967;23.096;94151
6968;23.100;93090
6969;23.103;101263
6970;23.106;94692
6971;23.110;92742
6972;23.113;99851
6973;23.117;94191
6974;23.120;88923
6975;23.123;98105
6976;23.126;89946
6977;23.130;89556
6978;23.133;92715
6979;23.136;91249
6980;23.140;97862
6981;23.143;91280
6982;23.146;99423
6983;23.150;93156
6984;23.153;86528
6985;23.156;88324
6986;23.160;82547
6987;23.163;91827
6988;23.166;92114
6989;23.169;88866
6990;23.173;90739
6991;23.176;98741
6992;23.179;92158
6993;23.183;83381
6994;23.186;96394
6995;23.189;90052
6996;23.193;90098
6997;23.196;97715
6998;23.199;88281
6999;23.202;86031
7000;23.206;90469
7001;23.209;88228
7002;23.212;86511
7003;23.216;98169
7004;23.219;88218
7005;23.222;88420
7006;23.226;95461
7007;23.229;97478
7008;23.232;89690
7009;23.236;88346
7010;23.239;90302
7011;23.242;88045
7012;23.245;81289
7013;23.249;91674
7014;23.252;86304
7015;23.255;80599
7016;23.259;85144
7017;23.262;82803
7018;23.265;80360
7019;23.269;87453
7020;23.272;82195
7021;23.275;83976
7022;23.278;83160
7023;23.282;85061
7024;23.285;86022
7025;23.288;85837
7026;23.292;83793
7027;23.295;86385
7028;23.298;88446
7029;23.302;82313
7030;23.305;83003
7031;23.308;86586
7032;23.312;79030
7033;23.315;89474
7034;23.318;86838
7035;23.321;88580
7036;23.325;85091
7037;23.328;88636
7038;23.331;83444
7039;23.335;89269
7040;23.338;80598
7041;23.341;77883
7042;23.345;88167
7043;23.348;86996
7044;23.351;81053
7045;23.355;88184
7046;23.358;76906
7047;23.361;85860
7048;23.365;86000
7049;23.368;76704
7050;23.371;79937
7051;23.375;83768
7052;23.378;85426
7053;23.381;87199
7054;23.385;80649
7055;23.388;84571
7056;23.391;85605
7057;23.395;81197
7058;23.398;86094
7059;23.401;84918
7060;23.404;84516
7061;23.408;91411
7062;23.411;83889
7063;23.414;85817
7064;23.418;85392
7065;23.421;84506
7066;23.424;80472
7067;23.428;83702
7068;23.431;82955
7069;23.434;86170
7070;23.437;84304
7071;23.441;85013
7072;23.444;86701
7073;23.447;78682
7074;23.451;92713
7075;23.454;79828
7076;23.457;87875
7077;23.461;83555
7078;23.464;72985
7079;23.467;95835
7080;23.471;83039
7081;23.474;91826
7082;23.477;80703
7083;23.480;85387
7084;23.484;86062
7085;23.487;83270
7086;23.490;81418
7087;23.494;79760
7088;23.497;86964
7089;23.500;81781
7090;23.504;82040
7091;23.507;80562
7092;23.510;79611
7093;23.514;90022
7094;23.517;87640
7095;23.520;94390
7096;23.523;77460
7097;23.527;80988
7098;23.530;79335
7099;23.533;83679
7100;23.537;83483
7101;23.540;83094
7102;23.543;81582
7103;23.547;83577
7104;23.550;81213
7105;23.553;83621
7106;23.556;89398
7107;23.560;90626
7108;23.563;78793
7109;23.566;81500
7110;23.570;78338
7111;23.573;83211
7112;23.576;82860
7113;23.580;86129
7114;23.583;79736
7115;23.586;82677
7116;23.590;82479
7117;23.593;81805
7118;23.596;90748
7119;23.599;88177
7120;23.603;86297
7121;23.606;81427
7122;23.610;88943
7123;23.613;83882
7124;23.616;82245
7125;23.620;87620
7126;23.623;85002
7127;23.626;82145
7128;23.630;84292
7129;23.633;83747
7130;23.636;82824
7131;23.639;82057
7132;23.643;80171
7133;23.646;76697
7134;23.649;81194
7135;23.653;82126
7136;23.656;82163
7137;23.659;86934
7138;23.663;88896
7139;23.666;88791
7140;23.669;82759
7141;23.672;80942
7142;23.676;83143
7143;23.679;87305
7144;23.682;90367
7145;23.686;86469
7146;23.689;89339
7147;23.692;85091
7148;23.696;83216
7149;23.699;84778
7150;23.702;84297
7151;23.706;80484
7152;23.709;89388
7153;23.712;88479
7154;23.715;74062
7155;23.719;82168
7156;23.722;81088
7157;23.725;81217
7158;23.729;88101
7159;23.732;83813
7160;23.735;77106
7161;23.739;82320
7162;23.742;92410
7163;23.745;81000
7164;23.749;86789
7165;23.752;88007
7166;23.755;86656
7167;23.758;81644
7168;23.762;79059
7169;23.765;90150
7170;23.768;76095
7171;23.772;86492
7172;23.775;83938
7173;23.778;80938
7174;23.782;93999
7175;23.785;85538
7176;23.788;83339
7177;23.791;81223
7178;23.795;81825
7179;23.798;81142
7180;23.801;87110
7181;23.805;84956
7182;23.808;89862
7183;23.811;85526
7184;23.815;83197
7185;23.818;84408
7186;23.821;79200
7187;23.825;83535
7188;23.828;85511
7189;23.831;87048
7190;23.834;80400
7191;23.838;80718
7192;23.841;77669
7193;23.844;89257
7194;23.848;85037
7195;23.851;84997
7196;23.854;85523
7197;23.858;72608
7198;23.861;90977
7199;23.865;82450
7200;23.868;76400
7201;23.871;78767
7202;23.874;81376
7203;23.878;85583
7204;23.881;87396
7205;23.884;87064
7206;23.888;86241
7207;23.891;82357
7208;23.894;82967
7209;23.898;86767
7210;23.901;82077
7211;23.904;76723
7212;23.907;80978
7213;23.911;88224
7214;23.914;87065
7215;23.917;89204
7216;23.921;77172
7217;23.924;78921
7218;23.927;88390
7219;23.931;86395
7220;23.934;82216
7221;23.937;76457
7222;23.941;79097
7223;23.944;94023
7224;23.947;86359
7225;23.950;79498
7226;23.954;81865
7227;23.957;84181
7228;23.960;87977
7229;23.964;86837
7230;23.967;77332
7231;23.970;83603
7232;23.974;88229
7233;23.977;86255
7234;23.980;87192
7235;23.984;90902
7236;23.987;82370
7237;23.990;89980
7238;23.993;86574
7239;23.997;81788
7240;24.000;84721
7241;24.003;87330
7242;24.007;77822
7243;24.010;75398
7244;24.013;83167
7245;24.017;87391
7246;24.020;80219
7247;24.023;77269
7248;24.026;84929
7249;24.030;86181
7250;24.033;85352
7251;24.036;85431
7252;24.040;81467
7253;24.043;87145
7254;24.046;82219
7255;24.050;91779
7256;24.053;84121
7257;24.056;77662
7258;24.060;83800
7259;24.063;86882
7260;24.066;80310
7261;24.069;84649
7262;24.073;72287
7263;24.076;81596
7264;24.079;80928
7265;24.083;83539
7266;24.086;82797
7267;24.089;88715
7268;24.093;75064
7269;24.096;75093
7270;24.099;82568
7271;24.103;83269
7272;24.106;81068
7273;24.109;84331
7274;24.113;76516
7275;24.116;80033
7276;24.119;77287
7277;24.123;90869
7278;24.126;82570
7279;24.129;76003
7280;24.133;79142
7281;24.136;83155
7282;24.139;82524
7283;24.142;81841
7284;24.146;81972
7285;24.149;89568
7286;24.152;80818
7287;24.156;88827
7288;24.159;90803
7289;24.162;83597
7290;24.166;85079
7291;24.169;80208
7292;24.172;79465
7293;24.176;89375
7294;24.179;80144
7295;24.182;75804
7296;24.185;82551
7297;24.189;80987
7298;24.192;86128
7299;24.195;87334
7300;24.199;83532
7301;24.202;80241
7302;24.205;80536
7303;24.209;79167
7304;24.212;81187
7305;24.215;83097
7306;24.219;84722
7307;24.222;75510
7308;24.225;80278
7309;24.228;81413
7310;24.232;87416
7311;24.235;80482
7312;24.238;80408
7313;24.242;79088
7314;24.245;75474
7315;24.248;79219
7316;24.252;89821
7317;24.255;82485
7318;24.258;79581
7319;24.261;87976
7320;24.265;89166
7321;24.268;87693
7322;24.271;83537
7323;24.275;83526
7324;24.278;85188
7325;24.281;82133
7326;24.285;82476
7327;24.288;82596
7328;24.291;86653
7329;24.295;83971
7330;24.298;83500
7331;24.301;85174
7332;24.304;91160
7333;24.308;83876
7334;24.311;81430
7335;24.314;81575
7336;24.318;82058
7337;24.321;81217
7338;24.324;79743
7339;24.328;79610
7340;24.331;80622
7341;24.334;86517
7342;24.338;80752
7343;24.341;83811
7344;24.344;81178
7345;24.347;83479
7346;24.351;84422
7347;24.354;78377
7348;24.358;84569
7349;24.361;87741
7350;24.364;79481
7351;24.368;79572
7352;24.371;77916
7353;24.374;89906
7354;24.378;82370
7355;24.381;82323
7356;24.384;82681
7357;24.387;84242
7358;24.391;83595
7359;24.394;89395
7360;24.397;81535
7361;24.401;76676
7362;24.404;78886
7363;24.407;89129
7364;24.411;85333
7365;24.414;88381
7366;24.417;88488
7367;24.420;76518
7368;24.424;87389
7369;24.427;79074
7370;24.430;84083
7371;24.434;86135
7372;24.437;83976
7373;24.440;88333
7374;24.444;90753
7375;24.447;86557
7376;24.450;84344
7377;24.454;81108
7378;24.457;85724
7379;24.460;88857
7380;24.464;86310
7381;24.467;86053
7382;24.470;89852
7383;24.473;84635
7384;24.477;83442
7385;24.480;83003
7386;24.483;85453
7387;24.487;89952
7388;24.490;84443
7389;24.493;75401
7390;24.497;88726
7391;24.500;84482
7392;24.503;86141
7393;24.506;86446
7394;24.510;87178
7395;24.513;90292
7396;24.516;83391
7397;24.520;84941
7398;24.523;91845
7399;24.526;85716
7400;24.530;91596
7401;24.533;86596
7402;24.536;84095
7403;24.540;81381
7404;24.543;86934
7405;24.546;81842
7406;24.549;82908
7407;24.553;90230
7408;24.556;86018
7409;24.559;81985
7410;24.563;84087
7411;24.566;80823
7412;24.569;90772
7413;24.573;86842
7414;24.576;89181
7415;24.579;83014
7416;24.583;82752
7417;24.586;87302
7418;24.589;82909
7419;24.592;82340
7420;24.596;91838
7421;24.599;80327
7422;24.602;91510
7423;24.606;87734
7424;24.609;78342
7425;24.613;88378
7426;24.616;84191
7427;24.619;80605
7428;24.623;88020
7429;24.626;84304
7430;24.629;89867
7431;24.632;86578
7432;24.636;90726
7433;24.639;80320
7434;24.642;84354
7435;24.646;88164
7436;24.649;79265
7437;24.652;87621
7438;24.656;85068
7439;24.659;75463
7440;24.662;81429
7441;24.665;87052
7442;24.669;97026
7443;24.672;84044
7444;24.675;78764
7445;24.679;83963
7446;24.682;90725
7447;24.685;83053
7448;24.689;97770
7449;24.692;88782
7450;24.695;87236
7451;24.699;84510
7452;24.702;89767
7453;24.705;87923
7454;24.708;91114
7455;24.712;85891
7456;24.715;84365
7457;24.718;88606
7458;24.722;94688
7459;24.725;86361
7460;24.728;100840
7461;24.732;93377
7462;24.735;90404
7463;24.738;92704
7464;24.741;95573
7465;24.745;84163
7466;24.748;97359
7467;24.751;97550
7468;24.755;98784
7469;24.758;98516
7470;24.761;97166
7471;24.765;97050
7472;24.768;98612
7473;24.771;100341
7474;24.775;98320
7475;24.778;95013
7476;24.781;98852
7477;24.784;101230
7478;24.788;99579
7479;24.791;97803
7480;24.794;101028
7481;24.798;95952
7482;24.801;105940
7483;24.804;106315
7484;24.808;104187
7485;24.811;102093
7486;24.814;104845
7487;24.818;94086
7488;24.821;101176
7489;24.824;102752
7490;24.827;97720
7491;24.831;98925
7492;24.834;101598
7493;24.837;105746
7494;24.841;93127
7495;24.844;100251
7496;24.847;97798
7497;24.851;97148
7498;24.854;94362
7499;24.858;98546
7500;24.861;89817
7501;24.864;91088
7502;24.867;89210
7503;24.871;91718
7504;24.874;97362
7505;24.877;95739
7506;24.881;101549
7507;24.884;84322
7508;24.887;93996
7509;24.891;94671
7510;24.894;89496
7511;24.897;88385
7512;24.900;83575
7513;24.904;78622
7514;24.907;89832
7515;24.910;87703
7516;24.914;94621
7517;24.917;83334
7518;24.920;92824
7519;24.924;85595
7520;24.927;88097
7521;24.930;82273
7522;24.934;84464
7523;24.937;89164
7524;24.940;82257
7525;24.943;84094
7526;24.947;80974
7527;24.950;85677
7528;24.953;79952
7529;24.957;78824
7530;24.960;97387
7531;24.963;85835
7532;24.967;77301
7533;24.970;78728
7534;24.973;90630
7535;24.977;79482
7536;24.980;82012
7537;24.983;81538
7538;24.986;95168
7539;24.990;82844
7540;24.993;88812
7541;24.996;90218
7542;25.000;86038
7543;25.003;83290
7544;25.006;83073
7545;25.010;81292
7546;25.013;81692
7547;25.016;84691
7548;25.019;84314
7549;25.023;87912
7550;25.026;84241
7551;25.029;76037
7552;25.033;85403
7553;25.036;85185
7554;25.039;81984
7555;25.043;81756
7556;25.046;82248
7557;25.049;79069
7558;25.053;87382
7559;25.056;86434
7560;25.059;85469
7561;25.062;87845
7562;25.066;83310
7563;25.069;81546
7564;25.072;77089
7565;25.076;76811
7566;25.079;79336
7567;25.082;82474
7568;25.086;82741
7569;25.089;83091
7570;25.092;82761
7571;25.095;72722
7572;25.099;82667
7573;25.102;91538
7574;25.105;79046
7575;25.109;77563
7576;25.113;75496
7577;25.116;86169
7578;25.119;79091
7579;25.123;86658
7580;25.126;77947
7581;25.129;79338
7582;25.133;90474
7583;25.136;87490
7584;25.139;80157
7585;25.142;78328
7586;25.146;85121
7587;25.149;79723
7588;25.152;79463
7589;25.156;81916
7590;25.159;77898
7591;25.162;82825
7592;25.166;80594
7593;25.169;79053
7594;25.172;77141
7595;25.175;76731
7596;25.179;78012
7597;25.182;79140
7598;25.185;75444
7599;25.189;77973
7600;25.192;81944
7601;25.195;76748
7602;25.199;74299
7603;25.202;78286
7604;25.205;87596
7605;25.209;78034
7606;25.212;77144
7607;25.215;82890
7608;25.218;75052
7609;25.222;86113
7610;25.225;79294
7611;25.228;68099
7612;25.232;75831
7613;25.235;82982
7614;25.238;76893
7615;25.242;72031
7616;25.245;80948
7617;25.248;80610
7618;25.252;84272
7619;25.255;80977
7620;25.258;77434
7621;25.261;80027
7622;25.265;74413
7623;25.268;75673
7624;25.271;81027
7625;25.275;76335
7626;25.278;92100
7627;25.281;74176
7628;25.285;83425
7629;25.288;80788
7630;25.291;78059
7631;25.294;81771
7632;25.298;79356
7633;25.301;75653
7634;25.304;81476
7635;25.308;73877
7636;25.311;80437
7637;25.314;74671
7638;25.318;82235
7639;25.321;79193
7640;25.324;80113
7641;25.328;84587
7642;25.331;84221
7643;25.334;74603
7644;25.337;79885
7645;25.341;83632
7646;25.344;75613
7647;25.347;78357
7648;25.351;77104
7649;25.354;76119
7650;25.358;86396
7651;25.361;72763
7652;25.364;75831
7653;25.368;81655
7654;25.371;77714
7655;25.374;80409
7656;25.377;79074
7657;25.381;73273
7658;25.384;74584
7659;25.387;78493
7660;25.391;82628
7661;25.394;80937
7662;25.397;81041
7663;25.401;78807
7664;25.404;79288
7665;25.407;76608
7666;25.410;78977
7667;25.414;72740
7668;25.417;79551
7669;25.420;81436
7670;25.424;76734
7671;25.427;83100
7672;25.430;70483
7673;25.434;77736
7674;25.437;73049
7675;25.440;85742
7676;25.444;68944
7677;25.447;82892
7678;25.450;77963
7679;25.453;73979
7680;25.457;78100
7681;25.460;78717
7682;25.463;80996
7683;25.467;78274
7684;25.470;82306
7685;25.473;81298
7686;25.477;79073
7687;25.480;87317
7688;25.483;80852
7689;25.487;78100
7690;25.490;84140
7691;25.493;77097
7692;25.496;79290
7693;25.500;71842
7694;25.503;81064
7695;25.506;78237
7696;25.510;80140
7697;25.513;83130
7698;25.516;81686
7699;25.520;80398
7700;25.523;85289
7701;25.526;82470
7702;25.529;78513
7703;25.533;79100
7704;25.536;78395
7705;25.539;78036
7706;25.543;78452
7707;25.546;72310
7708;25.549;77610
7709;25.553;77594
7710;25.556;78852
7711;25.559;71962
7712;25.563;84248
7713;25.566;82250
7714;25.569;82804
7715;25.572;65681
7716;25.576;71347
7717;25.579;82309
7718;25.582;76052
7719;25.586;85291
7720;25.589;70347
7721;25.592;72315
7722;25.596;79845
7723;25.599;85630
7724;25.602;78073
7725;25.605;81845
7726;25.609;81178
7727;25.612;78038
7728;25.616;85821
7729;25.619;72531
7730;25.622;74126
7731;25.626;85565
7732;25.629;79682
7733;25.632;81148
7734;25.636;77762
7735;25.639;79703
7736;25.642;75531
7737;25.645;80953
7738;25.649;75088
7739;25.652;72712
7740;25.655;76636
7741;25.659;77339
7742;25.662;73407
7743;25.665;80185
7744;25.669;81486
7745;25.672;88562
7746;25.675;82585
7747;25.679;74462
7748;25.682;80228
7749;25.685;84509
7750;25.688;77850
7751;25.692;88495
7752;25.695;77960
7753;25.698;82149
7754;25.702;74624
7755;25.705;78004
7756;25.708;85168
7757;25.712;77269
7758;25.715;76802
7759;25.718;72976
7760;25.722;77820
7761;25.725;81381
7762;25.728;74125
7763;25.731;79327
7764;25.735;82488
7765;25.738;76258
7766;25.741;78494
7767;25.745;85147
7768;25.748;76619
7769;25.751;81550
7770;25.755;75544
7771;25.758;80008
7772;25.761;80515
7773;25.764;81131
7774;25.768;76732
7775;25.771;90295
7776;25.774;83150
7777;25.778;86710
7778;25.781;84469
7779;25.784;80002
7780;25.788;81981
7781;25.791;79724
7782;25.794;79555
7783;25.798;85654
7784;25.801;82804
7785;25.804;84862
7786;25.807;83391
7787;25.811;84164
7788;25.814;77994
7789;25.817;82846
7790;25.821;82681
7791;25.824;78806
7792;25.827;78919
7793;25.831;87023
7794;25.834;84020
7795;25.837;86542
7796;25.841;83964
7797;25.844;75922
7798;25.847;80613
7799;25.850;74145
7800;25.854;81909
7801;25.857;80425
7802;25.861;87269
7803;25.864;87104
7804;25.867;79128
7805;25.871;79639
7806;25.874;80227
7807;25.877;84092
7808;25.880;81919
7809;25.884;83745
7810;25.887;84522
7811;25.890;74390
7812;25.894;80047
7813;25.897;82635
7814;25.900;77888
7815;25.904;72508
7816;25.907;81087
7817;25.910;87292
7818;25.914;86592
7819;25.917;80037
7820;25.920;77736
7821;25.923;80313
7822;25.927;81129
7823;25.930;77781
7824;25.933;87780
7825;25.937;86225
7826;25.940;85127
7827;25.943;85445
7828;25.947;83977
7829;25.950;78618
7830;25.953;83314
7831;25.957;85229
7832;25.960;82171
7833;25.963;85995
7834;25.966;76840
7835;25.970;78275
7836;25.973;79598
7837;25.976;85310
7838;25.980;87251
7839;25.983;80914
7840;25.986;85601
7841;25.990;86455
7842;25.993;81596
7843;25.996;80903
7844;25.999;85125
7845;26.003;85539
7846;26.006;81713
7847;26.009;83976
7848;26.013;82911
7849;26.016;80894
7850;26.019;79105
7851;26.023;86007
7852;26.026;86079
7853;26.029;88260
7854;26.033;84840
7855;26.036;90987
7856;26.039;78648
7857;26.042;85170
7858;26.046;86262
7859;26.049;92473
7860;26.052;86848
7861;26.056;83236
7862;26.059;82019
7863;26.062;81775
7864;26.066;91437
7865;26.069;88446
7866;26.072;90848
7867;26.076;84751
7868;26.079;78257
7869;26.082;81535
7870;26.085;87195
7871;26.089;95531
7872;26.092;82796
7873;26.095;87212
7874;26.099;78956
7875;26.102;89429
7876;26.105;81356
7877;26.109;91510
7878;26.112;77403
7879;26.116;88275
7880;26.119;83569
7881;26.122;78156
7882;26.125;81159
7883;26.129;75102
7884;26.132;84106
7885;26.135;83851
7886;26.139;92742
7887;26.142;81571
7888;26.145;81574
7889;26.149;82529
7890;26.152;87644
7891;26.155;87225
7892;26.158;85497
7893;26.162;78741
7894;26.165;84223
7895;26.168;87810
7896;26.172;84390
7897;26.175;86605
7898;26.178;82770
7899;26.182;83064
7900;26.185;86490
7901;26.188;80772
7902;26.192;88886
7903;26.195;82911
7904;26.198;87940
7905;26.201;77903
7906;26.205;83938
7907;26.208;85544
7908;26.211;85294
7909;26.215;88985
7910;26.218;82325
7911;26.221;87168
7912;26.225;81306
7913;26.228;82991
7914;26.231;82229
7915;26.234;87205
7916;26.238;73780
7917;26.241;87081
7918;26.244;80509
7919;26.248;87390
7920;26.251;80901
7921;26.254;84232
7922;26.258;86164
7923;26.261;88088
7924;26.264;78282
7925;26.268;85755
7926;26.271;77504
7927;26.274;76597
7928;26.277;78504
7929;26.281;84019
7930;26.284;88175
7931;26.287;85446
7932;26.291;81010
7933;26.294;81696
7934;26.297;92095
7935;26.301;84972
7936;26.304;93238
7937;26.307;85645
7938;26.311;93057
7939;26.314;83306
7940;26.317;90804
7941;26.320;82804
7942;26.324;86895
7943;26.327;86342
7944;26.330;83732
7945;26.334;79939
7946;26.337;95305
7947;26.340;83775
7948;26.344;80084
7949;26.347;90764
7950;26.350;81877
7951;26.353;87407
7952;26.357;81487
7953;26.360;87228
7954;26.364;89538
7955;26.367;81342
7956;26.370;86434
7957;26.374;82552
7958;26.377;85893
7959;26.380;83304
7960;26.384;82471
7961;26.387;82726
7962;26.390;93069
7963;26.393;88033
7964;26.397;82742
7965;26.400;82931
7966;26.403;85871
7967;26.407;80578
7968;26.410;88286
7969;26.413;78396
7970;26.417;82608
7971;26.420;84727
7972;26.423;79123
7973;26.427;85444
7974;26.430;80395
7975;26.433;75144
7976;26.436;82321
7977;26.440;80222
7978;26.443;83446
7979;26.446;86165
7980;26.450;83492
7981;26.453;84747
7982;26.456;84996
7983;26.460;82908
7984;26.463;85693
7985;26.466;73734
7986;26.469;87018
7987;26.473;82284
7988;26.476;86416
7989;26.479;88125
7990;26.483;79898
7991;26.486;89872
7992;26.489;85207
7993;26.493;80184
7994;26.496;89770
7995;26.499;86644
7996;26.503;76695
7997;26.506;83469
7998;26.509;84304
7999;26.512;81185
8000;26.516;86355
8001;26.519;85235
8002;26.522;93212
8003;26.526;88629
8004;26.529;81604
8005;26.532;82649
8006;26.536;82144
8007;26.539;87945
8008;26.542;87556
8009;26.546;81483
8010;26.549;78520
8011;26.552;83861
8012;26.555;81845
8013;26.559;81863
8014;26.562;88680
8015;26.565;91869
8016;26.569;79159
8017;26.572;79920
8018;26.575;87232
8019;26.579;81185
8020;26.582;78341
8021;26.585;83024
8022;26.588;90335
8023;26.592;83427
8024;26.595;80326
8025;26.598;76336
8026;26.602;80227
8027;26.605;83133
8028;26.609;90267
8029;26.612;87621
8030;26.615;78089
8031;26.619;81007
8032;26.622;90398
8033;26.625;86050
8034;26.628;76543
8035;26.632;90042
8036;26.635;80678
8037;26.638;84093
8038;26.642;84000
8039;26.645;88592
8040;26.648;85734
8041;26.652;82512
8042;26.655;90544
8043;26.658;76919
8044;26.662;85190
8045;26.665;84919
8046;26.668;87439
8047;26.671;87975
8048;26.675;91424
8049;26.678;88299
8050;26.681;79780
8051;26.685;81379
8052;26.688;83426
8053;26.691;83115
8054;26.695;93167
8055;26.698;84904
8056;26.701;85219
8057;26.705;79966
8058;26.708;87858
8059;26.711;76331
8060;26.714;80956
8061;26.718;79567
8062;26.721;87743
8063;26.724;87804
8064;26.728;83515
8065;26.731;83053
8066;26.734;91904
8067;26.738;83872
8068;26.741;79652
8069;26.744;75463
8070;26.747;78078
8071;26.751;87995
8072;26.754;84145
8073;26.757;78892
8074;26.761;83203
8075;26.764;77255
8076;26.767;84869
8077;26.771;85710
8078;26.774;84821
8079;26.777;88749
8080;26.781;73375
8081;26.784;90960
8082;26.787;83273
8083;26.790;88343
8084;26.794;87864
8085;26.797;91107
8086;26.800;83313
8087;26.804;84660
8088;26.807;86056
8089;26.810;90628
8090;26.814;85562
8091;26.817;79160
8092;26.820;83298
8093;26.823;86338
8094;26.827;81602
8095;26.830;86800
8096;26.833;87539
8097;26.837;75240
8098;26.840;78488
8099;26.843;78990
8100;26.847;81134
8101;26.850;86976
8102;26.853;85514
8103;26.857;85128
8104;26.860;83897
8105;26.863;86769
8106;26.867;83814
8107;26.870;85225
8108;26.873;86334
8109;26.877;81869
8110;26.880;83737
8111;26.883;85314
8112;26.887;83638
8113;26.890;82217
8114;26.893;92816
8115;26.897;83664
8116;26.900;85405
8117;26.903;85308
8118;26.906;85990
8119;26.910;82892
8120;26.913;84830
8121;26.916;80189
8122;26.920;88068
8123;26.923;86275
8124;26.926;80560
8125;26.930;83007
8126;26.933;91571
8127;26.936;88811
8128;26.940;92179
8129;26.943;85705
8130;26.946;79762
8131;26.949;89230
8132;26.953;85756
8133;26.956;85526
8134;26.959;83942
8135;26.963;79797
8136;26.966;82341
8137;26.969;83419
8138;26.973;83899
8139;26.976;84341
8140;26.979;88082
8141;26.982;86843
8142;26.986;77414
8143;26.989;88831
8144;26.992;83099
8145;26.996;83240
8146;26.999;88363
8147;27.002;82249
8148;27.006;89527
8149;27.009;90936
8150;27.012;89797
8151;27.016;90014
8152;27.019;83135
8153;27.022;77986
8154;27.025;85917
8155;27.029;92428
8156;27.032;80529
8157;27.035;89722
8158;27.039;88991
8159;27.042;86627
8160;27.045;83333
8161;27.049;82959
8162;27.052;78757
8163;27.055;89482
8164;27.058;85388
8165;27.062;80901
8166;27.065;85484
8167;27.068;93395
8168;27.072;89084
8169;27.075;86513
8170;27.078;88570
8171;27.082;86716
8172;27.085;84584
8173;27.088;83400
8174;27.092;81252
8175;27.095;88928
8176;27.098;78521
8177;27.101;82582
8178;27.105;77581
8179;27.108;86374
8180;27.112;80784
8181;27.115;79496
8182;27.118;83890
8183;27.122;91722
8184;27.125;89305
8185;27.128;79313
8186;27.132;81385
8187;27.135;83535
8188;27.138;90125
8189;27.141;85917
8190;27.145;90821
8191;27.148;79696
8192;27.151;85929
8193;27.155;73514
8194;27.158;82053
8195;27.161;85416
8196;27.165;76090
8197;27.168;80671
8198;27.171;80150
8199;27.175;78749
8200;27.178;89763
8201;27.181;83381
8202;27.184;91896
8203;27.188;85496
8204;27.191;78284
8205;27.194;83685
8206;27.198;81586
8207;27.201;89457
8208;27.204;77426
8209;27.208;83466
8210;27.211;83545
8211;27.214;80964
8212;27.217;85029
8213;27.221;82097
8214;27.224;83632
8215;27.227;87798
8216;27.231;83621
8217;27.234;87606
8218;27.237;75758
8219;27.241;88177
8220;27.244;90541
8221;27.247;78026
8222;27.251;84211
8223;27.254;84887
8224;27.257;89253
8225;27.260;88047
8226;27.264;85320
8227;27.267;90207
8228;27.270;79621
8229;27.274;85806
8230;27.277;72427
8231;27.280;89407
8232;27.284;87622
8233;27.287;78634
8234;27.290;86698
8235;27.294;85147
8236;27.297;86833
8237;27.300;84920
8238;27.303;79658
8239;27.307;79909
8240;27.310;89484
8241;27.313;85979
8242;27.317;81950
8243;27.320;80178
8244;27.323;79687
8245;27.327;77347
8246;27.330;82297
8247;27.333;94250
8248;27.336;82270
8249;27.340;92406
8250;27.343;83689
8251;27.346;83760
8252;27.350;80701
8253;27.353;85677
8254;27.356;84957
8255;27.360;81703
8256;27.363;88612
8257;27.367;81523
8258;27.370;86050
8259;27.373;91061
8260;27.376;86068
8261;27.380;82095
8262;27.383;95024
8263;27.386;82390
8264;27.390;80093
8265;27.393;78273
8266;27.396;84916
8267;27.400;83808
8268;27.403;85199
8269;27.406;82307
8270;27.410;84269
8271;27.413;86908
8272;27.416;85154
8273;27.419;89930
8274;27.423;77698
8275;27.426;84102
8276;27.429;84114
8277;27.433;86216
8278;27.436;84600
8279;27.439;76343
8280;27.443;80370
8281;27.446;80982
8282;27.449;81404
8283;27.452;81174
8284;27.456;81783
8285;27.459;84422
8286;27.462;79320
8287;27.466;83810
8288;27.469;82061
8289;27.472;83764
8290;27.476;86898
8291;27.479;81249
8292;27.482;82460
8293;27.486;76991
8294;27.489;88037
8295;27.492;77203
8296;27.495;79122
8297;27.499;80081
8298;27.502;82555
8299;27.505;75421
8300;27.509;81346
8301;27.512;89426
8302;27.515;78959
8303;27.519;84415
8304;27.522;94842
8305;27.525;85272
8306;27.529;89652
8307;27.532;86953
8308;27.535;81682
8309;27.538;82353
8310;27.542;83147
8311;27.545;86761
8312;27.548;83285
8313;27.552;82073
8314;27.555;85104
8315;27.558;89856
8316;27.562;88701
8317;27.565;90230
8318;27.568;75537
8319;27.571;80766
8320;27.575;86741
8321;27.578;87153
8322;27.581;90157
8323;27.585;82648
8324;27.588;78591
8325;27.591;79538
8326;27.595;79780
8327;27.598;87703
8328;27.601;73326
8329;27.605;79255
8330;27.608;81829
8331;27.611;84191
8332;27.615;90520
8333;27.618;90431
8334;27.621;88503
8335;27.625;88408
8336;27.628;79799
8337;27.631;77594
8338;27.635;90167
8339;27.638;84476
8340;27.641;86036
8341;27.645;83027
8342;27.648;90326
8343;27.651;88152
8344;27.654;80498
8345;27.658;83669
8346;27.661;86743
8347;27.664;85653
8348;27.668;78381
8349;27.671;89335
8350;27.674;84730
8351;27.678;79769
8352;27.681;87505
8353;27.684;85915
8354;27.687;92899
8355;27.691;88983
8356;27.694;86923
8357;27.697;75098
8358;27.701;85095
8359;27.704;86394
8360;27.707;84551
8361;27.711;88129
8362;27.714;77247
8363;27.717;77770
8364;27.721;82758
8365;27.724;81328
8366;27.727;90117
8367;27.731;85549
8368;27.734;93367
8369;27.737;88318
8370;27.740;83915
8371;27.744;78656
8372;27.747;77626
8373;27.750;81535
8374;27.754;80906
8375;27.757;91486
8376;27.760;88843
8377;27.764;88798
8378;27.767;85940
8379;27.770;90840
8380;27.773;90533
8381;27.777;83132
8382;27.780;86886
8383;27.783;84991
8384;27.787;85678
8385;27.790;86327
8386;27.793;87853
8387;27.797;85401
8388;27.800;81509
8389;27.803;81208
8390;27.807;81337
8391;27.810;78706
8392;27.813;86923
8393;27.816;85583
8394;27.820;85829
8395;27.823;86394
8396;27.826;81693
8397;27.830;84946
8398;27.833;83006
8399;27.836;77444
8400;27.840;85075
8401;27.843;87785
8402;27.846;78929
8403;27.850;91449
8404;27.853;77453
8405;27.856;83017
8406;27.860;83319
8407;27.863;87542
8408;27.866;83342
8409;27.870;86472
8410;27.873;82780
8411;27.876;80508
8412;27.880;87697
8413;27.883;90684
8414;27.886;77350
8415;27.890;83685
8416;27.893;80459
8417;27.896;81837
8418;27.899;90575
8419;27.903;85792
8420;27.906;81038
8421;27.909;80268
8422;27.913;78754
8423;27.916;81245
8424;27.919;83625
8425;27.923;83661
8426;27.926;83641
8427;27.929;87088
8428;27.932;84665
8429;27.936;89158
8430;27.939;84173
8431;27.942;79587
8432;27.946;86769
8433;27.949;82660
8434;27.952;80220
8435;27.956;85764
8436;27.959;90007
8437;27.962;89652
8438;27.966;83212
8439;27.969;86792
8440;27.972;88023
8441;27.975;81702
8442;27.979;88147
8443;27.982;85136
8444;27.985;87529
8445;27.989;83340
8446;27.992;90156
8447;27.995;81326
8448;27.999;86754
8449;28.002;84570
8450;28.005;86445
8451;28.008;82302
8452;28.012;79810
8453;28.015;87303
8454;28.018;87250
8455;28.022;87915
8456;28.025;93363
8457;28.028;85614
8458;28.032;83069
8459;28.035;87894
8460;28.038;84097
8461;28.042;77396
8462;28.045;84887
8463;28.048;82338
8464;28.051;79433
8465;28.055;90158
8466;28.058;88624
8467;28.061;80089
8468;28.065;80951
8469;28.068;86111
8470;28.071;78187
8471;28.075;88417
8472;28.078;80708
8473;28.081;85706
8474;28.085;79737
8475;28.088;82010
8476;28.091;84446
8477;28.094;84115
8478;28.098;82092
8479;28.101;79057
8480;28.104;84716
8481;28.108;79045
8482;28.111;80960
8483;28.115;78325
8484;28.118;76745
8485;28.121;90857
8486;28.125;79515
8487;28.128;75047
8488;28.131;81155
8489;28.134;89406
8490;28.138;78871
8491;28.141;85253
8492;28.144;81200
8493;28.148;88959
8494;28.151;75744
8495;28.154;85014
8496;28.158;91700
8497;28.161;82012
8498;28.164;85346
8499;28.167;82377
8500;28.171;93879
8501;28.174;90038
8502;28.177;82319
8503;28.181;90639
8504;28.184;87294
8505;28.187;80437
8506;28.191;83870
8507;28.194;75715
8508;28.197;82181
8509;28.201;85761
8510;28.204;88107
8511;28.207;83389
8512;28.210;78201
8513;28.214;91368
8514;28.217;86653
8515;28.220;89527
8516;28.224;84785
8517;28.227;77971
8518;28.230;84474
8519;28.234;86201
8520;28.237;81276
8521;28.240;86714
8522;28.244;83079
8523;28.247;92226
8524;28.250;88599
8525;28.253;85220
8526;28.257;85884
8527;28.260;86877
8528;28.263;87666
8529;28.267;81841
8530;28.270;95090
8531;28.273;81316
8532;28.277;86885
8533;28.280;77643
8534;28.283;89116
8535;28.286;89543
8536;28.290;86326
8537;28.293;79369
8538;28.296;74435
8539;28.300;84344
8540;28.303;75947
8541;28.306;77615
8542;28.310;81686
8543;28.313;83712
8544;28.316;89387
8545;28.320;89966
8546;28.323;82662
8547;28.326;79748
8548;28.329;84410
8549;28.333;83056
8550;28.336;81421
8551;28.339;78555
8552;28.343;83845
8553;28.346;85781
8554;28.349;86299
8555;28.353;78487
8556;28.356;87798
8557;28.360;80372
8558;28.363;81417
8559;28.366;85465
8560;28.369;79846
8561;28.373;89207
8562;28.376;79551
8563;28.379;86202
8564;28.383;77646
8565;28.386;85319
8566;28.389;79143
8567;28.393;79405
8568;28.396;80833
8569;28.399;81548
8570;28.402;90851
8571;28.406;78599
8572;28.409;79771
8573;28.412;88137
8574;28.416;86567
8575;28.419;83827
8576;28.422;83323
8577;28.426;83994
8578;28.429;84560
8579;28.432;84640
8580;28.436;83595
8581;28.439;89738
8582;28.442;85691
8583;28.445;81261
8584;28.449;82769
8585;28.452;87235
8586;28.455;82921
8587;28.459;90858
8588;28.462;75392
8589;28.465;87584
8590;28.469;81536
8591;28.472;85966
8592;28.475;79568
8593;28.479;84917
8594;28.482;86968
8595;28.485;81659
8596;28.488;83232
8597;28.492;79879
8598;28.495;82443
8599;28.498;84397
8600;28.502;78233
8601;28.505;84993
8602;28.508;85237
8603;28.512;86589
8604;28.515;85929
8605;28.518;78860
8606;28.521;81695
8607;28.525;84018
8608;28.528;86205
8609;28.531;87748
8610;28.535;83008
8611;28.538;84875
8612;28.541;73822
8613;28.545;77654
8614;28.548;98490
8615;28.551;86532
8616;28.555;86140
8617;28.558;87232
8618;28.561;88155
8619;28.564;78409
8620;28.568;78683
8621;28.571;87312
8622;28.574;87100
8623;28.578;87560
8624;28.581;81131
8625;28.584;83074
8626;28.588;82678
8627;28.591;87146
8628;28.594;86561
8629;28.597;83616
8630;28.601;90911
8631;28.604;84632
8632;28.608;89324
8633;28.611;79558
8634;28.614;84657
8635;28.618;79177
8636;28.621;79014
8637;28.624;85055
8638;28.628;83751
8639;28.631;84450
8640;28.634;80342
8641;28.637;86499
8642;28.641;85381
8643;28.644;83548
8644;28.647;82548
8645;28.651;80474
8646;28.654;84454
8647;28.657;90154
8648;28.661;83513
8649;28.664;85066
8650;28.667;82251
8651;28.671;80656
8652;28.674;79017
8653;28.677;80323
8654;28.680;87761
8655;28.684;83254
8656;28.687;82449
8657;28.690;84174
8658;28.694;79619
8659;28.697;78927
8660;28.700;85062
8661;28.704;84162
8662;28.707;79614
8663;28.710;95547
8664;28.714;82054
8665;28.717;80835
8666;28.720;76658
8667;28.723;82679
8668;28.727;85630
8669;28.730;88925
8670;28.733;76863
8671;28.737;83399
8672;28.740;83540
8673;28.743;79497
8674;28.747;80328
8675;28.750;79896
8676;28.753;81407
8677;28.756;79557
8678;28.760;84886
8679;28.763;80251
8680;28.766;88756
8681;28.770;89898
8682;28.773;82957
8683;28.776;80260
8684;28.780;82123
8685;28.783;78412
8686;28.786;82540
8687;28.790;87491
8688;28.793;85674
8689;28.796;84437
8690;28.799;89338
8691;28.803;86985
8692;28.806;87772
8693;28.809;74589
8694;28.813;83511
8695;28.816;84788
8696;28.819;82600
8697;28.823;88842
8698;28.826;74821
8699;28.829;80399
8700;28.833;83467
8701;28.836;86316
8702;28.839;84913
8703;28.842;82151
8704;28.846;84917
8705;28.849;81965
8706;28.852;80637
8707;28.856;84119
8708;28.859;87690
8709;28.863;88542
8710;28.866;83294
8711;28.869;78758
8712;28.873;91069
8713;28.876;78007
8714;28.879;92594
8715;28.882;78448
8716;28.886;85551
8717;28.889;81094
8718;28.892;86234
8719;28.896;81118
8720;28.899;82638
8721;28.902;86862
8722;28.906;80688
8723;28.909;81489
8724;28.912;85563
8725;28.915;80234
8726;28.919;84374
8727;28.922;79784
8728;28.925;78661
8729;28.929;86344
8730;28.932;85010
8731;28.935;82591
8732;28.939;85346
8733;28.942;88413
8734;28.945;81815
8735;28.949;84020
8736;28.952;81071
8737;28.955;83707
8738;28.958;83940
8739;28.962;90211
8740;28.965;84138
8741;28.968;80583
8742;28.972;82351
8743;28.975;81615
8744;28.978;77906
8745;28.982;76717
8746;28.985;80684
8747;28.988;83119
8748;28.991;82202
8749;28.995;83108
8750;28.998;82852
8751;29.001;82633
8752;29.005;84281
8753;29.008;87853
8754;29.011;82342
8755;29.015;85050
8756;29.018;84224
8757;29.021;89741
8758;29.025;83446
8759;29.028;83337
8760;29.031;84762
8761;29.034;81228
8762;29.038;76185
8763;29.041;79428
8764;29.044;83194
8765;29.048;84177
8766;29.051;88477
8767;29.054;85476
8768;29.058;86895
8769;29.061;90849
8770;29.064;86178
8771;29.068;85824
8772;29.071;85186
8773;29.074;87167
8774;29.077;83163
8775;29.081;78439
8776;29.084;74673
8777;29.087;82297
8778;29.091;80865
8779;29.094;84623
8780;29.097;87378
8781;29.101;89820
8782;29.104;89003
8783;29.108;84574
8784;29.111;83162
8785;29.114;88040
8786;29.117;80132
8787;29.121;80861
8788;29.124;86183
8789;29.127;78443
8790;29.131;76099
8791;29.134;83017
8792;29.137;86637
8793;29.141;77977
8794;29.144;85455
8795;29.147;87264
8796;29.150;85111
8797;29.154;80103
8798;29.157;90044
8799;29.160;79334
8800;29.164;87089
8801;29.167;86023
8802;29.170;85449
8803;29.174;87281
8804;29.177;86922
8805;29.180;88488
8806;29.184;86408
8807;29.187;87870
8808;29.190;88106
8809;29.193;81712
8810;29.197;88413
8811;29.200;85456
8812;29.203;87908
8813;29.207;81101
8814;29.210;83961
8815;29.213;84842
8816;29.217;83314
8817;29.220;81455
8818;29.223;81441
8819;29.226;80745
8820;29.230;77692
8821;29.233;78228
8822;29.236;94271
8823;29.240;85192
8824;29.243;83279
8825;29.246;87449
8826;29.250;91972
8827;29.253;85765
8828;29.256;79776
8829;29.260;89186
8830;29.263;91061
8831;29.266;83649
8832;29.269;88986
8833;29.273;85311
8834;29.276;81880
8835;29.279;82324
8836;29.283;82980
8837;29.286;86476
8838;29.289;80157
8839;29.293;80911
8840;29.296;81316
8841;29.299;77195
8842;29.303;89095
8843;29.306;86118
8844;29.309;81302
8845;29.312;89950
8846;29.316;83817
8847;29.319;78779
8848;29.322;83683
8849;29.326;81880
8850;29.329;84603
8851;29.332;76694
8852;29.336;80375
8853;29.339;81171
8854;29.342;90453
8855;29.345;87772
8856;29.349;84521
8857;29.352;81682
8858;29.355;85990
8859;29.359;83733
8860;29.363;78365
8861;29.366;90282
8862;29.369;79736
8863;29.372;84262
8864;29.376;70863
8865;29.379;79392
8866;29.382;88707
8867;29.386;86330
8868;29.389;86335
8869;29.392;77189
8870;29.396;86596
8871;29.399;84850
8872;29.402;88465
8873;29.405;78919
8874;29.409;75978
8875;29.412;78575
8876;29.415;83560
8877;29.419;76984
8878;29.422;89857
8879;29.425;84346
8880;29.429;79016
8881;29.432;82377
8882;29.435;81146
8883;29.439;79337
8884;29.442;86294
8885;29.445;79463
8886;29.448;82603
8887;29.452;83587
8888;29.455;80419
8889;29.458;75180
8890;29.462;88595
8891;29.465;87066
8892;29.468;84890
8893;29.472;84577
8894;29.475;75492
8895;29.478;81503
8896;29.481;82386
8897;29.485;83528
8898;29.488;78070
8899;29.491;83577
8900;29.495;88317
8901;29.498;83260
8902;29.501;79441
8903;29.505;80927
8904;29.508;90438
8905;29.511;88361
8906;29.515;84043
8907;29.518;82860
8908;29.521;75782
8909;29.524;81242
8910;29.528;80902
8911;29.531;79654
8912;29.534;89536
8913;29.538;84675
8914;29.541;83127
8915;29.544;85608
8916;29.548;80657
8917;29.551;84013
8918;29.554;84484
8919;29.558;85999
8920;29.561;81945
8921;29.564;90115
8922;29.567;87272
8923;29.571;84720
8924;29.574;82923
8925;29.577;86764
8926;29.581;86938
8927;29.584;84709
8928;29.587;86723
8929;29.591;84955
8930;29.594;82626
8931;29.597;87656
8932;29.600;81085
8933;29.604;87342
8934;29.607;86333
8935;29.611;79633
8936;29.614;93557
8937;29.617;85075
8938;29.621;87492
8939;29.624;83137
8940;29.627;84706
8941;29.631;86911
8942;29.634;86486
8943;29.637;78642
8944;29.640;85490
8945;29.644;78108
8946;29.647;89406
8947;29.650;82524
8948;29.654;80976
8949;29.657;83633
8950;29.660;82568
8951;29.664;83445
8952;29.667;82371
8953;29.670;85322
8954;29.674;82688
8955;29.677;80855
8956;29.680;83923
8957;29.683;89312
8958;29.687;85136
8959;29.690;82810
8960;29.693;88668
8961;29.697;88766
8962;29.700;77303
8963;29.703;84559
8964;29.707;77800
8965;29.710;89237
8966;29.713;87419
8967;29.717;89409
8968;29.720;78464
8969;29.723;82863
8970;29.726;83394
8971;29.730;82839
8972;29.733;89617
8973;29.736;82172
8974;29.740;79990
8975;29.743;88990
8976;29.746;83758
8977;29.750;78210
8978;29.753;83533
8979;29.756;80051
8980;29.759;84590
8981;29.763;85871
8982;29.766;86545
8983;29.769;86366
8984;29.773;88245
8985;29.776;75360
8986;29.779;83689
8987;29.783;74806
8988;29.786;90493
8989;29.789;78199
8990;29.793;81587
8991;29.796;78771
8992;29.799;79992
8993;29.802;85847
8994;29.806;84335
8995;29.809;84255
8996;29.812;85167
8997;29.816;79431
8998;29.819;81379
8999;29.822;81943
9000;29.826;79047
9001;29.829;74260
9002;29.832;80902
9003;29.836;86691
9004;29.839;87371
9005;29.842;84652
9006;29.845;82265
9007;29.849;76860
9008;29.852;80884
9009;29.855;77536
9010;29.859;84955
9011;29.862;82919
9012;29.866;81519
9013;29.869;83224
9014;29.872;85981
9015;29.875;82776
9016;29.879;87605
9017;29.882;79196
9018;29.885;75574
9019;29.889;84715
9020;29.892;88176
9021;29.895;82937
9022;29.899;96125
9023;29.902;75254
9024;29.905;79695
9025;29.909;82094
9026;29.912;81822
9027;29.915;75255
9028;29.918;88705
9029;29.922;80195
9030;29.925;85127
9031;29.928;86932
9032;29.932;77706
9033;29.935;88210
9034;29.938;82507
9035;29.942;82286
9036;29.945;75653
9037;29.948;90370
9038;29.952;85093
9039;29.955;81897
9040;29.958;84832
9041;29.961;86864
9042;29.965;89752
9043;29.968;80574
9044;29.971;85912
9045;29.975;85541
9046;29.978;80139
9047;29.981;86312
9048;29.985;88972
9049;29.988;80513
9050;29.991;77854
9051;29.994;81649
9052;29.998;81454
9053;30.001;90768
9054;30.004;79434
9055;30.008;77298
9056;30.011;83614
9057;30.014;85980
9058;30.018;78866
9059;30.021;90154
9060;30.024;83760
9061;30.028;83703
9062;30.031;85486
9063;30.034;90620
9064;30.037;77949
9065;30.041;89000
9066;30.044;84424
9067;30.047;88716
9068;30.051;85891
9069;30.054;83148
9070;30.057;79667
9071;30.061;81279
9072;30.064;79695
9073;30.067;87466
9074;30.071;87442
9075;30.074;88844
9076;30.077;86038
9077;30.080;80976
9078;30.084;82477
9079;30.087;85293
9080;30.090;82382
9081;30.094;89269
9082;30.097;84100
9083;30.100;80875
9084;30.104;80940
9085;30.107;84957
9086;30.111;82777
9087;30.114;84710
9088;30.117;80582
9089;30.120;93456
9090;30.124;87264
9091;30.127;83978
9092;30.130;83973
9093;30.134;87022
9094;30.137;87351
9095;30.140;89923
9096;30.144;80253
9097;30.147;88831
9098;30.150;89732
9099;30.153;79363
9100;30.157;90350
9101;30.160;82161
9102;30.163;80846
9103;30.167;79498
9104;30.170;71189
9105;30.173;80583
9106;30.177;83625
9107;30.180;78386
9108;30.183;80741
9109;30.187;77107
9110;30.190;83857
9111;30.193;78495
9112;30.196;86477
9113;30.200;82641
9114;30.203;86116
9115;30.206;79145
9116;30.210;86096
9117;30.213;83928
9118;30.216;77552
9119;30.220;76847
9120;30.223;77131
9121;30.226;78764
9122;30.229;84536
9123;30.233;84684
9124;30.236;80955
9125;30.239;76524
9126;30.243;85010
9127;30.246;81484
9128;30.249;78243
9129;30.253;79112
9130;30.256;70737
9131;30.259;82098
9132;30.263;83965
9133;30.266;81725
9134;30.269;81286
9135;30.272;81147
9136;30.276;87989
9137;30.279;88281
9138;30.282;84115
9139;30.286;81726
9140;30.289;84802
9141;30.292;81197
9142;30.296;77912
9143;30.299;88598
9144;30.302;85343
9145;30.306;82504
9146;30.309;80878
9147;30.312;83306
9148;30.315;86473
9149;30.319;83405
9150;30.322;81756
9151;30.325;83303
9152;30.329;89622
9153;30.332;82612
9154;30.335;86037
9155;30.339;80318
9156;30.342;83074
9157;30.345;79143
9158;30.348;81298
9159;30.352;85836
9160;30.355;89397
9161;30.359;86331
9162;30.362;88892
9163;30.365;76771
9164;30.369;76061
9165;30.372;79213
9166;30.375;83730
9167;30.379;83580
9168;30.382;89128
9169;30.385;83288
9170;30.388;76285
9171;30.392;89405
9172;30.395;81372
9173;30.398;82169
9174;30.402;84967
9175;30.405;86009
9176;30.408;77497
9177;30.412;83016
9178;30.415;78595
9179;30.418;85636
9180;30.422;88224
9181;30.425;84329
9182;30.428;79797
9183;30.431;79910
9184;30.435;80891
9185;30.438;83565
9186;30.441;85692
9187;30.445;79017
9188;30.448;83558
9189;30.451;79201
9190;30.455;80190
9191;30.458;83052
9192;30.461;83450
9193;30.464;80123
9194;30.468;80234
9195;30.471;82608
9196;30.474;78206
9197;30.478;85020
9198;30.481;78736
9199;30.484;81203
9200;30.488;85908
9201;30.491;82694
9202;30.494;85732
9203;30.498;79544
9204;30.501;86854
9205;30.504;82015
9206;30.507;85631
9207;30.511;80748
9208;30.514;79580
9209;30.517;82911
9210;30.521;69989
9211;30.524;83297
9212;30.527;88099
9213;30.531;79431
9214;30.534;80159
9215;30.537;82494
9216;30.541;80902
9217;30.544;79522
9218;30.547;85559
9219;30.550;84830
9220;30.554;80140
9221;30.557;86191
9222;30.560;82690
9223;30.564;83858
9224;30.567;74613
9225;30.570;83538
9226;30.574;77640
9227;30.577;84907
9228;30.580;81907
9229;30.583;78044
9230;30.587;77812
9231;30.590;86207
9232;30.593;76347
9233;30.597;74124
9234;30.600;81058
9235;30.603;91143
9236;30.607;76486
9237;30.610;80718
9238;30.614;81080
9239;30.617;77128
9240;30.620;81463
9241;30.623;78812
9242;30.627;82200
9243;30.630;80146
9244;30.633;84828
9245;30.637;84284
9246;30.640;82819
9247;30.643;82608
9248;30.647;81262
9249;30.650;78703
9250;30.653;76595
9251;30.657;87004
9252;30.660;80223
9253;30.663;80445
9254;30.666;78398
9255;30.670;85025
9256;30.673;83888
9257;30.676;76569
9258;30.680;89500
9259;30.683;82834
9260;30.686;86790
9261;30.690;81676
9262;30.693;84731
9263;30.696;73827
9264;30.700;81321
9265;30.703;83595
9266;30.706;83536
9267;30.709;83493
9268;30.713;81608
9269;30.716;87911
9270;30.719;83662
9271;30.723;76881
9272;30.726;82800
9273;30.729;77757
9274;30.733;86910
9275;30.736;78085
9276;30.739;86099
9277;30.742;93714
9278;30.746;84347
9279;30.749;92736
9280;30.752;81672
9281;30.756;75939
9282;30.759;83547
9283;30.762;87626
9284;30.766;81236
9285;30.769;79589
9286;30.772;80982
9287;30.776;86162
9288;30.779;81573
9289;30.782;79067
9290;30.785;83857
9291;30.789;70781
9292;30.792;77707
9293;30.795;91794
9294;30.799;81186
9295;30.802;82777
9296;30.805;79524
9297;30.809;82296
9298;30.812;81233
9299;30.815;79598
9300;30.818;83319
9301;30.822;87101
9302;30.825;83542
9303;30.828;77151
9304;30.832;76170
9305;30.835;93071
9306;30.838;83748
9307;30.842;93127
9308;30.845;78847
9309;30.848;82728
9310;30.852;83319
9311;30.855;86513
9312;30.858;83896
9313;30.862;80686
9314;30.865;81436
9315;30.868;89030
9316;30.872;80335
9317;30.875;83511
9318;30.878;85635
9319;30.882;77815
9320;30.885;89020
9321;30.888;85891
9322;30.892;77950
9323;30.895;82810
9324;30.898;87364
9325;30.901;73863
9326;30.905;83223
9327;30.908;83261
9328;30.911;83530
9329;30.915;82896
9330;30.918;87517
9331;30.921;91245
9332;30.925;85161
9333;30.928;82311
9334;30.931;83647
9335;30.935;75295
9336;30.938;81278
9337;30.941;83241
9338;30.944;88522
9339;30.948;79506
9340;30.951;82893
9341;30.954;75816
9342;30.958;82869
9343;30.961;80027
9344;30.964;86652
9345;30.968;78465
9346;30.971;82307
9347;30.974;85116
9348;30.977;80541
9349;30.981;76653
9350;30.984;84608
9351;30.987;84395
9352;30.991;78858
9353;30.994;84293
9354;30.997;71760
9355;31.001;87297
9356;31.004;86651
9357;31.007;88006
9358;31.011;91105
9359;31.014;83967
9360;31.017;80391
9361;31.020;87596
9362;31.024;82865
9363;31.027;78480
9364;31.030;78421
9365;31.034;87200
9366;31.037;84319
9367;31.040;85404
9368;31.044;68296
9369;31.047;77294
9370;31.050;88168
9371;31.053;88225
9372;31.057;78298
9373;31.060;79181
9374;31.063;85859
9375;31.067;84906
9376;31.070;80482
9377;31.073;79902
9378;31.077;85555
9379;31.080;89839
9380;31.083;71838
9381;31.087;82438
9382;31.090;80563
9383;31.093;83700
9384;31.096;84732
9385;31.100;86697
9386;31.103;87833
9387;31.106;81472
9388;31.110;82085
9389;31.114;78436
9390;31.117;91143
9391;31.120;80102
9392;31.124;74539
9393;31.127;77521
9394;31.130;86450
9395;31.133;76069
9396;31.137;86717
9397;31.140;76364
9398;31.143;84429
9399;31.147;82739
9400;31.150;84357
9401;31.153;84707
9402;31.157;81685
9403;31.160;79036
9404;31.163;72301
9405;31.167;78323
9406;31.170;82159
9407;31.173;81400
9408;31.176;84616
9409;31.180;76982
9410;31.183;85093
9411;31.186;81192
9412;31.190;81932
9413;31.193;84889
9414;31.196;74752
9415;31.200;78450
9416;31.203;81223
9417;31.206;77894
9418;31.210;80756
9419;31.213;73028
9420;31.216;80220
9421;31.219;87733
9422;31.223;79358
9423;31.226;78318
9424;31.229;81302
9425;31.233;80856
9426;31.236;82275
9427;31.239;82091
9428;31.243;83994
9429;31.246;71173
9430;31.249;90796
9431;31.252;92723
9432;31.256;84215
9433;31.259;81921
9434;31.262;88356
9435;31.266;74175
9436;31.269;83241
9437;31.272;84961
9438;31.276;85350
9439;31.279;83708
9440;31.282;87400
9441;31.286;82577
9442;31.289;78277
9443;31.292;80355
9444;31.295;87792
9445;31.299;80727
9446;31.302;81517
9447;31.305;81091
9448;31.309;85325
9449;31.312;80859
9450;31.315;87084
9451;31.319;79919
9452;31.322;80459
9453;31.325;84825
9454;31.328;84767
9455;31.332;80736
9456;31.335;76342
9457;31.338;82936
9458;31.342;85199
9459;31.345;85515
9460;31.348;88293
9461;31.352;86081
9462;31.355;81539
9463;31.359;88168
9464;31.362;80607
9465;31.365;83357
9466;31.368;84291
9467;31.372;88380
9468;31.375;87235
9469;31.378;83238
9470;31.382;78287
9471;31.385;84301
9472;31.388;85579
9473;31.392;85670
9474;31.395;79968
9475;31.398;90121
9476;31.402;82244
9477;31.405;82017
9478;31.408;79744
9479;31.411;84301
9480;31.415;81005
9481;31.418;86021
9482;31.421;79419
9483;31.425;84054
9484;31.428;76802
9485;31.431;81474
9486;31.435;81056
9487;31.438;75408
9488;31.441;87503
9489;31.445;86159
9490;31.448;82693
9491;31.451;83818
9492;31.454;78270
9493;31.458;82517
9494;31.461;78286
9495;31.464;81865
9496;31.468;87481
9497;31.471;76488
9498;31.474;84611
9499;31.478;82272
9500;31.481;77753
9501;31.484;81343
9502;31.487;75832
9503;31.491;86133
9504;31.494;84320
9505;31.497;85277
9506;31.501;83849
9507;31.504;83304
9508;31.507;86230
9509;31.511;80770
9510;31.514;87120
9511;31.517;75408
9512;31.521;87925
9513;31.524;82490
9514;31.527;76635
9515;31.530;82985
9516;31.534;83773
9517;31.537;74140
9518;31.540;77699
9519;31.544;84092
9520;31.547;81503
9521;31.550;82680
9522;31.554;79616
9523;31.557;79616
9524;31.560;76821
9525;31.564;83254
9526;31.567;81143
9527;31.570;81117
9528;31.573;81204
9529;31.577;89962
9530;31.580;78456
9531;31.583;84738
9532;31.587;76591
9533;31.590;81728
9534;31.593;86602
9535;31.597;87352
9536;31.600;82404
9537;31.603;78663
9538;31.606;80711
9539;31.610;77606
9540;31.613;80529
9541;31.617;85318
9542;31.620;79762
9543;31.623;82360
9544;31.627;81100
9545;31.630;80609
9546;31.633;86870
9547;31.637;86519
9548;31.640;76924
9549;31.643;80901
9550;31.646;74419
9551;31.650;84325
9552;31.653;78223
9553;31.656;77965
9554;31.660;80781
9555;31.663;87606
9556;31.666;78671
9557;31.670;83029
9558;31.673;79959
9559;31.676;77782
9560;31.680;76917
9561;31.683;82045
9562;31.686;80657
9563;31.689;81029
9564;31.693;87640
9565;31.696;83234
9566;31.699;81195
9567;31.703;86179
9568;31.706;78272
9569;31.709;73453
9570;31.713;79348
9571;31.716;78094
9572;31.719;81635
9573;31.722;82499
9574;31.726;80343
9575;31.729;84521
9576;31.732;75960
9577;31.736;84379
9578;31.739;77721
9579;31.742;84999
9580;31.746;82337
9581;31.749;85110
9582;31.752;89519
9583;31.756;78076
9584;31.759;79141
9585;31.762;86614
9586;31.765;75075
9587;31.769;81428
9588;31.772;83798
9589;31.775;86141
9590;31.779;84876
9591;31.782;82785
9592;31.785;79605
9593;31.789;89401
9594;31.792;73431
9595;31.795;91979
9596;31.799;82827
9597;31.802;83979
9598;31.805;76633
9599;31.808;80757
9600;31.812;88276
9601;31.815;73746
9602;31.818;78870
9603;31.822;79898
9604;31.825;85671
9605;31.828;84060
9606;31.832;76489
9607;31.835;77491
9608;31.838;84633
9609;31.841;79332
9610;31.845;82150
9611;31.848;79144
9612;31.851;83994
9613;31.855;79435
9614;31.858;87322
9615;31.862;79496
9616;31.865;81973
9617;31.868;83558
9618;31.872;85110
9619;31.875;84639
9620;31.878;82275
9621;31.881;80686
9622;31.885;74801
9623;31.888;78210
9624;31.891;78796
9625;31.895;86590
9626;31.898;79706
9627;31.901;75268
9628;31.905;80545
9629;31.908;71118
9630;31.911;89431
9631;31.915;84957
9632;31.918;84008
9633;31.921;82913
9634;31.924;85001
9635;31.928;77569
9636;31.931;87079
9637;31.934;88713
9638;31.938;84473
9639;31.941;83667
9640;31.944;77577
9641;31.948;80379
9642;31.951;84505
9643;31.954;83486
9644;31.957;77165
9645;31.961;82075
9646;31.964;82754
9647;31.967;83825
9648;31.971;83009
9649;31.974;83704
9650;31.977;82310
9651;31.981;84454
9652;31.984;87595
9653;31.987;77328
9654;31.991;85883
9655;31.994;80738
9656;31.997;80320
9657;32.000;77157
9658;32.004;72794
9659;32.007;78077
9660;32.010;79489
9661;32.014;83383
9662;32.017;82582
9663;32.020;83573
9664;32.024;83858
9665;32.027;89427
9666;32.030;80797
9667;32.034;79232
9668;32.037;86256
9669;32.040;80738
9670;32.043;89249
9671;32.047;84119
9672;32.050;85426
9673;32.053;84192
9674;32.057;77529
9675;32.060;85198
9676;32.063;72805
9677;32.067;79502
9678;32.070;82776
9679;32.073;82316
9680;32.076;89990
9681;32.080;83200
9682;32.083;73344
9683;32.086;74309
9684;32.090;81700
9685;32.093;83454
9686;32.096;79719
9687;32.100;81165
9688;32.103;78357
9689;32.106;82248
9690;32.110;73218
9691;32.113;80623
9692;32.116;83967
9693;32.120;81451
9694;32.123;81969
9695;32.126;81208
9696;32.130;77511
9697;32.133;79444
9698;32.136;87655
9699;32.140;82832
9700;32.143;76755
9701;32.146;89172
9702;32.150;78841
9703;32.153;84442
9704;32.156;78562
9705;32.159;72895
9706;32.163;79125
9707;32.166;81807
9708;32.169;91605
9709;32.173;78727
9710;32.176;79866
9711;32.179;84693
9712;32.183;88975
9713;32.186;80905
9714;32.189;79329
9715;32.192;88583
9716;32.196;82366
9717;32.199;83236
9718;32.202;81192
9719;32.206;83859
9720;32.209;80664
9721;32.212;79243
9722;32.216;73472
9723;32.219;80472
9724;32.222;90889
9725;32.226;88266
9726;32.229;89432
9727;32.232;80636
9728;32.235;79682
9729;32.239;75454
9730;32.242;81689
9731;32.245;77912
9732;32.249;78066
9733;32.252;79650
9734;32.255;77986
9735;32.259;80075
9736;32.262;75839
9737;32.265;85192
9738;32.269;79736
9739;32.272;69211
9740;32.275;83706
9741;32.278;79406
9742;32.282;87089
9743;32.285;90317
9744;32.288;78546
9745;32.292;81395
9746;32.295;83792
9747;32.298;80998
9748;32.302;76028
9749;32.305;82819
9750;32.308;76761
9751;32.311;82053
9752;32.315;81632
9753;32.318;84766
9754;32.321;81290
9755;32.325;85057
9756;32.328;80887
9757;32.331;79758
9758;32.335;67744
9759;32.338;80722
9760;32.341;83093
9761;32.345;85790
9762;32.348;79715
9763;32.351;78088
9764;32.354;88648
9765;32.358;84948
9766;32.361;84702
9767;32.365;77044
9768;32.368;81429
9769;32.371;82454
9770;32.375;73246
9771;32.378;87107
9772;32.381;81775
9773;32.385;79432
9774;32.388;77545
9775;32.391;88277
9776;32.394;80942
9777;32.398;89656
9778;32.401;78903
9779;32.404;84053
9780;32.408;87345
9781;32.411;87621
9782;32.414;84595
9783;32.418;77403
9784;32.421;82682
9785;32.424;79975
9786;32.428;76150
9787;32.431;78349
9788;32.434;83648
9789;32.437;82520
9790;32.441;82706
9791;32.444;77989
9792;32.447;77985
9793;32.451;78307
9794;32.454;84146
9795;32.457;86165
9796;32.461;78851
9797;32.464;78528
9798;32.467;89810
9799;32.470;80216
9800;32.474;77319
9801;32.477;81131
9802;32.480;75678
9803;32.484;81247
9804;32.487;69481
9805;32.490;83843
9806;32.494;79272
9807;32.497;84289
9808;32.500;75199
9809;32.504;85640
9810;32.507;90534
9811;32.510;77323
9812;32.513;80555
9813;32.517;82869
9814;32.520;78085
9815;32.523;84475
9816;32.527;83280
9817;32.530;83779
9818;32.533;81622
9819;32.537;82202
9820;32.540;91233
9821;32.543;83200
9822;32.546;79882
9823;32.550;82010
9824;32.553;79283
9825;32.556;83666
9826;32.560;81513
9827;32.563;79027
9828;32.566;82032
9829;32.570;81812
9830;32.573;80775
9831;32.576;87939
9832;32.580;79458
9833;32.583;82311
9834;32.586;73891
9835;32.589;74745
9836;32.593;83465
9837;32.596;82035
9838;32.599;82830
9839;32.603;83586
9840;32.606;72880
9841;32.610;83326
9842;32.613;81657
9843;32.616;85811
9844;32.620;82865
9845;32.623;84144
9846;32.626;84099
9847;32.629;80744
9848;32.633;78675
9849;32.636;80312
9850;32.639;86175
9851;32.643;83888
9852;32.646;77127
9853;32.649;75727
9854;32.653;87186
9855;32.656;79070
9856;32.659;80978
9857;32.663;76544
9858;32.666;81570
9859;32.669;87498
9860;32.672;75785
9861;32.676;79682
9862;32.679;79088
9863;32.682;77006
9864;32.686;82003
9865;32.689;78995
9866;32.692;79726
9867;32.696;80657
9868;32.699;78766
9869;32.702;80741
9870;32.705;81373
9871;32.709;84179
9872;32.712;86989
9873;32.715;82424
9874;32.719;81869
9875;32.722;86955
9876;32.725;80484
9877;32.729;84834
9878;32.732;79374
9879;32.735;95886
9880;32.739;80637
9881;32.742;80229
9882;32.745;75963
9883;32.748;83239
9884;32.752;86110
9885;32.755;83925
9886;32.758;82068
9887;32.762;84529
9888;32.765;77004
9889;32.768;81238
9890;32.772;79982
9891;32.775;78367
9892;32.778;78626
9893;32.782;84354
9894;32.785;84723
9895;32.788;78054
9896;32.791;80357
9897;32.795;78800
9898;32.798;80948
9899;32.801;83315
9900;32.805;81445
9901;32.808;73578
9902;32.811;78769
9903;32.815;77031
9904;32.818;83714
9905;32.821;81815
9906;32.825;87989
9907;32.828;86378
9908;32.831;82367
9909;32.834;80613
9910;32.838;75930
9911;32.841;82049
9912;32.844;80944
9913;32.848;81299
9914;32.851;87343
9915;32.854;78774
9916;32.858;81630
9917;32.861;81443
9918;32.865;75815
9919;32.868;79910
9920;32.871;80861
9921;32.874;84034
9922;32.878;78048
9923;32.881;79322
9924;32.884;82957
9925;32.888;72367
9926;32.891;78720
9927;32.894;86544
9928;32.898;80531
9929;32.901;80684
9930;32.904;82344
9931;32.907;77261
9932;32.911;78670
9933;32.914;85664
9934;32.917;80065
9935;32.921;75865
9936;32.924;75840
9937;32.927;81938
9938;32.931;83197
9939;32.934;87031
9940;32.937;82646
9941;32.941;84059
9942;32.944;85536
9943;32.947;82140
9944;32.950;77757
9945;32.954;84236
9946;32.957;80362
9947;32.960;74872
9948;32.964;73207
9949;32.967;80780
9950;32.970;83039
9951;32.974;76430
9952;32.977;83528
9953;32.980;81392
9954;32.984;79414
9955;32.987;75069
9956;32.990;84249
9957;32.993;84098
9958;32.997;80001
9959;33.000;74012
9960;33.003;83574
9961;33.007;78598
9962;33.010;78848
9963;33.013;80238
9964;33.017;80149
9965;33.020;80919
9966;33.023;83727
9967;33.026;81206
9968;33.030;87019
9969;33.033;83459
9970;33.036;84559
9971;33.040;78953
9972;33.043;88178
9973;33.046;78560
9974;33.050;81107
9975;33.053;87269
9976;33.056;87250
9977;33.060;76804
9978;33.063;77537
9979;33.066;86446
9980;33.069;82749
9981;33.073;82929
9982;33.076;75272
9983;33.079;74392
9984;33.083;75344
9985;33.086;82136
9986;33.089;75955
9987;33.093;75856
9988;33.096;80493
9989;33.099;86566
9990;33.103;81566
9991;33.106;85637
9992;33.109;79926
9993;33.113;80890
9994;33.116;83063
9995;33.119;76147
9996;33.123;78787
9997;33.126;80076
9998;33.129;73830
9999;33.133;80434
10000;33.136;79632
10001;33.139;78006
10002;33.143;79702
10003;33.146;90549
10004;33.149;79239
10005;33.152;81041
10006;33.156;78979
10007;33.159;88571
10008;33.162;81097
10009;33.166;85551
10010;33.169;83741
10011;33.172;80471
10012;33.176;77299
10013;33.179;81253
10014;33.182;83322
10015;33.185;79454
10016;33.189;79517
10017;33.192;88414
10018;33.195;74955
10019;33.199;80513
10020;33.202;86438
10021;33.205;81905
10022;33.209;82309
10023;33.212;85276
10024;33.215;81927
10025;33.219;84815
10026;33.222;80883
10027;33.225;80419
10028;33.228;82952
10029;33.232;83940
10030;33.235;83389
10031;33.238;84328
10032;33.242;83294
10033;33.245;82836
10034;33.248;87301
10035;33.252;79219
10036;33.255;74457
10037;33.258;79503
10038;33.261;78281
10039;33.265;81313
10040;33.268;81016
10041;33.271;78433
10042;33.275;85491
10043;33.278;80829
10044;33.281;86904
10045;33.285;76743
10046;33.288;82901
10047;33.291;77347
10048;33.295;77377
10049;33.298;81608
10050;33.301;80900
10051;33.304;94805
10052;33.308;78612
10053;33.311;88192
10054;33.314;75257
10055;33.318;77732
10056;33.321;83328
10057;33.324;75858
10058;33.328;78063
10059;33.331;83272
10060;33.334;75600
10061;33.338;85405
10062;33.341;79039
10063;33.344;73321
10064;33.347;76933
10065;33.351;85566
10066;33.354;85622
10067;33.358;89664
10068;33.361;75771
10069;33.364;77336
10070;33.368;77841
10071;33.371;74751
10072;33.374;77775
10073;33.378;81164
10074;33.381;78725
10075;33.384;86320
10076;33.387;82196
10077;33.391;84532
10078;33.394;82767
10079;33.397;81648
10080;33.401;78645
10081;33.404;81968
10082;33.407;85158
10083;33.411;82207
10084;33.414;78587
10085;33.417;83771
10086;33.420;81697
10087;33.424;80045
10088;33.427;83694
10089;33.430;76543
10090;33.434;92020
10091;33.437;81714
10092;33.440;82072
10093;33.444;81206
10094;33.447;81018
10095;33.450;82461
10096;33.454;82356
10097;33.457;79352
10098;33.460;82570
10099;33.463;75674
10100;33.467;83308
10101;33.470;82819
10102;33.473;85599
10103;33.477;85331
10104;33.480;79369
10105;33.483;77342
10106;33.487;74954
10107;33.490;83706
10108;33.493;78359
10109;33.496;77520
10110;33.500;76244
10111;33.503;75421
10112;33.506;79228
10113;33.510;83141
10114;33.513;75265
10115;33.516;77955
10116;33.520;85265
10117;33.523;79308
10118;33.526;77390
10119;33.530;83410
10120;33.533;79846
10121;33.536;79678
10122;33.539;87679
10123;33.543;85145
10124;33.546;81414
10125;33.549;80277
10126;33.553;81484
10127;33.556;82588
10128;33.559;81391
10129;33.563;82168
10130;33.566;82076
10131;33.569;78985
10132;33.573;83125
10133;33.576;79663
10134;33.579;76423
10135;33.582;77617
10136;33.586;79592
10137;33.589;87581
10138;33.592;79487
10139;33.596;79753
10140;33.599;80509
10141;33.602;79267
10142;33.606;80868
10143;33.609;82852
10144;33.613;84827
10145;33.616;86135
10146;33.619;81386
10147;33.622;85181
10148;33.626;81539
10149;33.629;80485
10150;33.632;81531
10151;33.636;77128
10152;33.639;72620
10153;33.642;81624
10154;33.646;81601
10155;33.649;83868
10156;33.652;79162
10157;33.655;78817
10158;33.659;82949
10159;33.662;79379
10160;33.665;82875
10161;33.669;77340
10162;33.672;85749
10163;33.675;89211
10164;33.679;78564
10165;33.682;79667
10166;33.685;82181
10167;33.689;79027
10168;33.692;81621
10169;33.695;80685
10170;33.698;84262
10171;33.702;88586
10172;33.705;81557
10173;33.708;82226
10174;33.712;85328
10175;33.715;77821
10176;33.718;76374
10177;33.722;86817
10178;33.725;81345
10179;33.728;76358
10180;33.732;87689
10181;33.735;85680
10182;33.738;83657
10183;33.741;81392
10184;33.745;86222
10185;33.748;86813
10186;33.751;87386
10187;33.755;82401
10188;33.758;88842
10189;33.761;86047
10190;33.765;84720
10191;33.768;80313
10192;33.771;84976
10193;33.774;84210
10194;33.778;78622
10195;33.781;83565
10196;33.784;81619
10197;33.788;76293
10198;33.791;82408
10199;33.794;72795
10200;33.798;88342
10201;33.801;79907
10202;33.804;82493
10203;33.808;77803
10204;33.811;86921
10205;33.814;83036
10206;33.817;81839
10207;33.821;77642
10208;33.824;89266
10209;33.827;81384
10210;33.831;87354
10211;33.834;82523
10212;33.837;77700
10213;33.841;84577
10214;33.844;85122
10215;33.847;85656
10216;33.850;81658
10217;33.854;81387
10218;33.857;86549
10219;33.861;86566
10220;33.864;75210
10221;33.867;81195
10222;33.871;85053
10223;33.874;87923
10224;33.877;84235
10225;33.881;83676
10226;33.884;86848
10227;33.887;78692
10228;33.890;80443
10229;33.894;79499
10230;33.897;83382
10231;33.900;85317
10232;33.904;87365
10233;33.907;82565
10234;33.910;78949
10235;33.914;78970
10236;33.917;88785
10237;33.920;87940
10238;33.924;78594
10239;33.927;82715
10240;33.930;79958
10241;33.933;85361
10242;33.937;79500
10243;33.940;77889
10244;33.943;85829
10245;33.947;80544
10246;33.950;81574
10247;33.953;76350
10248;33.957;85069
10249;33.960;83876
10250;33.963;78851
10251;33.967;82800
10252;33.970;77041
10253;33.973;85997
10254;33.976;84801
10255;33.980;81306
10256;33.983;81114
10257;33.986;80451
10258;33.990;81664
10259;33.993;76726
10260;33.996;86280
10261;34.000;80324
10262;34.003;76618
10263;34.006;87352
10264;34.009;88009
10265;34.013;86210
10266;34.016;76343
10267;34.019;71094
10268;34.023;79574
10269;34.026;80920
10270;34.029;82006
10271;34.033;82506
10272;34.036;83715
10273;34.039;78226
10274;34.043;74825
10275;34.046;76546
10276;34.049;85452
10277;34.052;74991
10278;34.056;82890
10279;34.059;81682
10280;34.062;84029
10281;34.066;77949
10282;34.069;79060
10283;34.072;85210
10284;34.076;85565
10285;34.079;82814
10286;34.082;84903
10287;34.085;82237
10288;34.089;79223
10289;34.092;91588
10290;34.095;81104
10291;34.099;78888
10292;34.102;80252
10293;34.105;82265
10294;34.109;78369
10295;34.112;82816
10296;34.116;82760
10297;34.119;82233
10298;34.122;82531
10299;34.125;83574
10300;34.129;79265
10301;34.132;74677
10302;34.135;79327
10303;34.139;82440
10304;34.142;78092
10305;34.145;84798
10306;34.149;83002
10307;34.152;82664
10308;34.155;74478
10309;34.159;81931
10310;34.162;79768
10311;34.165;86196
10312;34.168;84842
10313;34.172;76366
10314;34.175;83848
10315;34.178;83758
10316;34.182;84223
10317;34.185;80918
10318;34.188;81106
10319;34.192;80232
10320;34.195;82522
10321;34.198;81645
10322;34.202;79328
10323;34.205;82677
10324;34.208;84547
10325;34.211;83204
10326;34.215;87440
10327;34.218;72506
10328;34.221;83638
10329;34.225;80068
10330;34.228;81405
10331;34.231;80065
10332;34.235;79371
10333;34.238;81636
10334;34.241;87221
10335;34.244;79595
10336;34.248;77429
10337;34.251;74169
10338;34.254;89392
10339;34.258;82346
10340;34.261;83675
10341;34.264;85936
10342;34.268;87301
10343;34.271;87723
10344;34.274;80868
10345;34.278;80462
10346;34.281;80048
10347;34.284;85914
10348;34.287;81905
10349;34.291;86439
10350;34.294;82167
10351;34.297;86626
10352;34.301;77403
10353;34.304;79370
10354;34.307;80776
10355;34.311;78999
10356;34.314;79931
10357;34.317;85247
10358;34.321;78739
10359;34.324;81161
10360;34.327;81980
10361;34.330;89021
10362;34.334;88714
10363;34.337;86245
10364;34.340;71915
10365;34.344;76649
10366;34.347;77968
10367;34.350;76047
10368;34.354;78141
10369;34.357;78498
10370;34.360;81311
10371;34.364;81107
10372;34.367;83147
10373;34.370;91277
10374;34.374;85680
10375;34.377;88910
10376;34.380;87600
10377;34.384;82234
10378;34.387;81978
10379;34.390;83643
10380;34.394;73432
10381;34.397;82343
10382;34.400;84774
10383;34.403;85488
10384;34.407;75633
10385;34.410;83310
10386;34.413;89676
10387;34.417;81787
10388;34.420;78067
10389;34.423;82973
10390;34.427;79663
10391;34.430;85464
10392;34.433;77729
10393;34.437;85480
10394;34.440;78953
10395;34.443;82016
10396;34.446;80662
10397;34.450;86119
10398;34.453;84482
10399;34.456;84225
10400;34.460;77999
10401;34.463;87189
10402;34.466;80624
10403;34.470;76122
10404;34.473;78643
10405;34.476;85277
10406;34.479;72134
10407;34.483;80235
10408;34.486;80215
10409;34.489;79365
10410;34.493;83561
10411;34.496;85564
10412;34.499;75509
10413;34.503;81200
10414;34.506;76932
10415;34.509;77041
10416;34.513;79048
10417;34.516;86842
10418;34.519;78609
10419;34.522;88117
10420;34.526;79483
10421;34.529;83906
10422;34.532;77236
10423;34.536;85448
10424;34.539;80831
10425;34.542;78502
10426;34.546;81808
10427;34.549;76401
10428;34.552;85826
10429;34.556;79960
10430;34.559;80554
10431;34.562;86347
10432;34.565;80983
10433;34.569;78458
10434;34.572;86147
10435;34.575;84693
10436;34.579;87715
10437;34.582;83283
10438;34.585;80141
10439;34.589;81046
10440;34.592;82761
10441;34.595;85580
10442;34.598;74910
10443;34.602;86819
10444;34.605;84534
10445;34.609;83539
10446;34.612;77447
10447;34.615;82588
10448;34.619;88691
10449;34.622;80668
10450;34.625;83560
10451;34.629;77117
10452;34.632;81994
10453;34.635;78857
10454;34.638;83863
10455;34.642;80668
10456;34.645;80317
10457;34.648;80591
10458;34.652;87726
10459;34.655;79362
10460;34.658;75263
10461;34.662;82632
10462;34.665;78937
10463;34.668;79713
10464;34.672;84792
10465;34.675;78080
10466;34.678;90664
10467;34.681;83149
10468;34.685;85566
10469;34.688;81680
10470;34.691;80452
10471;34.695;78620
10472;34.698;81665
10473;34.701;85605
10474;34.705;89233
10475;34.708;75549
10476;34.711;87958
10477;34.714;77329
10478;34.718;82407
10479;34.721;86285
10480;34.724;87938
10481;34.728;87833
10482;34.731;71751
10483;34.734;81625
10484;34.738;80665
10485;34.741;87548
10486;34.744;80585
10487;34.748;81998
10488;34.751;87664
10489;34.754;83294
10490;34.757;83183
10491;34.761;78441
10492;34.764;78364
10493;34.767;84513
10494;34.771;81099
10495;34.774;78116
10496;34.777;84584
10497;34.781;77307
10498;34.784;80904
10499;34.787;83481
10500;34.790;84733
10501;34.794;81416
10502;34.797;77569
10503;34.800;92869
10504;34.804;82667
10505;34.807;80082
10506;34.810;89337
10507;34.814;85666
10508;34.817;87305
10509;34.820;81348
10510;34.824;80228
10511;34.827;84750
10512;34.830;85748
10513;34.833;81111
10514;34.837;80350
10515;34.840;80945
10516;34.843;72829
10517;34.847;88169
10518;34.850;80624
10519;34.853;81095
10520;34.857;80630
10521;34.860;80774
10522;34.864;85649
10523;34.867;85720
10524;34.870;79135
10525;34.873;81809
10526;34.877;90601
10527;34.880;77207
10528;34.883;86698
10529;34.887;82397
10530;34.890;76436
10531;34.893;83439
10532;34.897;82189
10533;34.900;82435
10534;34.903;72477
10535;34.907;85294
10536;34.910;86281
10537;34.913;79058
10538;34.916;78905
10539;34.920;82396
10540;34.923;83715
10541;34.926;85677
10542;34.930;83647
10543;34.933;75430
10544;34.936;84870
10545;34.940;78855
10546;34.943;82825
10547;34.946;77159
10548;34.949;82288
10549;34.953;83590
10550;34.956;81797
10551;34.959;76818
10552;34.963;74778
10553;34.966;78276
10554;34.969;82057
10555;34.973;88538
10556;34.976;76413
10557;34.979;80333
10558;34.983;76283
10559;34.986;77573
10560;34.989;83915
10561;34.992;76481
10562;34.996;79312
10563;34.999;82201
10564;35.002;88081
10565;35.006;82954
10566;35.009;89940
10567;35.012;80095
10568;35.016;82804
10569;35.019;76677
10570;35.022;80072
10571;35.026;86932
10572;35.029;88303
10573;35.032;84387
10574;35.035;86142
10575;35.039;80793
10576;35.047;51199
10577;35.051;852
10578;35.054;591
10579;35.057;603
10580;35.061;1204
10581;35.064;412
10582;35.067;391
10583;35.071;517
10584;35.074;444
10585;35.077;521
10586;35.080;385
10587;35.084;484
10588;35.087;433
10589;35.090;477
10590;35.094;442
10591;35.097;494
10592;35.100;357
10593;35.104;500
10594;35.111;337
10595;35.115;484
10596;35.118;376
10597;35.121;430
10598;35.125;527
10599;35.128;440
10600;35.131;425
10601;35.134;410
10602;35.138;482
10603;35.141;395
10604;35.144;2731
10605;35.148;458
10606;35.151;474
10607;35.154;449
10608;35.158;353
10609;35.161;376
10610;35.164;382
10611;35.167;389
10612;35.171;571
10613;35.174;516
10614;35.177;403
10615;35.181;434
10616;35.184;421
10617;35.187;478
10618;35.191;455
10619;35.194;439
10620;35.197;445
10621;35.201;549
10622;35.204;510
10623;35.207;447
10624;35.210;524
10625;35.214;522
10626;35.217;487
10627;35.220;549
10628;35.224;498
10629;35.227;434
10630;35.230;495
10631;35.234;596
10632;35.237;583
10633;35.240;458
10634;35.243;463
10635;35.247;647
10636;35.250;724
10637;35.253;420
10638;35.257;435
10639;35.260;569
10640;35.263;489
10641;35.267;566
10642;35.270;361
10643;35.273;488
10644;35.277;536
10645;35.280;451
10646;35.283;486
10647;35.286;541
10648;35.290;550
10649;35.293;904
10650;35.296;1049
10651;35.300;422
10652;35.303;521
10653;35.306;525
10654;35.310;530
10655;35.313;366
10656;35.316;482
10657;35.320;403
10658;35.323;637
10659;35.326;539
10660;35.329;488
10661;35.333;2223
10662;35.336;493
10663;35.339;406
10664;35.343;630
10665;35.346;685
10666;35.349;437
10667;35.353;566
10668;35.356;510
10669;35.360;438
10670;35.363;441
10671;35.366;426
10672;35.369;475
10673;35.373;385
10674;35.376;544
10675;35.379;410
10676;35.383;601
10677;35.386;454
10678;35.389;440
10679;35.393;512
10680;35.396;519
10681;35.399;391
10682;35.402;567
10683;35.406;467
10684;35.409;1714
10685;35.412;734
10686;35.416;557
10687;35.419;570
10688;35.422;493
10689;35.426;491
10690;35.429;605
10691;35.432;592
10692;35.436;494
10693;35.439;2116
10694;35.442;414
10695;35.445;482
10696;35.449;460
10697;35.452;420
10698;35.455;2123
10699;35.459;474
10700;35.462;626
10701;35.465;666
10702;35.469;611
10703;35.472;436
10704;35.475;868
10705;35.479;538
10706;35.482;479
10707;35.485;458
10708;35.488;543
10709;35.492;526
10710;35.495;2770
10711;35.498;669
10712;35.502;423
10713;35.505;452
10714;35.508;2870
10715;35.512;418
10716;35.515;660
10717;35.518;427
10718;35.521;480
10719;35.525;547
10720;35.528;472
10721;35.531;457
10722;35.535;701
10723;35.538;450
10724;35.541;453
10725;35.545;680
10726;35.548;497
10727;35.551;786
10728;35.555;453
10729;35.558;420
10730;35.561;565
10731;35.564;837
10732;35.568;449
10733;35.571;598
10734;35.574;487
10735;35.578;497
10736;35.581;566
10737;35.584;627
10738;35.588;453
10739;35.591;556
10740;35.594;739
10741;35.597;2341
10742;35.601;393
10743;35.604;418
10744;35.608;542
10745;35.611;482
10746;35.614;543
10747;35.618;501
10748;35.621;581
10749;35.624;449
10750;35.628;405
10751;35.631;440
10752;35.634;523
10753;35.637;748
10754;35.641;596
10755;35.644;646
10756;35.647;666
10757;35.651;525
10758;35.654;607
10759;35.657;503
10760;35.661;453
10761;35.664;662
10762;35.667;587
10763;35.671;554
10764;35.674;566
10765;35.677;1163
10766;35.680;461
10767;35.684;642
10768;35.687;393
10769;35.690;472
10770;35.694;540
10771;35.697;423
10772;35.700;599
10773;35.704;495
10774;35.707;559
10775;35.710;656
10776;35.714;634
10777;35.717;491
10778;35.720;474
10779;35.723;585
10780;35.727;473
10781;35.730;416
10782;35.733;393
10783;35.737;853
10784;35.740;533
10785;35.743;416
10786;35.747;370
10787;35.750;556
10788;35.753;416
10789;35.756;503
10790;35.760;518
10791;35.763;1195
10792;35.766;812
10793;35.770;539
10794;35.773;409
10795;35.776;544
10796;35.780;505
10797;35.783;522
10798;35.786;691
10799;35.790;1178
10800;35.793;446
10801;35.796;580
10802;35.799;700
10803;35.803;549
10804;35.806;630
10805;35.809;422
10806;35.813;433
10807;35.816;593
10808;35.819;436
10809;35.823;593
10810;35.826;753
10811;35.829;491
10812;35.832;561
10813;35.836;572
10814;35.839;768
10815;35.842;661
10816;35.846;615
10817;35.849;592
10818;35.852;710
10819;35.856;509
10820;35.859;522
10821;35.863;438
10822;35.866;644
10823;35.869;423
10824;35.872;444
10825;35.876;549
10826;35.879;452
10827;35.882;607
10828;35.886;542
10829;35.889;484
10830;35.892;442
10831;35.896;555
10832;35.899;426
10833;35.902;537
10834;35.906;1094
10835;35.909;575
10836;35.912;558
10837;35.915;418
10838;35.919;469
10839;35.922;364
10840;35.925;2256
10841;35.929;434
10842;35.932;425
10843;35.935;457
10844;35.939;658
10845;35.942;464
10846;35.945;403
10847;35.949;1036
10848;35.952;608
10849;35.955;518
10850;35.958;469
10851;35.962;408
10852;35.965;496
10853;35.968;471
10854;35.972;355
10855;35.975;408
10856;35.978;446
10857;35.982;430
10858;35.985;551
10859;35.988;418
10860;35.991;605
10861;35.995;499
10862;35.998;467
10863;36.001;405
10864;36.005;525
10865;36.008;394
10866;36.011;837
10867;36.015;365
10868;36.018;460
10869;36.021;434
10870;36.025;366
10871;36.028;3266
10872;36.031;592
10873;36.034;419
10874;36.038;592
10875;36.041;644
10876;36.044;483
10877;36.048;3416
10878;36.051;510
10879;36.054;345
10880;36.058;413
10881;36.061;409
10882;36.064;541
10883;36.068;447
10884;36.071;450
10885;36.074;381
10886;36.077;500
10887;36.081;617
10888;36.084;1680
10889;36.087;454
10890;36.091;530
10891;36.094;483
10892;36.097;389
10893;36.101;510
10894;36.104;462
10895;36.107;398
10896;36.111;471
10897;36.114;562
10898;36.117;592
10899;36.121;630
10900;36.124;411
10901;36.127;538
10902;36.131;646
10903;36.134;443
10904;36.137;638
10905;36.141;519
10906;36.144;477
10907;36.147;592
10908;36.150;505
10909;36.154;443
10910;36.157;525
10911;36.160;446
10912;36.164;482
10913;36.167;387
10914;36.170;398
10915;36.174;378
10916;36.177;546
10917;36.180;478
10918;36.184;538
10919;36.187;536
10920;36.190;637
10921;36.193;501
10922;36.197;398
10923;36.200;550
10924;36.203;492
10925;36.207;707
10926;36.210;559
10927;36.213;467
10928;36.217;416
10929;36.220;383
10930;36.223;506
10931;36.226;477
10932;36.230;1690
10933;36.233;466
10934;36.236;1824
10935;36.240;470
10936;36.243;384
10937;36.246;344
10938;36.250;642
10939;36.253;409
10940;36.256;468
10941;36.260;416
10942;36.263;497
10943;36.266;433
10944;36.269;439
10945;36.273;367
10946;36.276;467
10947;36.279;409
10948;36.283;343
10949;36.286;574
10950;36.289;436
10951;36.293;378
10952;36.296;535
10953;36.299;532
10954;36.303;549
10955;36.306;581
10956;36.309;559
10957;36.312;399
10958;36.316;405
10959;36.319;640
10960;36.322;562
10961;36.326;402
10962;36.329;2326
10963;36.332;565
10964;36.336;467
10965;36.339;319
10966;36.342;462
10967;36.345;435
10968;36.349;485
10969;36.352;430
10970;36.355;459
10971;36.359;584
10972;36.362;453
10973;36.366;436
10974;36.369;324
10975;36.372;2509
10976;36.376;326
10977;36.379;537
10978;36.382;352
10979;36.385;448
10980;36.389;399
10981;36.392;527
10982;36.395;2108
10983;36.399;613
10984;36.402;436
10985;36.405;435
10986;36.409;432
10987;36.412;622
10988;36.415;593
10989;36.419;527
10990;36.422;486
10991;36.425;428
10992;36.428;487
10993;36.432;482
10994;36.435;385
10995;36.438;489
10996;36.442;393
10997;36.445;323
10998;36.448;415
10999;36.452;513
11000;36.455;356
11001;36.458;376
11002;36.461;478
11003;36.465;442
11004;36.468;436
11005;36.471;547
11006;36.475;412
11007;36.478;414
11008;36.481;521
11009;36.485;903
11010;36.488;476
11011;36.491;453
11012;36.495;426
11013;36.498;490
11014;36.501;579
11015;36.504;497
11016;36.508;409
11017;36.511;502
11018;36.514;393
11019;36.518;329
11020;36.521;491
11021;36.524;491
11022;36.528;473
11023;36.531;426
11024;36.534;345
11025;36.538;407
11026;36.541;466
11027;36.544;535
11028;36.547;496
11029;36.551;844
11030;36.554;508
11031;36.557;530
11032;36.561;282
11033;36.564;490
11034;36.567;635
11035;36.571;363
11036;36.574;2287
11037;36.577;553
11038;36.580;592
11039;36.584;433
11040;36.587;518
11041;36.590;457
11042;36.594;369
11043;36.597;513
11044;36.600;509
11045;36.604;1440
11046;36.607;604
11047;36.611;498
11048;36.614;554
11049;36.617;735
11050;36.620;483
11051;36.624;732
11052;36.627;480
11053;36.630;631
11054;36.634;401
11055;36.637;598
11056;36.640;562
11057;36.644;409
11058;36.647;529
11059;36.650;476
11060;36.654;520
11061;36.657;564
11062;36.660;457
11063;36.663;414
11064;36.667;424
11065;36.670;494
11066;36.673;462
11067;36.677;457
11068;36.680;486
11069;36.683;454
11070;36.687;540
11071;36.690;439
11072;36.693;431
11073;36.697;350
11074;36.700;434
11075;36.703;584
11076;36.706;485
11077;36.710;436
11078;36.713;500
11079;36.716;467
11080;36.720;374
11081;36.723;397
11082;36.726;458
11083;36.730;457
11084;36.733;468
11085;36.736;510
11086;36.739;501
11087;36.743;564
11088;36.746;541
11089;36.749;386
11090;36.753;527
11091;36.756;400
11092;36.759;614
11093;36.763;585
11094;36.766;491
11095;36.769;747
11096;36.773;516
11097;36.776;575
11098;36.779;478
11099;36.782;393
11100;36.786;457
11101;36.789;679
11102;36.792;510
11103;36.796;437
11104;36.799;542
11105;36.802;329
11106;36.806;343
11107;36.809;441
11108;36.812;428
11109;36.815;362
11110;36.819;370
11111;36.822;431
11112;36.825;336
11113;36.829;474
11114;36.832;476
11115;36.835;684
11116;36.839;476
11117;36.842;409
11118;36.845;520
11119;36.849;373
11120;36.852;591
11121;36.855;438
11122;36.859;423
11123;36.862;322
11124;36.865;360
11125;36.869;328
11126;36.872;379
11127;36.875;394
11128;36.879;332
11129;36.882;2436
11130;36.885;402
11131;36.889;760
11132;36.892;462
11133;36.895;347
11134;36.898;434
11135;36.902;434
11136;36.905;551
11137;36.908;409
11138;36.912;349
11139;36.915;361
11140;36.918;486
11141;36.922;407
11142;36.925;378
11143;36.928;446
11144;36.932;458
11145;36.935;448
11146;36.938;397
11147;36.941;475
11148;36.945;464
11149;36.948;352
11150;36.951;536
11151;36.955;800
11152;36.958;526
11153;36.961;406
11154;36.965;363
11155;36.968;506
11156;36.971;397
11157;36.974;448
11158;36.978;527
11159;36.981;399
11160;36.984;426
11161;36.988;412
11162;36.991;463
11163;36.994;653
11164;36.998;320
11165;37.001;407
11166;37.004;405
11167;37.008;407
11168;37.011;362
11169;37.014;360
11170;37.017;363
11171;37.021;422
11172;37.024;323
11173;37.027;388
11174;37.031;504
11175;37.034;394
11176;37.037;397
11177;37.041;392
11178;37.044;497
11179;37.047;301
11180;37.050;306
11181;37.054;435
11182;37.057;318
11183;37.060;336
11184;37.064;2604
11185;37.067;345
11186;37.070;439
11187;37.074;384
11188;37.077;408
11189;37.080;450
11190;37.084;377
11191;37.087;430
11192;37.090;415
11193;37.093;406
11194;37.097;507
11195;37.100;584
11196;37.103;343
11197;37.107;408
11198;37.110;446
11199;37.114;473
11200;37.117;414
11201;37.120;330
11202;37.124;357
11203;37.127;433
11204;37.130;330
11205;37.133;253
11206;37.137;337
11207;37.140;334
11208;37.143;341
11209;37.147;385
11210;37.150;881
11211;37.153;506
11212;37.157;2705
11213;37.160;390
11214;37.163;438
11215;37.167;537
11216;37.170;422
11217;37.173;408
11218;37.176;336
11219;37.180;407
11220;37.183;331
11221;37.186;364
11222;37.190;333
11223;37.193;496
11224;37.196;254
11225;37.200;463
11226;37.203;425
11227;37.206;398
11228;37.209;1100
11229;37.213;562
11230;37.216;402
11231;37.219;370
11232;37.223;379
11233;37.226;454
11234;37.229;415
11235;37.233;480
11236;37.236;440
11237;37.239;2990
11238;37.243;307
11239;37.246;377
11240;37.249;502
11241;37.252;1113
11242;37.256;469
11243;37.259;404
11244;37.262;394
11245;37.266;574
11246;37.269;306
11247;37.272;334
11248;37.276;317
11249;37.279;460
11250;37.282;518
11251;37.286;381
11252;37.289;396
11253;37.292;317
11254;37.295;317
11255;37.299;363
11256;37.302;410
11257;37.305;462
11258;37.309;350
11259;37.312;556
11260;37.315;365
11261;37.319;406
11262;37.322;373
11263;37.325;395
11264;37.329;352
11265;37.332;328
11266;37.335;310
11267;37.338;277
11268;37.342;465
11269;37.345;337
11270;37.348;344
11271;37.352;267
11272;37.355;266
11273;37.359;305
11274;37.362;351
11275;37.365;310
11276;37.369;502
11277;37.372;375
11278;37.375;293
11279;37.378;372
11280;37.382;284
11281;37.385;253
11282;37.388;349
11283;37.392;794
11284;37.395;354
11285;37.398;353
11286;37.402;342
11287;37.405;433
11288;37.408;385
11289;37.411;384
11290;37.415;418
11291;37.418;352
11292;37.421;340
11293;37.425;334
11294;37.428;365
11295;37.431;532
11296;37.435;502
11297;37.438;312
11298;37.441;412
11299;37.445;336
11300;37.448;228
11301;37.451;317
11302;37.454;300
11303;37.458;364
11304;37.461;359
11305;37.464;500
11306;37.468;465
11307;37.471;502
11308;37.474;382
11309;37.478;486
11310;37.481;314
11311;37.484;373
11312;37.487;416
11313;37.491;579
11314;37.494;353
11315;37.497;316
11316;37.501;375
11317;37.504;752
11318;37.507;597
11319;37.511;317
11320;37.514;525
11321;37.517;326
11322;37.521;328
11323;37.524;443
11324;37.527;381
11325;37.530;394
11326;37.534;2817
11327;37.537;610
11328;37.540;280
11329;37.544;423
11330;37.547;2371
11331;37.550;514
11332;37.554;412
11333;37.557;469
11334;37.560;354
11335;37.564;328
11336;37.567;492
11337;37.570;511
11338;37.573;424
11339;37.577;456
11340;37.580;627
11341;37.583;610
11342;37.587;649
11343;37.590;335
11344;37.593;336
11345;37.597;406
11346;37.600;301
11347;37.603;433
11348;37.606;495
11349;37.610;408
11350;37.613;453
11351;37.617;458
11352;37.620;403
11353;37.623;444
11354;37.627;427
11355;37.630;417
11356;37.633;377
11357;37.637;412
11358;37.640;434
11359;37.643;449
11360;37.646;428
11361;37.650;486
11362;37.653;416
11363;37.656;717
11364;37.660;669
11365;37.663;437
11366;37.666;408
11367;37.670;347
11368;37.673;663
11369;37.676;374
11370;37.680;359
11371;37.683;544
11372;37.686;453
11373;37.689;417
11374;37.693;536
11375;37.696;329
11376;37.699;412
11377;37.703;445
11378;37.706;466
11379;37.709;390
11380;37.713;609
11381;37.716;473
11382;37.719;368
11383;37.723;545
11384;37.726;730
11385;37.729;524
11386;37.732;399
11387;37.736;2786
11388;37.739;336
11389;37.742;395
11390;37.746;367
11391;37.749;385
11392;37.752;518
11393;37.756;441
11394;37.759;523
11395;37.762;424
11396;37.765;518
11397;37.769;410
11398;37.772;455
11399;37.775;586
11400;37.779;278
11401;37.782;331
11402;37.785;660
11403;37.789;462
11404;37.792;485
11405;37.795;329
11406;37.799;385
11407;37.802;405
11408;37.805;345
11409;37.808;624
11410;37.812;351
11411;37.815;317
11412;37.818;299
11413;37.822;332
11414;37.825;293
11415;37.828;581
11416;37.832;306
11417;37.835;294
11418;37.838;431
11419;37.841;378
11420;37.845;385
11421;37.848;340
11422;37.851;278
11423;37.855;282
11424;37.858;450
11425;37.862;418
11426;37.865;378
11427;37.868;507
11428;37.872;619
11429;37.875;551
11430;37.878;425
11431;37.881;392
11432;37.885;369
11433;37.888;444
11434;37.891;451
11435;37.895;1283
11436;37.898;430
11437;37.901;389
11438;37.905;349
11439;37.908;534
11440;37.911;325
11441;37.915;369
11442;37.918;447
11443;37.921;405
11444;37.924;452
11445;37.928;368
11446;37.931;543
11447;37.934;433
11448;37.938;366
11449;37.941;386
11450;37.944;567
11451;37.948;407
11452;37.951;429
11453;37.954;830
11454;37.958;474
11455;37.961;516
11456;37.964;327
11457;37.967;766
11458;37.971;388
11459;37.974;410
11460;37.977;466
11461;37.981;478
11462;37.984;501
11463;37.987;556
11464;37.991;508
11465;37.994;381
11466;37.997;444
11467;38.000;815
11468;38.004;609
11469;38.007;433
11470;38.010;457
11471;38.014;307
11472;38.017;419
11473;38.020;404
11474;38.024;497
11475;38.027;497
11476;38.030;506
11477;38.034;382
11478;38.037;454
11479;38.040;564
11480;38.043;404
11481;38.047;384
11482;38.050;462
11483;38.053;418
11484;38.057;439
11485;38.060;385
11486;38.063;408
11487;38.067;409
11488;38.070;499
11489;38.073;444
11490;38.076;434
11491;38.080;398
11492;38.083;431
11493;38.086;310
11494;38.090;1292
11495;38.093;432
11496;38.096;404
11497;38.100;521
11498;38.103;446
11499;38.106;436
11500;38.110;450
11501;38.113;471
11502;38.116;416
11503;38.120;455
11504;38.123;489
11505;38.126;302
11506;38.130;282
11507;38.133;312
11508;38.136;345
11509;38.140;301
11510;38.143;317
11511;38.146;519
11512;38.150;344
11513;38.153;310
11514;38.156;560
11515;38.159;428
11516;38.163;1143
11517;38.166;398
11518;38.169;433
11519;38.173;2413
11520;38.176;952
11521;38.179;611
11522;38.183;474
11523;38.186;450
11524;38.189;528
11525;38.193;513
11526;38.196;602
11527;38.199;358
11528;38.202;419
11529;38.206;499
11530;38.209;353
11531;38.212;490
11532;38.216;326
11533;38.219;444
11534;38.222;380
11535;38.226;350
11536;38.229;1141
11537;38.232;538
11538;38.235;386
11539;38.239;720
11540;38.242;323
11541;38.245;347
11542;38.249;415
11543;38.252;345
11544;38.255;493
11545;38.259;410
11546;38.262;315
11547;38.265;357
11548;38.269;487
11549;38.272;481
11550;38.275;422
11551;38.278;459
11552;38.282;508
11553;38.285;582
11554;38.288;503
11555;38.292;516
11556;38.295;519
11557;38.298;422
11558;38.302;415
11559;38.305;455
11560;38.308;494
11561;38.312;471
11562;38.315;476
11563;38.318;495
11564;38.321;605
11565;38.325;333
11566;38.328;455
11567;38.331;347
11568;38.335;362
11569;38.338;300
11570;38.341;288
11571;38.345;568
11572;38.348;339
11573;38.351;344
11574;38.354;388
11575;38.358;333
11576;38.361;440
11577;38.365;385
11578;38.368;379
11579;38.371;423
11580;38.375;1260
11581;38.378;420
11582;38.381;370
11583;38.385;447
11584;38.388;344
11585;38.391;574
11586;38.394;492
11587;38.398;556
11588;38.401;453
11589;38.404;881
11590;38.408;341
11591;38.411;423
11592;38.414;438
11593;38.418;374
11594;38.421;642
11595;38.424;270
11596;38.428;379
11597;38.431;432
11598;38.434;523
11599;38.437;435
11600;38.441;373
11601;38.444;452
11602;38.447;339
11603;38.451;457
11604;38.454;387
11605;38.457;475
11606;38.461;430
11607;38.464;479
11608;38.467;380
11609;38.470;453
11610;38.474;404
11611;38.477;391
11612;38.480;524
11613;38.484;417
11614;38.487;431
11615;38.490;471
11616;38.494;551
11617;38.497;513
11618;38.500;408
11619;38.504;348
11620;38.507;326
11621;38.510;365
11622;38.513;390
11623;38.517;577
11624;38.520;418
11625;38.523;456
11626;38.527;461
11627;38.530;312
11628;38.533;299
11629;38.537;452
11630;38.540;424
11631;38.543;286
11632;38.547;407
11633;38.550;480
11634;38.553;559
11635;38.556;396
11636;38.560;448
11637;38.563;555
11638;38.566;474
11639;38.570;483
11640;38.573;378
11641;38.576;498
11642;38.580;371
11643;38.583;385
11644;38.586;429
11645;38.589;407
11646;38.593;508
11647;38.596;471
11648;38.599;343
11649;38.603;463
11650;38.606;379
11651;38.610;328
11652;38.613;471
11653;38.616;263
11654;38.620;414
11655;38.623;489
11656;38.626;307
11657;38.629;471
11658;38.633;361
11659;38.636;889
11660;38.639;505
11661;38.643;351
11662;38.646;420
11663;38.649;368
11664;38.653;450
11665;38.656;669
11666;38.659;412
11667;38.663;317
11668;38.666;354
11669;38.669;367
11670;38.672;475
11671;38.676;493
11672;38.679;464
11673;38.682;322
11674;38.686;321
11675;38.689;437
11676;38.692;336
11677;38.696;350
11678;38.699;499
11679;38.702;378
11680;38.705;327
11681;38.709;371
11682;38.712;323
11683;38.715;389
11684;38.719;343
11685;38.722;373
11686;38.725;370
11687;38.729;417
11688;38.732;474
11689;38.735;350
11690;38.739;334
11691;38.742;630
11692;38.745;578
11693;38.748;476
11694;38.752;357
11695;38.755;477
11696;38.758;285
11697;38.762;288
11698;38.765;2967
11699;38.768;571
11700;38.772;328
11701;38.775;415
11702;38.778;440
11703;38.782;553
11704;38.785;398
11705;38.788;391
11706;38.791;503
11707;38.795;389
11708;38.798;406
11709;38.801;479
11710;38.805;433
11711;38.808;437
11712;38.811;506
11713;38.815;235
11714;38.818;434
11715;38.821;397
11716;38.824;630
11717;38.828;451
11718;38.831;455
11719;38.834;428
11720;38.838;352
11721;38.841;491
11722;38.844;453
11723;38.848;412
11724;38.851;395
11725;38.854;475
11726;38.858;538
11727;38.861;1840
11728;38.864;356
11729;38.868;349
11730;38.871;391
11731;38.874;322
11732;38.878;513
11733;38.881;471
11734;38.884;427
11735;38.888;621
11736;38.891;590
11737;38.894;517
11738;38.898;317
11739;38.901;310
11740;38.904;353
11741;38.907;489
11742;38.911;380
11743;38.914;389
11744;38.917;353
11745;38.921;355
11746;38.924;470
11747;38.927;708
11748;38.931;415
11749;38.934;483
11750;38.937;456
11751;38.941;627
11752;38.944;365
11753;38.947;309
11754;38.950;403
11755;38.954;389
11756;38.957;378
11757;38.960;414
11758;38.964;301
11759;38.967;334
11760;38.970;741
11761;38.974;406
11762;38.977;400
11763;38.980;398
11764;38.983;512
11765;38.987;490
11766;38.990;432
11767;38.993;439
11768;38.997;675
11769;39.000;417
11770;39.003;413
11771;39.007;539
11772;39.010;1508
11773;39.013;410
11774;39.017;349
11775;39.020;408
11776;39.023;400
11777;39.026;388
11778;39.030;471
11779;39.033;448
11780;39.036;338
11781;39.040;455
11782;39.043;544
11783;39.046;411
11784;39.050;318
11785;39.053;455
11786;39.056;363
11787;39.059;498
11788;39.063;485
11789;39.066;353
11790;39.069;550
11791;39.073;416
11792;39.076;443
11793;39.079;609
11794;39.083;506
11795;39.086;487
11796;39.089;538
11797;39.093;463
11798;39.096;406
11799;39.099;563
11800;39.102;490
11801;39.106;512
11802;39.109;414
11803;39.113;420
11804;39.116;466
11805;39.119;411
11806;39.123;375
11807;39.126;457
11808;39.129;332
11809;39.133;428
11810;39.136;376
11811;39.139;462
11812;39.142;380
11813;39.146;466
11814;39.149;488
11815;39.152;385
11816;39.156;404
11817;39.159;432
11818;39.162;425
11819;39.166;514
11820;39.169;533
11821;39.172;469
11822;39.176;457
11823;39.179;466
11824;39.182;406
11825;39.185;436
11826;39.189;607
11827;39.192;488
11828;39.195;407
11829;39.199;393
11830;39.202;469
11831;39.205;350
11832;39.209;457
11833;39.212;551
11834;39.215;622
11835;39.218;301
11836;39.222;568
11837;39.225;384
11838;39.228;431
11839;39.232;453
11840;39.235;324
11841;39.238;463
11842;39.242;646
11843;39.245;382
11844;39.248;512
11845;39.252;447
11846;39.255;528
11847;39.258;728
11848;39.261;438
11849;39.265;302
11850;39.268;519
11851;39.271;540
11852;39.275;488
11853;39.278;586
11854;39.281;516
11855;39.285;441
11856;39.288;652
11857;39.291;467
11858;39.294;508
11859;39.298;475
11860;39.301;380
11861;39.304;496
11862;39.308;467
11863;39.311;353
11864;39.314;465
11865;39.318;334
11866;39.321;485
11867;39.324;379
11868;39.328;392
11869;39.331;329
11870;39.334;386
11871;39.337;390
11872;39.341;422
11873;39.344;488
11874;39.347;503
11875;39.351;673
11876;39.354;340
11877;39.358;351
11878;39.361;407
11879;39.364;381
11880;39.368;356
11881;39.371;472
11882;39.374;439
11883;39.377;297
11884;39.381;556
11885;39.384;429
11886;39.387;484
11887;39.391;383
11888;39.394;373
11889;39.397;328
11890;39.401;365
11891;39.404;468
11892;39.407;447
11893;39.411;645
11894;39.414;504
11895;39.417;393
11896;39.420;375
11897;39.424;538
11898;39.427;563
11899;39.430;469
11900;39.434;376
11901;39.437;558
11902;39.440;508
11903;39.444;331
11904;39.447;304
11905;39.450;552
11906;39.453;506
11907;39.457;489
11908;39.460;386
11909;39.463;449
11910;39.467;504
11911;39.470;597
11912;39.473;386
11913;39.477;597
11914;39.480;307
11915;39.483;564
11916;39.487;468
11917;39.490;482
11918;39.493;351
11919;39.496;395
11920;39.500;377
11921;39.503;754
11922;39.506;1487
11923;39.510;449
11924;39.513;515
11925;39.516;368
11926;39.520;526
11927;39.523;341
11928;39.526;428
11929;39.530;424
11930;39.533;438
11931;39.536;1680
11932;39.539;338
11933;39.543;362
11934;39.546;494
11935;39.549;495
11936;39.553;451
11937;39.556;391
11938;39.559;484
11939;39.563;422
11940;39.566;472
11941;39.569;701
11942;39.572;455
11943;39.576;483
11944;39.579;501
11945;39.582;654
11946;39.586;590
11947;39.589;511
11948;39.592;497
11949;39.596;462
11950;39.599;376
11951;39.602;462
11952;39.606;453
11953;39.609;311
11954;39.612;373
11955;39.616;410
11956;39.619;442
11957;39.622;458
11958;39.626;327
11959;39.629;408
11960;39.632;583
11961;39.636;455
11962;39.639;528
11963;39.642;465
11964;39.646;495
11965;39.649;581
11966;39.652;458
11967;39.655;457
11968;39.659;478
11969;39.662;382
11970;39.665;527
11971;39.669;589
11972;39.672;429
11973;39.675;356
11974;39.679;394
11975;39.682;351
11976;39.685;1926
11977;39.688;379
11978;39.692;427
11979;39.695;397
11980;39.698;493
11981;39.702;508
11982;39.705;337
11983;39.708;416
11984;39.712;376
11985;39.715;391
11986;39.718;496
11987;39.722;378
11988;39.725;479
11989;39.728;416
11990;39.731;491
11991;39.735;400
11992;39.738;334
11993;39.741;404
11994;39.745;310
11995;39.748;356
11996;39.751;498
11997;39.755;319
11998;39.758;520
11999;39.761;391
12000;39.765;483
12001;39.768;335
12002;39.771;372
12003;39.774;445
12004;39.778;486
12005;39.781;361
12006;39.784;468
12007;39.788;523
12008;39.791;382
12009;39.794;398
12010;39.798;412
12011;39.801;443
12012;39.804;330
12013;39.807;448
12014;39.811;499
12015;39.814;523
12016;39.817;366
12017;39.821;378
12018;39.824;424
12019;39.827;485
12020;39.831;306
12021;39.834;360
12022;39.837;312
12023;39.841;401
12024;39.844;290
12025;39.847;367
12026;39.850;584
12027;39.854;415
12028;39.857;507
12029;39.861;712
12030;39.864;550
12031;39.867;382
12032;39.871;457
12033;39.874;363
12034;39.877;344
12035;39.881;410
12036;39.884;435
12037;39.887;419
12038;39.890;335
12039;39.894;413
12040;39.897;421
12041;39.900;304
12042;39.904;380
12043;39.907;325
12044;39.910;370
12045;39.914;429
12046;39.917;329
12047;39.920;389
12048;39.923;297
12049;39.927;458
12050;39.930;1506
12051;39.933;491
12052;39.937;428
12053;39.940;409
12054;39.943;548
12055;39.947;464
12056;39.950;407
12057;39.953;590
12058;39.957;529
12059;39.960;446
12060;39.963;549
12061;39.966;547
12062;39.970;2076
12063;39.973;362
12064;39.976;425
12065;39.980;381
12066;39.983;558
12067;39.986;395
12068;39.990;431
12069;39.993;402
12070;39.996;357
12071;40.000;346
12072;40.003;611
12073;40.006;494
12074;40.009;305
12075;40.013;391
12076;40.016;545
12077;40.019;330
12078;40.023;438
12079;40.026;477
12080;40.029;313
12081;40.033;345
12082;40.036;397
12083;40.039;455
12084;40.042;465
12085;40.046;564
12086;40.049;2298
12087;40.052;289
12088;40.056;2152
12089;40.059;408
12090;40.062;403
12091;40.066;459
12092;40.069;486
12093;40.072;346
12094;40.076;483
12095;40.079;430
12096;40.082;438
12097;40.085;441
12098;40.089;405
12099;40.092;289
12100;40.095;349
12101;40.099;524
12102;40.102;359
12103;40.105;379
12104;40.109;396
12105;40.112;397
12106;40.116;452
12107;40.119;305
12108;40.122;391
12109;40.125;452
12110;40.129;439
12111;40.132;461
12112;40.135;422
12113;40.139;444
12114;40.142;408
12115;40.145;400
12116;40.149;324
12117;40.152;376
12118;40.155;420
12119;40.158;415
12120;40.162;355
12121;40.165;396
12122;40.168;460
12123;40.172;452
12124;40.175;422
12125;40.178;521
12126;40.182;384
12127;40.185;382
12128;40.188;496
12129;40.192;510
12130;40.195;449
12131;40.198;399
12132;40.201;413
12133;40.205;357
12134;40.208;327
12135;40.211;325
12136;40.215;464
12137;40.218;311
12138;40.221;381
12139;40.225;502
12140;40.228;594
12141;40.231;589
12142;40.235;359
12143;40.238;440
12144;40.241;485
12145;40.244;448
12146;40.248;434
12147;40.251;396
12148;40.254;319
12149;40.258;458
12150;40.261;460
12151;40.264;659
12152;40.268;698
12153;40.271;406
12154;40.274;355
12155;40.277;445
12156;40.281;432
12157;40.284;404
12158;40.287;498
12159;40.291;582
12160;40.294;441
12161;40.297;529
12162;40.301;434
12163;40.304;546
12164;40.307;564
12165;40.311;320
12166;40.314;365
12167;40.317;510
12168;40.320;319
12169;40.324;522
12170;40.327;384
12171;40.330;489
12172;40.334;335
12173;40.337;305
12174;40.340;253
12175;40.344;436
12176;40.347;350
12177;40.350;343
12178;40.354;434
12179;40.357;338
12180;40.360;515
12181;40.364;327
12182;40.367;385
12183;40.370;371
12184;40.374;415
12185;40.377;336
12186;40.380;365
12187;40.384;656
12188;40.387;343
12189;40.390;1410
12190;40.394;414
12191;40.397;389
12192;40.400;259
12193;40.403;369
12194;40.407;383
12195;40.410;359
12196;40.413;456
12197;40.417;410
12198;40.420;334
12199;40.423;542
12200;40.427;318
12201;40.430;642
12202;40.433;383
12203;40.436;257
12204;40.440;370
12205;40.443;360
12206;40.446;1781
12207;40.450;409
12208;40.453;352
12209;40.456;432
12210;40.460;394
12211;40.463;345
12212;40.466;320
12213;40.470;354
12214;40.473;458
12215;40.476;588
12216;40.479;470
12217;40.483;338
12218;40.486;418
12219;40.489;400
12220;40.493;364
12221;40.496;438
12222;40.499;389
12223;40.503;527
12224;40.506;497
12225;40.509;388
12226;40.512;365
12227;40.516;437
12228;40.519;462
12229;40.522;450
12230;40.526;393
12231;40.529;606
12232;40.532;502
12233;40.536;363
12234;40.539;2154
12235;40.542;653
12236;40.546;582
12237;40.549;537
12238;40.552;444
12239;40.555;1827
12240;40.559;508
12241;40.562;486
12242;40.565;365
12243;40.569;345
12244;40.572;296
12245;40.575;327
12246;40.579;490
12247;40.582;373
12248;40.585;541
12249;40.589;424
12250;40.592;378
12251;40.595;369
12252;40.598;343
12253;40.602;363
12254;40.605;364
12255;40.609;2484
12256;40.612;365
12257;40.615;486
12258;40.619;416
12259;40.622;491
12260;40.625;357
12261;40.629;389
12262;40.632;432
12263;40.635;395
12264;40.639;413
12265;40.642;392
12266;40.645;496
12267;40.649;395
12268;40.652;404
12269;40.655;430
12270;40.658;366
12271;40.662;452
12272;40.665;902
12273;40.668;541
12274;40.672;404
12275;40.675;354
12276;40.678;353
12277;40.682;397
12278;40.685;405
12279;40.688;453
12280;40.691;342
12281;40.695;360
12282;40.698;614
12283;40.701;325
12284;40.705;386
12285;40.708;390
12286;40.711;373
12287;40.715;377
12288;40.718;406
12289;40.721;488
12290;40.725;447
12291;40.728;1492
12292;40.731;377
12293;40.734;429
12294;40.738;501
12295;40.741;506
12296;40.744;383
12297;40.748;586
12298;40.751;557
12299;40.754;394
12300;40.758;482
12301;40.761;511
12302;40.764;508
12303;40.767;387
12304;40.771;629
12305;40.774;490
12306;40.777;439
12307;40.781;397
12308;40.784;457
12309;40.787;452
12310;40.791;472
12311;40.794;634
12312;40.797;577
12313;40.801;489
12314;40.804;561
12315;40.807;480
12316;40.810;442
12317;40.814;506
12318;40.817;535
12319;40.820;491
12320;40.824;512
12321;40.827;437
12322;40.830;507
12323;40.834;596
12324;40.837;484
12325;40.840;560
12326;40.844;373
12327;40.847;522
12328;40.850;409
12329;40.853;695
12330;40.857;472
12331;40.860;409
12332;40.864;608
12333;40.867;363
12334;40.870;346
12335;40.874;389
12336;40.877;691
12337;40.880;439
12338;40.884;331
12339;40.887;374
12340;40.890;371
12341;40.893;435
12342;40.897;417
12343;40.900;484
12344;40.903;374
12345;40.907;576
12346;40.910;471
12347;40.913;469
12348;40.917;368
12349;40.920;608
12350;40.923;419
12351;40.926;414
12352;40.930;315
12353;40.933;524
12354;40.936;409
12355;40.940;332
12356;40.943;306
12357;40.946;381
12358;40.950;351
12359;40.953;388
12360;40.956;383
12361;40.960;1174
12362;40.963;415
12363;40.966;657
12364;40.969;438
12365;40.973;401
12366;40.976;493
12367;40.979;521
12368;40.983;406
12369;40.986;414
12370;40.989;479
12371;40.993;426
12372;40.996;393
12373;40.999;352
12374;41.002;327
12375;41.006;349
12376;41.009;601
12377;41.012;505
12378;41.016;548
12379;41.019;601
12380;41.022;374
12381;41.026;342
12382;41.029;365
12383;41.032;487
12384;41.036;528
12385;41.039;372
12386;41.042;340
12387;41.045;436
12388;41.049;587
12389;41.052;433
12390;41.055;361
12391;41.059;328
12392;41.062;544
12393;41.065;426
12394;41.069;388
12395;41.072;440
12396;41.075;381
12397;41.079;394
12398;41.082;452
12399;41.085;393
12400;41.088;410
12401;41.092;525
12402;41.095;469
12403;41.098;331
12404;41.102;352
12405;41.105;487
12406;41.109;389
12407;41.112;376
12408;41.115;471
12409;41.119;508
12410;41.122;520
12411;41.125;323
12412;41.128;416
12413;41.132;374
12414;41.135;468
12415;41.138;460
12416;41.142;422
12417;41.145;405
12418;41.148;332
12419;41.152;442
12420;41.155;453
12421;41.158;423
12422;41.161;480
12423;41.165;399
12424;41.168;382
12425;41.171;415
12426;41.175;491
12427;41.178;455
12428;41.181;439
12429;41.185;326
12430;41.188;484
12431;41.191;365
12432;41.195;353
12433;41.198;407
12434;41.201;469
12435;41.204;445
12436;41.208;303
12437;41.211;484
12438;41.214;448
12439;41.218;480
12440;41.221;361
12441;41.224;295
12442;41.228;602
12443;41.231;322
12444;41.234;534
12445;41.238;372
12446;41.241;419
12447;41.244;367
12448;41.247;417
12449;41.251;406
12450;41.254;415
12451;41.257;450
12452;41.261;289
12453;41.264;379
12454;41.267;385
12455;41.271;484
12456;41.274;421
12457;41.277;1544
12458;41.280;478
12459;41.284;442
12460;41.287;569
12461;41.290;414
12462;41.294;458
12463;41.297;416
12464;41.300;448
12465;41.304;354
12466;41.307;319
12467;41.310;411
12468;41.314;425
12469;41.317;490
12470;41.320;486
12471;41.323;345
12472;41.327;578
12473;41.330;389
12474;41.333;617
12475;41.337;619
12476;41.340;411
12477;41.343;328
12478;41.347;337
12479;41.350;376
12480;41.353;454
12481;41.356;337
12482;41.360;330
12483;41.363;378
12484;41.367;363
12485;41.370;398
12486;41.373;380
12487;41.377;538
12488;41.380;415
12489;41.383;463
12490;41.387;464
12491;41.390;335
12492;41.393;355
12493;41.396;365
12494;41.400;314
12495;41.403;457
12496;41.406;360
12497;41.410;470
12498;41.413;484
12499;41.416;381
12500;41.420;452
12501;41.423;405
12502;41.426;469
12503;41.430;512
12504;41.433;440
12505;41.436;363
12506;41.439;490
12507;41.443;395
12508;41.446;458
12509;41.449;425
12510;41.453;471
12511;41.456;426
12512;41.459;538
12513;41.463;360
12514;41.466;389
12515;41.469;524
12516;41.473;565
12517;41.476;2269
12518;41.479;472
12519;41.482;480
12520;41.486;370
12521;41.489;1943
12522;41.492;446
12523;41.496;476
12524;41.499;426
12525;41.502;500
12526;41.506;890
12527;41.509;346
12528;41.512;311
12529;41.515;448
12530;41.519;362
12531;41.522;385
12532;41.525;524
12533;41.529;419
12534;41.532;391
12535;41.535;460
12536;41.539;439
12537;41.542;428
12538;41.545;289
12539;41.549;449
12540;41.552;401
12541;41.555;390
12542;41.558;639
12543;41.562;304
12544;41.565;439
12545;41.568;322
12546;41.572;513
12547;41.575;377
12548;41.578;434
12549;41.582;441
12550;41.585;440
12551;41.588;442
12552;41.591;328
12553;41.595;486
12554;41.598;421
12555;41.601;446
12556;41.605;459
12557;41.608;345
12558;41.612;331
12559;41.615;334
12560;41.618;449
12561;41.622;351
12562;41.625;334
12563;41.628;550
12564;41.631;423
12565;41.635;486
12566;41.638;474
12567;41.641;492
12568;41.645;775
12569;41.648;547
12570;41.651;461
12571;41.655;424
12572;41.658;489
12573;41.661;616
12574;41.665;433
12575;41.668;385
12576;41.671;386
12577;41.674;368
12578;41.678;399
12579;41.681;292
12580;41.684;458
12581;41.688;450
12582;41.691;335
12583;41.694;409
12584;41.698;432
12585;41.701;373
12586;41.704;432
12587;41.708;387
12588;41.711;429
12589;41.714;525
12590;41.717;486
12591;41.721;397
12592;41.724;347
12593;41.727;504
12594;41.731;489
12595;41.734;458
12596;41.737;351
12597;41.741;402
12598;41.744;507
12599;41.747;435
12600;41.750;458
12601;41.754;330
12602;41.757;411
12603;41.760;502
12604;41.764;329
12605;41.767;381
12606;41.770;454
12607;41.774;314
12608;41.777;344
12609;41.780;491
12610;41.784;451
12611;41.787;3200
12612;41.790;290
12613;41.793;460
12614;41.797;466
12615;41.800;451
12616;41.803;370
12617;41.807;525
12618;41.810;399
12619;41.813;268
12620;41.817;299
12621;41.820;320
12622;41.823;762
12623;41.827;281
12624;41.830;370
12625;41.833;279
12626;41.836;328
12627;41.840;330
12628;41.843;474
12629;41.846;402
12630;41.850;458
12631;41.853;348
12632;41.856;374
12633;41.860;404
12634;41.863;296
12635;41.866;374
12636;41.870;363
12637;41.873;277
12638;41.876;274
12639;41.880;456
12640;41.883;652
12641;41.886;391
12642;41.890;435
12643;41.893;343
12644;41.896;391
12645;41.900;444
12646;41.903;291
12647;41.906;402
12648;41.909;472
12649;41.913;614
12650;41.916;378
12651;41.919;376
12652;41.923;433
12653;41.926;393
12654;41.929;381
12655;41.933;488
12656;41.936;336
12657;41.939;397
12658;41.943;449
12659;41.946;458
12660;41.949;309
12661;41.952;359
12662;41.956;406
12663;41.959;332
12664;41.962;1406
12665;41.966;359
12666;41.969;415
12667;41.972;370
12668;41.976;293
12669;41.979;510
12670;41.982;525
12671;41.985;301
12672;41.989;300
12673;41.992;409
12674;41.995;413
12675;41.999;352
12676;42.002;346
12677;42.005;457
12678;42.009;371
12679;42.012;345
12680;42.015;422
12681;42.019;321
12682;42.022;421
12683;42.025;476
12684;42.028;373
12685;42.032;330
12686;42.035;282
12687;42.038;396
12688;42.042;337
12689;42.045;584
12690;42.048;310
12691;42.052;402
12692;42.055;348
12693;42.058;506
12694;42.062;284
12695;42.065;347
12696;42.068;366
12697;42.071;354
12698;42.075;298
12699;42.078;389
12700;42.081;402
12701;42.085;326
12702;42.088;491
12703;42.091;343
12704;42.095;366
12705;42.098;395
12706;42.101;435
12707;42.104;473
12708;42.108;336
12709;42.111;415
12710;42.115;482
12711;42.118;638
12712;42.121;391
12713;42.125;452
12714;42.128;371
12715;42.131;427
12716;42.135;447
12717;42.138;427
12718;42.141;283
12719;42.144;521
12720;42.148;348
12721;42.151;431
12722;42.154;392
12723;42.158;376
12724;42.161;379
12725;42.164;538
12726;42.168;393
12727;42.171;395
12728;42.174;372
12729;42.178;367
12730;42.181;2848
12731;42.184;2895
12732;42.187;415
12733;42.191;532
12734;42.194;494
12735;42.197;471
12736;42.201;347
12737;42.204;505
12738;42.207;377
12739;42.211;351
12740;42.214;449
12741;42.217;541
12742;42.220;483
12743;42.224;395
12744;42.227;435
12745;42.230;510
12746;42.234;571
12747;42.237;510
12748;42.240;390
12749;42.244;468
12750;42.247;445
12751;42.250;435
12752;42.254;425
12753;42.257;417
12754;42.260;455
12755;42.263;524
12756;42.267;412
12757;42.270;419
12758;42.273;510
12759;42.277;371
12760;42.280;515
12761;42.283;459
12762;42.287;527
12763;42.290;465
12764;42.293;415
12765;42.297;368
12766;42.300;414
12767;42.303;543
12768;42.306;579
12769;42.310;560
12770;42.313;303
12771;42.316;418
12772;42.320;839
12773;42.323;417
12774;42.326;532
12775;42.330;480
12776;42.333;446
12777;42.336;383
12778;42.339;477
12779;42.343;430
12780;42.346;456
12781;42.349;3215
12782;42.353;417
12783;42.356;409
12784;42.360;470
12785;42.363;440
12786;42.366;2541
12787;42.370;382
12788;42.373;414
12789;42.376;444
12790;42.379;368
12791;42.383;430
12792;42.386;327
12793;42.389;325
12794;42.393;389
12795;42.396;339
12796;42.399;284
12797;42.403;406
12798;42.406;308
12799;42.409;367
12800;42.413;1677
12801;42.416;367
12802;42.419;488
12803;42.422;351
12804;42.426;447
12805;42.429;510
12806;42.432;391
12807;42.436;1312
12808;42.439;566
12809;42.442;425
12810;42.446;406
12811;42.449;1271
12812;42.452;476
12813;42.455;428
12814;42.459;555
12815;42.462;392
12816;42.465;509
12817;42.469;1051
12818;42.472;395
12819;42.475;441
12820;42.479;365
12821;42.482;365
12822;42.485;322
12823;42.489;414
12824;42.492;383
12825;42.495;346
12826;42.498;443
12827;42.502;478
12828;42.505;532
12829;42.508;318
12830;42.512;497
12831;42.515;448
12832;42.518;297
12833;42.522;349
12834;42.525;575
12835;42.528;359
12836;42.532;464
12837;42.535;453
12838;42.538;490
12839;42.541;517
12840;42.545;387
12841;42.548;366
12842;42.551;344
12843;42.555;330
12844;42.558;385
12845;42.561;318
12846;42.565;419
12847;42.568;565
12848;42.571;380
12849;42.574;376
12850;42.578;355
12851;42.581;305
12852;42.584;407
12853;42.588;454
12854;42.591;615
12855;42.594;325
12856;42.598;636
12857;42.601;531
12858;42.604;339
12859;42.608;489
12860;42.611;666
12861;42.614;352
12862;42.618;420
12863;42.621;419
12864;42.624;569
12865;42.628;377
12866;42.631;472
12867;42.634;618
12868;42.638;418
12869;42.641;377
12870;42.644;276
12871;42.648;303
12872;42.651;434
12873;42.654;330
12874;42.657;441
12875;42.661;648
12876;42.664;421
12877;42.667;519
12878;42.671;385
12879;42.674;348
12880;42.677;383
12881;42.681;567
12882;42.684;361
12883;42.687;379
12884;42.691;458
12885;42.694;354
12886;42.697;367
12887;42.700;333
12888;42.704;458
12889;42.707;421
12890;42.710;434
12891;42.714;479
12892;42.717;474
12893;42.720;391
12894;42.724;362
12895;42.727;311
12896;42.730;386
12897;42.733;490
12898;42.737;382
12899;42.740;323
12900;42.743;456
12901;42.747;395
12902;42.750;421
12903;42.753;359
12904;42.757;303
12905;42.760;393
12906;42.763;301
12907;42.767;321
12908;42.770;499
12909;42.773;393
12910;42.776;375
12911;42.780;393
12912;42.783;459
12913;42.786;372
12914;42.790;320
12915;42.793;259
12916;42.796;298
12917;42.800;445
12918;42.803;420
12919;42.806;304
12920;42.810;331
12921;42.813;458
12922;42.816;303
12923;42.819;462
12924;42.823;443
12925;42.826;353
12926;42.829;357
12927;42.833;331
12928;42.836;371
12929;42.839;415
12930;42.843;256
12931;42.846;383
12932;42.849;370
12933;42.852;447
12934;42.856;346
12935;42.859;410
12936;42.863;457
12937;42.866;352
12938;42.869;411
12939;42.873;255
12940;42.876;400
12941;42.879;393
12942;42.883;406
12943;42.886;351
12944;42.889;291
12945;42.892;285
12946;42.896;338
12947;42.899;262
12948;42.902;324
12949;42.906;292
12950;42.909;352
12951;42.912;320
12952;42.916;309
12953;42.919;368
12954;42.922;470
12955;42.926;460
12956;42.929;245
12957;42.932;273
12958;42.935;365
12959;42.939;1970
12960;42.942;286
12961;42.945;262
12962;42.949;283
12963;42.952;353
12964;42.955;312
12965;42.959;331
12966;42.962;436
12967;42.965;395
12968;42.968;275
12969;42.972;378
12970;42.975;389
12971;42.978;338
12972;42.982;458
12973;42.985;354
12974;42.988;340
12975;42.992;338
12976;42.995;372
12977;42.998;412
12978;43.002;445
12979;43.005;440
12980;43.008;520
12981;43.011;416
12982;43.015;347
12983;43.018;578
12984;43.021;527
12985;43.025;419
12986;43.028;323
12987;43.031;446
12988;43.035;453
12989;43.038;511
12990;43.041;609
12991;43.045;338
12992;43.048;489
12993;43.051;524
12994;43.054;351
12995;43.058;323
12996;43.061;318
12997;43.064;331
12998;43.068;313
12999;43.071;358
13000;43.074;494
13001;43.078;402
13002;43.081;402
13003;43.084;406
13004;43.087;402
13005;43.091;525
13006;43.094;538
13007;43.097;308
13008;43.101;542
13009;43.104;380
13010;43.108;299
13011;43.111;367
13012;43.114;308
13013;43.118;399
13014;43.121;596
13015;43.124;487
13016;43.127;341
13017;43.131;448
13018;43.134;364
13019;43.137;417
13020;43.141;476
13021;43.144;458
13022;43.147;408
13023;43.151;467
13024;43.154;483
13025;43.157;316
13026;43.161;326
13027;43.164;498
13028;43.167;400
13029;43.170;1675
13030;43.174;335
13031;43.177;292
13032;43.180;373
13033;43.184;337
13034;43.187;422
13035;43.190;435
13036;43.194;416
13037;43.197;450
13038;43.200;438
13039;43.203;428
13040;43.207;462
13041;43.210;560
13042;43.213;516
13043;43.217;369
13044;43.220;360
13045;43.223;557
13046;43.227;480
13047;43.230;351
13048;43.233;446
13049;43.237;460
13050;43.240;408
13051;43.243;470
13052;43.246;461
13053;43.250;323
13054;43.253;442
13055;43.256;422
13056;43.260;464
13057;43.263;322
13058;43.266;436
13059;43.270;439
13060;43.273;407
13061;43.276;655
13062;43.280;464
13063;43.283;421
13064;43.286;573
13065;43.289;484
13066;43.293;424
13067;43.296;317
13068;43.299;504
13069;43.303;321
13070;43.306;336
13071;43.309;386
13072;43.313;490
13073;43.316;490
13074;43.319;450
13075;43.322;392
13076;43.326;325
13077;43.329;419
13078;43.332;538
13079;43.336;332
13080;43.339;363
13081;43.342;444
13082;43.346;376
13083;43.349;410
13084;43.352;396
13085;43.356;433
13086;43.360;441
13087;43.363;420
13088;43.366;338
13089;43.369;429
13090;43.373;721
13091;43.376;543
13092;43.379;414
13093;43.383;496
13094;43.386;477
13095;43.389;408
13096;43.393;472
13097;43.396;411
13098;43.399;487
13099;43.402;419
13100;43.406;345
13101;43.409;273
13102;43.412;454
13103;43.416;339
13104;43.419;420
13105;43.422;362
13106;43.426;325
13107;43.429;357
13108;43.432;313
13109;43.436;391
13110;43.439;583
13111;43.442;441
13112;43.445;357
13113;43.449;770
13114;43.452;370
13115;43.455;421
13116;43.459;436
13117;43.462;458
13118;43.465;485
13119;43.469;488
13120;43.472;808
13121;43.475;614
13122;43.478;403
13123;43.482;391
13124;43.485;407
13125;43.488;323
13126;43.492;480
13127;43.495;365
13128;43.498;453
13129;43.502;643
13130;43.505;371
13131;43.508;340
13132;43.512;379
13133;43.515;495
13134;43.518;310
13135;43.521;385
13136;43.525;351
13137;43.528;408
13138;43.531;348
13139;43.535;505
13140;43.538;431
13141;43.541;405
13142;43.545;419
13143;43.548;398
13144;43.551;409
13145;43.555;372
13146;43.558;546
13147;43.561;441
13148;43.564;491
13149;43.568;439
13150;43.571;510
13151;43.574;386
13152;43.578;436
13153;43.581;362
13154;43.584;851
13155;43.588;432
13156;43.591;388
13157;43.594;343
13158;43.597;350
13159;43.601;417
13160;43.604;537
13161;43.608;420
13162;43.611;445
13163;43.614;392
13164;43.618;438
13165;43.621;361
13166;43.624;348
13167;43.628;273
13168;43.631;330
13169;43.634;413
13170;43.637;575
13171;43.641;297
13172;43.644;556
13173;43.647;410
13174;43.651;435
13175;43.654;419
13176;43.657;281
13177;43.661;380
13178;43.664;367
13179;43.667;2621
13180;43.671;370
13181;43.674;436
13182;43.677;357
13183;43.680;454
13184;43.684;497
13185;43.687;496
13186;43.690;502
13187;43.694;395
13188;43.697;365
13189;43.700;396
13190;43.704;472
13191;43.707;359
13192;43.710;435
13193;43.714;482
13194;43.717;360
13195;43.720;372
13196;43.723;359
13197;43.727;338
13198;43.730;338
13199;43.733;333
13200;43.737;475
13201;43.740;502
13202;43.743;462
13203;43.747;495
13204;43.750;469
13205;43.753;530
13206;43.756;352
13207;43.760;362
13208;43.763;512
13209;43.766;439
13210;43.770;493
13211;43.773;431
13212;43.776;428
13213;43.780;506
13214;43.783;409
13215;43.786;444
13216;43.790;867
13217;43.793;426
13218;43.796;419
13219;43.799;455
13220;43.803;458
13221;43.806;332
13222;43.809;505
13223;43.813;585
13224;43.816;395
13225;43.819;370
13226;43.823;467
13227;43.826;492
13228;43.829;441
13229;43.832;597
13230;43.836;438
13231;43.839;516
13232;43.842;413
13233;43.846;288
13234;43.849;601
13235;43.852;475
13236;43.856;471
13237;43.859;486
13238;43.863;450
13239;43.866;458
13240;43.869;550
13241;43.872;498
13242;43.876;466
13243;43.879;453
13244;43.882;402
13245;43.886;472
13246;43.889;580
13247;43.892;441
13248;43.896;430
13249;43.899;582
13250;43.902;519
13251;43.906;485
13252;43.909;554
13253;43.912;528
13254;43.915;527
13255;43.919;1165
13256;43.922;484
13257;43.925;925
13258;43.929;430
13259;43.932;1944
13260;43.935;2040
13261;43.939;484
13262;43.942;613
13263;43.945;451
13264;43.949;546
13265;43.952;413
13266;43.955;760
13267;43.958;581
13268;43.962;668
13269;43.965;673
13270;43.968;492
13271;43.972;459
13272;43.975;476
13273;43.978;403
13274;43.982;420
13275;43.985;481
13276;43.988;449
13277;43.991;481
13278;43.995;517
13279;43.998;417
13280;44.001;426
13281;44.005;490
13282;44.008;551
13283;44.011;461
13284;44.015;480
13285;44.018;464
13286;44.021;518
13287;44.025;355
13288;44.028;467
13289;44.031;443
13290;44.034;468
13291;44.038;403
13292;44.041;3242
13293;44.044;496
13294;44.048;411
13295;44.051;368
13296;44.054;365
13297;44.058;487
13298;44.061;816
13299;44.064;512
13300;44.067;330
13301;44.071;439
13302;44.074;468
13303;44.077;489
13304;44.081;401
13305;44.084;379
13306;44.087;449
13307;44.091;584
13308;44.094;429
13309;44.097;413
13310;44.101;522
13311;44.104;438
13312;44.107;537
13313;44.111;389
13314;44.114;399
13315;44.117;427
13316;44.121;565
13317;44.124;444
13318;44.127;563
13319;44.131;2708
13320;44.134;456
13321;44.137;599
13322;44.141;426
13323;44.144;387
13324;44.147;490
13325;44.150;430
13326;44.154;464
13327;44.157;387
13328;44.160;542
13329;44.164;356
13330;44.167;514
13331;44.170;435
13332;44.174;554
13333;44.177;533
13334;44.180;447
13335;44.184;492
13336;44.187;408
13337;44.190;455
13338;44.193;2329
13339;44.197;674
13340;44.200;393
13341;44.203;464
13342;44.207;357
13343;44.210;354
13344;44.213;335
13345;44.217;477
13346;44.220;432
13347;44.223;388
13348;44.226;511
13349;44.230;395
13350;44.233;507
13351;44.236;519
13352;44.240;458
13353;44.243;388
13354;44.246;521
13355;44.250;483
13356;44.253;337
13357;44.256;349
13358;44.260;284
13359;44.263;395
13360;44.266;496
13361;44.269;471
13362;44.273;383
13363;44.276;329
13364;44.279;450
13365;44.283;333
13366;44.286;355
13367;44.289;441
13368;44.293;423
13369;44.296;317
13370;44.299;485
13371;44.303;433
13372;44.306;331
13373;44.309;387
13374;44.312;364
13375;44.316;374
13376;44.319;294
13377;44.322;416
13378;44.326;374
13379;44.329;321
13380;44.332;465
13381;44.336;425
13382;44.339;449
13383;44.342;521
13384;44.345;400
13385;44.349;427
13386;44.352;342
13387;44.355;3145
13388;44.359;382
13389;44.362;425
13390;44.366;400
13391;44.369;541
13392;44.372;610
13393;44.376;535
13394;44.379;332
13395;44.382;581
13396;44.385;473
13397;44.389;355
13398;44.392;409
13399;44.395;311
13400;44.399;361
13401;44.402;301
13402;44.405;376
13403;44.409;580
13404;44.412;575
13405;44.415;385
13406;44.419;404
13407;44.422;451
13408;44.425;478
13409;44.428;470
13410;44.432;411
13411;44.435;323
13412;44.438;313
13413;44.442;382
13414;44.445;377
13415;44.448;342
13416;44.452;279
13417;44.455;391
13418;44.458;2305
13419;44.461;431
13420;44.465;324
13421;44.468;374
13422;44.471;487
13423;44.475;3492
13424;44.478;407
13425;44.481;311
13426;44.485;330
13427;44.488;2456
13428;44.491;482
13429;44.495;324
13430;44.498;373
13431;44.501;434
13432;44.504;409
13433;44.508;566
13434;44.511;541
13435;44.514;418
13436;44.518;402
13437;44.521;305
13438;44.524;483
13439;44.528;452
13440;44.531;388
13441;44.534;340
13442;44.538;415
13443;44.541;445
13444;44.544;429
13445;44.547;321
13446;44.551;464
13447;44.554;410
13448;44.557;546
13449;44.561;325
13450;44.564;315
13451;44.567;396
13452;44.571;457
13453;44.574;410
13454;44.577;373
13455;44.580;496
13456;44.584;318
13457;44.587;397
13458;44.590;419
13459;44.594;534
13460;44.597;589
13461;44.600;505
13462;44.604;316
13463;44.607;531
13464;44.611;374
13465;44.614;336
13466;44.617;386
13467;44.620;566
13468;44.624;397
13469;44.627;350
13470;44.630;404
13471;44.634;380
13472;44.637;522
13473;44.640;457
13474;44.644;510
13475;44.647;441
13476;44.650;541
13477;44.654;489
13478;44.657;321
13479;44.660;281
13480;44.663;563
13481;44.667;336
13482;44.670;516
13483;44.673;367
13484;44.677;344
13485;44.680;275
13486;44.683;1119
13487;44.687;578
13488;44.690;415
13489;44.693;331
13490;44.696;2530
13491;44.700;368
13492;44.703;758
13493;44.706;557
13494;44.710;452
13495;44.713;404
13496;44.716;370
13497;44.720;507
13498;44.723;579
13499;44.726;449
13500;44.730;384
13501;44.733;475
13502;44.736;472
13503;44.739;359
13504;44.743;1230
13505;44.746;532
13506;44.749;325
13507;44.753;433
13508;44.756;468
13509;44.759;407
13510;44.763;539
13511;44.766;697
13512;44.769;359
13513;44.773;435
13514;44.776;414
13515;44.779;409
13516;44.782;597
13517;44.786;589
13518;44.789;427
13519;44.792;351
13520;44.796;478
13521;44.799;404
13522;44.802;481
13523;44.806;490
13524;44.809;328
13525;44.812;313
13526;44.815;501
13527;44.819;245
13528;44.822;375
13529;44.825;413
13530;44.829;298
13531;44.832;399
13532;44.835;447
13533;44.839;388
13534;44.842;417
13535;44.845;337
13536;44.849;391
13537;44.852;348
13538;44.855;303
13539;44.859;373
13540;44.862;375
13541;44.865;378
13542;44.869;442
13543;44.872;456
13544;44.875;450
13545;44.879;346
13546;44.882;421
13547;44.885;360
13548;44.889;377
13549;44.892;480
13550;44.895;781
13551;44.898;599
13552;44.902;404
13553;44.905;366
13554;44.908;326
13555;44.912;483
13556;44.915;620
13557;44.918;435
13558;44.922;303
13559;44.925;356
13560;44.928;784
13561;44.931;434
13562;44.935;352
13563;44.938;457
13564;44.941;431
13565;44.945;426
13566;44.948;515
13567;44.951;418
13568;44.955;424
13569;44.958;487
13570;44.961;510
13571;44.965;434
13572;44.968;426
13573;44.971;456
13574;44.974;367
13575;44.978;656
13576;44.981;497
13577;44.984;373
13578;44.988;1432
13579;44.991;405
13580;44.994;454
13581;44.998;522
13582;45.001;525
13583;45.004;501
13584;45.008;499
13585;45.011;482
13586;45.014;520
13587;45.017;429
13588;45.021;526
13589;45.024;458
13590;45.027;443
13591;45.031;475
13592;45.034;403
13593;45.037;542
13594;45.041;422
13595;45.044;547
13596;45.047;404
13597;45.050;626
13598;45.054;494
13599;45.057;352
13600;45.060;384
13601;45.064;470
13602;45.067;507
13603;45.070;403
13604;45.074;447
13605;45.077;481
13606;45.080;688
13607;45.084;468
13608;45.087;380
13609;45.090;387
13610;45.093;493
13611;45.097;477
13612;45.100;451
13613;45.103;420
13614;45.107;387
13615;45.111;510
13616;45.114;519
13617;45.117;373
13618;45.121;369
13619;45.124;539
13620;45.127;1845
13621;45.130;516
13622;45.134;461
13623;45.137;427
13624;45.140;520
13625;45.144;494
13626;45.147;400
13627;45.150;451
13628;45.154;408
13629;45.157;537
13630;45.160;391
13631;45.164;405
13632;45.167;514
13633;45.170;253
13634;45.173;392
13635;45.177;276
13636;45.180;565
13637;45.183;436
13638;45.187;480
13639;45.190;484
13640;45.193;531
13641;45.197;385
13642;45.200;395
13643;45.203;388
13644;45.206;510
13645;45.210;520
13646;45.213;415
13647;45.216;2007
13648;45.220;428
13649;45.223;399
13650;45.226;870
13651;45.230;297
13652;45.233;453
13653;45.236;560
13654;45.240;575
13655;45.243;425
13656;45.246;382
13657;45.249;364
13658;45.253;525
13659;45.256;448
13660;45.259;368
13661;45.263;391
13662;45.266;369
13663;45.269;417
13664;45.273;616
13665;45.276;411
13666;45.279;452
13667;45.283;445
13668;45.286;544
13669;45.289;429
13670;45.292;362
13671;45.296;493
13672;45.299;363
13673;45.302;261
13674;45.306;297
13675;45.309;313
13676;45.312;280
13677;45.316;368
13678;45.319;364
13679;45.322;405
13680;45.325;755
13681;45.329;245
13682;45.332;295
13683;45.335;374
13684;45.339;390
13685;45.342;467
13686;45.345;414
13687;45.349;322
13688;45.352;516
13689;45.355;425
13690;45.359;412
13691;45.362;368
13692;45.365;411
13693;45.369;343
13694;45.372;407
13695;45.375;389
13696;45.379;365
13697;45.382;429
13698;45.385;535
13699;45.389;401
13700;45.392;519
13701;45.395;394
13702;45.399;467
13703;45.402;445
13704;45.405;358
13705;45.408;339
13706;45.412;424
13707;45.415;339
13708;45.418;347
13709;45.422;466
13710;45.425;323
13711;45.428;372
13712;45.432;441
13713;45.435;450
13714;45.438;646
13715;45.442;589
13716;45.445;514
13717;45.448;556
13718;45.451;362
13719;45.455;393
13720;45.458;514
13721;45.461;388
13722;45.465;398
13723;45.468;399
13724;45.471;553
13725;45.475;484
13726;45.478;417
13727;45.481;629
13728;45.484;432
13729;45.488;412
13730;45.491;460
13731;45.494;430
13732;45.498;428
13733;45.501;362
13734;45.504;392
13735;45.508;347
13736;45.511;392
13737;45.514;399
13738;45.518;314
13739;45.521;404
13740;45.524;305
13741;45.527;395
13742;45.531;411
13743;45.534;350
13744;45.537;506
13745;45.541;399
13746;45.544;384
13747;45.547;437
13748;45.551;2625
13749;45.554;442
13750;45.557;326
13751;45.560;308
13752;45.564;316
13753;45.567;547
13754;45.570;305
13755;45.574;457
13756;45.577;525
13757;45.580;358
13758;45.584;444
13759;45.587;510
13760;45.590;423
13761;45.594;438
13762;45.597;398
13763;45.600;483
13764;45.603;343
13765;45.607;352
13766;45.610;561
13767;45.614;421
13768;45.617;459
13769;45.620;406
13770;45.624;448
13771;45.627;564
13772;45.630;318
13773;45.634;296
13774;45.637;331
13775;45.640;347
13776;45.643;491
13777;45.647;454
13778;45.650;371
13779;45.653;501
13780;45.657;409
13781;45.660;320
13782;45.663;415
13783;45.667;337
13784;45.670;437
13785;45.673;477
13786;45.677;438
13787;45.680;437
13788;45.683;455
13789;45.686;396
13790;45.690;402
13791;45.693;448
13792;45.696;524
13793;45.700;296
13794;45.703;440
13795;45.706;490
13796;45.710;457
13797;45.713;412
13798;45.716;408
13799;45.719;458
13800;45.723;296
13801;45.726;465
13802;45.729;495
13803;45.733;449
13804;45.736;317
13805;45.739;490
13806;45.743;350
13807;45.746;534
13808;45.749;456
13809;45.753;360
13810;45.756;2090
13811;45.759;358
13812;45.762;366
13813;45.766;377
13814;45.769;396
13815;45.772;364
13816;45.776;831
13817;45.779;462
13818;45.782;441
13819;45.786;550
13820;45.789;538
13821;45.792;341
13822;45.795;364
13823;45.799;357
13824;45.802;414
13825;45.805;445
13826;45.809;339
13827;45.812;509
13828;45.815;370
13829;45.819;526
13830;45.822;355
13831;45.825;510
13832;45.829;383
13833;45.832;396
13834;45.835;552
13835;45.838;413
13836;45.842;540
13837;45.845;355
13838;45.848;370
13839;45.852;392
13840;45.855;411
13841;45.859;331
13842;45.862;453
13843;45.865;486
13844;45.869;453
13845;45.872;454
13846;45.875;531
13847;45.878;535
13848;45.882;448
13849;45.885;472
13850;45.888;403
13851;45.892;612
13852;45.895;456
13853;45.898;642
13854;45.902;440
13855;45.905;463
13856;45.908;418
13857;45.912;440
13858;45.915;479
13859;45.918;480
13860;45.921;353
13861;45.925;295
13862;45.928;393
13863;45.931;354
13864;45.935;425
13865;45.938;576
13866;45.941;436
13867;45.945;435
13868;45.948;862
13869;45.951;514
13870;45.954;435
13871;45.958;580
13872;45.961;405
13873;45.964;355
13874;45.968;410
13875;45.971;410
13876;45.974;518
13877;45.978;411
13878;45.981;487
13879;45.984;546
13880;45.988;463
13881;45.991;575
13882;45.994;555
13883;45.997;400
13884;46.001;646
13885;46.004;527
13886;46.007;381
13887;46.011;515
13888;46.014;510
13889;46.017;711
13890;46.021;585
13891;46.024;515
13892;46.027;519
13893;46.031;403
13894;46.034;556
13895;46.037;959
13896;46.040;407
13897;46.044;478
13898;46.047;502
13899;46.050;447
13900;46.054;547
13901;46.057;520
13902;46.060;498
13903;46.064;391
13904;46.067;312
13905;46.070;395
13906;46.073;455
13907;46.077;479
13908;46.080;377
13909;46.083;581
13910;46.087;370
13911;46.090;553
13912;46.093;428
13913;46.097;503
13914;46.100;417
13915;46.103;574
13916;46.107;422
13917;46.110;376
13918;46.113;354
13919;46.117;388
13920;46.120;421
13921;46.123;375
13922;46.127;293
13923;46.130;1150
13924;46.133;489
13925;46.137;399
13926;46.140;339
13927;46.143;397
13928;46.147;519
13929;46.150;383
13930;46.153;323
13931;46.156;407
13932;46.160;421
13933;46.163;344
13934;46.166;358
13935;46.170;459
13936;46.173;486
13937;46.176;1635
13938;46.180;455
13939;46.183;438
13940;46.186;511
13941;46.189;492
13942;46.193;586
13943;46.196;459
13944;46.199;742
13945;46.203;423
13946;46.206;428
13947;46.209;762
13948;46.213;458
13949;46.216;432
13950;46.219;768
13951;46.223;453
13952;46.226;336
13953;46.229;409
13954;46.232;428
13955;46.236;449
13956;46.239;448
13957;46.242;477
13958;46.246;385
13959;46.249;497
13960;46.252;424
13961;46.256;503
13962;46.259;560
13963;46.262;403
13964;46.266;351
13965;46.269;375
13966;46.272;410
13967;46.275;409
13968;46.279;358
13969;46.282;293
13970;46.285;405
13971;46.289;298
13972;46.292;431
13973;46.295;364
13974;46.299;405
13975;46.302;338
13976;46.305;460
13977;46.308;567
13978;46.312;383
13979;46.315;317
13980;46.318;426
13981;46.322;610
13982;46.325;350
13983;46.328;497
13984;46.332;516
13985;46.335;1895
13986;46.338;344
13987;46.342;676
13988;46.345;317
13989;46.348;507
13990;46.351;373
13991;46.355;2630
13992;46.358;317
13993;46.362;381
13994;46.365;601
13995;46.368;512
13996;46.372;369
13997;46.375;449
13998;46.378;444
13999;46.382;417
14000;46.385;345
14001;46.388;380
14002;46.391;392
14003;46.395;351
14004;46.398;475
14005;46.401;462
14006;46.405;522
14007;46.408;315
14008;46.411;445
14009;46.415;441
14010;46.418;500
14011;46.421;339
14012;46.424;684
14013;46.428;488
14014;46.431;492
14015;46.434;362
14016;46.438;364
14017;46.441;539
14018;46.444;465
14019;46.448;378
14020;46.451;398
14021;46.454;487
14022;46.458;549
14023;46.461;521
14024;46.464;495
14025;46.467;668
14026;46.471;458
14027;46.474;518
14028;46.477;571
14029;46.481;507
14030;46.484;491
14031;46.487;484
14032;46.491;583
14033;46.494;381
14034;46.497;434
14035;46.501;382
14036;46.504;428
14037;46.507;447
14038;46.510;516
14039;46.514;571
14040;46.517;444
14041;46.520;1284
14042;46.524;481
14043;46.527;529
14044;46.530;381
14045;46.534;411
14046;46.537;527
14047;46.540;402
14048;46.544;377
14049;46.547;476
14050;46.550;486
14051;46.553;381
14052;46.557;446
14053;46.560;391
14054;46.563;420
14055;46.567;402
14056;46.570;371
14057;46.573;322
14058;46.577;370
14059;46.580;475
14060;46.583;385
14061;46.587;2654
14062;46.590;416
14063;46.593;607
14064;46.596;442
14065;46.600;364
14066;46.603;413
14067;46.606;370
14068;46.610;371
14069;46.614;2709
14070;46.617;387
14071;46.620;490
14072;46.624;438
14073;46.627;420
14074;46.630;1491
14075;46.633;2457
14076;46.637;467
14077;46.640;350
14078;46.643;463
14079;46.647;581
14080;46.650;333
14081;46.653;417
14082;46.657;559
14083;46.660;538
14084;46.663;450
14085;46.667;615
14086;46.670;506
14087;46.673;391
14088;46.676;509
14089;46.680;450
14090;46.683;378
14091;46.686;392
14092;46.690;460
14093;46.693;548
14094;46.696;465
14095;46.700;407
14096;46.703;416
14097;46.706;390
14098;46.709;572
14099;46.713;397
14100;46.716;364
14101;46.719;423
14102;46.723;409
14103;46.726;425
14104;46.729;375
14105;46.733;603
14106;46.736;449
14107;46.739;462
14108;46.743;381
14109;46.746;502
14110;46.749;458
14111;46.752;476
14112;46.756;367
14113;46.759;475
14114;46.762;577
14115;46.766;448
14116;46.769;521
14117;46.772;424
14118;46.776;391
14119;46.779;560
14120;46.782;441
14121;46.785;472
14122;46.789;400
14123;46.792;526
14124;46.795;446
14125;46.799;644
14126;46.802;678
14127;46.805;481
14128;46.809;414
14129;46.812;525
14130;46.815;1141
14131;46.819;435
14132;46.822;568
14133;46.825;399
14134;46.828;471
14135;46.832;2796
14136;46.835;477
14137;46.838;382
14138;46.842;350
14139;46.845;341
14140;46.848;391
14141;46.852;508
14142;46.855;433
14143;46.859;429
14144;46.862;420
14145;46.865;412
14146;46.868;553
14147;46.872;563
14148;46.875;556
14149;46.878;534
14150;46.882;593
14151;46.885;568
14152;46.888;695
14153;46.892;429
14154;46.895;673
14155;46.898;709
14156;46.902;503
14157;46.905;421
14158;46.908;350
14159;46.911;440
14160;46.915;481
14161;46.918;378
14162;46.921;482
14163;46.925;505
14164;46.928;612
14165;46.931;559
14166;46.935;416
14167;46.938;565
14168;46.941;437
14169;46.944;450
14170;46.948;389
14171;46.951;368
14172;46.954;451
14173;46.958;1828
14174;46.961;434
14175;46.964;1432
14176;46.968;462
14177;46.971;509
14178;46.974;305
14179;46.978;464
14180;46.981;800
14181;46.984;504
14182;46.987;504
14183;46.991;396
14184;46.994;2875
14185;46.997;345
14186;47.001;540
14187;47.004;462
14188;47.007;530
14189;47.011;472
14190;47.014;367
14191;47.017;360
14192;47.021;372
14193;47.024;372
14194;47.027;507
14195;47.030;626
14196;47.034;330
14197;47.037;366
14198;47.040;450
14199;47.044;369
14200;47.047;472
14201;47.050;457
14202;47.054;490
14203;47.057;401
14204;47.060;418
14205;47.063;294
14206;47.067;556
14207;47.070;365
14208;47.073;354
14209;47.077;510
14210;47.080;447
14211;47.083;496
14212;47.087;342
14213;47.090;534
14214;47.093;315
14215;47.097;418
14216;47.100;366
14217;47.103;537
14218;47.106;396
14219;47.110;379
14220;47.113;340
14221;47.117;552
14222;47.120;470
14223;47.123;339
14224;47.127;460
14225;47.130;454
14226;47.133;452
14227;47.137;541
14228;47.140;441
14229;47.143;383
14230;47.146;462
14231;47.150;459
14232;47.153;562
14233;47.156;639
14234;47.160;551
14235;47.163;424
14236;47.166;387
14237;47.170;464
14238;47.173;443
14239;47.176;478
14240;47.179;388
14241;47.183;637
14242;47.186;608
14243;47.189;541
14244;47.193;760
14245;47.196;417
14246;47.199;570
14247;47.203;499
14248;47.206;604
14249;47.209;496
14250;47.213;470
14251;47.216;426
14252;47.219;393
14253;47.222;641
14254;47.226;566
14255;47.229;486
14256;47.232;517
14257;47.236;475
14258;47.239;549
14259;47.242;513
14260;47.246;651
14261;47.249;398
14262;47.252;473
14263;47.256;464
14264;47.259;480
14265;47.262;415
14266;47.265;498
14267;47.269;535
14268;47.272;524
14269;47.275;795
14270;47.279;899
14271;47.282;503
14272;47.285;450
14273;47.289;579
14274;47.292;614
14275;47.295;418
14276;47.298;544
14277;47.302;452
14278;47.305;445
14279;47.308;553
14280;47.312;563
14281;47.315;382
14282;47.318;552
14283;47.322;476
14284;47.325;375
14285;47.328;425
14286;47.332;416
14287;47.335;453
14288;47.338;388
14289;47.341;456
14290;47.345;474
14291;47.348;533
14292;47.351;367
14293;47.355;341
14294;47.358;415
14295;47.362;627
14296;47.365;427
14297;47.368;442
14298;47.372;344
14299;47.375;433
14300;47.378;390
14301;47.381;272
14302;47.385;387
14303;47.388;399
14304;47.391;384
14305;47.395;556
14306;47.398;371
14307;47.401;321
14308;47.405;443
14309;47.408;334
14310;47.411;319
14311;47.414;374
14312;47.418;395
14313;47.421;340
14314;47.424;458
14315;47.428;285
14316;47.431;441
14317;47.434;467
14318;47.438;467
14319;47.441;409
14320;47.444;426
14321;47.448;385
14322;47.451;500
14323;47.454;283
14324;47.457;293
14325;47.461;319
14326;47.464;509
14327;47.467;319
14328;47.471;286
14329;47.474;404
14330;47.477;549
14331;47.481;264
14332;47.484;448
14333;47.487;494
14334;47.491;341
14335;47.494;1301
14336;47.497;535
14337;47.500;529
14338;47.504;596
14339;47.507;361
14340;47.510;330
14341;47.514;358
14342;47.517;433
14343;47.520;425
14344;47.524;845
14345;47.527;634
14346;47.530;373
14347;47.533;494
14348;47.537;427
14349;47.540;470
14350;47.543;353
14351;47.547;391
14352;47.550;553
14353;47.553;367
14354;47.557;547
14355;47.560;514
14356;47.563;425
14357;47.567;537
14358;47.570;571
14359;47.573;390
14360;47.576;387
14361;47.580;487
14362;47.583;471
14363;47.586;395
14364;47.590;498
14365;47.593;558
14366;47.596;559
14367;47.600;472
14368;47.603;456
14369;47.606;467
14370;47.610;409
14371;47.613;398
14372;47.616;445
14373;47.620;395
14374;47.623;449
14375;47.626;370
14376;47.630;414
14377;47.633;386
14378;47.636;562
14379;47.640;431
14380;47.643;417
14381;47.646;408
14382;47.649;530
14383;47.653;442
14384;47.656;423
14385;47.659;526
14386;47.663;405
14387;47.666;356
14388;47.669;388
14389;47.673;489
14390;47.676;461
14391;47.679;304
14392;47.683;342
14393;47.686;406
14394;47.689;339
14395;47.692;454
14396;47.696;600
14397;47.699;590
14398;47.702;424
14399;47.706;432
14400;47.709;392
14401;47.712;584
14402;47.716;410
14403;47.719;615
14404;47.722;483
14405;47.726;438
14406;47.729;693
14407;47.732;416
14408;47.735;421
14409;47.739;550
14410;47.742;351
14411;47.745;407
14412;47.749;3554
14413;47.752;476
14414;47.755;2172
14415;47.759;388
14416;47.762;437
14417;47.765;489
14418;47.768;721
14419;47.772;410
14420;47.775;469
14421;47.778;493
14422;47.782;681
14423;47.785;512
14424;47.788;467
14425;47.792;606
14426;47.795;398
14427;47.798;371
14428;47.802;509
14429;47.805;462
14430;47.808;482
14431;47.811;476
14432;47.815;378
14433;47.818;366
14434;47.821;434
14435;47.825;559
14436;47.828;486
14437;47.831;410
14438;47.835;346
14439;47.838;533
14440;47.841;466
14441;47.845;2255
14442;47.848;379
14443;47.851;427
14444;47.854;452
14445;47.858;500
14446;47.861;488
14447;47.865;402
14448;47.868;464
14449;47.871;493
14450;47.875;514
14451;47.878;491
14452;47.881;385
14453;47.885;390
14454;47.888;439
14455;47.891;540
14456;47.894;393
14457;47.898;534
14458;47.901;472
14459;47.904;470
14460;47.908;347
14461;47.911;536
14462;47.914;1158
14463;47.918;401
14464;47.921;504
14465;47.924;493
14466;47.927;2231
14467;47.931;453
14468;47.934;401
14469;47.937;522
14470;47.941;428
14471;47.944;436
14472;47.947;569
14473;47.951;567
14474;47.954;515
14475;47.957;699
14476;47.961;352
14477;47.964;549
14478;47.967;442
14479;47.970;534
14480;47.974;399
14481;47.977;416
14482;47.980;681
14483;47.984;467
14484;47.987;405
14485;47.990;442
14486;47.994;751
14487;47.997;303
14488;48.000;430
14489;48.003;457
14490;48.007;576
14491;48.010;426
14492;48.013;372
14493;48.017;468
14494;48.020;344
14495;48.023;379
14496;48.027;517
14497;48.030;393
14498;48.033;470
14499;48.037;406
14500;48.040;639
14501;48.043;399
14502;48.046;483
14503;48.050;446
14504;48.053;369
14505;48.056;408
14506;48.060;437
14507;48.063;540
14508;48.066;376
14509;48.070;532
14510;48.073;478
14511;48.076;450
14512;48.080;382
14513;48.083;354
14514;48.086;530
14515;48.089;384
14516;48.093;490
14517;48.096;326
14518;48.099;368
14519;48.103;394
14520;48.106;388
14521;48.110;415
14522;48.113;546
14523;48.116;407
14524;48.120;518
14525;48.123;511
14526;48.126;382
14527;48.129;503
14528;48.133;512
14529;48.136;454
14530;48.139;396
14531;48.143;435
14532;48.146;546
14533;48.149;2020
14534;48.153;393
14535;48.156;2470
14536;48.159;596
14537;48.162;399
14538;48.166;608
14539;48.169;550
14540;48.172;529
14541;48.176;400
14542;48.179;466
14543;48.182;362
14544;48.186;457
14545;48.189;451
14546;48.192;497
14547;48.196;475
14548;48.199;422
14549;48.202;475
14550;48.205;546
14551;48.209;386
14552;48.212;534
14553;48.215;448
14554;48.219;380
14555;48.222;498
14556;48.225;392
14557;48.229;383
14558;48.232;411
14559;48.235;585
14560;48.238;574
14561;48.242;496
14562;48.245;398
14563;48.248;443
14564;48.252;572
14565;48.255;367
14566;48.258;457
14567;48.262;396
14568;48.265;374
14569;48.268;534
14570;48.272;453
14571;48.275;480
14572;48.278;640
14573;48.281;532
14574;48.285;504
14575;48.288;445
14576;48.291;419
14577;48.295;321
14578;48.298;359
14579;48.301;340
14580;48.305;457
14581;48.308;424
14582;48.311;415
14583;48.315;3620
14584;48.318;386
14585;48.321;459
14586;48.324;372
14587;48.328;366
14588;48.331;463
14589;48.334;487
14590;48.338;433
14591;48.341;380
14592;48.344;351
14593;48.348;446
14594;48.351;510
14595;48.354;424
14596;48.358;449
14597;48.361;691
14598;48.364;465
14599;48.368;549
14600;48.371;1026
14601;48.374;373
14602;48.378;365
14603;48.381;396
14604;48.384;403
14605;48.388;472
14606;48.391;440
14607;48.394;387
14608;48.397;448
14609;48.401;389
14610;48.404;455
14611;48.407;359
14612;48.411;480
14613;48.414;379
14614;48.417;489
14615;48.421;385
14616;48.424;462
14617;48.427;301
14618;48.431;266
14619;48.434;280
14620;48.437;416
14621;48.440;408
14622;48.444;401
14623;48.447;559
14624;48.450;418
14625;48.454;400
14626;48.457;331
14627;48.460;498
14628;48.464;455
14629;48.467;473
14630;48.470;314
14631;48.474;419
14632;48.477;383
14633;48.480;431
14634;48.483;331
14635;48.487;601
14636;48.490;389
14637;48.493;369
14638;48.497;427
14639;48.500;372
14640;48.503;402
14641;48.507;453
14642;48.510;399
14643;48.513;444
14644;48.516;359
14645;48.520;353
14646;48.523;375
14647;48.526;621
14648;48.530;417
14649;48.533;458
14650;48.536;471
14651;48.540;417
14652;48.543;491
14653;48.546;641
14654;48.550;347
14655;48.553;478
14656;48.556;431
14657;48.559;464
14658;48.563;355
14659;48.566;414
14660;48.569;407
14661;48.573;345
14662;48.576;745
14663;48.579;321
14664;48.583;408
14665;48.586;519
14666;48.589;398
14667;48.592;770
14668;48.596;482
14669;48.599;1131
14670;48.602;470
14671;48.606;390
14672;48.609;475
14673;48.613;424
14674;48.616;377
14675;48.619;425
14676;48.623;390
14677;48.626;304
14678;48.629;319
14679;48.632;354
14680;48.636;485
14681;48.639;1154
14682;48.642;555
14683;48.646;384
14684;48.649;309
14685;48.652;476
14686;48.656;613
14687;48.659;266
14688;48.662;602
14689;48.666;444
14690;48.669;446
14691;48.672;636
14692;48.675;381
14693;48.679;305
14694;48.682;375
14695;48.685;542
14696;48.689;428
14697;48.692;475
14698;48.695;448
14699;48.699;495
14700;48.702;476
14701;48.705;629
14702;48.709;521
14703;48.712;350
14704;48.715;384
14705;48.718;327
14706;48.722;366
14707;48.725;687
14708;48.728;379
14709;48.732;551
14710;48.735;525
14711;48.738;2380
14712;48.742;733
14713;48.745;566
14714;48.748;435
14715;48.751;515
14716;48.755;441
14717;48.758;359
14718;48.761;444
14719;48.765;410
14720;48.768;432
14721;48.771;431
14722;48.775;510
14723;48.778;786
14724;48.781;295
14725;48.785;498
14726;48.788;406
14727;48.791;451
14728;48.794;509
14729;48.798;437
14730;48.801;456
14731;48.804;410
14732;48.808;416
14733;48.811;599
14734;48.814;414
14735;48.818;457
14736;48.821;455
14737;48.824;359
14738;48.827;472
14739;48.831;453
14740;48.834;443
14741;48.837;426
14742;48.841;435
14743;48.844;566
14744;48.847;458
14745;48.851;470
14746;48.854;453
14747;48.858;414
14748;48.861;651
14749;48.864;435
14750;48.867;458
14751;48.871;506
14752;48.874;483
14753;48.877;514
14754;48.881;342
14755;48.884;360
14756;48.887;381
14757;48.891;463
14758;48.894;377
14759;48.897;620
14760;48.901;525
14761;48.904;444
14762;48.907;483
14763;48.910;445
14764;48.914;310
14765;48.917;333
14766;48.920;393
14767;48.924;224
14768;48.927;494
14769;48.930;396
14770;48.934;391
14771;48.937;373
14772;48.940;506
14773;48.944;398
14774;48.947;451
14775;48.950;447
14776;48.953;428
14777;48.957;346
14778;48.960;360
14779;48.963;383
14780;48.967;415
14781;48.970;504
14782;48.973;369
14783;48.977;466
14784;48.980;428
14785;48.983;389
14786;48.986;439
14787;48.990;473
14788;48.993;498
14789;48.996;1026
14790;49.000;489
14791;49.003;405
14792;49.006;533
14793;49.010;1281
14794;49.013;415
14795;49.016;642
14796;49.020;411
14797;49.023;383
14798;49.026;431
14799;49.029;561
14800;49.033;408
14801;49.036;415
14802;49.039;410
14803;49.043;673
14804;49.046;617
14805;49.049;455
14806;49.053;462
14807;49.056;440
14808;49.059;382
14809;49.063;365
14810;49.066;513
14811;49.069;442
14812;49.072;410
14813;49.076;367
14814;49.079;348
14815;49.082;395
14816;49.086;474
14817;49.089;482
14818;49.092;615
14819;49.096;416
14820;49.099;314
14821;49.102;416
14822;49.105;578
14823;49.109;362
14824;49.112;349
14825;49.116;412
14826;49.119;463
14827;49.122;380
14828;49.126;469
14829;49.129;406
14830;49.132;696
14831;49.136;373
14832;49.139;366
14833;49.142;390
14834;49.145;577
14835;49.149;343
14836;49.152;463
14837;49.155;351
14838;49.159;508
14839;49.162;520
14840;49.165;434
14841;49.169;450
14842;49.172;355
14843;49.175;468
14844;49.179;392
14845;49.182;495
14846;49.185;287
14847;49.188;471
14848;49.192;332
14849;49.195;457
14850;49.198;2894
14851;49.202;420
14852;49.205;356
14853;49.208;405
14854;49.212;231
14855;49.215;350
14856;49.218;341
14857;49.221;298
14858;49.225;347
14859;49.228;335
14860;49.231;304
14861;49.235;322
14862;49.238;591
14863;49.241;293
14864;49.245;330
14865;49.248;486
14866;49.251;290
14867;49.255;303
14868;49.258;289
14869;49.261;269
14870;49.264;304
14871;49.268;392
14872;49.271;476
14873;49.274;396
14874;49.278;504
14875;49.281;424
14876;49.284;603
14877;49.288;450
14878;49.291;470
14879;49.294;435
14880;49.298;422
14881;49.301;433
14882;49.304;431
14883;49.307;372
14884;49.311;539
14885;49.314;428
14886;49.317;353
14887;49.321;328
14888;49.324;402
14889;49.327;461
14890;49.331;492
14891;49.334;470
14892;49.337;581
14893;49.340;537
14894;49.344;411
14895;49.347;405
14896;49.350;373
14897;49.354;356
14898;49.357;471
14899;49.361;475
14900;49.364;353
14901;49.367;557
14902;49.371;442
14903;49.374;301
14904;49.377;346
14905;49.380;285
14906;49.384;398
14907;49.387;340
14908;49.390;386
14909;49.394;353
14910;49.397;398
14911;49.400;377
14912;49.404;393
14913;49.407;271
14914;49.410;588
14915;49.414;304
14916;49.417;318
14917;49.420;315
14918;49.423;272
14919;49.427;750
14920;49.430;367
14921;49.433;509
14922;49.437;484
14923;49.440;562
14924;49.443;402
14925;49.447;291
14926;49.450;2423
14927;49.453;496
14928;49.456;407
14929;49.460;391
14930;49.463;347
14931;49.466;332
14932;49.470;446
14933;49.473;549
14934;49.476;411
14935;49.480;438
14936;49.483;396
14937;49.486;332
14938;49.490;444
14939;49.493;359
14940;49.496;331
14941;49.499;480
14942;49.503;474
14943;49.506;410
14944;49.509;425
14945;49.513;333
14946;49.516;655
14947;49.519;347
14948;49.523;369
14949;49.526;463
14950;49.529;354
14951;49.533;396
14952;49.536;580
14953;49.539;449
14954;49.542;451
14955;49.546;436
14956;49.549;491
14957;49.552;396
14958;49.556;429
14959;49.559;335
14960;49.562;428
14961;49.566;385
14962;49.569;372
14963;49.572;454
14964;49.575;305
14965;49.579;516
14966;49.582;385
14967;49.585;545
14968;49.589;415
14969;49.592;392
14970;49.595;547
14971;49.599;701
14972;49.602;441
14973;49.605;543
14974;49.609;473
14975;49.612;329
14976;49.615;385
14977;49.619;398
14978;49.622;297
14979;49.625;528
14980;49.629;507
14981;49.632;375
14982;49.635;378
14983;49.639;376
14984;49.642;353
14985;49.645;2869
14986;49.649;402
14987;49.652;546
14988;49.655;389
14989;49.658;354
14990;49.662;406
14991;49.665;420
14992;49.668;417
14993;49.672;371
14994;49.675;324
14995;49.678;491
14996;49.682;392
14997;49.685;709
14998;49.688;406
14999;49.691;422
15000;49.695;398
15001;49.698;397
15002;49.701;486
15003;49.705;350
15004;49.708;500
15005;49.711;496
15006;49.715;482
15007;49.718;529
15008;49.721;628
15009;49.725;416
15010;49.728;585
15011;49.731;480
15012;49.734;550
15013;49.738;486
15014;49.741;420
15015;49.744;626
15016;49.748;467
15017;49.751;479
15018;49.754;495
15019;49.758;431
15020;49.761;407
15021;49.764;553
15022;49.768;551
15023;49.771;337
15024;49.774;425
15025;49.778;498
15026;49.781;436
15027;49.784;986
15028;49.787;526
15029;49.791;458
15030;49.794;431
15031;49.797;441
15032;49.801;552
15033;49.804;505
15034;49.807;522
15035;49.811;434
15036;49.814;982
15037;49.817;445
15038;49.820;495
15039;49.824;504
15040;49.827;558
15041;49.830;582
15042;49.834;444
15043;49.837;578
15044;49.840;388
15045;49.844;392
15046;49.847;431
15047;49.850;467
15048;49.854;404
15049;49.857;430
15050;49.860;595
15051;49.864;484
15052;49.867;472
15053;49.870;433
15054;49.874;433
15055;49.877;538
15056;49.880;563
15057;49.884;395
15058;49.887;519
15059;49.890;964
15060;49.894;445
15061;49.897;373
15062;49.900;324
15063;49.903;341
15064;49.907;409
15065;49.910;496
15066;49.913;389
15067;49.917;491
15068;49.920;515
15069;49.923;472
15070;49.927;391
15071;49.930;655
15072;49.933;492
15073;49.936;531
15074;49.940;485
15075;49.943;518
15076;49.946;556
15077;49.950;359
15078;49.953;476
15079;49.956;454
15080;49.960;568
15081;49.963;542
15082;49.966;664
15083;49.970;426
15084;49.973;404
15085;49.976;432
15086;49.979;489
15087;49.983;450
15088;49.986;503
15089;49.989;469
15090;49.993;401
15091;49.996;371
15092;49.999;486
15093;50.003;537
15094;50.006;509
15095;50.009;533
15096;50.013;435
15097;50.016;360
15098;50.019;507
15099;50.022;563
15100;50.026;575
15101;50.029;442
15102;50.032;708
15103;50.036;465
15104;50.039;462
15105;50.042;578
15106;50.046;388
15107;50.049;794
15108;50.052;2704
15109;50.055;585
15110;50.059;557
15111;50.062;434
15112;50.065;437
15113;50.069;423
15114;50.072;526
15115;50.075;536
15116;50.079;596
15117;50.082;390
15118;50.085;458
15119;50.089;571
15120;50.092;606
15121;50.095;454
15122;50.098;425
15123;50.102;509
15124;50.105;368
15125;50.109;576
15126;50.112;897
15127;50.115;488
15128;50.119;488
15129;50.122;414
15130;50.125;478
15131;50.129;534
15132;50.132;503
15133;50.135;630
15134;50.138;586
15135;50.142;1363
15136;50.145;441
15137;50.148;505
15138;50.152;446
15139;50.155;467
15140;50.158;511
15141;50.162;526
15142;50.165;458
15143;50.168;448
15144;50.172;512
15145;50.175;547
15146;50.178;523
15147;50.181;625
15148;50.185;561
15149;50.188;410
15150;50.191;389
15151;50.195;441
15152;50.198;629
15153;50.201;480
15154;50.205;418
15155;50.208;544
15156;50.211;536
15157;50.214;442
15158;50.218;392
15159;50.221;459
15160;50.224;565
15161;50.228;490
15162;50.231;547
15163;50.234;646
15164;50.238;569
15165;50.241;472
15166;50.244;573
15167;50.248;536
15168;50.251;460
15169;50.254;790
15170;50.257;435
15171;50.261;425
15172;50.264;445
15173;50.267;527
15174;50.271;1190
15175;50.274;421
15176;50.277;477
15177;50.281;454
15178;50.284;454
15179;50.287;373
15180;50.290;405
15181;50.294;617
15182;50.297;578
15183;50.300;551
15184;50.304;2326
15185;50.307;550
15186;50.310;450
15187;50.314;463
15188;50.317;306
15189;50.320;414
15190;50.324;502
15191;50.327;561
15192;50.330;546
15193;50.333;423
15194;50.337;484
15195;50.340;534
15196;50.343;467
15197;50.347;373
15198;50.350;454
15199;50.353;569
15200;50.357;576
15201;50.360;452
15202;50.364;381
15203;50.367;423
15204;50.370;334
15205;50.373;388
15206;50.377;536
15207;50.380;445
15208;50.383;661
15209;50.387;490
15210;50.390;531
15211;50.393;385
15212;50.397;416
15213;50.400;533
15214;50.403;599
15215;50.407;379
15216;50.410;492
15217;50.413;463
15218;50.416;570
15219;50.420;544
15220;50.423;441
15221;50.426;732
15222;50.430;491
15223;50.433;470
15224;50.436;493
15225;50.440;480
15226;50.443;411
15227;50.446;576
15228;50.449;367
15229;50.453;576
15230;50.456;423
15231;50.459;671
15232;50.463;463
15233;50.466;567
15234;50.469;441
15235;50.473;525
15236;50.476;569
15237;50.479;435
15238;50.483;493
15239;50.486;386
15240;50.489;403
15241;50.492;585
15242;50.496;460
15243;50.499;589
15244;50.502;413
15245;50.506;431
15246;50.509;496
15247;50.512;500
15248;50.516;333
15249;50.519;400
15250;50.522;497
15251;50.525;703
15252;50.529;488
15253;50.532;386
15254;50.535;449
15255;50.539;445
15256;50.542;543
15257;50.545;461
15258;50.549;407
15259;50.552;421
15260;50.555;385
15261;50.559;384
15262;50.562;510
15263;50.565;425
15264;50.568;521
15265;50.572;402
15266;50.575;395
15267;50.578;587
15268;50.582;437
15269;50.585;348
15270;50.588;573
15271;50.592;502
15272;50.595;589
15273;50.598;348
15274;50.602;433
15275;50.605;437
15276;50.608;378
15277;50.612;973
15278;50.615;531
15279;50.618;531
15280;50.622;414
15281;50.625;373
15282;50.628;456
15283;50.632;573
15284;50.635;326
15285;50.638;431
15286;50.642;447
15287;50.645;372
15288;50.648;543
15289;50.651;506
15290;50.655;491
15291;50.658;653
15292;50.661;500
15293;50.665;545
15294;50.668;541
15295;50.671;391
15296;50.675;406
15297;50.678;493
15298;50.681;507
15299;50.684;696
15300;50.688;497
15301;50.691;519
15302;50.694;529
15303;50.698;545
15304;50.701;545
15305;50.704;514
15306;50.708;574
15307;50.711;647
15308;50.714;694
15309;50.718;502
15310;50.721;650
15311;50.724;512
15312;50.727;426
15313;50.731;456
15314;50.734;509
15315;50.737;480
15316;50.741;551
15317;50.744;531
15318;50.747;426
15319;50.751;508
15320;50.754;384
15321;50.757;704
15322;50.761;501
15323;50.764;469
15324;50.767;512
15325;50.770;578
15326;50.774;579
15327;50.777;539
15328;50.780;487
15329;50.784;515
15330;50.787;548
15331;50.790;516
15332;50.794;1926
15333;50.797;446
15334;50.800;408
15335;50.803;419
15336;50.807;516
15337;50.810;463
15338;50.813;460
15339;50.817;597
15340;50.820;565
15341;50.823;417
15342;50.827;491
15343;50.830;350
15344;50.833;470
15345;50.837;360
15346;50.840;509
15347;50.843;585
15348;50.846;508
15349;50.850;524
15350;50.853;756
15351;50.856;481
15352;50.860;512
15353;50.863;524
15354;50.867;515
15355;50.870;394
15356;50.873;744
15357;50.877;590
15358;50.880;499
15359;50.883;387
15360;50.886;534
15361;50.890;476
15362;50.893;502
15363;50.896;428
15364;50.900;477
15365;50.903;568
15366;50.906;456
15367;50.910;466
15368;50.913;499
15369;50.916;528
15370;50.919;558
15371;50.923;550
15372;50.926;555
15373;50.929;533
15374;50.933;519
15375;50.936;462
15376;50.939;551
15377;50.943;474
15378;50.946;623
15379;50.949;610
15380;50.953;394
15381;50.956;943
15382;50.959;534
15383;50.962;503
15384;50.966;566
15385;50.969;492
15386;50.972;497
15387;50.976;516
15388;50.979;512
15389;50.982;589
15390;50.986;505
15391;50.989;475
15392;50.992;455
15393;50.996;344
15394;50.999;570
15395;51.002;493
15396;51.005;441
15397;51.009;491
15398;51.012;619
15399;51.015;499
15400;51.019;615
15401;51.022;486
15402;51.025;494
15403;51.029;516
15404;51.032;651
15405;51.035;483
15406;51.038;516
15407;51.042;527
15408;51.045;589
15409;51.048;490
15410;51.052;430
15411;51.055;391
15412;51.058;452
15413;51.062;537
15414;51.065;373
15415;51.068;435
15416;51.072;563
15417;51.075;349
15418;51.078;566
15419;51.081;469
15420;51.085;362
15421;51.088;508
15422;51.091;470
15423;51.095;457
15424;51.098;358
15425;51.101;659
15426;51.105;395
15427;51.108;480
15428;51.112;464
15429;51.115;534
15430;51.118;556
15431;51.122;547
15432;51.125;727
15433;51.128;570
15434;51.132;289
15435;51.135;519
15436;51.138;551
15437;51.141;495
15438;51.145;441
15439;51.148;529
15440;51.151;2298
15441;51.155;416
15442;51.158;456
15443;51.161;392
15444;51.165;501
15445;51.168;570
15446;51.171;605
15447;51.174;471
15448;51.178;495
15449;51.181;604
15450;51.184;463
15451;51.188;539
15452;51.191;489
15453;51.194;541
15454;51.198;389
15455;51.201;603
15456;51.204;514
15457;51.208;548
15458;51.211;427
15459;51.214;405
15460;51.218;382
15461;51.221;393
15462;51.224;364
15463;51.227;600
15464;51.231;477
15465;51.234;448
15466;51.237;414
15467;51.241;700
15468;51.244;554
15469;51.247;485
15470;51.251;514
15471;51.254;523
15472;51.257;429
15473;51.260;392
15474;51.264;434
15475;51.267;598
15476;51.270;376
15477;51.274;490
15478;51.277;502
15479;51.280;317
15480;51.284;482
15481;51.287;566
15482;51.290;415
15483;51.294;406
15484;51.297;431
15485;51.300;420
15486;51.303;446
15487;51.307;573
15488;51.310;437
15489;51.313;648
15490;51.317;391
15491;51.320;617
15492;51.323;385
15493;51.327;416
15494;51.330;382
15495;51.333;336
15496;51.337;384
15497;51.340;391
15498;51.343;408
15499;51.346;446
15500;51.350;452
15501;51.353;479
15502;51.356;615
15503;51.360;426
15504;51.363;444
15505;51.367;497
15506;51.370;2508
15507;51.373;419
15508;51.377;457
15509;51.380;458
15510;51.383;458
15511;51.386;642
15512;51.390;486
15513;51.393;476
15514;51.396;464
15515;51.400;510
15516;51.403;445
15517;51.406;630
15518;51.410;513
15519;51.413;582
15520;51.416;389
15521;51.419;394
15522;51.423;428
15523;51.426;470
15524;51.429;386
15525;51.433;331
15526;51.436;400
15527;51.439;479
15528;51.443;383
15529;51.446;485
15530;51.449;426
15531;51.453;387
15532;51.456;467
15533;51.459;449
15534;51.462;557
15535;51.466;409
15536;51.469;728
15537;51.472;445
15538;51.476;651
15539;51.479;581
15540;51.482;472
15541;51.486;723
15542;51.489;495
15543;51.492;408
15544;51.496;401
15545;51.499;430
15546;51.502;535
15547;51.505;346
15548;51.509;625
15549;51.512;448
15550;51.515;430
15551;51.519;496
15552;51.522;575
15553;51.525;557
15554;51.529;459
15555;51.532;509
15556;51.535;628
15557;51.538;476
15558;51.542;541
15559;51.545;510
15560;51.548;514
15561;51.552;486
15562;51.555;692
15563;51.558;453
15564;51.562;524
15565;51.565;711
15566;51.568;442
15567;51.572;586
15568;51.575;398
15569;51.578;2986
15570;51.581;438
15571;51.585;459
15572;51.588;486
15573;51.591;430
15574;51.595;612
15575;51.598;544
15576;51.601;567
15577;51.605;439
15578;51.608;615
15579;51.612;454
15580;51.615;442
15581;51.618;500
15582;51.621;435
15583;51.625;498
15584;51.628;1794
15585;51.631;377
15586;51.635;552
15587;51.638;372
15588;51.641;371
15589;51.645;374
15590;51.648;503
15591;51.651;451
15592;51.654;581
15593;51.658;433
15594;51.661;438
15595;51.664;371
15596;51.668;403
15597;51.671;409
15598;51.674;454
15599;51.678;364
15600;51.681;543
15601;51.684;484
15602;51.688;318
15603;51.691;558
15604;51.694;676
15605;51.697;358
15606;51.701;340
15607;51.704;511
15608;51.707;497
15609;51.711;522
15610;51.714;387
15611;51.717;341
15612;51.721;354
15613;51.724;390
15614;51.727;498
15615;51.731;351
15616;51.734;484
15617;51.737;466
15618;51.740;503
15619;51.744;335
15620;51.747;366
15621;51.750;412
15622;51.754;461
15623;51.757;423
15624;51.760;341
15625;51.764;925
15626;51.767;405
15627;51.770;409
15628;51.773;374
15629;51.777;340
15630;51.780;433
15631;51.783;389
15632;51.787;419
15633;51.790;470
15634;51.793;562
15635;51.797;365
15636;51.800;276
15637;51.803;438
15638;51.807;353
15639;51.810;552
15640;51.813;444
15641;51.816;349
15642;51.820;286
15643;51.823;422
15644;51.826;416
15645;51.830;686
15646;51.833;458
15647;51.836;301
15648;51.840;378
15649;51.843;418
15650;51.846;403
15651;51.849;367
15652;51.853;449
15653;51.856;437
15654;51.860;442
15655;51.863;613
15656;51.866;540
15657;51.870;541
15658;51.873;351
15659;51.876;422
15660;51.880;1488
15661;51.883;534
15662;51.886;501
15663;51.889;496
15664;51.893;425
15665;51.896;457
15666;51.899;493
15667;51.903;475
15668;51.906;480
15669;51.909;351
15670;51.913;508
15671;51.916;491
15672;51.919;459
15673;51.923;446
15674;51.926;425
15675;51.929;401
15676;51.932;491
15677;51.936;556
15678;51.939;420
15679;51.942;456
15680;51.946;503
15681;51.949;591
15682;51.952;473
15683;51.956;539
15684;51.959;302
15685;51.962;470
15686;51.966;411
15687;51.969;330
15688;51.972;411
15689;51.975;330
15690;51.979;348
15691;51.982;1508
15692;51.985;366
15693;51.989;328
15694;51.992;356
15695;51.995;479
15696;51.999;463
