# Supplementary material for: Successive remodeling of IgG glycans using a solid-phase enzymatic platform
Source: Commun Biol. 2022 Apr 7;5:328. doi: 10.1038/s42003-022-03257-4 (PMC8990068; doi:10.1038/s42003-022-03257-4)
Supplement: Supplementary file 4 — Supplementary Data 1 [file 42003_2022_3257_MOESM4_ESM.zip › Source Data/Figure 3c/Figure 3c FA2BG2.txt]

#""
#Point;X(Minutes);Y(Counts)
0;0.037;105159
1;0.040;111659
2;0.043;110952
3;0.047;110733
4;0.050;106223
5;0.053;112184
6;0.056;114332
7;0.060;120965
8;0.063;111013
9;0.066;118738
10;0.070;122462
11;0.073;111429
12;0.076;110302
13;0.080;123220
14;0.083;106776
15;0.086;115043
16;0.090;120954
17;0.093;119213
18;0.096;117886
19;0.099;110876
20;0.103;126870
21;0.106;117684
22;0.109;111564
23;0.113;114975
24;0.116;125974
25;0.119;119019
26;0.123;114645
27;0.126;122562
28;0.129;108485
29;0.132;113783
30;0.136;113515
31;0.139;122989
32;0.142;105903
33;0.146;106203
34;0.149;120431
35;0.152;122895
36;0.156;120382
37;0.159;119105
38;0.163;116546
39;0.166;112404
40;0.169;117357
41;0.172;127740
42;0.176;117889
43;0.179;108430
44;0.182;117171
45;0.186;110787
46;0.189;120287
47;0.192;115578
48;0.196;117665
49;0.199;124297
50;0.202;113899
51;0.206;122385
52;0.209;113617
53;0.212;119449
54;0.215;115437
55;0.219;116329
56;0.222;115529
57;0.225;124665
58;0.229;126275
59;0.232;116919
60;0.235;121201
61;0.239;117552
62;0.242;120012
63;0.245;119803
64;0.249;125712
65;0.252;107856
66;0.255;119381
67;0.258;117196
68;0.262;117767
69;0.265;116397
70;0.268;114567
71;0.272;119112
72;0.275;121614
73;0.278;115435
74;0.282;116415
75;0.285;118811
76;0.288;116543
77;0.291;126730
78;0.295;119362
79;0.298;113063
80;0.301;118810
81;0.305;119695
82;0.308;119738
83;0.311;116558
84;0.315;111652
85;0.318;118819
86;0.321;124266
87;0.325;128643
88;0.328;117786
89;0.331;114859
90;0.334;112830
91;0.338;113490
92;0.341;115931
93;0.344;120522
94;0.348;114980
95;0.351;120727
96;0.354;118415
97;0.358;114574
98;0.361;121320
99;0.364;118669
100;0.367;109718
101;0.371;123805
102;0.374;122573
103;0.377;126939
104;0.381;116809
105;0.384;126310
106;0.387;112803
107;0.391;116016
108;0.394;116494
109;0.397;119071
110;0.401;116855
111;0.404;112450
112;0.407;113581
113;0.410;121324
114;0.414;121062
115;0.417;125882
116;0.421;112357
117;0.424;121289
118;0.427;112664
119;0.431;127213
120;0.434;115889
121;0.437;107315
122;0.441;128886
123;0.444;116657
124;0.447;114561
125;0.450;118648
126;0.454;120985
127;0.457;113350
128;0.460;126037
129;0.464;114939
130;0.467;130583
131;0.470;113794
132;0.474;123424
133;0.477;129105
134;0.480;121487
135;0.484;117527
136;0.487;122119
137;0.490;118809
138;0.493;131754
139;0.497;127290
140;0.500;117791
141;0.503;123939
142;0.507;123459
143;0.510;121209
144;0.513;121169
145;0.517;116412
146;0.520;123795
147;0.523;110205
148;0.526;122646
149;0.530;121458
150;0.533;126963
151;0.536;114435
152;0.540;121767
153;0.543;116642
154;0.546;124720
155;0.550;119557
156;0.553;120007
157;0.556;126495
158;0.560;119705
159;0.563;120876
160;0.566;129968
161;0.569;122270
162;0.573;124461
163;0.576;125387
164;0.579;123940
165;0.583;117586
166;0.586;117956
167;0.589;122232
168;0.593;113695
169;0.596;126491
170;0.599;113935
171;0.603;116292
172;0.606;124826
173;0.609;115960
174;0.612;126857
175;0.616;127764
176;0.619;109453
177;0.622;122121
178;0.626;128265
179;0.629;120755
180;0.632;122781
181;0.636;123521
182;0.639;119236
183;0.642;119387
184;0.645;122439
185;0.649;113165
186;0.652;120811
187;0.655;126196
188;0.659;119597
189;0.662;107702
190;0.666;120765
191;0.669;129941
192;0.672;113720
193;0.676;112627
194;0.679;120963
195;0.682;121885
196;0.685;117821
197;0.689;129913
198;0.692;122526
199;0.695;106965
200;0.699;110306
201;0.702;126189
202;0.705;119713
203;0.709;115577
204;0.712;125320
205;0.715;113869
206;0.719;130991
207;0.722;124146
208;0.725;120971
209;0.728;119247
210;0.732;115676
211;0.735;116631
212;0.738;121940
213;0.742;116778
214;0.745;124722
215;0.748;120156
216;0.752;115803
217;0.755;121009
218;0.758;121939
219;0.761;127905
220;0.765;118476
221;0.768;125425
222;0.771;122292
223;0.775;120313
224;0.778;122039
225;0.781;112696
226;0.785;123429
227;0.788;122336
228;0.791;125959
229;0.795;135400
230;0.798;126199
231;0.801;122331
232;0.804;132165
233;0.808;141157
234;0.811;150949
235;0.814;178871
236;0.818;212493
237;0.821;290806
238;0.824;376918
239;0.828;515935
240;0.831;712353
241;0.834;871683
242;0.838;1067490
243;0.841;1209334
244;0.844;1356060
245;0.847;1432632
246;0.851;1571871
247;0.854;1565430
248;0.857;1638746
249;0.861;1597931
250;0.864;1550667
251;0.867;1541105
252;0.871;1546028
253;0.874;1462101
254;0.877;1367939
255;0.880;1433539
256;0.884;1463934
257;0.887;1606922
258;0.890;1711667
259;0.894;1746246
260;0.897;1803751
261;0.900;1719655
262;0.904;1565161
263;0.907;1445301
264;0.911;1360348
265;0.914;1170322
266;0.917;1016105
267;0.920;923043
268;0.924;742449
269;0.927;692043
270;0.930;616154
271;0.934;527765
272;0.937;485685
273;0.940;450440
274;0.944;410846
275;0.947;424258
276;0.950;413037
277;0.954;421636
278;0.957;394206
279;0.960;408701
280;0.963;402385
281;0.967;413802
282;0.970;427266
283;0.973;448934
284;0.977;488144
285;0.980;504880
286;0.983;526332
287;0.987;691780
288;0.990;2576196
289;0.993;7152919
290;0.996;11956014
291;1.000;15267086
292;1.003;17765354
293;1.006;18455716
294;1.010;19290376
295;1.013;19814638
296;1.016;19644090
297;1.020;19480756
298;1.023;20107404
299;1.026;19083014
300;1.030;17871436
301;1.033;17918396
302;1.036;16708463
303;1.039;16286519
304;1.043;15036580
305;1.046;14361953
306;1.049;14333288
307;1.053;12313898
308;1.056;11591947
309;1.059;10998401
310;1.063;10337467
311;1.066;9383665
312;1.069;8641215
313;1.073;8237961
314;1.076;7600304
315;1.079;7131621
316;1.082;6675606
317;1.086;6404913
318;1.089;5909713
319;1.092;5746657
320;1.096;5593604
321;1.099;5199389
322;1.102;4950159
323;1.106;4855444
324;1.109;4765219
325;1.112;5233886
326;1.115;5552278
327;1.119;5904905
328;1.122;6839460
329;1.125;7358558
330;1.129;8589617
331;1.132;9164785
332;1.135;9990747
333;1.139;10637675
334;1.142;10983036
335;1.145;12080826
336;1.149;12840740
337;1.152;12787446
338;1.155;13291452
339;1.158;14034112
340;1.162;14347070
341;1.165;14160613
342;1.169;14007058
343;1.172;14191725
344;1.175;14432233
345;1.179;14302484
346;1.182;14405146
347;1.185;13814599
348;1.189;13825958
349;1.192;14356731
350;1.195;13964723
351;1.198;12774836
352;1.202;13145858
353;1.205;13009664
354;1.208;13307710
355;1.212;12710707
356;1.215;12242085
357;1.218;11919561
358;1.222;11669052
359;1.225;10581670
360;1.228;11073562
361;1.232;10242238
362;1.235;9386732
363;1.238;9417561
364;1.241;8087958
365;1.245;7629572
366;1.248;7053406
367;1.251;6428324
368;1.255;6013884
369;1.258;5496110
370;1.261;5117972
371;1.265;4857689
372;1.268;4417238
373;1.271;4258665
374;1.274;4041233
375;1.278;3848800
376;1.281;3718521
377;1.284;3593869
378;1.288;3484268
379;1.291;3296273
380;1.294;3218966
381;1.298;3204689
382;1.301;3145907
383;1.304;3059204
384;1.308;3057510
385;1.311;3057225
386;1.314;2908415
387;1.317;2897201
388;1.321;2805925
389;1.324;2739816
390;1.327;2666421
391;1.331;2548378
392;1.334;2468782
393;1.337;2430825
394;1.341;2286527
395;1.344;2195902
396;1.347;2071001
397;1.350;1939210
398;1.354;1855093
399;1.357;1798387
400;1.360;1686954
401;1.364;1729846
402;1.367;1536197
403;1.370;1393794
404;1.374;1356536
405;1.377;1229176
406;1.380;1217612
407;1.384;1146045
408;1.387;1075265
409;1.390;1013889
410;1.393;956386
411;1.397;944279
412;1.400;910211
413;1.403;854144
414;1.407;845991
415;1.410;859827
416;1.414;794552
417;1.417;823284
418;1.420;860515
419;1.424;782113
420;1.427;804764
421;1.430;823052
422;1.433;794253
423;1.437;802730
424;1.440;765066
425;1.443;781963
426;1.447;774147
427;1.450;711148
428;1.453;749246
429;1.457;753784
430;1.460;734267
431;1.463;761377
432;1.467;722632
433;1.470;703841
434;1.473;725352
435;1.476;702910
436;1.480;705751
437;1.483;666040
438;1.486;665550
439;1.490;699854
440;1.493;660614
441;1.496;685118
442;1.500;684438
443;1.503;660262
444;1.506;658408
445;1.509;674347
446;1.513;660333
447;1.516;687050
448;1.519;645852
449;1.523;668988
450;1.526;673828
451;1.529;655149
452;1.533;656700
453;1.536;633903
454;1.539;617952
455;1.543;633020
456;1.546;589554
457;1.549;629106
458;1.552;581581
459;1.556;606774
460;1.559;600177
461;1.562;601199
462;1.566;624512
463;1.569;593693
464;1.572;591758
465;1.576;603797
466;1.579;591933
467;1.582;616582
468;1.585;641869
469;1.589;642551
470;1.592;607612
471;1.595;616700
472;1.599;635095
473;1.602;632486
474;1.605;640308
475;1.609;690424
476;1.612;654608
477;1.615;667626
478;1.619;669397
479;1.622;684128
480;1.625;661785
481;1.628;687818
482;1.632;698477
483;1.635;720629
484;1.638;674878
485;1.642;723746
486;1.645;727626
487;1.648;735141
488;1.652;722966
489;1.655;740063
490;1.658;770871
491;1.662;759418
492;1.665;751417
493;1.669;782725
494;1.672;786829
495;1.675;786476
496;1.679;788551
497;1.682;826494
498;1.685;809132
499;1.689;843750
500;1.692;811072
501;1.695;842845
502;1.699;863344
503;1.702;820566
504;1.705;772817
505;1.708;766178
506;1.712;776549
507;1.715;710824
508;1.718;744850
509;1.722;719749
510;1.725;742872
511;1.728;767372
512;1.732;711663
513;1.735;716519
514;1.738;682392
515;1.742;639017
516;1.745;526626
517;1.748;425732
518;1.751;401232
519;1.755;370644
520;1.758;386016
521;1.761;321747
522;1.765;285638
523;1.768;238711
524;1.771;171843
525;1.775;141190
526;1.778;129228
527;1.781;126716
528;1.784;127941
529;1.788;133119
530;1.791;127064
531;1.794;125593
532;1.798;118706
533;1.801;115785
534;1.804;108829
535;1.808;103867
536;1.811;97554
537;1.814;89953
538;1.818;90485
539;1.821;83644
540;1.824;82942
541;1.827;74544
542;1.831;66878
543;1.834;65235
544;1.837;64786
545;1.841;63403
546;1.844;70040
547;1.847;63608
548;1.851;60474
549;1.854;59614
550;1.857;57920
551;1.860;55952
552;1.864;53625
553;1.867;54931
554;1.870;51953
555;1.874;57245
556;1.877;59384
557;1.880;54925
558;1.884;50346
559;1.887;53536
560;1.890;47749
561;1.894;46933
562;1.897;47936
563;1.900;46312
564;1.903;47601
565;1.907;48515
566;1.910;48170
567;1.914;45166
568;1.917;45126
569;1.920;46891
570;1.924;42041
571;1.927;46104
572;1.930;54888
573;1.934;52561
574;1.937;57630
575;1.940;63714
576;1.943;68942
577;1.947;68991
578;1.950;85900
579;1.953;95875
580;1.957;108102
581;1.960;126886
582;1.963;139452
583;1.967;190156
584;1.970;216074
585;1.973;230817
586;1.977;247437
587;1.980;236649
588;1.983;225965
589;1.986;228228
590;1.990;200985
591;1.993;199264
592;1.996;204449
593;2.000;195873
594;2.003;188907
595;2.006;194020
596;2.010;196661
597;2.013;195169
598;2.016;200431
599;2.019;195866
600;2.023;206115
601;2.026;200850
602;2.029;194370
603;2.033;215856
604;2.036;214700
605;2.039;195636
606;2.043;215380
607;2.046;216308
608;2.049;210383
609;2.053;228183
610;2.056;227682
611;2.059;234284
612;2.062;233513
613;2.066;232986
614;2.069;238903
615;2.072;249338
616;2.076;245337
617;2.079;256419
618;2.082;281203
619;2.086;270971
620;2.089;276633
621;2.092;287681
622;2.095;285791
623;2.099;292430
624;2.102;311255
625;2.105;314087
626;2.109;340670
627;2.112;327584
628;2.115;316005
629;2.119;339712
630;2.122;328028
631;2.125;321921
632;2.129;312986
633;2.132;311655
634;2.135;301825
635;2.138;312092
636;2.142;306890
637;2.145;285397
638;2.148;282601
639;2.152;272152
640;2.155;274099
641;2.158;274476
642;2.162;254307
643;2.165;248425
644;2.169;244485
645;2.172;265466
646;2.175;261272
647;2.178;240597
648;2.182;240406
649;2.185;277718
650;2.188;255791
651;2.192;254863
652;2.195;250470
653;2.198;256420
654;2.202;265039
655;2.205;268361
656;2.208;273905
657;2.212;259453
658;2.215;242773
659;2.218;262087
660;2.221;254048
661;2.225;270193
662;2.228;246323
663;2.231;241767
664;2.235;246577
665;2.238;258541
666;2.241;246063
667;2.245;259204
668;2.248;261232
669;2.251;249074
670;2.254;249468
671;2.258;247761
672;2.261;263120
673;2.264;261852
674;2.268;267971
675;2.271;262140
676;2.274;259635
677;2.278;262786
678;2.281;273217
679;2.284;260495
680;2.288;259239
681;2.291;250515
682;2.294;268694
683;2.297;274110
684;2.301;266405
685;2.304;260294
686;2.307;263059
687;2.311;263789
688;2.314;263045
689;2.317;276884
690;2.321;272818
691;2.324;247744
692;2.327;265814
693;2.331;236047
694;2.334;259225
695;2.337;258287
696;2.340;253164
697;2.344;257983
698;2.347;227146
699;2.350;252913
700;2.354;247403
701;2.357;248393
702;2.360;242023
703;2.364;246165
704;2.367;233034
705;2.370;248167
706;2.373;236343
707;2.377;232540
708;2.380;230718
709;2.383;226641
710;2.387;241035
711;2.390;242730
712;2.393;258601
713;2.397;265288
714;2.400;258453
715;2.403;246290
716;2.407;218206
717;2.410;204042
718;2.413;171454
719;2.417;150943
720;2.420;190563
721;2.423;218306
722;2.427;225486
723;2.430;220366
724;2.433;209817
725;2.437;211466
726;2.440;219015
727;2.443;203132
728;2.447;189030
729;2.450;200677
730;2.453;200188
731;2.456;186281
732;2.460;199402
733;2.463;176389
734;2.466;197421
735;2.470;187022
736;2.473;189754
737;2.476;186661
738;2.480;199972
739;2.483;201228
740;2.486;202135
741;2.489;193925
742;2.493;196562
743;2.496;187985
744;2.499;183883
745;2.503;194494
746;2.506;206982
747;2.509;202574
748;2.513;214121
749;2.516;186353
750;2.519;199760
751;2.523;188356
752;2.526;200377
753;2.529;200000
754;2.532;187073
755;2.536;194062
756;2.539;181404
757;2.542;199450
758;2.546;196075
759;2.549;211735
760;2.552;212134
761;2.556;210235
762;2.559;231527
763;2.562;297772
764;2.566;404732
765;2.569;556605
766;2.572;680035
767;2.575;798163
768;2.579;880144
769;2.582;972399
770;2.585;1085413
771;2.589;1161152
772;2.592;1211878
773;2.595;1227325
774;2.599;1316606
775;2.602;1546369
776;2.605;1586590
777;2.608;1678394
778;2.612;1610181
779;2.615;1492298
780;2.618;1392126
781;2.622;1327804
782;2.625;1285496
783;2.628;1201185
784;2.632;1193569
785;2.635;1126170
786;2.638;1075356
787;2.642;1103634
788;2.645;1089521
789;2.648;1098619
790;2.651;1010514
791;2.655;1033217
792;2.658;1002939
793;2.662;988362
794;2.665;996934
795;2.668;996228
796;2.672;996093
797;2.675;995705
798;2.678;1006416
799;2.682;980118
800;2.685;948146
801;2.688;939331
802;2.691;914989
803;2.695;907106
804;2.698;909103
805;2.701;866163
806;2.705;857107
807;2.708;839744
808;2.711;774770
809;2.715;721692
810;2.718;726327
811;2.721;692419
812;2.724;666281
813;2.728;637827
814;2.731;620352
815;2.734;600365
816;2.738;562954
817;2.741;537993
818;2.744;519568
819;2.748;499467
820;2.751;484146
821;2.754;470673
822;2.758;470842
823;2.761;432341
824;2.764;409715
825;2.767;404196
826;2.771;378268
827;2.774;385319
828;2.777;379631
829;2.781;370770
830;2.784;339657
831;2.787;341352
832;2.791;329119
833;2.794;329405
834;2.797;355506
835;2.801;349251
836;2.804;340395
837;2.807;338731
838;2.810;336288
839;2.814;339149
840;2.817;338937
841;2.820;334186
842;2.824;335260
843;2.827;336484
844;2.830;337388
845;2.834;350744
846;2.837;329708
847;2.840;325513
848;2.843;333422
849;2.847;303036
850;2.850;303520
851;2.853;318057
852;2.857;310943
853;2.860;317186
854;2.863;326671
855;2.867;305154
856;2.870;278240
857;2.873;286493
858;2.877;301100
859;2.880;284944
860;2.883;291387
861;2.887;293057
862;2.890;274539
863;2.893;297432
864;2.896;283966
865;2.900;276564
866;2.903;279875
867;2.906;280304
868;2.910;266033
869;2.913;287526
870;2.917;280620
871;2.920;248802
872;2.923;251291
873;2.927;274224
874;2.930;264170
875;2.933;263976
876;2.936;261085
877;2.940;255468
878;2.943;246323
879;2.946;243754
880;2.950;244316
881;2.953;266871
882;2.956;266784
883;2.960;260680
884;2.963;254194
885;2.966;253540
886;2.969;249215
887;2.973;247960
888;2.976;245791
889;2.979;232922
890;2.983;258871
891;2.986;229562
892;2.989;251049
893;2.993;245522
894;2.996;251432
895;2.999;234893
896;3.003;242695
897;3.006;245731
898;3.009;239937
899;3.012;242859
900;3.016;240237
901;3.019;230102
902;3.022;220307
903;3.026;256987
904;3.029;240886
905;3.032;232884
906;3.036;236070
907;3.039;247377
908;3.042;251991
909;3.045;233173
910;3.049;237511
911;3.052;246775
912;3.055;233388
913;3.059;228892
914;3.062;246100
915;3.065;252084
916;3.069;227046
917;3.072;221125
918;3.075;234618
919;3.079;237626
920;3.082;242548
921;3.085;233897
922;3.088;230360
923;3.092;233376
924;3.095;237004
925;3.098;236675
926;3.102;221603
927;3.105;214110
928;3.108;224939
929;3.112;238431
930;3.115;227924
931;3.118;228052
932;3.122;235078
933;3.125;230805
934;3.128;246001
935;3.131;251296
936;3.135;240319
937;3.138;259042
938;3.141;250983
939;3.145;275411
940;3.148;273050
941;3.151;286344
942;3.155;285139
943;3.158;297948
944;3.162;309730
945;3.165;290402
946;3.168;299102
947;3.171;293581
948;3.175;304072
949;3.178;302741
950;3.181;303086
951;3.185;270487
952;3.188;287147
953;3.191;292628
954;3.195;294361
955;3.198;289071
956;3.201;299178
957;3.204;304947
958;3.208;308965
959;3.211;324061
960;3.214;288956
961;3.218;281233
962;3.221;281546
963;3.224;293372
964;3.228;306039
965;3.231;282321
966;3.234;293154
967;3.238;303762
968;3.241;286645
969;3.244;297952
970;3.247;292794
971;3.251;303410
972;3.254;300788
973;3.257;296883
974;3.261;287939
975;3.264;272278
976;3.267;292428
977;3.271;266311
978;3.274;283162
979;3.277;262717
980;3.280;279431
981;3.284;280767
982;3.287;288162
983;3.290;272615
984;3.294;285755
985;3.297;287755
986;3.300;288613
987;3.304;280522
988;3.307;277686
989;3.310;289694
990;3.314;272871
991;3.317;272242
992;3.320;266029
993;3.323;271374
994;3.327;266567
995;3.330;272345
996;3.333;270111
997;3.337;265887
998;3.340;276961
999;3.343;268427
1000;3.347;265656
1001;3.350;268424
1002;3.353;271217
1003;3.357;260259
1004;3.360;258013
1005;3.363;263256
1006;3.366;249961
1007;3.370;254182
1008;3.373;239462
1009;3.376;258999
1010;3.380;267717
1011;3.383;244622
1012;3.386;243269
1013;3.390;244984
1014;3.393;228785
1015;3.396;257823
1016;3.399;219035
1017;3.403;247102
1018;3.406;229369
1019;3.409;234989
1020;3.413;237898
1021;3.416;231610
1022;3.420;230245
1023;3.423;231646
1024;3.426;234870
1025;3.430;229708
1026;3.433;217765
1027;3.436;233754
1028;3.439;229785
1029;3.443;242463
1030;3.446;221928
1031;3.449;228445
1032;3.453;232220
1033;3.456;223680
1034;3.459;233562
1035;3.463;247200
1036;3.466;234179
1037;3.469;239291
1038;3.473;246051
1039;3.476;229274
1040;3.479;235120
1041;3.482;255801
1042;3.486;226384
1043;3.489;237252
1044;3.492;243998
1045;3.496;234030
1046;3.499;242095
1047;3.502;234787
1048;3.506;232998
1049;3.509;236963
1050;3.512;224555
1051;3.516;239165
1052;3.519;223280
1053;3.522;239561
1054;3.525;233153
1055;3.529;223955
1056;3.532;225111
1057;3.535;234206
1058;3.539;221577
1059;3.542;224498
1060;3.545;218059
1061;3.549;217586
1062;3.552;212514
1063;3.555;228199
1064;3.558;208476
1065;3.562;217020
1066;3.565;212535
1067;3.568;218203
1068;3.572;215384
1069;3.575;221742
1070;3.578;221766
1071;3.582;204209
1072;3.585;208651
1073;3.588;211266
1074;3.592;196345
1075;3.595;211722
1076;3.598;208224
1077;3.601;196373
1078;3.605;203886
1079;3.608;202828
1080;3.611;196412
1081;3.615;207861
1082;3.618;197217
1083;3.621;208581
1084;3.625;187921
1085;3.628;209908
1086;3.631;208929
1087;3.634;209617
1088;3.638;204533
1089;3.641;195183
1090;3.644;194900
1091;3.648;190318
1092;3.651;185091
1093;3.654;209399
1094;3.658;205426
1095;3.661;205222
1096;3.665;205799
1097;3.668;197300
1098;3.671;197915
1099;3.674;191348
1100;3.678;199732
1101;3.681;196687
1102;3.684;199540
1103;3.688;208460
1104;3.691;188848
1105;3.694;210336
1106;3.698;193112
1107;3.701;206924
1108;3.704;187327
1109;3.708;208735
1110;3.711;208135
1111;3.714;192913
1112;3.717;196942
1113;3.721;207374
1114;3.724;209728
1115;3.727;205272
1116;3.731;196434
1117;3.734;201401
1118;3.737;211312
1119;3.741;204379
1120;3.744;198327
1121;3.747;198408
1122;3.751;216542
1123;3.754;207653
1124;3.757;209512
1125;3.760;208778
1126;3.764;213218
1127;3.767;217507
1128;3.770;205278
1129;3.774;198370
1130;3.777;200763
1131;3.780;211887
1132;3.784;213334
1133;3.787;206345
1134;3.790;220414
1135;3.793;205105
1136;3.797;204805
1137;3.800;212295
1138;3.803;212826
1139;3.807;200285
1140;3.810;215908
1141;3.813;214660
1142;3.817;207112
1143;3.820;225229
1144;3.823;203677
1145;3.827;199724
1146;3.830;211545
1147;3.833;209178
1148;3.836;206647
1149;3.840;220554
1150;3.843;206915
1151;3.846;214295
1152;3.850;213618
1153;3.853;207872
1154;3.856;205665
1155;3.860;205696
1156;3.863;195520
1157;3.866;206392
1158;3.869;210639
1159;3.873;199804
1160;3.876;211428
1161;3.879;201256
1162;3.883;215385
1163;3.886;213375
1164;3.889;209171
1165;3.893;193766
1166;3.896;207108
1167;3.899;201048
1168;3.903;197717
1169;3.906;200775
1170;3.909;205523
1171;3.913;191805
1172;3.916;199033
1173;3.919;190830
1174;3.923;202495
1175;3.926;195681
1176;3.929;193272
1177;3.933;189014
1178;3.936;191379
1179;3.939;188893
1180;3.943;201305
1181;3.946;203109
1182;3.949;198600
1183;3.952;199181
1184;3.956;200870
1185;3.959;189558
1186;3.962;187336
1187;3.966;198207
1188;3.969;194871
1189;3.972;189548
1190;3.976;189836
1191;3.979;180965
1192;3.982;199124
1193;3.986;186085
1194;3.989;189831
1195;3.992;204614
1196;3.995;183925
1197;3.999;187875
1198;4.002;189535
1199;4.005;191356
1200;4.009;188454
1201;4.012;182167
1202;4.015;198321
1203;4.019;189345
1204;4.022;186018
1205;4.025;187944
1206;4.028;190669
1207;4.032;185026
1208;4.035;194959
1209;4.038;187075
1210;4.042;194031
1211;4.045;186770
1212;4.048;196826
1213;4.052;188712
1214;4.055;197498
1215;4.058;180897
1216;4.062;192742
1217;4.065;182653
1218;4.068;183511
1219;4.071;189852
1220;4.075;188238
1221;4.078;193658
1222;4.081;186728
1223;4.085;182398
1224;4.088;193510
1225;4.091;188312
1226;4.095;177113
1227;4.098;189811
1228;4.101;186147
1229;4.105;177685
1230;4.108;186929
1231;4.111;181554
1232;4.114;194304
1233;4.118;190420
1234;4.121;189094
1235;4.124;197257
1236;4.128;194454
1237;4.131;187433
1238;4.134;181960
1239;4.138;191350
1240;4.141;190990
1241;4.144;183228
1242;4.147;179737
1243;4.151;178154
1244;4.154;191133
1245;4.157;186843
1246;4.161;183913
1247;4.164;181520
1248;4.168;191169
1249;4.171;177979
1250;4.174;189931
1251;4.178;193422
1252;4.181;181204
1253;4.184;173579
1254;4.187;187061
1255;4.191;184586
1256;4.194;182202
1257;4.197;180793
1258;4.201;188432
1259;4.204;190794
1260;4.207;189984
1261;4.211;186464
1262;4.214;181116
1263;4.217;192824
1264;4.221;185842
1265;4.224;191343
1266;4.227;179689
1267;4.230;177159
1268;4.234;199629
1269;4.237;177952
1270;4.240;188436
1271;4.244;174964
1272;4.247;175637
1273;4.250;180907
1274;4.254;187583
1275;4.257;190517
1276;4.260;178317
1277;4.263;187972
1278;4.267;191201
1279;4.270;175173
1280;4.273;178868
1281;4.277;168817
1282;4.280;181550
1283;4.283;168180
1284;4.287;180830
1285;4.290;186467
1286;4.293;168616
1287;4.297;179405
1288;4.300;175900
1289;4.303;173380
1290;4.306;179270
1291;4.310;178118
1292;4.313;173946
1293;4.316;167537
1294;4.320;182494
1295;4.323;174486
1296;4.326;178765
1297;4.330;178627
1298;4.333;172492
1299;4.336;160688
1300;4.340;168263
1301;4.343;178237
1302;4.346;166944
1303;4.349;165128
1304;4.353;176079
1305;4.356;173544
1306;4.359;180362
1307;4.363;171643
1308;4.366;166057
1309;4.369;174961
1310;4.373;177699
1311;4.376;167765
1312;4.379;175828
1313;4.382;161595
1314;4.386;163206
1315;4.389;165739
1316;4.392;175580
1317;4.396;174630
1318;4.399;168408
1319;4.402;166324
1320;4.406;159231
1321;4.409;165338
1322;4.413;160866
1323;4.416;161327
1324;4.419;160656
1325;4.422;171938
1326;4.426;161275
1327;4.429;176944
1328;4.432;171247
1329;4.436;171983
1330;4.439;162616
1331;4.442;158551
1332;4.446;165044
1333;4.449;169315
1334;4.452;167328
1335;4.456;167697
1336;4.459;161870
1337;4.462;174154
1338;4.465;142332
1339;4.469;169270
1340;4.472;155547
1341;4.475;177397
1342;4.479;159135
1343;4.482;154561
1344;4.485;164477
1345;4.489;175666
1346;4.492;172084
1347;4.495;168551
1348;4.498;165446
1349;4.502;177145
1350;4.505;175206
1351;4.508;181415
1352;4.512;182753
1353;4.515;192350
1354;4.518;187246
1355;4.522;172351
1356;4.525;175904
1357;4.528;177210
1358;4.532;176701
1359;4.535;160815
1360;4.538;182854
1361;4.541;172628
1362;4.545;186032
1363;4.548;166023
1364;4.551;171443
1365;4.555;191494
1366;4.558;184672
1367;4.561;176266
1368;4.565;179329
1369;4.568;174178
1370;4.571;166078
1371;4.575;168627
1372;4.578;174234
1373;4.581;175957
1374;4.584;173474
1375;4.588;177511
1376;4.591;179641
1377;4.594;185015
1378;4.598;176159
1379;4.601;177312
1380;4.604;188533
1381;4.608;184454
1382;4.611;179511
1383;4.614;170530
1384;4.617;174860
1385;4.621;173796
1386;4.624;184838
1387;4.627;164306
1388;4.631;169907
1389;4.634;182529
1390;4.637;168212
1391;4.641;188347
1392;4.644;183791
1393;4.647;175270
1394;4.651;184322
1395;4.654;174443
1396;4.657;174115
1397;4.661;179434
1398;4.664;179178
1399;4.667;190360
1400;4.671;188137
1401;4.674;177454
1402;4.677;182775
1403;4.681;171439
1404;4.684;184076
1405;4.687;180079
1406;4.691;188592
1407;4.694;186723
1408;4.697;193900
1409;4.700;185391
1410;4.704;184267
1411;4.707;203219
1412;4.710;191844
1413;4.714;181713
1414;4.717;183721
1415;4.720;196053
1416;4.724;181857
1417;4.727;191383
1418;4.730;191150
1419;4.733;205088
1420;4.737;201835
1421;4.740;208071
1422;4.743;191709
1423;4.747;183995
1424;4.750;193961
1425;4.753;190654
1426;4.757;187796
1427;4.760;205161
1428;4.763;193746
1429;4.767;181894
1430;4.770;192735
1431;4.773;172585
1432;4.776;189357
1433;4.780;171469
1434;4.783;182097
1435;4.786;181802
1436;4.790;199011
1437;4.793;184640
1438;4.796;176600
1439;4.800;191652
1440;4.803;177284
1441;4.806;188959
1442;4.810;172102
1443;4.813;171419
1444;4.816;177816
1445;4.819;180082
1446;4.823;178841
1447;4.826;180285
1448;4.829;160368
1449;4.833;181711
1450;4.836;163410
1451;4.839;173748
1452;4.843;164638
1453;4.846;172002
1454;4.849;168874
1455;4.852;174036
1456;4.856;172684
1457;4.859;172938
1458;4.862;181517
1459;4.866;159721
1460;4.869;176007
1461;4.872;175473
1462;4.876;165547
1463;4.879;170757
1464;4.882;173467
1465;4.886;164243
1466;4.889;168242
1467;4.892;171504
1468;4.895;174941
1469;4.899;172881
1470;4.902;181605
1471;4.905;181176
1472;4.909;183592
1473;4.912;181891
1474;4.916;178924
1475;4.919;178318
1476;4.922;168432
1477;4.926;185180
1478;4.929;172166
1479;4.932;186285
1480;4.935;184176
1481;4.939;174538
1482;4.942;172545
1483;4.945;187297
1484;4.949;185771
1485;4.952;171775
1486;4.955;184873
1487;4.959;184092
1488;4.962;188858
1489;4.965;175711
1490;4.969;179526
1491;4.972;180294
1492;4.975;187948
1493;4.978;181029
1494;4.982;178896
1495;4.985;188283
1496;4.988;187767
1497;4.992;179828
1498;4.995;189100
1499;4.998;180028
1500;5.002;182693
1501;5.005;183169
1502;5.008;187465
1503;5.011;174478
1504;5.015;179353
1505;5.018;186013
1506;5.021;182300
1507;5.025;186411
1508;5.028;179254
1509;5.031;179096
1510;5.035;191854
1511;5.038;176018
1512;5.041;169070
1513;5.045;176695
1514;5.048;181011
1515;5.051;177461
1516;5.054;202284
1517;5.058;184291
1518;5.061;183630
1519;5.064;178678
1520;5.068;171533
1521;5.071;164090
1522;5.074;172222
1523;5.078;185371
1524;5.081;173152
1525;5.084;176485
1526;5.087;196563
1527;5.091;173671
1528;5.094;174000
1529;5.097;176099
1530;5.101;180380
1531;5.104;175234
1532;5.107;177177
1533;5.111;181319
1534;5.114;182508
1535;5.117;179768
1536;5.121;170859
1537;5.124;181465
1538;5.127;178323
1539;5.130;188800
1540;5.134;176941
1541;5.137;182337
1542;5.140;172619
1543;5.144;187046
1544;5.147;184028
1545;5.150;174071
1546;5.154;177061
1547;5.157;170881
1548;5.160;184985
1549;5.164;174305
1550;5.167;169614
1551;5.170;182279
1552;5.174;175318
1553;5.177;184163
1554;5.180;183246
1555;5.184;178551
1556;5.187;180433
1557;5.190;181508
1558;5.194;180781
1559;5.197;178936
1560;5.200;184201
1561;5.204;179958
1562;5.207;173882
1563;5.210;185550
1564;5.213;175145
1565;5.217;185976
1566;5.220;173836
1567;5.223;180558
1568;5.227;188061
1569;5.230;167360
1570;5.233;181040
1571;5.237;162822
1572;5.240;172047
1573;5.243;170431
1574;5.246;183403
1575;5.250;172119
1576;5.253;180459
1577;5.256;173707
1578;5.260;177229
1579;5.263;164054
1580;5.266;165400
1581;5.270;186918
1582;5.273;181012
1583;5.276;172276
1584;5.280;160429
1585;5.283;164555
1586;5.286;166320
1587;5.289;160929
1588;5.293;168835
1589;5.296;170393
1590;5.299;168838
1591;5.303;173352
1592;5.306;157808
1593;5.309;153737
1594;5.313;163405
1595;5.316;163252
1596;5.319;164133
1597;5.322;152981
1598;5.326;166376
1599;5.329;159584
1600;5.332;164297
1601;5.336;165164
1602;5.339;169417
1603;5.342;150654
1604;5.346;151454
1605;5.349;163833
1606;5.352;159090
1607;5.356;164728
1608;5.359;159207
1609;5.362;157963
1610;5.365;171309
1611;5.369;155917
1612;5.372;157335
1613;5.375;163022
1614;5.379;161179
1615;5.382;149950
1616;5.385;167380
1617;5.389;160119
1618;5.392;163564
1619;5.395;160036
1620;5.399;164064
1621;5.402;160625
1622;5.405;169032
1623;5.408;167753
1624;5.412;169468
1625;5.415;157853
1626;5.419;163641
1627;5.422;165030
1628;5.425;160145
1629;5.429;168882
1630;5.432;169976
1631;5.435;157016
1632;5.439;169194
1633;5.442;164447
1634;5.445;165441
1635;5.448;166446
1636;5.452;164346
1637;5.455;160589
1638;5.458;163200
1639;5.462;161995
1640;5.465;146440
1641;5.468;161990
1642;5.472;165865
1643;5.475;159224
1644;5.478;166244
1645;5.481;163087
1646;5.485;151890
1647;5.488;160167
1648;5.491;157456
1649;5.495;152369
1650;5.498;167303
1651;5.501;173383
1652;5.505;167464
1653;5.508;159834
1654;5.511;156440
1655;5.515;155958
1656;5.518;170003
1657;5.521;166646
1658;5.524;162343
1659;5.528;162051
1660;5.531;161269
1661;5.534;165824
1662;5.538;165911
1663;5.541;159910
1664;5.544;164636
1665;5.548;175157
1666;5.551;168507
1667;5.554;164535
1668;5.558;163084
1669;5.561;160034
1670;5.564;159117
1671;5.567;179156
1672;5.571;174998
1673;5.574;167893
1674;5.577;171402
1675;5.581;181678
1676;5.584;157502
1677;5.587;168208
1678;5.591;163297
1679;5.594;166306
1680;5.597;175574
1681;5.600;175299
1682;5.604;183934
1683;5.607;159147
1684;5.610;163185
1685;5.614;170474
1686;5.617;173070
1687;5.620;166342
1688;5.624;174818
1689;5.627;172203
1690;5.630;165083
1691;5.634;165770
1692;5.637;171009
1693;5.640;164783
1694;5.644;176683
1695;5.647;177840
1696;5.650;171249
1697;5.653;169938
1698;5.657;172767
1699;5.660;181063
1700;5.664;176343
1701;5.667;170017
1702;5.670;186888
1703;5.674;181328
1704;5.677;181382
1705;5.680;174857
1706;5.684;175243
1707;5.687;185931
1708;5.690;173694
1709;5.693;179226
1710;5.697;184295
1711;5.700;179027
1712;5.703;181604
1713;5.707;168868
1714;5.710;179893
1715;5.713;175292
1716;5.717;169482
1717;5.720;169331
1718;5.723;169748
1719;5.726;171191
1720;5.730;168367
1721;5.733;179546
1722;5.736;173067
1723;5.740;171583
1724;5.743;174092
1725;5.746;175708
1726;5.750;171835
1727;5.753;174711
1728;5.756;171595
1729;5.760;170535
1730;5.763;181019
1731;5.766;184147
1732;5.769;179097
1733;5.773;178242
1734;5.776;170302
1735;5.779;181486
1736;5.783;176435
1737;5.786;171520
1738;5.789;159985
1739;5.793;163867
1740;5.796;176724
1741;5.799;184789
1742;5.802;172665
1743;5.806;166161
1744;5.809;176546
1745;5.812;178487
1746;5.816;175298
1747;5.819;170652
1748;5.822;174065
1749;5.826;161548
1750;5.829;175268
1751;5.832;165546
1752;5.836;171157
1753;5.839;167443
1754;5.842;168521
1755;5.845;180535
1756;5.849;172824
1757;5.852;168220
1758;5.855;163458
1759;5.859;171722
1760;5.862;167884
1761;5.865;163130
1762;5.869;162615
1763;5.872;164968
1764;5.875;175584
1765;5.879;171372
1766;5.882;162906
1767;5.885;180129
1768;5.888;168211
1769;5.892;183338
1770;5.895;161172
1771;5.898;170307
1772;5.902;181376
1773;5.905;170183
1774;5.908;169413
1775;5.912;155324
1776;5.915;168370
1777;5.919;165754
1778;5.922;162091
1779;5.925;171299
1780;5.928;147971
1781;5.932;160091
1782;5.935;171209
1783;5.938;155889
1784;5.942;163088
1785;5.945;163533
1786;5.948;159079
1787;5.952;168035
1788;5.955;158168
1789;5.958;164145
1790;5.961;168965
1791;5.965;174158
1792;5.968;161761
1793;5.971;163022
1794;5.975;168196
1795;5.978;168669
1796;5.981;164753
1797;5.985;164328
1798;5.988;171548
1799;5.991;158537
1800;5.995;161602
1801;5.998;163873
1802;6.001;163475
1803;6.004;154585
1804;6.008;163546
1805;6.011;157249
1806;6.014;158839
1807;6.018;159992
1808;6.021;158166
1809;6.024;158240
1810;6.028;150002
1811;6.031;158227
1812;6.034;166412
1813;6.037;146312
1814;6.041;158917
1815;6.044;160166
1816;6.047;161307
1817;6.051;163218
1818;6.054;154234
1819;6.057;156150
1820;6.061;159337
1821;6.064;163966
1822;6.067;164399
1823;6.071;164986
1824;6.074;147819
1825;6.077;172709
1826;6.080;154842
1827;6.084;151621
1828;6.087;163964
1829;6.090;161484
1830;6.094;159661
1831;6.097;155815
1832;6.100;161791
1833;6.104;151880
1834;6.107;148399
1835;6.110;154399
1836;6.114;156489
1837;6.117;145231
1838;6.120;149754
1839;6.123;170193
1840;6.127;154303
1841;6.130;156699
1842;6.133;160234
1843;6.137;151989
1844;6.140;154061
1845;6.143;154537
1846;6.147;157652
1847;6.150;164136
1848;6.153;155775
1849;6.156;160821
1850;6.160;157065
1851;6.163;152982
1852;6.167;158345
1853;6.170;153092
1854;6.173;155014
1855;6.177;159968
1856;6.180;156354
1857;6.183;153032
1858;6.187;161331
1859;6.190;146931
1860;6.193;149674
1861;6.196;153869
1862;6.200;151728
1863;6.203;164798
1864;6.206;153359
1865;6.210;155755
1866;6.213;155730
1867;6.216;153306
1868;6.220;157904
1869;6.223;149662
1870;6.226;155663
1871;6.230;155389
1872;6.233;145130
1873;6.236;152578
1874;6.239;163453
1875;6.243;158842
1876;6.246;160131
1877;6.249;155542
1878;6.253;153255
1879;6.256;156671
1880;6.259;152574
1881;6.263;154536
1882;6.266;155423
1883;6.269;154631
1884;6.273;154127
1885;6.276;159426
1886;6.279;162258
1887;6.282;158960
1888;6.286;160079
1889;6.289;154961
1890;6.292;149462
1891;6.296;148884
1892;6.299;150698
1893;6.302;143170
1894;6.306;157123
1895;6.309;150364
1896;6.312;150138
1897;6.315;143644
1898;6.319;161132
1899;6.322;155895
1900;6.325;151781
1901;6.329;145813
1902;6.332;149476
1903;6.335;149463
1904;6.339;147742
1905;6.342;145526
1906;6.345;146454
1907;6.349;150122
1908;6.352;161836
1909;6.355;154288
1910;6.358;151841
1911;6.362;145478
1912;6.365;145322
1913;6.368;142565
1914;6.372;146733
1915;6.375;147036
1916;6.378;146869
1917;6.382;146291
1918;6.385;155605
1919;6.388;143453
1920;6.391;146811
1921;6.395;147603
1922;6.398;153415
1923;6.401;148351
1924;6.405;149990
1925;6.408;148248
1926;6.412;145092
1927;6.415;144325
1928;6.418;146093
1929;6.422;143209
1930;6.425;149748
1931;6.428;145426
1932;6.431;151457
1933;6.435;147010
1934;6.438;141696
1935;6.441;155714
1936;6.445;146216
1937;6.448;149922
1938;6.451;129753
1939;6.455;149473
1940;6.458;155949
1941;6.461;147826
1942;6.465;152445
1943;6.468;155236
1944;6.471;137674
1945;6.474;146283
1946;6.478;152002
1947;6.481;139652
1948;6.484;152761
1949;6.488;141525
1950;6.491;152143
1951;6.494;136344
1952;6.498;152723
1953;6.501;136436
1954;6.504;145275
1955;6.508;146411
1956;6.511;143862
1957;6.514;144969
1958;6.517;149177
1959;6.521;145526
1960;6.524;140094
1961;6.527;152923
1962;6.531;147525
1963;6.534;149245
1964;6.537;140858
1965;6.541;153877
1966;6.544;150155
1967;6.547;144883
1968;6.550;148303
1969;6.554;145119
1970;6.557;147474
1971;6.560;141087
1972;6.564;144535
1973;6.567;145378
1974;6.570;150880
1975;6.574;139724
1976;6.577;154359
1977;6.580;144912
1978;6.584;137051
1979;6.587;148237
1980;6.590;148557
1981;6.593;147464
1982;6.597;152214
1983;6.600;151954
1984;6.603;155289
1985;6.607;155354
1986;6.610;148099
1987;6.613;145635
1988;6.617;148304
1989;6.620;140324
1990;6.623;144520
1991;6.626;135610
1992;6.630;134525
1993;6.633;136726
1994;6.636;134025
1995;6.640;151717
1996;6.643;137755
1997;6.646;148850
1998;6.650;147730
1999;6.653;143183
2000;6.656;140832
2001;6.660;136157
2002;6.663;153582
2003;6.666;135757
2004;6.670;156343
2005;6.673;142494
2006;6.676;147775
2007;6.680;154410
2008;6.683;147404
2009;6.686;149426
2010;6.690;144238
2011;6.693;141333
2012;6.696;144526
2013;6.700;146050
2014;6.703;140910
2015;6.706;133555
2016;6.709;139323
2017;6.713;139931
2018;6.716;138188
2019;6.719;138622
2020;6.723;142514
2021;6.726;142303
2022;6.729;146407
2023;6.733;140441
2024;6.736;141757
2025;6.739;146784
2026;6.743;139322
2027;6.746;133914
2028;6.749;140636
2029;6.752;150563
2030;6.756;136238
2031;6.759;135899
2032;6.762;145676
2033;6.766;135435
2034;6.769;151513
2035;6.772;152568
2036;6.776;131933
2037;6.779;146775
2038;6.782;142191
2039;6.785;146017
2040;6.789;145757
2041;6.792;143821
2042;6.795;146778
2043;6.799;146490
2044;6.802;148149
2045;6.805;151560
2046;6.809;141811
2047;6.812;141389
2048;6.815;145815
2049;6.819;146955
2050;6.822;147621
2051;6.825;143832
2052;6.828;138606
2053;6.832;135223
2054;6.835;133033
2055;6.838;137396
2056;6.842;138257
2057;6.845;132004
2058;6.848;142034
2059;6.852;144991
2060;6.855;142930
2061;6.858;140032
2062;6.862;140171
2063;6.865;128649
2064;6.868;139469
2065;6.871;151666
2066;6.875;140778
2067;6.878;141070
2068;6.881;141563
2069;6.885;144465
2070;6.888;141906
2071;6.891;143552
2072;6.895;136169
2073;6.898;133964
2074;6.901;141749
2075;6.904;128454
2076;6.908;145981
2077;6.911;151123
2078;6.915;139585
2079;6.918;130563
2080;6.921;135456
2081;6.925;141098
2082;6.928;138525
2083;6.931;133554
2084;6.935;142079
2085;6.938;134561
2086;6.941;141157
2087;6.944;139855
2088;6.948;138185
2089;6.951;138649
2090;6.954;128392
2091;6.958;138682
2092;6.961;145122
2093;6.964;126370
2094;6.968;146100
2095;6.971;129113
2096;6.974;145087
2097;6.978;133291
2098;6.981;129135
2099;6.984;148389
2100;6.987;124489
2101;6.991;143076
2102;6.994;143536
2103;6.997;134361
2104;7.001;138194
2105;7.004;129379
2106;7.007;144778
2107;7.011;149094
2108;7.014;133304
2109;7.017;144666
2110;7.020;130135
2111;7.024;142432
2112;7.027;137390
2113;7.030;134696
2114;7.034;146369
2115;7.037;148461
2116;7.040;138657
2117;7.044;133583
2118;7.047;129379
2119;7.050;130236
2120;7.054;138474
2121;7.057;139263
2122;7.060;138772
2123;7.063;145170
2124;7.067;137061
2125;7.070;135491
2126;7.073;140588
2127;7.077;149119
2128;7.080;139196
2129;7.083;144007
2130;7.087;131304
2131;7.090;143637
2132;7.093;142705
2133;7.097;138694
2134;7.100;130095
2135;7.103;143225
2136;7.106;144880
2137;7.110;132393
2138;7.113;143899
2139;7.116;131958
2140;7.120;118325
2141;7.123;118296
2142;7.126;110536
2143;7.130;111792
2144;7.133;104589
2145;7.136;110945
2146;7.139;99666
2147;7.143;101081
2148;7.146;101756
2149;7.149;122888
2150;7.153;123413
2151;7.156;130331
2152;7.159;143692
2153;7.163;144862
2154;7.166;158214
2155;7.170;169041
2156;7.173;167877
2157;7.176;168289
2158;7.179;173127
2159;7.183;177689
2160;7.186;176299
2161;7.189;175049
2162;7.193;183638
2163;7.196;171258
2164;7.199;171717
2165;7.203;168860
2166;7.206;175951
2167;7.209;180702
2168;7.213;181727
2169;7.216;171208
2170;7.219;165345
2171;7.222;167109
2172;7.226;161560
2173;7.229;170271
2174;7.232;171287
2175;7.236;170143
2176;7.239;169767
2177;7.242;168870
2178;7.246;163272
2179;7.249;175924
2180;7.252;174288
2181;7.255;164169
2182;7.259;175710
2183;7.262;172370
2184;7.265;172917
2185;7.269;165263
2186;7.272;174979
2187;7.275;174272
2188;7.279;164180
2189;7.282;165321
2190;7.285;164894
2191;7.289;169033
2192;7.292;165290
2193;7.295;166754
2194;7.298;161636
2195;7.302;180186
2196;7.305;167123
2197;7.308;161180
2198;7.312;164811
2199;7.315;154661
2200;7.318;164905
2201;7.322;168868
2202;7.325;172914
2203;7.328;167264
2204;7.332;157687
2205;7.335;158522
2206;7.338;156681
2207;7.341;150260
2208;7.345;155782
2209;7.348;169361
2210;7.351;165690
2211;7.355;160187
2212;7.358;151421
2213;7.361;163183
2214;7.365;162204
2215;7.368;163764
2216;7.371;151969
2217;7.374;157605
2218;7.378;160073
2219;7.381;152509
2220;7.384;160984
2221;7.388;160959
2222;7.391;160941
2223;7.394;156930
2224;7.398;151628
2225;7.401;151972
2226;7.404;148397
2227;7.408;149165
2228;7.411;154898
2229;7.414;151851
2230;7.418;148550
2231;7.421;145936
2232;7.424;170984
2233;7.428;154019
2234;7.431;146236
2235;7.434;142149
2236;7.438;155612
2237;7.441;164357
2238;7.444;147664
2239;7.448;152605
2240;7.451;145976
2241;7.454;147347
2242;7.457;157628
2243;7.461;145704
2244;7.464;155150
2245;7.467;155678
2246;7.471;145624
2247;7.474;153063
2248;7.477;152928
2249;7.481;139316
2250;7.484;149076
2251;7.487;148548
2252;7.491;145172
2253;7.494;136117
2254;7.497;150722
2255;7.500;153314
2256;7.504;133038
2257;7.507;143574
2258;7.510;152953
2259;7.514;153615
2260;7.517;143833
2261;7.520;156873
2262;7.524;141004
2263;7.527;139827
2264;7.530;141515
2265;7.533;140455
2266;7.537;140250
2267;7.540;142397
2268;7.543;139221
2269;7.547;140976
2270;7.550;134674
2271;7.553;144205
2272;7.557;138039
2273;7.560;138194
2274;7.563;144796
2275;7.567;152626
2276;7.570;135539
2277;7.573;132685
2278;7.576;134311
2279;7.580;136038
2280;7.583;136938
2281;7.586;123865
2282;7.590;138078
2283;7.593;132363
2284;7.596;136625
2285;7.600;125848
2286;7.603;140032
2287;7.606;137105
2288;7.609;132868
2289;7.613;133748
2290;7.616;139606
2291;7.619;119245
2292;7.623;139540
2293;7.626;128631
2294;7.629;128343
2295;7.633;133885
2296;7.636;128347
2297;7.639;132068
2298;7.643;137898
2299;7.646;131446
2300;7.649;125863
2301;7.652;134640
2302;7.656;128233
2303;7.659;132704
2304;7.663;135369
2305;7.666;126782
2306;7.669;135238
2307;7.673;139720
2308;7.676;125830
2309;7.679;116409
2310;7.683;134433
2311;7.686;140129
2312;7.689;140344
2313;7.692;124087
2314;7.696;127881
2315;7.699;133999
2316;7.702;126315
2317;7.706;132062
2318;7.709;130908
2319;7.712;120764
2320;7.716;135412
2321;7.719;127688
2322;7.722;130612
2323;7.726;131945
2324;7.729;110039
2325;7.732;118871
2326;7.735;123759
2327;7.739;125107
2328;7.742;123233
2329;7.745;130313
2330;7.749;121475
2331;7.752;121637
2332;7.755;121902
2333;7.759;131415
2334;7.762;124745
2335;7.765;120551
2336;7.768;118903
2337;7.772;123466
2338;7.775;132924
2339;7.778;114353
2340;7.782;132121
2341;7.785;126521
2342;7.788;122741
2343;7.792;127435
2344;7.795;123789
2345;7.798;124725
2346;7.802;119841
2347;7.805;118713
2348;7.808;119067
2349;7.811;120260
2350;7.815;125343
2351;7.818;112424
2352;7.821;117118
2353;7.825;122404
2354;7.828;119269
2355;7.831;121930
2356;7.835;114333
2357;7.838;120309
2358;7.841;117357
2359;7.844;116083
2360;7.848;116473
2361;7.851;114347
2362;7.854;114924
2363;7.858;121750
2364;7.861;123302
2365;7.864;116666
2366;7.868;117118
2367;7.871;114073
2368;7.874;118923
2369;7.878;114866
2370;7.881;101734
2371;7.884;116725
2372;7.887;124211
2373;7.891;111062
2374;7.894;118170
2375;7.897;120683
2376;7.901;117961
2377;7.904;113404
2378;7.907;120679
2379;7.911;107750
2380;7.914;107882
2381;7.918;119314
2382;7.921;116726
2383;7.924;111900
2384;7.927;100102
2385;7.931;126589
2386;7.934;111936
2387;7.937;111358
2388;7.941;111382
2389;7.944;116362
2390;7.947;110427
2391;7.951;101694
2392;7.954;116325
2393;7.957;115698
2394;7.961;113836
2395;7.964;111284
2396;7.967;108399
2397;7.970;107633
2398;7.974;104500
2399;7.977;109008
2400;7.980;107833
2401;7.984;105346
2402;7.987;106435
2403;7.990;104903
2404;7.994;114580
2405;7.997;106468
2406;8.000;106161
2407;8.003;114856
2408;8.007;104419
2409;8.010;111675
2410;8.013;112544
2411;8.017;103630
2412;8.020;115398
2413;8.023;113026
2414;8.027;107594
2415;8.030;105604
2416;8.033;104262
2417;8.037;113601
2418;8.040;109845
2419;8.043;99613
2420;8.046;114040
2421;8.050;108707
2422;8.053;114973
2423;8.056;114224
2424;8.060;110753
2425;8.063;101602
2426;8.066;110798
2427;8.070;110491
2428;8.073;102874
2429;8.076;116285
2430;8.080;114396
2431;8.083;106656
2432;8.086;111560
2433;8.089;103915
2434;8.093;104746
2435;8.096;106629
2436;8.099;97771
2437;8.103;106434
2438;8.106;104682
2439;8.109;103272
2440;8.113;96852
2441;8.116;103765
2442;8.119;104922
2443;8.122;105936
2444;8.126;106102
2445;8.129;112884
2446;8.132;104796
2447;8.136;91767
2448;8.139;104290
2449;8.142;98769
2450;8.146;109724
2451;8.149;104821
2452;8.152;99617
2453;8.156;94436
2454;8.159;103407
2455;8.162;104962
2456;8.166;99729
2457;8.169;100312
2458;8.172;101634
2459;8.176;111523
2460;8.179;116396
2461;8.182;100723
2462;8.186;97038
2463;8.189;109639
2464;8.192;96087
2465;8.196;106335
2466;8.199;106286
2467;8.202;107324
2468;8.205;101957
2469;8.209;108394
2470;8.212;99322
2471;8.215;101874
2472;8.219;99497
2473;8.222;101883
2474;8.225;104274
2475;8.229;106249
2476;8.232;110096
2477;8.235;112023
2478;8.238;102270
2479;8.242;102580
2480;8.245;103519
2481;8.248;97914
2482;8.252;100322
2483;8.255;105037
2484;8.258;104816
2485;8.262;122319
2486;8.265;111614
2487;8.268;105257
2488;8.272;101288
2489;8.275;101682
2490;8.278;99550
2491;8.281;110979
2492;8.285;108464
2493;8.288;110371
2494;8.291;100120
2495;8.295;108883
2496;8.298;101482
2497;8.301;100508
2498;8.305;93189
2499;8.308;102983
2500;8.311;117374
2501;8.315;119906
2502;8.318;106138
2503;8.321;119912
2504;8.324;100896
2505;8.328;96533
2506;8.331;101936
2507;8.334;105675
2508;8.338;104909
2509;8.341;117373
2510;8.344;99720
2511;8.348;103216
2512;8.351;105091
2513;8.354;107560
2514;8.357;100491
2515;8.361;110468
2516;8.364;99148
2517;8.367;96827
2518;8.371;105865
2519;8.374;96853
2520;8.377;95508
2521;8.381;101977
2522;8.384;95897
2523;8.387;106294
2524;8.391;110071
2525;8.394;100701
2526;8.397;109356
2527;8.401;112589
2528;8.404;101966
2529;8.407;103818
2530;8.410;105510
2531;8.414;110431
2532;8.417;103334
2533;8.421;110916
2534;8.424;101171
2535;8.427;104126
2536;8.431;107833
2537;8.434;109759
2538;8.437;103797
2539;8.441;111646
2540;8.444;106581
2541;8.447;96077
2542;8.450;112853
2543;8.454;107767
2544;8.457;108104
2545;8.460;116927
2546;8.464;107767
2547;8.467;103743
2548;8.470;101143
2549;8.474;107891
2550;8.477;92891
2551;8.480;103641
2552;8.483;113581
2553;8.487;103980
2554;8.490;107811
2555;8.493;115660
2556;8.497;110805
2557;8.500;98857
2558;8.503;95169
2559;8.507;104245
2560;8.510;110373
2561;8.513;94606
2562;8.517;107976
2563;8.520;110828
2564;8.523;90686
2565;8.526;106954
2566;8.530;110730
2567;8.533;108522
2568;8.536;112474
2569;8.540;108094
2570;8.543;107177
2571;8.546;115713
2572;8.550;111417
2573;8.553;105834
2574;8.556;104794
2575;8.560;115509
2576;8.563;109609
2577;8.566;100670
2578;8.569;108549
2579;8.573;96873
2580;8.576;109673
2581;8.579;106329
2582;8.583;106686
2583;8.586;108750
2584;8.589;116471
2585;8.593;104261
2586;8.596;106729
2587;8.599;112509
2588;8.602;113209
2589;8.606;115414
2590;8.609;112292
2591;8.612;104008
2592;8.616;109418
2593;8.619;102247
2594;8.622;103688
2595;8.626;101889
2596;8.629;105343
2597;8.632;123111
2598;8.636;117871
2599;8.639;113929
2600;8.642;109379
2601;8.645;111342
2602;8.649;115505
2603;8.652;116708
2604;8.655;107829
2605;8.659;96462
2606;8.662;112421
2607;8.666;110820
2608;8.669;111698
2609;8.672;118498
2610;8.676;124221
2611;8.679;107977
2612;8.682;107699
2613;8.685;110985
2614;8.689;113080
2615;8.692;116241
2616;8.695;115563
2617;8.699;112079
2618;8.702;106423
2619;8.705;108151
2620;8.709;108022
2621;8.712;124205
2622;8.715;116103
2623;8.718;118500
2624;8.722;112584
2625;8.725;116318
2626;8.728;115856
2627;8.732;108635
2628;8.735;122378
2629;8.738;106597
2630;8.742;121999
2631;8.745;121292
2632;8.748;105867
2633;8.752;112022
2634;8.755;122603
2635;8.758;116676
2636;8.761;113615
2637;8.765;112093
2638;8.768;110180
2639;8.771;122954
2640;8.775;119572
2641;8.778;118130
2642;8.781;119893
2643;8.785;121918
2644;8.788;118964
2645;8.791;117272
2646;8.795;129445
2647;8.798;128743
2648;8.801;121395
2649;8.804;116892
2650;8.808;109444
2651;8.811;116353
2652;8.814;129725
2653;8.818;129577
2654;8.821;125632
2655;8.824;119339
2656;8.828;127260
2657;8.831;128731
2658;8.834;116605
2659;8.837;125477
2660;8.841;124752
2661;8.844;127742
2662;8.847;129771
2663;8.851;108631
2664;8.854;109299
2665;8.857;115166
2666;8.861;129834
2667;8.864;125730
2668;8.867;113105
2669;8.871;119591
2670;8.874;124342
2671;8.877;119646
2672;8.880;114368
2673;8.884;125763
2674;8.887;126076
2675;8.890;110288
2676;8.894;119109
2677;8.897;117939
2678;8.900;120039
2679;8.904;133111
2680;8.907;113804
2681;8.911;130343
2682;8.914;116897
2683;8.917;114465
2684;8.920;123630
2685;8.924;121776
2686;8.927;119649
2687;8.930;119398
2688;8.934;117703
2689;8.937;116717
2690;8.940;120701
2691;8.944;121323
2692;8.947;123833
2693;8.950;124642
2694;8.953;129301
2695;8.957;115038
2696;8.960;129785
2697;8.963;104652
2698;8.967;112327
2699;8.970;135578
2700;8.973;116815
2701;8.977;118762
2702;8.980;120535
2703;8.983;117080
2704;8.987;112702
2705;8.990;120322
2706;8.993;118476
2707;8.996;121901
2708;9.000;122787
2709;9.003;130327
2710;9.006;127845
2711;9.010;118573
2712;9.013;129715
2713;9.016;128326
2714;9.020;115912
2715;9.023;127541
2716;9.026;116517
2717;9.030;114341
2718;9.033;118494
2719;9.036;116428
2720;9.039;126200
2721;9.043;119341
2722;9.046;129634
2723;9.049;118343
2724;9.053;114745
2725;9.056;115961
2726;9.059;124297
2727;9.063;119707
2728;9.066;118914
2729;9.069;121415
2730;9.072;128181
2731;9.076;116817
2732;9.079;109701
2733;9.082;119699
2734;9.086;116858
2735;9.089;125820
2736;9.092;123269
2737;9.096;129546
2738;9.099;119350
2739;9.102;111544
2740;9.106;124115
2741;9.109;105689
2742;9.112;118269
2743;9.115;118048
2744;9.119;114216
2745;9.122;117991
2746;9.125;127896
2747;9.129;119452
2748;9.132;124904
2749;9.135;129495
2750;9.139;118102
2751;9.142;115550
2752;9.145;119911
2753;9.149;124374
2754;9.152;124630
2755;9.155;112533
2756;9.158;111433
2757;9.162;113659
2758;9.165;123523
2759;9.169;123065
2760;9.172;117367
2761;9.175;123657
2762;9.179;127160
2763;9.182;124647
2764;9.185;123623
2765;9.189;129753
2766;9.192;117274
2767;9.195;121918
2768;9.198;114329
2769;9.202;124751
2770;9.205;123397
2771;9.208;120964
2772;9.212;130389
2773;9.215;116002
2774;9.218;119248
2775;9.222;118959
2776;9.225;127160
2777;9.228;129577
2778;9.231;124817
2779;9.235;129321
2780;9.238;128769
2781;9.241;128103
2782;9.245;133694
2783;9.248;129898
2784;9.251;117841
2785;9.255;131916
2786;9.258;112202
2787;9.261;111745
2788;9.265;116234
2789;9.268;112596
2790;9.271;134701
2791;9.274;128898
2792;9.278;129640
2793;9.281;129611
2794;9.284;119194
2795;9.288;124458
2796;9.291;122400
2797;9.294;131367
2798;9.298;128012
2799;9.301;125513
2800;9.304;128636
2801;9.307;115961
2802;9.311;123343
2803;9.314;124691
2804;9.317;124920
2805;9.321;135182
2806;9.324;130751
2807;9.327;137835
2808;9.331;115242
2809;9.334;134080
2810;9.337;140696
2811;9.341;127802
2812;9.344;127225
2813;9.347;126634
2814;9.350;135707
2815;9.354;130816
2816;9.357;134727
2817;9.360;117458
2818;9.364;126555
2819;9.367;125611
2820;9.370;132427
2821;9.374;123564
2822;9.377;131277
2823;9.380;136339
2824;9.384;131125
2825;9.387;125210
2826;9.390;128966
2827;9.393;123995
2828;9.397;117894
2829;9.400;127943
2830;9.403;125719
2831;9.407;124519
2832;9.410;134423
2833;9.414;125718
2834;9.417;133169
2835;9.420;128330
2836;9.424;134808
2837;9.427;120327
2838;9.430;131574
2839;9.433;143608
2840;9.437;140666
2841;9.440;125123
2842;9.443;133788
2843;9.447;142338
2844;9.450;125575
2845;9.453;128071
2846;9.457;127434
2847;9.460;143246
2848;9.463;135775
2849;9.466;122082
2850;9.470;124319
2851;9.473;131017
2852;9.476;140727
2853;9.480;128804
2854;9.483;120484
2855;9.486;119384
2856;9.490;132036
2857;9.493;130681
2858;9.496;123637
2859;9.500;131322
2860;9.503;128455
2861;9.506;129665
2862;9.509;128510
2863;9.513;134724
2864;9.516;126037
2865;9.519;136501
2866;9.523;131898
2867;9.526;128446
2868;9.529;129792
2869;9.533;130783
2870;9.536;124401
2871;9.539;123230
2872;9.542;124033
2873;9.546;135067
2874;9.549;129086
2875;9.552;134897
2876;9.556;122750
2877;9.559;132877
2878;9.562;140859
2879;9.566;131350
2880;9.569;128619
2881;9.572;123472
2882;9.576;136003
2883;9.579;130595
2884;9.582;145296
2885;9.585;126089
2886;9.589;121635
2887;9.592;121163
2888;9.595;128447
2889;9.599;136772
2890;9.602;132370
2891;9.605;144068
2892;9.609;139122
2893;9.612;135940
2894;9.615;150870
2895;9.619;133468
2896;9.622;127835
2897;9.625;135615
2898;9.628;124986
2899;9.632;126038
2900;9.635;137337
2901;9.638;125619
2902;9.642;140664
2903;9.645;136313
2904;9.648;141007
2905;9.652;140471
2906;9.655;129409
2907;9.658;133362
2908;9.662;134336
2909;9.665;124306
2910;9.668;143967
2911;9.672;138380
2912;9.675;127097
2913;9.678;126521
2914;9.682;131848
2915;9.685;129741
2916;9.688;116173
2917;9.692;128963
2918;9.695;129687
2919;9.698;131576
2920;9.701;136469
2921;9.705;134794
2922;9.708;141489
2923;9.711;137794
2924;9.715;127870
2925;9.718;128510
2926;9.721;128952
2927;9.725;129884
2928;9.728;128231
2929;9.731;143108
2930;9.735;130822
2931;9.738;137904
2932;9.741;137315
2933;9.744;135640
2934;9.748;129643
2935;9.751;128272
2936;9.754;133849
2937;9.758;140078
2938;9.761;141088
2939;9.764;123167
2940;9.768;133712
2941;9.771;133276
2942;9.774;129867
2943;9.778;130204
2944;9.781;132478
2945;9.784;127288
2946;9.787;126864
2947;9.791;146978
2948;9.794;135384
2949;9.797;124794
2950;9.801;124388
2951;9.804;119172
2952;9.807;137946
2953;9.811;137882
2954;9.814;124325
2955;9.817;132402
2956;9.820;127593
2957;9.824;128697
2958;9.827;127660
2959;9.830;146017
2960;9.834;124642
2961;9.837;125362
2962;9.840;141124
2963;9.844;127201
2964;9.847;123936
2965;9.850;134199
2966;9.854;128886
2967;9.857;139865
2968;9.860;136222
2969;9.863;146567
2970;9.867;134895
2971;9.870;133898
2972;9.873;139117
2973;9.877;123300
2974;9.880;141191
2975;9.883;136613
2976;9.887;135613
2977;9.890;128968
2978;9.893;132917
2979;9.896;135688
2980;9.900;139362
2981;9.903;122493
2982;9.906;132855
2983;9.910;134594
2984;9.913;126932
2985;9.917;123254
2986;9.920;131560
2987;9.923;129154
2988;9.927;128454
2989;9.930;135045
2990;9.933;126281
2991;9.936;136267
2992;9.940;128604
2993;9.943;125869
2994;9.946;128785
2995;9.950;119782
2996;9.953;136679
2997;9.956;139413
2998;9.960;135746
2999;9.963;130918
3000;9.966;132258
3001;9.970;132868
3002;9.973;131191
3003;9.976;137506
3004;9.979;135095
3005;9.983;123751
3006;9.986;135590
3007;9.989;132874
3008;9.993;130892
3009;9.996;129303
3010;9.999;137267
3011;10.003;138755
3012;10.006;135845
3013;10.009;133328
3014;10.013;138488
3015;10.016;134163
3016;10.019;135431
3017;10.022;121995
3018;10.026;144142
3019;10.029;143950
3020;10.032;134909
3021;10.036;128249
3022;10.039;131425
3023;10.042;139836
3024;10.046;140967
3025;10.049;141322
3026;10.052;130773
3027;10.055;136324
3028;10.059;134498
3029;10.062;138978
3030;10.065;137840
3031;10.069;130934
3032;10.072;133400
3033;10.075;137705
3034;10.079;132479
3035;10.082;133044
3036;10.085;137147
3037;10.089;139550
3038;10.092;136822
3039;10.095;136878
3040;10.098;136094
3041;10.102;136011
3042;10.105;144598
3043;10.108;128519
3044;10.112;130797
3045;10.115;129135
3046;10.118;135535
3047;10.122;139543
3048;10.125;129600
3049;10.128;128500
3050;10.131;134330
3051;10.135;149223
3052;10.138;136181
3053;10.141;136901
3054;10.145;126161
3055;10.148;141051
3056;10.151;139989
3057;10.155;127577
3058;10.158;134611
3059;10.162;134538
3060;10.165;142883
3061;10.168;136458
3062;10.171;131766
3063;10.175;138776
3064;10.178;134983
3065;10.181;128887
3066;10.185;131601
3067;10.188;129777
3068;10.191;141740
3069;10.195;128102
3070;10.198;141909
3071;10.201;131068
3072;10.205;128028
3073;10.208;134085
3074;10.211;135975
3075;10.214;139515
3076;10.218;138522
3077;10.221;129817
3078;10.224;135366
3079;10.228;136783
3080;10.231;124388
3081;10.234;134051
3082;10.238;135098
3083;10.241;134710
3084;10.244;137990
3085;10.248;138604
3086;10.251;127359
3087;10.254;135599
3088;10.257;141005
3089;10.261;127394
3090;10.264;137176
3091;10.267;128915
3092;10.271;135096
3093;10.274;126445
3094;10.277;139220
3095;10.281;132639
3096;10.284;130970
3097;10.287;140503
3098;10.290;131888
3099;10.294;132030
3100;10.297;138799
3101;10.300;135909
3102;10.304;142200
3103;10.307;131448
3104;10.310;132944
3105;10.314;135572
3106;10.317;127937
3107;10.320;139023
3108;10.324;126377
3109;10.327;134351
3110;10.330;129236
3111;10.333;132394
3112;10.337;133555
3113;10.340;134566
3114;10.343;129689
3115;10.347;123534
3116;10.350;146050
3117;10.353;145603
3118;10.357;132715
3119;10.360;133936
3120;10.363;127785
3121;10.367;146631
3122;10.370;138020
3123;10.373;134400
3124;10.376;134386
3125;10.380;133926
3126;10.383;145697
3127;10.386;147074
3128;10.390;132050
3129;10.393;129813
3130;10.396;141891
3131;10.400;139102
3132;10.403;144819
3133;10.406;136492
3134;10.409;130881
3135;10.413;130257
3136;10.416;136996
3137;10.420;142173
3138;10.423;135049
3139;10.426;138742
3140;10.430;130689
3141;10.433;136754
3142;10.436;133415
3143;10.440;131862
3144;10.443;132756
3145;10.446;139293
3146;10.449;125993
3147;10.453;133669
3148;10.456;142720
3149;10.459;123248
3150;10.463;138827
3151;10.466;137003
3152;10.469;125305
3153;10.473;130546
3154;10.476;136402
3155;10.479;129421
3156;10.483;135008
3157;10.486;146581
3158;10.489;136032
3159;10.492;134183
3160;10.496;130319
3161;10.499;133404
3162;10.502;132993
3163;10.506;136964
3164;10.509;122076
3165;10.512;130093
3166;10.516;137169
3167;10.519;141337
3168;10.522;134293
3169;10.525;143599
3170;10.529;134948
3171;10.532;136575
3172;10.535;131341
3173;10.539;138570
3174;10.542;138753
3175;10.545;132007
3176;10.549;136761
3177;10.552;128427
3178;10.555;133232
3179;10.559;125811
3180;10.562;145497
3181;10.565;125168
3182;10.568;134179
3183;10.572;130850
3184;10.575;134692
3185;10.578;128534
3186;10.582;126512
3187;10.585;129555
3188;10.588;133023
3189;10.592;122388
3190;10.595;130848
3191;10.598;137969
3192;10.602;124110
3193;10.605;146152
3194;10.608;135144
3195;10.611;127821
3196;10.615;124316
3197;10.618;131227
3198;10.621;136040
3199;10.625;139805
3200;10.628;131173
3201;10.631;137023
3202;10.635;134685
3203;10.638;132510
3204;10.641;137051
3205;10.644;139767
3206;10.648;126817
3207;10.651;131473
3208;10.654;132262
3209;10.658;138505
3210;10.661;129805
3211;10.665;138654
3212;10.668;135211
3213;10.671;120169
3214;10.675;134097
3215;10.678;133822
3216;10.681;131422
3217;10.684;142481
3218;10.688;138729
3219;10.691;136706
3220;10.694;138397
3221;10.698;145074
3222;10.701;138557
3223;10.704;134343
3224;10.708;127464
3225;10.711;126292
3226;10.714;130036
3227;10.718;133220
3228;10.721;130293
3229;10.724;137861
3230;10.727;131630
3231;10.731;131017
3232;10.734;134059
3233;10.737;133086
3234;10.741;132345
3235;10.744;130490
3236;10.747;134523
3237;10.751;141886
3238;10.754;133422
3239;10.757;132418
3240;10.760;128683
3241;10.764;143536
3242;10.767;137208
3243;10.770;137623
3244;10.774;124511
3245;10.777;139451
3246;10.780;125938
3247;10.784;136202
3248;10.787;129228
3249;10.790;135376
3250;10.794;131594
3251;10.797;133685
3252;10.800;134738
3253;10.803;129650
3254;10.807;133371
3255;10.810;136633
3256;10.813;131632
3257;10.817;133183
3258;10.820;132713
3259;10.823;137856
3260;10.827;122089
3261;10.830;146369
3262;10.833;140273
3263;10.837;130756
3264;10.840;131839
3265;10.843;126180
3266;10.846;148436
3267;10.850;131357
3268;10.853;118077
3269;10.856;136300
3270;10.860;133020
3271;10.863;137228
3272;10.866;138098
3273;10.870;126730
3274;10.873;127516
3275;10.876;134512
3276;10.879;135001
3277;10.883;131243
3278;10.886;138820
3279;10.889;126139
3280;10.893;122587
3281;10.896;130895
3282;10.899;135094
3283;10.903;131844
3284;10.906;130170
3285;10.909;136726
3286;10.913;133676
3287;10.916;131957
3288;10.919;136337
3289;10.923;125299
3290;10.926;136339
3291;10.929;138334
3292;10.933;136386
3293;10.936;117101
3294;10.939;140622
3295;10.943;128744
3296;10.946;123545
3297;10.949;137005
3298;10.953;136418
3299;10.956;134594
3300;10.959;122737
3301;10.962;124679
3302;10.966;134992
3303;10.969;137320
3304;10.972;136198
3305;10.976;132015
3306;10.979;124399
3307;10.982;138339
3308;10.986;134528
3309;10.989;130758
3310;10.992;132692
3311;10.995;132555
3312;10.999;133679
3313;11.002;132225
3314;11.005;128942
3315;11.009;130441
3316;11.012;142487
3317;11.015;142027
3318;11.019;135963
3319;11.022;140301
3320;11.025;129781
3321;11.029;129176
3322;11.032;130687
3323;11.035;134193
3324;11.038;137883
3325;11.042;136363
3326;11.045;114707
3327;11.048;121777
3328;11.052;128947
3329;11.055;131624
3330;11.058;133642
3331;11.062;134779
3332;11.065;136919
3333;11.068;132392
3334;11.072;124095
3335;11.075;121416
3336;11.078;143377
3337;11.081;135277
3338;11.085;130910
3339;11.088;135915
3340;11.091;122333
3341;11.095;129635
3342;11.098;133920
3343;11.101;120357
3344;11.105;135165
3345;11.108;131583
3346;11.111;126991
3347;11.114;130174
3348;11.118;132826
3349;11.121;150987
3350;11.124;125407
3351;11.128;124873
3352;11.131;139793
3353;11.134;136945
3354;11.138;134419
3355;11.141;138099
3356;11.144;128922
3357;11.148;130396
3358;11.151;141362
3359;11.154;146028
3360;11.158;145289
3361;11.161;139365
3362;11.165;155787
3363;11.168;139861
3364;11.171;142350
3365;11.175;146010
3366;11.178;155084
3367;11.181;152708
3368;11.185;131671
3369;11.188;134780
3370;11.191;147454
3371;11.195;141491
3372;11.198;146441
3373;11.201;141474
3374;11.205;146949
3375;11.208;145751
3376;11.211;151582
3377;11.214;151546
3378;11.218;152164
3379;11.221;136725
3380;11.224;141909
3381;11.228;135833
3382;11.231;140728
3383;11.234;139890
3384;11.238;144655
3385;11.241;143212
3386;11.244;146930
3387;11.247;138173
3388;11.251;142357
3389;11.254;136820
3390;11.257;144859
3391;11.261;150196
3392;11.264;159252
3393;11.267;146913
3394;11.271;145017
3395;11.274;140103
3396;11.277;136307
3397;11.281;134386
3398;11.284;133083
3399;11.287;144723
3400;11.290;130549
3401;11.294;142375
3402;11.297;142516
3403;11.300;143956
3404;11.304;152242
3405;11.307;136787
3406;11.310;147406
3407;11.314;130936
3408;11.317;142812
3409;11.320;151908
3410;11.324;146723
3411;11.327;142568
3412;11.330;145000
3413;11.333;157659
3414;11.337;130920
3415;11.340;151482
3416;11.343;152799
3417;11.347;143172
3418;11.350;149152
3419;11.353;148995
3420;11.357;134102
3421;11.360;145118
3422;11.363;151797
3423;11.366;152796
3424;11.370;140579
3425;11.373;150486
3426;11.376;146164
3427;11.380;142853
3428;11.383;160334
3429;11.386;139309
3430;11.390;156480
3431;11.393;158127
3432;11.396;135359
3433;11.400;144668
3434;11.403;146403
3435;11.406;143249
3436;11.409;137348
3437;11.413;152743
3438;11.416;147013
3439;11.420;140569
3440;11.423;150748
3441;11.426;128629
3442;11.430;144971
3443;11.433;139174
3444;11.436;146519
3445;11.440;139060
3446;11.443;137880
3447;11.446;153794
3448;11.449;140393
3449;11.453;143335
3450;11.456;151132
3451;11.459;144065
3452;11.463;132274
3453;11.466;150019
3454;11.469;143058
3455;11.473;144434
3456;11.476;145172
3457;11.479;142238
3458;11.482;143919
3459;11.486;142632
3460;11.489;142836
3461;11.492;135042
3462;11.496;142553
3463;11.499;153060
3464;11.502;140689
3465;11.506;135070
3466;11.509;144074
3467;11.512;127678
3468;11.516;138822
3469;11.519;139756
3470;11.522;144163
3471;11.525;126259
3472;11.529;138057
3473;11.532;124808
3474;11.535;138116
3475;11.539;138481
3476;11.542;130418
3477;11.545;135387
3478;11.549;140597
3479;11.552;130949
3480;11.555;130632
3481;11.559;142209
3482;11.562;132243
3483;11.565;132403
3484;11.568;140004
3485;11.572;144295
3486;11.575;123961
3487;11.578;130986
3488;11.582;135091
3489;11.585;132619
3490;11.588;125217
3491;11.592;121351
3492;11.595;125400
3493;11.598;128054
3494;11.601;136940
3495;11.605;119194
3496;11.608;123402
3497;11.611;127023
3498;11.615;130699
3499;11.618;134711
3500;11.621;136623
3501;11.625;126109
3502;11.628;132483
3503;11.631;127737
3504;11.635;124972
3505;11.638;124889
3506;11.641;128245
3507;11.644;134609
3508;11.648;132656
3509;11.651;128571
3510;11.654;124611
3511;11.658;125558
3512;11.661;124689
3513;11.665;130424
3514;11.668;136572
3515;11.671;126239
3516;11.675;120657
3517;11.678;122629
3518;11.681;124597
3519;11.684;129848
3520;11.688;119046
3521;11.691;129431
3522;11.694;125535
3523;11.698;122384
3524;11.701;128725
3525;11.704;129418
3526;11.708;124543
3527;11.711;133607
3528;11.714;123665
3529;11.717;127125
3530;11.721;128601
3531;11.724;142127
3532;11.727;131715
3533;11.731;122189
3534;11.734;129627
3535;11.737;140510
3536;11.741;126480
3537;11.744;123143
3538;11.747;124709
3539;11.751;127440
3540;11.754;129789
3541;11.757;131315
3542;11.760;122680
3543;11.764;121712
3544;11.767;131309
3545;11.770;126133
3546;11.774;126540
3547;11.777;116691
3548;11.780;123825
3549;11.784;126947
3550;11.787;120718
3551;11.790;133185
3552;11.794;118185
3553;11.797;132450
3554;11.800;133654
3555;11.803;128631
3556;11.807;123667
3557;11.810;124519
3558;11.813;120960
3559;11.817;120365
3560;11.820;130266
3561;11.823;136512
3562;11.827;126872
3563;11.830;127097
3564;11.833;133375
3565;11.836;126849
3566;11.840;129741
3567;11.843;129175
3568;11.846;129390
3569;11.850;128091
3570;11.853;128450
3571;11.856;135813
3572;11.860;115784
3573;11.863;125325
3574;11.866;134581
3575;11.870;135949
3576;11.873;138361
3577;11.876;137066
3578;11.879;120267
3579;11.883;143530
3580;11.886;133444
3581;11.889;121749
3582;11.893;116258
3583;11.896;132609
3584;11.899;125873
3585;11.903;134629
3586;11.906;128576
3587;11.909;129177
3588;11.913;132484
3589;11.916;134201
3590;11.919;134410
3591;11.923;125359
3592;11.926;125050
3593;11.929;132168
3594;11.933;125106
3595;11.936;126721
3596;11.939;124919
3597;11.943;129981
3598;11.946;138384
3599;11.949;148384
3600;11.953;118744
3601;11.956;120146
3602;11.959;125395
3603;11.962;134675
3604;11.966;142852
3605;11.969;133489
3606;11.972;128911
3607;11.976;135253
3608;11.979;136783
3609;11.982;134092
3610;11.986;133603
3611;11.989;141039
3612;11.992;141464
3613;11.995;127818
3614;11.999;127561
3615;12.002;131891
3616;12.005;121367
3617;12.009;133656
3618;12.012;127474
3619;12.015;134302
3620;12.019;127644
3621;12.022;133332
3622;12.025;130295
3623;12.029;127668
3624;12.032;139217
3625;12.035;123574
3626;12.038;133195
3627;12.042;130275
3628;12.045;123858
3629;12.048;119179
3630;12.052;129237
3631;12.055;129844
3632;12.058;140153
3633;12.062;129975
3634;12.065;126798
3635;12.068;122698
3636;12.071;124203
3637;12.075;118340
3638;12.078;135402
3639;12.081;127542
3640;12.085;135624
3641;12.088;140323
3642;12.091;133479
3643;12.095;134844
3644;12.098;137248
3645;12.101;131237
3646;12.105;134385
3647;12.108;131917
3648;12.111;130792
3649;12.114;135781
3650;12.118;138825
3651;12.121;127371
3652;12.124;128629
3653;12.128;136106
3654;12.131;131520
3655;12.134;141176
3656;12.138;126595
3657;12.141;125527
3658;12.144;129812
3659;12.148;136261
3660;12.151;127803
3661;12.154;130359
3662;12.157;131119
3663;12.161;134013
3664;12.164;117784
3665;12.168;133791
3666;12.171;133381
3667;12.174;130794
3668;12.178;133427
3669;12.181;135341
3670;12.184;128442
3671;12.188;130897
3672;12.191;122622
3673;12.194;138672
3674;12.197;124513
3675;12.201;133914
3676;12.204;131756
3677;12.207;131476
3678;12.211;141372
3679;12.214;139925
3680;12.217;135894
3681;12.221;124290
3682;12.224;135057
3683;12.227;129556
3684;12.230;138229
3685;12.234;127598
3686;12.237;128081
3687;12.240;132754
3688;12.244;118361
3689;12.247;128849
3690;12.250;128467
3691;12.254;134037
3692;12.257;129162
3693;12.260;130811
3694;12.264;125854
3695;12.267;129461
3696;12.270;130175
3697;12.273;134858
3698;12.277;127633
3699;12.280;140798
3700;12.283;121160
3701;12.287;119996
3702;12.290;131587
3703;12.293;128949
3704;12.297;129174
3705;12.300;133859
3706;12.303;126956
3707;12.306;127739
3708;12.310;128778
3709;12.313;118390
3710;12.316;121230
3711;12.320;121342
3712;12.323;140693
3713;12.326;123801
3714;12.330;132524
3715;12.333;127672
3716;12.336;125755
3717;12.340;132566
3718;12.343;128182
3719;12.346;128949
3720;12.349;135306
3721;12.353;129693
3722;12.356;138896
3723;12.359;135975
3724;12.363;133541
3725;12.366;126299
3726;12.369;125035
3727;12.373;130743
3728;12.376;127370
3729;12.379;131614
3730;12.383;126492
3731;12.386;136311
3732;12.389;130070
3733;12.392;130777
3734;12.396;140831
3735;12.399;115229
3736;12.402;122067
3737;12.406;128894
3738;12.409;125710
3739;12.413;120135
3740;12.416;126011
3741;12.419;128615
3742;12.423;131321
3743;12.426;138518
3744;12.429;128645
3745;12.432;130520
3746;12.436;126201
3747;12.439;128905
3748;12.442;134222
3749;12.446;129186
3750;12.449;132009
3751;12.452;131772
3752;12.456;130188
3753;12.459;128904
3754;12.462;125586
3755;12.465;129660
3756;12.469;129415
3757;12.472;129955
3758;12.475;125465
3759;12.479;132799
3760;12.482;132422
3761;12.485;131753
3762;12.489;136224
3763;12.492;124589
3764;12.495;132327
3765;12.499;131660
3766;12.502;132100
3767;12.505;133667
3768;12.508;125296
3769;12.512;121691
3770;12.515;128273
3771;12.518;132446
3772;12.522;122870
3773;12.525;120024
3774;12.528;128070
3775;12.532;133005
3776;12.535;120943
3777;12.538;138662
3778;12.542;133460
3779;12.545;136515
3780;12.548;121916
3781;12.551;137458
3782;12.555;129471
3783;12.558;135319
3784;12.561;133083
3785;12.565;126146
3786;12.568;129136
3787;12.571;132858
3788;12.575;127425
3789;12.578;128602
3790;12.581;131184
3791;12.584;135699
3792;12.588;136101
3793;12.591;128070
3794;12.594;130102
3795;12.598;114987
3796;12.601;129895
3797;12.604;148314
3798;12.608;136696
3799;12.611;131348
3800;12.614;123602
3801;12.618;125150
3802;12.621;134174
3803;12.624;124166
3804;12.627;126870
3805;12.631;135528
3806;12.634;129059
3807;12.637;128152
3808;12.641;120621
3809;12.644;131230
3810;12.647;130450
3811;12.651;127804
3812;12.654;128656
3813;12.657;139842
3814;12.660;126822
3815;12.664;125564
3816;12.667;123974
3817;12.671;126749
3818;12.674;119058
3819;12.677;132225
3820;12.681;142773
3821;12.684;126225
3822;12.687;129482
3823;12.691;121773
3824;12.694;123644
3825;12.697;133083
3826;12.700;133433
3827;12.704;139358
3828;12.707;121993
3829;12.710;134651
3830;12.714;130019
3831;12.717;133222
3832;12.720;126778
3833;12.724;112904
3834;12.727;127641
3835;12.730;141827
3836;12.734;131451
3837;12.737;133376
3838;12.740;134081
3839;12.743;129340
3840;12.747;141500
3841;12.750;125759
3842;12.753;130558
3843;12.757;128886
3844;12.760;124577
3845;12.763;118582
3846;12.767;142266
3847;12.770;129082
3848;12.773;127360
3849;12.777;131604
3850;12.780;123352
3851;12.783;134440
3852;12.786;127890
3853;12.790;117997
3854;12.793;125174
3855;12.796;127399
3856;12.800;135899
3857;12.803;121767
3858;12.806;123101
3859;12.810;128712
3860;12.813;127731
3861;12.816;128129
3862;12.819;129348
3863;12.823;125700
3864;12.826;142924
3865;12.829;126709
3866;12.833;132353
3867;12.836;128794
3868;12.839;132366
3869;12.843;126167
3870;12.846;122995
3871;12.849;124951
3872;12.853;129825
3873;12.856;119977
3874;12.859;132068
3875;12.862;116555
3876;12.866;128659
3877;12.869;136807
3878;12.872;125499
3879;12.876;127217
3880;12.879;129770
3881;12.882;130406
3882;12.886;131432
3883;12.889;122431
3884;12.892;137803
3885;12.895;130864
3886;12.899;138540
3887;12.902;128834
3888;12.905;129468
3889;12.909;129548
3890;12.912;119150
3891;12.916;130332
3892;12.919;129865
3893;12.922;131029
3894;12.926;130344
3895;12.929;129800
3896;12.932;136064
3897;12.935;129505
3898;12.939;132083
3899;12.942;133127
3900;12.945;127275
3901;12.949;125929
3902;12.952;137625
3903;12.955;135298
3904;12.959;131492
3905;12.962;139509
3906;12.965;140533
3907;12.969;124621
3908;12.972;129359
3909;12.975;123825
3910;12.978;124388
3911;12.982;133306
3912;12.985;137054
3913;12.988;139027
3914;12.992;131678
3915;12.995;128845
3916;12.998;123656
3917;13.002;129490
3918;13.005;123401
3919;13.008;137243
3920;13.012;134380
3921;13.015;129231
3922;13.018;130543
3923;13.021;122379
3924;13.025;135625
3925;13.028;134725
3926;13.031;128197
3927;13.035;131222
3928;13.038;128155
3929;13.041;121325
3930;13.045;121261
3931;13.048;130908
3932;13.051;131858
3933;13.054;127698
3934;13.058;125609
3935;13.061;127970
3936;13.064;116434
3937;13.068;133602
3938;13.071;119272
3939;13.074;135252
3940;13.078;128995
3941;13.081;135191
3942;13.084;142167
3943;13.088;135654
3944;13.091;124926
3945;13.094;130401
3946;13.097;139406
3947;13.101;121124
3948;13.104;118229
3949;13.107;134575
3950;13.111;125144
3951;13.114;129924
3952;13.117;131701
3953;13.121;131135
3954;13.124;131443
3955;13.127;123115
3956;13.131;135492
3957;13.134;130902
3958;13.137;120442
3959;13.140;125970
3960;13.144;134041
3961;13.147;127953
3962;13.150;130254
3963;13.154;131936
3964;13.157;127688
3965;13.161;129854
3966;13.164;130116
3967;13.167;134123
3968;13.170;128605
3969;13.174;120449
3970;13.177;142306
3971;13.180;134645
3972;13.184;135052
3973;13.187;122635
3974;13.190;128069
3975;13.194;113657
3976;13.197;116794
3977;13.200;123182
3978;13.204;116943
3979;13.207;123525
3980;13.210;143966
3981;13.213;134630
3982;13.217;128501
3983;13.220;135498
3984;13.223;127568
3985;13.227;130403
3986;13.230;120474
3987;13.233;131971
3988;13.237;126449
3989;13.240;121342
3990;13.243;127940
3991;13.247;129364
3992;13.250;121165
3993;13.253;128871
3994;13.256;127610
3995;13.260;123585
3996;13.263;131444
3997;13.266;122952
3998;13.270;139494
3999;13.273;132540
4000;13.276;129808
4001;13.280;125021
4002;13.283;132352
4003;13.286;136833
4004;13.289;128468
4005;13.293;121771
4006;13.296;119735
4007;13.299;136555
4008;13.303;124239
4009;13.306;128335
4010;13.309;133979
4011;13.313;123748
4012;13.316;135933
4013;13.319;130469
4014;13.323;139805
4015;13.326;125956
4016;13.329;126196
4017;13.332;128408
4018;13.336;139476
4019;13.339;134147
4020;13.342;137744
4021;13.346;129438
4022;13.349;131383
4023;13.352;132262
4024;13.356;138662
4025;13.359;130617
4026;13.362;135907
4027;13.366;133108
4028;13.369;129580
4029;13.372;136439
4030;13.375;128417
4031;13.379;124413
4032;13.382;125462
4033;13.385;129074
4034;13.389;135080
4035;13.392;127111
4036;13.395;130825
4037;13.399;124191
4038;13.402;135844
4039;13.405;133121
4040;13.408;120446
4041;13.412;128789
4042;13.416;118604
4043;13.419;128215
4044;13.422;129708
4045;13.426;116700
4046;13.429;121300
4047;13.432;129705
4048;13.436;122849
4049;13.439;122600
4050;13.442;121720
4051;13.445;127405
4052;13.449;129695
4053;13.452;134875
4054;13.455;124208
4055;13.459;130984
4056;13.462;124723
4057;13.465;120935
4058;13.469;130051
4059;13.472;124129
4060;13.475;121431
4061;13.479;131200
4062;13.482;128673
4063;13.485;139919
4064;13.488;131519
4065;13.492;129327
4066;13.495;127768
4067;13.498;122847
4068;13.502;119837
4069;13.505;135937
4070;13.508;124868
4071;13.512;119369
4072;13.515;131499
4073;13.518;128240
4074;13.522;126902
4075;13.525;126741
4076;13.528;132435
4077;13.531;123879
4078;13.535;125748
4079;13.538;132147
4080;13.541;127321
4081;13.545;134018
4082;13.548;129759
4083;13.551;132176
4084;13.555;125385
4085;13.558;129227
4086;13.561;131339
4087;13.564;131266
4088;13.568;128803
4089;13.571;126087
4090;13.574;127823
4091;13.578;121104
4092;13.581;132989
4093;13.584;132223
4094;13.588;120173
4095;13.591;128946
4096;13.594;122811
4097;13.598;131152
4098;13.601;127653
4099;13.604;127674
4100;13.607;135105
4101;13.611;126483
4102;13.614;133525
4103;13.617;125856
4104;13.621;125274
4105;13.624;135143
4106;13.627;132224
4107;13.631;151200
4108;13.634;139071
4109;13.637;133486
4110;13.641;130218
4111;13.644;130084
4112;13.647;130724
4113;13.650;125114
4114;13.654;129796
4115;13.657;125239
4116;13.660;123634
4117;13.664;123326
4118;13.667;135575
4119;13.671;123776
4120;13.674;121647
4121;13.677;136140
4122;13.681;127111
4123;13.684;126942
4124;13.687;128033
4125;13.690;126554
4126;13.694;126072
4127;13.697;126573
4128;13.700;136328
4129;13.704;127513
4130;13.707;132486
4131;13.710;131811
4132;13.714;126122
4133;13.717;122442
4134;13.720;134153
4135;13.723;125892
4136;13.727;131307
4137;13.730;119703
4138;13.733;133375
4139;13.737;120315
4140;13.740;138815
4141;13.743;135701
4142;13.747;122129
4143;13.750;130889
4144;13.753;130041
4145;13.757;137096
4146;13.760;131562
4147;13.763;131337
4148;13.766;141170
4149;13.770;124920
4150;13.773;137892
4151;13.776;125620
4152;13.780;123499
4153;13.783;122367
4154;13.786;130230
4155;13.790;115130
4156;13.793;126390
4157;13.796;130229
4158;13.799;130556
4159;13.803;121327
4160;13.806;125568
4161;13.809;128939
4162;13.813;135591
4163;13.816;131258
4164;13.819;132128
4165;13.823;124489
4166;13.826;123825
4167;13.829;127250
4168;13.833;126558
4169;13.836;123807
4170;13.839;119736
4171;13.842;115163
4172;13.846;118959
4173;13.849;121230
4174;13.852;134424
4175;13.856;131270
4176;13.859;127368
4177;13.862;131308
4178;13.866;136434
4179;13.869;135103
4180;13.872;138531
4181;13.876;138957
4182;13.879;130224
4183;13.882;124171
4184;13.885;136762
4185;13.889;126630
4186;13.892;128375
4187;13.895;128178
4188;13.899;135682
4189;13.902;142026
4190;13.905;113352
4191;13.909;130118
4192;13.912;119170
4193;13.916;126740
4194;13.919;122334
4195;13.922;121591
4196;13.925;136893
4197;13.929;118900
4198;13.932;135639
4199;13.935;129864
4200;13.939;125002
4201;13.942;130358
4202;13.945;127504
4203;13.949;129777
4204;13.952;127253
4205;13.955;131316
4206;13.958;125619
4207;13.962;130879
4208;13.965;128876
4209;13.968;123813
4210;13.972;127381
4211;13.975;130216
4212;13.978;125518
4213;13.982;123201
4214;13.985;134683
4215;13.988;128009
4216;13.992;127577
4217;13.995;127775
4218;13.998;118496
4219;14.001;126452
4220;14.005;132857
4221;14.008;139274
4222;14.011;123837
4223;14.015;146143
4224;14.018;126092
4225;14.021;126594
4226;14.025;130621
4227;14.028;137231
4228;14.031;138055
4229;14.034;122514
4230;14.038;119857
4231;14.041;126954
4232;14.044;133472
4233;14.048;126760
4234;14.051;116460
4235;14.054;123526
4236;14.058;120344
4237;14.061;129091
4238;14.064;124509
4239;14.068;120641
4240;14.071;121026
4241;14.074;118067
4242;14.077;123153
4243;14.081;131046
4244;14.084;122555
4245;14.087;120988
4246;14.091;127926
4247;14.094;128627
4248;14.097;136252
4249;14.101;126507
4250;14.104;132969
4251;14.107;133769
4252;14.111;137664
4253;14.114;127979
4254;14.117;125740
4255;14.120;128089
4256;14.124;127167
4257;14.127;121813
4258;14.130;134367
4259;14.134;130351
4260;14.137;118711
4261;14.140;124226
4262;14.144;125957
4263;14.147;135993
4264;14.150;125180
4265;14.153;127681
4266;14.157;129448
4267;14.160;135480
4268;14.164;127218
4269;14.167;137773
4270;14.170;136856
4271;14.174;127965
4272;14.177;123016
4273;14.180;133930
4274;14.184;132888
4275;14.187;129378
4276;14.190;120945
4277;14.193;124912
4278;14.197;137755
4279;14.200;126419
4280;14.203;124817
4281;14.207;130082
4282;14.210;129756
4283;14.213;134695
4284;14.217;115904
4285;14.220;130013
4286;14.223;131451
4287;14.227;134276
4288;14.230;126353
4289;14.233;128614
4290;14.236;135936
4291;14.240;133574
4292;14.243;134662
4293;14.246;135064
4294;14.250;128853
4295;14.253;129304
4296;14.256;129277
4297;14.260;131464
4298;14.263;123354
4299;14.266;128261
4300;14.270;131187
4301;14.273;135480
4302;14.276;129661
4303;14.279;139083
4304;14.283;123735
4305;14.286;134796
4306;14.289;136931
4307;14.293;125471
4308;14.296;128161
4309;14.299;137208
4310;14.303;140304
4311;14.306;138245
4312;14.309;129057
4313;14.312;123118
4314;14.316;134633
4315;14.319;123902
4316;14.322;137029
4317;14.326;124304
4318;14.329;130387
4319;14.332;135078
4320;14.336;121261
4321;14.339;133654
4322;14.342;126564
4323;14.346;129644
4324;14.349;130421
4325;14.352;124902
4326;14.355;128389
4327;14.359;125854
4328;14.362;127346
4329;14.365;128925
4330;14.369;132286
4331;14.372;137596
4332;14.375;123661
4333;14.379;118869
4334;14.382;120543
4335;14.385;130389
4336;14.388;129029
4337;14.392;123376
4338;14.395;133222
4339;14.398;137114
4340;14.402;132076
4341;14.405;132328
4342;14.408;132278
4343;14.412;120622
4344;14.416;124000
4345;14.419;123226
4346;14.422;117804
4347;14.426;122651
4348;14.429;137067
4349;14.432;122892
4350;14.435;135920
4351;14.439;135136
4352;14.442;120532
4353;14.445;145079
4354;14.449;134921
4355;14.452;119966
4356;14.455;134701
4357;14.459;127799
4358;14.462;130050
4359;14.465;132183
4360;14.468;124804
4361;14.472;127429
4362;14.475;119796
4363;14.478;125347
4364;14.482;116210
4365;14.485;130316
4366;14.488;129986
4367;14.492;132146
4368;14.495;135909
4369;14.498;125982
4370;14.502;129185
4371;14.505;123655
4372;14.508;123552
4373;14.511;137017
4374;14.515;130674
4375;14.518;125026
4376;14.521;134915
4377;14.525;136377
4378;14.528;130698
4379;14.531;129348
4380;14.535;143809
4381;14.538;133614
4382;14.541;121891
4383;14.545;131378
4384;14.548;129047
4385;14.551;132758
4386;14.554;128697
4387;14.558;125905
4388;14.561;123238
4389;14.564;125015
4390;14.568;135912
4391;14.571;128848
4392;14.574;127687
4393;14.578;122466
4394;14.581;134170
4395;14.584;136999
4396;14.587;131297
4397;14.591;139514
4398;14.594;134632
4399;14.597;125311
4400;14.601;130182
4401;14.604;119076
4402;14.607;127605
4403;14.611;133813
4404;14.614;125501
4405;14.617;131365
4406;14.621;128251
4407;14.624;123685
4408;14.627;130983
4409;14.630;125364
4410;14.634;133618
4411;14.637;135761
4412;14.640;129928
4413;14.644;130052
4414;14.647;118012
4415;14.650;110597
4416;14.654;125746
4417;14.657;127632
4418;14.660;128576
4419;14.664;132312
4420;14.667;138767
4421;14.670;144539
4422;14.674;126597
4423;14.677;123548
4424;14.680;130867
4425;14.684;127093
4426;14.687;117490
4427;14.690;130494
4428;14.694;125435
4429;14.697;124849
4430;14.700;140758
4431;14.703;129074
4432;14.707;125622
4433;14.710;132253
4434;14.713;120598
4435;14.717;118204
4436;14.720;130652
4437;14.723;126393
4438;14.727;127806
4439;14.730;137319
4440;14.733;130178
4441;14.737;143403
4442;14.740;132534
4443;14.743;125725
4444;14.746;123148
4445;14.750;131440
4446;14.753;127379
4447;14.756;128389
4448;14.760;140802
4449;14.763;139875
4450;14.766;137572
4451;14.770;130119
4452;14.773;135994
4453;14.776;133886
4454;14.780;131577
4455;14.783;120534
4456;14.786;125948
4457;14.789;132221
4458;14.793;119857
4459;14.796;127419
4460;14.799;122887
4461;14.803;139851
4462;14.806;133164
4463;14.809;126502
4464;14.813;122633
4465;14.816;139869
4466;14.819;130018
4467;14.822;132933
4468;14.826;128537
4469;14.829;127783
4470;14.832;129791
4471;14.836;132794
4472;14.839;127012
4473;14.842;126228
4474;14.846;135219
4475;14.849;123850
4476;14.852;130583
4477;14.856;131630
4478;14.859;137322
4479;14.862;135736
4480;14.865;138980
4481;14.869;131222
4482;14.872;131484
4483;14.875;143697
4484;14.879;121213
4485;14.882;131804
4486;14.885;128358
4487;14.889;135980
4488;14.892;125259
4489;14.895;125760
4490;14.898;133501
4491;14.902;124335
4492;14.905;144644
4493;14.908;127675
4494;14.912;129393
4495;14.915;120790
4496;14.919;130166
4497;14.922;133833
4498;14.925;129739
4499;14.929;131542
4500;14.932;142818
4501;14.935;134940
4502;14.938;132637
4503;14.942;126551
4504;14.945;132896
4505;14.948;138049
4506;14.952;144052
4507;14.955;136699
4508;14.958;143023
4509;14.962;138900
4510;14.965;126539
4511;14.968;139883
4512;14.972;137510
4513;14.975;131012
4514;14.978;116212
4515;14.982;138403
4516;14.985;139585
4517;14.988;139159
4518;14.991;137069
4519;14.995;130067
4520;14.998;142647
4521;15.001;143479
4522;15.005;128794
4523;15.008;139064
4524;15.011;139553
4525;15.015;130699
4526;15.018;127221
4527;15.021;138936
4528;15.024;127897
4529;15.028;129194
4530;15.031;135668
4531;15.034;140613
4532;15.038;145080
4533;15.041;136302
4534;15.044;143120
4535;15.048;117253
4536;15.051;133201
4537;15.054;137751
4538;15.058;139258
4539;15.061;141720
4540;15.064;138647
4541;15.067;137522
4542;15.071;128031
4543;15.074;142634
4544;15.077;131975
4545;15.081;136394
4546;15.084;142531
4547;15.087;133493
4548;15.091;138837
4549;15.094;142110
4550;15.097;132587
4551;15.100;144682
4552;15.104;131465
4553;15.107;130185
4554;15.110;137130
4555;15.114;146133
4556;15.117;141880
4557;15.120;134189
4558;15.124;134955
4559;15.127;135254
4560;15.130;132347
4561;15.134;135202
4562;15.137;136570
4563;15.140;139707
4564;15.143;134861
4565;15.147;132991
4566;15.150;136217
4567;15.153;138025
4568;15.157;133736
4569;15.160;137782
4570;15.164;133887
4571;15.167;135110
4572;15.170;139116
4573;15.174;142473
4574;15.177;130755
4575;15.180;130359
4576;15.183;133544
4577;15.187;126871
4578;15.190;149985
4579;15.193;134160
4580;15.197;134885
4581;15.200;125352
4582;15.203;130786
4583;15.207;133018
4584;15.210;131964
4585;15.213;133826
4586;15.217;133322
4587;15.220;133104
4588;15.223;132492
4589;15.226;141376
4590;15.230;144969
4591;15.233;125672
4592;15.236;138918
4593;15.240;125691
4594;15.243;140647
4595;15.246;127495
4596;15.250;118915
4597;15.253;126536
4598;15.256;130925
4599;15.259;122906
4600;15.263;126529
4601;15.266;135837
4602;15.269;129665
4603;15.273;130896
4604;15.276;131314
4605;15.279;126818
4606;15.283;132663
4607;15.286;151471
4608;15.289;121569
4609;15.293;132963
4610;15.296;123794
4611;15.299;139820
4612;15.302;125674
4613;15.306;136701
4614;15.309;127795
4615;15.312;128399
4616;15.316;136486
4617;15.319;136025
4618;15.322;143062
4619;15.326;138133
4620;15.329;127977
4621;15.332;125749
4622;15.335;130833
4623;15.339;130681
4624;15.342;128776
4625;15.345;132175
4626;15.349;129473
4627;15.352;127980
4628;15.355;122087
4629;15.359;126646
4630;15.362;137407
4631;15.365;121209
4632;15.369;125256
4633;15.372;128400
4634;15.375;132045
4635;15.378;128935
4636;15.382;126132
4637;15.385;124936
4638;15.388;134863
4639;15.392;127035
4640;15.395;128343
4641;15.398;129465
4642;15.402;122725
4643;15.405;122911
4644;15.408;123763
4645;15.412;122144
4646;15.415;132692
4647;15.418;131127
4648;15.422;136418
4649;15.425;122685
4650;15.428;125424
4651;15.432;123080
4652;15.435;127147
4653;15.438;117840
4654;15.442;132563
4655;15.445;121888
4656;15.448;134696
4657;15.452;124972
4658;15.455;127880
4659;15.458;127411
4660;15.461;130617
4661;15.465;128402
4662;15.468;139165
4663;15.471;130985
4664;15.475;129154
4665;15.478;128527
4666;15.481;129263
4667;15.485;121184
4668;15.488;128630
4669;15.491;120311
4670;15.494;133795
4671;15.498;129655
4672;15.501;115029
4673;15.504;133320
4674;15.508;121178
4675;15.511;124117
4676;15.514;119133
4677;15.518;129015
4678;15.521;130002
4679;15.524;118855
4680;15.528;119533
4681;15.531;128949
4682;15.534;135130
4683;15.537;128301
4684;15.541;125306
4685;15.544;119242
4686;15.547;125330
4687;15.551;126884
4688;15.554;130099
4689;15.557;126755
4690;15.561;134074
4691;15.564;127248
4692;15.567;126042
4693;15.571;125401
4694;15.574;115057
4695;15.577;127341
4696;15.580;127239
4697;15.584;118336
4698;15.587;128632
4699;15.590;130289
4700;15.594;129647
4701;15.597;137780
4702;15.600;120504
4703;15.604;130293
4704;15.607;130979
4705;15.610;125221
4706;15.613;131017
4707;15.617;128062
4708;15.620;127939
4709;15.623;128971
4710;15.627;126647
4711;15.630;121010
4712;15.633;130340
4713;15.637;129824
4714;15.640;126627
4715;15.643;133670
4716;15.647;122748
4717;15.650;133487
4718;15.653;128270
4719;15.656;127553
4720;15.660;132928
4721;15.663;131440
4722;15.667;124327
4723;15.670;135708
4724;15.673;130030
4725;15.677;130664
4726;15.680;136742
4727;15.683;129150
4728;15.687;120015
4729;15.690;136447
4730;15.693;130207
4731;15.696;123460
4732;15.700;126084
4733;15.703;131211
4734;15.706;127565
4735;15.710;142059
4736;15.713;123391
4737;15.716;130029
4738;15.720;125353
4739;15.723;133660
4740;15.726;124544
4741;15.729;136797
4742;15.733;135310
4743;15.736;130524
4744;15.739;116896
4745;15.743;124084
4746;15.746;114180
4747;15.749;131778
4748;15.753;124800
4749;15.756;140703
4750;15.759;124952
4751;15.763;125674
4752;15.766;120447
4753;15.769;127303
4754;15.772;124167
4755;15.776;136207
4756;15.779;132749
4757;15.782;131819
4758;15.786;128915
4759;15.789;122245
4760;15.792;120013
4761;15.796;128075
4762;15.799;127845
4763;15.802;122672
4764;15.806;124279
4765;15.809;126712
4766;15.812;130051
4767;15.815;131645
4768;15.819;140460
4769;15.822;116457
4770;15.825;123847
4771;15.829;122738
4772;15.832;139562
4773;15.835;136643
4774;15.839;125453
4775;15.842;133366
4776;15.845;127432
4777;15.848;129849
4778;15.852;129421
4779;15.855;132502
4780;15.858;129567
4781;15.862;126042
4782;15.865;128219
4783;15.868;112873
4784;15.872;132372
4785;15.875;135473
4786;15.878;121662
4787;15.882;129085
4788;15.885;128033
4789;15.888;128210
4790;15.891;129443
4791;15.895;129786
4792;15.898;115215
4793;15.901;132594
4794;15.905;120158
4795;15.908;126502
4796;15.912;135379
4797;15.915;123006
4798;15.918;130643
4799;15.922;125375
4800;15.925;125910
4801;15.928;132401
4802;15.931;129045
4803;15.935;131913
4804;15.938;126977
4805;15.941;134600
4806;15.945;128146
4807;15.948;135819
4808;15.951;127137
4809;15.955;132474
4810;15.958;141925
4811;15.961;121743
4812;15.964;124537
4813;15.968;128152
4814;15.971;132214
4815;15.974;127624
4816;15.978;133090
4817;15.981;127472
4818;15.984;128515
4819;15.988;129423
4820;15.991;129724
4821;15.994;115414
4822;15.998;125801
4823;16.001;132520
4824;16.004;130536
4825;16.007;136455
4826;16.011;122709
4827;16.014;139306
4828;16.017;134452
4829;16.021;128956
4830;16.024;121877
4831;16.027;126745
4832;16.031;118882
4833;16.034;129270
4834;16.037;133576
4835;16.041;119096
4836;16.044;131966
4837;16.047;133081
4838;16.050;123537
4839;16.054;129254
4840;16.057;129221
4841;16.060;128188
4842;16.064;129764
4843;16.067;123823
4844;16.070;137794
4845;16.074;130112
4846;16.077;129961
4847;16.080;125715
4848;16.083;130457
4849;16.087;122631
4850;16.090;131959
4851;16.093;121628
4852;16.097;134484
4853;16.100;136215
4854;16.103;132923
4855;16.107;127264
4856;16.110;128784
4857;16.113;135901
4858;16.117;133645
4859;16.120;127569
4860;16.123;118330
4861;16.126;126778
4862;16.130;133813
4863;16.133;125504
4864;16.136;128943
4865;16.140;129945
4866;16.143;140446
4867;16.146;128304
4868;16.150;124713
4869;16.153;135779
4870;16.156;129685
4871;16.160;134437
4872;16.163;120095
4873;16.166;134981
4874;16.170;133713
4875;16.173;138949
4876;16.176;128189
4877;16.180;133610
4878;16.183;131899
4879;16.186;130152
4880;16.190;137012
4881;16.193;136436
4882;16.196;129217
4883;16.199;129372
4884;16.203;130389
4885;16.206;127354
4886;16.209;138904
4887;16.213;132057
4888;16.216;126411
4889;16.219;125382
4890;16.223;129538
4891;16.226;136417
4892;16.229;142425
4893;16.233;132544
4894;16.236;127484
4895;16.239;121787
4896;16.242;140649
4897;16.246;139529
4898;16.249;117028
4899;16.252;148621
4900;16.256;137769
4901;16.259;129311
4902;16.262;131231
4903;16.266;136486
4904;16.269;123034
4905;16.272;125120
4906;16.276;134509
4907;16.279;138389
4908;16.282;125235
4909;16.285;134177
4910;16.289;130395
4911;16.292;138218
4912;16.295;130879
4913;16.299;139122
4914;16.302;133674
4915;16.305;135939
4916;16.309;136236
4917;16.312;137044
4918;16.315;135058
4919;16.318;134371
4920;16.322;130975
4921;16.325;130892
4922;16.328;136086
4923;16.332;130808
4924;16.335;134960
4925;16.338;131126
4926;16.342;136599
4927;16.345;135761
4928;16.348;146133
4929;16.352;132533
4930;16.355;141378
4931;16.358;132424
4932;16.361;134658
4933;16.365;127048
4934;16.368;136810
4935;16.371;136716
4936;16.375;134554
4937;16.378;141034
4938;16.381;128311
4939;16.385;123041
4940;16.388;139977
4941;16.391;125937
4942;16.395;137315
4943;16.398;128335
4944;16.401;134173
4945;16.404;127975
4946;16.408;139936
4947;16.411;137158
4948;16.415;129377
4949;16.418;132741
4950;16.421;132270
4951;16.425;134425
4952;16.428;131063
4953;16.431;129771
4954;16.435;121197
4955;16.438;135831
4956;16.441;134254
4957;16.444;137811
4958;16.448;124539
4959;16.451;135905
4960;16.454;140365
4961;16.458;137770
4962;16.461;129028
4963;16.464;126183
4964;16.468;139281
4965;16.471;129139
4966;16.474;132400
4967;16.477;119249
4968;16.481;123828
4969;16.484;130844
4970;16.487;136312
4971;16.491;131930
4972;16.494;133367
4973;16.497;123196
4974;16.501;143443
4975;16.504;128446
4976;16.507;123440
4977;16.511;128374
4978;16.514;127654
4979;16.517;134629
4980;16.520;130935
4981;16.524;133784
4982;16.527;133329
4983;16.530;127015
4984;16.534;127431
4985;16.537;126761
4986;16.540;134013
4987;16.544;125729
4988;16.547;132704
4989;16.550;127479
4990;16.553;129242
4991;16.557;136750
4992;16.560;130642
4993;16.563;122387
4994;16.567;134479
4995;16.570;130183
4996;16.573;135266
4997;16.577;126891
4998;16.580;142334
4999;16.583;134693
5000;16.587;136378
5001;16.590;135576
5002;16.593;130128
5003;16.596;134710
5004;16.600;128492
5005;16.603;125619
5006;16.606;132368
5007;16.610;126470
5008;16.613;125160
5009;16.616;134286
5010;16.620;137259
5011;16.623;131506
5012;16.626;128432
5013;16.630;129771
5014;16.633;135141
5015;16.636;120499
5016;16.639;139633
5017;16.643;136225
5018;16.646;124852
5019;16.649;133237
5020;16.653;128096
5021;16.656;121927
5022;16.659;132792
5023;16.663;142031
5024;16.666;143655
5025;16.670;130284
5026;16.673;126555
5027;16.676;122897
5028;16.679;129104
5029;16.683;124435
5030;16.686;130396
5031;16.689;133852
5032;16.693;142135
5033;16.696;126723
5034;16.699;130409
5035;16.703;123038
5036;16.706;132575
5037;16.709;132024
5038;16.712;127852
5039;16.716;128886
5040;16.719;129869
5041;16.722;125947
5042;16.726;124872
5043;16.729;122454
5044;16.732;130845
5045;16.736;121786
5046;16.739;134208
5047;16.742;128056
5048;16.746;137626
5049;16.749;122073
5050;16.752;128058
5051;16.755;122355
5052;16.759;133029
5053;16.762;117917
5054;16.765;132454
5055;16.769;132681
5056;16.772;125238
5057;16.775;129529
5058;16.779;119392
5059;16.782;125769
5060;16.785;131082
5061;16.788;123588
5062;16.792;126348
5063;16.795;134186
5064;16.798;135282
5065;16.802;129847
5066;16.805;138377
5067;16.808;137097
5068;16.812;127585
5069;16.815;135633
5070;16.818;126016
5071;16.822;131101
5072;16.825;126462
5073;16.828;142843
5074;16.831;129275
5075;16.835;141951
5076;16.838;121625
5077;16.841;133322
5078;16.845;128436
5079;16.848;127693
5080;16.851;124744
5081;16.855;130876
5082;16.858;127608
5083;16.861;139078
5084;16.865;129328
5085;16.868;124362
5086;16.871;133745
5087;16.874;123200
5088;16.878;135401
5089;16.881;127573
5090;16.884;130639
5091;16.888;119403
5092;16.891;124523
5093;16.894;125374
5094;16.898;132878
5095;16.901;139297
5096;16.904;124959
5097;16.907;132552
5098;16.911;138319
5099;16.914;118899
5100;16.918;130115
5101;16.921;133154
5102;16.924;129490
5103;16.928;133409
5104;16.931;136010
5105;16.934;121956
5106;16.938;133656
5107;16.941;132332
5108;16.944;131943
5109;16.947;131054
5110;16.951;126055
5111;16.954;131348
5112;16.957;135432
5113;16.961;149466
5114;16.964;144523
5115;16.967;132822
5116;16.971;142529
5117;16.974;127427
5118;16.977;141255
5119;16.981;145820
5120;16.984;142511
5121;16.987;124903
5122;16.990;135515
5123;16.994;136887
5124;16.997;136728
5125;17.000;140565
5126;17.004;148278
5127;17.007;138846
5128;17.010;143222
5129;17.014;155803
5130;17.017;153148
5131;17.020;156260
5132;17.024;157001
5133;17.027;151491
5134;17.030;147090
5135;17.033;161535
5136;17.037;150520
5137;17.040;151029
5138;17.043;172780
5139;17.047;154588
5140;17.050;162358
5141;17.053;160135
5142;17.057;159227
5143;17.060;153846
5144;17.063;166102
5145;17.066;169241
5146;17.070;174526
5147;17.073;166519
5148;17.076;162057
5149;17.080;170294
5150;17.083;169732
5151;17.086;162959
5152;17.090;169877
5153;17.093;164537
5154;17.096;174338
5155;17.100;163198
5156;17.103;171396
5157;17.106;192597
5158;17.109;179224
5159;17.113;176151
5160;17.116;173655
5161;17.119;174276
5162;17.123;168769
5163;17.126;175891
5164;17.129;180803
5165;17.133;181917
5166;17.136;177309
5167;17.139;179559
5168;17.142;167088
5169;17.146;173818
5170;17.149;183327
5171;17.152;186450
5172;17.156;184653
5173;17.159;188451
5174;17.163;184255
5175;17.166;179753
5176;17.169;176490
5177;17.173;174085
5178;17.176;171029
5179;17.179;170403
5180;17.182;176549
5181;17.186;172339
5182;17.189;162165
5183;17.192;179595
5184;17.196;167541
5185;17.199;164715
5186;17.202;162227
5187;17.206;162205
5188;17.209;169577
5189;17.212;151707
5190;17.216;168064
5191;17.219;153791
5192;17.222;153125
5193;17.225;163417
5194;17.229;166154
5195;17.232;151730
5196;17.235;148095
5197;17.239;161102
5198;17.242;144924
5199;17.245;161686
5200;17.249;158438
5201;17.252;161381
5202;17.255;152814
5203;17.259;143963
5204;17.262;156191
5205;17.265;143484
5206;17.268;139179
5207;17.272;154294
5208;17.275;149513
5209;17.278;145327
5210;17.282;131510
5211;17.285;136446
5212;17.288;144953
5213;17.292;140847
5214;17.295;145139
5215;17.298;145708
5216;17.301;145458
5217;17.305;139116
5218;17.308;134035
5219;17.311;135853
5220;17.315;139118
5221;17.318;130444
5222;17.321;146533
5223;17.325;139694
5224;17.328;142283
5225;17.331;136373
5226;17.335;137343
5227;17.338;139561
5228;17.341;149613
5229;17.344;150302
5230;17.348;151036
5231;17.351;129626
5232;17.354;134813
5233;17.358;144991
5234;17.361;136416
5235;17.364;144408
5236;17.368;150725
5237;17.371;143856
5238;17.374;147705
5239;17.377;139594
5240;17.381;134480
5241;17.384;141104
5242;17.387;142683
5243;17.391;136921
5244;17.394;145763
5245;17.397;148529
5246;17.401;158967
5247;17.404;152420
5248;17.407;152571
5249;17.411;152286
5250;17.414;150995
5251;17.417;152222
5252;17.421;147824
5253;17.424;150397
5254;17.427;160667
5255;17.431;162370
5256;17.434;156636
5257;17.437;164401
5258;17.441;154587
5259;17.444;158434
5260;17.447;166604
5261;17.451;142792
5262;17.454;160301
5263;17.457;151466
5264;17.460;152750
5265;17.464;152042
5266;17.467;160874
5267;17.470;153762
5268;17.474;156074
5269;17.477;163264
5270;17.480;164722
5271;17.484;153334
5272;17.487;162114
5273;17.490;147293
5274;17.494;163084
5275;17.497;174534
5276;17.500;170107
5277;17.503;171112
5278;17.507;157107
5279;17.510;153144
5280;17.513;158139
5281;17.517;173271
5282;17.520;155858
5283;17.523;154826
5284;17.527;165670
5285;17.530;174356
5286;17.533;155617
5287;17.536;151020
5288;17.540;154110
5289;17.543;158707
5290;17.546;149568
5291;17.550;152217
5292;17.553;162951
5293;17.556;155758
5294;17.560;148321
5295;17.563;149580
5296;17.566;153296
5297;17.570;148647
5298;17.573;164849
5299;17.576;161952
5300;17.579;154207
5301;17.583;146521
5302;17.586;172324
5303;17.589;154762
5304;17.593;147977
5305;17.596;149024
5306;17.599;137988
5307;17.603;147649
5308;17.606;147117
5309;17.609;154417
5310;17.613;137368
5311;17.616;134196
5312;17.619;150781
5313;17.622;133779
5314;17.626;138487
5315;17.629;134418
5316;17.632;138262
5317;17.636;146280
5318;17.639;141931
5319;17.642;134370
5320;17.646;140949
5321;17.649;136623
5322;17.652;137843
5323;17.655;143714
5324;17.659;144531
5325;17.663;139991
5326;17.666;151053
5327;17.669;138411
5328;17.673;131745
5329;17.676;137920
5330;17.679;142761
5331;17.683;140330
5332;17.686;142426
5333;17.689;134745
5334;17.692;134174
5335;17.696;132527
5336;17.699;145144
5337;17.702;137008
5338;17.706;140187
5339;17.709;138777
5340;17.712;123164
5341;17.716;145894
5342;17.719;135825
5343;17.722;135272
5344;17.726;142545
5345;17.729;137677
5346;17.732;134523
5347;17.735;148611
5348;17.739;140874
5349;17.742;120079
5350;17.745;129112
5351;17.749;143791
5352;17.752;135922
5353;17.755;129195
5354;17.759;135320
5355;17.762;135259
5356;17.765;133797
5357;17.769;146910
5358;17.772;146092
5359;17.775;132915
5360;17.778;132345
5361;17.782;129056
5362;17.785;127950
5363;17.788;129438
5364;17.792;135406
5365;17.795;135784
5366;17.798;140464
5367;17.802;128421
5368;17.805;131233
5369;17.808;130750
5370;17.811;130880
5371;17.815;140663
5372;17.818;135467
5373;17.821;133661
5374;17.825;129990
5375;17.828;134420
5376;17.831;128268
5377;17.835;137370
5378;17.838;121527
5379;17.841;131117
5380;17.845;127779
5381;17.848;133748
5382;17.851;116968
5383;17.854;129030
5384;17.858;144095
5385;17.861;121146
5386;17.864;129441
5387;17.868;127475
5388;17.871;139326
5389;17.874;135279
5390;17.878;130567
5391;17.881;150083
5392;17.884;127345
5393;17.888;126031
5394;17.891;141045
5395;17.894;137011
5396;17.897;133753
5397;17.901;130138
5398;17.904;134927
5399;17.907;128228
5400;17.911;130321
5401;17.914;134921
5402;17.918;137077
5403;17.921;140680
5404;17.924;135584
5405;17.927;129571
5406;17.931;136821
5407;17.934;133997
5408;17.937;138007
5409;17.941;126894
5410;17.944;136784
5411;17.947;141294
5412;17.951;132133
5413;17.954;131517
5414;17.957;141792
5415;17.961;131108
5416;17.964;146732
5417;17.967;126499
5418;17.970;129330
5419;17.974;132000
5420;17.977;128128
5421;17.980;133961
5422;17.984;150425
5423;17.987;139816
5424;17.990;135206
5425;17.994;144155
5426;17.997;146266
5427;18.000;141667
5428;18.004;133124
5429;18.007;137524
5430;18.010;145446
5431;18.013;142721
5432;18.017;131107
5433;18.020;142564
5434;18.023;144651
5435;18.027;133637
5436;18.030;137246
5437;18.033;143320
5438;18.037;142124
5439;18.040;124483
5440;18.043;148974
5441;18.046;134546
5442;18.050;139723
5443;18.053;143430
5444;18.056;131232
5445;18.060;145567
5446;18.063;146554
5447;18.066;137837
5448;18.070;131964
5449;18.073;140628
5450;18.076;137843
5451;18.080;136051
5452;18.083;139641
5453;18.086;140869
5454;18.089;132063
5455;18.093;147548
5456;18.096;136765
5457;18.099;131985
5458;18.103;137201
5459;18.106;153814
5460;18.109;140053
5461;18.113;144825
5462;18.116;141139
5463;18.119;131714
5464;18.123;139906
5465;18.126;125074
5466;18.129;144445
5467;18.132;149387
5468;18.136;142501
5469;18.139;136377
5470;18.142;138271
5471;18.146;143550
5472;18.149;137222
5473;18.152;133874
5474;18.156;138728
5475;18.159;135110
5476;18.163;143065
5477;18.166;136182
5478;18.169;128160
5479;18.172;131283
5480;18.176;137947
5481;18.179;125902
5482;18.182;143662
5483;18.186;137509
5484;18.189;147617
5485;18.192;133147
5486;18.196;138744
5487;18.199;136084
5488;18.202;141412
5489;18.206;135499
5490;18.209;134156
5491;18.212;133775
5492;18.215;144843
5493;18.219;131086
5494;18.222;143924
5495;18.225;128926
5496;18.229;131466
5497;18.232;132146
5498;18.235;137269
5499;18.239;137074
5500;18.242;129413
5501;18.245;121748
5502;18.248;128310
5503;18.252;119521
5504;18.255;134881
5505;18.258;137742
5506;18.262;130705
5507;18.265;137328
5508;18.268;130227
5509;18.272;126489
5510;18.275;129501
5511;18.278;134871
5512;18.282;136819
5513;18.285;129270
5514;18.288;129782
5515;18.291;140950
5516;18.295;132075
5517;18.298;123795
5518;18.301;121009
5519;18.305;135454
5520;18.308;130840
5521;18.311;135765
5522;18.315;136392
5523;18.318;134572
5524;18.321;123067
5525;18.325;133804
5526;18.328;126817
5527;18.331;139678
5528;18.334;131554
5529;18.338;132646
5530;18.341;130472
5531;18.344;138708
5532;18.348;126633
5533;18.351;134230
5534;18.354;124922
5535;18.358;133215
5536;18.361;143652
5537;18.364;130454
5538;18.367;138770
5539;18.371;131120
5540;18.374;137364
5541;18.377;150615
5542;18.381;131126
5543;18.384;144632
5544;18.387;139163
5545;18.391;141372
5546;18.394;143463
5547;18.397;151095
5548;18.401;143406
5549;18.404;140126
5550;18.407;128848
5551;18.411;136732
5552;18.414;139090
5553;18.417;125696
5554;18.421;133365
5555;18.424;132798
5556;18.427;132292
5557;18.431;138327
5558;18.434;141371
5559;18.437;140831
5560;18.441;145281
5561;18.444;139965
5562;18.447;147323
5563;18.450;154663
5564;18.454;149961
5565;18.457;138520
5566;18.460;149908
5567;18.464;148850
5568;18.467;142188
5569;18.470;139275
5570;18.474;156646
5571;18.477;147531
5572;18.480;162945
5573;18.484;144852
5574;18.487;158019
5575;18.490;152539
5576;18.493;147622
5577;18.497;145741
5578;18.500;137561
5579;18.503;153725
5580;18.507;151774
5581;18.510;157013
5582;18.513;159869
5583;18.517;167349
5584;18.520;159751
5585;18.523;168494
5586;18.526;171610
5587;18.530;171791
5588;18.533;172533
5589;18.536;170868
5590;18.540;179303
5591;18.543;187172
5592;18.546;189066
5593;18.550;185569
5594;18.553;199726
5595;18.556;179555
5596;18.560;196134
5597;18.563;204518
5598;18.566;204600
5599;18.569;192636
5600;18.573;208959
5601;18.576;213494
5602;18.579;214308
5603;18.583;236884
5604;18.586;233556
5605;18.589;230694
5606;18.593;249195
5607;18.596;242373
5608;18.599;243203
5609;18.602;257692
5610;18.606;242488
5611;18.609;254143
5612;18.612;260492
5613;18.616;260158
5614;18.619;277371
5615;18.622;281112
5616;18.626;261624
5617;18.629;298443
5618;18.632;273883
5619;18.636;295638
5620;18.639;293470
5621;18.642;307292
5622;18.645;308560
5623;18.649;301607
5624;18.652;309338
5625;18.655;305856
5626;18.659;308971
5627;18.662;317887
5628;18.666;306611
5629;18.669;307665
5630;18.672;309855
5631;18.676;310060
5632;18.679;318413
5633;18.682;317751
5634;18.685;336098
5635;18.689;334371
5636;18.692;297523
5637;18.695;316460
5638;18.699;325157
5639;18.702;310290
5640;18.705;315628
5641;18.709;304769
5642;18.712;323240
5643;18.715;323969
5644;18.719;317791
5645;18.722;305832
5646;18.725;294458
5647;18.728;304135
5648;18.732;297731
5649;18.735;294672
5650;18.738;308908
5651;18.742;283250
5652;18.745;281238
5653;18.748;268528
5654;18.752;269505
5655;18.755;240663
5656;18.758;259933
5657;18.761;257984
5658;18.765;245587
5659;18.768;235984
5660;18.771;244214
5661;18.775;225372
5662;18.778;227619
5663;18.781;227338
5664;18.785;216564
5665;18.788;207049
5666;18.791;216382
5667;18.795;200493
5668;18.798;206508
5669;18.801;196531
5670;18.804;192284
5671;18.808;189436
5672;18.811;198632
5673;18.814;180104
5674;18.818;187778
5675;18.821;182773
5676;18.824;179147
5677;18.828;180012
5678;18.831;175658
5679;18.834;177024
5680;18.837;180317
5681;18.841;181066
5682;18.844;172919
5683;18.847;176594
5684;18.851;184477
5685;18.854;176480
5686;18.857;176885
5687;18.861;178939
5688;18.864;172264
5689;18.867;163306
5690;18.871;190377
5691;18.874;186793
5692;18.877;162034
5693;18.880;172386
5694;18.884;190250
5695;18.887;191603
5696;18.890;178812
5697;18.894;183067
5698;18.897;206964
5699;18.900;194172
5700;18.904;202065
5701;18.907;195284
5702;18.910;207173
5703;18.914;210828
5704;18.917;214296
5705;18.920;206986
5706;18.924;210528
5707;18.927;208930
5708;18.930;215684
5709;18.934;221344
5710;18.937;221206
5711;18.940;207695
5712;18.944;222302
5713;18.947;228170
5714;18.950;218332
5715;18.954;230484
5716;18.957;225491
5717;18.960;242306
5718;18.963;241093
5719;18.967;230278
5720;18.970;235272
5721;18.973;218534
5722;18.977;250910
5723;18.980;244726
5724;18.983;237638
5725;18.987;245964
5726;18.990;240310
5727;18.993;244414
5728;18.996;239251
5729;19.000;247913
5730;19.003;249631
5731;19.006;243451
5732;19.010;228501
5733;19.013;232225
5734;19.016;230123
5735;19.020;233456
5736;19.023;233873
5737;19.026;234729
5738;19.030;222347
5739;19.033;225015
5740;19.036;231829
5741;19.039;203968
5742;19.043;225625
5743;19.046;218217
5744;19.049;221339
5745;19.053;218612
5746;19.056;214863
5747;19.059;210133
5748;19.063;187260
5749;19.066;195247
5750;19.069;200175
5751;19.073;183323
5752;19.076;191424
5753;19.079;184970
5754;19.082;178972
5755;19.086;186355
5756;19.089;188120
5757;19.092;171533
5758;19.096;177546
5759;19.099;178509
5760;19.102;166458
5761;19.106;167189
5762;19.109;169894
5763;19.112;169343
5764;19.115;163099
5765;19.119;160161
5766;19.122;157811
5767;19.125;160821
5768;19.129;157203
5769;19.132;155341
5770;19.135;144843
5771;19.139;157786
5772;19.142;153496
5773;19.145;154200
5774;19.149;130753
5775;19.152;126684
5776;19.155;150274
5777;19.158;141679
5778;19.162;146191
5779;19.165;155298
5780;19.169;142391
5781;19.172;156981
5782;19.175;148854
5783;19.179;140258
5784;19.182;148839
5785;19.185;148831
5786;19.189;158283
5787;19.192;162432
5788;19.195;164713
5789;19.198;173745
5790;19.202;160721
5791;19.205;177493
5792;19.208;174614
5793;19.212;186638
5794;19.215;188108
5795;19.218;206394
5796;19.222;211490
5797;19.225;221529
5798;19.228;231191
5799;19.231;247501
5800;19.235;246340
5801;19.238;270017
5802;19.241;297836
5803;19.245;305687
5804;19.248;324844
5805;19.251;356282
5806;19.255;373841
5807;19.258;387899
5808;19.261;402351
5809;19.265;430732
5810;19.268;480628
5811;19.271;488120
5812;19.274;547585
5813;19.278;557004
5814;19.281;572124
5815;19.284;656213
5816;19.288;721543
5817;19.291;719575
5818;19.294;765493
5819;19.298;802424
5820;19.301;870797
5821;19.304;910185
5822;19.308;955774
5823;19.311;980973
5824;19.314;1037353
5825;19.317;1104130
5826;19.321;1149043
5827;19.324;1154448
5828;19.327;1263957
5829;19.331;1258281
5830;19.334;1351505
5831;19.337;1455250
5832;19.341;1494501
5833;19.344;1465489
5834;19.347;1486804
5835;19.350;1564404
5836;19.354;1654368
5837;19.357;1721518
5838;19.360;1754418
5839;19.364;1708272
5840;19.367;1849732
5841;19.370;1859839
5842;19.374;1981913
5843;19.377;2009227
5844;19.380;1965013
5845;19.384;1983312
5846;19.387;2029878
5847;19.390;2094410
5848;19.393;2097751
5849;19.397;2190571
5850;19.400;2111465
5851;19.403;2166789
5852;19.407;2204013
5853;19.410;2201715
5854;19.414;2252790
5855;19.417;2314285
5856;19.420;2230501
5857;19.424;2292385
5858;19.427;2212715
5859;19.430;2318716
5860;19.433;2278618
5861;19.437;2227970
5862;19.440;2241291
5863;19.443;2368751
5864;19.447;2195961
5865;19.450;2235435
5866;19.453;2306836
5867;19.457;2324248
5868;19.460;2182559
5869;19.463;2195845
5870;19.466;2189674
5871;19.470;2154726
5872;19.473;2140238
5873;19.476;2176350
5874;19.480;2129046
5875;19.483;2087313
5876;19.486;2031388
5877;19.490;1983530
5878;19.493;1941869
5879;19.496;1927356
5880;19.500;1825867
5881;19.503;1825817
5882;19.506;1719409
5883;19.509;1717548
5884;19.513;1690164
5885;19.516;1598433
5886;19.519;1518638
5887;19.523;1476677
5888;19.526;1427176
5889;19.529;1354579
5890;19.533;1267638
5891;19.536;1231270
5892;19.539;1178983
5893;19.543;1149304
5894;19.546;1111971
5895;19.549;1065702
5896;19.552;996008
5897;19.556;934224
5898;19.559;898126
5899;19.562;873610
5900;19.566;831513
5901;19.569;790911
5902;19.572;749454
5903;19.576;703018
5904;19.579;712209
5905;19.582;631232
5906;19.585;610596
5907;19.589;543342
5908;19.592;534715
5909;19.595;504433
5910;19.599;506250
5911;19.602;462699
5912;19.605;481146
5913;19.609;426815
5914;19.612;429163
5915;19.615;399338
5916;19.619;383020
5917;19.622;377918
5918;19.625;341943
5919;19.628;326461
5920;19.632;320279
5921;19.635;304304
5922;19.638;287551
5923;19.642;290242
5924;19.645;286090
5925;19.648;270620
5926;19.652;272137
5927;19.655;255849
5928;19.658;251207
5929;19.662;241021
5930;19.665;228145
5931;19.668;229421
5932;19.672;218408
5933;19.675;216012
5934;19.678;209508
5935;19.682;213295
5936;19.685;197960
5937;19.688;194888
5938;19.692;195148
5939;19.695;193135
5940;19.698;190080
5941;19.701;174318
5942;19.705;174306
5943;19.708;179610
5944;19.711;165938
5945;19.715;170776
5946;19.718;171062
5947;19.721;166554
5948;19.725;165364
5949;19.728;172771
5950;19.731;161033
5951;19.735;163531
5952;19.738;150692
5953;19.741;162325
5954;19.744;166096
5955;19.748;165659
5956;19.751;148262
5957;19.754;148267
5958;19.758;153202
5959;19.761;161584
5960;19.764;142990
5961;19.768;157414
5962;19.771;147902
5963;19.774;167233
5964;19.778;156611
5965;19.781;152587
5966;19.784;146624
5967;19.787;151836
5968;19.791;157084
5969;19.794;147009
5970;19.797;159929
5971;19.801;153133
5972;19.804;155645
5973;19.807;149818
5974;19.811;140118
5975;19.814;152831
5976;19.817;149398
5977;19.820;155593
5978;19.824;141441
5979;19.827;151372
5980;19.830;141294
5981;19.834;139568
5982;19.837;148902
5983;19.840;157602
5984;19.844;136519
5985;19.847;136982
5986;19.850;154475
5987;19.854;148464
5988;19.857;143433
5989;19.860;144032
5990;19.863;142551
5991;19.867;137940
5992;19.870;139591
5993;19.873;152934
5994;19.877;133901
5995;19.880;142919
5996;19.883;155410
5997;19.887;138025
5998;19.890;136093
5999;19.893;134607
6000;19.897;143733
6001;19.900;135592
6002;19.903;143000
6003;19.906;139283
6004;19.910;130200
6005;19.913;143284
6006;19.917;147892
6007;19.920;147382
6008;19.923;145611
6009;19.927;146940
6010;19.930;139899
6011;19.933;144307
6012;19.937;143506
6013;19.940;148471
6014;19.943;144215
6015;19.946;149128
6016;19.950;139893
6017;19.953;134804
6018;19.956;134965
6019;19.960;140456
6020;19.963;145927
6021;19.966;140436
6022;19.970;143044
6023;19.973;141345
6024;19.976;137402
6025;19.979;139464
6026;19.983;151457
6027;19.986;145355
6028;19.989;136188
6029;19.993;138400
6030;19.996;132950
6031;19.999;132310
6032;20.003;140442
6033;20.006;134928
6034;20.009;139718
6035;20.013;136142
6036;20.016;143203
6037;20.019;146273
6038;20.022;132629
6039;20.026;141813
6040;20.029;140417
6041;20.032;137509
6042;20.036;136134
6043;20.039;144693
6044;20.042;137794
6045;20.046;132517
6046;20.049;142507
6047;20.052;137220
6048;20.055;156236
6049;20.059;142292
6050;20.062;139464
6051;20.065;147033
6052;20.069;142754
6053;20.072;140117
6054;20.075;133478
6055;20.079;143525
6056;20.082;141476
6057;20.085;145001
6058;20.089;140542
6059;20.092;146802
6060;20.095;143043
6061;20.098;143594
6062;20.102;141687
6063;20.105;137051
6064;20.108;155346
6065;20.112;149209
6066;20.115;136503
6067;20.118;125715
6068;20.122;144803
6069;20.125;132959
6070;20.128;137578
6071;20.132;135533
6072;20.135;136864
6073;20.138;127486
6074;20.141;131768
6075;20.145;133050
6076;20.148;146378
6077;20.151;139248
6078;20.155;133042
6079;20.158;134611
6080;20.162;152319
6081;20.165;142017
6082;20.168;138218
6083;20.172;139526
6084;20.175;140790
6085;20.178;145220
6086;20.181;132597
6087;20.185;135272
6088;20.188;148993
6089;20.191;140839
6090;20.195;137458
6091;20.198;128704
6092;20.201;143381
6093;20.205;132463
6094;20.208;141840
6095;20.211;145416
6096;20.214;131349
6097;20.218;140407
6098;20.221;146774
6099;20.224;132059
6100;20.228;141214
6101;20.231;140948
6102;20.234;138575
6103;20.238;132937
6104;20.241;146565
6105;20.244;149535
6106;20.248;132474
6107;20.251;145612
6108;20.254;135519
6109;20.257;132446
6110;20.261;143001
6111;20.264;129466
6112;20.267;143997
6113;20.271;125378
6114;20.274;138831
6115;20.277;154588
6116;20.281;133571
6117;20.284;152330
6118;20.287;142545
6119;20.290;142027
6120;20.294;138106
6121;20.297;152183
6122;20.300;134326
6123;20.304;138551
6124;20.307;138240
6125;20.310;147779
6126;20.314;152555
6127;20.317;143423
6128;20.320;146451
6129;20.324;140469
6130;20.327;143067
6131;20.330;151383
6132;20.333;146790
6133;20.337;140409
6134;20.340;138839
6135;20.343;154322
6136;20.347;140124
6137;20.350;143850
6138;20.353;156268
6139;20.357;155818
6140;20.360;157067
6141;20.363;152872
6142;20.367;152831
6143;20.370;150660
6144;20.373;159505
6145;20.376;151258
6146;20.380;173796
6147;20.383;149740
6148;20.386;151435
6149;20.390;154309
6150;20.393;164029
6151;20.396;156973
6152;20.400;169845
6153;20.403;149374
6154;20.406;158949
6155;20.409;160342
6156;20.413;156327
6157;20.417;168374
6158;20.420;164528
6159;20.423;175996
6160;20.427;171815
6161;20.430;163711
6162;20.433;166605
6163;20.436;178740
6164;20.440;176468
6165;20.443;178046
6166;20.446;169027
6167;20.450;169139
6168;20.453;187347
6169;20.456;181527
6170;20.460;176653
6171;20.463;167503
6172;20.466;170633
6173;20.469;165693
6174;20.473;166748
6175;20.476;169505
6176;20.479;164832
6177;20.483;169573
6178;20.486;166478
6179;20.489;165138
6180;20.493;164577
6181;20.496;164357
6182;20.499;170695
6183;20.503;162542
6184;20.506;173717
6185;20.509;145586
6186;20.512;166162
6187;20.516;157429
6188;20.519;165666
6189;20.522;160084
6190;20.526;169493
6191;20.529;160490
6192;20.532;167240
6193;20.536;162839
6194;20.539;153273
6195;20.542;156539
6196;20.545;162672
6197;20.549;156565
6198;20.552;154234
6199;20.555;143306
6200;20.559;163932
6201;20.562;144694
6202;20.565;145429
6203;20.569;150498
6204;20.572;154959
6205;20.575;145191
6206;20.579;150681
6207;20.582;154058
6208;20.585;141324
6209;20.588;151076
6210;20.592;156326
6211;20.595;149071
6212;20.598;143547
6213;20.602;145777
6214;20.605;141027
6215;20.608;149404
6216;20.612;141256
6217;20.615;136097
6218;20.618;137420
6219;20.622;149662
6220;20.625;140299
6221;20.628;145958
6222;20.631;147743
6223;20.635;145897
6224;20.638;149423
6225;20.641;150064
6226;20.645;145779
6227;20.648;147387
6228;20.651;138043
6229;20.655;144381
6230;20.658;139803
6231;20.662;147280
6232;20.665;147539
6233;20.668;143119
6234;20.671;142282
6235;20.675;146963
6236;20.678;153546
6237;20.681;143613
6238;20.685;150584
6239;20.688;150671
6240;20.691;145179
6241;20.695;135217
6242;20.698;143957
6243;20.701;154859
6244;20.704;145683
6245;20.708;136093
6246;20.711;133570
6247;20.714;135692
6248;20.718;140707
6249;20.721;140440
6250;20.724;151701
6251;20.728;149024
6252;20.731;139207
6253;20.734;138191
6254;20.738;152408
6255;20.741;146862
6256;20.744;150836
6257;20.747;135867
6258;20.751;136965
6259;20.754;141801
6260;20.757;133856
6261;20.761;145050
6262;20.764;131073
6263;20.767;142399
6264;20.771;152020
6265;20.774;138379
6266;20.777;137250
6267;20.781;139934
6268;20.784;145370
6269;20.787;151326
6270;20.790;146718
6271;20.794;137573
6272;20.797;141022
6273;20.800;137000
6274;20.804;140211
6275;20.807;137432
6276;20.810;146318
6277;20.814;146472
6278;20.817;146678
6279;20.820;137469
6280;20.823;152603
6281;20.827;150514
6282;20.830;137506
6283;20.833;132191
6284;20.837;147229
6285;20.840;142040
6286;20.843;147224
6287;20.847;145960
6288;20.850;152564
6289;20.853;138823
6290;20.857;138829
6291;20.860;137223
6292;20.863;153720
6293;20.866;134338
6294;20.870;146607
6295;20.873;133893
6296;20.876;140866
6297;20.880;146285
6298;20.883;151196
6299;20.886;154138
6300;20.890;150429
6301;20.893;140305
6302;20.896;155337
6303;20.899;143389
6304;20.903;147747
6305;20.906;140426
6306;20.909;155562
6307;20.913;147471
6308;20.916;150243
6309;20.920;144085
6310;20.923;157137
6311;20.926;147438
6312;20.930;156295
6313;20.933;150781
6314;20.936;158799
6315;20.939;167096
6316;20.943;157562
6317;20.946;158556
6318;20.949;152228
6319;20.953;159649
6320;20.956;156092
6321;20.959;171434
6322;20.963;176832
6323;20.966;156297
6324;20.969;166840
6325;20.973;161424
6326;20.976;163635
6327;20.979;158414
6328;20.982;175818
6329;20.986;176108
6330;20.989;180228
6331;20.992;170306
6332;20.996;182901
6333;20.999;185589
6334;21.002;182146
6335;21.006;186324
6336;21.009;187398
6337;21.012;189955
6338;21.016;186865
6339;21.019;195847
6340;21.022;199237
6341;21.025;201534
6342;21.029;212958
6343;21.032;215492
6344;21.035;212637
6345;21.039;210527
6346;21.042;234587
6347;21.045;223600
6348;21.049;238148
6349;21.052;241422
6350;21.055;238974
6351;21.058;250348
6352;21.062;235625
6353;21.065;262479
6354;21.068;259958
6355;21.072;277174
6356;21.075;264886
6357;21.078;279493
6358;21.082;269113
6359;21.085;277116
6360;21.088;278251
6361;21.092;282083
6362;21.095;300042
6363;21.098;284750
6364;21.101;294886
6365;21.105;309476
6366;21.108;293364
6367;21.111;320065
6368;21.115;299728
6369;21.118;306972
6370;21.121;304608
6371;21.125;327400
6372;21.128;335803
6373;21.131;311090
6374;21.134;329800
6375;21.138;296006
6376;21.141;308711
6377;21.144;331787
6378;21.148;319765
6379;21.151;297549
6380;21.154;291575
6381;21.158;291344
6382;21.161;288256
6383;21.165;287236
6384;21.168;295357
6385;21.171;285094
6386;21.174;274023
6387;21.178;283734
6388;21.181;276450
6389;21.184;248270
6390;21.188;248919
6391;21.191;266964
6392;21.194;247289
6393;21.198;251172
6394;21.201;238274
6395;21.204;235102
6396;21.208;238454
6397;21.211;232808
6398;21.214;230812
6399;21.217;225381
6400;21.221;219261
6401;21.224;212724
6402;21.227;184968
6403;21.231;203502
6404;21.234;208416
6405;21.237;192461
6406;21.241;189075
6407;21.244;182383
6408;21.247;177082
6409;21.251;178776
6410;21.254;176463
6411;21.257;188432
6412;21.260;176117
6413;21.264;179170
6414;21.267;164604
6415;21.270;166228
6416;21.274;167771
6417;21.277;151461
6418;21.280;157804
6419;21.284;154997
6420;21.287;161714
6421;21.290;153392
6422;21.293;154762
6423;21.297;162896
6424;21.300;152513
6425;21.303;146751
6426;21.307;154442
6427;21.310;149750
6428;21.313;147623
6429;21.317;148865
6430;21.320;143385
6431;21.323;155779
6432;21.327;151983
6433;21.330;146914
6434;21.333;163080
6435;21.336;146913
6436;21.340;145924
6437;21.343;154161
6438;21.346;139897
6439;21.350;163436
6440;21.353;142111
6441;21.356;151624
6442;21.360;136698
6443;21.363;143963
6444;21.366;146213
6445;21.370;154882
6446;21.373;141389
6447;21.376;135608
6448;21.379;135752
6449;21.383;154728
6450;21.386;126760
6451;21.389;139756
6452;21.393;135472
6453;21.396;141256
6454;21.399;145192
6455;21.403;149818
6456;21.406;134095
6457;21.409;151243
6458;21.413;139759
6459;21.416;148488
6460;21.419;147402
6461;21.423;152345
6462;21.426;135212
6463;21.429;142704
6464;21.433;143793
6465;21.436;141349
6466;21.439;138785
6467;21.443;151180
6468;21.446;132276
6469;21.449;124875
6470;21.452;139411
6471;21.456;128759
6472;21.459;149392
6473;21.462;132320
6474;21.466;135491
6475;21.469;144072
6476;21.472;139240
6477;21.476;139800
6478;21.479;131632
6479;21.482;140217
6480;21.486;134463
6481;21.489;132164
6482;21.492;135553
6483;21.495;139630
6484;21.499;137976
6485;21.502;131757
6486;21.505;119236
6487;21.509;131293
6488;21.512;134597
6489;21.515;133916
6490;21.519;140164
6491;21.522;138013
6492;21.525;135320
6493;21.528;137712
6494;21.532;127131
6495;21.535;144795
6496;21.538;126033
6497;21.542;133163
6498;21.545;132165
6499;21.548;130451
6500;21.552;138005
6501;21.555;144067
6502;21.558;128151
6503;21.562;133195
6504;21.565;131931
6505;21.568;137740
6506;21.571;132176
6507;21.575;132302
6508;21.578;133608
6509;21.581;139144
6510;21.585;138309
6511;21.588;146419
6512;21.591;136908
6513;21.595;128944
6514;21.598;125203
6515;21.601;133207
6516;21.605;130268
6517;21.608;131839
6518;21.611;125094
6519;21.614;131123
6520;21.618;124828
6521;21.621;135241
6522;21.624;129219
6523;21.628;120283
6524;21.631;137599
6525;21.634;127747
6526;21.638;132715
6527;21.641;126222
6528;21.644;131604
6529;21.647;142752
6530;21.651;130988
6531;21.654;141452
6532;21.657;135930
6533;21.661;133643
6534;21.664;125378
6535;21.668;135926
6536;21.671;129243
6537;21.674;126179
6538;21.678;120193
6539;21.681;127950
6540;21.684;121417
6541;21.687;133190
6542;21.691;131577
6543;21.694;137095
6544;21.697;124993
6545;21.701;128234
6546;21.704;133891
6547;21.707;143566
6548;21.711;121395
6549;21.714;122017
6550;21.717;132075
6551;21.721;135603
6552;21.724;122013
6553;21.727;129982
6554;21.730;131876
6555;21.734;134384
6556;21.737;118037
6557;21.740;131224
6558;21.744;133839
6559;21.747;135641
6560;21.750;134371
6561;21.754;121107
6562;21.757;127892
6563;21.760;125951
6564;21.763;138294
6565;21.767;141629
6566;21.770;134109
6567;21.773;137698
6568;21.777;130010
6569;21.780;133483
6570;21.783;132461
6571;21.787;143195
6572;21.790;140048
6573;21.793;147097
6574;21.797;127898
6575;21.800;134143
6576;21.803;139232
6577;21.806;147003
6578;21.810;140451
6579;21.813;145394
6580;21.816;138296
6581;21.820;140945
6582;21.823;136378
6583;21.826;141447
6584;21.830;147012
6585;21.833;138873
6586;21.836;142103
6587;21.840;142193
6588;21.843;146674
6589;21.846;137694
6590;21.849;143245
6591;21.853;145054
6592;21.856;147674
6593;21.859;146810
6594;21.863;143228
6595;21.866;162453
6596;21.869;150920
6597;21.873;147988
6598;21.876;158451
6599;21.879;158867
6600;21.882;139220
6601;21.886;157164
6602;21.889;159254
6603;21.892;150522
6604;21.896;158259
6605;21.899;155886
6606;21.902;150124
6607;21.906;154649
6608;21.909;163603
6609;21.913;151127
6610;21.916;149666
6611;21.919;156158
6612;21.922;151868
6613;21.926;153974
6614;21.929;148220
6615;21.932;141729
6616;21.936;154341
6617;21.939;149110
6618;21.942;156784
6619;21.946;156846
6620;21.949;151097
6621;21.952;153141
6622;21.956;148649
6623;21.959;159532
6624;21.962;140658
6625;21.965;149619
6626;21.969;151023
6627;21.972;147076
6628;21.975;140150
6629;21.979;149030
6630;21.982;151145
6631;21.985;141463
6632;21.989;157682
6633;21.992;170665
6634;21.995;151804
6635;21.999;153910
6636;22.002;157991
6637;22.005;143645
6638;22.008;146342
6639;22.012;149892
6640;22.015;147714
6641;22.018;147449
6642;22.022;152860
6643;22.025;149139
6644;22.028;153799
6645;22.032;131141
6646;22.035;144334
6647;22.038;152671
6648;22.041;145769
6649;22.045;150128
6650;22.048;142431
6651;22.051;137297
6652;22.055;135123
6653;22.058;136695
6654;22.061;143128
6655;22.065;134678
6656;22.068;141899
6657;22.071;138234
6658;22.075;136695
6659;22.078;133420
6660;22.081;136662
6661;22.084;139662
6662;22.088;141177
6663;22.091;153508
6664;22.094;140922
6665;22.098;128710
6666;22.101;136892
6667;22.104;134942
6668;22.108;139354
6669;22.111;127030
6670;22.114;146143
6671;22.117;133641
6672;22.121;132784
6673;22.124;143849
6674;22.127;139501
6675;22.131;130292
6676;22.134;130780
6677;22.137;126970
6678;22.141;125931
6679;22.144;137222
6680;22.147;122555
6681;22.151;130386
6682;22.154;128357
6683;22.157;134385
6684;22.160;129506
6685;22.164;130179
6686;22.167;142028
6687;22.171;136550
6688;22.174;133457
6689;22.177;138783
6690;22.181;129753
6691;22.184;120359
6692;22.187;129465
6693;22.191;125841
6694;22.194;142940
6695;22.197;140165
6696;22.200;126314
6697;22.204;142068
6698;22.207;129588
6699;22.210;130455
6700;22.214;131063
6701;22.217;137662
6702;22.220;131697
6703;22.224;136120
6704;22.227;132260
6705;22.230;140473
6706;22.234;142130
6707;22.237;116711
6708;22.240;128249
6709;22.243;135969
6710;22.247;135709
6711;22.250;138957
6712;22.253;120257
6713;22.257;132159
6714;22.260;128781
6715;22.263;132130
6716;22.267;131531
6717;22.270;128825
6718;22.273;140679
6719;22.276;127447
6720;22.280;135250
6721;22.283;123006
6722;22.286;133377
6723;22.290;132620
6724;22.293;130467
6725;22.296;133155
6726;22.300;145760
6727;22.303;134365
6728;22.306;125943
6729;22.310;139586
6730;22.313;131810
6731;22.316;134139
6732;22.319;142799
6733;22.323;128974
6734;22.326;138142
6735;22.329;133889
6736;22.333;128131
6737;22.336;132037
6738;22.339;121877
6739;22.343;133938
6740;22.346;128730
6741;22.349;124258
6742;22.352;144094
6743;22.356;135677
6744;22.359;137793
6745;22.362;127072
6746;22.366;137271
6747;22.369;121968
6748;22.372;125784
6749;22.376;140914
6750;22.379;133522
6751;22.382;129569
6752;22.386;120936
6753;22.389;133720
6754;22.392;134527
6755;22.395;132051
6756;22.399;144509
6757;22.402;137784
6758;22.405;132940
6759;22.409;145082
6760;22.412;137151
6761;22.416;147285
6762;22.419;137116
6763;22.422;134123
6764;22.426;134855
6765;22.429;132619
6766;22.432;146264
6767;22.435;135345
6768;22.439;129108
6769;22.442;135924
6770;22.445;131615
6771;22.449;133344
6772;22.452;118554
6773;22.455;133064
6774;22.459;131715
6775;22.462;137083
6776;22.465;117134
6777;22.469;119818
6778;22.472;124980
6779;22.475;124064
6780;22.478;131370
6781;22.482;138087
6782;22.485;131841
6783;22.488;132238
6784;22.492;132750
6785;22.495;128939
6786;22.498;128009
6787;22.502;134956
6788;22.505;124654
6789;22.508;132178
6790;22.511;124294
6791;22.515;126383
6792;22.518;129973
6793;22.521;129833
6794;22.525;129137
6795;22.528;129125
6796;22.531;129992
6797;22.535;134801
6798;22.538;124660
6799;22.541;127883
6800;22.545;139259
6801;22.548;137152
6802;22.551;119821
6803;22.554;141870
6804;22.558;128294
6805;22.561;141915
6806;22.564;121684
6807;22.568;118825
6808;22.571;130515
6809;22.574;132795
6810;22.578;132153
6811;22.581;129236
6812;22.584;129257
6813;22.588;122308
6814;22.591;132612
6815;22.594;117703
6816;22.597;134183
6817;22.601;126010
6818;22.604;132165
6819;22.607;131347
6820;22.611;125535
6821;22.614;138153
6822;22.617;135788
6823;22.621;126748
6824;22.624;137937
6825;22.627;135313
6826;22.630;122511
6827;22.634;140606
6828;22.637;130645
6829;22.640;123627
6830;22.644;139490
6831;22.647;114827
6832;22.650;127536
6833;22.654;124163
6834;22.657;133239
6835;22.661;128870
6836;22.664;124526
6837;22.667;138638
6838;22.671;129384
6839;22.674;125207
6840;22.677;132804
6841;22.681;121412
6842;22.684;141130
6843;22.687;125737
6844;22.691;128528
6845;22.694;137641
6846;22.697;126801
6847;22.701;126125
6848;22.704;134113
6849;22.707;138088
6850;22.710;138723
6851;22.714;139595
6852;22.717;127512
6853;22.720;128739
6854;22.724;127977
6855;22.727;129583
6856;22.730;133204
6857;22.734;141619
6858;22.737;129749
6859;22.740;131591
6860;22.744;128063
6861;22.747;114802
6862;22.750;128422
6863;22.753;137454
6864;22.757;137984
6865;22.760;126923
6866;22.763;124997
6867;22.767;131376
6868;22.770;125414
6869;22.773;131911
6870;22.777;129913
6871;22.780;129080
6872;22.783;139747
6873;22.786;131583
6874;22.790;135686
6875;22.793;125907
6876;22.796;128771
6877;22.800;124812
6878;22.803;137081
6879;22.806;146544
6880;22.810;133519
6881;22.813;123112
6882;22.816;131182
6883;22.820;139627
6884;22.823;141424
6885;22.826;125454
6886;22.829;131714
6887;22.833;139851
6888;22.836;138998
6889;22.839;131484
6890;22.843;147021
6891;22.846;134780
6892;22.849;135036
6893;22.853;141591
6894;22.856;125577
6895;22.859;135231
6896;22.862;133269
6897;22.866;135930
6898;22.869;123784
6899;22.872;134740
6900;22.876;130888
6901;22.879;138665
6902;22.882;134991
6903;22.886;126950
6904;22.889;149592
6905;22.892;136772
6906;22.896;138559
6907;22.899;145522
6908;22.902;136095
6909;22.905;130222
6910;22.909;125526
6911;22.912;126046
6912;22.916;127631
6913;22.919;132531
6914;22.922;131567
6915;22.926;137768
6916;22.929;148734
6917;22.932;136165
6918;22.936;134315
6919;22.939;134205
6920;22.942;129456
6921;22.945;135462
6922;22.949;148131
6923;22.952;144238
6924;22.955;132425
6925;22.959;126917
6926;22.962;138303
6927;22.965;138128
6928;22.969;138293
6929;22.972;125986
6930;22.975;129239
6931;22.979;131111
6932;22.982;132051
6933;22.985;140114
6934;22.988;126434
6935;22.992;142414
6936;22.995;133734
6937;22.998;132476
6938;23.002;136800
6939;23.005;133391
6940;23.008;137665
6941;23.012;144087
6942;23.015;144954
6943;23.018;141525
6944;23.021;137620
6945;23.025;139301
6946;23.028;128684
6947;23.031;128788
6948;23.035;143159
6949;23.038;123265
6950;23.041;134430
6951;23.045;142344
6952;23.048;142562
6953;23.051;131192
6954;23.055;143177
6955;23.058;129430
6956;23.061;133576
6957;23.064;125544
6958;23.068;136631
6959;23.071;136023
6960;23.074;121163
6961;23.078;130272
6962;23.081;127614
6963;23.084;119491
6964;23.088;138571
6965;23.091;128425
6966;23.094;135288
6967;23.098;133675
6968;23.101;140211
6969;23.104;136338
6970;23.107;122473
6971;23.111;125655
6972;23.114;133069
6973;23.117;126114
6974;23.121;136959
6975;23.124;125710
6976;23.127;149978
6977;23.131;138498
6978;23.134;141547
6979;23.137;147166
6980;23.140;124219
6981;23.144;120609
6982;23.147;128275
6983;23.150;130155
6984;23.154;131933
6985;23.157;137558
6986;23.160;133822
6987;23.164;130211
6988;23.167;126428
6989;23.171;131413
6990;23.174;129119
6991;23.177;131368
6992;23.180;127305
6993;23.184;125634
6994;23.187;132195
6995;23.190;135109
6996;23.194;126789
6997;23.197;116838
6998;23.200;132312
6999;23.204;129295
7000;23.207;121021
7001;23.210;133238
7002;23.214;131433
7003;23.217;126466
7004;23.220;124652
7005;23.223;124586
7006;23.227;122353
7007;23.230;126899
7008;23.233;125631
7009;23.237;126759
7010;23.240;139321
7011;23.243;129184
7012;23.247;129566
7013;23.250;132263
7014;23.253;135837
7015;23.256;127917
7016;23.260;126715
7017;23.263;127247
7018;23.266;129156
7019;23.270;119608
7020;23.273;134331
7021;23.276;131938
7022;23.280;125447
7023;23.283;135015
7024;23.286;129483
7025;23.290;128057
7026;23.293;133057
7027;23.296;136024
7028;23.300;138552
7029;23.303;127390
7030;23.306;136266
7031;23.309;124165
7032;23.313;126668
7033;23.316;126610
7034;23.319;134225
7035;23.323;135967
7036;23.326;131131
7037;23.329;134232
7038;23.333;122568
7039;23.336;137467
7040;23.339;129767
7041;23.342;127952
7042;23.346;129304
7043;23.349;136384
7044;23.352;131341
7045;23.356;113459
7046;23.359;125047
7047;23.362;130478
7048;23.366;130352
7049;23.369;121675
7050;23.372;123584
7051;23.376;121991
7052;23.379;131082
7053;23.382;132527
7054;23.385;123801
7055;23.389;123156
7056;23.392;129021
7057;23.395;138261
7058;23.399;123280
7059;23.402;124565
7060;23.405;132394
7061;23.409;127406
7062;23.412;126939
7063;23.416;124480
7064;23.419;127524
7065;23.422;133839
7066;23.425;127648
7067;23.429;124054
7068;23.432;127745
7069;23.435;130777
7070;23.439;132451
7071;23.442;133704
7072;23.445;119093
7073;23.449;125143
7074;23.452;124494
7075;23.455;136042
7076;23.458;118019
7077;23.462;135340
7078;23.465;143032
7079;23.468;145265
7080;23.472;133006
7081;23.475;135011
7082;23.478;133513
7083;23.482;135265
7084;23.485;131301
7085;23.488;133308
7086;23.492;137087
7087;23.495;136290
7088;23.498;142888
7089;23.501;139504
7090;23.505;132605
7091;23.508;130104
7092;23.511;131594
7093;23.515;140227
7094;23.518;137732
7095;23.521;137364
7096;23.525;128322
7097;23.528;128859
7098;23.531;139357
7099;23.535;138360
7100;23.538;127777
7101;23.541;137011
7102;23.544;127989
7103;23.548;139134
7104;23.551;130632
7105;23.554;139686
7106;23.558;140405
7107;23.561;142128
7108;23.564;132491
7109;23.568;134133
7110;23.571;132558
7111;23.574;150272
7112;23.577;132116
7113;23.581;133840
7114;23.584;133812
7115;23.587;140166
7116;23.591;123909
7117;23.594;136289
7118;23.597;136923
7119;23.601;135002
7120;23.604;124091
7121;23.607;137446
7122;23.611;126832
7123;23.614;132583
7124;23.617;127171
7125;23.620;131961
7126;23.624;119046
7127;23.627;131942
7128;23.630;120563
7129;23.634;138800
7130;23.637;128826
7131;23.640;127778
7132;23.644;136226
7133;23.647;135514
7134;23.650;127411
7135;23.654;126740
7136;23.657;138191
7137;23.660;131636
7138;23.664;132288
7139;23.667;131900
7140;23.670;128252
7141;23.674;126561
7142;23.677;130183
7143;23.680;129307
7144;23.684;126013
7145;23.687;120078
7146;23.690;127326
7147;23.694;117929
7148;23.697;125670
7149;23.700;132632
7150;23.703;126841
7151;23.707;128862
7152;23.710;129113
7153;23.713;134898
7154;23.717;132763
7155;23.720;144617
7156;23.723;124121
7157;23.727;117836
7158;23.730;124680
7159;23.733;130589
7160;23.736;134765
7161;23.740;118466
7162;23.743;126766
7163;23.746;137396
7164;23.750;127465
7165;23.753;136718
7166;23.756;128069
7167;23.760;130481
7168;23.763;125019
7169;23.766;126122
7170;23.770;118681
7171;23.773;132467
7172;23.776;130359
7173;23.779;144680
7174;23.783;132329
7175;23.786;119689
7176;23.789;123285
7177;23.793;140326
7178;23.796;133613
7179;23.799;131814
7180;23.803;132649
7181;23.806;120989
7182;23.809;147893
7183;23.812;139462
7184;23.816;137080
7185;23.819;135935
7186;23.822;126450
7187;23.826;132984
7188;23.829;142734
7189;23.832;135363
7190;23.836;129631
7191;23.839;130088
7192;23.842;135424
7193;23.846;135046
7194;23.849;133059
7195;23.852;124179
7196;23.855;146597
7197;23.859;126002
7198;23.862;128762
7199;23.865;129320
7200;23.869;135381
7201;23.872;124112
7202;23.875;132168
7203;23.879;133609
7204;23.882;117347
7205;23.885;130636
7206;23.889;128496
7207;23.892;121809
7208;23.895;126340
7209;23.898;123556
7210;23.902;132661
7211;23.905;118948
7212;23.908;140914
7213;23.912;137457
7214;23.915;122842
7215;23.919;129968
7216;23.922;119887
7217;23.925;130374
7218;23.929;127097
7219;23.932;131880
7220;23.935;124865
7221;23.938;133400
7222;23.942;130231
7223;23.945;133120
7224;23.948;130565
7225;23.952;126937
7226;23.955;119618
7227;23.958;122503
7228;23.962;122318
7229;23.965;123384
7230;23.968;133629
7231;23.971;129641
7232;23.975;141820
7233;23.978;122612
7234;23.981;122757
7235;23.985;132582
7236;23.988;131826
7237;23.991;126783
7238;23.995;135765
7239;23.998;131475
7240;24.001;131939
7241;24.005;127349
7242;24.008;121137
7243;24.011;125124
7244;24.014;130821
7245;24.018;125550
7246;24.021;123437
7247;24.024;125077
7248;24.028;124041
7249;24.031;124188
7250;24.034;135772
7251;24.038;125542
7252;24.041;128700
7253;24.044;128619
7254;24.047;122712
7255;24.051;133492
7256;24.054;116658
7257;24.057;121584
7258;24.061;133514
7259;24.064;123223
7260;24.067;118326
7261;24.071;120908
7262;24.074;120377
7263;24.077;129411
7264;24.081;127605
7265;24.084;130359
7266;24.087;127840
7267;24.090;127102
7268;24.094;131258
7269;24.097;130010
7270;24.100;122118
7271;24.104;123203
7272;24.107;125179
7273;24.110;121755
7274;24.114;127344
7275;24.117;127861
7276;24.120;124751
7277;24.124;127041
7278;24.127;128371
7279;24.130;123236
7280;24.133;127146
7281;24.137;121328
7282;24.140;122946
7283;24.143;127817
7284;24.147;124382
7285;24.150;131455
7286;24.153;126199
7287;24.157;133685
7288;24.160;127579
7289;24.164;126812
7290;24.167;127036
7291;24.170;129834
7292;24.173;128757
7293;24.177;126273
7294;24.180;127602
7295;24.183;125526
7296;24.187;120588
7297;24.190;131563
7298;24.193;127017
7299;24.197;116498
7300;24.200;133274
7301;24.203;136204
7302;24.206;131977
7303;24.210;139873
7304;24.213;122778
7305;24.216;130449
7306;24.220;122447
7307;24.223;121463
7308;24.226;129137
7309;24.230;119018
7310;24.233;128743
7311;24.236;129131
7312;24.240;134534
7313;24.243;140092
7314;24.246;127472
7315;24.249;132620
7316;24.253;138475
7317;24.256;138894
7318;24.259;125819
7319;24.263;116853
7320;24.266;128893
7321;24.269;131272
7322;24.273;125770
7323;24.276;130594
7324;24.279;125617
7325;24.283;127283
7326;24.286;127575
7327;24.289;126969
7328;24.292;136093
7329;24.296;118979
7330;24.299;129156
7331;24.302;121813
7332;24.306;129010
7333;24.309;130071
7334;24.312;130062
7335;24.316;127360
7336;24.319;122940
7337;24.322;124173
7338;24.325;131700
7339;24.329;120999
7340;24.332;140023
7341;24.335;120875
7342;24.339;125887
7343;24.342;141864
7344;24.345;127423
7345;24.349;119796
7346;24.352;116912
7347;24.355;120900
7348;24.359;136012
7349;24.362;122082
7350;24.365;126645
7351;24.368;122787
7352;24.372;119671
7353;24.375;132424
7354;24.378;134071
7355;24.382;134120
7356;24.385;126259
7357;24.388;126961
7358;24.392;130559
7359;24.395;121642
7360;24.398;126129
7361;24.401;122962
7362;24.405;130403
7363;24.408;133987
7364;24.412;131949
7365;24.415;127175
7366;24.418;137408
7367;24.422;138259
7368;24.425;136215
7369;24.428;129784
7370;24.432;120157
7371;24.435;134831
7372;24.438;130621
7373;24.441;121726
7374;24.445;117998
7375;24.448;130875
7376;24.451;125449
7377;24.455;133602
7378;24.458;127304
7379;24.461;136275
7380;24.465;134559
7381;24.468;134428
7382;24.471;130424
7383;24.475;144087
7384;24.478;131700
7385;24.481;130598
7386;24.484;124683
7387;24.488;135728
7388;24.491;138558
7389;24.494;141647
7390;24.498;131845
7391;24.501;134254
7392;24.504;129558
7393;24.508;135167
7394;24.511;145986
7395;24.514;130069
7396;24.518;135360
7397;24.521;138315
7398;24.524;141788
7399;24.527;133408
7400;24.531;135025
7401;24.534;133445
7402;24.537;153814
7403;24.541;130585
7404;24.544;141355
7405;24.547;132079
7406;24.551;135698
7407;24.554;129078
7408;24.557;150253
7409;24.560;146080
7410;24.564;139224
7411;24.567;135194
7412;24.570;140156
7413;24.574;152651
7414;24.577;142539
7415;24.580;133125
7416;24.584;125692
7417;24.587;143504
7418;24.590;143894
7419;24.594;137841
7420;24.597;144143
7421;24.600;145167
7422;24.603;138603
7423;24.607;138825
7424;24.610;140655
7425;24.613;136728
7426;24.617;150288
7427;24.620;137805
7428;24.623;127528
7429;24.627;134400
7430;24.630;141960
7431;24.633;148055
7432;24.636;142027
7433;24.640;145652
7434;24.643;153354
7435;24.646;134125
7436;24.650;140551
7437;24.653;131971
7438;24.656;138004
7439;24.660;153730
7440;24.663;140817
7441;24.667;134007
7442;24.670;136721
7443;24.673;146150
7444;24.676;135473
7445;24.680;129377
7446;24.683;129304
7447;24.686;130881
7448;24.690;127104
7449;24.693;138952
7450;24.696;132552
7451;24.700;134295
7452;24.703;130618
7453;24.706;136591
7454;24.710;145568
7455;24.713;138290
7456;24.716;137671
7457;24.719;129452
7458;24.723;136001
7459;24.726;126697
7460;24.729;132760
7461;24.733;126042
7462;24.736;128627
7463;24.739;142537
7464;24.743;146559
7465;24.746;132556
7466;24.749;134415
7467;24.753;137767
7468;24.756;126871
7469;24.759;129277
7470;24.762;127179
7471;24.766;139552
7472;24.769;129248
7473;24.772;123494
7474;24.776;141353
7475;24.779;140159
7476;24.782;133390
7477;24.786;121008
7478;24.789;126179
7479;24.792;131571
7480;24.795;132680
7481;24.799;133352
7482;24.802;136775
7483;24.805;129356
7484;24.809;127799
7485;24.812;127830
7486;24.815;133225
7487;24.819;135248
7488;24.822;139735
7489;24.825;128937
7490;24.829;128076
7491;24.832;138832
7492;24.835;129469
7493;24.838;126426
7494;24.842;123197
7495;24.845;135970
7496;24.848;122736
7497;24.852;129934
7498;24.855;132903
7499;24.858;122717
7500;24.862;148302
7501;24.865;133135
7502;24.868;123009
7503;24.872;127880
7504;24.875;142489
7505;24.878;126916
7506;24.881;135107
7507;24.885;128166
7508;24.888;130732
7509;24.891;137334
7510;24.895;132495
7511;24.898;124004
7512;24.901;135701
7513;24.905;135055
7514;24.908;124379
7515;24.911;117364
7516;24.915;137570
7517;24.918;116317
7518;24.921;138297
7519;24.925;135371
7520;24.928;134653
7521;24.931;127438
7522;24.935;132001
7523;24.938;116667
7524;24.941;125292
7525;24.945;122693
7526;24.948;136538
7527;24.951;143947
7528;24.954;125128
7529;24.958;127385
7530;24.961;133985
7531;24.964;145305
7532;24.968;129425
7533;24.971;129380
7534;24.974;137683
7535;24.978;123589
7536;24.981;130530
7537;24.984;119672
7538;24.988;138426
7539;24.991;132554
7540;24.994;139969
7541;24.997;127867
7542;25.001;130131
7543;25.004;136738
7544;25.007;132293
7545;25.011;134383
7546;25.014;120836
7547;25.017;138148
7548;25.021;128065
7549;25.024;140246
7550;25.027;135446
7551;25.030;135879
7552;25.034;125120
7553;25.037;125304
7554;25.040;123300
7555;25.044;139964
7556;25.047;136711
7557;25.050;140064
7558;25.054;128787
7559;25.057;138053
7560;25.060;128490
7561;25.064;120173
7562;25.067;149046
7563;25.070;132270
7564;25.073;125039
7565;25.077;130282
7566;25.080;140584
7567;25.083;132554
7568;25.087;129834
7569;25.090;123135
7570;25.093;131323
7571;25.097;136269
7572;25.100;141237
7573;25.103;129651
7574;25.107;135576
7575;25.110;133055
7576;25.113;137384
7577;25.116;127931
7578;25.120;126024
7579;25.123;139183
7580;25.126;127656
7581;25.130;136207
7582;25.133;123086
7583;25.136;132353
7584;25.140;136678
7585;25.143;136891
7586;25.146;136182
7587;25.149;124284
7588;25.153;127501
7589;25.156;133858
7590;25.159;124878
7591;25.163;134062
7592;25.166;127633
7593;25.170;128759
7594;25.173;130859
7595;25.176;138301
7596;25.180;133159
7597;25.183;129578
7598;25.186;131384
7599;25.189;117687
7600;25.193;118291
7601;25.196;136186
7602;25.199;132272
7603;25.203;121878
7604;25.206;127780
7605;25.209;124243
7606;25.213;129626
7607;25.216;124257
7608;25.219;133178
7609;25.223;138637
7610;25.226;130099
7611;25.229;134647
7612;25.232;137615
7613;25.236;128384
7614;25.239;125555
7615;25.242;134937
7616;25.246;130204
7617;25.249;131991
7618;25.252;141520
7619;25.256;138555
7620;25.259;133084
7621;25.262;123772
7622;25.265;127793
7623;25.269;129258
7624;25.272;126148
7625;25.275;124492
7626;25.279;138224
7627;25.282;127173
7628;25.285;129316
7629;25.289;125179
7630;25.292;131497
7631;25.295;137412
7632;25.299;132179
7633;25.302;142257
7634;25.305;139687
7635;25.308;136565
7636;25.312;129823
7637;25.315;131128
7638;25.318;124117
7639;25.322;150904
7640;25.325;121731
7641;25.328;123144
7642;25.332;124855
7643;25.335;129290
7644;25.338;129285
7645;25.342;133023
7646;25.345;129993
7647;25.348;139815
7648;25.351;127970
7649;25.355;137017
7650;25.358;127349
7651;25.361;127215
7652;25.365;126869
7653;25.368;136144
7654;25.371;130316
7655;25.375;124846
7656;25.378;134206
7657;25.381;134919
7658;25.384;133197
7659;25.388;137539
7660;25.391;129215
7661;25.394;138287
7662;25.398;134704
7663;25.401;125476
7664;25.404;130458
7665;25.408;130572
7666;25.411;132429
7667;25.415;139307
7668;25.418;139683
7669;25.421;133668
7670;25.424;130707
7671;25.428;117438
7672;25.431;134362
7673;25.434;141468
7674;25.438;120865
7675;25.441;122170
7676;25.444;123425
7677;25.448;133045
7678;25.451;134802
7679;25.454;124514
7680;25.458;119698
7681;25.461;141083
7682;25.464;126187
7683;25.467;130711
7684;25.471;127097
7685;25.474;126812
7686;25.477;122449
7687;25.481;127301
7688;25.484;120594
7689;25.487;132280
7690;25.491;128755
7691;25.494;141720
7692;25.497;127112
7693;25.501;124850
7694;25.504;136520
7695;25.507;126831
7696;25.510;127739
7697;25.514;135985
7698;25.517;137935
7699;25.520;144198
7700;25.524;129995
7701;25.527;131092
7702;25.530;122656
7703;25.534;132183
7704;25.537;125187
7705;25.540;137168
7706;25.543;133484
7707;25.547;134843
7708;25.550;135553
7709;25.553;140464
7710;25.557;133214
7711;25.560;119970
7712;25.563;129393
7713;25.567;130970
7714;25.570;125840
7715;25.573;134016
7716;25.577;138541
7717;25.580;133026
7718;25.583;123144
7719;25.586;116260
7720;25.590;137827
7721;25.593;131502
7722;25.596;129244
7723;25.600;131973
7724;25.603;139479
7725;25.606;126769
7726;25.610;133330
7727;25.613;137934
7728;25.616;138805
7729;25.619;130234
7730;25.623;143807
7731;25.626;129026
7732;25.629;125400
7733;25.633;128679
7734;25.636;133543
7735;25.639;134658
7736;25.643;138255
7737;25.646;137330
7738;25.649;125893
7739;25.653;141652
7740;25.656;127995
7741;25.659;131401
7742;25.663;130055
7743;25.666;130197
7744;25.669;136264
7745;25.673;131066
7746;25.676;129669
7747;25.679;125478
7748;25.683;142518
7749;25.686;138138
7750;25.689;129496
7751;25.693;123865
7752;25.696;119268
7753;25.699;137671
7754;25.702;138498
7755;25.706;119775
7756;25.709;141640
7757;25.712;137857
7758;25.716;123960
7759;25.719;134556
7760;25.722;122721
7761;25.726;129778
7762;25.729;133231
7763;25.732;132164
7764;25.736;125423
7765;25.739;127128
7766;25.742;123379
7767;25.745;125990
7768;25.749;130025
7769;25.752;129402
7770;25.755;133156
7771;25.759;133318
7772;25.762;129988
7773;25.765;128404
7774;25.769;131931
7775;25.772;141630
7776;25.775;141272
7777;25.778;132734
7778;25.782;129907
7779;25.785;138520
7780;25.788;138644
7781;25.792;128948
7782;25.795;130583
7783;25.798;123604
7784;25.802;126815
7785;25.805;137518
7786;25.808;138145
7787;25.812;119171
7788;25.815;137017
7789;25.818;126720
7790;25.821;122972
7791;25.825;128527
7792;25.828;133199
7793;25.831;133957
7794;25.835;132925
7795;25.838;131582
7796;25.841;135871
7797;25.845;135105
7798;25.848;131573
7799;25.851;137089
7800;25.854;131372
7801;25.858;132983
7802;25.861;124360
7803;25.864;129556
7804;25.868;128669
7805;25.871;126448
7806;25.874;134460
7807;25.878;124005
7808;25.881;123488
7809;25.884;139031
7810;25.888;117299
7811;25.891;128129
7812;25.894;136489
7813;25.897;127508
7814;25.901;138359
7815;25.904;123898
7816;25.907;131390
7817;25.911;126258
7818;25.914;137126
7819;25.918;116913
7820;25.921;131304
7821;25.924;128418
7822;25.928;125895
7823;25.931;137056
7824;25.934;130936
7825;25.937;137408
7826;25.941;138058
7827;25.944;125983
7828;25.947;127161
7829;25.951;124959
7830;25.954;128322
7831;25.957;129092
7832;25.961;134552
7833;25.964;126294
7834;25.967;135679
7835;25.971;126944
7836;25.974;135946
7837;25.977;129446
7838;25.980;130360
7839;25.984;123607
7840;25.987;133365
7841;25.990;126538
7842;25.994;129698
7843;25.997;137661
7844;26.000;127123
7845;26.004;130825
7846;26.007;133384
7847;26.010;135612
7848;26.013;133945
7849;26.017;123195
7850;26.020;130470
7851;26.023;125616
7852;26.027;125407
7853;26.030;133955
7854;26.033;122936
7855;26.037;128357
7856;26.040;129491
7857;26.043;120895
7858;26.047;142141
7859;26.050;133933
7860;26.053;126707
7861;26.057;128161
7862;26.060;132459
7863;26.063;135692
7864;26.066;125393
7865;26.070;133956
7866;26.073;129568
7867;26.076;121316
7868;26.080;143907
7869;26.083;123050
7870;26.086;142507
7871;26.090;134725
7872;26.093;117393
7873;26.096;122316
7874;26.099;117726
7875;26.103;136460
7876;26.106;148838
7877;26.109;123809
7878;26.113;130817
7879;26.116;133246
7880;26.119;124841
7881;26.123;125705
7882;26.126;119171
7883;26.129;141039
7884;26.133;127096
7885;26.136;122843
7886;26.139;130525
7887;26.142;130171
7888;26.146;127623
7889;26.149;118057
7890;26.152;128591
7891;26.156;122477
7892;26.159;121790
7893;26.163;135186
7894;26.166;121624
7895;26.169;127176
7896;26.173;134311
7897;26.176;129017
7898;26.179;132070
7899;26.182;125653
7900;26.186;128621
7901;26.189;123231
7902;26.192;128412
7903;26.196;128222
7904;26.199;127729
7905;26.202;121402
7906;26.206;128107
7907;26.209;144757
7908;26.212;137951
7909;26.216;134989
7910;26.219;127647
7911;26.222;136787
7912;26.225;138989
7913;26.229;140826
7914;26.232;132982
7915;26.235;123579
7916;26.239;123025
7917;26.242;117678
7918;26.245;123135
7919;26.249;129898
7920;26.252;139989
7921;26.255;142138
7922;26.258;130336
7923;26.262;138589
7924;26.265;124295
7925;26.268;131243
7926;26.272;137707
7927;26.275;134624
7928;26.278;122140
7929;26.282;123178
7930;26.285;129929
7931;26.288;131115
7932;26.292;126960
7933;26.295;134426
7934;26.298;118135
7935;26.301;132902
7936;26.305;141777
7937;26.308;130433
7938;26.311;128996
7939;26.315;126544
7940;26.318;118700
7941;26.321;135105
7942;26.325;129909
7943;26.328;139183
7944;26.331;132826
7945;26.334;125028
7946;26.338;111267
7947;26.341;132303
7948;26.344;130050
7949;26.348;114650
7950;26.351;131657
7951;26.354;133647
7952;26.358;133391
7953;26.361;127534
7954;26.364;129982
7955;26.368;129292
7956;26.371;130583
7957;26.374;126318
7958;26.377;136246
7959;26.381;126814
7960;26.384;129290
7961;26.387;129967
7962;26.391;136620
7963;26.394;125001
7964;26.397;135069
7965;26.401;125824
7966;26.404;121592
7967;26.407;140910
7968;26.411;132293
7969;26.414;137546
7970;26.417;118697
7971;26.421;134714
7972;26.424;136159
7973;26.427;142129
7974;26.431;139301
7975;26.434;119187
7976;26.437;135500
7977;26.441;144364
7978;26.444;138436
7979;26.447;131200
7980;26.451;124848
7981;26.454;139150
7982;26.457;128657
7983;26.460;142457
7984;26.464;127787
7985;26.467;122388
7986;26.470;135977
7987;26.474;132057
7988;26.477;123705
7989;26.480;138524
7990;26.484;122122
7991;26.487;125082
7992;26.490;132256
7993;26.493;126223
7994;26.497;141563
7995;26.500;132488
7996;26.503;134400
7997;26.507;140634
7998;26.510;134056
7999;26.513;126790
8000;26.517;123871
8001;26.520;129370
8002;26.523;125569
8003;26.527;133995
8004;26.530;129395
8005;26.533;123745
8006;26.536;126346
8007;26.540;118342
8008;26.543;119482
8009;26.546;135114
8010;26.550;133772
8011;26.553;129248
8012;26.556;130379
8013;26.560;134411
8014;26.563;131361
8015;26.566;135919
8016;26.570;124098
8017;26.573;133899
8018;26.576;127033
8019;26.579;128873
8020;26.583;126121
8021;26.586;127447
8022;26.589;126183
8023;26.593;123344
8024;26.596;121767
8025;26.599;148017
8026;26.603;126003
8027;26.606;129089
8028;26.609;131294
8029;26.612;129989
8030;26.616;127508
8031;26.619;133512
8032;26.622;140862
8033;26.626;136089
8034;26.629;128088
8035;26.632;126730
8036;26.636;121443
8037;26.639;130296
8038;26.642;115849
8039;26.646;131279
8040;26.649;130128
8041;26.652;126805
8042;26.655;136057
8043;26.659;140280
8044;26.662;126298
8045;26.666;120170
8046;26.669;138432
8047;26.672;133517
8048;26.676;131759
8049;26.679;133227
8050;26.682;127691
8051;26.686;125932
8052;26.689;132808
8053;26.692;135824
8054;26.695;137673
8055;26.699;130230
8056;26.702;123491
8057;26.705;130025
8058;26.709;120380
8059;26.712;132381
8060;26.715;146790
8061;26.719;130673
8062;26.722;131146
8063;26.725;123254
8064;26.728;136614
8065;26.732;124779
8066;26.735;129593
8067;26.738;148475
8068;26.742;129777
8069;26.745;137837
8070;26.748;129901
8071;26.752;123174
8072;26.755;135471
8073;26.758;125448
8074;26.762;126524
8075;26.765;133818
8076;26.768;122989
8077;26.771;128085
8078;26.775;143376
8079;26.778;115847
8080;26.781;125008
8081;26.785;124610
8082;26.788;134986
8083;26.791;123471
8084;26.795;134207
8085;26.798;137527
8086;26.801;123421
8087;26.805;134950
8088;26.808;126803
8089;26.811;124136
8090;26.814;130288
8091;26.818;135431
8092;26.821;133310
8093;26.824;132836
8094;26.828;132421
8095;26.831;127382
8096;26.834;144758
8097;26.838;139457
8098;26.841;141754
8099;26.844;140667
8100;26.847;128113
8101;26.851;124981
8102;26.854;118220
8103;26.857;127763
8104;26.861;113351
8105;26.864;123813
8106;26.867;116149
8107;26.871;137187
8108;26.874;134587
8109;26.877;132234
8110;26.881;122535
8111;26.884;131273
8112;26.887;136134
8113;26.890;126204
8114;26.894;122512
8115;26.897;127688
8116;26.900;140749
8117;26.904;132122
8118;26.907;125118
8119;26.910;124515
8120;26.914;129870
8121;26.917;126629
8122;26.921;126323
8123;26.924;133495
8124;26.927;119607
8125;26.930;137639
8126;26.934;128723
8127;26.937;123793
8128;26.940;131242
8129;26.944;122223
8130;26.947;137987
8131;26.950;143622
8132;26.954;131184
8133;26.957;128762
8134;26.960;132879
8135;26.963;131547
8136;26.967;138628
8137;26.970;125882
8138;26.973;127811
8139;26.977;134545
8140;26.980;139639
8141;26.983;132045
8142;26.987;122095
8143;26.990;138684
8144;26.993;124905
8145;26.997;120976
8146;27.000;133189
8147;27.003;125841
8148;27.006;134803
8149;27.010;128310
8150;27.013;124150
8151;27.016;124481
8152;27.020;143321
8153;27.023;126749
8154;27.026;131650
8155;27.030;125426
8156;27.033;126731
8157;27.036;129285
8158;27.040;121232
8159;27.043;128826
8160;27.046;118546
8161;27.049;136862
8162;27.053;141938
8163;27.056;120386
8164;27.059;129167
8165;27.063;139172
8166;27.066;128845
8167;27.069;134378
8168;27.073;130556
8169;27.076;124873
8170;27.079;130326
8171;27.082;126706
8172;27.086;129078
8173;27.089;120012
8174;27.092;127512
8175;27.096;125329
8176;27.099;122461
8177;27.102;135086
8178;27.106;140234
8179;27.109;122595
8180;27.112;135554
8181;27.116;129983
8182;27.119;124215
8183;27.122;132600
8184;27.125;116965
8185;27.129;128262
8186;27.132;125803
8187;27.135;123225
8188;27.139;131716
8189;27.142;129263
8190;27.145;124627
8191;27.149;125189
8192;27.152;128523
8193;27.155;120154
8194;27.158;136082
8195;27.162;128177
8196;27.165;132755
8197;27.169;125638
8198;27.172;132086
8199;27.175;125189
8200;27.179;123624
8201;27.182;134840
8202;27.185;124717
8203;27.189;129836
8204;27.192;126281
8205;27.195;127552
8206;27.198;126313
8207;27.202;129353
8208;27.205;128238
8209;27.208;127754
8210;27.212;124857
8211;27.215;128814
8212;27.218;134548
8213;27.222;129695
8214;27.225;126236
8215;27.228;123143
8216;27.232;140760
8217;27.235;131382
8218;27.238;127411
8219;27.241;133663
8220;27.245;122668
8221;27.248;126560
8222;27.251;130388
8223;27.255;131730
8224;27.258;127012
8225;27.261;129470
8226;27.265;129652
8227;27.268;127873
8228;27.271;129535
8229;27.275;148414
8230;27.278;134643
8231;27.281;122694
8232;27.284;131077
8233;27.288;126807
8234;27.291;128055
8235;27.294;133323
8236;27.298;125052
8237;27.301;128462
8238;27.304;124767
8239;27.308;128457
8240;27.311;130493
8241;27.314;129926
8242;27.317;119963
8243;27.321;125147
8244;27.324;135197
8245;27.327;135711
8246;27.331;137393
8247;27.334;139827
8248;27.337;150271
8249;27.341;125240
8250;27.344;124255
8251;27.347;126380
8252;27.351;123729
8253;27.354;125585
8254;27.357;132572
8255;27.360;124981
8256;27.364;128720
8257;27.367;145267
8258;27.370;126910
8259;27.374;130803
8260;27.377;120604
8261;27.380;134541
8262;27.384;126230
8263;27.387;131415
8264;27.390;135579
8265;27.394;127231
8266;27.397;128911
8267;27.400;123711
8268;27.403;126132
8269;27.407;129329
8270;27.410;133964
8271;27.414;129180
8272;27.417;132906
8273;27.420;133249
8274;27.424;118802
8275;27.427;129941
8276;27.430;128302
8277;27.434;114062
8278;27.437;127321
8279;27.440;129019
8280;27.443;133112
8281;27.447;140239
8282;27.450;129776
8283;27.453;136057
8284;27.457;128620
8285;27.460;129576
8286;27.463;132380
8287;27.467;135909
8288;27.470;125931
8289;27.473;120765
8290;27.476;127816
8291;27.480;123269
8292;27.483;132737
8293;27.486;119824
8294;27.490;118473
8295;27.493;126979
8296;27.496;120835
8297;27.500;123649
8298;27.503;137646
8299;27.506;118567
8300;27.510;127915
8301;27.513;131969
8302;27.516;124950
8303;27.519;138171
8304;27.523;126641
8305;27.526;132889
8306;27.529;126161
8307;27.533;130128
8308;27.536;118497
8309;27.539;134161
8310;27.543;130594
8311;27.546;130149
8312;27.549;134198
8313;27.552;123827
8314;27.556;125437
8315;27.559;124152
8316;27.562;125592
8317;27.566;138704
8318;27.569;135763
8319;27.572;135833
8320;27.576;126478
8321;27.579;125313
8322;27.582;136746
8323;27.586;119655
8324;27.589;125055
8325;27.592;130502
8326;27.595;139237
8327;27.599;127404
8328;27.602;132414
8329;27.605;125598
8330;27.609;132664
8331;27.612;135152
8332;27.615;130312
8333;27.619;128321
8334;27.622;137046
8335;27.625;126031
8336;27.629;133152
8337;27.632;135834
8338;27.635;126443
8339;27.638;125640
8340;27.642;133590
8341;27.645;127415
8342;27.648;129373
8343;27.652;132880
8344;27.655;122939
8345;27.658;143353
8346;27.662;124947
8347;27.665;127545
8348;27.669;125955
8349;27.672;121152
8350;27.675;123417
8351;27.678;121944
8352;27.682;132336
8353;27.685;123967
8354;27.688;127795
8355;27.692;128312
8356;27.695;133806
8357;27.698;119093
8358;27.702;144780
8359;27.705;130605
8360;27.708;120146
8361;27.711;125756
8362;27.715;119835
8363;27.718;124962
8364;27.721;133606
8365;27.725;128454
8366;27.728;143305
8367;27.731;126540
8368;27.735;134726
8369;27.738;132119
8370;27.741;135420
8371;27.745;126538
8372;27.748;132456
8373;27.751;139205
8374;27.754;125204
8375;27.758;139135
8376;27.761;131194
8377;27.764;128778
8378;27.768;126817
8379;27.771;136233
8380;27.774;127117
8381;27.778;130948
8382;27.781;134755
8383;27.784;129099
8384;27.787;135521
8385;27.791;128673
8386;27.794;137364
8387;27.797;127369
8388;27.801;135447
8389;27.804;128117
8390;27.807;123352
8391;27.811;127563
8392;27.814;138346
8393;27.817;129528
8394;27.821;132335
8395;27.824;141472
8396;27.827;130766
8397;27.830;137622
8398;27.834;128106
8399;27.837;131814
8400;27.840;126572
8401;27.844;124851
8402;27.847;129758
8403;27.850;119264
8404;27.854;127686
8405;27.857;122638
8406;27.860;131808
8407;27.864;131856
8408;27.867;128269
8409;27.870;126433
8410;27.873;129813
8411;27.877;123080
8412;27.880;124283
8413;27.883;132290
8414;27.887;119200
8415;27.890;132125
8416;27.893;122477
8417;27.897;116941
8418;27.900;107209
8419;27.903;118270
8420;27.906;126094
8421;27.910;128409
8422;27.913;125804
8423;27.917;122913
8424;27.920;124202
8425;27.923;125515
8426;27.927;130950
8427;27.930;125849
8428;27.933;126162
8429;27.937;127742
8430;27.940;139976
8431;27.943;124293
8432;27.946;122038
8433;27.950;129816
8434;27.953;124769
8435;27.956;119275
8436;27.960;117802
8437;27.963;128136
8438;27.966;136241
8439;27.970;133236
8440;27.973;131534
8441;27.976;134909
8442;27.980;143652
8443;27.983;124462
8444;27.986;125743
8445;27.989;124122
8446;27.993;140738
8447;27.996;120155
8448;27.999;129561
8449;28.003;138869
8450;28.006;112774
8451;28.009;131344
8452;28.013;136772
8453;28.016;133714
8454;28.019;128254
8455;28.023;123083
8456;28.026;129286
8457;28.029;133167
8458;28.032;123283
8459;28.036;132884
8460;28.039;132189
8461;28.042;129774
8462;28.046;140093
8463;28.049;135591
8464;28.052;126513
8465;28.056;118109
8466;28.059;134137
8467;28.062;123928
8468;28.065;126007
8469;28.069;135442
8470;28.072;127632
8471;28.075;123017
8472;28.079;133907
8473;28.082;131572
8474;28.085;123752
8475;28.089;136752
8476;28.092;116761
8477;28.095;124578
8478;28.099;130030
8479;28.102;128121
8480;28.105;130418
8481;28.108;124521
8482;28.112;124654
8483;28.115;125999
8484;28.118;132607
8485;28.122;129383
8486;28.125;124737
8487;28.128;130506
8488;28.132;128502
8489;28.135;136307
8490;28.138;119930
8491;28.141;123777
8492;28.145;124378
8493;28.148;122924
8494;28.151;119096
8495;28.155;125887
8496;28.158;131144
8497;28.162;135228
8498;28.165;127621
8499;28.168;127322
8500;28.172;132946
8501;28.175;123491
8502;28.178;126663
8503;28.181;136062
8504;28.185;126002
8505;28.188;129594
8506;28.191;122283
8507;28.195;139980
8508;28.198;135596
8509;28.201;127635
8510;28.205;129672
8511;28.208;121992
8512;28.211;120496
8513;28.215;136913
8514;28.218;127424
8515;28.221;118129
8516;28.224;123930
8517;28.228;128500
8518;28.231;128342
8519;28.234;134707
8520;28.238;123997
8521;28.241;135472
8522;28.244;137575
8523;28.248;123796
8524;28.251;123137
8525;28.254;124140
8526;28.258;126645
8527;28.261;119155
8528;28.264;128830
8529;28.267;119822
8530;28.271;126088
8531;28.274;129135
8532;28.277;121426
8533;28.281;130575
8534;28.284;130528
8535;28.287;143348
8536;28.291;133226
8537;28.294;137605
8538;28.297;136071
8539;28.300;123697
8540;28.304;133808
8541;28.307;131241
8542;28.310;130413
8543;28.314;126316
8544;28.317;132127
8545;28.320;122128
8546;28.324;131625
8547;28.327;132253
8548;28.330;141213
8549;28.334;137325
8550;28.337;123536
8551;28.340;128083
8552;28.343;145628
8553;28.347;131158
8554;28.350;133936
8555;28.353;128178
8556;28.357;137109
8557;28.360;141371
8558;28.363;131015
8559;28.367;126671
8560;28.370;140066
8561;28.373;122786
8562;28.376;126808
8563;28.380;124549
8564;28.383;131018
8565;28.386;125281
8566;28.390;137522
8567;28.393;125056
8568;28.396;131478
8569;28.400;122069
8570;28.403;127297
8571;28.406;122931
8572;28.410;137453
8573;28.413;148285
8574;28.416;122452
8575;28.420;132879
8576;28.423;124276
8577;28.426;113385
8578;28.430;135305
8579;28.433;134936
8580;28.436;130588
8581;28.440;132242
8582;28.443;124160
8583;28.446;138757
8584;28.450;130691
8585;28.453;136344
8586;28.456;121371
8587;28.459;121954
8588;28.463;123354
8589;28.466;126850
8590;28.469;119316
8591;28.473;123778
8592;28.476;139867
8593;28.479;131074
8594;28.483;134255
8595;28.486;128389
8596;28.489;130321
8597;28.493;143506
8598;28.496;132887
8599;28.499;123225
8600;28.502;137447
8601;28.506;132255
8602;28.509;139465
8603;28.512;131052
8604;28.516;137828
8605;28.519;136410
8606;28.522;127916
8607;28.526;126041
8608;28.529;124321
8609;28.532;125445
8610;28.535;129064
8611;28.539;126444
8612;28.542;129997
8613;28.545;115999
8614;28.549;118666
8615;28.552;125650
8616;28.555;137245
8617;28.559;130849
8618;28.562;128414
8619;28.565;134073
8620;28.569;142320
8621;28.572;125225
8622;28.575;131596
8623;28.578;121887
8624;28.582;129459
8625;28.585;123301
8626;28.588;123703
8627;28.592;123168
8628;28.595;129923
8629;28.598;133665
8630;28.602;127958
8631;28.605;119422
8632;28.608;134642
8633;28.612;128840
8634;28.615;129057
8635;28.618;127982
8636;28.621;126551
8637;28.625;137239
8638;28.628;131463
8639;28.631;125188
8640;28.635;131813
8641;28.638;143080
8642;28.641;131786
8643;28.645;129643
8644;28.648;121031
8645;28.651;121534
8646;28.654;115871
8647;28.658;142581
8648;28.661;132425
8649;28.665;125895
8650;28.668;130935
8651;28.671;133163
8652;28.675;132109
8653;28.678;121826
8654;28.681;128268
8655;28.685;125842
8656;28.688;130381
8657;28.691;138623
8658;28.694;121258
8659;28.698;123823
8660;28.701;125182
8661;28.704;128682
8662;28.708;125466
8663;28.711;122127
8664;28.714;125175
8665;28.718;127647
8666;28.721;129800
8667;28.724;123851
8668;28.728;116186
8669;28.731;118119
8670;28.734;126966
8671;28.737;126664
8672;28.741;122109
8673;28.744;122589
8674;28.747;130358
8675;28.751;130391
8676;28.754;137535
8677;28.757;121520
8678;28.761;133807
8679;28.764;131992
8680;28.767;124086
8681;28.770;132404
8682;28.774;125487
8683;28.777;128224
8684;28.780;121597
8685;28.784;130835
8686;28.787;115760
8687;28.790;119396
8688;28.794;124664
8689;28.797;120181
8690;28.800;129145
8691;28.804;121180
8692;28.807;118817
8693;28.810;131473
8694;28.814;126772
8695;28.817;125781
8696;28.820;128466
8697;28.823;127010
8698;28.827;127370
8699;28.830;125858
8700;28.833;121532
8701;28.837;129612
8702;28.840;122712
8703;28.843;126027
8704;28.847;120942
8705;28.850;142097
8706;28.853;128774
8707;28.856;133118
8708;28.860;123541
8709;28.863;125677
8710;28.866;137648
8711;28.870;126543
8712;28.873;124072
8713;28.876;128270
8714;28.880;126436
8715;28.883;138338
8716;28.886;137683
8717;28.890;117458
8718;28.893;130497
8719;28.896;132938
8720;28.899;123079
8721;28.903;125092
8722;28.906;137184
8723;28.909;125465
8724;28.913;142010
8725;28.916;129376
8726;28.920;117071
8727;28.923;129463
8728;28.926;141256
8729;28.930;123972
8730;28.933;121822
8731;28.936;128229
8732;28.939;121726
8733;28.943;125072
8734;28.946;121574
8735;28.949;132426
8736;28.953;127816
8737;28.956;141629
8738;28.959;133941
8739;28.963;126133
8740;28.966;121028
8741;28.969;122536
8742;28.973;120696
8743;28.976;128396
8744;28.979;123531
8745;28.982;133355
8746;28.986;139040
8747;28.989;123276
8748;28.992;124614
8749;28.996;134518
8750;28.999;128872
8751;29.002;117479
8752;29.006;126663
8753;29.009;133327
8754;29.012;134710
8755;29.015;124274
8756;29.019;128473
8757;29.022;119480
8758;29.025;126266
8759;29.029;125327
8760;29.032;133468
8761;29.035;128697
8762;29.039;129926
8763;29.042;126805
8764;29.045;122617
8765;29.049;114573
8766;29.052;113453
8767;29.055;121629
8768;29.058;133622
8769;29.062;126502
8770;29.065;127347
8771;29.068;132730
8772;29.072;125717
8773;29.075;133403
8774;29.078;138719
8775;29.082;126610
8776;29.085;119880
8777;29.088;129077
8778;29.092;142419
8779;29.095;126801
8780;29.098;124329
8781;29.101;128257
8782;29.105;129693
8783;29.108;122518
8784;29.111;121347
8785;29.115;124513
8786;29.118;132322
8787;29.121;125663
8788;29.125;128871
8789;29.128;123944
8790;29.131;124708
8791;29.134;135300
8792;29.138;112613
8793;29.141;125133
8794;29.144;142342
8795;29.148;128235
8796;29.151;119495
8797;29.154;140244
8798;29.158;118526
8799;29.161;123115
8800;29.165;129853
8801;29.168;114737
8802;29.171;129133
8803;29.174;127904
8804;29.178;137866
8805;29.181;136705
8806;29.184;131335
8807;29.188;137802
8808;29.191;137338
8809;29.194;132626
8810;29.198;145584
8811;29.201;130980
8812;29.204;128447
8813;29.208;125039
8814;29.211;124230
8815;29.214;122405
8816;29.217;127979
8817;29.221;134290
8818;29.224;128310
8819;29.227;127044
8820;29.231;123158
8821;29.234;138781
8822;29.237;131491
8823;29.241;132438
8824;29.244;126326
8825;29.247;133380
8826;29.250;139018
8827;29.254;123853
8828;29.257;130607
8829;29.260;134346
8830;29.264;117140
8831;29.267;133937
8832;29.270;126420
8833;29.274;126598
8834;29.277;130652
8835;29.280;125693
8836;29.284;132308
8837;29.287;129262
8838;29.290;127030
8839;29.293;126520
8840;29.297;117183
8841;29.300;128299
8842;29.303;125155
8843;29.307;123866
8844;29.310;140233
8845;29.313;126242
8846;29.317;125125
8847;29.320;132495
8848;29.323;127703
8849;29.327;135652
8850;29.330;128685
8851;29.333;119029
8852;29.336;114289
8853;29.340;136351
8854;29.343;131549
8855;29.346;125937
8856;29.350;135526
8857;29.353;116737
8858;29.356;123517
8859;29.360;130073
8860;29.363;127027
8861;29.366;125713
8862;29.369;120256
8863;29.373;131480
8864;29.376;130580
8865;29.379;127563
8866;29.383;120878
8867;29.386;116892
8868;29.389;128253
8869;29.393;122901
8870;29.396;119979
8871;29.399;129777
8872;29.403;118084
8873;29.406;125745
8874;29.409;119530
8875;29.413;129276
8876;29.416;112951
8877;29.419;128194
8878;29.423;132672
8879;29.426;123754
8880;29.429;132003
8881;29.433;132200
8882;29.436;129841
8883;29.439;123631
8884;29.443;130865
8885;29.446;123402
8886;29.449;136168
8887;29.452;123948
8888;29.456;127357
8889;29.459;131514
8890;29.462;131729
8891;29.466;126738
8892;29.469;132616
8893;29.472;122115
8894;29.476;119750
8895;29.479;131435
8896;29.482;126704
8897;29.485;140797
8898;29.489;118150
8899;29.492;114165
8900;29.495;124323
8901;29.499;125537
8902;29.502;128948
8903;29.505;131809
8904;29.509;118208
8905;29.512;121656
8906;29.515;137549
8907;29.519;128774
8908;29.522;149884
8909;29.525;138668
8910;29.528;124137
8911;29.532;134125
8912;29.535;131450
8913;29.538;126609
8914;29.542;120763
8915;29.545;125527
8916;29.548;134348
8917;29.552;121803
8918;29.555;132596
8919;29.558;128177
8920;29.562;124979
8921;29.565;115333
8922;29.568;132061
8923;29.571;126523
8924;29.575;136317
8925;29.578;121614
8926;29.581;131021
8927;29.585;120078
8928;29.588;129636
8929;29.591;131861
8930;29.595;124776
8931;29.598;126802
8932;29.601;120524
8933;29.604;132578
8934;29.608;139736
8935;29.611;116009
8936;29.614;126225
8937;29.618;128271
8938;29.621;127857
8939;29.624;123422
8940;29.628;128525
8941;29.631;123540
8942;29.634;133089
8943;29.638;131406
8944;29.641;137470
8945;29.644;130266
8946;29.647;126813
8947;29.651;116433
8948;29.654;128825
8949;29.657;127769
8950;29.661;131155
8951;29.664;121940
8952;29.668;129143
8953;29.671;131121
8954;29.674;126564
8955;29.678;127622
8956;29.681;127202
8957;29.684;128799
8958;29.687;134054
8959;29.691;134209
8960;29.694;131536
8961;29.697;129576
8962;29.701;126080
8963;29.704;132643
8964;29.707;128345
8965;29.711;124248
8966;29.714;134126
8967;29.717;117907
8968;29.720;121519
8969;29.724;125210
8970;29.727;128757
8971;29.730;127492
8972;29.734;118107
8973;29.737;120725
8974;29.740;142916
8975;29.744;126051
8976;29.747;131792
8977;29.750;124794
8978;29.754;126593
8979;29.757;127366
8980;29.760;136482
8981;29.763;124731
8982;29.767;124880
8983;29.770;132660
8984;29.773;119383
8985;29.777;122667
8986;29.780;120728
8987;29.783;115548
8988;29.787;119435
8989;29.790;124321
8990;29.793;138450
8991;29.797;137310
8992;29.800;140197
8993;29.803;120172
8994;29.806;120863
8995;29.810;116949
8996;29.813;140519
8997;29.816;126498
8998;29.820;119454
8999;29.823;124486
9000;29.826;114307
9001;29.830;128750
9002;29.833;123505
9003;29.836;132612
9004;29.839;124769
9005;29.843;120300
9006;29.846;122210
9007;29.849;138029
9008;29.853;127812
9009;29.856;132398
9010;29.859;129688
9011;29.863;118059
9012;29.866;123222
9013;29.869;120553
9014;29.873;130584
9015;29.876;127930
9016;29.879;124990
9017;29.882;123301
9018;29.886;128525
9019;29.889;120411
9020;29.892;128595
9021;29.896;122715
9022;29.899;125107
9023;29.902;127584
9024;29.906;121364
9025;29.909;127996
9026;29.913;129823
9027;29.916;123943
9028;29.919;126077
9029;29.922;127201
9030;29.926;121752
9031;29.929;134207
9032;29.932;125326
9033;29.936;111968
9034;29.939;115831
9035;29.942;128368
9036;29.946;122291
9037;29.949;119179
9038;29.952;113432
9039;29.956;125843
9040;29.959;120193
9041;29.962;126493
9042;29.965;127485
9043;29.969;129531
9044;29.972;126252
9045;29.975;118593
9046;29.979;130085
9047;29.982;133851
9048;29.985;117040
9049;29.989;125906
9050;29.992;132979
9051;29.995;139386
9052;29.998;117850
9053;30.002;133710
9054;30.005;128497
9055;30.008;138359
9056;30.012;136552
9057;30.015;125989
9058;30.018;123725
9059;30.022;118884
9060;30.025;132277
9061;30.028;125632
9062;30.032;122218
9063;30.035;138207
9064;30.038;120941
9065;30.041;122317
9066;30.045;120817
9067;30.048;123594
9068;30.051;128772
9069;30.055;119366
9070;30.058;127659
9071;30.061;126901
9072;30.065;113296
9073;30.068;127954
9074;30.071;121731
9075;30.074;129084
9076;30.078;124731
9077;30.081;125720
9078;30.084;121904
9079;30.088;125521
9080;30.091;130040
9081;30.094;123481
9082;30.098;128012
9083;30.101;122804
9084;30.104;124177
9085;30.108;127812
9086;30.111;124609
9087;30.114;117901
9088;30.117;132879
9089;30.121;127695
9090;30.124;123390
9091;30.127;120332
9092;30.131;122702
9093;30.134;117304
9094;30.137;125477
9095;30.141;120861
9096;30.144;132719
9097;30.147;127270
9098;30.151;121263
9099;30.154;122653
9100;30.157;124790
9101;30.160;125601
9102;30.164;132312
9103;30.167;127125
9104;30.171;132404
9105;30.174;117886
9106;30.177;121574
9107;30.181;133098
9108;30.184;133649
9109;30.187;131029
9110;30.191;122841
9111;30.194;123487
9112;30.197;128555
9113;30.200;133681
9114;30.204;122436
9115;30.207;133369
9116;30.210;124284
9117;30.214;127827
9118;30.217;122572
9119;30.220;132630
9120;30.224;125721
9121;30.227;131967
9122;30.230;134352
9123;30.233;128474
9124;30.237;126900
9125;30.240;125548
9126;30.243;122016
9127;30.247;120332
9128;30.250;136098
9129;30.253;128945
9130;30.257;121850
9131;30.260;120868
9132;30.263;124141
9133;30.267;123547
9134;30.270;116747
9135;30.273;130518
9136;30.276;130467
9137;30.280;120485
9138;30.283;139456
9139;30.286;124450
9140;30.290;129267
9141;30.293;125390
9142;30.296;126716
9143;30.300;144242
9144;30.303;128260
9145;30.306;130257
9146;30.309;134496
9147;30.313;135299
9148;30.316;139767
9149;30.319;125358
9150;30.323;121578
9151;30.326;123686
9152;30.329;117144
9153;30.333;120567
9154;30.336;129641
9155;30.339;118186
9156;30.343;115744
9157;30.346;121951
9158;30.349;122239
9159;30.352;127392
9160;30.356;129145
9161;30.359;129553
9162;30.362;122490
9163;30.366;122147
9164;30.369;134542
9165;30.372;118740
9166;30.376;130397
9167;30.379;129180
9168;30.382;130217
9169;30.386;120551
9170;30.389;125672
9171;30.392;125231
9172;30.395;122989
9173;30.399;124133
9174;30.402;130792
9175;30.405;125491
9176;30.409;128418
9177;30.412;120675
9178;30.416;135106
9179;30.419;118515
9180;30.422;124498
9181;30.426;118617
9182;30.429;133666
9183;30.432;124586
9184;30.435;114807
9185;30.439;127610
9186;30.442;125442
9187;30.445;122924
9188;30.449;122383
9189;30.452;132492
9190;30.455;133988
9191;30.459;130998
9192;30.462;135743
9193;30.465;121244
9194;30.468;141257
9195;30.472;118382
9196;30.475;127823
9197;30.478;127159
9198;30.482;125232
9199;30.485;116487
9200;30.488;133614
9201;30.492;145037
9202;30.495;141136
9203;30.498;132277
9204;30.502;126537
9205;30.505;127002
9206;30.508;124654
9207;30.511;124628
9208;30.515;122089
9209;30.518;129449
9210;30.521;119314
9211;30.525;132785
9212;30.528;132927
9213;30.531;119918
9214;30.535;122165
9215;30.538;120932
9216;30.541;113058
9217;30.545;129454
9218;30.548;122588
9219;30.551;130804
9220;30.554;137402
9221;30.558;126160
9222;30.561;127174
9223;30.564;125116
9224;30.568;121386
9225;30.571;115440
9226;30.574;122897
9227;30.578;129788
9228;30.581;124961
9229;30.584;140077
9230;30.587;131508
9231;30.591;124851
9232;30.594;120047
9233;30.597;119933
9234;30.601;138016
9235;30.604;128230
9236;30.607;125076
9237;30.611;130199
9238;30.614;122959
9239;30.617;128280
9240;30.621;130786
9241;30.624;126683
9242;30.627;129753
9243;30.630;126975
9244;30.634;127441
9245;30.637;126828
9246;30.640;124931
9247;30.644;123671
9248;30.647;128496
9249;30.650;124862
9250;30.654;128263
9251;30.657;129081
9252;30.661;133254
9253;30.664;132678
9254;30.667;120987
9255;30.670;125783
9256;30.674;143463
9257;30.677;128658
9258;30.680;124163
9259;30.684;118905
9260;30.687;131614
9261;30.690;131525
9262;30.694;123057
9263;30.697;120525
9264;30.700;128441
9265;30.703;124531
9266;30.707;124431
9267;30.710;121511
9268;30.713;131445
9269;30.717;131600
9270;30.720;125944
9271;30.723;116609
9272;30.727;125877
9273;30.730;135139
9274;30.733;124912
9275;30.737;119139
9276;30.740;125446
9277;30.743;127756
9278;30.746;130818
9279;30.750;125397
9280;30.753;125169
9281;30.756;111689
9282;30.760;120162
9283;30.763;140862
9284;30.766;130317
9285;30.770;126568
9286;30.773;128883
9287;30.776;124072
9288;30.780;126518
9289;30.783;119545
9290;30.786;120977
9291;30.789;129335
9292;30.793;132216
9293;30.796;126036
9294;30.799;126412
9295;30.803;120257
9296;30.806;116906
9297;30.809;130456
9298;30.813;137654
9299;30.816;125446
9300;30.819;125264
9301;30.822;125149
9302;30.826;130356
9303;30.829;130997
9304;30.832;126598
9305;30.836;119703
9306;30.839;118216
9307;30.842;137982
9308;30.846;126152
9309;30.849;126860
9310;30.852;117872
9311;30.856;116604
9312;30.859;125591
9313;30.862;125146
9314;30.865;129070
9315;30.869;128099
9316;30.872;121793
9317;30.875;139732
9318;30.879;131011
9319;30.882;135052
9320;30.885;128173
9321;30.889;122440
9322;30.892;129134
9323;30.895;117281
9324;30.898;121151
9325;30.902;121378
9326;30.905;125415
9327;30.908;130371
9328;30.912;118157
9329;30.915;133648
9330;30.919;126710
9331;30.922;129372
9332;30.925;130766
9333;30.929;116371
9334;30.932;123100
9335;30.935;132072
9336;30.938;120602
9337;30.942;130625
9338;30.945;136468
9339;30.948;132461
9340;30.952;120809
9341;30.955;131128
9342;30.958;132842
9343;30.962;130523
9344;30.965;135047
9345;30.968;131340
9346;30.972;131358
9347;30.975;130082
9348;30.978;116501
9349;30.981;120507
9350;30.985;121543
9351;30.988;131241
9352;30.991;131732
9353;30.995;129150
9354;30.998;121729
9355;31.001;134614
9356;31.005;119008
9357;31.008;128584
9358;31.011;134811
9359;31.015;129679
9360;31.018;121105
9361;31.021;133320
9362;31.024;131055
9363;31.028;129026
9364;31.031;130649
9365;31.034;130995
9366;31.038;123554
9367;31.041;128835
9368;31.044;126111
9369;31.048;125919
9370;31.051;125161
9371;31.054;128236
9372;31.057;117109
9373;31.061;120254
9374;31.064;122571
9375;31.067;133975
9376;31.071;132261
9377;31.074;132266
9378;31.077;132453
9379;31.081;125135
9380;31.084;133318
9381;31.087;123401
9382;31.091;122719
9383;31.094;116712
9384;31.097;139421
9385;31.100;128839
9386;31.104;125407
9387;31.107;121324
9388;31.110;124730
9389;31.114;119984
9390;31.117;127052
9391;31.120;115708
9392;31.124;119469
9393;31.127;131516
9394;31.130;126442
9395;31.134;124239
9396;31.137;125971
9397;31.140;126926
9398;31.143;140402
9399;31.147;113024
9400;31.150;137919
9401;31.153;135301
9402;31.157;121373
9403;31.160;115107
9404;31.164;132219
9405;31.167;130549
9406;31.170;133956
9407;31.173;139569
9408;31.177;120808
9409;31.180;123334
9410;31.183;123445
9411;31.187;126199
9412;31.190;131940
9413;31.193;118092
9414;31.197;123045
9415;31.200;134392
9416;31.203;126326
9417;31.207;122002
9418;31.210;127041
9419;31.213;139219
9420;31.216;125871
9421;31.220;125331
9422;31.223;130486
9423;31.226;138387
9424;31.230;117593
9425;31.233;134886
9426;31.236;122487
9427;31.240;129234
9428;31.243;127737
9429;31.246;118779
9430;31.250;128396
9431;31.253;124679
9432;31.256;131073
9433;31.259;124843
9434;31.263;126282
9435;31.266;131119
9436;31.269;113857
9437;31.273;133041
9438;31.276;124133
9439;31.279;126922
9440;31.283;124346
9441;31.286;127293
9442;31.289;125707
9443;31.292;143116
9444;31.296;150374
9445;31.299;126533
9446;31.302;123782
9447;31.306;139999
9448;31.309;129615
9449;31.312;113024
9450;31.316;120222
9451;31.319;134276
9452;31.322;126790
9453;31.326;126452
9454;31.329;121237
9455;31.332;128284
9456;31.335;136210
9457;31.339;132572
9458;31.342;128438
9459;31.345;121523
9460;31.349;120040
9461;31.352;118114
9462;31.355;136248
9463;31.359;126099
9464;31.362;134104
9465;31.365;121510
9466;31.369;118629
9467;31.372;128430
9468;31.375;120621
9469;31.378;123853
9470;31.382;127262
9471;31.385;120708
9472;31.388;121950
9473;31.392;130133
9474;31.395;133341
9475;31.398;127854
9476;31.402;128665
9477;31.405;147143
9478;31.408;128292
9479;31.412;135460
9480;31.415;134238
9481;31.418;131122
9482;31.422;131745
9483;31.425;125504
9484;31.428;132779
9485;31.432;131300
9486;31.435;108136
9487;31.438;122490
9488;31.442;135616
9489;31.445;124728
9490;31.448;121097
9491;31.451;122709
9492;31.455;126143
9493;31.458;130682
9494;31.461;130182
9495;31.465;125740
9496;31.468;133945
9497;31.471;124422
9498;31.475;136231
9499;31.478;124434
9500;31.481;127942
9501;31.485;132365
9502;31.488;137880
9503;31.491;122235
9504;31.494;127177
9505;31.498;127082
9506;31.501;110483
9507;31.504;128897
9508;31.508;125111
9509;31.511;113296
9510;31.514;111610
9511;31.518;122903
9512;31.521;138388
9513;31.524;141311
9514;31.527;126134
9515;31.531;131087
9516;31.534;127026
9517;31.537;123613
9518;31.541;128284
9519;31.544;126516
9520;31.547;130187
9521;31.551;126833
9522;31.554;128397
9523;31.557;132274
9524;31.561;128906
9525;31.564;128986
9526;31.567;128130
9527;31.571;119627
9528;31.574;125082
9529;31.577;126837
9530;31.580;138043
9531;31.584;129494
9532;31.587;125106
9533;31.590;122019
9534;31.594;137220
9535;31.597;126388
9536;31.600;121610
9537;31.604;123189
9538;31.607;123714
9539;31.610;127017
9540;31.613;122554
9541;31.617;122146
9542;31.620;122865
9543;31.623;120421
9544;31.627;125902
9545;31.630;128002
9546;31.633;127317
9547;31.637;115876
9548;31.640;127368
9549;31.643;119806
9550;31.647;131600
9551;31.650;131946
9552;31.653;127420
9553;31.656;128115
9554;31.660;118180
9555;31.663;127578
9556;31.667;128665
9557;31.670;130178
9558;31.673;115150
9559;31.677;113768
9560;31.680;116961
9561;31.683;126686
9562;31.687;136909
9563;31.690;121807
9564;31.693;124959
9565;31.696;130636
9566;31.700;137278
9567;31.703;122514
9568;31.706;128643
9569;31.710;126973
9570;31.713;133165
9571;31.716;127808
9572;31.720;134059
9573;31.723;121953
9574;31.726;128916
9575;31.730;124064
9576;31.733;118526
9577;31.736;123996
9578;31.739;131294
9579;31.743;132362
9580;31.746;128676
9581;31.749;135581
9582;31.753;125820
9583;31.756;127060
9584;31.759;122541
9585;31.763;127121
9586;31.766;129556
9587;31.769;119731
9588;31.772;129878
9589;31.776;114201
9590;31.779;128486
9591;31.782;136831
9592;31.786;123172
9593;31.789;122894
9594;31.792;133869
9595;31.796;134540
9596;31.799;133213
9597;31.802;126662
9598;31.806;127189
9599;31.809;126485
9600;31.812;116746
9601;31.815;124976
9602;31.819;138422
9603;31.822;122651
9604;31.825;130134
9605;31.829;126342
9606;31.832;117027
9607;31.835;122713
9608;31.839;117005
9609;31.842;123961
9610;31.845;118659
9611;31.849;124744
9612;31.852;125820
9613;31.855;136815
9614;31.858;123623
9615;31.862;120640
9616;31.865;121895
9617;31.868;120523
9618;31.872;134582
9619;31.875;124543
9620;31.878;118371
9621;31.882;119108
9622;31.885;119044
9623;31.888;126440
9624;31.891;138651
9625;31.895;118389
9626;31.898;123850
9627;31.901;131194
9628;31.905;128613
9629;31.908;123808
9630;31.912;137775
9631;31.915;124743
9632;31.918;127529
9633;31.922;127956
9634;31.925;122871
9635;31.928;122987
9636;31.931;115012
9637;31.935;134487
9638;31.938;120759
9639;31.941;123463
9640;31.945;122634
9641;31.948;128608
9642;31.951;129075
9643;31.955;120121
9644;31.958;118513
9645;31.961;125431
9646;31.965;125901
9647;31.968;137045
9648;31.971;122181
9649;31.974;120754
9650;31.978;129774
9651;31.981;124680
9652;31.984;127319
9653;31.988;121614
9654;31.991;127712
9655;31.994;109250
9656;31.998;130117
9657;32.001;121476
9658;32.004;120668
9659;32.007;119900
9660;32.011;132236
9661;32.014;124235
9662;32.017;126004
9663;32.021;123022
9664;32.024;125911
9665;32.027;129517
9666;32.031;124244
9667;32.034;114653
9668;32.037;117561
9669;32.041;122271
9670;32.044;127272
9671;32.047;130476
9672;32.050;124184
9673;32.054;110382
9674;32.057;116141
9675;32.060;120864
9676;32.064;125100
9677;32.067;124512
9678;32.070;127215
9679;32.074;128232
9680;32.077;132468
9681;32.080;125394
9682;32.084;125159
9683;32.087;124143
9684;32.090;123862
9685;32.093;126789
9686;32.097;136206
9687;32.100;136394
9688;32.103;127966
9689;32.107;121600
9690;32.110;120134
9691;32.113;126301
9692;32.117;130997
9693;32.120;128569
9694;32.123;118335
9695;32.126;128578
9696;32.130;122906
9697;32.133;126755
9698;32.136;133657
9699;32.140;126868
9700;32.143;132205
9701;32.146;125004
9702;32.150;129430
9703;32.153;121317
9704;32.156;108451
9705;32.160;124722
9706;32.163;128141
9707;32.167;131190
9708;32.170;120042
9709;32.173;119349
9710;32.177;133058
9711;32.180;119719
9712;32.183;129737
9713;32.186;118178
9714;32.190;125205
9715;32.193;122558
9716;32.196;129647
9717;32.200;126733
9718;32.203;111201
9719;32.206;115280
9720;32.210;131074
9721;32.213;127341
9722;32.216;124711
9723;32.220;131499
9724;32.223;129140
9725;32.226;124246
9726;32.229;120665
9727;32.233;139059
9728;32.236;120394
9729;32.239;126578
9730;32.243;116330
9731;32.246;126601
9732;32.249;116030
9733;32.253;119811
9734;32.256;122146
9735;32.259;125096
9736;32.262;126318
9737;32.266;129244
9738;32.269;118812
9739;32.272;128277
9740;32.276;132794
9741;32.279;118746
9742;32.282;123404
9743;32.286;123907
9744;32.289;127146
9745;32.292;133371
9746;32.296;125611
9747;32.299;126676
9748;32.302;120736
9749;32.305;120798
9750;32.309;117918
9751;32.312;125624
9752;32.315;125901
9753;32.319;115778
9754;32.322;130819
9755;32.325;122050
9756;32.329;115509
9757;32.332;120490
9758;32.335;121695
9759;32.339;130337
9760;32.342;123951
9761;32.345;121207
9762;32.348;130622
9763;32.352;129594
9764;32.355;123321
9765;32.358;132828
9766;32.362;134211
9767;32.365;127725
9768;32.368;122623
9769;32.372;130608
9770;32.375;122307
9771;32.378;123173
9772;32.381;123844
9773;32.385;114060
9774;32.388;128559
9775;32.391;126772
9776;32.395;116063
9777;32.398;124440
9778;32.401;121894
9779;32.405;136862
9780;32.408;118089
9781;32.412;123995
9782;32.415;132767
9783;32.418;118798
9784;32.421;120531
9785;32.425;125875
9786;32.428;124500
9787;32.431;133993
9788;32.435;126110
9789;32.438;118031
9790;32.441;118797
9791;32.445;118318
9792;32.448;127496
9793;32.451;129050
9794;32.455;135172
9795;32.458;118239
9796;32.461;114752
9797;32.464;131453
9798;32.468;128427
9799;32.471;115379
9800;32.474;136368
9801;32.478;125215
9802;32.481;136899
9803;32.484;122928
9804;32.488;117997
9805;32.491;122112
9806;32.494;122982
9807;32.497;122509
9808;32.501;122073
9809;32.504;122400
9810;32.507;126640
9811;32.511;130001
9812;32.514;132043
9813;32.517;118240
9814;32.521;128393
9815;32.524;127154
9816;32.527;121745
9817;32.531;121304
9818;32.534;135833
9819;32.537;121492
9820;32.540;120395
9821;32.544;128618
9822;32.547;134268
9823;32.550;125105
9824;32.554;120204
9825;32.557;122219
9826;32.560;119242
9827;32.564;129742
9828;32.567;117596
9829;32.570;133560
9830;32.574;113928
9831;32.577;123484
9832;32.580;133905
9833;32.583;119145
9834;32.587;125485
9835;32.590;118462
9836;32.593;127275
9837;32.597;123594
9838;32.600;126179
9839;32.603;127804
9840;32.607;125410
9841;32.610;140753
9842;32.613;120635
9843;32.616;117666
9844;32.620;130067
9845;32.623;128933
9846;32.626;119045
9847;32.630;122139
9848;32.633;123645
9849;32.636;127937
9850;32.640;121096
9851;32.643;124681
9852;32.646;121337
9853;32.650;117652
9854;32.653;127699
9855;32.656;119136
9856;32.660;118023
9857;32.663;133664
9858;32.666;122630
9859;32.670;121994
9860;32.673;129554
9861;32.676;132895
9862;32.680;128016
9863;32.683;142113
9864;32.686;116001
9865;32.690;126981
9866;32.693;132842
9867;32.696;125599
9868;32.699;138418
9869;32.703;124270
9870;32.706;115996
9871;32.709;122667
9872;32.713;126405
9873;32.716;116799
9874;32.719;130370
9875;32.723;124374
9876;32.726;134068
9877;32.729;130594
9878;32.732;132537
9879;32.736;125803
9880;32.739;129405
9881;32.742;127733
9882;32.746;120053
9883;32.749;138826
9884;32.752;129416
9885;32.756;117705
9886;32.759;118471
9887;32.762;129436
9888;32.766;119985
9889;32.769;120535
9890;32.772;124286
9891;32.775;121770
9892;32.779;115079
9893;32.782;120970
9894;32.785;121221
9895;32.789;126961
9896;32.792;125532
9897;32.795;117094
9898;32.799;125720
9899;32.802;119521
9900;32.805;124275
9901;32.809;131952
9902;32.812;119308
9903;32.815;123812
9904;32.818;124049
9905;32.822;129697
9906;32.825;130445
9907;32.828;147748
9908;32.832;126077
9909;32.835;118821
9910;32.838;114790
9911;32.842;126284
9912;32.845;127940
9913;32.848;131645
9914;32.851;126817
9915;32.855;119981
9916;32.858;119483
9917;32.861;125875
9918;32.865;128166
9919;32.868;123333
9920;32.871;129711
9921;32.875;127941
9922;32.878;126530
9923;32.881;121332
9924;32.885;122687
9925;32.888;121114
9926;32.891;116563
9927;32.894;125997
9928;32.898;118308
9929;32.901;127627
9930;32.904;135062
9931;32.908;126197
9932;32.911;127761
9933;32.915;121142
9934;32.918;123436
9935;32.921;124941
9936;32.925;128614
9937;32.928;113091
9938;32.931;131257
9939;32.934;126284
9940;32.938;134096
9941;32.941;116622
9942;32.944;113973
9943;32.948;114628
9944;32.951;116614
9945;32.954;124392
9946;32.958;131079
9947;32.961;126540
9948;32.964;137636
9949;32.968;128764
9950;32.971;116544
9951;32.974;129586
9952;32.977;125927
9953;32.981;115721
9954;32.984;122728
9955;32.987;126107
9956;32.991;111690
9957;32.994;122021
9958;32.997;128351
9959;33.001;126524
9960;33.004;134605
9961;33.007;124893
9962;33.011;118855
9963;33.014;116288
9964;33.017;120265
9965;33.020;126834
9966;33.024;121141
9967;33.027;121295
9968;33.030;129073
9969;33.034;117680
9970;33.037;122477
9971;33.040;113570
9972;33.044;119794
9973;33.047;126366
9974;33.050;121520
9975;33.054;119167
9976;33.057;119756
9977;33.060;120980
9978;33.063;129055
9979;33.067;125613
9980;33.070;119737
9981;33.073;135033
9982;33.077;126315
9983;33.080;128035
9984;33.083;134397
9985;33.087;129672
9986;33.090;138550
9987;33.093;121870
9988;33.096;126839
9989;33.100;132664
9990;33.103;124859
9991;33.106;126902
9992;33.110;123070
9993;33.113;118505
9994;33.116;120397
9995;33.120;138891
9996;33.123;127424
9997;33.126;117313
9998;33.130;112996
9999;33.133;127371
10000;33.136;121760
10001;33.139;128828
10002;33.143;126523
10003;33.146;123602
10004;33.149;118574
10005;33.153;122657
10006;33.156;117107
10007;33.159;134451
10008;33.163;114330
10009;33.166;126424
10010;33.170;122276
10011;33.173;120192
10012;33.176;132355
10013;33.179;119255
10014;33.183;123076
10015;33.186;128812
10016;33.189;127554
10017;33.193;116686
10018;33.196;126703
10019;33.199;122553
10020;33.203;117261
10021;33.206;128638
10022;33.209;130828
10023;33.212;120793
10024;33.216;131205
10025;33.219;123366
10026;33.222;123843
10027;33.226;126587
10028;33.229;133109
10029;33.232;122898
10030;33.236;120864
10031;33.239;126449
10032;33.242;125350
10033;33.246;122900
10034;33.249;129910
10035;33.252;133018
10036;33.255;136269
10037;33.259;124102
10038;33.262;126814
10039;33.265;119171
10040;33.269;126864
10041;33.272;123470
10042;33.275;126746
10043;33.279;115026
10044;33.282;110607
10045;33.285;130387
10046;33.289;125394
10047;33.292;114802
10048;33.295;137345
10049;33.298;124481
10050;33.302;124866
10051;33.305;133007
10052;33.308;127868
10053;33.312;117805
10054;33.315;112813
10055;33.318;131368
10056;33.322;117074
10057;33.325;120071
10058;33.328;115738
10059;33.331;119216
10060;33.335;121496
10061;33.338;127732
10062;33.341;124745
10063;33.345;127102
10064;33.348;128368
10065;33.351;127253
10066;33.355;125085
10067;33.358;126625
10068;33.361;124612
10069;33.365;122765
10070;33.368;127089
10071;33.371;119644
10072;33.374;119039
10073;33.378;117329
10074;33.381;117155
10075;33.384;125754
10076;33.388;120490
10077;33.391;125214
10078;33.394;124782
10079;33.398;137477
10080;33.401;131886
10081;33.404;117772
10082;33.407;133057
10083;33.411;127278
10084;33.414;125809
10085;33.418;135287
10086;33.421;129673
10087;33.424;121279
10088;33.428;121118
10089;33.431;123486
10090;33.434;115140
10091;33.438;120408
10092;33.441;117823
10093;33.444;124062
10094;33.447;124697
10095;33.451;120554
10096;33.454;127571
10097;33.457;124376
10098;33.461;128201
10099;33.464;130275
10100;33.467;129183
10101;33.471;131229
10102;33.474;119562
10103;33.477;124825
10104;33.481;128689
10105;33.484;132205
10106;33.487;131412
10107;33.490;134623
10108;33.494;125512
10109;33.497;123749
10110;33.500;124198
10111;33.504;123324
10112;33.507;115544
10113;33.510;122072
10114;33.514;132020
10115;33.517;119833
10116;33.520;125808
10117;33.524;120783
10118;33.527;128620
10119;33.530;125267
10120;33.533;124602
10121;33.537;124754
10122;33.540;126837
10123;33.543;137901
10124;33.547;124422
10125;33.550;126676
10126;33.553;121090
10127;33.557;133915
10128;33.560;132163
10129;33.563;124317
10130;33.566;115329
10131;33.570;129032
10132;33.573;139132
10133;33.576;124704
10134;33.580;126785
10135;33.583;129105
10136;33.586;129525
10137;33.590;132587
10138;33.593;128376
10139;33.596;124501
10140;33.600;123903
10141;33.603;131851
10142;33.606;125894
10143;33.609;125805
10144;33.613;123977
10145;33.616;122395
10146;33.619;129873
10147;33.623;119907
10148;33.626;138933
10149;33.629;129413
10150;33.633;132844
10151;33.636;131982
10152;33.639;122223
10153;33.643;136730
10154;33.646;137799
10155;33.649;117050
10156;33.652;123878
10157;33.656;130043
10158;33.659;122791
10159;33.663;126910
10160;33.666;128764
10161;33.670;120566
10162;33.673;124745
10163;33.676;129927
10164;33.680;121562
10165;33.683;124690
10166;33.686;126587
10167;33.689;121392
10168;33.693;126526
10169;33.696;126526
10170;33.699;119681
10171;33.703;140929
10172;33.706;128727
10173;33.709;120792
10174;33.713;127447
10175;33.716;130288
10176;33.719;128854
10177;33.722;128353
10178;33.726;111620
10179;33.729;127199
10180;33.732;122582
10181;33.736;116698
10182;33.739;125700
10183;33.742;126537
10184;33.746;122045
10185;33.749;123019
10186;33.752;124433
10187;33.756;125858
10188;33.759;128877
10189;33.762;131470
10190;33.765;121836
10191;33.769;120032
10192;33.772;131727
10193;33.775;141656
10194;33.779;132977
10195;33.782;115416
10196;33.785;126666
10197;33.789;127028
10198;33.792;130523
10199;33.795;127501
10200;33.799;124431
10201;33.802;123264
10202;33.805;127301
10203;33.808;128494
10204;33.812;114317
10205;33.815;128269
10206;33.818;132424
10207;33.822;122635
10208;33.825;112511
10209;33.828;131052
10210;33.832;122794
10211;33.835;117524
10212;33.838;113307
10213;33.841;124138
10214;33.845;130914
10215;33.848;133665
10216;33.851;128526
10217;33.855;129681
10218;33.858;127125
10219;33.861;139868
10220;33.865;128909
10221;33.868;131362
10222;33.871;124356
10223;33.875;120401
10224;33.878;125202
10225;33.881;121831
10226;33.884;119940
10227;33.888;144258
10228;33.891;125733
10229;33.894;125735
10230;33.898;119920
10231;33.901;121606
10232;33.904;127130
10233;33.908;125586
10234;33.911;120413
10235;33.915;141181
10236;33.918;125785
10237;33.921;128289
10238;33.924;123918
10239;33.928;132922
10240;33.931;125453
10241;33.934;123826
10242;33.938;122082
10243;33.941;123846
10244;33.944;119269
10245;33.948;116463
10246;33.951;137960
10247;33.954;138768
10248;33.957;129770
10249;33.961;124032
10250;33.964;126395
10251;33.967;129419
10252;33.971;121946
10253;33.974;123471
10254;33.977;128056
10255;33.981;111162
10256;33.984;108997
10257;33.987;111123
10258;33.991;122964
10259;33.994;113165
10260;33.997;122706
10261;34.000;122303
10262;34.004;129641
10263;34.007;119817
10264;34.010;119146
10265;34.014;121085
10266;34.017;129703
10267;34.020;134215
10268;34.024;114334
10269;34.027;123071
10270;34.030;123294
10271;34.034;131471
10272;34.037;126713
10273;34.040;122604
10274;34.043;122969
10275;34.047;129076
10276;34.050;127555
10277;34.053;125151
10278;34.057;125840
10279;34.060;121709
10280;34.063;135220
10281;34.067;121846
10282;34.070;132251
10283;34.073;127568
10284;34.076;125994
10285;34.080;125608
10286;34.083;117838
10287;34.086;131043
10288;34.090;130470
10289;34.093;124331
10290;34.096;127583
10291;34.100;118142
10292;34.103;125633
10293;34.106;125457
10294;34.110;125580
10295;34.113;122830
10296;34.116;128257
10297;34.119;124530
10298;34.123;125161
10299;34.126;122114
10300;34.129;128962
10301;34.133;121902
10302;34.136;129034
10303;34.139;120172
10304;34.143;118850
10305;34.146;126780
10306;34.149;127422
10307;34.152;145458
10308;34.156;131972
10309;34.159;126940
10310;34.163;134408
10311;34.166;120414
10312;34.169;126267
10313;34.173;115484
10314;34.176;126019
10315;34.179;121324
10316;34.183;129972
10317;34.186;134946
10318;34.189;112679
10319;34.193;130884
10320;34.196;127913
10321;34.199;131363
10322;34.202;121045
10323;34.206;122264
10324;34.209;109225
10325;34.212;130010
10326;34.216;121581
10327;34.219;130062
10328;34.222;128829
10329;34.226;133906
10330;34.229;123149
10331;34.232;125624
10332;34.235;120352
10333;34.239;118151
10334;34.242;127717
10335;34.245;115592
10336;34.249;132807
10337;34.252;121373
10338;34.255;126076
10339;34.259;138172
10340;34.262;126727
10341;34.265;120343
10342;34.269;127859
10343;34.272;123559
10344;34.275;141942
10345;34.278;129338
10346;34.282;118693
10347;34.285;125834
10348;34.288;129422
10349;34.292;127476
10350;34.295;131000
10351;34.298;117208
10352;34.302;128274
10353;34.305;117438
10354;34.308;131753
10355;34.311;124358
10356;34.315;113654
10357;34.318;121885
10358;34.321;135996
10359;34.325;118153
10360;34.328;125997
10361;34.331;121441
10362;34.335;126056
10363;34.338;116381
10364;34.341;123507
10365;34.345;120286
10366;34.348;124901
10367;34.351;123175
10368;34.354;133971
10369;34.358;128830
10370;34.361;127715
10371;34.364;123892
10372;34.368;130225
10373;34.371;116050
10374;34.374;127196
10375;34.378;128830
10376;34.381;121685
10377;34.384;132823
10378;34.388;121286
10379;34.391;114810
10380;34.394;121995
10381;34.397;129443
10382;34.401;130804
10383;34.404;124309
10384;34.407;124438
10385;34.411;131332
10386;34.414;120130
10387;34.418;124741
10388;34.421;138524
10389;34.424;126436
10390;34.427;135138
10391;34.431;116619
10392;34.434;125414
10393;34.437;123418
10394;34.441;125004
10395;34.444;125787
10396;34.447;132318
10397;34.451;122478
10398;34.454;130539
10399;34.457;135191
10400;34.461;134163
10401;34.464;120857
10402;34.467;127539
10403;34.470;122758
10404;34.474;120645
10405;34.477;129140
10406;34.480;121939
10407;34.484;114586
10408;34.487;123829
10409;34.490;124685
10410;34.494;118079
10411;34.497;122243
10412;34.500;129430
10413;34.504;125486
10414;34.507;120544
10415;34.510;130385
10416;34.513;121849
10417;34.517;116666
10418;34.520;121004
10419;34.523;135571
10420;34.527;123014
10421;34.530;127804
10422;34.533;113769
10423;34.537;118359
10424;34.540;120829
10425;34.543;118747
10426;34.546;127634
10427;34.550;123135
10428;34.553;125800
10429;34.556;118927
10430;34.560;125212
10431;34.563;121735
10432;34.566;139938
10433;34.570;133652
10434;34.573;120017
10435;34.576;119659
10436;34.580;136202
10437;34.583;130185
10438;34.586;129841
10439;34.589;116513
10440;34.593;124507
10441;34.596;132504
10442;34.599;122356
10443;34.603;128489
10444;34.606;130020
10445;34.609;132219
10446;34.613;128640
10447;34.616;119391
10448;34.619;119693
10449;34.623;120526
10450;34.626;130111
10451;34.629;134569
10452;34.632;130188
10453;34.636;121804
10454;34.639;131616
10455;34.642;125079
10456;34.646;117981
10457;34.649;120342
10458;34.652;116686
10459;34.656;121507
10460;34.659;123887
10461;34.663;117830
10462;34.666;124072
10463;34.669;128170
10464;34.672;123162
10465;34.676;122877
10466;34.679;119731
10467;34.682;130851
10468;34.686;120299
10469;34.689;126188
10470;34.692;132529
10471;34.696;128267
10472;34.699;118702
10473;34.702;123792
10474;34.705;129261
10475;34.709;123221
10476;34.712;113562
10477;34.715;119921
10478;34.719;116620
10479;34.722;126739
10480;34.725;122715
10481;34.729;123538
10482;34.732;115422
10483;34.735;124434
10484;34.739;124479
10485;34.742;116635
10486;34.745;121371
10487;34.748;120915
10488;34.752;129513
10489;34.755;128961
10490;34.758;121885
10491;34.762;128295
10492;34.765;130108
10493;34.768;128566
10494;34.772;135964
10495;34.775;127746
10496;34.778;128611
10497;34.781;128553
10498;34.785;127391
10499;34.788;120213
10500;34.791;121098
10501;34.795;126208
10502;34.798;127465
10503;34.801;112346
10504;34.805;127865
10505;34.808;125106
10506;34.811;121779
10507;34.815;138293
10508;34.818;127904
10509;34.821;115653
10510;34.824;125166
10511;34.828;127535
10512;34.831;122182
10513;34.834;114484
10514;34.838;136461
10515;34.841;126527
10516;34.844;113177
10517;34.848;121441
10518;34.851;125395
10519;34.854;130862
10520;34.858;127403
10521;34.861;133586
10522;34.864;128066
10523;34.867;125486
10524;34.871;128167
10525;34.874;123522
10526;34.877;123007
10527;34.881;129754
10528;34.884;127780
10529;34.887;122895
10530;34.891;127164
10531;34.894;118823
10532;34.897;125921
10533;34.900;123386
10534;34.904;120319
10535;34.907;128772
10536;34.911;124910
10537;34.914;129569
10538;34.917;129802
10539;34.921;132981
10540;34.924;125155
10541;34.927;126636
10542;34.931;126414
10543;34.934;129151
10544;34.937;137984
10545;34.940;121894
10546;34.944;125282
10547;34.947;119484
10548;34.950;123587
10549;34.954;135739
10550;34.957;123202
10551;34.960;124528
10552;34.964;119351
10553;34.967;118501
10554;34.970;126571
10555;34.974;128934
10556;34.977;120851
10557;34.980;123185
10558;34.983;123449
10559;34.987;117863
10560;34.990;131925
10561;34.993;127408
10562;34.997;127958
10563;35.000;126557
10564;35.003;112389
10565;35.007;131909
10566;35.010;122346
10567;35.013;125107
10568;35.017;121364
10569;35.020;128105
10570;35.023;133950
10571;35.026;118904
10572;35.030;111973
10573;35.033;120420
10574;35.036;122642
10575;35.040;119917
10576;35.048;84063
10577;35.052;2151
10578;35.055;1015
10579;35.058;806
10580;35.062;335
10581;35.065;329
10582;35.068;352
10583;35.071;532
10584;35.075;363
10585;35.078;365
10586;35.081;463
10587;35.085;400
10588;35.088;295
10589;35.091;334
10590;35.095;377
10591;35.098;380
10592;35.101;336
10593;35.104;322
10594;35.108;326
10595;35.111;376
10596;35.114;488
10597;35.118;352
10598;35.121;487
10599;35.124;371
10600;35.128;379
10601;35.133;555
10602;35.136;392
10603;35.139;446
10604;35.143;524
10605;35.146;501
10606;35.149;523
10607;35.153;323
10608;35.156;415
10609;35.159;441
10610;35.163;513
10611;35.166;327
10612;35.169;404
10613;35.173;386
10614;35.176;357
10615;35.179;300
10616;35.183;318
10617;35.186;409
10618;35.189;2256
10619;35.193;263
10620;35.196;690
10621;35.199;318
10622;35.202;335
10623;35.206;440
10624;35.209;898
10625;35.212;368
10626;35.216;518
10627;35.219;351
10628;35.222;422
10629;35.226;336
10630;35.229;561
10631;35.232;413
10632;35.235;566
10633;35.239;420
10634;35.242;359
10635;35.245;416
10636;35.249;381
10637;35.252;508
10638;35.255;302
10639;35.259;448
10640;35.262;309
10641;35.265;319
10642;35.269;311
10643;35.272;397
10644;35.275;496
10645;35.278;469
10646;35.282;298
10647;35.285;345
10648;35.288;388
10649;35.292;383
10650;35.295;405
10651;35.298;440
10652;35.302;504
10653;35.305;307
10654;35.308;350
10655;35.311;317
10656;35.315;938
10657;35.318;764
10658;35.321;328
10659;35.325;315
10660;35.328;438
10661;35.331;491
10662;35.335;411
10663;35.338;326
10664;35.341;342
10665;35.345;471
10666;35.348;324
10667;35.351;387
10668;35.354;355
10669;35.358;396
10670;35.361;386
10671;35.364;324
10672;35.368;370
10673;35.371;300
10674;35.374;393
10675;35.378;341
10676;35.381;450
10677;35.384;554
10678;35.388;432
10679;35.391;475
10680;35.394;380
10681;35.397;340
10682;35.401;394
10683;35.404;406
10684;35.407;408
10685;35.411;509
10686;35.414;2632
10687;35.418;691
10688;35.421;581
10689;35.424;481
10690;35.428;361
10691;35.431;447
10692;35.434;368
10693;35.437;492
10694;35.441;434
10695;35.444;500
10696;35.447;463
10697;35.451;443
10698;35.454;549
10699;35.457;465
10700;35.461;344
10701;35.464;545
10702;35.467;419
10703;35.470;484
10704;35.474;293
10705;35.477;408
10706;35.480;418
10707;35.484;504
10708;35.487;621
10709;35.490;417
10710;35.494;396
10711;35.497;507
10712;35.500;428
10713;35.504;492
10714;35.507;636
10715;35.510;1426
10716;35.513;371
10717;35.517;330
10718;35.520;471
10719;35.523;453
10720;35.527;342
10721;35.530;525
10722;35.533;385
10723;35.537;485
10724;35.540;425
10725;35.543;542
10726;35.546;392
10727;35.550;308
10728;35.553;389
10729;35.556;739
10730;35.560;436
10731;35.563;399
10732;35.566;376
10733;35.570;349
10734;35.573;346
10735;35.576;413
10736;35.580;435
10737;35.583;330
10738;35.586;667
10739;35.589;279
10740;35.593;303
10741;35.596;382
10742;35.599;478
10743;35.603;561
10744;35.606;539
10745;35.609;377
10746;35.613;488
10747;35.616;412
10748;35.619;310
10749;35.623;487
10750;35.626;325
10751;35.629;443
10752;35.632;377
10753;35.636;486
10754;35.639;456
10755;35.642;326
10756;35.646;303
10757;35.649;398
10758;35.652;460
10759;35.656;557
10760;35.659;553
10761;35.663;475
10762;35.666;513
10763;35.669;406
10764;35.672;403
10765;35.676;482
10766;35.679;500
10767;35.682;370
10768;35.686;463
10769;35.689;352
10770;35.692;361
10771;35.696;541
10772;35.699;415
10773;35.702;425
10774;35.705;499
10775;35.709;724
10776;35.712;548
10777;35.715;671
10778;35.719;359
10779;35.722;437
10780;35.725;349
10781;35.729;568
10782;35.732;695
10783;35.735;634
10784;35.739;488
10785;35.742;552
10786;35.745;439
10787;35.748;380
10788;35.752;419
10789;35.755;431
10790;35.758;441
10791;35.762;361
10792;35.765;550
10793;35.768;490
10794;35.772;390
10795;35.775;364
10796;35.778;400
10797;35.782;519
10798;35.785;403
10799;35.788;491
10800;35.791;444
10801;35.795;267
10802;35.798;471
10803;35.801;600
10804;35.805;371
10805;35.808;447
10806;35.811;403
10807;35.815;315
10808;35.818;482
10809;35.821;452
10810;35.824;504
10811;35.828;584
10812;35.831;495
10813;35.834;372
10814;35.838;387
10815;35.841;475
10816;35.844;733
10817;35.848;432
10818;35.851;473
10819;35.854;398
10820;35.858;416
10821;35.861;476
10822;35.864;377
10823;35.867;455
10824;35.871;519
10825;35.874;575
10826;35.877;462
10827;35.881;378
10828;35.884;514
10829;35.887;371
10830;35.891;415
10831;35.894;539
10832;35.897;374
10833;35.900;400
10834;35.904;458
10835;35.907;478
10836;35.911;530
10837;35.914;654
10838;35.917;450
10839;35.921;517
10840;35.924;305
10841;35.927;619
10842;35.931;535
10843;35.934;408
10844;35.937;578
10845;35.940;647
10846;35.944;474
10847;35.947;387
10848;35.950;456
10849;35.954;470
10850;35.957;377
10851;35.960;483
10852;35.964;320
10853;35.967;501
10854;35.970;449
10855;35.974;699
10856;35.977;528
10857;35.980;410
10858;35.983;356
10859;35.987;564
10860;35.990;354
10861;35.993;412
10862;35.997;524
10863;36.000;457
10864;36.003;436
10865;36.007;357
10866;36.010;484
10867;36.013;515
10868;36.017;500
10869;36.020;677
10870;36.023;505
10871;36.026;641
10872;36.030;400
10873;36.033;389
10874;36.036;659
10875;36.040;507
10876;36.043;381
10877;36.046;467
10878;36.050;468
10879;36.053;606
10880;36.056;341
10881;36.059;315
10882;36.063;470
10883;36.066;404
10884;36.069;460
10885;36.073;482
10886;36.076;418
10887;36.079;463
10888;36.083;510
10889;36.086;416
10890;36.089;553
10891;36.093;373
10892;36.096;382
10893;36.099;412
10894;36.102;411
10895;36.106;387
10896;36.109;517
10897;36.112;407
10898;36.116;421
10899;36.119;441
10900;36.122;646
10901;36.126;430
10902;36.129;446
10903;36.132;379
10904;36.135;489
10905;36.139;361
10906;36.142;743
10907;36.145;409
10908;36.149;578
10909;36.152;453
10910;36.155;545
10911;36.159;462
10912;36.162;419
10913;36.166;807
10914;36.169;385
10915;36.172;487
10916;36.175;417
10917;36.179;900
10918;36.182;491
10919;36.185;466
10920;36.189;437
10921;36.192;582
10922;36.195;478
10923;36.199;367
10924;36.202;428
10925;36.205;587
10926;36.209;478
10927;36.212;324
10928;36.215;362
10929;36.218;526
10930;36.222;389
10931;36.225;424
10932;36.228;452
10933;36.232;509
10934;36.235;395
10935;36.238;394
10936;36.242;470
10937;36.245;489
10938;36.248;425
10939;36.252;423
10940;36.255;443
10941;36.258;571
10942;36.261;570
10943;36.265;451
10944;36.268;374
10945;36.271;445
10946;36.275;360
10947;36.278;541
10948;36.281;578
10949;36.285;418
10950;36.288;547
10951;36.291;447
10952;36.294;561
10953;36.298;450
10954;36.301;487
10955;36.304;460
10956;36.308;541
10957;36.311;379
10958;36.314;557
10959;36.318;550
10960;36.321;396
10961;36.324;307
10962;36.328;411
10963;36.331;274
10964;36.334;398
10965;36.337;1871
10966;36.341;344
10967;36.344;2044
10968;36.347;401
10969;36.351;329
10970;36.354;398
10971;36.357;366
10972;36.361;341
10973;36.364;1123
10974;36.367;443
10975;36.371;401
10976;36.374;488
10977;36.377;406
10978;36.380;402
10979;36.384;397
10980;36.387;535
10981;36.390;374
10982;36.394;713
10983;36.397;3347
10984;36.400;363
10985;36.404;421
10986;36.407;593
10987;36.410;561
10988;36.414;419
10989;36.417;415
10990;36.420;414
10991;36.424;575
10992;36.427;495
10993;36.430;437
10994;36.434;479
10995;36.437;384
10996;36.440;415
10997;36.444;603
10998;36.447;379
10999;36.450;421
11000;36.453;1887
11001;36.457;344
11002;36.460;291
11003;36.463;367
11004;36.467;472
11005;36.470;477
11006;36.473;336
11007;36.477;454
11008;36.480;344
11009;36.483;473
11010;36.487;546
11011;36.490;370
11012;36.493;377
11013;36.496;441
11014;36.500;321
11015;36.503;371
11016;36.506;262
11017;36.510;420
11018;36.513;263
11019;36.516;422
11020;36.520;384
11021;36.523;433
11022;36.526;474
11023;36.529;446
11024;36.533;599
11025;36.536;457
11026;36.539;273
11027;36.543;462
11028;36.546;448
11029;36.549;451
11030;36.553;682
11031;36.556;800
11032;36.559;355
11033;36.563;451
11034;36.566;721
11035;36.569;376
11036;36.572;453
11037;36.576;533
11038;36.579;708
11039;36.582;441
11040;36.586;349
11041;36.589;563
11042;36.592;445
11043;36.596;567
11044;36.599;333
11045;36.602;425
11046;36.606;401
11047;36.609;418
11048;36.612;558
11049;36.615;364
11050;36.619;357
11051;36.622;511
11052;36.625;539
11053;36.629;320
11054;36.632;394
11055;36.635;437
11056;36.639;663
11057;36.642;435
11058;36.645;473
11059;36.648;527
11060;36.652;399
11061;36.655;443
11062;36.658;488
11063;36.662;442
11064;36.665;1088
11065;36.669;669
11066;36.672;486
11067;36.675;653
11068;36.679;474
11069;36.682;501
11070;36.685;433
11071;36.688;471
11072;36.692;380
11073;36.695;430
11074;36.698;498
11075;36.702;404
11076;36.705;497
11077;36.708;484
11078;36.712;513
11079;36.715;412
11080;36.718;327
11081;36.722;370
11082;36.725;466
11083;36.728;622
11084;36.731;471
11085;36.735;505
11086;36.738;434
11087;36.741;473
11088;36.745;522
11089;36.748;583
11090;36.751;457
11091;36.755;424
11092;36.758;364
11093;36.761;404
11094;36.764;359
11095;36.768;458
11096;36.771;540
11097;36.774;2074
11098;36.778;346
11099;36.781;414
11100;36.784;401
11101;36.788;340
11102;36.791;422
11103;36.794;346
11104;36.798;355
11105;36.801;524
11106;36.804;409
11107;36.807;529
11108;36.811;573
11109;36.814;408
11110;36.817;665
11111;36.821;572
11112;36.824;594
11113;36.827;522
11114;36.831;453
11115;36.834;459
11116;36.837;480
11117;36.841;481
11118;36.844;391
11119;36.847;488
11120;36.850;346
11121;36.854;447
11122;36.857;431
11123;36.860;426
11124;36.864;541
11125;36.867;490
11126;36.870;539
11127;36.874;635
11128;36.877;403
11129;36.880;349
11130;36.883;413
11131;36.887;432
11132;36.890;530
11133;36.893;302
11134;36.897;412
11135;36.900;412
11136;36.903;420
11137;36.907;393
11138;36.910;779
11139;36.914;410
11140;36.917;431
11141;36.920;428
11142;36.923;483
11143;36.927;522
11144;36.930;638
11145;36.933;375
11146;36.937;418
11147;36.940;361
11148;36.943;473
11149;36.947;385
11150;36.950;434
11151;36.953;895
11152;36.957;413
11153;36.960;312
11154;36.963;346
11155;36.966;414
11156;36.970;603
11157;36.973;557
11158;36.976;398
11159;36.980;512
11160;36.983;478
11161;36.986;419
11162;36.990;406
11163;36.993;386
11164;36.996;550
11165;37.000;805
11166;37.003;417
11167;37.006;410
11168;37.009;583
11169;37.013;319
11170;37.016;585
11171;37.019;390
11172;37.023;514
11173;37.026;420
11174;37.029;375
11175;37.033;432
11176;37.036;443
11177;37.039;290
11178;37.042;443
11179;37.046;407
11180;37.049;334
11181;37.052;442
11182;37.056;455
11183;37.059;523
11184;37.062;401
11185;37.066;428
11186;37.069;401
11187;37.072;561
11188;37.076;605
11189;37.079;521
11190;37.082;501
11191;37.085;366
11192;37.089;496
11193;37.092;461
11194;37.095;565
11195;37.099;668
11196;37.102;569
11197;37.105;478
11198;37.109;451
11199;37.112;478
11200;37.115;467
11201;37.118;492
11202;37.122;462
11203;37.125;642
11204;37.128;572
11205;37.132;338
11206;37.135;381
11207;37.138;712
11208;37.142;562
11209;37.145;437
11210;37.148;410
11211;37.152;549
11212;37.155;570
11213;37.158;410
11214;37.162;605
11215;37.165;442
11216;37.168;508
11217;37.172;512
11218;37.175;385
11219;37.178;569
11220;37.182;466
11221;37.185;408
11222;37.188;370
11223;37.192;514
11224;37.195;398
11225;37.198;665
11226;37.201;454
11227;37.205;606
11228;37.208;519
11229;37.211;562
11230;37.215;520
11231;37.218;486
11232;37.221;559
11233;37.225;580
11234;37.228;526
11235;37.231;438
11236;37.235;491
11237;37.238;499
11238;37.241;532
11239;37.244;463
11240;37.248;474
11241;37.251;467
11242;37.254;435
11243;37.258;413
11244;37.261;442
11245;37.264;575
11246;37.268;595
11247;37.271;517
11248;37.274;425
11249;37.277;527
11250;37.281;434
11251;37.284;666
11252;37.287;519
11253;37.291;716
11254;37.294;493
11255;37.297;482
11256;37.301;495
11257;37.304;349
11258;37.307;536
11259;37.311;440
11260;37.314;321
11261;37.317;648
11262;37.320;608
11263;37.324;492
11264;37.327;403
11265;37.330;374
11266;37.334;445
11267;37.337;519
11268;37.340;473
11269;37.344;326
11270;37.347;528
11271;37.350;588
11272;37.353;365
11273;37.357;527
11274;37.360;409
11275;37.363;504
11276;37.367;527
11277;37.370;350
11278;37.373;360
11279;37.377;545
11280;37.380;424
11281;37.383;457
11282;37.387;488
11283;37.390;1799
11284;37.393;545
11285;37.396;448
11286;37.400;465
11287;37.403;448
11288;37.406;378
11289;37.410;1644
11290;37.413;516
11291;37.417;350
11292;37.420;506
11293;37.423;375
11294;37.427;331
11295;37.430;501
11296;37.433;957
11297;37.436;431
11298;37.440;320
11299;37.443;389
11300;37.446;508
11301;37.450;348
11302;37.453;449
11303;37.456;334
11304;37.460;475
11305;37.463;440
11306;37.466;592
11307;37.470;626
11308;37.473;413
11309;37.476;373
11310;37.479;333
11311;37.483;518
11312;37.486;489
11313;37.489;296
11314;37.493;372
11315;37.496;511
11316;37.499;354
11317;37.503;405
11318;37.506;425
11319;37.509;544
11320;37.512;319
11321;37.516;413
11322;37.519;409
11323;37.522;457
11324;37.526;540
11325;37.529;332
11326;37.532;367
11327;37.536;560
11328;37.539;453
11329;37.542;360
11330;37.546;456
11331;37.549;511
11332;37.552;385
11333;37.555;383
11334;37.559;345
11335;37.562;547
11336;37.565;588
11337;37.569;445
11338;37.572;474
11339;37.575;585
11340;37.579;414
11341;37.582;479
11342;37.585;501
11343;37.588;653
11344;37.592;496
11345;37.595;403
11346;37.598;374
11347;37.602;424
11348;37.605;446
11349;37.608;374
11350;37.612;359
11351;37.615;673
11352;37.618;497
11353;37.622;518
11354;37.625;456
11355;37.628;608
11356;37.631;2134
11357;37.635;390
11358;37.638;566
11359;37.641;516
11360;37.645;353
11361;37.648;488
11362;37.651;390
11363;37.655;483
11364;37.658;309
11365;37.662;434
11366;37.665;517
11367;37.668;383
11368;37.671;321
11369;37.675;411
11370;37.678;520
11371;37.681;996
11372;37.685;253
11373;37.688;423
11374;37.691;419
11375;37.695;387
11376;37.698;537
11377;37.701;453
11378;37.705;428
11379;37.708;380
11380;37.711;293
11381;37.714;362
11382;37.718;445
11383;37.721;497
11384;37.724;477
11385;37.728;814
11386;37.731;2916
11387;37.734;372
11388;37.738;436
11389;37.741;456
11390;37.744;451
11391;37.747;338
11392;37.751;289
11393;37.754;463
11394;37.757;249
11395;37.761;468
11396;37.764;561
11397;37.767;379
11398;37.771;305
11399;37.774;415
11400;37.777;411
11401;37.781;432
11402;37.784;365
11403;37.787;318
11404;37.790;452
11405;37.794;545
11406;37.797;355
11407;37.800;352
11408;37.804;382
11409;37.807;398
11410;37.810;398
11411;37.814;537
11412;37.817;441
11413;37.820;288
11414;37.824;460
11415;37.827;353
11416;37.830;577
11417;37.833;715
11418;37.837;454
11419;37.840;394
11420;37.843;303
11421;37.847;437
11422;37.850;446
11423;37.853;433
11424;37.857;446
11425;37.860;445
11426;37.863;414
11427;37.866;448
11428;37.870;341
11429;37.873;413
11430;37.876;562
11431;37.880;379
11432;37.883;437
11433;37.886;552
11434;37.890;553
11435;37.893;458
11436;37.896;320
11437;37.900;542
11438;37.903;445
11439;37.906;254
11440;37.909;348
11441;37.913;423
11442;37.916;316
11443;37.920;349
11444;37.923;508
11445;37.926;616
11446;37.930;449
11447;37.933;451
11448;37.936;260
11449;37.940;321
11450;37.943;2988
11451;37.946;388
11452;37.949;313
11453;37.953;468
11454;37.956;396
11455;37.959;364
11456;37.963;610
11457;37.966;426
11458;37.969;496
11459;37.973;690
11460;37.976;724
11461;37.979;355
11462;37.982;341
11463;37.986;1547
11464;37.989;473
11465;37.992;443
11466;37.996;297
11467;37.999;353
11468;38.002;654
11469;38.006;454
11470;38.009;687
11471;38.012;255
11472;38.016;426
11473;38.019;384
11474;38.022;331
11475;38.025;352
11476;38.029;358
11477;38.032;529
11478;38.035;333
11479;38.039;377
11480;38.042;434
11481;38.045;445
11482;38.049;406
11483;38.052;435
11484;38.055;402
11485;38.059;492
11486;38.062;399
11487;38.065;322
11488;38.068;314
11489;38.072;348
11490;38.075;401
11491;38.078;334
11492;38.082;289
11493;38.085;383
11494;38.088;327
11495;38.092;350
11496;38.095;482
11497;38.098;400
11498;38.101;412
11499;38.105;313
11500;38.108;344
11501;38.111;230
11502;38.115;399
11503;38.118;379
11504;38.121;290
11505;38.125;360
11506;38.128;438
11507;38.131;377
11508;38.135;448
11509;38.138;436
11510;38.141;411
11511;38.144;354
11512;38.148;441
11513;38.151;427
11514;38.154;537
11515;38.158;349
11516;38.161;436
11517;38.165;410
11518;38.168;336
11519;38.171;279
11520;38.175;542
11521;38.178;488
11522;38.181;322
11523;38.184;409
11524;38.188;298
11525;38.191;533
11526;38.194;271
11527;38.198;310
11528;38.201;348
11529;38.204;421
11530;38.208;417
11531;38.211;321
11532;38.214;337
11533;38.217;325
11534;38.221;1920
11535;38.224;274
11536;38.227;378
11537;38.231;491
11538;38.234;382
11539;38.237;305
11540;38.241;385
11541;38.244;492
11542;38.247;374
11543;38.251;358
11544;38.254;332
11545;38.257;417
11546;38.260;325
11547;38.264;369
11548;38.267;374
11549;38.270;488
11550;38.274;368
11551;38.277;313
11552;38.280;428
11553;38.284;336
11554;38.287;455
11555;38.290;436
11556;38.294;393
11557;38.297;479
11558;38.300;337
11559;38.303;485
11560;38.307;480
11561;38.310;571
11562;38.313;377
11563;38.317;446
11564;38.320;320
11565;38.323;444
11566;38.327;410
11567;38.330;400
11568;38.333;416
11569;38.336;500
11570;38.340;280
11571;38.343;511
11572;38.346;289
11573;38.350;327
11574;38.353;389
11575;38.356;485
11576;38.360;414
11577;38.363;353
11578;38.366;540
11579;38.370;461
11580;38.373;427
11581;38.376;216
11582;38.379;391
11583;38.383;417
11584;38.386;405
11585;38.389;350
11586;38.393;226
11587;38.396;390
11588;38.399;365
11589;38.403;427
11590;38.406;222
11591;38.409;397
11592;38.413;496
11593;38.416;424
11594;38.419;463
11595;38.423;1109
11596;38.426;373
11597;38.429;451
11598;38.433;541
11599;38.436;216
11600;38.439;364
11601;38.443;473
11602;38.446;404
11603;38.449;479
11604;38.453;513
11605;38.456;349
11606;38.459;430
11607;38.462;396
11608;38.466;383
11609;38.469;304
11610;38.472;282
11611;38.476;333
11612;38.479;387
11613;38.482;268
11614;38.486;298
11615;38.489;296
11616;38.492;347
11617;38.495;318
11618;38.499;349
11619;38.502;234
11620;38.505;399
11621;38.509;266
11622;38.512;502
11623;38.515;454
11624;38.519;346
11625;38.522;313
11626;38.525;553
11627;38.529;2578
11628;38.532;339
11629;38.535;455
11630;38.538;538
11631;38.542;477
11632;38.545;349
11633;38.548;364
11634;38.552;323
11635;38.555;299
11636;38.558;496
11637;38.562;434
11638;38.565;814
11639;38.568;265
11640;38.572;449
11641;38.575;372
11642;38.578;438
11643;38.581;546
11644;38.585;358
11645;38.588;423
11646;38.591;669
11647;38.595;498
11648;38.598;441
11649;38.601;286
11650;38.605;341
11651;38.608;405
11652;38.611;354
11653;38.615;514
11654;38.618;389
11655;38.621;310
11656;38.624;381
11657;38.628;467
11658;38.631;414
11659;38.634;450
11660;38.638;342
11661;38.641;455
11662;38.644;518
11663;38.648;273
11664;38.651;3196
11665;38.654;453
11666;38.658;367
11667;38.661;334
11668;38.664;490
11669;38.668;382
11670;38.671;367
11671;38.674;570
11672;38.678;362
11673;38.681;2972
11674;38.684;596
11675;38.688;1504
11676;38.691;473
11677;38.694;423
11678;38.697;571
11679;38.701;417
11680;38.704;444
11681;38.707;525
11682;38.711;435
11683;38.714;300
11684;38.717;502
11685;38.721;421
11686;38.724;407
11687;38.727;772
11688;38.731;337
11689;38.734;416
11690;38.737;325
11691;38.740;342
11692;38.744;376
11693;38.747;394
11694;38.750;301
11695;38.754;323
11696;38.757;732
11697;38.760;335
11698;38.764;679
11699;38.767;356
11700;38.770;437
11701;38.774;527
11702;38.777;354
11703;38.780;451
11704;38.783;525
11705;38.787;335
11706;38.790;379
11707;38.793;381
11708;38.797;390
11709;38.800;478
11710;38.803;560
11711;38.807;404
11712;38.810;427
11713;38.813;390
11714;38.816;405
11715;38.820;431
11716;38.823;401
11717;38.826;436
11718;38.830;560
11719;38.833;446
11720;38.836;352
11721;38.840;514
11722;38.843;2304
11723;38.846;316
11724;38.850;401
11725;38.853;468
11726;38.856;345
11727;38.859;414
11728;38.863;2881
11729;38.866;423
11730;38.869;351
11731;38.873;431
11732;38.876;253
11733;38.879;403
11734;38.883;378
11735;38.886;370
11736;38.889;313
11737;38.893;286
11738;38.896;367
11739;38.899;433
11740;38.902;352
11741;38.906;342
11742;38.909;474
11743;38.913;409
11744;38.916;409
11745;38.919;305
11746;38.923;302
11747;38.926;517
11748;38.929;469
11749;38.933;576
11750;38.936;591
11751;38.939;398
11752;38.942;364
11753;38.946;316
11754;38.949;353
11755;38.952;558
11756;38.956;366
11757;38.959;565
11758;38.962;819
11759;38.966;379
11760;38.969;448
11761;38.972;426
11762;38.975;419
11763;38.979;418
11764;38.982;335
11765;38.985;370
11766;38.989;340
11767;38.992;503
11768;38.995;386
11769;38.999;456
11770;39.002;375
11771;39.005;293
11772;39.009;579
11773;39.012;393
11774;39.015;607
11775;39.018;253
11776;39.022;625
11777;39.025;407
11778;39.028;348
11779;39.032;381
11780;39.035;463
11781;39.038;547
11782;39.042;407
11783;39.045;587
11784;39.048;392
11785;39.051;400
11786;39.055;482
11787;39.058;468
11788;39.061;348
11789;39.065;338
11790;39.068;390
11791;39.071;550
11792;39.075;441
11793;39.078;467
11794;39.081;388
11795;39.085;375
11796;39.088;306
11797;39.091;369
11798;39.094;330
11799;39.098;384
11800;39.101;337
11801;39.104;339
11802;39.108;337
11803;39.111;379
11804;39.114;372
11805;39.118;411
11806;39.121;2098
11807;39.124;422
11808;39.128;434
11809;39.131;256
11810;39.134;691
11811;39.137;496
11812;39.141;346
11813;39.144;390
11814;39.147;424
11815;39.151;276
11816;39.154;490
11817;39.157;343
11818;39.161;284
11819;39.164;435
11820;39.168;325
11821;39.171;382
11822;39.174;443
11823;39.177;439
11824;39.181;261
11825;39.184;299
11826;39.187;367
11827;39.191;405
11828;39.194;274
11829;39.197;374
11830;39.201;317
11831;39.204;545
11832;39.207;313
11833;39.210;409
11834;39.214;455
11835;39.217;313
11836;39.220;380
11837;39.224;387
11838;39.227;653
11839;39.230;597
11840;39.234;371
11841;39.237;337
11842;39.240;307
11843;39.244;357
11844;39.247;379
11845;39.250;415
11846;39.253;695
11847;39.257;442
11848;39.260;557
11849;39.263;334
11850;39.267;378
11851;39.270;541
11852;39.273;394
11853;39.277;2114
11854;39.280;516
11855;39.283;299
11856;39.286;376
11857;39.290;298
11858;39.293;650
11859;39.296;603
11860;39.300;394
11861;39.303;331
11862;39.306;351
11863;39.310;366
11864;39.313;398
11865;39.316;385
11866;39.320;332
11867;39.323;496
11868;39.326;533
11869;39.329;385
11870;39.333;335
11871;39.336;454
11872;39.339;483
11873;39.343;330
11874;39.346;237
11875;39.349;1907
11876;39.353;355
11877;39.356;301
11878;39.359;544
11879;39.363;386
11880;39.366;494
11881;39.369;515
11882;39.372;433
11883;39.376;313
11884;39.379;364
11885;39.382;348
11886;39.386;450
11887;39.389;302
11888;39.392;452
11889;39.396;440
11890;39.399;371
11891;39.402;388
11892;39.405;415
11893;39.409;471
11894;39.412;547
11895;39.416;484
11896;39.419;658
11897;39.422;437
11898;39.426;700
11899;39.429;394
11900;39.432;409
11901;39.436;356
11902;39.439;449
11903;39.442;321
11904;39.445;560
11905;39.449;525
11906;39.452;415
11907;39.455;559
11908;39.459;357
11909;39.462;374
11910;39.465;499
11911;39.469;478
11912;39.472;384
11913;39.475;451
11914;39.479;375
11915;39.482;402
11916;39.485;400
11917;39.488;351
11918;39.492;364
11919;39.495;323
11920;39.498;1731
11921;39.502;663
11922;39.505;549
11923;39.508;426
11924;39.512;516
11925;39.515;331
11926;39.518;359
11927;39.522;425
11928;39.525;405
11929;39.528;519
11930;39.531;453
11931;39.535;373
11932;39.538;740
11933;39.541;384
11934;39.545;249
11935;39.548;294
11936;39.551;373
11937;39.555;420
11938;39.558;489
11939;39.561;489
11940;39.564;377
11941;39.568;501
11942;39.571;401
11943;39.574;407
11944;39.578;495
11945;39.581;474
11946;39.584;424
11947;39.588;594
11948;39.591;478
11949;39.594;486
11950;39.598;646
11951;39.601;365
11952;39.604;343
11953;39.607;493
11954;39.611;535
11955;39.614;394
11956;39.617;494
11957;39.621;259
11958;39.624;372
11959;39.627;416
11960;39.631;396
11961;39.634;2874
11962;39.637;374
11963;39.640;494
11964;39.644;275
11965;39.647;293
11966;39.650;584
11967;39.654;540
11968;39.657;493
11969;39.660;263
11970;39.664;572
11971;39.667;362
11972;39.671;290
11973;39.674;300
11974;39.677;474
11975;39.680;414
11976;39.684;262
11977;39.687;383
11978;39.690;557
11979;39.694;552
11980;39.697;298
11981;39.700;431
11982;39.704;439
11983;39.707;489
11984;39.710;434
11985;39.714;384
11986;39.717;367
11987;39.720;443
11988;39.723;678
11989;39.727;372
11990;39.730;318
11991;39.733;680
11992;39.737;336
11993;39.740;556
11994;39.743;392
11995;39.747;517
11996;39.750;551
11997;39.753;426
11998;39.757;366
11999;39.760;588
12000;39.763;334
12001;39.766;347
12002;39.770;407
12003;39.773;373
12004;39.776;490
12005;39.780;328
12006;39.783;280
12007;39.786;391
12008;39.790;418
12009;39.793;405
12010;39.796;268
12011;39.799;333
12012;39.803;436
12013;39.806;504
12014;39.809;355
12015;39.813;366
12016;39.816;660
12017;39.819;448
12018;39.823;580
12019;39.826;342
12020;39.829;364
12021;39.833;366
12022;39.836;213
12023;39.839;410
12024;39.842;213
12025;39.846;429
12026;39.849;282
12027;39.852;389
12028;39.856;318
12029;39.859;543
12030;39.862;398
12031;39.866;322
12032;39.869;352
12033;39.872;344
12034;39.875;419
12035;39.879;437
12036;39.882;336
12037;39.885;337
12038;39.889;328
12039;39.892;341
12040;39.895;375
12041;39.899;476
12042;39.902;357
12043;39.905;675
12044;39.909;522
12045;39.912;441
12046;39.915;311
12047;39.919;381
12048;39.922;2533
12049;39.925;366
12050;39.929;476
12051;39.932;491
12052;39.935;429
12053;39.939;352
12054;39.942;361
12055;39.945;455
12056;39.949;429
12057;39.952;1602
12058;39.955;832
12059;39.958;516
12060;39.962;333
12061;39.965;452
12062;39.968;352
12063;39.972;367
12064;39.975;624
12065;39.978;435
12066;39.982;427
12067;39.985;356
12068;39.988;475
12069;39.992;467
12070;39.995;306
12071;39.998;502
12072;40.001;737
12073;40.005;566
12074;40.008;418
12075;40.011;311
12076;40.015;375
12077;40.018;357
12078;40.021;431
12079;40.025;457
12080;40.028;634
12081;40.031;347
12082;40.034;303
12083;40.038;491
12084;40.041;595
12085;40.044;392
12086;40.048;428
12087;40.051;725
12088;40.054;393
12089;40.058;397
12090;40.061;398
12091;40.064;369
12092;40.068;398
12093;40.071;548
12094;40.074;343
12095;40.077;2788
12096;40.081;536
12097;40.084;493
12098;40.087;425
12099;40.091;390
12100;40.094;315
12101;40.097;386
12102;40.101;348
12103;40.104;360
12104;40.107;509
12105;40.111;404
12106;40.114;292
12107;40.117;381
12108;40.120;467
12109;40.124;386
12110;40.127;429
12111;40.130;334
12112;40.134;312
12113;40.137;392
12114;40.140;418
12115;40.144;227
12116;40.147;333
12117;40.150;377
12118;40.153;401
12119;40.157;431
12120;40.160;371
12121;40.164;299
12122;40.167;316
12123;40.170;541
12124;40.174;248
12125;40.177;391
12126;40.180;382
12127;40.184;403
12128;40.187;390
12129;40.190;372
12130;40.193;407
12131;40.197;553
12132;40.200;311
12133;40.203;317
12134;40.207;524
12135;40.210;488
12136;40.213;457
12137;40.217;480
12138;40.220;408
12139;40.223;381
12140;40.227;453
12141;40.230;657
12142;40.233;464
12143;40.236;1687
12144;40.240;480
12145;40.243;283
12146;40.246;429
12147;40.250;486
12148;40.253;553
12149;40.256;323
12150;40.260;481
12151;40.263;377
12152;40.266;339
12153;40.269;404
12154;40.273;385
12155;40.276;487
12156;40.279;421
12157;40.283;419
12158;40.286;304
12159;40.289;370
12160;40.293;317
12161;40.296;560
12162;40.299;284
12163;40.303;424
12164;40.306;374
12165;40.309;507
12166;40.312;352
12167;40.316;321
12168;40.319;269
12169;40.322;378
12170;40.326;486
12171;40.329;421
12172;40.332;364
12173;40.336;353
12174;40.339;364
12175;40.342;443
12176;40.346;347
12177;40.349;548
12178;40.352;294
12179;40.355;342
12180;40.359;353
12181;40.362;318
12182;40.365;1117
12183;40.369;480
12184;40.372;2772
12185;40.375;453
12186;40.379;465
12187;40.382;394
12188;40.385;285
12189;40.388;457
12190;40.392;418
12191;40.395;444
12192;40.398;486
12193;40.402;294
12194;40.405;736
12195;40.408;562
12196;40.412;3509
12197;40.415;409
12198;40.419;403
12199;40.422;299
12200;40.425;455
12201;40.428;1295
12202;40.432;432
12203;40.435;390
12204;40.438;426
12205;40.442;367
12206;40.445;310
12207;40.448;701
12208;40.452;356
12209;40.455;338
12210;40.458;357
12211;40.462;276
12212;40.465;396
12213;40.468;470
12214;40.471;432
12215;40.475;334
12216;40.478;409
12217;40.481;712
12218;40.485;499
12219;40.488;308
12220;40.491;439
12221;40.495;298
12222;40.498;381
12223;40.501;343
12224;40.504;335
12225;40.508;461
12226;40.511;329
12227;40.514;1351
12228;40.518;424
12229;40.521;415
12230;40.524;471
12231;40.528;298
12232;40.531;450
12233;40.534;423
12234;40.538;432
12235;40.541;314
12236;40.544;532
12237;40.547;298
12238;40.551;330
12239;40.554;424
12240;40.557;365
12241;40.561;427
12242;40.564;373
12243;40.567;470
12244;40.571;325
12245;40.574;299
12246;40.577;292
12247;40.581;1412
12248;40.584;243
12249;40.587;344
12250;40.590;365
12251;40.594;389
12252;40.597;426
12253;40.600;402
12254;40.604;288
12255;40.607;417
12256;40.610;284
12257;40.614;349
12258;40.617;412
12259;40.620;283
12260;40.623;318
12261;40.627;523
12262;40.630;291
12263;40.633;246
12264;40.637;393
12265;40.640;398
12266;40.643;410
12267;40.647;1772
12268;40.650;370
12269;40.653;326
12270;40.657;287
12271;40.660;358
12272;40.663;338
12273;40.667;289
12274;40.670;383
12275;40.673;439
12276;40.677;492
12277;40.680;594
12278;40.683;263
12279;40.687;368
12280;40.690;425
12281;40.693;435
12282;40.697;551
12283;40.700;399
12284;40.703;2560
12285;40.706;333
12286;40.710;685
12287;40.713;378
12288;40.716;362
12289;40.720;416
12290;40.723;331
12291;40.726;859
12292;40.730;517
12293;40.733;337
12294;40.736;551
12295;40.739;458
12296;40.743;268
12297;40.746;496
12298;40.749;438
12299;40.753;367
12300;40.756;1721
12301;40.759;354
12302;40.763;492
12303;40.766;357
12304;40.769;327
12305;40.773;373
12306;40.776;348
12307;40.779;600
12308;40.782;368
12309;40.786;261
12310;40.789;456
12311;40.792;238
12312;40.796;316
12313;40.799;390
12314;40.802;278
12315;40.806;294
12316;40.809;2686
12317;40.812;496
12318;40.816;437
12319;40.819;319
12320;40.822;408
12321;40.825;230
12322;40.829;428
12323;40.832;433
12324;40.835;384
12325;40.839;568
12326;40.842;248
12327;40.845;343
12328;40.849;342
12329;40.852;342
12330;40.855;668
12331;40.858;391
12332;40.862;327
12333;40.865;1032
12334;40.868;346
12335;40.872;464
12336;40.875;450
12337;40.878;465
12338;40.882;2326
12339;40.885;463
12340;40.888;345
12341;40.892;380
12342;40.895;424
12343;40.898;427
12344;40.901;452
12345;40.905;319
12346;40.908;355
12347;40.912;381
12348;40.915;316
12349;40.918;349
12350;40.922;463
12351;40.925;538
12352;40.928;528
12353;40.932;489
12354;40.935;401
12355;40.938;306
12356;40.941;297
12357;40.945;424
12358;40.948;262
12359;40.951;353
12360;40.955;337
12361;40.958;391
12362;40.961;293
12363;40.965;616
12364;40.968;392
12365;40.971;342
12366;40.975;301
12367;40.978;249
12368;40.981;348
12369;40.984;415
12370;40.988;455
12371;40.991;379
12372;40.994;272
12373;40.998;351
12374;41.001;267
12375;41.004;367
12376;41.008;343
12377;41.011;344
12378;41.014;442
12379;41.017;1002
12380;41.021;508
12381;41.024;409
12382;41.027;438
12383;41.031;408
12384;41.034;353
12385;41.037;472
12386;41.041;286
12387;41.044;350
12388;41.047;323
12389;41.051;255
12390;41.054;361
12391;41.057;332
12392;41.060;329
12393;41.064;512
12394;41.067;388
12395;41.070;399
12396;41.074;331
12397;41.077;411
12398;41.080;507
12399;41.084;325
12400;41.087;456
12401;41.090;286
12402;41.093;750
12403;41.097;455
12404;41.100;382
12405;41.103;535
12406;41.107;382
12407;41.110;342
12408;41.113;392
12409;41.117;545
12410;41.120;321
12411;41.123;261
12412;41.127;327
12413;41.130;433
12414;41.133;310
12415;41.136;508
12416;41.140;361
12417;41.143;542
12418;41.146;337
12419;41.150;246
12420;41.153;364
12421;41.156;408
12422;41.160;331
12423;41.163;335
12424;41.167;3595
12425;41.170;335
12426;41.173;372
12427;41.176;442
12428;41.180;503
12429;41.183;315
12430;41.186;446
12431;41.190;2027
12432;41.193;408
12433;41.196;301
12434;41.200;314
12435;41.203;376
12436;41.206;502
12437;41.210;284
12438;41.213;250
12439;41.216;400
12440;41.219;1516
12441;41.223;396
12442;41.226;326
12443;41.229;470
12444;41.233;302
12445;41.236;314
12446;41.239;502
12447;41.243;350
12448;41.246;416
12449;41.249;560
12450;41.252;280
12451;41.256;832
12452;41.259;545
12453;41.262;391
12454;41.266;395
12455;41.269;1865
12456;41.272;396
12457;41.276;458
12458;41.279;445
12459;41.282;578
12460;41.286;479
12461;41.289;332
12462;41.292;421
12463;41.296;481
12464;41.299;353
12465;41.302;423
12466;41.305;411
12467;41.309;328
12468;41.312;385
12469;41.315;322
12470;41.319;373
12471;41.322;342
12472;41.325;366
12473;41.329;300
12474;41.332;317
12475;41.335;496
12476;41.338;375
12477;41.342;483
12478;41.345;324
12479;41.348;395
12480;41.352;344
12481;41.355;326
12482;41.358;371
12483;41.362;523
12484;41.365;250
12485;41.368;2649
12486;41.372;235
12487;41.375;426
12488;41.378;433
12489;41.381;764
12490;41.385;345
12491;41.388;453
12492;41.391;545
12493;41.395;343
12494;41.398;364
12495;41.401;408
12496;41.405;350
12497;41.408;314
12498;41.412;273
12499;41.415;373
12500;41.418;342
12501;41.422;565
12502;41.425;204
12503;41.428;289
12504;41.432;400
12505;41.435;287
12506;41.438;361
12507;41.442;359
12508;41.445;419
12509;41.448;366
12510;41.452;366
12511;41.455;423
12512;41.458;391
12513;41.461;407
12514;41.465;347
12515;41.468;423
12516;41.471;586
12517;41.475;313
12518;41.478;418
12519;41.481;483
12520;41.485;347
12521;41.488;319
12522;41.491;391
12523;41.495;375
12524;41.498;473
12525;41.501;368
12526;41.504;394
12527;41.508;355
12528;41.511;589
12529;41.514;610
12530;41.518;376
12531;41.521;431
12532;41.524;423
12533;41.528;359
12534;41.531;396
12535;41.534;554
12536;41.537;428
12537;41.541;428
12538;41.544;514
12539;41.547;423
12540;41.551;432
12541;41.554;496
12542;41.557;259
12543;41.561;443
12544;41.564;340
12545;41.567;304
12546;41.571;334
12547;41.574;333
12548;41.577;372
12549;41.580;284
12550;41.584;2379
12551;41.587;414
12552;41.590;423
12553;41.594;325
12554;41.597;543
12555;41.600;426
12556;41.604;411
12557;41.607;444
12558;41.610;367
12559;41.613;298
12560;41.617;397
12561;41.620;300
12562;41.623;418
12563;41.627;576
12564;41.630;395
12565;41.633;289
12566;41.637;218
12567;41.640;359
12568;41.643;495
12569;41.647;645
12570;41.650;276
12571;41.653;353
12572;41.656;496
12573;41.660;361
12574;41.663;441
12575;41.667;581
12576;41.670;453
12577;41.673;410
12578;41.677;401
12579;41.680;544
12580;41.683;506
12581;41.687;290
12582;41.690;352
12583;41.693;222
12584;41.696;290
12585;41.700;381
12586;41.703;435
12587;41.706;334
12588;41.710;358
12589;41.713;442
12590;41.716;446
12591;41.720;348
12592;41.723;615
12593;41.726;3431
12594;41.730;520
12595;41.733;435
12596;41.736;396
12597;41.739;262
12598;41.743;263
12599;41.746;2106
12600;41.749;402
12601;41.753;296
12602;41.756;276
12603;41.759;284
12604;41.763;415
12605;41.766;344
12606;41.769;307
12607;41.772;236
12608;41.776;381
12609;41.779;604
12610;41.782;305
12611;41.786;324
12612;41.789;236
12613;41.792;415
12614;41.796;480
12615;41.799;331
12616;41.802;426
12617;41.806;382
12618;41.809;405
12619;41.812;300
12620;41.815;293
12621;41.819;270
12622;41.822;317
12623;41.825;425
12624;41.829;397
12625;41.832;420
12626;41.835;384
12627;41.839;884
12628;41.842;341
12629;41.845;317
12630;41.848;355
12631;41.852;354
12632;41.855;330
12633;41.858;443
12634;41.862;465
12635;41.865;609
12636;41.868;271
12637;41.872;407
12638;41.875;401
12639;41.878;303
12640;41.882;415
12641;41.885;383
12642;41.888;334
12643;41.891;332
12644;41.895;476
12645;41.898;429
12646;41.901;451
12647;41.905;731
12648;41.908;2397
12649;41.912;258
12650;41.915;429
12651;41.918;328
12652;41.922;506
12653;41.925;803
12654;41.928;264
12655;41.931;320
12656;41.935;376
12657;41.938;306
12658;41.941;281
12659;41.945;306
12660;41.948;292
12661;41.951;506
12662;41.955;398
12663;41.958;341
12664;41.961;430
12665;41.965;385
12666;41.968;334
12667;41.971;412
12668;41.974;281
12669;41.978;476
12670;41.981;693
12671;41.984;453
12672;41.988;509
12673;41.991;351
12674;41.994;376
12675;41.998;317
12676;42.001;474
12677;42.004;464
12678;42.007;2015
12679;42.011;402
12680;42.014;414
12681;42.017;510
12682;42.021;328
12683;42.024;341
12684;42.027;389
12685;42.031;364
12686;42.034;364
12687;42.037;399
12688;42.041;283
12689;42.044;352
12690;42.047;673
12691;42.050;461
12692;42.054;447
12693;42.057;3306
12694;42.060;566
12695;42.064;292
12696;42.067;414
12697;42.070;310
12698;42.074;235
12699;42.077;448
12700;42.080;443
12701;42.083;303
12702;42.087;480
12703;42.090;263
12704;42.093;337
12705;42.097;435
12706;42.100;379
12707;42.103;366
12708;42.107;312
12709;42.110;306
12710;42.113;374
12711;42.117;501
12712;42.120;586
12713;42.123;359
12714;42.126;374
12715;42.130;465
12716;42.133;419
12717;42.136;1906
12718;42.140;559
12719;42.143;405
12720;42.146;454
12721;42.150;418
12722;42.153;446
12723;42.156;321
12724;42.160;338
12725;42.163;375
12726;42.166;424
12727;42.170;2918
12728;42.173;374
12729;42.176;320
12730;42.180;381
12731;42.183;368
12732;42.186;418
12733;42.190;376
12734;42.193;380
12735;42.196;362
12736;42.200;354
12737;42.203;372
12738;42.206;390
12739;42.209;646
12740;42.213;327
12741;42.216;589
12742;42.219;496
12743;42.223;484
12744;42.226;347
12745;42.229;449
12746;42.233;376
12747;42.236;432
12748;42.239;602
12749;42.242;411
12750;42.246;417
12751;42.249;790
12752;42.252;344
12753;42.256;420
12754;42.259;305
12755;42.262;437
12756;42.266;856
12757;42.269;265
12758;42.272;443
12759;42.276;623
12760;42.279;407
12761;42.282;305
12762;42.285;323
12763;42.289;399
12764;42.292;312
12765;42.295;397
12766;42.299;327
12767;42.302;313
12768;42.305;317
12769;42.309;573
12770;42.312;279
12771;42.315;449
12772;42.319;361
12773;42.322;340
12774;42.325;407
12775;42.328;378
12776;42.332;429
12777;42.335;664
12778;42.338;251
12779;42.342;443
12780;42.345;339
12781;42.348;374
12782;42.352;367
12783;42.355;494
12784;42.358;418
12785;42.361;255
12786;42.365;362
12787;42.368;289
12788;42.371;511
12789;42.375;286
12790;42.378;327
12791;42.381;396
12792;42.385;355
12793;42.388;429
12794;42.391;1664
12795;42.395;332
12796;42.398;376
12797;42.401;434
12798;42.404;290
12799;42.408;372
12800;42.411;359
12801;42.415;482
12802;42.418;471
12803;42.421;349
12804;42.425;357
12805;42.428;306
12806;42.431;370
12807;42.435;287
12808;42.438;401
12809;42.441;511
12810;42.444;352
12811;42.448;286
12812;42.451;489
12813;42.454;406
12814;42.458;456
12815;42.461;458
12816;42.464;2251
12817;42.468;541
12818;42.471;644
12819;42.474;359
12820;42.477;387
12821;42.481;561
12822;42.484;339
12823;42.487;433
12824;42.491;358
12825;42.494;395
12826;42.497;543
12827;42.501;555
12828;42.504;319
12829;42.507;407
12830;42.511;452
12831;42.514;412
12832;42.517;407
12833;42.520;568
12834;42.524;606
12835;42.527;438
12836;42.530;540
12837;42.534;517
12838;42.537;365
12839;42.540;298
12840;42.544;358
12841;42.547;441
12842;42.550;435
12843;42.554;392
12844;42.557;407
12845;42.560;490
12846;42.563;457
12847;42.567;346
12848;42.570;456
12849;42.573;304
12850;42.577;547
12851;42.580;323
12852;42.583;508
12853;42.587;349
12854;42.590;353
12855;42.593;300
12856;42.596;478
12857;42.600;310
12858;42.603;319
12859;42.606;426
12860;42.610;403
12861;42.613;311
12862;42.616;399
12863;42.620;1110
12864;42.623;549
12865;42.626;405
12866;42.630;477
12867;42.633;460
12868;42.636;446
12869;42.639;438
12870;42.643;415
12871;42.646;438
12872;42.649;356
12873;42.653;340
12874;42.656;466
12875;42.659;366
12876;42.663;564
12877;42.666;390
12878;42.670;350
12879;42.673;369
12880;42.676;428
12881;42.679;502
12882;42.683;411
12883;42.686;585
12884;42.689;424
12885;42.693;483
12886;42.696;388
12887;42.699;353
12888;42.703;471
12889;42.706;534
12890;42.709;372
12891;42.712;386
12892;42.716;410
12893;42.719;322
12894;42.722;357
12895;42.726;347
12896;42.729;439
12897;42.732;450
12898;42.736;476
12899;42.739;342
12900;42.742;403
12901;42.746;292
12902;42.749;375
12903;42.752;540
12904;42.755;389
12905;42.759;511
12906;42.762;538
12907;42.765;530
12908;42.769;341
12909;42.772;446
12910;42.775;558
12911;42.779;458
12912;42.782;431
12913;42.785;562
12914;42.789;406
12915;42.792;472
12916;42.795;433
12917;42.798;459
12918;42.802;412
12919;42.805;338
12920;42.808;1060
12921;42.812;431
12922;42.815;324
12923;42.818;461
12924;42.822;467
12925;42.825;491
12926;42.828;385
12927;42.831;466
12928;42.835;366
12929;42.838;344
12930;42.841;421
12931;42.845;462
12932;42.848;524
12933;42.851;490
12934;42.855;534
12935;42.858;340
12936;42.861;405
12937;42.865;359
12938;42.868;429
12939;42.871;451
12940;42.874;396
12941;42.878;321
12942;42.881;353
12943;42.884;348
12944;42.888;327
12945;42.891;525
12946;42.894;350
12947;42.898;447
12948;42.901;439
12949;42.904;558
12950;42.908;377
12951;42.911;592
12952;42.914;444
12953;42.918;464
12954;42.921;1261
12955;42.924;470
12956;42.928;489
12957;42.931;300
12958;42.934;286
12959;42.938;2095
12960;42.941;365
12961;42.944;298
12962;42.948;463
12963;42.951;334
12964;42.954;552
12965;42.957;509
12966;42.961;320
12967;42.964;443
12968;42.967;460
12969;42.971;387
12970;42.974;399
12971;42.977;493
12972;42.981;373
12973;42.984;491
12974;42.987;655
12975;42.990;324
12976;42.994;305
12977;42.997;406
12978;43.000;470
12979;43.004;503
12980;43.007;375
12981;43.010;532
12982;43.014;362
12983;43.017;316
12984;43.020;562
12985;43.024;349
12986;43.027;1280
12987;43.030;503
12988;43.033;476
12989;43.037;449
12990;43.040;402
12991;43.043;494
12992;43.047;287
12993;43.050;354
12994;43.053;422
12995;43.057;332
12996;43.060;373
12997;43.063;323
12998;43.066;643
12999;43.070;376
13000;43.073;500
13001;43.076;419
13002;43.080;343
13003;43.083;484
13004;43.086;393
13005;43.090;578
13006;43.093;492
13007;43.096;374
13008;43.100;451
13009;43.103;542
13010;43.106;303
13011;43.109;288
13012;43.113;381
13013;43.116;471
13014;43.119;358
13015;43.123;353
13016;43.126;349
13017;43.129;382
13018;43.133;373
13019;43.136;252
13020;43.139;621
13021;43.143;337
13022;43.146;381
13023;43.149;495
13024;43.152;543
13025;43.156;439
13026;43.159;454
13027;43.163;296
13028;43.166;353
13029;43.169;347
13030;43.173;293
13031;43.176;457
13032;43.179;445
13033;43.183;527
13034;43.186;274
13035;43.189;372
13036;43.192;482
13037;43.196;339
13038;43.199;1201
13039;43.202;331
13040;43.206;360
13041;43.209;363
13042;43.212;534
13043;43.216;382
13044;43.219;451
13045;43.222;390
13046;43.225;436
13047;43.229;408
13048;43.232;633
13049;43.235;450
13050;43.239;373
13051;43.242;2293
13052;43.245;340
13053;43.249;463
13054;43.252;348
13055;43.255;446
13056;43.259;314
13057;43.262;460
13058;43.265;298
13059;43.268;441
13060;43.272;454
13061;43.275;411
13062;43.278;335
13063;43.282;1400
13064;43.285;427
13065;43.288;335
13066;43.292;290
13067;43.295;317
13068;43.298;432
13069;43.301;439
13070;43.305;449
13071;43.308;386
13072;43.311;399
13073;43.315;396
13074;43.318;335
13075;43.321;461
13076;43.325;388
13077;43.328;502
13078;43.331;339
13079;43.335;406
13080;43.338;303
13081;43.341;442
13082;43.344;311
13083;43.348;546
13084;43.351;440
13085;43.354;1145
13086;43.358;268
13087;43.361;337
13088;43.364;686
13089;43.368;393
13090;43.371;322
13091;43.374;459
13092;43.378;300
13093;43.381;334
13094;43.384;449
13095;43.387;224
13096;43.391;319
13097;43.394;478
13098;43.397;362
13099;43.401;389
13100;43.404;304
13101;43.407;340
13102;43.411;355
13103;43.414;387
13104;43.418;371
13105;43.421;340
13106;43.424;617
13107;43.427;358
13108;43.431;432
13109;43.434;280
13110;43.437;360
13111;43.441;322
13112;43.444;376
13113;43.447;521
13114;43.451;328
13115;43.454;307
13116;43.457;357
13117;43.460;425
13118;43.464;488
13119;43.467;327
13120;43.470;299
13121;43.474;411
13122;43.477;478
13123;43.480;376
13124;43.484;600
13125;43.487;286
13126;43.490;1728
13127;43.494;347
13128;43.497;472
13129;43.500;343
13130;43.503;294
13131;43.507;384
13132;43.510;273
13133;43.513;251
13134;43.517;368
13135;43.520;390
13136;43.523;401
13137;43.527;363
13138;43.530;250
13139;43.533;288
13140;43.537;267
13141;43.540;410
13142;43.543;372
13143;43.546;371
13144;43.550;279
13145;43.553;408
13146;43.556;346
13147;43.560;351
13148;43.563;327
13149;43.566;372
13150;43.570;303
13151;43.573;346
13152;43.576;350
13153;43.579;381
13154;43.583;439
13155;43.586;510
13156;43.589;345
13157;43.593;525
13158;43.596;300
13159;43.599;275
13160;43.603;296
13161;43.606;350
13162;43.609;592
13163;43.613;385
13164;43.616;477
13165;43.619;280
13166;43.622;405
13167;43.626;443
13168;43.629;349
13169;43.632;289
13170;43.636;418
13171;43.639;2280
13172;43.642;443
13173;43.646;429
13174;43.649;370
13175;43.652;317
13176;43.655;291
13177;43.659;523
13178;43.662;337
13179;43.666;415
13180;43.669;297
13181;43.672;229
13182;43.676;285
13183;43.679;384
13184;43.682;493
13185;43.686;261
13186;43.689;339
13187;43.692;342
13188;43.695;380
13189;43.699;314
13190;43.702;416
13191;43.705;290
13192;43.709;1725
13193;43.712;449
13194;43.715;330
13195;43.719;353
13196;43.722;297
13197;43.725;297
13198;43.729;340
13199;43.732;828
13200;43.735;355
13201;43.738;262
13202;43.742;278
13203;43.745;267
13204;43.748;536
13205;43.752;335
13206;43.755;416
13207;43.758;519
13208;43.762;325
13209;43.765;440
13210;43.768;384
13211;43.772;417
13212;43.775;393
13213;43.778;372
13214;43.781;265
13215;43.785;482
13216;43.788;320
13217;43.791;291
13218;43.795;358
13219;43.798;241
13220;43.801;278
13221;43.805;273
13222;43.808;250
13223;43.811;350
13224;43.814;357
13225;43.818;269
13226;43.821;315
13227;43.824;261
13228;43.828;279
13229;43.831;412
13230;43.834;389
13231;43.838;328
13232;43.841;384
13233;43.844;315
13234;43.848;2443
13235;43.851;466
13236;43.854;480
13237;43.857;300
13238;43.861;334
13239;43.864;335
13240;43.867;358
13241;43.871;448
13242;43.874;392
13243;43.877;309
13244;43.881;385
13245;43.884;324
13246;43.887;498
13247;43.890;343
13248;43.894;481
13249;43.897;461
13250;43.900;621
13251;43.904;270
13252;43.907;344
13253;43.910;291
13254;43.914;285
13255;43.917;294
13256;43.921;388
13257;43.924;283
13258;43.927;366
13259;43.930;416
13260;43.934;394
13261;43.937;2521
13262;43.940;407
13263;43.944;411
13264;43.947;625
13265;43.950;383
13266;43.954;400
13267;43.957;228
13268;43.960;258
13269;43.964;2376
13270;43.967;264
13271;43.970;350
13272;43.973;232
13273;43.977;324
13274;43.980;372
13275;43.983;240
13276;43.987;400
13277;43.990;219
13278;43.993;367
13279;43.997;397
13280;44.000;332
13281;44.003;387
13282;44.007;346
13283;44.010;414
13284;44.013;390
13285;44.016;517
13286;44.020;335
13287;44.023;486
13288;44.026;383
13289;44.030;456
13290;44.033;260
13291;44.036;312
13292;44.040;446
13293;44.043;372
13294;44.046;330
13295;44.049;360
13296;44.053;501
13297;44.056;516
13298;44.059;268
13299;44.063;502
13300;44.066;292
13301;44.069;283
13302;44.073;695
13303;44.076;342
13304;44.079;1677
13305;44.083;242
13306;44.086;396
13307;44.089;279
13308;44.092;516
13309;44.096;370
13310;44.099;316
13311;44.102;460
13312;44.106;292
13313;44.109;415
13314;44.112;447
13315;44.116;260
13316;44.119;330
13317;44.122;270
13318;44.126;250
13319;44.129;331
13320;44.132;418
13321;44.135;396
13322;44.139;359
13323;44.142;299
13324;44.145;342
13325;44.149;355
13326;44.152;340
13327;44.155;405
13328;44.159;380
13329;44.162;298
13330;44.165;376
13331;44.169;447
13332;44.172;317
13333;44.175;537
13334;44.179;371
13335;44.182;582
13336;44.185;306
13337;44.189;248
13338;44.192;400
13339;44.195;311
13340;44.199;330
13341;44.202;408
13342;44.205;351
13343;44.208;454
13344;44.212;413
13345;44.215;279
13346;44.218;338
13347;44.222;268
13348;44.225;304
13349;44.228;328
13350;44.232;304
13351;44.235;352
13352;44.238;362
13353;44.242;393
13354;44.245;266
13355;44.248;422
13356;44.251;566
13357;44.255;556
13358;44.258;415
13359;44.261;352
13360;44.265;392
13361;44.268;410
13362;44.271;402
13363;44.275;420
13364;44.278;481
13365;44.281;378
13366;44.284;580
13367;44.288;419
13368;44.291;286
13369;44.294;363
13370;44.298;528
13371;44.301;467
13372;44.304;289
13373;44.308;531
13374;44.311;507
13375;44.314;355
13376;44.318;309
13377;44.321;284
13378;44.324;444
13379;44.327;2256
13380;44.331;529
13381;44.334;438
13382;44.337;351
13383;44.341;596
13384;44.344;333
13385;44.347;432
13386;44.351;452
13387;44.354;512
13388;44.357;426
13389;44.361;558
13390;44.364;276
13391;44.367;396
13392;44.370;2573
13393;44.374;365
13394;44.377;251
13395;44.380;365
13396;44.384;370
13397;44.387;344
13398;44.390;422
13399;44.394;260
13400;44.397;433
13401;44.400;454
13402;44.403;323
13403;44.407;412
13404;44.410;315
13405;44.414;583
13406;44.417;478
13407;44.420;352
13408;44.424;474
13409;44.427;1243
13410;44.430;436
13411;44.434;473
13412;44.437;576
13413;44.440;438
13414;44.443;363
13415;44.447;439
13416;44.450;365
13417;44.453;579
13418;44.457;467
13419;44.460;337
13420;44.463;665
13421;44.467;290
13422;44.470;436
13423;44.473;1736
13424;44.477;448
13425;44.480;415
13426;44.483;505
13427;44.486;622
13428;44.490;474
13429;44.493;409
13430;44.496;500
13431;44.500;335
13432;44.503;515
13433;44.506;263
13434;44.510;402
13435;44.513;446
13436;44.516;547
13437;44.519;482
13438;44.523;305
13439;44.526;592
13440;44.529;372
13441;44.533;555
13442;44.536;359
13443;44.539;556
13444;44.543;421
13445;44.546;359
13446;44.549;466
13447;44.553;383
13448;44.556;460
13449;44.559;265
13450;44.562;369
13451;44.566;311
13452;44.569;333
13453;44.572;384
13454;44.576;288
13455;44.579;534
13456;44.582;444
13457;44.586;479
13458;44.589;679
13459;44.592;516
13460;44.596;568
13461;44.599;340
13462;44.602;455
13463;44.605;1176
13464;44.609;435
13465;44.612;530
13466;44.615;494
13467;44.619;487
13468;44.622;382
13469;44.625;311
13470;44.629;394
13471;44.632;363
13472;44.635;573
13473;44.638;443
13474;44.642;633
13475;44.645;568
13476;44.648;507
13477;44.652;475
13478;44.655;304
13479;44.658;2385
13480;44.662;401
13481;44.665;589
13482;44.669;334
13483;44.672;364
13484;44.675;374
13485;44.678;338
13486;44.682;378
13487;44.685;377
13488;44.688;342
13489;44.692;352
13490;44.695;295
13491;44.698;425
13492;44.702;358
13493;44.705;428
13494;44.708;388
13495;44.712;569
13496;44.715;441
13497;44.718;365
13498;44.721;311
13499;44.725;345
13500;44.728;440
13501;44.731;396
13502;44.735;392
13503;44.738;423
13504;44.741;405
13505;44.745;398
13506;44.748;379
13507;44.751;318
13508;44.754;389
13509;44.758;388
13510;44.761;303
13511;44.764;449
13512;44.768;489
13513;44.771;373
13514;44.774;285
13515;44.778;294
13516;44.781;432
13517;44.784;405
13518;44.788;319
13519;44.791;379
13520;44.794;413
13521;44.797;379
13522;44.801;316
13523;44.804;454
13524;44.807;2577
13525;44.811;360
13526;44.814;315
13527;44.817;400
13528;44.821;293
13529;44.824;286
13530;44.827;353
13531;44.831;328
13532;44.834;564
13533;44.837;293
13534;44.840;373
13535;44.844;315
13536;44.847;310
13537;44.850;383
13538;44.854;418
13539;44.857;490
13540;44.860;325
13541;44.864;740
13542;44.867;326
13543;44.870;317
13544;44.873;385
13545;44.877;559
13546;44.880;251
13547;44.883;340
13548;44.887;241
13549;44.890;345
13550;44.893;336
13551;44.897;295
13552;44.900;320
13553;44.903;487
13554;44.907;2052
13555;44.910;532
13556;44.913;422
13557;44.917;452
13558;44.920;346
13559;44.923;258
13560;44.927;491
13561;44.930;301
13562;44.933;318
13563;44.937;485
13564;44.940;516
13565;44.943;497
13566;44.947;373
13567;44.950;430
13568;44.953;330
13569;44.956;327
13570;44.960;316
13571;44.963;359
13572;44.966;297
13573;44.970;447
13574;44.973;452
13575;44.976;404
13576;44.980;576
13577;44.983;336
13578;44.986;372
13579;44.990;273
13580;44.993;263
13581;44.996;362
13582;44.999;568
13583;45.003;413
13584;45.006;343
13585;45.009;384
13586;45.013;320
13587;45.016;349
13588;45.019;334
13589;45.023;493
13590;45.026;382
13591;45.029;270
13592;45.032;294
13593;45.036;618
13594;45.039;527
13595;45.042;339
13596;45.046;354
13597;45.049;297
13598;45.052;336
13599;45.056;310
13600;45.059;356
13601;45.062;432
13602;45.066;317
13603;45.069;536
13604;45.072;452
13605;45.075;255
13606;45.079;350
13607;45.082;311
13608;45.085;428
13609;45.089;517
13610;45.092;1313
13611;45.095;357
13612;45.099;424
13613;45.102;293
13614;45.105;365
13615;45.108;192
13616;45.112;432
13617;45.115;412
13618;45.118;602
13619;45.122;294
13620;45.125;420
13621;45.128;337
13622;45.132;378
13623;45.135;470
13624;45.138;282
13625;45.142;312
13626;45.145;524
13627;45.148;457
13628;45.151;246
13629;45.155;461
13630;45.158;487
13631;45.162;308
13632;45.165;412
13633;45.168;572
13634;45.172;445
13635;45.175;432
13636;45.178;456
13637;45.182;269
13638;45.185;447
13639;45.188;370
13640;45.191;418
13641;45.195;360
13642;45.198;549
13643;45.201;231
13644;45.205;435
13645;45.208;395
13646;45.211;363
13647;45.215;334
13648;45.218;342
13649;45.221;343
13650;45.225;504
13651;45.228;331
13652;45.231;293
13653;45.234;394
13654;45.238;461
13655;45.241;448
13656;45.244;320
13657;45.248;516
13658;45.251;502
13659;45.254;357
13660;45.258;414
13661;45.261;264
13662;45.264;226
13663;45.267;334
13664;45.271;566
13665;45.274;465
13666;45.277;389
13667;45.281;357
13668;45.284;317
13669;45.287;262
13670;45.291;509
13671;45.294;471
13672;45.297;384
13673;45.301;219
13674;45.304;493
13675;45.307;352
13676;45.310;329
13677;45.314;396
13678;45.317;377
13679;45.320;477
13680;45.324;333
13681;45.327;407
13682;45.330;300
13683;45.334;379
13684;45.337;346
13685;45.340;461
13686;45.343;392
13687;45.347;268
13688;45.350;329
13689;45.353;1297
13690;45.357;389
13691;45.360;362
13692;45.363;515
13693;45.367;377
13694;45.370;472
13695;45.373;267
13696;45.377;490
13697;45.380;390
13698;45.383;310
13699;45.386;5361
13700;45.390;522
13701;45.393;243
13702;45.396;3600
13703;45.400;400
13704;45.403;276
13705;45.406;230
13706;45.410;337
13707;45.413;337
13708;45.417;2641
13709;45.420;272
13710;45.423;595
13711;45.426;2520
13712;45.430;233
13713;45.433;458
13714;45.436;270
13715;45.440;297
13716;45.443;1006
13717;45.446;351
13718;45.450;394
13719;45.453;397
13720;45.456;362
13721;45.460;440
13722;45.463;415
13723;45.466;276
13724;45.469;346
13725;45.473;342
13726;45.476;367
13727;45.479;342
13728;45.483;419
13729;45.486;355
13730;45.489;359
13731;45.493;445
13732;45.496;372
13733;45.499;325
13734;45.502;387
13735;45.506;335
13736;45.509;2178
13737;45.512;444
13738;45.516;352
13739;45.519;346
13740;45.522;473
13741;45.526;2527
13742;45.529;363
13743;45.532;232
13744;45.536;1660
13745;45.539;281
13746;45.542;324
13747;45.545;477
13748;45.549;335
13749;45.552;412
13750;45.555;272
13751;45.559;301
13752;45.562;419
13753;45.565;1276
13754;45.569;251
13755;45.572;388
13756;45.575;690
13757;45.579;380
13758;45.582;499
13759;45.585;573
13760;45.588;384
13761;45.592;328
13762;45.595;244
13763;45.598;299
13764;45.602;630
13765;45.605;495
13766;45.608;370
13767;45.612;447
13768;45.615;488
13769;45.618;437
13770;45.621;365
13771;45.625;314
13772;45.628;407
13773;45.631;300
13774;45.635;356
13775;45.638;313
13776;45.641;410
13777;45.645;571
13778;45.648;257
13779;45.651;342
13780;45.655;407
13781;45.658;334
13782;45.661;234
13783;45.665;431
13784;45.668;349
13785;45.671;301
13786;45.675;285
13787;45.678;520
13788;45.681;449
13789;45.685;307
13790;45.688;543
13791;45.691;422
13792;45.695;926
13793;45.698;359
13794;45.701;310
13795;45.704;388
13796;45.708;389
13797;45.711;298
13798;45.714;414
13799;45.718;401
13800;45.721;397
13801;45.724;236
13802;45.728;315
13803;45.731;329
13804;45.734;285
13805;45.737;363
13806;45.741;288
13807;45.744;357
13808;45.747;498
13809;45.751;357
13810;45.754;395
13811;45.757;440
13812;45.761;324
13813;45.764;301
13814;45.767;240
13815;45.771;293
13816;45.774;346
13817;45.777;560
13818;45.780;316
13819;45.784;326
13820;45.787;320
13821;45.790;339
13822;45.794;361
13823;45.797;394
13824;45.800;278
13825;45.804;332
13826;45.807;271
13827;45.810;334
13828;45.814;329
13829;45.817;359
13830;45.820;354
13831;45.823;382
13832;45.827;1145
13833;45.830;343
13834;45.833;419
13835;45.837;268
13836;45.840;465
13837;45.843;283
13838;45.847;335
13839;45.850;407
13840;45.853;486
13841;45.856;587
13842;45.860;327
13843;45.863;339
13844;45.866;351
13845;45.870;363
13846;45.873;341
13847;45.876;256
13848;45.880;393
13849;45.883;435
13850;45.886;415
13851;45.890;384
13852;45.893;368
13853;45.896;619
13854;45.899;444
13855;45.903;320
13856;45.906;443
13857;45.909;374
13858;45.913;819
13859;45.916;311
13860;45.920;497
13861;45.923;418
13862;45.926;560
13863;45.930;413
13864;45.933;519
13865;45.936;513
13866;45.939;331
13867;45.943;483
13868;45.946;369
13869;45.949;504
13870;45.953;646
13871;45.956;392
13872;45.959;283
13873;45.963;466
13874;45.966;457
13875;45.969;349
13876;45.972;1283
13877;45.976;900
13878;45.979;252
13879;45.982;421
13880;45.986;314
13881;45.989;1933
13882;45.992;470
13883;45.996;301
13884;45.999;492
13885;46.002;294
13886;46.006;467
13887;46.009;380
13888;46.012;2664
13889;46.015;307
13890;46.019;428
13891;46.022;333
13892;46.025;289
13893;46.029;466
13894;46.032;375
13895;46.035;298
13896;46.039;532
13897;46.042;537
13898;46.045;375
13899;46.049;368
13900;46.052;338
13901;46.055;282
13902;46.058;263
13903;46.062;421
13904;46.065;375
13905;46.068;326
13906;46.072;323
13907;46.075;299
13908;46.078;338
13909;46.082;286
13910;46.085;322
13911;46.088;377
13912;46.091;434
13913;46.095;600
13914;46.098;2229
13915;46.101;374
13916;46.105;289
13917;46.108;515
13918;46.111;384
13919;46.115;364
13920;46.118;543
13921;46.121;267
13922;46.125;413
13923;46.128;239
13924;46.131;519
13925;46.134;425
13926;46.138;370
13927;46.141;322
13928;46.144;319
13929;46.148;355
13930;46.151;448
13931;46.154;1236
13932;46.158;370
13933;46.161;378
13934;46.165;275
13935;46.168;412
13936;46.171;393
13937;46.174;382
13938;46.178;346
13939;46.181;273
13940;46.184;309
13941;46.188;577
13942;46.191;350
13943;46.194;466
13944;46.198;489
13945;46.201;325
13946;46.204;339
13947;46.207;340
13948;46.211;553
13949;46.214;343
13950;46.217;429
13951;46.221;339
13952;46.224;356
13953;46.227;296
13954;46.231;2176
13955;46.234;456
13956;46.237;292
13957;46.241;279
13958;46.244;496
13959;46.247;467
13960;46.250;316
13961;46.254;388
13962;46.257;242
13963;46.260;332
13964;46.264;587
13965;46.267;575
13966;46.270;394
13967;46.274;384
13968;46.277;353
13969;46.280;378
13970;46.284;395
13971;46.287;378
13972;46.290;399
13973;46.293;291
13974;46.297;394
13975;46.300;246
13976;46.303;288
13977;46.307;316
13978;46.310;314
13979;46.313;514
13980;46.317;2638
13981;46.320;427
13982;46.323;320
13983;46.326;397
13984;46.330;250
13985;46.333;295
13986;46.336;531
13987;46.340;524
13988;46.343;391
13989;46.346;387
13990;46.350;268
13991;46.353;338
13992;46.356;282
13993;46.360;472
13994;46.363;365
13995;46.366;381
13996;46.369;571
13997;46.373;464
13998;46.376;882
13999;46.379;465
14000;46.383;501
14001;46.386;419
14002;46.389;564
14003;46.393;473
14004;46.396;2461
14005;46.399;583
14006;46.403;401
14007;46.406;531
14008;46.409;430
14009;46.413;394
14010;46.416;325
14011;46.419;324
14012;46.423;325
14013;46.426;621
14014;46.429;405
14015;46.433;325
14016;46.436;565
14017;46.439;424
14018;46.443;456
14019;46.446;274
14020;46.449;326
14021;46.452;491
14022;46.456;294
14023;46.459;341
14024;46.462;367
14025;46.466;264
14026;46.469;351
14027;46.472;394
14028;46.476;301
14029;46.479;363
14030;46.482;309
14031;46.485;464
14032;46.489;436
14033;46.492;219
14034;46.495;400
14035;46.499;365
14036;46.502;476
14037;46.505;422
14038;46.509;336
14039;46.512;507
14040;46.515;341
14041;46.519;263
14042;46.522;439
14043;46.525;266
14044;46.528;462
14045;46.532;267
14046;46.535;269
14047;46.538;577
14048;46.542;371
14049;46.545;394
14050;46.548;257
14051;46.552;430
14052;46.555;295
14053;46.558;421
14054;46.561;296
14055;46.565;376
14056;46.568;322
14057;46.571;491
14058;46.575;614
14059;46.578;388
14060;46.581;1547
14061;46.585;2470
14062;46.588;252
14063;46.591;333
14064;46.595;354
14065;46.598;392
14066;46.601;515
14067;46.604;446
14068;46.608;334
14069;46.611;358
14070;46.614;404
14071;46.618;466
14072;46.621;275
14073;46.624;421
14074;46.628;1321
14075;46.631;337
14076;46.634;357
14077;46.638;391
14078;46.641;298
14079;46.644;308
14080;46.647;451
14081;46.651;324
14082;46.654;361
14083;46.657;314
14084;46.661;409
14085;46.664;471
14086;46.668;326
14087;46.671;562
14088;46.674;339
14089;46.678;408
14090;46.681;411
14091;46.684;279
14092;46.687;388
14093;46.691;356
14094;46.694;390
14095;46.697;309
14096;46.701;375
14097;46.704;327
14098;46.707;362
14099;46.711;314
14100;46.714;395
14101;46.717;409
14102;46.720;319
14103;46.724;377
14104;46.727;336
14105;46.730;273
14106;46.734;489
14107;46.737;308
14108;46.740;599
14109;46.744;403
14110;46.747;284
14111;46.750;305
14112;46.754;369
14113;46.757;404
14114;46.760;253
14115;46.763;401
14116;46.767;462
14117;46.770;267
14118;46.773;396
14119;46.777;366
14120;46.780;264
14121;46.783;285
14122;46.787;370
14123;46.790;590
14124;46.793;566
14125;46.796;360
14126;46.800;420
14127;46.803;459
14128;46.806;252
14129;46.810;310
14130;46.813;264
14131;46.816;517
14132;46.820;249
14133;46.823;201
14134;46.826;354
14135;46.830;314
14136;46.833;352
14137;46.836;363
14138;46.839;392
14139;46.843;399
14140;46.846;382
14141;46.849;281
14142;46.853;254
14143;46.856;278
14144;46.859;314
14145;46.863;291
14146;46.866;341
14147;46.869;346
14148;46.873;391
14149;46.876;347
14150;46.879;329
14151;46.882;372
14152;46.886;277
14153;46.889;274
14154;46.892;407
14155;46.896;273
14156;46.899;308
14157;46.902;334
14158;46.906;264
14159;46.909;382
14160;46.913;2972
14161;46.916;304
14162;46.919;312
14163;46.922;387
14164;46.926;461
14165;46.929;413
14166;46.932;265
14167;46.936;380
14168;46.939;490
14169;46.942;333
14170;46.946;359
14171;46.949;426
14172;46.952;304
14173;46.955;278
14174;46.959;247
14175;46.962;570
14176;46.965;264
14177;46.969;310
14178;46.972;282
14179;46.975;539
14180;46.979;597
14181;46.982;386
14182;46.985;433
14183;46.989;318
14184;46.992;302
14185;46.995;376
14186;46.998;409
14187;47.002;791
14188;47.005;312
14189;47.008;382
14190;47.012;265
14191;47.015;477
14192;47.018;268
14193;47.022;325
14194;47.025;333
14195;47.028;585
14196;47.032;393
14197;47.035;343
14198;47.038;336
14199;47.041;442
14200;47.045;327
14201;47.048;254
14202;47.051;454
14203;47.055;373
14204;47.058;586
14205;47.061;343
14206;47.065;704
14207;47.068;326
14208;47.071;310
14209;47.074;549
14210;47.078;553
14211;47.081;440
14212;47.084;301
14213;47.088;350
14214;47.091;438
14215;47.094;456
14216;47.098;434
14217;47.101;306
14218;47.104;392
14219;47.108;495
14220;47.111;269
14221;47.114;352
14222;47.117;456
14223;47.121;384
14224;47.124;282
14225;47.127;318
14226;47.131;497
14227;47.134;445
14228;47.137;380
14229;47.141;338
14230;47.144;416
14231;47.147;554
14232;47.150;371
14233;47.154;571
14234;47.157;478
14235;47.161;305
14236;47.164;592
14237;47.167;346
14238;47.171;335
14239;47.174;388
14240;47.177;240
14241;47.181;309
14242;47.184;535
14243;47.187;350
14244;47.190;341
14245;47.194;343
14246;47.197;408
14247;47.200;365
14248;47.204;372
14249;47.207;275
14250;47.210;334
14251;47.214;413
14252;47.217;321
14253;47.220;292
14254;47.224;421
14255;47.227;277
14256;47.230;323
14257;47.233;399
14258;47.237;1744
14259;47.240;537
14260;47.243;360
14261;47.247;463
14262;47.250;461
14263;47.253;342
14264;47.257;444
14265;47.260;719
14266;47.263;357
14267;47.267;323
14268;47.270;464
14269;47.273;344
14270;47.276;433
14271;47.280;293
14272;47.283;198
14273;47.286;300
14274;47.290;308
14275;47.293;263
14276;47.296;417
14277;47.300;234
14278;47.303;496
14279;47.306;365
14280;47.309;281
14281;47.313;252
14282;47.316;531
14283;47.319;327
14284;47.323;424
14285;47.326;276
14286;47.329;365
14287;47.333;437
14288;47.336;405
14289;47.339;522
14290;47.343;408
14291;47.346;500
14292;47.349;505
14293;47.352;369
14294;47.356;332
14295;47.359;508
14296;47.362;308
14297;47.366;327
14298;47.369;279
14299;47.372;546
14300;47.376;431
14301;47.379;417
14302;47.382;290
14303;47.385;304
14304;47.389;493
14305;47.392;304
14306;47.395;305
14307;47.399;403
14308;47.402;403
14309;47.405;396
14310;47.409;396
14311;47.412;203
14312;47.416;444
14313;47.419;345
14314;47.422;417
14315;47.425;281
14316;47.429;324
14317;47.432;236
14318;47.435;409
14319;47.439;233
14320;47.442;336
14321;47.445;389
14322;47.449;336
14323;47.452;573
14324;47.455;582
14325;47.459;384
14326;47.462;372
14327;47.465;515
14328;47.468;288
14329;47.472;545
14330;47.475;314
14331;47.478;303
14332;47.482;358
14333;47.485;436
14334;47.488;297
14335;47.492;438
14336;47.495;287
14337;47.498;479
14338;47.502;275
14339;47.505;432
14340;47.508;237
14341;47.511;372
14342;47.515;609
14343;47.518;338
14344;47.521;466
14345;47.525;392
14346;47.528;453
14347;47.531;286
14348;47.535;2615
14349;47.538;363
14350;47.541;266
14351;47.544;324
14352;47.548;486
14353;47.551;408
14354;47.554;377
14355;47.558;262
14356;47.561;432
14357;47.564;292
14358;47.568;348
14359;47.571;300
14360;47.574;368
14361;47.578;406
14362;47.581;366
14363;47.584;467
14364;47.587;423
14365;47.591;348
14366;47.594;358
14367;47.597;313
14368;47.601;465
14369;47.604;485
14370;47.607;392
14371;47.611;431
14372;47.614;378
14373;47.617;408
14374;47.621;422
14375;47.624;577
14376;47.627;383
14377;47.630;560
14378;47.634;370
14379;47.637;436
14380;47.640;431
14381;47.644;241
14382;47.647;345
14383;47.650;463
14384;47.654;351
14385;47.657;359
14386;47.660;306
14387;47.664;472
14388;47.667;377
14389;47.670;314
14390;47.674;426
14391;47.677;356
14392;47.680;316
14393;47.684;347
14394;47.687;309
14395;47.690;313
14396;47.694;372
14397;47.697;300
14398;47.700;325
14399;47.703;422
14400;47.707;1198
14401;47.710;366
14402;47.713;369
14403;47.717;390
14404;47.720;377
14405;47.723;548
14406;47.727;391
14407;47.730;476
14408;47.733;322
14409;47.737;283
14410;47.740;284
14411;47.743;272
14412;47.746;424
14413;47.750;448
14414;47.753;330
14415;47.756;394
14416;47.760;338
14417;47.763;324
14418;47.766;357
14419;47.770;328
14420;47.773;216
14421;47.776;578
14422;47.779;286
14423;47.783;393
14424;47.786;237
14425;47.789;313
14426;47.793;286
14427;47.796;273
14428;47.799;457
14429;47.803;316
14430;47.806;414
14431;47.809;411
14432;47.813;420
14433;47.816;444
14434;47.819;267
14435;47.822;399
14436;47.826;300
14437;47.829;276
14438;47.832;349
14439;47.836;478
14440;47.839;291
14441;47.842;363
14442;47.846;348
14443;47.849;338
14444;47.852;381
14445;47.856;299
14446;47.859;328
14447;47.862;373
14448;47.865;463
14449;47.869;387
14450;47.872;514
14451;47.875;506
14452;47.879;376
14453;47.882;481
14454;47.885;590
14455;47.889;399
14456;47.892;390
14457;47.895;447
14458;47.898;487
14459;47.902;367
14460;47.905;568
14461;47.908;696
14462;47.912;410
14463;47.915;370
14464;47.919;323
14465;47.922;319
14466;47.925;522
14467;47.929;462
14468;47.932;561
14469;47.935;428
14470;47.938;331
14471;47.942;390
14472;47.945;370
14473;47.948;401
14474;47.952;372
14475;47.955;304
14476;47.958;265
14477;47.962;281
14478;47.965;438
14479;47.968;262
14480;47.972;383
14481;47.975;403
14482;47.978;402
14483;47.981;386
14484;47.985;2760
14485;47.988;331
14486;47.991;345
14487;47.995;334
14488;47.998;428
14489;48.001;396
14490;48.005;718
14491;48.008;2921
14492;48.011;2816
14493;48.014;321
14494;48.018;349
14495;48.021;474
14496;48.024;247
14497;48.028;484
14498;48.031;448
14499;48.034;304
14500;48.038;1058
14501;48.041;324
14502;48.044;434
14503;48.048;346
14504;48.051;356
14505;48.054;323
14506;48.057;362
14507;48.061;354
14508;48.064;426
14509;48.067;399
14510;48.071;389
14511;48.074;415
14512;48.077;538
14513;48.081;484
14514;48.084;370
14515;48.087;436
14516;48.091;297
14517;48.094;352
14518;48.097;312
14519;48.100;361
14520;48.104;389
14521;48.107;365
14522;48.110;470
14523;48.114;309
14524;48.117;471
14525;48.120;447
14526;48.124;432
14527;48.127;387
14528;48.130;376
14529;48.133;329
14530;48.137;540
14531;48.140;273
14532;48.143;442
14533;48.147;316
14534;48.150;466
14535;48.153;424
14536;48.157;595
14537;48.160;729
14538;48.164;496
14539;48.167;495
14540;48.170;378
14541;48.173;286
14542;48.177;249
14543;48.180;231
14544;48.183;241
14545;48.187;408
14546;48.190;338
14547;48.193;282
14548;48.197;265
14549;48.200;285
14550;48.203;305
14551;48.207;314
14552;48.210;533
14553;48.213;316
14554;48.217;333
14555;48.220;407
14556;48.223;1552
14557;48.226;305
14558;48.230;242
14559;48.233;510
14560;48.236;308
14561;48.240;311
14562;48.243;354
14563;48.246;347
14564;48.250;452
14565;48.253;309
14566;48.256;400
14567;48.259;375
14568;48.263;475
14569;48.266;308
14570;48.269;397
14571;48.273;404
14572;48.276;466
14573;48.279;360
14574;48.283;340
14575;48.286;301
14576;48.289;356
14577;48.293;357
14578;48.296;352
14579;48.299;374
14580;48.302;353
14581;48.306;373
14582;48.309;433
14583;48.312;343
14584;48.316;536
14585;48.319;422
14586;48.322;683
14587;48.326;418
14588;48.329;341
14589;48.332;290
14590;48.336;629
14591;48.339;356
14592;48.342;355
14593;48.345;553
14594;48.349;358
14595;48.352;2225
14596;48.355;463
14597;48.359;472
14598;48.362;453
14599;48.365;439
14600;48.369;421
14601;48.372;288
14602;48.375;363
14603;48.378;467
14604;48.382;486
14605;48.385;287
14606;48.388;535
14607;48.392;467
14608;48.395;465
14609;48.398;329
14610;48.402;459
14611;48.405;323
14612;48.408;288
14613;48.412;618
14614;48.415;435
14615;48.418;459
14616;48.422;488
14617;48.425;353
14618;48.428;414
14619;48.432;326
14620;48.435;441
14621;48.438;476
14622;48.442;327
14623;48.445;300
14624;48.448;470
14625;48.452;346
14626;48.455;415
14627;48.458;322
14628;48.461;397
14629;48.465;509
14630;48.468;392
14631;48.471;380
14632;48.475;476
14633;48.478;484
14634;48.481;437
14635;48.485;339
14636;48.488;388
14637;48.491;443
14638;48.494;378
14639;48.498;318
14640;48.501;320
14641;48.504;436
14642;48.508;381
14643;48.511;296
14644;48.514;442
14645;48.518;454
14646;48.521;384
14647;48.524;437
14648;48.528;351
14649;48.531;277
14650;48.534;549
14651;48.537;413
14652;48.541;410
14653;48.544;434
14654;48.547;362
14655;48.551;306
14656;48.554;1341
14657;48.557;543
14658;48.561;495
14659;48.564;491
14660;48.567;500
14661;48.571;370
14662;48.574;366
14663;48.577;273
14664;48.580;425
14665;48.584;362
14666;48.587;402
14667;48.590;1287
14668;48.594;664
14669;48.597;552
14670;48.600;385
14671;48.604;451
14672;48.607;461
14673;48.610;490
14674;48.613;651
14675;48.617;338
14676;48.620;422
14677;48.623;468
14678;48.627;787
14679;48.630;511
14680;48.633;435
14681;48.637;382
14682;48.640;465
14683;48.643;435
14684;48.647;440
14685;48.650;265
14686;48.653;570
14687;48.656;419
14688;48.660;314
14689;48.663;523
14690;48.667;489
14691;48.670;518
14692;48.673;417
14693;48.677;427
14694;48.680;309
14695;48.683;375
14696;48.687;363
14697;48.690;760
14698;48.693;654
14699;48.696;394
14700;48.700;474
14701;48.703;378
14702;48.706;544
14703;48.710;406
14704;48.713;469
14705;48.716;269
14706;48.720;283
14707;48.723;370
14708;48.726;1091
14709;48.729;779
14710;48.733;535
14711;48.736;384
14712;48.739;464
14713;48.743;420
14714;48.746;2250
14715;48.749;385
14716;48.753;331
14717;48.756;417
14718;48.759;397
14719;48.763;441
14720;48.766;370
14721;48.769;288
14722;48.772;309
14723;48.776;409
14724;48.779;407
14725;48.782;379
14726;48.786;315
14727;48.789;358
14728;48.792;406
14729;48.796;481
14730;48.799;437
14731;48.802;438
14732;48.806;375
14733;48.809;406
14734;48.812;497
14735;48.815;543
14736;48.819;507
14737;48.822;349
14738;48.825;377
14739;48.829;384
14740;48.832;434
14741;48.835;551
14742;48.839;356
14743;48.842;291
14744;48.845;412
14745;48.848;474
14746;48.852;406
14747;48.855;362
14748;48.858;2612
14749;48.862;485
14750;48.865;483
14751;48.868;578
14752;48.872;372
14753;48.875;431
14754;48.878;471
14755;48.882;489
14756;48.885;303
14757;48.888;456
14758;48.891;306
14759;48.895;459
14760;48.898;375
14761;48.901;403
14762;48.905;418
14763;48.908;329
14764;48.912;352
14765;48.915;325
14766;48.918;459
14767;48.922;411
14768;48.925;455
14769;48.928;400
14770;48.931;397
14771;48.935;587
14772;48.938;506
14773;48.941;404
14774;48.945;472
14775;48.948;469
14776;48.951;406
14777;48.955;399
14778;48.958;374
14779;48.961;1375
14780;48.965;440
14781;48.968;592
14782;48.971;417
14783;48.974;457
14784;48.978;429
14785;48.981;503
14786;48.984;319
14787;48.988;343
14788;48.991;448
14789;48.994;320
14790;48.998;355
14791;49.001;370
14792;49.004;462
14793;49.007;372
14794;49.011;401
14795;49.014;544
14796;49.017;516
14797;49.021;591
14798;49.024;383
14799;49.027;345
14800;49.031;1283
14801;49.034;503
14802;49.037;322
14803;49.041;447
14804;49.044;472
14805;49.047;638
14806;49.050;462
14807;49.054;294
14808;49.057;368
14809;49.060;409
14810;49.064;458
14811;49.067;479
14812;49.070;711
14813;49.074;328
14814;49.077;339
14815;49.080;662
14816;49.083;420
14817;49.087;505
14818;49.090;435
14819;49.093;351
14820;49.097;385
14821;49.100;521
14822;49.103;482
14823;49.107;558
14824;49.110;1601
14825;49.113;780
14826;49.117;417
14827;49.120;344
14828;49.123;329
14829;49.126;704
14830;49.130;403
14831;49.133;388
14832;49.136;570
14833;49.140;404
14834;49.143;550
14835;49.146;535
14836;49.150;553
14837;49.153;425
14838;49.156;470
14839;49.160;491
14840;49.163;2359
14841;49.166;419
14842;49.170;462
14843;49.173;474
14844;49.176;432
14845;49.180;342
14846;49.183;304
14847;49.186;264
14848;49.190;1336
14849;49.193;461
14850;49.196;577
14851;49.200;420
14852;49.203;457
14853;49.206;288
14854;49.209;516
14855;49.213;499
14856;49.216;538
14857;49.219;413
14858;49.223;574
14859;49.226;395
14860;49.229;511
14861;49.233;406
14862;49.236;470
14863;49.239;400
14864;49.242;390
14865;49.246;347
14866;49.249;739
14867;49.252;368
14868;49.256;468
14869;49.259;333
14870;49.262;465
14871;49.266;688
14872;49.269;294
14873;49.272;415
14874;49.276;349
14875;49.279;531
14876;49.282;591
14877;49.285;349
14878;49.289;516
14879;49.292;579
14880;49.295;415
14881;49.299;437
14882;49.302;445
14883;49.305;364
14884;49.309;591
14885;49.312;465
14886;49.315;412
14887;49.318;320
14888;49.322;655
14889;49.325;411
14890;49.328;427
14891;49.332;565
14892;49.335;328
14893;49.338;343
14894;49.342;327
14895;49.345;308
14896;49.348;425
14897;49.352;2407
14898;49.355;2231
14899;49.358;442
14900;49.361;430
14901;49.365;501
14902;49.368;362
14903;49.371;423
14904;49.375;540
14905;49.378;480
14906;49.381;455
14907;49.385;526
14908;49.388;334
14909;49.391;553
14910;49.395;309
14911;49.398;497
14912;49.401;360
14913;49.404;408
14914;49.408;668
14915;49.411;363
14916;49.415;302
14917;49.418;608
14918;49.421;491
14919;49.425;279
14920;49.428;304
14921;49.431;259
14922;49.435;370
14923;49.438;395
14924;49.441;464
14925;49.444;643
14926;49.448;401
14927;49.451;369
14928;49.454;312
14929;49.458;488
14930;49.461;539
14931;49.464;380
14932;49.468;372
14933;49.471;793
14934;49.474;715
14935;49.477;370
14936;49.481;324
14937;49.484;463
14938;49.487;537
14939;49.491;251
14940;49.494;320
14941;49.497;536
14942;49.501;913
14943;49.504;375
14944;49.507;378
14945;49.511;359
14946;49.514;505
14947;49.517;340
14948;49.520;336
14949;49.524;376
14950;49.527;355
14951;49.530;341
14952;49.534;510
14953;49.537;325
14954;49.540;337
14955;49.544;296
14956;49.547;376
14957;49.550;390
14958;49.554;543
14959;49.557;433
14960;49.560;649
14961;49.563;309
14962;49.567;414
14963;49.570;331
14964;49.573;305
14965;49.577;322
14966;49.580;471
14967;49.583;380
14968;49.587;284
14969;49.590;373
14970;49.593;415
14971;49.596;610
14972;49.600;2130
14973;49.603;449
14974;49.606;293
14975;49.610;324
14976;49.613;528
14977;49.616;422
14978;49.620;326
14979;49.623;329
14980;49.626;305
14981;49.630;373
14982;49.633;649
14983;49.636;505
14984;49.639;428
14985;49.643;321
14986;49.646;279
14987;49.649;290
14988;49.653;485
14989;49.656;391
14990;49.659;587
14991;49.663;380
14992;49.666;575
14993;49.670;347
14994;49.673;539
14995;49.676;461
14996;49.679;600
14997;49.683;299
14998;49.686;282
14999;49.689;308
15000;49.693;418
15001;49.696;341
15002;49.699;466
15003;49.703;423
15004;49.706;291
15005;49.709;351
15006;49.712;374
15007;49.716;373
15008;49.719;356
15009;49.722;424
15010;49.726;575
15011;49.729;356
15012;49.732;461
15013;49.736;425
15014;49.739;322
15015;49.742;558
15016;49.746;399
15017;49.749;323
15018;49.752;531
15019;49.755;355
15020;49.759;613
15021;49.762;370
15022;49.765;407
15023;49.769;307
15024;49.772;379
15025;49.775;422
15026;49.779;328
15027;49.782;429
15028;49.785;509
15029;49.789;405
15030;49.792;392
15031;49.795;462
15032;49.798;1429
15033;49.802;525
15034;49.805;581
15035;49.808;401
15036;49.812;590
15037;49.815;369
15038;49.818;409
15039;49.822;501
15040;49.825;501
15041;49.828;390
15042;49.831;407
15043;49.835;410
15044;49.838;347
15045;49.841;309
15046;49.845;572
15047;49.848;593
15048;49.851;384
15049;49.855;296
15050;49.858;337
15051;49.861;413
15052;49.865;282
15053;49.868;365
15054;49.871;393
15055;49.874;677
15056;49.878;505
15057;49.881;445
15058;49.884;371
15059;49.888;311
15060;49.891;411
15061;49.894;561
15062;49.898;355
15063;49.901;387
15064;49.904;409
15065;49.907;335
15066;49.911;402
15067;49.914;418
15068;49.918;457
15069;49.921;389
15070;49.924;539
15071;49.928;529
15072;49.931;476
15073;49.934;271
15074;49.938;514
15075;49.941;403
15076;49.944;483
15077;49.947;774
15078;49.951;519
15079;49.954;327
15080;49.957;378
15081;49.961;424
15082;49.964;497
15083;49.967;442
15084;49.971;545
15085;49.974;492
15086;49.977;380
15087;49.981;323
15088;49.984;508
15089;49.987;359
15090;49.990;449
15091;49.994;331
15092;49.997;463
15093;50.000;428
15094;50.004;480
15095;50.007;407
15096;50.010;272
15097;50.014;505
15098;50.017;508
15099;50.020;400
15100;50.024;333
15101;50.027;357
15102;50.030;270
15103;50.033;426
15104;50.037;418
15105;50.040;405
15106;50.043;383
15107;50.047;307
15108;50.050;412
15109;50.053;315
15110;50.057;1871
15111;50.060;395
15112;50.063;406
15113;50.066;329
15114;50.070;484
15115;50.073;387
15116;50.076;254
15117;50.080;378
15118;50.083;443
15119;50.086;329
15120;50.090;379
15121;50.093;385
15122;50.096;379
15123;50.100;457
15124;50.103;358
15125;50.106;467
15126;50.109;380
15127;50.113;372
15128;50.116;429
15129;50.119;479
15130;50.123;546
15131;50.126;537
15132;50.129;350
15133;50.133;454
15134;50.136;541
15135;50.139;384
15136;50.143;363
15137;50.146;316
15138;50.149;478
15139;50.152;457
15140;50.156;354
15141;50.159;371
15142;50.163;232
15143;50.166;273
15144;50.169;355
15145;50.173;393
15146;50.176;385
15147;50.179;371
15148;50.182;2508
15149;50.186;553
15150;50.189;305
15151;50.192;250
15152;50.196;473
15153;50.199;323
15154;50.202;316
15155;50.206;1361
15156;50.209;280
15157;50.212;300
15158;50.216;279
15159;50.219;326
15160;50.222;767
15161;50.225;281
15162;50.229;509
15163;50.232;408
15164;50.235;369
15165;50.239;352
15166;50.242;306
15167;50.245;552
15168;50.249;439
15169;50.252;382
15170;50.255;346
15171;50.259;386
15172;50.262;308
15173;50.265;328
15174;50.268;411
15175;50.272;268
15176;50.275;322
15177;50.278;362
15178;50.282;875
15179;50.285;486
15180;50.288;488
15181;50.292;580
15182;50.295;460
15183;50.298;411
15184;50.301;408
15185;50.305;517
15186;50.308;633
15187;50.311;279
15188;50.315;501
15189;50.318;405
15190;50.321;390
15191;50.325;347
15192;50.328;346
15193;50.331;400
15194;50.335;289
15195;50.338;359
15196;50.341;396
15197;50.344;347
15198;50.348;446
15199;50.351;405
15200;50.354;457
15201;50.358;469
15202;50.361;343
15203;50.364;534
15204;50.368;241
15205;50.371;525
15206;50.374;266
15207;50.378;303
15208;50.381;423
15209;50.384;345
15210;50.387;363
15211;50.391;364
15212;50.394;578
15213;50.397;389
15214;50.401;427
15215;50.404;474
15216;50.407;361
15217;50.411;414
15218;50.414;457
15219;50.418;449
15220;50.421;452
15221;50.424;485
15222;50.427;372
15223;50.431;261
15224;50.434;395
15225;50.437;404
15226;50.441;394
15227;50.444;449
15228;50.447;410
15229;50.451;387
15230;50.454;341
15231;50.457;449
15232;50.460;403
15233;50.464;460
15234;50.467;1298
15235;50.470;273
15236;50.474;450
15237;50.477;337
15238;50.480;406
15239;50.484;314
15240;50.487;462
15241;50.490;489
15242;50.494;542
15243;50.497;410
15244;50.500;474
15245;50.503;264
15246;50.507;349
15247;50.510;360
15248;50.513;330
15249;50.517;357
15250;50.520;455
15251;50.523;268
15252;50.527;280
15253;50.530;352
15254;50.533;429
15255;50.536;372
15256;50.540;275
15257;50.543;245
15258;50.546;348
15259;50.550;374
15260;50.553;290
15261;50.556;264
15262;50.560;564
15263;50.563;636
15264;50.566;437
15265;50.570;337
15266;50.573;338
15267;50.576;517
15268;50.579;366
15269;50.583;321
15270;50.586;661
15271;50.589;2626
15272;50.593;563
15273;50.596;523
15274;50.599;373
15275;50.603;433
15276;50.606;283
15277;50.609;376
15278;50.613;463
15279;50.616;315
15280;50.619;272
15281;50.622;395
15282;50.626;342
15283;50.629;526
15284;50.632;573
15285;50.636;350
15286;50.639;386
15287;50.642;625
15288;50.646;293
15289;50.649;1186
15290;50.652;386
15291;50.655;384
15292;50.659;390
15293;50.662;632
15294;50.666;394
15295;50.669;1324
15296;50.672;356
15297;50.676;363
15298;50.679;357
15299;50.682;470
15300;50.686;291
15301;50.689;799
15302;50.692;312
15303;50.695;487
15304;50.699;430
15305;50.702;214
15306;50.705;386
15307;50.709;563
15308;50.712;542
15309;50.715;401
15310;50.719;304
15311;50.722;426
15312;50.725;318
15313;50.729;261
15314;50.732;651
15315;50.735;329
15316;50.738;465
15317;50.742;366
15318;50.745;381
15319;50.748;386
15320;50.752;414
15321;50.755;300
15322;50.758;423
15323;50.762;355
15324;50.765;386
15325;50.768;312
15326;50.771;415
15327;50.775;325
15328;50.778;287
15329;50.781;449
15330;50.785;623
15331;50.788;560
15332;50.791;437
15333;50.795;344
15334;50.798;325
15335;50.801;505
15336;50.805;206
15337;50.808;336
15338;50.811;401
15339;50.814;401
15340;50.818;384
15341;50.821;336
15342;50.824;315
15343;50.828;380
15344;50.831;441
15345;50.834;338
15346;50.838;1301
15347;50.841;378
15348;50.844;372
15349;50.848;362
15350;50.851;385
15351;50.854;430
15352;50.857;513
15353;50.861;511
15354;50.864;440
15355;50.867;523
15356;50.871;403
15357;50.874;2775
15358;50.877;430
15359;50.881;385
15360;50.884;390
15361;50.887;308
15362;50.890;558
15363;50.894;343
15364;50.897;450
15365;50.900;352
15366;50.904;408
15367;50.907;562
15368;50.910;380
15369;50.914;435
15370;50.917;311
15371;50.921;494
15372;50.924;408
15373;50.927;519
15374;50.930;313
15375;50.934;340
15376;50.937;569
15377;50.940;397
15378;50.944;408
15379;50.947;348
15380;50.950;377
15381;50.954;441
15382;50.957;766
15383;50.960;375
15384;50.964;334
15385;50.967;355
15386;50.970;539
15387;50.974;446
15388;50.977;368
15389;50.980;343
15390;50.983;408
15391;50.987;477
15392;50.990;399
15393;50.993;355
15394;50.997;459
15395;51.000;425
15396;51.003;331
15397;51.007;353
15398;51.010;521
15399;51.013;430
15400;51.016;446
15401;51.020;332
15402;51.023;383
15403;51.026;286
15404;51.030;450
15405;51.033;311
15406;51.036;359
15407;51.040;410
15408;51.043;375
15409;51.046;415
15410;51.050;415
15411;51.053;394
15412;51.056;435
15413;51.059;306
15414;51.063;475
15415;51.066;403
15416;51.069;347
15417;51.073;341
15418;51.076;304
15419;51.079;503
15420;51.083;416
15421;51.086;304
15422;51.089;415
15423;51.093;450
15424;51.096;432
15425;51.099;397
15426;51.102;573
15427;51.106;318
15428;51.109;462
15429;51.112;494
15430;51.116;300
15431;51.119;377
15432;51.122;351
15433;51.126;329
15434;51.129;325
15435;51.132;313
15436;51.135;214
15437;51.139;298
15438;51.142;256
15439;51.145;286
15440;51.149;423
15441;51.152;505
15442;51.155;333
15443;51.159;319
15444;51.162;326
15445;51.166;338
15446;51.169;386
15447;51.172;326
15448;51.175;478
15449;51.179;376
15450;51.182;451
15451;51.185;384
15452;51.189;532
15453;51.192;421
15454;51.195;311
15455;51.199;282
15456;51.202;321
15457;51.205;504
15458;51.209;379
15459;51.212;340
15460;51.215;323
15461;51.218;418
15462;51.222;537
15463;51.225;417
15464;51.228;324
15465;51.232;844
15466;51.235;471
15467;51.238;694
15468;51.242;382
15469;51.245;453
15470;51.248;496
15471;51.251;485
15472;51.255;305
15473;51.258;291
15474;51.261;548
15475;51.265;623
15476;51.268;298
15477;51.271;440
15478;51.275;530
15479;51.278;476
15480;51.281;305
15481;51.285;336
15482;51.288;418
15483;51.291;470
15484;51.294;385
15485;51.298;298
15486;51.301;413
15487;51.304;270
15488;51.308;319
15489;51.311;244
15490;51.314;581
15491;51.318;264
15492;51.321;554
15493;51.324;609
15494;51.328;393
15495;51.331;415
15496;51.334;228
15497;51.337;270
15498;51.341;318
15499;51.344;391
15500;51.347;230
15501;51.351;357
15502;51.354;247
15503;51.357;399
15504;51.361;422
15505;51.364;363
15506;51.367;381
15507;51.370;307
15508;51.374;479
15509;51.377;379
15510;51.380;306
15511;51.384;461
15512;51.387;470
15513;51.390;289
15514;51.394;322
15515;51.397;330
15516;51.400;420
15517;51.404;415
15518;51.407;429
15519;51.410;277
15520;51.414;412
15521;51.417;350
15522;51.420;675
15523;51.424;325
15524;51.427;518
15525;51.430;383
15526;51.434;352
15527;51.437;684
15528;51.440;559
15529;51.444;319
15530;51.447;319
15531;51.450;696
15532;51.453;429
15533;51.457;328
15534;51.460;638
15535;51.463;359
15536;51.467;293
15537;51.470;605
15538;51.473;347
15539;51.477;300
15540;51.480;437
15541;51.483;408
15542;51.486;621
15543;51.490;370
15544;51.493;252
15545;51.496;485
15546;51.500;430
15547;51.503;387
15548;51.506;379
15549;51.510;288
15550;51.513;299
15551;51.516;369
15552;51.520;332
15553;51.523;348
15554;51.526;295
15555;51.529;396
15556;51.533;261
15557;51.536;367
15558;51.539;311
15559;51.543;414
15560;51.546;382
15561;51.549;222
15562;51.553;259
15563;51.556;333
15564;51.559;329
15565;51.563;484
15566;51.566;304
15567;51.569;450
15568;51.572;1704
15569;51.576;293
15570;51.579;214
15571;51.582;378
15572;51.586;282
15573;51.589;351
15574;51.592;396
15575;51.596;474
15576;51.599;408
15577;51.602;360
15578;51.605;356
15579;51.609;333
15580;51.612;319
15581;51.615;397
15582;51.619;341
15583;51.622;361
15584;51.625;426
15585;51.629;384
15586;51.632;348
15587;51.635;407
15588;51.639;307
15589;51.642;488
15590;51.645;349
15591;51.648;552
15592;51.652;340
15593;51.655;446
15594;51.658;416
15595;51.662;357
15596;51.665;335
15597;51.669;349
15598;51.672;474
15599;51.675;474
15600;51.679;471
15601;51.682;312
15602;51.685;323
15603;51.688;331
15604;51.692;391
15605;51.695;535
15606;51.698;312
15607;51.702;278
15608;51.705;385
15609;51.708;297
15610;51.712;221
15611;51.715;415
15612;51.718;440
15613;51.721;660
15614;51.725;355
15615;51.728;281
15616;51.731;366
15617;51.735;584
15618;51.738;1555
15619;51.741;371
15620;51.745;381
15621;51.748;371
15622;51.751;373
15623;51.755;301
15624;51.758;446
15625;51.761;330
15626;51.764;394
15627;51.768;670
15628;51.771;567
15629;51.774;372
15630;51.778;340
15631;51.781;472
15632;51.784;294
15633;51.788;328
15634;51.791;511
15635;51.794;414
15636;51.798;452
15637;51.801;373
15638;51.804;425
15639;51.807;434
15640;51.811;282
15641;51.814;527
15642;51.817;394
15643;51.821;349
15644;51.824;442
15645;51.827;331
15646;51.831;396
15647;51.834;294
15648;51.837;508
15649;51.840;396
15650;51.844;397
15651;51.847;385
15652;51.850;336
15653;51.854;334
15654;51.857;401
15655;51.860;374
15656;51.864;321
15657;51.867;429
15658;51.870;402
15659;51.874;352
15660;51.877;346
15661;51.880;505
15662;51.883;452
15663;51.887;379
15664;51.890;402
15665;51.893;364
15666;51.897;354
15667;51.900;336
15668;51.903;350
15669;51.907;433
15670;51.910;419
15671;51.914;419
15672;51.917;436
15673;51.920;421
15674;51.923;288
15675;51.927;337
15676;51.930;317
15677;51.933;351
15678;51.937;2103
15679;51.940;473
15680;51.943;345
15681;51.947;391
15682;51.950;307
15683;51.953;269
15684;51.957;304
15685;51.960;300
15686;51.963;344
15687;51.966;367
15688;51.970;302
15689;51.973;372
15690;51.976;382
15691;51.980;311
15692;51.983;473
15693;51.986;423
15694;51.990;427
15695;51.993;326
15696;51.996;502
15697;51.999;499
