# Supplementary material for: Successive remodeling of IgG glycans using a solid-phase enzymatic platform
Source: Commun Biol. 2022 Apr 7;5:328. doi: 10.1038/s42003-022-03257-4 (PMC8990068; doi:10.1038/s42003-022-03257-4)
Supplement: Supplementary file 4 — Supplementary Data 1 [file 42003_2022_3257_MOESM4_ESM.zip › Source Data/Figure 3c/Figure 3c FA2BG2S.txt]

#""
#Point;X(Minutes);Y(Counts)
0;0.037;102691
1;0.040;109443
2;0.044;102092
3;0.047;101423
4;0.050;100432
5;0.054;99015
6;0.057;105403
7;0.060;108559
8;0.064;98911
9;0.067;109314
10;0.070;102285
11;0.074;109540
12;0.077;99100
13;0.080;100840
14;0.083;97514
15;0.087;113768
16;0.090;106816
17;0.093;101175
18;0.097;108616
19;0.100;104335
20;0.103;100001
21;0.107;110470
22;0.110;107875
23;0.113;114556
24;0.116;113754
25;0.120;103875
26;0.123;95352
27;0.126;108230
28;0.130;117209
29;0.133;115432
30;0.136;111826
31;0.140;113120
32;0.143;106077
33;0.146;96435
34;0.150;107590
35;0.153;113852
36;0.156;107812
37;0.159;110727
38;0.163;109897
39;0.166;108981
40;0.169;108504
41;0.173;99006
42;0.176;96239
43;0.179;103292
44;0.183;102968
45;0.186;111303
46;0.190;100507
47;0.193;118461
48;0.196;113167
49;0.199;112459
50;0.203;94411
51;0.206;108942
52;0.209;106649
53;0.213;101133
54;0.216;112992
55;0.219;104511
56;0.223;111691
57;0.226;107391
58;0.229;108053
59;0.232;114996
60;0.236;114753
61;0.239;103344
62;0.242;102640
63;0.246;113987
64;0.249;115953
65;0.252;118211
66;0.256;112281
67;0.259;100340
68;0.262;106761
69;0.266;113116
70;0.269;104317
71;0.272;108520
72;0.275;106990
73;0.279;106114
74;0.282;117149
75;0.285;108293
76;0.289;115152
77;0.292;104488
78;0.295;97057
79;0.299;105200
80;0.302;110226
81;0.305;111481
82;0.309;105890
83;0.312;108803
84;0.315;111681
85;0.318;102826
86;0.322;95469
87;0.325;111351
88;0.328;106427
89;0.332;105913
90;0.335;110598
91;0.338;112747
92;0.342;101151
93;0.345;108744
94;0.348;104293
95;0.351;112383
96;0.355;108505
97;0.358;98224
98;0.361;114115
99;0.365;113008
100;0.368;110997
101;0.371;112890
102;0.375;111742
103;0.378;109719
104;0.381;116781
105;0.385;106873
106;0.388;97048
107;0.391;101025
108;0.394;107821
109;0.398;108693
110;0.401;99326
111;0.404;113440
112;0.408;108678
113;0.411;113025
114;0.414;109110
115;0.418;104696
116;0.421;100180
117;0.424;107018
118;0.428;100642
119;0.431;102488
120;0.434;103191
121;0.438;113644
122;0.441;102648
123;0.444;104310
124;0.448;108567
125;0.451;110801
126;0.454;110280
127;0.458;114882
128;0.461;103831
129;0.464;105860
130;0.468;111260
131;0.471;108097
132;0.474;100895
133;0.477;121574
134;0.481;101751
135;0.484;109937
136;0.487;115343
137;0.491;106686
138;0.494;110748
139;0.497;114642
140;0.501;102412
141;0.504;105785
142;0.507;112980
143;0.510;105073
144;0.514;109548
145;0.517;116884
146;0.520;105330
147;0.524;117220
148;0.527;110964
149;0.530;110453
150;0.534;117471
151;0.537;110478
152;0.540;120873
153;0.544;107188
154;0.547;104834
155;0.550;109523
156;0.553;116678
157;0.557;119186
158;0.560;108578
159;0.563;115791
160;0.567;108981
161;0.570;104789
162;0.573;108151
163;0.577;105295
164;0.580;107258
165;0.583;106442
166;0.586;105704
167;0.590;110765
168;0.593;109805
169;0.596;109028
170;0.600;107302
171;0.603;106013
172;0.606;104275
173;0.610;102937
174;0.613;114635
175;0.616;113293
176;0.620;113647
177;0.623;112217
178;0.626;100240
179;0.629;102957
180;0.633;118171
181;0.636;111420
182;0.639;105694
183;0.643;108638
184;0.646;101017
185;0.649;117462
186;0.653;101660
187;0.656;100496
188;0.659;105254
189;0.663;108725
190;0.666;111112
191;0.669;121130
192;0.672;104420
193;0.676;108076
194;0.679;103586
195;0.683;108447
196;0.686;103579
197;0.689;115089
198;0.693;110725
199;0.696;97616
200;0.699;112259
201;0.703;105383
202;0.706;125368
203;0.709;110194
204;0.712;108509
205;0.716;106689
206;0.719;112483
207;0.722;107085
208;0.726;100729
209;0.729;110319
210;0.732;112368
211;0.736;110731
212;0.739;113043
213;0.742;103821
214;0.745;112700
215;0.749;104541
216;0.752;115633
217;0.755;111719
218;0.759;103342
219;0.762;108396
220;0.765;109337
221;0.769;115716
222;0.772;109615
223;0.775;108883
224;0.779;108935
225;0.782;106924
226;0.785;114807
227;0.788;112679
228;0.792;117541
229;0.795;136646
230;0.798;124139
231;0.802;134770
232;0.805;133729
233;0.808;137920
234;0.812;167909
235;0.815;224094
236;0.818;312178
237;0.821;466877
238;0.825;755775
239;0.828;1072426
240;0.831;1449636
241;0.835;1856627
242;0.838;2332565
243;0.841;2533581
244;0.845;2757078
245;0.848;3010842
246;0.851;3214548
247;0.855;3082204
248;0.858;2833402
249;0.861;2929026
250;0.864;2570521
251;0.868;2456623
252;0.871;2137410
253;0.874;1875864
254;0.878;1756087
255;0.881;1756047
256;0.884;1908091
257;0.888;2057208
258;0.891;2266088
259;0.894;2205500
260;0.898;2204511
261;0.901;2141030
262;0.904;1944303
263;0.907;1879970
264;0.911;1701488
265;0.914;1491274
266;0.917;1397366
267;0.921;1197187
268;0.924;1053698
269;0.927;875591
270;0.931;773408
271;0.934;671323
272;0.938;576329
273;0.941;517888
274;0.944;451527
275;0.947;443170
276;0.951;410686
277;0.954;402996
278;0.957;387285
279;0.961;401726
280;0.964;400299
281;0.967;441373
282;0.971;463672
283;0.974;475040
284;0.977;516662
285;0.980;555709
286;0.984;628233
287;0.987;646120
288;0.990;651254
289;0.994;958790
290;0.997;3355726
291;1.000;7310688
292;1.004;11200344
293;1.007;13597279
294;1.010;15838485
295;1.014;16607470
296;1.017;17712544
297;1.020;17349576
298;1.023;17968718
299;1.027;18236270
300;1.030;17959062
301;1.033;16797350
302;1.037;16903176
303;1.040;17320716
304;1.043;16178387
305;1.047;15773729
306;1.050;15098259
307;1.053;14759356
308;1.057;13406943
309;1.060;13000596
310;1.063;12528238
311;1.066;11213225
312;1.070;11043636
313;1.073;10241062
314;1.076;9933359
315;1.080;8838385
316;1.083;8369666
317;1.086;7988138
318;1.090;7511942
319;1.093;7113885
320;1.096;6791287
321;1.099;6372754
322;1.103;6273602
323;1.106;5997790
324;1.109;5752260
325;1.113;5687474
326;1.116;5828437
327;1.119;5868122
328;1.123;6266981
329;1.126;6771709
330;1.129;7424028
331;1.133;7946092
332;1.136;9037650
333;1.139;9287808
334;1.142;10470622
335;1.146;10650755
336;1.149;11821204
337;1.152;12611925
338;1.156;12586304
339;1.159;13336841
340;1.162;13973753
341;1.166;14733037
342;1.169;15022847
343;1.172;14946138
344;1.175;15231439
345;1.179;15053999
346;1.182;15347387
347;1.186;15037159
348;1.189;15355592
349;1.192;15103014
350;1.196;15103408
351;1.199;15383551
352;1.202;14977369
353;1.206;14918292
354;1.209;14339606
355;1.212;14237943
356;1.215;14133437
357;1.219;13507826
358;1.222;13264716
359;1.225;13044238
360;1.229;12427829
361;1.232;12209486
362;1.235;12056634
363;1.239;11721295
364;1.242;10906290
365;1.245;10333653
366;1.249;9735828
367;1.252;8641456
368;1.255;8556239
369;1.258;8128267
370;1.262;7089412
371;1.265;6555457
372;1.268;5999059
373;1.272;5619604
374;1.275;5193901
375;1.278;4918477
376;1.282;4717149
377;1.285;4224157
378;1.288;4037125
379;1.292;3968663
380;1.295;3877233
381;1.298;3800079
382;1.301;3604586
383;1.305;3495535
384;1.308;3411230
385;1.311;3404766
386;1.315;3316278
387;1.318;3261664
388;1.321;3231450
389;1.325;3108517
390;1.328;3191278
391;1.331;3113527
392;1.334;3074906
393;1.338;3054112
394;1.341;3168896
395;1.344;3073911
396;1.348;3048179
397;1.351;3006377
398;1.354;3030537
399;1.358;2933329
400;1.361;2913661
401;1.364;2840447
402;1.368;2801624
403;1.371;2713245
404;1.374;2612580
405;1.377;2604979
406;1.381;2633625
407;1.384;2450978
408;1.387;2391619
409;1.391;2480766
410;1.394;2302825
411;1.397;2276518
412;1.401;2078641
413;1.404;2081459
414;1.407;1933408
415;1.410;1897181
416;1.414;1825025
417;1.417;1780313
418;1.420;1706756
419;1.424;1668499
420;1.427;1590089
421;1.430;1490025
422;1.434;1504775
423;1.437;1439108
424;1.441;1413513
425;1.444;1370176
426;1.447;1370800
427;1.451;1308523
428;1.454;1269942
429;1.457;1256772
430;1.460;1194547
431;1.464;1222251
432;1.467;1094117
433;1.470;1105738
434;1.474;1047725
435;1.477;1121592
436;1.480;1015633
437;1.484;1015837
438;1.487;1070015
439;1.490;1019273
440;1.494;989937
441;1.497;975481
442;1.500;1055178
443;1.503;1005666
444;1.507;979797
445;1.510;989473
446;1.513;1000799
447;1.517;972550
448;1.520;1003339
449;1.523;974602
450;1.527;1005317
451;1.530;964697
452;1.533;941434
453;1.536;995076
454;1.540;934239
455;1.543;966053
456;1.546;960813
457;1.550;913970
458;1.553;937542
459;1.556;930687
460;1.560;964168
461;1.563;920175
462;1.566;953352
463;1.570;939247
464;1.573;933527
465;1.576;934227
466;1.579;922580
467;1.583;947801
468;1.586;945916
469;1.589;893637
470;1.593;910679
471;1.596;955775
472;1.599;927005
473;1.603;938937
474;1.606;947380
475;1.609;919853
476;1.612;994877
477;1.616;981724
478;1.619;975433
479;1.622;978743
480;1.626;1033362
481;1.629;990096
482;1.632;1002505
483;1.636;1008897
484;1.639;1025007
485;1.642;1016713
486;1.646;1022602
487;1.649;1041658
488;1.652;1005021
489;1.655;1025809
490;1.659;1059101
491;1.662;1053062
492;1.665;1033340
493;1.669;1042812
494;1.672;1068309
495;1.675;1093751
496;1.679;1099720
497;1.682;1095915
498;1.686;1110625
499;1.689;1128298
500;1.692;1074038
501;1.695;1143487
502;1.699;1146090
503;1.702;1136245
504;1.705;1136795
505;1.709;1189589
506;1.712;1176220
507;1.715;1152201
508;1.719;1147678
509;1.722;1174483
510;1.725;1090810
511;1.729;1074704
512;1.732;1064782
513;1.735;1085717
514;1.738;1035094
515;1.742;1015704
516;1.745;1070235
517;1.748;1038508
518;1.752;1033468
519;1.755;1059983
520;1.758;1024357
521;1.762;964615
522;1.765;920958
523;1.768;766753
524;1.771;704561
525;1.775;644024
526;1.778;663444
527;1.781;618294
528;1.785;537311
529;1.788;495130
530;1.791;431449
531;1.795;336151
532;1.798;284329
533;1.801;205263
534;1.805;157528
535;1.808;144595
536;1.811;124763
537;1.814;115952
538;1.818;114654
539;1.821;110597
540;1.824;99893
541;1.828;103123
542;1.831;107317
543;1.834;107315
544;1.838;107198
545;1.841;98543
546;1.844;101549
547;1.848;90077
548;1.851;95627
549;1.854;84736
550;1.857;88905
551;1.861;90209
552;1.864;98859
553;1.867;85803
554;1.871;88113
555;1.874;87967
556;1.877;88253
557;1.881;94386
558;1.884;105386
559;1.887;116905
560;1.890;115685
561;1.894;137473
562;1.897;155685
563;1.900;175106
564;1.904;193563
565;1.907;233361
566;1.910;251182
567;1.914;294951
568;1.917;338088
569;1.920;353920
570;1.924;399283
571;1.927;450058
572;1.930;469519
573;1.934;501807
574;1.937;534427
575;1.940;602176
576;1.944;590931
577;1.947;569907
578;1.950;539177
579;1.954;502274
580;1.957;472557
581;1.960;457190
582;1.964;442778
583;1.967;432236
584;1.970;398104
585;1.973;404386
586;1.977;357299
587;1.980;345351
588;1.983;341217
589;1.987;329746
590;1.990;300477
591;1.993;291688
592;1.997;296149
593;2.000;286848
594;2.003;287655
595;2.006;276516
596;2.010;272842
597;2.013;283387
598;2.016;263361
599;2.020;287937
600;2.023;269373
601;2.026;263460
602;2.030;271980
603;2.033;282160
604;2.036;265978
605;2.040;250559
606;2.043;269076
607;2.046;265004
608;2.049;266430
609;2.053;276874
610;2.056;268947
611;2.059;259940
612;2.063;275895
613;2.066;275842
614;2.069;283062
615;2.073;281188
616;2.076;296366
617;2.079;291544
618;2.083;291101
619;2.086;300164
620;2.089;281145
621;2.092;307577
622;2.096;308543
623;2.099;303245
624;2.102;306939
625;2.106;307064
626;2.109;308301
627;2.112;302528
628;2.116;309158
629;2.119;324888
630;2.122;304215
631;2.125;311559
632;2.129;300867
633;2.132;299032
634;2.135;311833
635;2.139;293274
636;2.142;301877
637;2.145;293107
638;2.149;285984
639;2.152;299017
640;2.155;284426
641;2.159;296092
642;2.162;289500
643;2.165;290630
644;2.168;278271
645;2.172;270168
646;2.175;280586
647;2.178;302598
648;2.182;262921
649;2.185;268946
650;2.189;266949
651;2.192;258500
652;2.195;273382
653;2.199;257044
654;2.202;276269
655;2.205;261385
656;2.208;267808
657;2.212;276631
658;2.215;258587
659;2.218;266047
660;2.222;258553
661;2.225;239889
662;2.228;237814
663;2.232;270103
664;2.235;260976
665;2.238;257272
666;2.241;259583
667;2.245;250948
668;2.248;268011
669;2.251;249058
670;2.255;248886
671;2.258;243492
672;2.261;260982
673;2.265;240301
674;2.268;244478
675;2.271;240133
676;2.275;244983
677;2.278;261013
678;2.281;255564
679;2.284;253402
680;2.288;243405
681;2.291;254785
682;2.294;249291
683;2.298;251227
684;2.301;248591
685;2.304;263382
686;2.308;260572
687;2.311;268692
688;2.314;244922
689;2.318;256202
690;2.321;252316
691;2.324;256721
692;2.327;268957
693;2.331;247028
694;2.334;256841
695;2.337;257433
696;2.341;225168
697;2.344;248668
698;2.347;248590
699;2.351;247880
700;2.354;230787
701;2.357;250556
702;2.360;232139
703;2.364;247449
704;2.367;236373
705;2.370;239185
706;2.374;235092
707;2.377;228087
708;2.380;231853
709;2.384;230954
710;2.387;231468
711;2.390;228980
712;2.394;220583
713;2.397;215026
714;2.400;227453
715;2.403;228072
716;2.407;227440
717;2.410;217631
718;2.413;206043
719;2.417;215005
720;2.420;210483
721;2.423;209551
722;2.427;208925
723;2.430;217842
724;2.434;212576
725;2.437;209278
726;2.440;212724
727;2.444;211800
728;2.447;211156
729;2.450;207618
730;2.454;212235
731;2.457;213891
732;2.460;203180
733;2.464;211643
734;2.467;211544
735;2.470;197906
736;2.474;192206
737;2.477;167940
738;2.480;160326
739;2.483;148461
740;2.487;155382
741;2.490;158115
742;2.493;171095
743;2.497;167025
744;2.500;184193
745;2.503;181919
746;2.507;191972
747;2.510;182801
748;2.513;183120
749;2.516;188573
750;2.520;177351
751;2.523;185041
752;2.526;198942
753;2.530;194160
754;2.533;171354
755;2.536;190983
756;2.540;183012
757;2.543;190330
758;2.546;195078
759;2.550;183077
760;2.553;186680
761;2.556;180660
762;2.559;177881
763;2.563;189766
764;2.566;179223
765;2.569;174579
766;2.573;183825
767;2.576;186128
768;2.579;178410
769;2.583;187826
770;2.586;190429
771;2.589;194813
772;2.593;205051
773;2.596;217650
774;2.599;237494
775;2.602;280716
776;2.606;336219
777;2.609;423417
778;2.612;515066
779;2.616;635387
780;2.619;722467
781;2.622;737126
782;2.626;767858
783;2.629;769221
784;2.632;790040
785;2.635;775908
786;2.639;790290
787;2.642;885164
788;2.645;893892
789;2.649;978632
790;2.652;985974
791;2.655;1017551
792;2.659;1026347
793;2.662;1067960
794;2.665;1061086
795;2.669;1099329
796;2.672;1111173
797;2.675;1122086
798;2.678;1128174
799;2.682;1124998
800;2.685;1143516
801;2.689;1139292
802;2.692;1139600
803;2.695;1132823
804;2.699;1141848
805;2.702;1144368
806;2.705;1116177
807;2.709;1079343
808;2.712;1073082
809;2.715;1167243
810;2.718;1090986
811;2.722;1099026
812;2.725;1052214
813;2.728;1035438
814;2.732;1019933
815;2.735;976352
816;2.738;941868
817;2.742;898936
818;2.745;862271
819;2.748;851054
820;2.751;768392
821;2.755;740629
822;2.758;677336
823;2.761;658700
824;2.765;587147
825;2.768;559363
826;2.771;510667
827;2.775;499061
828;2.778;456488
829;2.781;428930
830;2.785;407538
831;2.788;385030
832;2.791;393400
833;2.794;352292
834;2.798;355768
835;2.801;327792
836;2.804;303717
837;2.808;292044
838;2.811;273571
839;2.814;274325
840;2.818;266874
841;2.821;284718
842;2.824;265924
843;2.828;253865
844;2.831;262347
845;2.834;253580
846;2.837;260414
847;2.841;248438
848;2.844;255703
849;2.847;257830
850;2.851;243608
851;2.854;257355
852;2.857;250393
853;2.861;250290
854;2.864;249015
855;2.867;246712
856;2.870;241810
857;2.874;253509
858;2.877;242615
859;2.880;247863
860;2.884;252794
861;2.887;245014
862;2.890;239638
863;2.894;233126
864;2.897;239933
865;2.900;221278
866;2.904;239417
867;2.907;236686
868;2.910;221862
869;2.913;232217
870;2.917;212364
871;2.920;220687
872;2.923;205647
873;2.927;205088
874;2.930;217888
875;2.934;184531
876;2.937;194867
877;2.940;188474
878;2.944;177354
879;2.947;180799
880;2.950;173635
881;2.953;185065
882;2.957;181664
883;2.960;174499
884;2.963;181382
885;2.967;184419
886;2.970;186148
887;2.973;181071
888;2.977;187308
889;2.980;183496
890;2.983;170533
891;2.987;177981
892;2.990;179692
893;2.993;175970
894;2.996;186452
895;3.000;191150
896;3.003;193275
897;3.006;185227
898;3.010;192852
899;3.013;186811
900;3.016;184447
901;3.020;174540
902;3.023;183387
903;3.026;189536
904;3.029;184497
905;3.033;186132
906;3.036;165116
907;3.039;198398
908;3.043;187983
909;3.046;187426
910;3.049;187416
911;3.053;182066
912;3.056;181949
913;3.059;187541
914;3.063;179598
915;3.066;173949
916;3.069;193205
917;3.072;186567
918;3.076;182112
919;3.079;184517
920;3.082;190744
921;3.086;176917
922;3.089;192532
923;3.092;184989
924;3.096;190341
925;3.099;196044
926;3.102;180727
927;3.105;175932
928;3.109;188762
929;3.112;170433
930;3.115;188193
931;3.119;202523
932;3.122;181951
933;3.125;174757
934;3.129;173786
935;3.132;174177
936;3.135;168732
937;3.139;185175
938;3.142;177388
939;3.145;181125
940;3.148;187302
941;3.152;176607
942;3.155;195012
943;3.158;179993
944;3.162;186490
945;3.165;181295
946;3.168;183532
947;3.172;186600
948;3.175;183043
949;3.178;185122
950;3.182;203972
951;3.185;202527
952;3.188;199757
953;3.192;208098
954;3.195;193262
955;3.198;212618
956;3.202;209236
957;3.205;214343
958;3.208;198076
959;3.212;223262
960;3.215;214314
961;3.218;213233
962;3.222;213198
963;3.225;225652
964;3.228;222823
965;3.231;226228
966;3.235;225715
967;3.238;229524
968;3.241;217611
969;3.245;236705
970;3.248;226288
971;3.251;246030
972;3.255;221368
973;3.258;236758
974;3.261;231916
975;3.264;239037
976;3.268;239974
977;3.271;231201
978;3.274;227323
979;3.278;246524
980;3.281;230806
981;3.284;238040
982;3.288;240348
983;3.291;234179
984;3.294;244753
985;3.298;233587
986;3.301;232492
987;3.304;228305
988;3.307;232782
989;3.311;221159
990;3.314;209070
991;3.317;222574
992;3.321;222560
993;3.324;213513
994;3.327;194985
995;3.331;201172
996;3.334;191945
997;3.337;204348
998;3.340;195973
999;3.344;197963
1000;3.347;188328
1001;3.350;179881
1002;3.354;175203
1003;3.357;172009
1004;3.360;169229
1005;3.364;168455
1006;3.367;163090
1007;3.370;174420
1008;3.374;170575
1009;3.377;165791
1010;3.380;164092
1011;3.383;166863
1012;3.387;175472
1013;3.390;157566
1014;3.393;157553
1015;3.397;168723
1016;3.400;173654
1017;3.403;160025
1018;3.407;172876
1019;3.410;166479
1020;3.413;168825
1021;3.417;174936
1022;3.420;154239
1023;3.423;170591
1024;3.426;172446
1025;3.430;164942
1026;3.433;167184
1027;3.437;161284
1028;3.440;159573
1029;3.443;168690
1030;3.447;163205
1031;3.450;167959
1032;3.453;175110
1033;3.457;164774
1034;3.460;152350
1035;3.463;165589
1036;3.466;166055
1037;3.470;167219
1038;3.473;178082
1039;3.476;160813
1040;3.480;162135
1041;3.483;173228
1042;3.486;155104
1043;3.490;174480
1044;3.493;166059
1045;3.496;154553
1046;3.499;166863
1047;3.503;154955
1048;3.506;163602
1049;3.509;161420
1050;3.513;164335
1051;3.516;164906
1052;3.519;166724
1053;3.523;160334
1054;3.526;161752
1055;3.529;151454
1056;3.533;158681
1057;3.536;163617
1058;3.539;149415
1059;3.542;159976
1060;3.546;154587
1061;3.549;163219
1062;3.552;156035
1063;3.556;157080
1064;3.559;170262
1065;3.562;154925
1066;3.566;163864
1067;3.569;177286
1068;3.572;164542
1069;3.576;171222
1070;3.579;166260
1071;3.582;172271
1072;3.585;168150
1073;3.589;161566
1074;3.592;161940
1075;3.595;164325
1076;3.599;166667
1077;3.602;158016
1078;3.605;168926
1079;3.609;155580
1080;3.612;157634
1081;3.615;152264
1082;3.618;165810
1083;3.622;151318
1084;3.625;152498
1085;3.628;171257
1086;3.632;168395
1087;3.635;154728
1088;3.638;164356
1089;3.642;164195
1090;3.645;164933
1091;3.648;159819
1092;3.652;159642
1093;3.655;159833
1094;3.658;151081
1095;3.661;163552
1096;3.665;144081
1097;3.668;155068
1098;3.671;163542
1099;3.675;165794
1100;3.678;164479
1101;3.681;154726
1102;3.685;158040
1103;3.688;153509
1104;3.692;155029
1105;3.695;161208
1106;3.698;159965
1107;3.701;149608
1108;3.705;151942
1109;3.708;153829
1110;3.711;158812
1111;3.715;150109
1112;3.718;154558
1113;3.721;158476
1114;3.725;154810
1115;3.728;158840
1116;3.731;155132
1117;3.734;145072
1118;3.738;155551
1119;3.741;156459
1120;3.744;155130
1121;3.748;158966
1122;3.751;159235
1123;3.754;151278
1124;3.758;159479
1125;3.761;154471
1126;3.764;141220
1127;3.768;152208
1128;3.771;160219
1129;3.774;151788
1130;3.777;154720
1131;3.781;158712
1132;3.784;156013
1133;3.787;159029
1134;3.791;171312
1135;3.794;161914
1136;3.797;164752
1137;3.801;170329
1138;3.804;162658
1139;3.807;167302
1140;3.811;163589
1141;3.814;176351
1142;3.817;173035
1143;3.820;156920
1144;3.824;151121
1145;3.827;163356
1146;3.830;176846
1147;3.834;184382
1148;3.837;174145
1149;3.840;172013
1150;3.844;166351
1151;3.847;169865
1152;3.850;173575
1153;3.853;181776
1154;3.857;156846
1155;3.860;169868
1156;3.863;168247
1157;3.867;167313
1158;3.870;156357
1159;3.873;172889
1160;3.877;161111
1161;3.880;169352
1162;3.883;174563
1163;3.887;168279
1164;3.890;170945
1165;3.893;172430
1166;3.896;177657
1167;3.900;168843
1168;3.903;174386
1169;3.906;181545
1170;3.910;160047
1171;3.913;180679
1172;3.916;170276
1173;3.920;161783
1174;3.923;172848
1175;3.926;173202
1176;3.929;168982
1177;3.933;171377
1178;3.937;166920
1179;3.940;185865
1180;3.943;174272
1181;3.947;174467
1182;3.950;166483
1183;3.953;174829
1184;3.957;168514
1185;3.960;169890
1186;3.963;181496
1187;3.967;180642
1188;3.970;151361
1189;3.973;159252
1190;3.976;178376
1191;3.980;159497
1192;3.983;165869
1193;3.986;172980
1194;3.990;177835
1195;3.993;163623
1196;3.996;163595
1197;4.000;163776
1198;4.003;159917
1199;4.006;157178
1200;4.009;168803
1201;4.013;149783
1202;4.016;167337
1203;4.019;166163
1204;4.023;170856
1205;4.026;167031
1206;4.029;154152
1207;4.033;168678
1208;4.036;162900
1209;4.039;155760
1210;4.043;149921
1211;4.046;163815
1212;4.049;160298
1213;4.052;152481
1214;4.056;164408
1215;4.059;157166
1216;4.062;161819
1217;4.066;161065
1218;4.069;158339
1219;4.072;162453
1220;4.076;164687
1221;4.079;166716
1222;4.082;159325
1223;4.086;159462
1224;4.089;156261
1225;4.092;146582
1226;4.095;170190
1227;4.099;162236
1228;4.102;147989
1229;4.105;160047
1230;4.109;161341
1231;4.112;153371
1232;4.115;152366
1233;4.119;156543
1234;4.122;148815
1235;4.125;150157
1236;4.128;169687
1237;4.132;151301
1238;4.135;156075
1239;4.138;172781
1240;4.142;153019
1241;4.145;151440
1242;4.148;151182
1243;4.152;158304
1244;4.155;160454
1245;4.158;152189
1246;4.162;151845
1247;4.165;147170
1248;4.168;146496
1249;4.171;151011
1250;4.175;161044
1251;4.178;154573
1252;4.182;151978
1253;4.185;145772
1254;4.188;146719
1255;4.192;140976
1256;4.195;139581
1257;4.198;157663
1258;4.202;144272
1259;4.205;148271
1260;4.208;142979
1261;4.211;154075
1262;4.215;146526
1263;4.218;147770
1264;4.221;151522
1265;4.225;137566
1266;4.228;148335
1267;4.231;148353
1268;4.235;149812
1269;4.238;136789
1270;4.241;144194
1271;4.244;143253
1272;4.248;141072
1273;4.251;137385
1274;4.254;137050
1275;4.258;148599
1276;4.261;137718
1277;4.264;149927
1278;4.268;139360
1279;4.271;143710
1280;4.274;141814
1281;4.278;138010
1282;4.281;141658
1283;4.284;131384
1284;4.287;137669
1285;4.291;143252
1286;4.294;144447
1287;4.297;142161
1288;4.301;142942
1289;4.304;135562
1290;4.307;138959
1291;4.311;137193
1292;4.314;133404
1293;4.317;141553
1294;4.321;144046
1295;4.324;141487
1296;4.327;136909
1297;4.330;141355
1298;4.334;144878
1299;4.337;150425
1300;4.340;133123
1301;4.344;137983
1302;4.347;144921
1303;4.350;142163
1304;4.354;139795
1305;4.357;131765
1306;4.360;134898
1307;4.363;139491
1308;4.367;135537
1309;4.370;134257
1310;4.373;135894
1311;4.377;124101
1312;4.380;137266
1313;4.383;141188
1314;4.387;126484
1315;4.390;138006
1316;4.393;128887
1317;4.397;131956
1318;4.400;135435
1319;4.403;143108
1320;4.406;141479
1321;4.410;130899
1322;4.413;142972
1323;4.416;149972
1324;4.420;140631
1325;4.423;145753
1326;4.426;129391
1327;4.430;118412
1328;4.433;139279
1329;4.437;143361
1330;4.440;149346
1331;4.443;132028
1332;4.446;139040
1333;4.450;128375
1334;4.453;140290
1335;4.456;137365
1336;4.460;141119
1337;4.463;136692
1338;4.466;125548
1339;4.470;138184
1340;4.473;138454
1341;4.476;138289
1342;4.479;135150
1343;4.483;132009
1344;4.486;134940
1345;4.489;126861
1346;4.493;135386
1347;4.496;135114
1348;4.499;136885
1349;4.503;131249
1350;4.506;133210
1351;4.509;139736
1352;4.513;135424
1353;4.516;132996
1354;4.519;129149
1355;4.522;131866
1356;4.526;125176
1357;4.529;131185
1358;4.532;123905
1359;4.536;138773
1360;4.539;141755
1361;4.542;132912
1362;4.546;139841
1363;4.549;134090
1364;4.552;122538
1365;4.556;135498
1366;4.559;138499
1367;4.562;132579
1368;4.565;144860
1369;4.569;129139
1370;4.572;132893
1371;4.575;133933
1372;4.579;146104
1373;4.582;145033
1374;4.585;130843
1375;4.589;137856
1376;4.592;135227
1377;4.595;141124
1378;4.598;139456
1379;4.602;131174
1380;4.605;138362
1381;4.608;139504
1382;4.612;135370
1383;4.615;136173
1384;4.618;142775
1385;4.622;138136
1386;4.625;130856
1387;4.628;147028
1388;4.632;142365
1389;4.635;130797
1390;4.638;147162
1391;4.641;140458
1392;4.645;140789
1393;4.648;138610
1394;4.651;143216
1395;4.655;142632
1396;4.658;146526
1397;4.661;125501
1398;4.665;137027
1399;4.668;131851
1400;4.671;143936
1401;4.675;143587
1402;4.678;145930
1403;4.681;135799
1404;4.685;134049
1405;4.688;137957
1406;4.691;135428
1407;4.695;138134
1408;4.698;130785
1409;4.701;140610
1410;4.705;143244
1411;4.708;137702
1412;4.711;133076
1413;4.715;135504
1414;4.718;143894
1415;4.721;145815
1416;4.724;138972
1417;4.728;136011
1418;4.731;142267
1419;4.734;135471
1420;4.738;138400
1421;4.741;128385
1422;4.744;137641
1423;4.748;142094
1424;4.751;142389
1425;4.754;131397
1426;4.757;142095
1427;4.761;137790
1428;4.764;139476
1429;4.767;139260
1430;4.771;141178
1431;4.774;134106
1432;4.777;144008
1433;4.781;133669
1434;4.784;143727
1435;4.787;130462
1436;4.791;137428
1437;4.794;140456
1438;4.797;142219
1439;4.800;125771
1440;4.804;134623
1441;4.807;142862
1442;4.810;135044
1443;4.814;141977
1444;4.817;131732
1445;4.820;142103
1446;4.824;147523
1447;4.827;133084
1448;4.830;145109
1449;4.833;138879
1450;4.837;140978
1451;4.840;138169
1452;4.843;137739
1453;4.847;139467
1454;4.850;132682
1455;4.853;151471
1456;4.857;145194
1457;4.860;143223
1458;4.863;131364
1459;4.867;139780
1460;4.870;133921
1461;4.873;147886
1462;4.876;136663
1463;4.880;145778
1464;4.883;151639
1465;4.886;129874
1466;4.890;141033
1467;4.893;146803
1468;4.896;148430
1469;4.900;148241
1470;4.903;141323
1471;4.906;142875
1472;4.910;162283
1473;4.913;150270
1474;4.916;145179
1475;4.919;127663
1476;4.923;138410
1477;4.926;154885
1478;4.929;147931
1479;4.933;140285
1480;4.936;145717
1481;4.940;158870
1482;4.943;145747
1483;4.946;148789
1484;4.950;147363
1485;4.953;133765
1486;4.956;141866
1487;4.959;145176
1488;4.963;137442
1489;4.966;145004
1490;4.969;144706
1491;4.973;151920
1492;4.976;151106
1493;4.979;145276
1494;4.983;146115
1495;4.986;156180
1496;4.989;158967
1497;4.992;158246
1498;4.996;162126
1499;4.999;156085
1500;5.002;153392
1501;5.006;158973
1502;5.009;147734
1503;5.012;155276
1504;5.016;171848
1505;5.019;146721
1506;5.022;156911
1507;5.026;159762
1508;5.029;164783
1509;5.032;151481
1510;5.035;175643
1511;5.039;165634
1512;5.042;156931
1513;5.045;153911
1514;5.049;160945
1515;5.052;158985
1516;5.055;163045
1517;5.059;153344
1518;5.062;160394
1519;5.065;163730
1520;5.068;159986
1521;5.072;164065
1522;5.075;164851
1523;5.078;165795
1524;5.082;168904
1525;5.085;177464
1526;5.088;163022
1527;5.092;167962
1528;5.095;163159
1529;5.098;157173
1530;5.102;163451
1531;5.105;174683
1532;5.108;145864
1533;5.111;163407
1534;5.115;160210
1535;5.118;152212
1536;5.121;167780
1537;5.125;159884
1538;5.128;156146
1539;5.131;173497
1540;5.135;164492
1541;5.138;165266
1542;5.141;159832
1543;5.145;161657
1544;5.148;163790
1545;5.151;165176
1546;5.154;152062
1547;5.158;165599
1548;5.161;160448
1549;5.164;158471
1550;5.168;158181
1551;5.171;153709
1552;5.174;152259
1553;5.178;162951
1554;5.181;155278
1555;5.185;153700
1556;5.188;156551
1557;5.191;147531
1558;5.194;156131
1559;5.198;159436
1560;5.201;156621
1561;5.204;155363
1562;5.208;161174
1563;5.211;149009
1564;5.214;141286
1565;5.218;154728
1566;5.221;157106
1567;5.224;155488
1568;5.227;163865
1569;5.231;173959
1570;5.234;156940
1571;5.237;161442
1572;5.241;148652
1573;5.244;155430
1574;5.247;153631
1575;5.251;162793
1576;5.254;166559
1577;5.257;159466
1578;5.261;159112
1579;5.264;149378
1580;5.267;152332
1581;5.270;158564
1582;5.274;162249
1583;5.277;147089
1584;5.280;153765
1585;5.284;158301
1586;5.287;155354
1587;5.290;149966
1588;5.294;154315
1589;5.297;169185
1590;5.300;158184
1591;5.304;161285
1592;5.307;144659
1593;5.310;139921
1594;5.313;156495
1595;5.317;147740
1596;5.320;166027
1597;5.323;159600
1598;5.327;151998
1599;5.330;153119
1600;5.333;165264
1601;5.337;149951
1602;5.340;162184
1603;5.343;162878
1604;5.346;157387
1605;5.350;144772
1606;5.353;159009
1607;5.356;158966
1608;5.360;157700
1609;5.363;147396
1610;5.366;153933
1611;5.370;152724
1612;5.373;143915
1613;5.376;149495
1614;5.380;148221
1615;5.383;168326
1616;5.386;153505
1617;5.389;160361
1618;5.393;141891
1619;5.396;149180
1620;5.399;154476
1621;5.403;154170
1622;5.406;155968
1623;5.409;142392
1624;5.413;148924
1625;5.416;151537
1626;5.419;157937
1627;5.422;139148
1628;5.426;151855
1629;5.429;161765
1630;5.433;158924
1631;5.436;145451
1632;5.439;158095
1633;5.443;147933
1634;5.446;146291
1635;5.449;152828
1636;5.453;151883
1637;5.456;149251
1638;5.459;148400
1639;5.462;149632
1640;5.466;154308
1641;5.469;155702
1642;5.472;149985
1643;5.476;152782
1644;5.479;144729
1645;5.482;150656
1646;5.486;154012
1647;5.489;146919
1648;5.492;147773
1649;5.496;148384
1650;5.499;148475
1651;5.502;139820
1652;5.505;153462
1653;5.509;151551
1654;5.512;155888
1655;5.515;139872
1656;5.519;144309
1657;5.522;145497
1658;5.525;156573
1659;5.529;151137
1660;5.532;152082
1661;5.535;158226
1662;5.539;150324
1663;5.542;143556
1664;5.545;148950
1665;5.548;149943
1666;5.552;147585
1667;5.555;142579
1668;5.558;141779
1669;5.562;144483
1670;5.565;140967
1671;5.568;137721
1672;5.572;146938
1673;5.575;144789
1674;5.578;140082
1675;5.581;140243
1676;5.585;144761
1677;5.588;138847
1678;5.591;147710
1679;5.595;148424
1680;5.598;143134
1681;5.601;141644
1682;5.605;147192
1683;5.608;148896
1684;5.611;148220
1685;5.615;140272
1686;5.618;147622
1687;5.621;134683
1688;5.624;147611
1689;5.628;140078
1690;5.631;139059
1691;5.634;136196
1692;5.638;144148
1693;5.641;135589
1694;5.644;144159
1695;5.648;131988
1696;5.651;143724
1697;5.654;134387
1698;5.657;139903
1699;5.661;158519
1700;5.664;132359
1701;5.667;134320
1702;5.671;146897
1703;5.674;130166
1704;5.677;150968
1705;5.681;143698
1706;5.684;135615
1707;5.688;146080
1708;5.691;137374
1709;5.694;132335
1710;5.698;142766
1711;5.701;137392
1712;5.704;144814
1713;5.708;143117
1714;5.711;149714
1715;5.714;135212
1716;5.717;138470
1717;5.721;149681
1718;5.724;140556
1719;5.727;148879
1720;5.731;137689
1721;5.734;134566
1722;5.737;126360
1723;5.741;142249
1724;5.744;135414
1725;5.747;137775
1726;5.751;139044
1727;5.754;154092
1728;5.757;138778
1729;5.760;140156
1730;5.764;127163
1731;5.767;135996
1732;5.770;139788
1733;5.774;145755
1734;5.777;134185
1735;5.780;134197
1736;5.784;140936
1737;5.787;131597
1738;5.790;137201
1739;5.794;136881
1740;5.797;137590
1741;5.800;147995
1742;5.803;141391
1743;5.807;128280
1744;5.810;134496
1745;5.813;144387
1746;5.817;135415
1747;5.820;146317
1748;5.823;137254
1749;5.827;132364
1750;5.830;143436
1751;5.833;139217
1752;5.836;149019
1753;5.840;138741
1754;5.843;137223
1755;5.846;121630
1756;5.850;125153
1757;5.853;138226
1758;5.856;131393
1759;5.860;136025
1760;5.863;136514
1761;5.866;142252
1762;5.870;140264
1763;5.873;145950
1764;5.876;138100
1765;5.879;134358
1766;5.883;143195
1767;5.886;140975
1768;5.889;137436
1769;5.893;134931
1770;5.896;127149
1771;5.899;141324
1772;5.903;140525
1773;5.906;139667
1774;5.909;128013
1775;5.912;137451
1776;5.916;138784
1777;5.919;133423
1778;5.922;146254
1779;5.926;141830
1780;5.929;131422
1781;5.933;133617
1782;5.936;138024
1783;5.939;143991
1784;5.943;131150
1785;5.946;132597
1786;5.949;133533
1787;5.952;135661
1788;5.956;133762
1789;5.959;140222
1790;5.962;135450
1791;5.966;132836
1792;5.969;129401
1793;5.972;138371
1794;5.976;134855
1795;5.979;145437
1796;5.982;123886
1797;5.986;133347
1798;5.989;131468
1799;5.992;130476
1800;5.995;135771
1801;5.999;121084
1802;6.002;134581
1803;6.005;132992
1804;6.009;129608
1805;6.012;132894
1806;6.015;124634
1807;6.019;135859
1808;6.022;131010
1809;6.025;142348
1810;6.029;138706
1811;6.032;133841
1812;6.035;129824
1813;6.038;145997
1814;6.042;127528
1815;6.045;133735
1816;6.048;143350
1817;6.052;133226
1818;6.055;136209
1819;6.058;126821
1820;6.062;131383
1821;6.065;130748
1822;6.068;130984
1823;6.071;132048
1824;6.075;131587
1825;6.078;127493
1826;6.081;131456
1827;6.085;135241
1828;6.088;138718
1829;6.091;142682
1830;6.095;124153
1831;6.098;135363
1832;6.101;125147
1833;6.105;138815
1834;6.108;134510
1835;6.111;116907
1836;6.114;133146
1837;6.118;131296
1838;6.121;125495
1839;6.124;136202
1840;6.128;131111
1841;6.131;128249
1842;6.134;135915
1843;6.138;134300
1844;6.141;138974
1845;6.144;127373
1846;6.148;137553
1847;6.151;132938
1848;6.154;135732
1849;6.157;134207
1850;6.161;114985
1851;6.164;130985
1852;6.167;124193
1853;6.171;129221
1854;6.174;121153
1855;6.177;126599
1856;6.181;134853
1857;6.184;132678
1858;6.188;119521
1859;6.191;129849
1860;6.194;136791
1861;6.198;127510
1862;6.201;138364
1863;6.204;127683
1864;6.207;131700
1865;6.211;120995
1866;6.214;132907
1867;6.217;130017
1868;6.221;124636
1869;6.224;126917
1870;6.227;137709
1871;6.231;136280
1872;6.234;128514
1873;6.237;121852
1874;6.241;141390
1875;6.244;129872
1876;6.247;145060
1877;6.250;144058
1878;6.254;129934
1879;6.257;140220
1880;6.260;130519
1881;6.264;131460
1882;6.267;134795
1883;6.270;142188
1884;6.274;145763
1885;6.277;147738
1886;6.280;144922
1887;6.284;149661
1888;6.287;151267
1889;6.290;164479
1890;6.293;159536
1891;6.297;154328
1892;6.300;150717
1893;6.303;146403
1894;6.307;154450
1895;6.310;144551
1896;6.313;154067
1897;6.317;149172
1898;6.320;153437
1899;6.323;152463
1900;6.326;157465
1901;6.330;148664
1902;6.333;138647
1903;6.336;156466
1904;6.340;153426
1905;6.343;151531
1906;6.346;130607
1907;6.350;150726
1908;6.353;137660
1909;6.356;145682
1910;6.360;135262
1911;6.363;140940
1912;6.366;143529
1913;6.369;147063
1914;6.373;142712
1915;6.376;136176
1916;6.379;142621
1917;6.383;141771
1918;6.386;137751
1919;6.389;147145
1920;6.393;149065
1921;6.396;140721
1922;6.399;139761
1923;6.403;142831
1924;6.406;132907
1925;6.409;140681
1926;6.412;143342
1927;6.416;147231
1928;6.419;151334
1929;6.422;141527
1930;6.426;145985
1931;6.429;143010
1932;6.433;133073
1933;6.436;136659
1934;6.439;141362
1935;6.443;148780
1936;6.446;134609
1937;6.449;145663
1938;6.452;135624
1939;6.456;148375
1940;6.459;142516
1941;6.462;144021
1942;6.466;148367
1943;6.469;148346
1944;6.472;146379
1945;6.476;165457
1946;6.479;149198
1947;6.482;153153
1948;6.485;156947
1949;6.489;168147
1950;6.492;161735
1951;6.495;156436
1952;6.499;144134
1953;6.502;153160
1954;6.505;149552
1955;6.509;160122
1956;6.512;145269
1957;6.515;150042
1958;6.519;156807
1959;6.522;170502
1960;6.525;149463
1961;6.528;157245
1962;6.532;143107
1963;6.535;158102
1964;6.538;146663
1965;6.542;155498
1966;6.545;158842
1967;6.548;148930
1968;6.552;140982
1969;6.555;136145
1970;6.558;148926
1971;6.561;133478
1972;6.565;142740
1973;6.568;128687
1974;6.571;146449
1975;6.575;139847
1976;6.578;129194
1977;6.581;135070
1978;6.585;130706
1979;6.588;138836
1980;6.591;139484
1981;6.595;138336
1982;6.598;138252
1983;6.601;140940
1984;6.604;131770
1985;6.608;123224
1986;6.611;134915
1987;6.614;137898
1988;6.618;135877
1989;6.621;124532
1990;6.624;139860
1991;6.628;135283
1992;6.631;122574
1993;6.634;129114
1994;6.638;124136
1995;6.641;133563
1996;6.644;120957
1997;6.647;137346
1998;6.651;133613
1999;6.654;134548
2000;6.657;130825
2001;6.661;124212
2002;6.664;119581
2003;6.667;127746
2004;6.671;126427
2005;6.674;129494
2006;6.677;130909
2007;6.680;119733
2008;6.684;126311
2009;6.687;128272
2010;6.691;121124
2011;6.694;122689
2012;6.697;133831
2013;6.701;124760
2014;6.704;130864
2015;6.707;127084
2016;6.711;129583
2017;6.714;112394
2018;6.717;138318
2019;6.721;122230
2020;6.724;134493
2021;6.727;124202
2022;6.730;131288
2023;6.734;121112
2024;6.737;125155
2025;6.740;125934
2026;6.744;119897
2027;6.747;123767
2028;6.750;119952
2029;6.754;133979
2030;6.757;125452
2031;6.760;124414
2032;6.763;121812
2033;6.767;117057
2034;6.770;118784
2035;6.773;126316
2036;6.777;126535
2037;6.780;125781
2038;6.783;121169
2039;6.787;127152
2040;6.790;117991
2041;6.793;120205
2042;6.797;122066
2043;6.800;130425
2044;6.803;133241
2045;6.806;126671
2046;6.810;117146
2047;6.813;128777
2048;6.816;124521
2049;6.820;114607
2050;6.823;122471
2051;6.826;129137
2052;6.830;125104
2053;6.833;121224
2054;6.836;125084
2055;6.840;127294
2056;6.843;118337
2057;6.846;127723
2058;6.849;122532
2059;6.853;126046
2060;6.856;120409
2061;6.859;128108
2062;6.863;131072
2063;6.866;121889
2064;6.869;132813
2065;6.873;124679
2066;6.876;129047
2067;6.879;123093
2068;6.882;134154
2069;6.886;142935
2070;6.889;126044
2071;6.892;131666
2072;6.896;128283
2073;6.899;132838
2074;6.902;125834
2075;6.906;126955
2076;6.909;121007
2077;6.912;129630
2078;6.916;128866
2079;6.919;128063
2080;6.922;131978
2081;6.925;127590
2082;6.929;137914
2083;6.932;123338
2084;6.936;139254
2085;6.939;130246
2086;6.942;127069
2087;6.946;128556
2088;6.949;130756
2089;6.952;117158
2090;6.956;122841
2091;6.959;147495
2092;6.962;125440
2093;6.965;126968
2094;6.969;127258
2095;6.972;123904
2096;6.975;123701
2097;6.979;123306
2098;6.982;140984
2099;6.985;127559
2100;6.989;116152
2101;6.992;125982
2102;6.995;123234
2103;6.998;131179
2104;7.002;119940
2105;7.005;123643
2106;7.008;124015
2107;7.012;120324
2108;7.015;122549
2109;7.018;118076
2110;7.022;122853
2111;7.025;121040
2112;7.028;119389
2113;7.032;122045
2114;7.035;118119
2115;7.038;123861
2116;7.041;114040
2117;7.045;121169
2118;7.048;126028
2119;7.051;117958
2120;7.055;123468
2121;7.058;126173
2122;7.061;117532
2123;7.065;127017
2124;7.068;119393
2125;7.071;114184
2126;7.075;123019
2127;7.078;121393
2128;7.081;122867
2129;7.084;113670
2130;7.088;115381
2131;7.091;126014
2132;7.094;121465
2133;7.098;126390
2134;7.101;117887
2135;7.104;119470
2136;7.108;121224
2137;7.111;115504
2138;7.114;111126
2139;7.117;121108
2140;7.121;121258
2141;7.124;115299
2142;7.127;111353
2143;7.131;119763
2144;7.134;117898
2145;7.137;121589
2146;7.141;113759
2147;7.144;120657
2148;7.147;108955
2149;7.151;125392
2150;7.154;115173
2151;7.157;107290
2152;7.160;109457
2153;7.164;108777
2154;7.167;112541
2155;7.170;101521
2156;7.174;123088
2157;7.177;118016
2158;7.180;112973
2159;7.184;111330
2160;7.187;114553
2161;7.191;113888
2162;7.194;117522
2163;7.197;117657
2164;7.200;115565
2165;7.204;121278
2166;7.207;107973
2167;7.210;115669
2168;7.214;113871
2169;7.217;111257
2170;7.220;112549
2171;7.224;106783
2172;7.227;111032
2173;7.230;113624
2174;7.234;111521
2175;7.237;116717
2176;7.240;110251
2177;7.243;115595
2178;7.247;118629
2179;7.250;117731
2180;7.253;119208
2181;7.257;123209
2182;7.260;109388
2183;7.263;113308
2184;7.267;108170
2185;7.270;118737
2186;7.273;122203
2187;7.276;113281
2188;7.280;121975
2189;7.283;118258
2190;7.286;114481
2191;7.290;112146
2192;7.293;113827
2193;7.296;109412
2194;7.300;112293
2195;7.303;108073
2196;7.306;120466
2197;7.310;105959
2198;7.313;119359
2199;7.316;110015
2200;7.319;119181
2201;7.323;115314
2202;7.326;114521
2203;7.329;112317
2204;7.333;109155
2205;7.336;113400
2206;7.339;110338
2207;7.343;107458
2208;7.346;105419
2209;7.349;110829
2210;7.352;102764
2211;7.356;121320
2212;7.359;112579
2213;7.362;113063
2214;7.366;116799
2215;7.369;108059
2216;7.372;111031
2217;7.376;104333
2218;7.379;111365
2219;7.382;115166
2220;7.386;120121
2221;7.389;103429
2222;7.392;110884
2223;7.395;111930
2224;7.399;104967
2225;7.402;115257
2226;7.405;111469
2227;7.409;117084
2228;7.412;117803
2229;7.415;111271
2230;7.419;108758
2231;7.422;113184
2232;7.425;116488
2233;7.429;109918
2234;7.432;111697
2235;7.435;110247
2236;7.439;109373
2237;7.442;116077
2238;7.445;99750
2239;7.449;110910
2240;7.452;108319
2241;7.455;115985
2242;7.459;111758
2243;7.462;111049
2244;7.465;121333
2245;7.469;124372
2246;7.472;114070
2247;7.475;109423
2248;7.478;111946
2249;7.482;122090
2250;7.485;118192
2251;7.488;103294
2252;7.492;102689
2253;7.495;109465
2254;7.498;112143
2255;7.502;110042
2256;7.505;105889
2257;7.508;120620
2258;7.511;109183
2259;7.515;113359
2260;7.518;107796
2261;7.521;115119
2262;7.525;113404
2263;7.528;116782
2264;7.531;103713
2265;7.535;108517
2266;7.538;120448
2267;7.541;108041
2268;7.545;112674
2269;7.548;109064
2270;7.551;114978
2271;7.554;108305
2272;7.558;108912
2273;7.561;103193
2274;7.564;108683
2275;7.568;110641
2276;7.571;115246
2277;7.574;113932
2278;7.578;113551
2279;7.581;118266
2280;7.584;117073
2281;7.587;110621
2282;7.591;111614
2283;7.594;106798
2284;7.597;103799
2285;7.601;111480
2286;7.604;117063
2287;7.607;105276
2288;7.611;103020
2289;7.614;107956
2290;7.617;106712
2291;7.621;116267
2292;7.624;115094
2293;7.627;110866
2294;7.630;105103
2295;7.634;105244
2296;7.637;110679
2297;7.640;105203
2298;7.644;109009
2299;7.647;104408
2300;7.650;112650
2301;7.654;112082
2302;7.657;106376
2303;7.660;107072
2304;7.664;110270
2305;7.667;105584
2306;7.670;102331
2307;7.673;105046
2308;7.677;106051
2309;7.680;112922
2310;7.684;104428
2311;7.687;105522
2312;7.690;109708
2313;7.694;109022
2314;7.697;116505
2315;7.700;107121
2316;7.704;110764
2317;7.707;115554
2318;7.710;110774
2319;7.713;108405
2320;7.717;106765
2321;7.720;114371
2322;7.723;99876
2323;7.727;106618
2324;7.730;110756
2325;7.733;103597
2326;7.737;109096
2327;7.740;107752
2328;7.743;115716
2329;7.746;108917
2330;7.750;113006
2331;7.753;110413
2332;7.756;107390
2333;7.760;116865
2334;7.763;102047
2335;7.766;105158
2336;7.770;112069
2337;7.773;105627
2338;7.776;101701
2339;7.780;106593
2340;7.783;94474
2341;7.786;103328
2342;7.789;111270
2343;7.793;115272
2344;7.796;106962
2345;7.799;112182
2346;7.803;112656
2347;7.806;112775
2348;7.809;109047
2349;7.813;113904
2350;7.816;114885
2351;7.819;104878
2352;7.823;106322
2353;7.826;106157
2354;7.829;107736
2355;7.832;111003
2356;7.836;109611
2357;7.839;110341
2358;7.842;109455
2359;7.846;101051
2360;7.849;107284
2361;7.852;117394
2362;7.856;110200
2363;7.859;99634
2364;7.862;107344
2365;7.865;111687
2366;7.869;108346
2367;7.872;106086
2368;7.875;108956
2369;7.879;111348
2370;7.882;106150
2371;7.885;116510
2372;7.889;108926
2373;7.892;99067
2374;7.895;107703
2375;7.899;113347
2376;7.902;103606
2377;7.905;96131
2378;7.908;112495
2379;7.912;106926
2380;7.915;108204
2381;7.918;104402
2382;7.922;104267
2383;7.925;107534
2384;7.928;111493
2385;7.932;103949
2386;7.935;98976
2387;7.939;106748
2388;7.942;111949
2389;7.945;106299
2390;7.948;105523
2391;7.952;109520
2392;7.955;105532
2393;7.958;105419
2394;7.962;100326
2395;7.965;107748
2396;7.968;101930
2397;7.972;106398
2398;7.975;107783
2399;7.978;105009
2400;7.981;106182
2401;7.985;103021
2402;7.988;107174
2403;7.991;113570
2404;7.995;108374
2405;7.998;111029
2406;8.001;107819
2407;8.005;104978
2408;8.008;110581
2409;8.011;106308
2410;8.015;106776
2411;8.018;104733
2412;8.021;97982
2413;8.024;101200
2414;8.028;95682
2415;8.031;105208
2416;8.034;108716
2417;8.038;105738
2418;8.041;98164
2419;8.044;107699
2420;8.048;99328
2421;8.051;107555
2422;8.054;107924
2423;8.058;104611
2424;8.061;106587
2425;8.064;104403
2426;8.067;107290
2427;8.071;104127
2428;8.074;104234
2429;8.077;105477
2430;8.081;104634
2431;8.084;106699
2432;8.087;107364
2433;8.091;106775
2434;8.094;104455
2435;8.097;101909
2436;8.100;94115
2437;8.104;98651
2438;8.107;113070
2439;8.110;104072
2440;8.114;106775
2441;8.117;103402
2442;8.120;113854
2443;8.124;98498
2444;8.127;96315
2445;8.130;107072
2446;8.134;106851
2447;8.137;107287
2448;8.140;104837
2449;8.143;98327
2450;8.147;107551
2451;8.150;111821
2452;8.153;100274
2453;8.157;99769
2454;8.160;112206
2455;8.163;108392
2456;8.167;103582
2457;8.170;113453
2458;8.173;121193
2459;8.176;116258
2460;8.180;123751
2461;8.183;110713
2462;8.187;117122
2463;8.190;125051
2464;8.193;120909
2465;8.197;120306
2466;8.200;134373
2467;8.203;115980
2468;8.207;133648
2469;8.210;122149
2470;8.213;115440
2471;8.216;124216
2472;8.220;117719
2473;8.223;116350
2474;8.226;111531
2475;8.230;121796
2476;8.233;114125
2477;8.236;107532
2478;8.240;120055
2479;8.243;126760
2480;8.246;122943
2481;8.250;115457
2482;8.253;111416
2483;8.256;131009
2484;8.259;119754
2485;8.263;119755
2486;8.266;127180
2487;8.269;113255
2488;8.273;129133
2489;8.276;139089
2490;8.279;110008
2491;8.283;123244
2492;8.286;127118
2493;8.289;131965
2494;8.293;122783
2495;8.296;126223
2496;8.299;125440
2497;8.302;118077
2498;8.306;114001
2499;8.309;123641
2500;8.312;113743
2501;8.316;124626
2502;8.319;113103
2503;8.322;118474
2504;8.326;128602
2505;8.329;119937
2506;8.332;130438
2507;8.335;127829
2508;8.339;114988
2509;8.342;119907
2510;8.345;113699
2511;8.349;126599
2512;8.352;115995
2513;8.355;126885
2514;8.359;127186
2515;8.362;131229
2516;8.365;118177
2517;8.369;119625
2518;8.372;131716
2519;8.375;127345
2520;8.378;130047
2521;8.382;128735
2522;8.385;131727
2523;8.388;134328
2524;8.392;124797
2525;8.395;116427
2526;8.398;125434
2527;8.402;126399
2528;8.405;131965
2529;8.408;126588
2530;8.412;114399
2531;8.415;124096
2532;8.418;131144
2533;8.421;129778
2534;8.425;115420
2535;8.428;124280
2536;8.432;129842
2537;8.435;125715
2538;8.438;119314
2539;8.442;135851
2540;8.445;132712
2541;8.448;122601
2542;8.452;115522
2543;8.455;134554
2544;8.458;132729
2545;8.461;121275
2546;8.465;116900
2547;8.468;123672
2548;8.471;98873
2549;8.475;105177
2550;8.478;107489
2551;8.481;89097
2552;8.485;85946
2553;8.488;92927
2554;8.491;87606
2555;8.494;83473
2556;8.498;82383
2557;8.501;78520
2558;8.504;78413
2559;8.508;79021
2560;8.511;75394
2561;8.514;78770
2562;8.518;69953
2563;8.521;76842
2564;8.524;73294
2565;8.528;72051
2566;8.531;72181
2567;8.534;78393
2568;8.537;70792
2569;8.541;69597
2570;8.544;73692
2571;8.547;74246
2572;8.551;71533
2573;8.554;75076
2574;8.557;73128
2575;8.561;71913
2576;8.564;69730
2577;8.567;74998
2578;8.570;69747
2579;8.574;80357
2580;8.577;66468
2581;8.580;81462
2582;8.584;68299
2583;8.587;69251
2584;8.590;63451
2585;8.594;61541
2586;8.597;76070
2587;8.600;68401
2588;8.604;73809
2589;8.607;71011
2590;8.610;65523
2591;8.613;77837
2592;8.617;67685
2593;8.620;71313
2594;8.623;71379
2595;8.627;79080
2596;8.630;76442
2597;8.633;70860
2598;8.637;70784
2599;8.640;84087
2600;8.643;78326
2601;8.646;77997
2602;8.650;70033
2603;8.653;77673
2604;8.656;78433
2605;8.660;72384
2606;8.663;78525
2607;8.666;72422
2608;8.670;80627
2609;8.673;76613
2610;8.676;77700
2611;8.680;83595
2612;8.683;73484
2613;8.687;76660
2614;8.690;87297
2615;8.693;79109
2616;8.696;81171
2617;8.700;80416
2618;8.703;72549
2619;8.706;74926
2620;8.710;78137
2621;8.713;81908
2622;8.716;88987
2623;8.720;81921
2624;8.723;84247
2625;8.726;84738
2626;8.729;77068
2627;8.733;96584
2628;8.736;86151
2629;8.739;82809
2630;8.743;84668
2631;8.746;84876
2632;8.749;82574
2633;8.753;71246
2634;8.756;79116
2635;8.759;81393
2636;8.763;77686
2637;8.766;77861
2638;8.769;91644
2639;8.772;78656
2640;8.776;85218
2641;8.779;82896
2642;8.782;90875
2643;8.786;80458
2644;8.789;74327
2645;8.792;87199
2646;8.796;82737
2647;8.799;82874
2648;8.802;89232
2649;8.805;84205
2650;8.809;80745
2651;8.812;91305
2652;8.815;90379
2653;8.819;86479
2654;8.822;85685
2655;8.825;98401
2656;8.829;89219
2657;8.832;88278
2658;8.835;86484
2659;8.839;89833
2660;8.842;92325
2661;8.845;84006
2662;8.848;97914
2663;8.852;100110
2664;8.855;85473
2665;8.858;90817
2666;8.862;92031
2667;8.865;91885
2668;8.868;98664
2669;8.872;95290
2670;8.875;97001
2671;8.878;104402
2672;8.882;95070
2673;8.885;91881
2674;8.888;104079
2675;8.891;95214
2676;8.895;101581
2677;8.898;97535
2678;8.901;109994
2679;8.905;98199
2680;8.908;108886
2681;8.911;103573
2682;8.915;111804
2683;8.918;90022
2684;8.921;107932
2685;8.924;96453
2686;8.928;98318
2687;8.931;102159
2688;8.935;101751
2689;8.938;99294
2690;8.941;98842
2691;8.945;104467
2692;8.948;104055
2693;8.951;94598
2694;8.955;110325
2695;8.958;106644
2696;8.961;102464
2697;8.964;107688
2698;8.968;96413
2699;8.971;107468
2700;8.974;102738
2701;8.978;111174
2702;8.981;108248
2703;8.984;97399
2704;8.988;106728
2705;8.991;98100
2706;8.994;96352
2707;8.998;109135
2708;9.001;104344
2709;9.004;103603
2710;9.007;104909
2711;9.011;111636
2712;9.014;106107
2713;9.017;101459
2714;9.021;102911
2715;9.024;105145
2716;9.027;98884
2717;9.031;107690
2718;9.034;106937
2719;9.037;102218
2720;9.040;100159
2721;9.044;103988
2722;9.047;105221
2723;9.050;114620
2724;9.054;102594
2725;9.057;115938
2726;9.060;104111
2727;9.064;93008
2728;9.067;101155
2729;9.070;99458
2730;9.074;102643
2731;9.077;113447
2732;9.080;103978
2733;9.083;96369
2734;9.087;96370
2735;9.090;101950
2736;9.093;99156
2737;9.097;88912
2738;9.100;96273
2739;9.103;104412
2740;9.107;103669
2741;9.110;96460
2742;9.113;100940
2743;9.117;116379
2744;9.120;100689
2745;9.123;106313
2746;9.126;102175
2747;9.130;85752
2748;9.133;98450
2749;9.136;99285
2750;9.140;105271
2751;9.143;104711
2752;9.146;100401
2753;9.150;100558
2754;9.153;100830
2755;9.156;103867
2756;9.159;113996
2757;9.163;103260
2758;9.166;103234
2759;9.169;111628
2760;9.173;104104
2761;9.176;99943
2762;9.179;92283
2763;9.183;101844
2764;9.186;113435
2765;9.190;95466
2766;9.193;98231
2767;9.196;98545
2768;9.199;103509
2769;9.203;101992
2770;9.206;105718
2771;9.209;104935
2772;9.213;96109
2773;9.216;104156
2774;9.219;106348
2775;9.223;98937
2776;9.226;100319
2777;9.229;105382
2778;9.233;102770
2779;9.236;96564
2780;9.239;101064
2781;9.242;99580
2782;9.246;96169
2783;9.249;100378
2784;9.252;100904
2785;9.256;100043
2786;9.259;97870
2787;9.262;98497
2788;9.266;96255
2789;9.269;101138
2790;9.272;96117
2791;9.276;94172
2792;9.279;106203
2793;9.282;110054
2794;9.285;101059
2795;9.289;98172
2796;9.292;109926
2797;9.295;98230
2798;9.299;101563
2799;9.302;96030
2800;9.305;99259
2801;9.309;106097
2802;9.312;94900
2803;9.315;94298
2804;9.318;97377
2805;9.322;99707
2806;9.325;107944
2807;9.328;104456
2808;9.332;101291
2809;9.335;99884
2810;9.338;97015
2811;9.342;100033
2812;9.345;102787
2813;9.348;91727
2814;9.352;99036
2815;9.355;102718
2816;9.358;93559
2817;9.361;97689
2818;9.365;105597
2819;9.368;105443
2820;9.371;98427
2821;9.375;102269
2822;9.378;102122
2823;9.381;101759
2824;9.385;101695
2825;9.388;94610
2826;9.391;103755
2827;9.394;100640
2828;9.398;94078
2829;9.401;103237
2830;9.404;102714
2831;9.408;95027
2832;9.411;102135
2833;9.414;101323
2834;9.418;103490
2835;9.421;102188
2836;9.424;103749
2837;9.428;105710
2838;9.432;105637
2839;9.435;93456
2840;9.438;101112
2841;9.441;100862
2842;9.445;103398
2843;9.448;104081
2844;9.451;101557
2845;9.455;110858
2846;9.458;94881
2847;9.461;103494
2848;9.465;96456
2849;9.468;92947
2850;9.471;93913
2851;9.474;109589
2852;9.478;98500
2853;9.481;104257
2854;9.484;99831
2855;9.488;100212
2856;9.491;105312
2857;9.494;96512
2858;9.498;99228
2859;9.501;100309
2860;9.504;93559
2861;9.508;103876
2862;9.511;100637
2863;9.514;99332
2864;9.517;101151
2865;9.521;108824
2866;9.524;98546
2867;9.527;93468
2868;9.531;106715
2869;9.534;96131
2870;9.537;99740
2871;9.541;98832
2872;9.544;94540
2873;9.547;94020
2874;9.551;94255
2875;9.554;101845
2876;9.557;95007
2877;9.560;99648
2878;9.564;109716
2879;9.567;102314
2880;9.570;93582
2881;9.574;106602
2882;9.577;96849
2883;9.580;96203
2884;9.584;100947
2885;9.587;97627
2886;9.590;99679
2887;9.593;110052
2888;9.597;97034
2889;9.600;99320
2890;9.603;107382
2891;9.607;101875
2892;9.610;104310
2893;9.613;100310
2894;9.617;92278
2895;9.620;99197
2896;9.623;96064
2897;9.627;105733
2898;9.630;94172
2899;9.633;99791
2900;9.636;100810
2901;9.640;110788
2902;9.643;102807
2903;9.646;101253
2904;9.650;98469
2905;9.653;97451
2906;9.656;97248
2907;9.660;106111
2908;9.663;104678
2909;9.666;100748
2910;9.669;101690
2911;9.673;98120
2912;9.676;104400
2913;9.679;95615
2914;9.683;110960
2915;9.686;99231
2916;9.690;104719
2917;9.693;101386
2918;9.696;106219
2919;9.700;108445
2920;9.703;95433
2921;9.706;98446
2922;9.709;94182
2923;9.713;100919
2924;9.716;94227
2925;9.719;107034
2926;9.723;106572
2927;9.726;93053
2928;9.729;95833
2929;9.733;107081
2930;9.736;92184
2931;9.739;95507
2932;9.743;101733
2933;9.746;99627
2934;9.749;105322
2935;9.752;97119
2936;9.756;104798
2937;9.759;98931
2938;9.762;96177
2939;9.766;101422
2940;9.769;100558
2941;9.772;109895
2942;9.776;98251
2943;9.779;99525
2944;9.782;101777
2945;9.786;105267
2946;9.789;106938
2947;9.792;104248
2948;9.795;98540
2949;9.799;102706
2950;9.802;100256
2951;9.805;102092
2952;9.809;98857
2953;9.812;111148
2954;9.815;101077
2955;9.819;103655
2956;9.822;104967
2957;9.825;110538
2958;9.828;103840
2959;9.832;95373
2960;9.835;95733
2961;9.838;103878
2962;9.842;91853
2963;9.845;95827
2964;9.848;102921
2965;9.852;105786
2966;9.855;98871
2967;9.858;113370
2968;9.862;102089
2969;9.865;102914
2970;9.868;102695
2971;9.871;90508
2972;9.875;108793
2973;9.878;106386
2974;9.881;89893
2975;9.885;97610
2976;9.888;98238
2977;9.891;95831
2978;9.895;108726
2979;9.898;104541
2980;9.901;104585
2981;9.904;107937
2982;9.908;100264
2983;9.911;110136
2984;9.914;107981
2985;9.918;96718
2986;9.921;94921
2987;9.924;93799
2988;9.928;100793
2989;9.931;91558
2990;9.935;99370
2991;9.938;99458
2992;9.941;102331
2993;9.945;107710
2994;9.948;97826
2995;9.951;99638
2996;9.954;109388
2997;9.958;110536
2998;9.961;95299
2999;9.964;100056
3000;9.968;105974
3001;9.971;103437
3002;9.974;97479
3003;9.978;101220
3004;9.981;90772
3005;9.984;102537
3006;9.988;107033
3007;9.991;94390
3008;9.994;103119
3009;9.997;105939
3010;10.001;100574
3011;10.004;103163
3012;10.007;103686
3013;10.011;106503
3014;10.014;105296
3015;10.017;104686
3016;10.021;97969
3017;10.024;103942
3018;10.027;93299
3019;10.031;101468
3020;10.034;108439
3021;10.037;94526
3022;10.040;99235
3023;10.044;105532
3024;10.047;103071
3025;10.050;98617
3026;10.054;95344
3027;10.057;107821
3028;10.060;101953
3029;10.064;97369
3030;10.067;90521
3031;10.070;93162
3032;10.073;102431
3033;10.077;97376
3034;10.080;101065
3035;10.083;111136
3036;10.087;91602
3037;10.090;111501
3038;10.093;107817
3039;10.097;96245
3040;10.100;101910
3041;10.103;106386
3042;10.107;102294
3043;10.110;88861
3044;10.113;103669
3045;10.116;96696
3046;10.120;91355
3047;10.123;93123
3048;10.126;105857
3049;10.130;104879
3050;10.133;101528
3051;10.136;102459
3052;10.140;92167
3053;10.143;100047
3054;10.146;98996
3055;10.149;100761
3056;10.153;100431
3057;10.156;91596
3058;10.159;98304
3059;10.163;97815
3060;10.166;110027
3061;10.169;97009
3062;10.173;103719
3063;10.176;106042
3064;10.179;97787
3065;10.183;100040
3066;10.186;106074
3067;10.189;95796
3068;10.193;95952
3069;10.196;94038
3070;10.199;90877
3071;10.203;112192
3072;10.206;88421
3073;10.209;97196
3074;10.213;106635
3075;10.216;108299
3076;10.219;94437
3077;10.223;94252
3078;10.226;94229
3079;10.229;98757
3080;10.232;100610
3081;10.236;95005
3082;10.239;103110
3083;10.242;94597
3084;10.246;102406
3085;10.249;102088
3086;10.252;93970
3087;10.256;103638
3088;10.259;103664
3089;10.262;94617
3090;10.266;104720
3091;10.269;101149
3092;10.272;97787
3093;10.275;94476
3094;10.279;95929
3095;10.282;98612
3096;10.285;98546
3097;10.289;106940
3098;10.292;95644
3099;10.295;94610
3100;10.299;109820
3101;10.302;96038
3102;10.305;106471
3103;10.308;95409
3104;10.312;94710
3105;10.315;96149
3106;10.318;99560
3107;10.322;98476
3108;10.325;98262
3109;10.328;102470
3110;10.332;92086
3111;10.335;98023
3112;10.338;102876
3113;10.342;98004
3114;10.345;103069
3115;10.348;105638
3116;10.351;106496
3117;10.355;109507
3118;10.358;101819
3119;10.361;102398
3120;10.365;91429
3121;10.368;106508
3122;10.371;93681
3123;10.375;111444
3124;10.378;96387
3125;10.381;90472
3126;10.384;96825
3127;10.388;95987
3128;10.391;102847
3129;10.394;103239
3130;10.398;98045
3131;10.401;103326
3132;10.404;96834
3133;10.408;96153
3134;10.411;101926
3135;10.414;100645
3136;10.418;95582
3137;10.421;95572
3138;10.424;101635
3139;10.427;96199
3140;10.431;100636
3141;10.434;93959
3142;10.438;108631
3143;10.441;93389
3144;10.444;100907
3145;10.448;93692
3146;10.451;95660
3147;10.454;93932
3148;10.458;95445
3149;10.461;98121
3150;10.464;97566
3151;10.467;101785
3152;10.471;98808
3153;10.474;99289
3154;10.477;95545
3155;10.481;101068
3156;10.484;89335
3157;10.487;100650
3158;10.491;102896
3159;10.494;103651
3160;10.497;99532
3161;10.501;102685
3162;10.504;103205
3163;10.507;97973
3164;10.510;90537
3165;10.514;99770
3166;10.517;89212
3167;10.520;99274
3168;10.524;96608
3169;10.527;99676
3170;10.530;95404
3171;10.534;100284
3172;10.537;106653
3173;10.540;107167
3174;10.543;89038
3175;10.547;97396
3176;10.550;98997
3177;10.553;92922
3178;10.557;94237
3179;10.560;92247
3180;10.563;92208
3181;10.567;93306
3182;10.570;96890
3183;10.573;98433
3184;10.577;99544
3185;10.580;98030
3186;10.583;94500
3187;10.586;98682
3188;10.590;98761
3189;10.593;101635
3190;10.596;95703
3191;10.600;97263
3192;10.603;105587
3193;10.606;112176
3194;10.610;104656
3195;10.613;98903
3196;10.616;93901
3197;10.620;99671
3198;10.623;101291
3199;10.626;95841
3200;10.629;104059
3201;10.633;100534
3202;10.636;100361
3203;10.639;103689
3204;10.643;93498
3205;10.646;101475
3206;10.649;93103
3207;10.653;94397
3208;10.656;93510
3209;10.659;97115
3210;10.662;101706
3211;10.666;99397
3212;10.669;87796
3213;10.672;92140
3214;10.676;92772
3215;10.679;104612
3216;10.683;102554
3217;10.686;99015
3218;10.689;97649
3219;10.693;108255
3220;10.696;99666
3221;10.699;103229
3222;10.702;96060
3223;10.706;107768
3224;10.709;109764
3225;10.712;102651
3226;10.716;92665
3227;10.719;100220
3228;10.722;102124
3229;10.726;102119
3230;10.729;89775
3231;10.732;95180
3232;10.736;96201
3233;10.739;94208
3234;10.742;98034
3235;10.745;98866
3236;10.749;97701
3237;10.752;100236
3238;10.755;102668
3239;10.759;101194
3240;10.762;99816
3241;10.765;101724
3242;10.769;97904
3243;10.772;95330
3244;10.775;95729
3245;10.778;96708
3246;10.782;100341
3247;10.785;94579
3248;10.788;99223
3249;10.792;100196
3250;10.795;88403
3251;10.798;91944
3252;10.802;106477
3253;10.805;90485
3254;10.808;102602
3255;10.812;84414
3256;10.815;101869
3257;10.818;96247
3258;10.821;99463
3259;10.825;92471
3260;10.828;99806
3261;10.831;96867
3262;10.835;91587
3263;10.838;96179
3264;10.841;89738
3265;10.845;98029
3266;10.848;95422
3267;10.851;95965
3268;10.855;99760
3269;10.858;96271
3270;10.861;99629
3271;10.864;96173
3272;10.868;84960
3273;10.871;94710
3274;10.874;89984
3275;10.878;89064
3276;10.881;100875
3277;10.884;94849
3278;10.888;104110
3279;10.891;104233
3280;10.894;108183
3281;10.897;101136
3282;10.901;91915
3283;10.904;100128
3284;10.907;88611
3285;10.911;94108
3286;10.914;100925
3287;10.917;102987
3288;10.921;94708
3289;10.924;96234
3290;10.927;107685
3291;10.931;89775
3292;10.934;101191
3293;10.937;104034
3294;10.941;99833
3295;10.944;103215
3296;10.947;109053
3297;10.951;100105
3298;10.954;102034
3299;10.957;103348
3300;10.961;103920
3301;10.964;96252
3302;10.967;97214
3303;10.971;112781
3304;10.974;102540
3305;10.977;99850
3306;10.980;104148
3307;10.984;97027
3308;10.987;97147
3309;10.990;101606
3310;10.994;91862
3311;10.997;95479
3312;11.000;97593
3313;11.004;99102
3314;11.007;100230
3315;11.010;96180
3316;11.013;97272
3317;11.017;99243
3318;11.020;98017
3319;11.023;98504
3320;11.027;95622
3321;11.030;88950
3322;11.033;91312
3323;11.037;97128
3324;11.040;94427
3325;11.043;92698
3326;11.047;94058
3327;11.050;100086
3328;11.053;94836
3329;11.056;98345
3330;11.060;94440
3331;11.063;93365
3332;11.066;89691
3333;11.070;98616
3334;11.073;98562
3335;11.076;96062
3336;11.080;99703
3337;11.083;99798
3338;11.086;97958
3339;11.090;96975
3340;11.093;91686
3341;11.096;104104
3342;11.099;94105
3343;11.103;91702
3344;11.106;97820
3345;11.109;101196
3346;11.113;97695
3347;11.116;95475
3348;11.119;100901
3349;11.123;102231
3350;11.126;97109
3351;11.129;99978
3352;11.132;97588
3353;11.136;96512
3354;11.139;105066
3355;11.142;96024
3356;11.146;94631
3357;11.149;98994
3358;11.152;102021
3359;11.156;95513
3360;11.159;98615
3361;11.162;99237
3362;11.166;93817
3363;11.169;94513
3364;11.172;93596
3365;11.175;94704
3366;11.179;96011
3367;11.182;94016
3368;11.186;93636
3369;11.189;97937
3370;11.192;96680
3371;11.196;86842
3372;11.199;94264
3373;11.202;91806
3374;11.206;94029
3375;11.209;102470
3376;11.212;91653
3377;11.215;97108
3378;11.219;94317
3379;11.222;103290
3380;11.225;93489
3381;11.229;103645
3382;11.232;102639
3383;11.235;99847
3384;11.239;109392
3385;11.242;117561
3386;11.245;107593
3387;11.249;110266
3388;11.252;113005
3389;11.255;102430
3390;11.258;96670
3391;11.262;110327
3392;11.265;97782
3393;11.268;100257
3394;11.272;97884
3395;11.275;85121
3396;11.278;89762
3397;11.282;87106
3398;11.285;87357
3399;11.288;90918
3400;11.291;102324
3401;11.295;92985
3402;11.298;88749
3403;11.301;96470
3404;11.305;85954
3405;11.308;91674
3406;11.311;80332
3407;11.315;90477
3408;11.318;92976
3409;11.321;77302
3410;11.325;95407
3411;11.328;93113
3412;11.331;92693
3413;11.334;76024
3414;11.338;81709
3415;11.341;85709
3416;11.344;89999
3417;11.348;93580
3418;11.351;87037
3419;11.354;86473
3420;11.358;84649
3421;11.361;91464
3422;11.364;90723
3423;11.367;86627
3424;11.371;90887
3425;11.374;89987
3426;11.377;88022
3427;11.381;96741
3428;11.384;100121
3429;11.387;90560
3430;11.391;87576
3431;11.394;95407
3432;11.397;82016
3433;11.401;89968
3434;11.404;98256
3435;11.407;97396
3436;11.410;91946
3437;11.414;90617
3438;11.417;90745
3439;11.420;99935
3440;11.424;96096
3441;11.427;93948
3442;11.431;92816
3443;11.434;87852
3444;11.437;95258
3445;11.441;92081
3446;11.444;92648
3447;11.447;99058
3448;11.450;104798
3449;11.454;91927
3450;11.457;107240
3451;11.460;98238
3452;11.464;92624
3453;11.467;104849
3454;11.470;105344
3455;11.474;109355
3456;11.477;105181
3457;11.480;105709
3458;11.484;110821
3459;11.487;111515
3460;11.490;116215
3461;11.493;103615
3462;11.497;107634
3463;11.500;107211
3464;11.503;99800
3465;11.507;105408
3466;11.510;109936
3467;11.513;103958
3468;11.517;112492
3469;11.520;108453
3470;11.523;115998
3471;11.526;111112
3472;11.530;110490
3473;11.533;105940
3474;11.536;111281
3475;11.540;107519
3476;11.543;106563
3477;11.546;108083
3478;11.550;100595
3479;11.553;117794
3480;11.556;115145
3481;11.560;101987
3482;11.563;105269
3483;11.566;102362
3484;11.569;96896
3485;11.573;107502
3486;11.576;100205
3487;11.579;93576
3488;11.583;111884
3489;11.586;109263
3490;11.589;95062
3491;11.593;111486
3492;11.596;101744
3493;11.599;97561
3494;11.602;99461
3495;11.606;101540
3496;11.609;101108
3497;11.612;90025
3498;11.616;101378
3499;11.619;100075
3500;11.622;101891
3501;11.626;93119
3502;11.629;95484
3503;11.632;104945
3504;11.636;95231
3505;11.639;96102
3506;11.642;105877
3507;11.645;89128
3508;11.649;102423
3509;11.652;95631
3510;11.655;104498
3511;11.659;109987
3512;11.662;98919
3513;11.665;94601
3514;11.669;104839
3515;11.672;91312
3516;11.675;101332
3517;11.679;97298
3518;11.682;101426
3519;11.685;97222
3520;11.689;90137
3521;11.692;90625
3522;11.695;94554
3523;11.699;96391
3524;11.702;99341
3525;11.705;94732
3526;11.709;94491
3527;11.712;92803
3528;11.715;93919
3529;11.719;92820
3530;11.722;96494
3531;11.725;100227
3532;11.728;99547
3533;11.732;96344
3534;11.735;99012
3535;11.738;98213
3536;11.742;99420
3537;11.745;92159
3538;11.748;104424
3539;11.752;88651
3540;11.755;83850
3541;11.758;91825
3542;11.761;91031
3543;11.765;96083
3544;11.768;90211
3545;11.771;86564
3546;11.775;99226
3547;11.778;86468
3548;11.781;99589
3549;11.785;92964
3550;11.788;93457
3551;11.791;101042
3552;11.795;92980
3553;11.798;91067
3554;11.801;103288
3555;11.804;95455
3556;11.808;103851
3557;11.811;90717
3558;11.814;92598
3559;11.818;90672
3560;11.821;98298
3561;11.824;94095
3562;11.828;98731
3563;11.831;87393
3564;11.834;88072
3565;11.838;103831
3566;11.841;100570
3567;11.844;93923
3568;11.847;93080
3569;11.851;94472
3570;11.854;99834
3571;11.857;96810
3572;11.861;91809
3573;11.864;96625
3574;11.867;89182
3575;11.871;93918
3576;11.874;95231
3577;11.877;93458
3578;11.880;91406
3579;11.884;95188
3580;11.887;94729
3581;11.890;94232
3582;11.894;91831
3583;11.897;94525
3584;11.900;91573
3585;11.904;93361
3586;11.907;103548
3587;11.910;96814
3588;11.914;96856
3589;11.917;98216
3590;11.920;95816
3591;11.923;96897
3592;11.927;91883
3593;11.930;89545
3594;11.934;98333
3595;11.937;91586
3596;11.940;96825
3597;11.944;101183
3598;11.947;95032
3599;11.950;93001
3600;11.954;94833
3601;11.957;93901
3602;11.960;89024
3603;11.963;96932
3604;11.967;96180
3605;11.970;103786
3606;11.973;89342
3607;11.977;92799
3608;11.980;96587
3609;11.983;93596
3610;11.987;96658
3611;11.990;90655
3612;11.993;99768
3613;11.996;99966
3614;12.000;101226
3615;12.003;95795
3616;12.006;89376
3617;12.010;95702
3618;12.013;94561
3619;12.016;89424
3620;12.020;94946
3621;12.023;101114
3622;12.026;92852
3623;12.030;94018
3624;12.033;94925
3625;12.036;92415
3626;12.039;100311
3627;12.043;95483
3628;12.046;93410
3629;12.049;95313
3630;12.053;96050
3631;12.056;98159
3632;12.059;87177
3633;12.063;97056
3634;12.066;92555
3635;12.069;89501
3636;12.073;93480
3637;12.076;93986
3638;12.079;100792
3639;12.082;98366
3640;12.086;91000
3641;12.089;100893
3642;12.092;103198
3643;12.096;99872
3644;12.099;97170
3645;12.102;89063
3646;12.106;100516
3647;12.109;101128
3648;12.112;92367
3649;12.115;90053
3650;12.119;102372
3651;12.122;82556
3652;12.125;89614
3653;12.129;98680
3654;12.132;95360
3655;12.135;88672
3656;12.139;105128
3657;12.142;88856
3658;12.145;93026
3659;12.149;100441
3660;12.152;92770
3661;12.155;97024
3662;12.158;99476
3663;12.162;87955
3664;12.165;92667
3665;12.168;98273
3666;12.172;93670
3667;12.175;96256
3668;12.178;95507
3669;12.182;98731
3670;12.185;90959
3671;12.189;96848
3672;12.192;100792
3673;12.195;102686
3674;12.198;97999
3675;12.202;94011
3676;12.205;98426
3677;12.208;98477
3678;12.212;96597
3679;12.215;91401
3680;12.218;94453
3681;12.222;94681
3682;12.225;103022
3683;12.228;89547
3684;12.231;91343
3685;12.235;99481
3686;12.238;107030
3687;12.241;102998
3688;12.245;86845
3689;12.248;107538
3690;12.251;90258
3691;12.255;106531
3692;12.258;94030
3693;12.261;96619
3694;12.265;92812
3695;12.268;98613
3696;12.271;100340
3697;12.274;94871
3698;12.278;97748
3699;12.281;100158
3700;12.284;92853
3701;12.288;100184
3702;12.291;103463
3703;12.294;91814
3704;12.298;97192
3705;12.301;96362
3706;12.304;98974
3707;12.308;85722
3708;12.311;101153
3709;12.314;93216
3710;12.317;101219
3711;12.321;92310
3712;12.324;109265
3713;12.327;96943
3714;12.331;92717
3715;12.334;101857
3716;12.337;99963
3717;12.341;95537
3718;12.344;97541
3719;12.347;96640
3720;12.350;103458
3721;12.354;88086
3722;12.357;92014
3723;12.360;102616
3724;12.364;102860
3725;12.367;102706
3726;12.370;100014
3727;12.374;98936
3728;12.377;104737
3729;12.380;92237
3730;12.384;99008
3731;12.387;96517
3732;12.390;100854
3733;12.393;93579
3734;12.397;99261
3735;12.400;107523
3736;12.403;99743
3737;12.407;97463
3738;12.410;92486
3739;12.413;99659
3740;12.417;107371
3741;12.420;102466
3742;12.423;99106
3743;12.427;98389
3744;12.430;90008
3745;12.433;95073
3746;12.437;90005
3747;12.440;97359
3748;12.443;100667
3749;12.447;90437
3750;12.450;101166
3751;12.453;99477
3752;12.457;98554
3753;12.460;97953
3754;12.463;97833
3755;12.466;100145
3756;12.470;99381
3757;12.473;92898
3758;12.476;98713
3759;12.480;91987
3760;12.483;98281
3761;12.486;100081
3762;12.490;89816
3763;12.493;94138
3764;12.496;87005
3765;12.500;91929
3766;12.503;97676
3767;12.506;99108
3768;12.509;98674
3769;12.513;99258
3770;12.516;93819
3771;12.519;97299
3772;12.523;105402
3773;12.526;97038
3774;12.529;98736
3775;12.533;90980
3776;12.536;97709
3777;12.539;96139
3778;12.543;94232
3779;12.546;104113
3780;12.549;95493
3781;12.552;95602
3782;12.556;95579
3783;12.559;107744
3784;12.562;98958
3785;12.566;94864
3786;12.569;89327
3787;12.572;100429
3788;12.576;96649
3789;12.579;91610
3790;12.582;98649
3791;12.585;96984
3792;12.589;103660
3793;12.592;98650
3794;12.595;92119
3795;12.599;94870
3796;12.602;98340
3797;12.605;94537
3798;12.609;95826
3799;12.612;95399
3800;12.615;91921
3801;12.619;98387
3802;12.622;93700
3803;12.625;90291
3804;12.628;100869
3805;12.632;93489
3806;12.635;99253
3807;12.638;91753
3808;12.642;94776
3809;12.645;96593
3810;12.648;98867
3811;12.652;95885
3812;12.655;92943
3813;12.658;95379
3814;12.662;90066
3815;12.665;99295
3816;12.668;96308
3817;12.671;100598
3818;12.675;103542
3819;12.678;105079
3820;12.682;96532
3821;12.685;93690
3822;12.688;98226
3823;12.692;90789
3824;12.695;103231
3825;12.698;91728
3826;12.702;90587
3827;12.705;94315
3828;12.708;93587
3829;12.712;94654
3830;12.715;86149
3831;12.718;104500
3832;12.721;93727
3833;12.725;100449
3834;12.728;97957
3835;12.731;89658
3836;12.735;96480
3837;12.738;94099
3838;12.741;93765
3839;12.745;97266
3840;12.748;100274
3841;12.751;96528
3842;12.754;98157
3843;12.758;94461
3844;12.761;99604
3845;12.764;101102
3846;12.768;107025
3847;12.771;97032
3848;12.774;92288
3849;12.778;103291
3850;12.781;101786
3851;12.784;93140
3852;12.788;95598
3853;12.791;102273
3854;12.794;89841
3855;12.797;97669
3856;12.801;98576
3857;12.804;95167
3858;12.807;89041
3859;12.811;93479
3860;12.814;100563
3861;12.817;98506
3862;12.821;93086
3863;12.824;100670
3864;12.827;93148
3865;12.830;99064
3866;12.834;97545
3867;12.837;99551
3868;12.840;93146
3869;12.844;95468
3870;12.847;91221
3871;12.850;95575
3872;12.854;86763
3873;12.857;100146
3874;12.860;107509
3875;12.864;94482
3876;12.867;101305
3877;12.870;90030
3878;12.873;102110
3879;12.877;91993
3880;12.880;96671
3881;12.883;92990
3882;12.887;95214
3883;12.890;98458
3884;12.893;102915
3885;12.897;102898
3886;12.900;84980
3887;12.903;100574
3888;12.907;109208
3889;12.910;92487
3890;12.913;95981
3891;12.916;90406
3892;12.920;108480
3893;12.923;96813
3894;12.926;97890
3895;12.930;95160
3896;12.933;102006
3897;12.937;100455
3898;12.940;97350
3899;12.943;99571
3900;12.947;95394
3901;12.950;96741
3902;12.953;98810
3903;12.956;97523
3904;12.960;105695
3905;12.963;90249
3906;12.966;94703
3907;12.970;94320
3908;12.973;97183
3909;12.976;99328
3910;12.980;96369
3911;12.983;91988
3912;12.986;95708
3913;12.989;95303
3914;12.993;98368
3915;12.996;105393
3916;12.999;97334
3917;13.003;97716
3918;13.006;108752
3919;13.009;89460
3920;13.013;95382
3921;13.016;97738
3922;13.019;99926
3923;13.023;100518
3924;13.026;92493
3925;13.029;91778
3926;13.032;104567
3927;13.036;95867
3928;13.039;93007
3929;13.042;99696
3930;13.046;105647
3931;13.049;103293
3932;13.052;90755
3933;13.056;86553
3934;13.059;96869
3935;13.062;102211
3936;13.065;103480
3937;13.069;97975
3938;13.072;105769
3939;13.075;99789
3940;13.079;89349
3941;13.082;85477
3942;13.085;94733
3943;13.089;97558
3944;13.092;96798
3945;13.095;101204
3946;13.099;94861
3947;13.102;101433
3948;13.105;99030
3949;13.108;90348
3950;13.112;97770
3951;13.115;99814
3952;13.118;93925
3953;13.122;93438
3954;13.125;87323
3955;13.128;90540
3956;13.132;92143
3957;13.135;97937
3958;13.138;95706
3959;13.142;101286
3960;13.145;92408
3961;13.148;90673
3962;13.151;93994
3963;13.155;96539
3964;13.158;92361
3965;13.161;99219
3966;13.165;96983
3967;13.168;96228
3968;13.171;92354
3969;13.175;91762
3970;13.178;94862
3971;13.181;89184
3972;13.185;95203
3973;13.188;93609
3974;13.191;103851
3975;13.195;104667
3976;13.198;94997
3977;13.201;96898
3978;13.205;94962
3979;13.208;94828
3980;13.211;97018
3981;13.215;98057
3982;13.218;96012
3983;13.221;104969
3984;13.224;90258
3985;13.228;105473
3986;13.231;98369
3987;13.234;99414
3988;13.238;99891
3989;13.241;104373
3990;13.244;89851
3991;13.248;107988
3992;13.251;103013
3993;13.254;97780
3994;13.258;89674
3995;13.261;93805
3996;13.264;89681
3997;13.267;98087
3998;13.271;99561
3999;13.274;100066
4000;13.277;93799
4001;13.281;100540
4002;13.284;95170
4003;13.287;94760
4004;13.291;95369
4005;13.294;92298
4006;13.297;94924
4007;13.301;103139
4008;13.304;97915
4009;13.307;98969
4010;13.310;97816
4011;13.314;93714
4012;13.317;98251
4013;13.320;90561
4014;13.324;99006
4015;13.327;101702
4016;13.330;100585
4017;13.334;94062
4018;13.337;90055
4019;13.340;86723
4020;13.343;102707
4021;13.347;100645
4022;13.350;91675
4023;13.353;89557
4024;13.357;94002
4025;13.360;89453
4026;13.363;93275
4027;13.367;106361
4028;13.370;96253
4029;13.373;96071
4030;13.377;97402
4031;13.380;95169
4032;13.383;94165
4033;13.386;88619
4034;13.390;89036
4035;13.393;97776
4036;13.396;100538
4037;13.400;104616
4038;13.403;106036
4039;13.406;94086
4040;13.410;101054
4041;13.413;97494
4042;13.416;93773
4043;13.419;99591
4044;13.423;93644
4045;13.426;99513
4046;13.429;99011
4047;13.433;95709
4048;13.436;100580
4049;13.440;101045
4050;13.443;102822
4051;13.446;92716
4052;13.450;95484
4053;13.453;97626
4054;13.456;95007
4055;13.459;96705
4056;13.463;101527
4057;13.466;109643
4058;13.469;102731
4059;13.473;95055
4060;13.476;94188
4061;13.479;98608
4062;13.483;97230
4063;13.486;92351
4064;13.489;106329
4065;13.493;98103
4066;13.496;95797
4067;13.499;96904
4068;13.502;102479
4069;13.506;95527
4070;13.509;93719
4071;13.512;104627
4072;13.516;92919
4073;13.519;99181
4074;13.522;97527
4075;13.526;98436
4076;13.529;92448
4077;13.532;99682
4078;13.536;96024
4079;13.539;94944
4080;13.542;97956
4081;13.545;97906
4082;13.549;100614
4083;13.552;94161
4084;13.555;97674
4085;13.559;106938
4086;13.562;99300
4087;13.565;97206
4088;13.569;102369
4089;13.572;100810
4090;13.575;95487
4091;13.578;84863
4092;13.582;95151
4093;13.585;99212
4094;13.588;104621
4095;13.592;99471
4096;13.595;94874
4097;13.598;102489
4098;13.602;96726
4099;13.605;105594
4100;13.608;92164
4101;13.612;103105
4102;13.615;94472
4103;13.618;97852
4104;13.621;91103
4105;13.625;87580
4106;13.628;92871
4107;13.631;104919
4108;13.635;96325
4109;13.638;89228
4110;13.641;99831
4111;13.645;99457
4112;13.648;101390
4113;13.651;99456
4114;13.654;94801
4115;13.658;98816
4116;13.661;104255
4117;13.664;87138
4118;13.668;96057
4119;13.671;95341
4120;13.674;103618
4121;13.678;99517
4122;13.681;95359
4123;13.685;87960
4124;13.688;95284
4125;13.691;96066
4126;13.694;97582
4127;13.698;93118
4128;13.701;100886
4129;13.704;88840
4130;13.708;105889
4131;13.711;95449
4132;13.714;95745
4133;13.718;100862
4134;13.721;90247
4135;13.724;100702
4136;13.728;95475
4137;13.731;90520
4138;13.734;104924
4139;13.737;104247
4140;13.741;96441
4141;13.744;96686
4142;13.747;100463
4143;13.751;98399
4144;13.754;88962
4145;13.757;97330
4146;13.761;94477
4147;13.764;82566
4148;13.767;100398
4149;13.771;98324
4150;13.774;89866
4151;13.777;90977
4152;13.780;90731
4153;13.784;108699
4154;13.787;99714
4155;13.790;92009
4156;13.794;103283
4157;13.797;95261
4158;13.800;95543
4159;13.804;92814
4160;13.807;89826
4161;13.810;88453
4162;13.813;92856
4163;13.817;92577
4164;13.820;97502
4165;13.823;96718
4166;13.827;94823
4167;13.830;104628
4168;13.833;94599
4169;13.837;93504
4170;13.840;97544
4171;13.843;91461
4172;13.847;100165
4173;13.850;95337
4174;13.853;97102
4175;13.856;92037
4176;13.860;100231
4177;13.863;100934
4178;13.866;97892
4179;13.870;96605
4180;13.873;99067
4181;13.876;97926
4182;13.880;99651
4183;13.883;95222
4184;13.886;86337
4185;13.890;103748
4186;13.893;95910
4187;13.896;103026
4188;13.899;90523
4189;13.903;95962
4190;13.906;92827
4191;13.909;95276
4192;13.913;95365
4193;13.916;94166
4194;13.919;100390
4195;13.923;90341
4196;13.926;96992
4197;13.929;93935
4198;13.933;93060
4199;13.936;104271
4200;13.940;90720
4201;13.943;92637
4202;13.946;95245
4203;13.950;93710
4204;13.953;110201
4205;13.956;91695
4206;13.960;97042
4207;13.963;102737
4208;13.966;95680
4209;13.969;109691
4210;13.973;97688
4211;13.976;95309
4212;13.979;101713
4213;13.983;92539
4214;13.986;100848
4215;13.989;98718
4216;13.993;91569
4217;13.996;95483
4218;13.999;103547
4219;14.003;106167
4220;14.006;98231
4221;14.009;94543
4222;14.012;101803
4223;14.016;104315
4224;14.019;100666
4225;14.022;104566
4226;14.026;96628
4227;14.029;97280
4228;14.032;96494
4229;14.036;94128
4230;14.039;88436
4231;14.042;100952
4232;14.046;101653
4233;14.049;95582
4234;14.052;100125
4235;14.055;102533
4236;14.059;98129
4237;14.062;100931
4238;14.065;90983
4239;14.069;109199
4240;14.072;100764
4241;14.075;102067
4242;14.079;97950
4243;14.082;89942
4244;14.085;90699
4245;14.088;100481
4246;14.092;100281
4247;14.095;90509
4248;14.098;90800
4249;14.102;92623
4250;14.105;95463
4251;14.108;95197
4252;14.112;91364
4253;14.115;103361
4254;14.118;99217
4255;14.122;97629
4256;14.125;89567
4257;14.128;89474
4258;14.131;109295
4259;14.135;97217
4260;14.138;93244
4261;14.141;90616
4262;14.145;94407
4263;14.148;101460
4264;14.151;94343
4265;14.155;100177
4266;14.158;97859
4267;14.161;98306
4268;14.165;97978
4269;14.168;103255
4270;14.171;93914
4271;14.174;100721
4272;14.178;96690
4273;14.181;101134
4274;14.185;95231
4275;14.188;97505
4276;14.191;93421
4277;14.195;106045
4278;14.198;96358
4279;14.201;95450
4280;14.204;90798
4281;14.208;93623
4282;14.211;97974
4283;14.214;98397
4284;14.218;96944
4285;14.221;93810
4286;14.224;92098
4287;14.228;104900
4288;14.231;103251
4289;14.234;93926
4290;14.238;95525
4291;14.241;101659
4292;14.244;97000
4293;14.247;101365
4294;14.251;108709
4295;14.254;99352
4296;14.257;103749
4297;14.261;100510
4298;14.264;99211
4299;14.267;102543
4300;14.271;93074
4301;14.274;97293
4302;14.277;91772
4303;14.281;92998
4304;14.284;98047
4305;14.287;93650
4306;14.290;102957
4307;14.294;99202
4308;14.297;88337
4309;14.300;97931
4310;14.304;90611
4311;14.307;98741
4312;14.310;99970
4313;14.314;93388
4314;14.317;99632
4315;14.320;91656
4316;14.323;98560
4317;14.327;97714
4318;14.330;94622
4319;14.333;92757
4320;14.337;105109
4321;14.340;104412
4322;14.343;97764
4323;14.347;94139
4324;14.350;96632
4325;14.353;92722
4326;14.357;101856
4327;14.360;93703
4328;14.363;94193
4329;14.366;100195
4330;14.370;100133
4331;14.373;92326
4332;14.376;96110
4333;14.380;97468
4334;14.383;93327
4335;14.386;97534
4336;14.390;102835
4337;14.393;96159
4338;14.396;93374
4339;14.400;105233
4340;14.403;99087
4341;14.406;103843
4342;14.409;97459
4343;14.413;98258
4344;14.416;99115
4345;14.419;99365
4346;14.423;92672
4347;14.426;99602
4348;14.429;96016
4349;14.433;102837
4350;14.436;96755
4351;14.440;90471
4352;14.443;98763
4353;14.446;92922
4354;14.449;103103
4355;14.453;96192
4356;14.456;100093
4357;14.459;94061
4358;14.463;92256
4359;14.466;93716
4360;14.469;95623
4361;14.473;93392
4362;14.476;92216
4363;14.479;92944
4364;14.482;99315
4365;14.486;98697
4366;14.489;103293
4367;14.492;93157
4368;14.496;95150
4369;14.499;97616
4370;14.502;91702
4371;14.506;107708
4372;14.509;100035
4373;14.512;96036
4374;14.516;92866
4375;14.519;97516
4376;14.522;102445
4377;14.525;98798
4378;14.529;107530
4379;14.532;93049
4380;14.535;95043
4381;14.539;104507
4382;14.542;93511
4383;14.545;99618
4384;14.549;96844
4385;14.552;100176
4386;14.555;94185
4387;14.558;93348
4388;14.562;110182
4389;14.565;104781
4390;14.568;95967
4391;14.572;100652
4392;14.575;103657
4393;14.578;94366
4394;14.582;94871
4395;14.585;96796
4396;14.588;92887
4397;14.592;91188
4398;14.595;95135
4399;14.598;93732
4400;14.601;94617
4401;14.605;92766
4402;14.608;102702
4403;14.611;95718
4404;14.615;93914
4405;14.618;97419
4406;14.621;96390
4407;14.625;103968
4408;14.628;98472
4409;14.631;93476
4410;14.635;98455
4411;14.638;97540
4412;14.641;91612
4413;14.644;94319
4414;14.648;91956
4415;14.651;94104
4416;14.654;96849
4417;14.658;95433
4418;14.661;93770
4419;14.664;102127
4420;14.668;91485
4421;14.671;99548
4422;14.674;96797
4423;14.677;95221
4424;14.681;91509
4425;14.684;96295
4426;14.688;101298
4427;14.691;93034
4428;14.694;101471
4429;14.698;98930
4430;14.701;98373
4431;14.704;98161
4432;14.708;95754
4433;14.711;98990
4434;14.714;97012
4435;14.717;101846
4436;14.721;93023
4437;14.724;106449
4438;14.727;98643
4439;14.731;92089
4440;14.734;95024
4441;14.737;102069
4442;14.741;95134
4443;14.744;110286
4444;14.747;105613
4445;14.751;106541
4446;14.754;100979
4447;14.757;94069
4448;14.760;94904
4449;14.764;103521
4450;14.767;98856
4451;14.770;84446
4452;14.774;94343
4453;14.777;93266
4454;14.780;100085
4455;14.784;98891
4456;14.787;96403
4457;14.790;97989
4458;14.793;94771
4459;14.797;97471
4460;14.800;94786
4461;14.803;95237
4462;14.807;104254
4463;14.810;94118
4464;14.813;99117
4465;14.817;96468
4466;14.820;102786
4467;14.823;91297
4468;14.827;97971
4469;14.830;96955
4470;14.833;101037
4471;14.836;98249
4472;14.840;97809
4473;14.843;101199
4474;14.846;100477
4475;14.850;92303
4476;14.853;92690
4477;14.856;99260
4478;14.860;100807
4479;14.863;92492
4480;14.866;91314
4481;14.870;96900
4482;14.873;103291
4483;14.876;103276
4484;14.879;94244
4485;14.883;92399
4486;14.886;95818
4487;14.889;88215
4488;14.893;105094
4489;14.896;91041
4490;14.899;93659
4491;14.903;109513
4492;14.906;95572
4493;14.909;92464
4494;14.912;93976
4495;14.916;97466
4496;14.919;105111
4497;14.922;102639
4498;14.926;94477
4499;14.929;107144
4500;14.933;104467
4501;14.936;98776
4502;14.939;93561
4503;14.943;84895
4504;14.946;101765
4505;14.949;91599
4506;14.952;95402
4507;14.956;99636
4508;14.959;96766
4509;14.962;100123
4510;14.966;91169
4511;14.969;100872
4512;14.972;108635
4513;14.976;94785
4514;14.979;103346
4515;14.982;100363
4516;14.986;101948
4517;14.989;103109
4518;14.992;100989
4519;14.995;95553
4520;14.999;102801
4521;15.002;98965
4522;15.005;104739
4523;15.009;101915
4524;15.012;102168
4525;15.015;105848
4526;15.019;107977
4527;15.022;93804
4528;15.025;98437
4529;15.029;97611
4530;15.032;102289
4531;15.035;95679
4532;15.038;99910
4533;15.042;103484
4534;15.045;102601
4535;15.048;94796
4536;15.052;104878
4537;15.055;100816
4538;15.058;102550
4539;15.062;94605
4540;15.065;101637
4541;15.068;97724
4542;15.071;102165
4543;15.075;105260
4544;15.078;103895
4545;15.081;93108
4546;15.085;103572
4547;15.088;101911
4548;15.091;117607
4549;15.095;107386
4550;15.098;99339
4551;15.101;90497
4552;15.105;98393
4553;15.108;97601
4554;15.111;106940
4555;15.114;101006
4556;15.118;102815
4557;15.121;88504
4558;15.124;106617
4559;15.128;96482
4560;15.131;98365
4561;15.134;96335
4562;15.138;100257
4563;15.141;103070
4564;15.144;101424
4565;15.147;92257
4566;15.151;97833
4567;15.154;99666
4568;15.157;97509
4569;15.161;95908
4570;15.164;101119
4571;15.167;96755
4572;15.171;93170
4573;15.174;95859
4574;15.177;102534
4575;15.181;102643
4576;15.184;103960
4577;15.187;95355
4578;15.191;95857
4579;15.194;97162
4580;15.197;95894
4581;15.201;90204
4582;15.204;105720
4583;15.207;91287
4584;15.211;100135
4585;15.214;96140
4586;15.217;95226
4587;15.221;96387
4588;15.224;107218
4589;15.227;95535
4590;15.230;100957
4591;15.234;98383
4592;15.237;99442
4593;15.240;98200
4594;15.244;104750
4595;15.247;99113
4596;15.250;96364
4597;15.254;99023
4598;15.257;107791
4599;15.260;93957
4600;15.264;102065
4601;15.267;99906
4602;15.270;106489
4603;15.273;100617
4604;15.277;99246
4605;15.280;101705
4606;15.283;101227
4607;15.287;101226
4608;15.290;94464
4609;15.293;97537
4610;15.297;102421
4611;15.300;111534
4612;15.303;106862
4613;15.306;105857
4614;15.310;102057
4615;15.313;99265
4616;15.316;103885
4617;15.320;103238
4618;15.323;109916
4619;15.326;98250
4620;15.330;100907
4621;15.333;109764
4622;15.336;107671
4623;15.340;116972
4624;15.343;111899
4625;15.346;93945
4626;15.349;105746
4627;15.353;108992
4628;15.356;104033
4629;15.359;107416
4630;15.363;105467
4631;15.366;117801
4632;15.369;107389
4633;15.373;102888
4634;15.376;114551
4635;15.379;112077
4636;15.382;105465
4637;15.386;106897
4638;15.389;104586
4639;15.392;99228
4640;15.396;103732
4641;15.399;106741
4642;15.402;109015
4643;15.406;103222
4644;15.409;101306
4645;15.412;98875
4646;15.416;102445
4647;15.419;105238
4648;15.422;106355
4649;15.425;107318
4650;15.429;103390
4651;15.432;103575
4652;15.436;104031
4653;15.439;104857
4654;15.442;100212
4655;15.446;99891
4656;15.449;91788
4657;15.452;105577
4658;15.456;98495
4659;15.459;95669
4660;15.462;95824
4661;15.465;100467
4662;15.469;101541
4663;15.472;97642
4664;15.475;98718
4665;15.479;98707
4666;15.482;100686
4667;15.485;92676
4668;15.489;99047
4669;15.492;93996
4670;15.495;96439
4671;15.499;105690
4672;15.502;93868
4673;15.505;93952
4674;15.508;103915
4675;15.512;91623
4676;15.515;96653
4677;15.518;97446
4678;15.522;96442
4679;15.525;92418
4680;15.528;101510
4681;15.532;93684
4682;15.535;101939
4683;15.538;104775
4684;15.541;100068
4685;15.545;102800
4686;15.548;103971
4687;15.551;105602
4688;15.555;91457
4689;15.558;96230
4690;15.561;95952
4691;15.565;98355
4692;15.568;93349
4693;15.571;100962
4694;15.575;102231
4695;15.578;95165
4696;15.581;91467
4697;15.584;102653
4698;15.588;98928
4699;15.591;97922
4700;15.594;104063
4701;15.598;95814
4702;15.601;94045
4703;15.604;90422
4704;15.608;97460
4705;15.611;105181
4706;15.614;96023
4707;15.618;99849
4708;15.621;103932
4709;15.624;86107
4710;15.627;94663
4711;15.631;96299
4712;15.634;105813
4713;15.637;95560
4714;15.641;98262
4715;15.644;96852
4716;15.647;101183
4717;15.651;100987
4718;15.654;101177
4719;15.657;97043
4720;15.660;101146
4721;15.664;91141
4722;15.667;93714
4723;15.670;91969
4724;15.674;97731
4725;15.677;92342
4726;15.680;95352
4727;15.684;93536
4728;15.687;107113
4729;15.691;91170
4730;15.694;91402
4731;15.697;100427
4732;15.700;99710
4733;15.704;99273
4734;15.707;95871
4735;15.710;100536
4736;15.714;89130
4737;15.717;97651
4738;15.720;98194
4739;15.724;101907
4740;15.727;100935
4741;15.730;98250
4742;15.734;100181
4743;15.737;95626
4744;15.740;105267
4745;15.743;101786
4746;15.747;95504
4747;15.750;95125
4748;15.753;98291
4749;15.757;104420
4750;15.760;94403
4751;15.763;91712
4752;15.767;103983
4753;15.770;97715
4754;15.773;92884
4755;15.776;97594
4756;15.780;95961
4757;15.783;101026
4758;15.786;98243
4759;15.790;89498
4760;15.793;86708
4761;15.796;94949
4762;15.800;94205
4763;15.803;87781
4764;15.806;95979
4765;15.810;99996
4766;15.813;101433
4767;15.816;95966
4768;15.819;96524
4769;15.823;90049
4770;15.826;99818
4771;15.829;94377
4772;15.833;101190
4773;15.836;97000
4774;15.839;95201
4775;15.843;88280
4776;15.846;99359
4777;15.849;96252
4778;15.853;97979
4779;15.856;95301
4780;15.859;99866
4781;15.862;91391
4782;15.866;102333
4783;15.869;91959
4784;15.872;101728
4785;15.876;93995
4786;15.879;107770
4787;15.882;93339
4788;15.886;90847
4789;15.889;98467
4790;15.892;87612
4791;15.895;92937
4792;15.899;94703
4793;15.902;94560
4794;15.905;101988
4795;15.909;92355
4796;15.912;97175
4797;15.915;92601
4798;15.919;106961
4799;15.922;96913
4800;15.925;90859
4801;15.929;106068
4802;15.932;92251
4803;15.935;99844
4804;15.939;96338
4805;15.942;94038
4806;15.945;103175
4807;15.949;99498
4808;15.952;98804
4809;15.955;93310
4810;15.959;96386
4811;15.962;97592
4812;15.965;92991
4813;15.969;92291
4814;15.972;99932
4815;15.975;97035
4816;15.979;99958
4817;15.982;95812
4818;15.985;93480
4819;15.988;96105
4820;15.992;96555
4821;15.995;92615
4822;15.998;103677
4823;16.002;102260
4824;16.005;93801
4825;16.008;91545
4826;16.012;89041
4827;16.015;99858
4828;16.018;98506
4829;16.021;99701
4830;16.025;100035
4831;16.028;96431
4832;16.031;90354
4833;16.035;90375
4834;16.038;93066
4835;16.041;93208
4836;16.045;105875
4837;16.048;95332
4838;16.051;101730
4839;16.055;101954
4840;16.058;94518
4841;16.061;101096
4842;16.064;104705
4843;16.068;97078
4844;16.071;93466
4845;16.074;88329
4846;16.078;95450
4847;16.081;100414
4848;16.084;105896
4849;16.088;97887
4850;16.091;99768
4851;16.094;99900
4852;16.097;91494
4853;16.101;96063
4854;16.104;92822
4855;16.107;98999
4856;16.111;89486
4857;16.114;98773
4858;16.117;104647
4859;16.121;93489
4860;16.124;92496
4861;16.127;89240
4862;16.131;91960
4863;16.134;100373
4864;16.137;88651
4865;16.140;105078
4866;16.144;97124
4867;16.147;103408
4868;16.150;92958
4869;16.154;97017
4870;16.157;99564
4871;16.160;92085
4872;16.164;99981
4873;16.167;94955
4874;16.170;97471
4875;16.174;98488
4876;16.177;100197
4877;16.180;98625
4878;16.184;103103
4879;16.187;91681
4880;16.190;95825
4881;16.194;101002
4882;16.197;100499
4883;16.200;98335
4884;16.204;103319
4885;16.207;100216
4886;16.210;95288
4887;16.214;102608
4888;16.217;102528
4889;16.220;99059
4890;16.223;102609
4891;16.227;92759
4892;16.230;90732
4893;16.233;102802
4894;16.237;99528
4895;16.240;102582
4896;16.243;98587
4897;16.247;99186
4898;16.250;98580
4899;16.253;86233
4900;16.256;106791
4901;16.260;99023
4902;16.263;102674
4903;16.266;99537
4904;16.270;96747
4905;16.273;105471
4906;16.276;97747
4907;16.280;100159
4908;16.283;104022
4909;16.286;99171
4910;16.290;92266
4911;16.293;95599
4912;16.296;90407
4913;16.299;93901
4914;16.303;94228
4915;16.306;97822
4916;16.309;94930
4917;16.313;94235
4918;16.316;99185
4919;16.319;96891
4920;16.323;97182
4921;16.326;97500
4922;16.329;107166
4923;16.333;98865
4924;16.336;103597
4925;16.339;101375
4926;16.342;105691
4927;16.346;102737
4928;16.349;95226
4929;16.352;98893
4930;16.356;99203
4931;16.359;93634
4932;16.362;107065
4933;16.366;91878
4934;16.369;95400
4935;16.372;99240
4936;16.375;100073
4937;16.379;100470
4938;16.382;94416
4939;16.385;102597
4940;16.389;90309
4941;16.392;101036
4942;16.395;98650
4943;16.399;101218
4944;16.402;100729
4945;16.405;97135
4946;16.409;105414
4947;16.412;100156
4948;16.415;98120
4949;16.418;94837
4950;16.422;105073
4951;16.425;99730
4952;16.428;100542
4953;16.432;103371
4954;16.435;99643
4955;16.439;100613
4956;16.442;101807
4957;16.445;99287
4958;16.449;103367
4959;16.452;97788
4960;16.455;109526
4961;16.458;87451
4962;16.462;103854
4963;16.465;100095
4964;16.468;91744
4965;16.472;102748
4966;16.475;99820
4967;16.478;98654
4968;16.482;101237
4969;16.485;98646
4970;16.488;103080
4971;16.491;101413
4972;16.495;103094
4973;16.498;103847
4974;16.501;107492
4975;16.505;87863
4976;16.508;98236
4977;16.511;104403
4978;16.515;97780
4979;16.518;101295
4980;16.521;102956
4981;16.525;97409
4982;16.528;92950
4983;16.531;98069
4984;16.534;101863
4985;16.538;100366
4986;16.541;101237
4987;16.544;100958
4988;16.548;107119
4989;16.551;86570
4990;16.554;95003
4991;16.558;95489
4992;16.561;107195
4993;16.564;99087
4994;16.568;96029
4995;16.571;96057
4996;16.574;101014
4997;16.577;96658
4998;16.581;102066
4999;16.584;98319
5000;16.587;99909
5001;16.591;97913
5002;16.594;106409
5003;16.597;110278
5004;16.601;99557
5005;16.604;89308
5006;16.607;101239
5007;16.610;97222
5008;16.614;106276
5009;16.617;95114
5010;16.620;97876
5011;16.624;93769
5012;16.627;98185
5013;16.630;92369
5014;16.634;97954
5015;16.637;99986
5016;16.640;102844
5017;16.644;96651
5018;16.647;101713
5019;16.650;98498
5020;16.653;95680
5021;16.657;94060
5022;16.660;98834
5023;16.663;94922
5024;16.667;93628
5025;16.670;107498
5026;16.673;98069
5027;16.677;107410
5028;16.680;88087
5029;16.684;89250
5030;16.687;97483
5031;16.690;100723
5032;16.693;103249
5033;16.697;105753
5034;16.700;100757
5035;16.703;86349
5036;16.707;93838
5037;16.710;98596
5038;16.713;103213
5039;16.717;99629
5040;16.720;100180
5041;16.723;88923
5042;16.726;94933
5043;16.730;99349
5044;16.733;103949
5045;16.736;101672
5046;16.740;96103
5047;16.743;105717
5048;16.746;107723
5049;16.750;92827
5050;16.753;85576
5051;16.756;93872
5052;16.760;101838
5053;16.763;95243
5054;16.766;93849
5055;16.769;95279
5056;16.773;100654
5057;16.776;95425
5058;16.779;91865
5059;16.783;101680
5060;16.786;94069
5061;16.789;103162
5062;16.793;101708
5063;16.796;99792
5064;16.799;96923
5065;16.803;105815
5066;16.806;93561
5067;16.809;100197
5068;16.812;100368
5069;16.816;91592
5070;16.819;92999
5071;16.822;102488
5072;16.826;102127
5073;16.829;89965
5074;16.832;96226
5075;16.836;99457
5076;16.839;98666
5077;16.842;96089
5078;16.845;93240
5079;16.849;98569
5080;16.852;106072
5081;16.855;94614
5082;16.859;98799
5083;16.862;103632
5084;16.865;99945
5085;16.869;98095
5086;16.872;106215
5087;16.875;102512
5088;16.879;104762
5089;16.882;100293
5090;16.885;93803
5091;16.888;91608
5092;16.892;94475
5093;16.895;90232
5094;16.898;97375
5095;16.902;99045
5096;16.905;89766
5097;16.908;97746
5098;16.912;92153
5099;16.915;99672
5100;16.918;106452
5101;16.922;100317
5102;16.925;101110
5103;16.928;94325
5104;16.932;97310
5105;16.935;98574
5106;16.938;101192
5107;16.942;104725
5108;16.945;98377
5109;16.948;100342
5110;16.952;96808
5111;16.955;92729
5112;16.958;96013
5113;16.962;97430
5114;16.965;90372
5115;16.968;87831
5116;16.971;99087
5117;16.975;101714
5118;16.978;103285
5119;16.981;98038
5120;16.985;92987
5121;16.988;99536
5122;16.991;98042
5123;16.995;82792
5124;16.998;100665
5125;17.001;96326
5126;17.004;95744
5127;17.008;100246
5128;17.011;101986
5129;17.014;100839
5130;17.018;98172
5131;17.021;100375
5132;17.024;97110
5133;17.028;93838
5134;17.031;95925
5135;17.034;104943
5136;17.038;104444
5137;17.041;106736
5138;17.044;97410
5139;17.047;100332
5140;17.051;100905
5141;17.054;91720
5142;17.057;99513
5143;17.061;94464
5144;17.064;87018
5145;17.067;91996
5146;17.071;107145
5147;17.074;97691
5148;17.077;98112
5149;17.080;97875
5150;17.084;102487
5151;17.087;89723
5152;17.090;101721
5153;17.094;106994
5154;17.097;95634
5155;17.100;102628
5156;17.104;95967
5157;17.107;99944
5158;17.110;108358
5159;17.114;91826
5160;17.117;97282
5161;17.120;100511
5162;17.123;90180
5163;17.127;97513
5164;17.130;105831
5165;17.133;101222
5166;17.137;97587
5167;17.140;100384
5168;17.143;101420
5169;17.147;104306
5170;17.150;95746
5171;17.153;102299
5172;17.157;102540
5173;17.160;105916
5174;17.163;102545
5175;17.166;102755
5176;17.170;102609
5177;17.173;105693
5178;17.176;111992
5179;17.180;117546
5180;17.184;104144
5181;17.187;109658
5182;17.190;114204
5183;17.194;117547
5184;17.197;99710
5185;17.200;107956
5186;17.203;112539
5187;17.207;122545
5188;17.210;110847
5189;17.213;100483
5190;17.217;116549
5191;17.220;104875
5192;17.223;115653
5193;17.227;104877
5194;17.230;114263
5195;17.233;108570
5196;17.236;110523
5197;17.240;110125
5198;17.243;122105
5199;17.246;115060
5200;17.250;116186
5201;17.253;114163
5202;17.256;111859
5203;17.260;114130
5204;17.263;110738
5205;17.266;107299
5206;17.270;108699
5207;17.273;110611
5208;17.276;126613
5209;17.279;111946
5210;17.283;116272
5211;17.286;121050
5212;17.289;112315
5213;17.293;119202
5214;17.296;115062
5215;17.299;113213
5216;17.303;107822
5217;17.306;106962
5218;17.309;113397
5219;17.313;116774
5220;17.316;110909
5221;17.319;117548
5222;17.322;106063
5223;17.326;101823
5224;17.329;111769
5225;17.332;107654
5226;17.336;111623
5227;17.339;102542
5228;17.342;97989
5229;17.346;108026
5230;17.349;100792
5231;17.352;103425
5232;17.355;96787
5233;17.359;112973
5234;17.362;98090
5235;17.365;107086
5236;17.369;99267
5237;17.372;98806
5238;17.375;101449
5239;17.379;105721
5240;17.382;97845
5241;17.385;92526
5242;17.389;92430
5243;17.392;103333
5244;17.395;99648
5245;17.398;96504
5246;17.402;105223
5247;17.405;90568
5248;17.408;102274
5249;17.412;97049
5250;17.415;97256
5251;17.418;96059
5252;17.422;97793
5253;17.425;96279
5254;17.428;88081
5255;17.432;106044
5256;17.435;101357
5257;17.438;102832
5258;17.442;93427
5259;17.445;101784
5260;17.448;106260
5261;17.452;95692
5262;17.455;93480
5263;17.458;102780
5264;17.462;97008
5265;17.465;99637
5266;17.468;89539
5267;17.472;95361
5268;17.475;90233
5269;17.478;102223
5270;17.481;105220
5271;17.485;101882
5272;17.488;94883
5273;17.491;97488
5274;17.495;98018
5275;17.498;99398
5276;17.501;99456
5277;17.505;97316
5278;17.508;104426
5279;17.511;105642
5280;17.514;94442
5281;17.518;90976
5282;17.521;100372
5283;17.524;101248
5284;17.528;98206
5285;17.531;96731
5286;17.534;97700
5287;17.538;97731
5288;17.541;95598
5289;17.544;95988
5290;17.548;100092
5291;17.551;96990
5292;17.554;101675
5293;17.557;86440
5294;17.561;90340
5295;17.564;97968
5296;17.567;97490
5297;17.571;102336
5298;17.574;104711
5299;17.577;92056
5300;17.581;93821
5301;17.584;91354
5302;17.587;100872
5303;17.590;99199
5304;17.594;95716
5305;17.597;97869
5306;17.600;99453
5307;17.604;104571
5308;17.607;102685
5309;17.610;98741
5310;17.614;101338
5311;17.617;99341
5312;17.620;99404
5313;17.624;101888
5314;17.627;98218
5315;17.630;102672
5316;17.633;101535
5317;17.637;95490
5318;17.640;98883
5319;17.643;103740
5320;17.647;95909
5321;17.650;104777
5322;17.653;99661
5323;17.657;102314
5324;17.660;97059
5325;17.663;95855
5326;17.667;106677
5327;17.670;96341
5328;17.673;110275
5329;17.676;99969
5330;17.680;105896
5331;17.683;102260
5332;17.687;107916
5333;17.690;103577
5334;17.693;103757
5335;17.697;100431
5336;17.700;102699
5337;17.703;105234
5338;17.707;106195
5339;17.710;102197
5340;17.713;99716
5341;17.716;105875
5342;17.720;111612
5343;17.723;108302
5344;17.726;101428
5345;17.730;98802
5346;17.733;95792
5347;17.736;105415
5348;17.740;105609
5349;17.743;97847
5350;17.746;110852
5351;17.749;106573
5352;17.753;104665
5353;17.756;107760
5354;17.759;103447
5355;17.763;108215
5356;17.766;109449
5357;17.769;99714
5358;17.773;111582
5359;17.776;99753
5360;17.779;105517
5361;17.783;91188
5362;17.786;107048
5363;17.789;98253
5364;17.792;112893
5365;17.796;101350
5366;17.799;109426
5367;17.802;98606
5368;17.806;108029
5369;17.809;107142
5370;17.812;101478
5371;17.816;97064
5372;17.819;102981
5373;17.822;102605
5374;17.825;92521
5375;17.829;105213
5376;17.832;103649
5377;17.835;105049
5378;17.839;96531
5379;17.842;107173
5380;17.845;100127
5381;17.849;98322
5382;17.852;97781
5383;17.855;95813
5384;17.859;101192
5385;17.862;97855
5386;17.865;93197
5387;17.868;109724
5388;17.872;97115
5389;17.875;104675
5390;17.878;103881
5391;17.882;103324
5392;17.885;100164
5393;17.888;93154
5394;17.892;103670
5395;17.895;99847
5396;17.898;106401
5397;17.902;95564
5398;17.905;105845
5399;17.908;105682
5400;17.911;102110
5401;17.915;100063
5402;17.918;94190
5403;17.921;95421
5404;17.925;91102
5405;17.928;99697
5406;17.932;99232
5407;17.935;98104
5408;17.938;99728
5409;17.942;95143
5410;17.945;97138
5411;17.948;98707
5412;17.951;88391
5413;17.955;104242
5414;17.958;101521
5415;17.961;99491
5416;17.965;98111
5417;17.968;95380
5418;17.971;102432
5419;17.975;90173
5420;17.978;92471
5421;17.981;104661
5422;17.984;94882
5423;17.988;97280
5424;17.991;103476
5425;17.994;99771
5426;17.998;94972
5427;18.001;105048
5428;18.004;103807
5429;18.008;106009
5430;18.011;102646
5431;18.014;103665
5432;18.018;98412
5433;18.021;108560
5434;18.024;97238
5435;18.027;105876
5436;18.031;104867
5437;18.034;101358
5438;18.037;100966
5439;18.041;106484
5440;18.044;106893
5441;18.047;91932
5442;18.051;104507
5443;18.054;110104
5444;18.057;101790
5445;18.061;97557
5446;18.064;99845
5447;18.067;103412
5448;18.070;111912
5449;18.074;104300
5450;18.077;106790
5451;18.080;101402
5452;18.084;110170
5453;18.087;104359
5454;18.090;103893
5455;18.094;100356
5456;18.097;105969
5457;18.100;98754
5458;18.103;105470
5459;18.107;106912
5460;18.110;102575
5461;18.113;106045
5462;18.117;98056
5463;18.120;100734
5464;18.123;96447
5465;18.127;100718
5466;18.130;103555
5467;18.133;100778
5468;18.137;101498
5469;18.140;98127
5470;18.143;103501
5471;18.146;98495
5472;18.150;104401
5473;18.153;102574
5474;18.156;105580
5475;18.160;104458
5476;18.163;106003
5477;18.166;109906
5478;18.170;107964
5479;18.173;98939
5480;18.176;98772
5481;18.179;105350
5482;18.183;101841
5483;18.186;94687
5484;18.190;102173
5485;18.193;105848
5486;18.196;90536
5487;18.200;93218
5488;18.203;94272
5489;18.206;102478
5490;18.210;103441
5491;18.213;95556
5492;18.216;104537
5493;18.219;99362
5494;18.223;95429
5495;18.226;92348
5496;18.229;106843
5497;18.233;111791
5498;18.236;98339
5499;18.239;96011
5500;18.243;94582
5501;18.246;97765
5502;18.249;106221
5503;18.253;97808
5504;18.256;100628
5505;18.259;97276
5506;18.262;97086
5507;18.266;96392
5508;18.269;98969
5509;18.272;97058
5510;18.276;107725
5511;18.279;100098
5512;18.282;91865
5513;18.286;99456
5514;18.289;91237
5515;18.292;92823
5516;18.296;94407
5517;18.299;111077
5518;18.302;104493
5519;18.305;95919
5520;18.309;95068
5521;18.312;106583
5522;18.315;95572
5523;18.319;91468
5524;18.322;101125
5525;18.325;106057
5526;18.329;97734
5527;18.332;98370
5528;18.335;99848
5529;18.338;101003
5530;18.342;101280
5531;18.345;97252
5532;18.348;101761
5533;18.352;94316
5534;18.355;94184
5535;18.358;92554
5536;18.362;96243
5537;18.365;87409
5538;18.368;99644
5539;18.372;98684
5540;18.375;89887
5541;18.378;102460
5542;18.381;105575
5543;18.385;99694
5544;18.388;92512
5545;18.391;93582
5546;18.395;100795
5547;18.398;105641
5548;18.401;100726
5549;18.405;89369
5550;18.408;100864
5551;18.411;98580
5552;18.414;105060
5553;18.418;98304
5554;18.421;95238
5555;18.424;111273
5556;18.428;102538
5557;18.431;107430
5558;18.435;93733
5559;18.438;95662
5560;18.441;95760
5561;18.445;97307
5562;18.448;100443
5563;18.451;110109
5564;18.454;101388
5565;18.458;108274
5566;18.461;96447
5567;18.464;108131
5568;18.468;103132
5569;18.471;97207
5570;18.474;108048
5571;18.478;104045
5572;18.481;101508
5573;18.484;95051
5574;18.488;93150
5575;18.491;94987
5576;18.494;98083
5577;18.497;103632
5578;18.501;94515
5579;18.504;105985
5580;18.507;99667
5581;18.511;107978
5582;18.514;91070
5583;18.517;106147
5584;18.521;110148
5585;18.524;95950
5586;18.527;104370
5587;18.531;99458
5588;18.534;94517
5589;18.537;91982
5590;18.540;97992
5591;18.544;98144
5592;18.547;100110
5593;18.550;97870
5594;18.554;97614
5595;18.557;105314
5596;18.560;106729
5597;18.564;95088
5598;18.567;96985
5599;18.570;94190
5600;18.573;100651
5601;18.577;103622
5602;18.580;100795
5603;18.583;102410
5604;18.587;100805
5605;18.590;97886
5606;18.593;95213
5607;18.597;101705
5608;18.600;100124
5609;18.603;105991
5610;18.607;103420
5611;18.610;94379
5612;18.613;96680
5613;18.616;108204
5614;18.620;100981
5615;18.623;102460
5616;18.626;111449
5617;18.630;96206
5618;18.633;108742
5619;18.636;99218
5620;18.640;110317
5621;18.643;100086
5622;18.646;103281
5623;18.650;111587
5624;18.653;100824
5625;18.656;105533
5626;18.659;110554
5627;18.663;110225
5628;18.666;103367
5629;18.669;112091
5630;18.673;106950
5631;18.676;105972
5632;18.679;105310
5633;18.683;106260
5634;18.686;118636
5635;18.690;104004
5636;18.693;105198
5637;18.696;105909
5638;18.699;112731
5639;18.703;112495
5640;18.706;122624
5641;18.709;115060
5642;18.713;119912
5643;18.716;122911
5644;18.719;120800
5645;18.723;120778
5646;18.726;119050
5647;18.729;124561
5648;18.732;121385
5649;18.736;124882
5650;18.739;123728
5651;18.742;129736
5652;18.746;129853
5653;18.749;137416
5654;18.752;126049
5655;18.756;130930
5656;18.759;134725
5657;18.762;125100
5658;18.766;125473
5659;18.769;126164
5660;18.772;148412
5661;18.775;144967
5662;18.779;134082
5663;18.782;136178
5664;18.785;133052
5665;18.789;143119
5666;18.792;138834
5667;18.795;144845
5668;18.799;142465
5669;18.802;127887
5670;18.805;135511
5671;18.808;142406
5672;18.812;131035
5673;18.815;141837
5674;18.818;132019
5675;18.822;141302
5676;18.825;136773
5677;18.828;144974
5678;18.832;133656
5679;18.835;136748
5680;18.838;133625
5681;18.842;124616
5682;18.845;134390
5683;18.848;131366
5684;18.851;121309
5685;18.855;127446
5686;18.858;129137
5687;18.861;125531
5688;18.865;125387
5689;18.868;120143
5690;18.871;111669
5691;18.875;118208
5692;18.878;116932
5693;18.881;113701
5694;18.885;119183
5695;18.888;115265
5696;18.891;109439
5697;18.894;109031
5698;18.898;108492
5699;18.901;125952
5700;18.904;107511
5701;18.908;113351
5702;18.911;110902
5703;18.914;110466
5704;18.918;109827
5705;18.921;103986
5706;18.924;107481
5707;18.927;111564
5708;18.931;102851
5709;18.934;107272
5710;18.938;107683
5711;18.941;104753
5712;18.944;101701
5713;18.948;105048
5714;18.951;99620
5715;18.954;105964
5716;18.958;110758
5717;18.961;101951
5718;18.964;115202
5719;18.967;112282
5720;18.971;110192
5721;18.974;101033
5722;18.977;102202
5723;18.981;114095
5724;18.984;108630
5725;18.987;103681
5726;18.991;103408
5727;18.994;118440
5728;18.997;118718
5729;19.001;113066
5730;19.004;113880
5731;19.007;112676
5732;19.010;105032
5733;19.014;106077
5734;19.017;115416
5735;19.020;103095
5736;19.024;108950
5737;19.027;102711
5738;19.030;111226
5739;19.034;111360
5740;19.037;110289
5741;19.040;107502
5742;19.043;117344
5743;19.047;117924
5744;19.050;109386
5745;19.053;111419
5746;19.057;107969
5747;19.060;114442
5748;19.063;106713
5749;19.067;110694
5750;19.070;113931
5751;19.073;108233
5752;19.077;113726
5753;19.080;104137
5754;19.083;113067
5755;19.086;117534
5756;19.090;115579
5757;19.093;111436
5758;19.096;124503
5759;19.100;115942
5760;19.103;124202
5761;19.106;104469
5762;19.110;129197
5763;19.113;120903
5764;19.116;111430
5765;19.120;118679
5766;19.123;112865
5767;19.126;123310
5768;19.129;118084
5769;19.133;107921
5770;19.136;121529
5771;19.139;113946
5772;19.143;122493
5773;19.146;112121
5774;19.149;115876
5775;19.153;111456
5776;19.156;107834
5777;19.159;125052
5778;19.162;119236
5779;19.166;117377
5780;19.169;110099
5781;19.172;114740
5782;19.176;118392
5783;19.179;127604
5784;19.183;109739
5785;19.186;109128
5786;19.189;112684
5787;19.193;109860
5788;19.196;109727
5789;19.199;113735
5790;19.203;109391
5791;19.206;109317
5792;19.209;103908
5793;19.212;111515
5794;19.216;106390
5795;19.219;109686
5796;19.222;109231
5797;19.226;108548
5798;19.229;105093
5799;19.232;116202
5800;19.236;116674
5801;19.239;100451
5802;19.242;107732
5803;19.246;101354
5804;19.249;110673
5805;19.252;110347
5806;19.255;104581
5807;19.259;107915
5808;19.262;104880
5809;19.265;109231
5810;19.269;109461
5811;19.272;102286
5812;19.275;108373
5813;19.279;106524
5814;19.282;110870
5815;19.285;101922
5816;19.288;106853
5817;19.292;109037
5818;19.295;102640
5819;19.298;95953
5820;19.302;107769
5821;19.305;107847
5822;19.308;102831
5823;19.312;102734
5824;19.315;103930
5825;19.318;94251
5826;19.322;104661
5827;19.325;104060
5828;19.328;98880
5829;19.331;98869
5830;19.335;107571
5831;19.338;113760
5832;19.341;110394
5833;19.345;104745
5834;19.348;107330
5835;19.351;113662
5836;19.355;119564
5837;19.358;109294
5838;19.361;117943
5839;19.365;112424
5840;19.368;118272
5841;19.371;112730
5842;19.374;108730
5843;19.378;128366
5844;19.381;133086
5845;19.384;122302
5846;19.388;117497
5847;19.391;129273
5848;19.394;140827
5849;19.398;136890
5850;19.401;143961
5851;19.404;154119
5852;19.407;158398
5853;19.411;150274
5854;19.414;162292
5855;19.417;166540
5856;19.421;180931
5857;19.424;179455
5858;19.427;189212
5859;19.431;189901
5860;19.434;203181
5861;19.438;188610
5862;19.441;225262
5863;19.444;240181
5864;19.447;241078
5865;19.451;238534
5866;19.454;252581
5867;19.457;262305
5868;19.461;261831
5869;19.464;287012
5870;19.467;309969
5871;19.471;307090
5872;19.474;314093
5873;19.477;327756
5874;19.481;343827
5875;19.484;372203
5876;19.487;367690
5877;19.490;389169
5878;19.494;372133
5879;19.497;407767
5880;19.500;412165
5881;19.504;440937
5882;19.507;455274
5883;19.510;445387
5884;19.514;463526
5885;19.517;470868
5886;19.520;489531
5887;19.523;482609
5888;19.527;479484
5889;19.530;501615
5890;19.533;496272
5891;19.537;508233
5892;19.540;516921
5893;19.543;560542
5894;19.547;525802
5895;19.550;524106
5896;19.553;521952
5897;19.557;500654
5898;19.560;520170
5899;19.563;515707
5900;19.566;512223
5901;19.570;492414
5902;19.573;508485
5903;19.576;478245
5904;19.580;495384
5905;19.583;481472
5906;19.586;474487
5907;19.590;465954
5908;19.593;458908
5909;19.596;439152
5910;19.600;438822
5911;19.603;422730
5912;19.606;405571
5913;19.609;383783
5914;19.613;409335
5915;19.616;349596
5916;19.619;344489
5917;19.623;340662
5918;19.626;335766
5919;19.629;316055
5920;19.633;292664
5921;19.636;288161
5922;19.639;305631
5923;19.642;275370
5924;19.646;247446
5925;19.649;257152
5926;19.652;231476
5927;19.656;242055
5928;19.659;221161
5929;19.662;204887
5930;19.666;203430
5931;19.669;196113
5932;19.672;187302
5933;19.676;181644
5934;19.679;186211
5935;19.682;177599
5936;19.686;175844
5937;19.689;164203
5938;19.692;146873
5939;19.696;152732
5940;19.699;153426
5941;19.702;154569
5942;19.706;140106
5943;19.709;141203
5944;19.712;140567
5945;19.716;130560
5946;19.719;119809
5947;19.722;125183
5948;19.725;138048
5949;19.729;128418
5950;19.732;117515
5951;19.735;127256
5952;19.739;123133
5953;19.742;129430
5954;19.745;119287
5955;19.749;117779
5956;19.752;123055
5957;19.755;120146
5958;19.758;111305
5959;19.762;109266
5960;19.765;103952
5961;19.768;106797
5962;19.772;113573
5963;19.775;112259
5964;19.778;111913
5965;19.782;100469
5966;19.785;107822
5967;19.788;116041
5968;19.792;103871
5969;19.795;109942
5970;19.798;106051
5971;19.801;102994
5972;19.805;100280
5973;19.808;105461
5974;19.811;105582
5975;19.815;98545
5976;19.818;107488
5977;19.821;107830
5978;19.825;102729
5979;19.828;99276
5980;19.831;96111
5981;19.835;113696
5982;19.838;109515
5983;19.841;100369
5984;19.844;106654
5985;19.848;110461
5986;19.851;102406
5987;19.854;107793
5988;19.858;107421
5989;19.861;106802
5990;19.864;114948
5991;19.868;95592
5992;19.871;102196
5993;19.874;106891
5994;19.877;108976
5995;19.881;108235
5996;19.884;106074
5997;19.887;104769
5998;19.891;109747
5999;19.894;112633
6000;19.897;117145
6001;19.901;108865
6002;19.904;117736
6003;19.907;96714
6004;19.911;106310
6005;19.914;118629
6006;19.917;115197
6007;19.920;97787
6008;19.924;109232
6009;19.927;113661
6010;19.930;114799
6011;19.934;114687
6012;19.937;114033
6013;19.941;115852
6014;19.944;117262
6015;19.947;120749
6016;19.951;117297
6017;19.954;118537
6018;19.957;119702
6019;19.960;119208
6020;19.964;115521
6021;19.967;107958
6022;19.970;112998
6023;19.974;121167
6024;19.977;115102
6025;19.980;113639
6026;19.984;118027
6027;19.987;124008
6028;19.990;118128
6029;19.993;133086
6030;19.997;122463
6031;20.000;116869
6032;20.003;121031
6033;20.007;129337
6034;20.010;129960
6035;20.013;132278
6036;20.017;126890
6037;20.020;133713
6038;20.023;125010
6039;20.027;136057
6040;20.030;135032
6041;20.033;149598
6042;20.036;132496
6043;20.040;128930
6044;20.043;134115
6045;20.046;132650
6046;20.050;129291
6047;20.053;120299
6048;20.056;127025
6049;20.060;130478
6050;20.063;131401
6051;20.066;129116
6052;20.070;135510
6053;20.073;137270
6054;20.076;123120
6055;20.079;125324
6056;20.083;129164
6057;20.086;136645
6058;20.089;118442
6059;20.093;121361
6060;20.096;133489
6061;20.099;126634
6062;20.103;123562
6063;20.106;112780
6064;20.109;114719
6065;20.112;119237
6066;20.116;115174
6067;20.119;119597
6068;20.122;118602
6069;20.126;116503
6070;20.129;127424
6071;20.132;117984
6072;20.136;123790
6073;20.139;112479
6074;20.142;110559
6075;20.146;110553
6076;20.149;108426
6077;20.152;103611
6078;20.155;110207
6079;20.159;115015
6080;20.162;104037
6081;20.165;119796
6082;20.169;105646
6083;20.172;116618
6084;20.175;114133
6085;20.179;106156
6086;20.182;104712
6087;20.186;111578
6088;20.189;98438
6089;20.192;108151
6090;20.195;107892
6091;20.199;105126
6092;20.202;100747
6093;20.205;95325
6094;20.209;101714
6095;20.212;97484
6096;20.215;109259
6097;20.219;102502
6098;20.222;94699
6099;20.225;105068
6100;20.229;107487
6101;20.232;100719
6102;20.235;110355
6103;20.238;99033
6104;20.242;99711
6105;20.245;99872
6106;20.248;101746
6107;20.252;101182
6108;20.255;102952
6109;20.258;100947
6110;20.262;101513
6111;20.265;104827
6112;20.268;103359
6113;20.271;91326
6114;20.275;97199
6115;20.278;106571
6116;20.281;93891
6117;20.285;104018
6118;20.288;109861
6119;20.291;98201
6120;20.295;107287
6121;20.298;95296
6122;20.301;96525
6123;20.305;107558
6124;20.308;106810
6125;20.311;97759
6126;20.314;101869
6127;20.318;97284
6128;20.321;102835
6129;20.324;98126
6130;20.328;108145
6131;20.331;107269
6132;20.334;105424
6133;20.338;111299
6134;20.341;94627
6135;20.344;103275
6136;20.347;100106
6137;20.351;112455
6138;20.354;101284
6139;20.357;97167
6140;20.361;100437
6141;20.364;95747
6142;20.367;97864
6143;20.371;92731
6144;20.374;99990
6145;20.377;103499
6146;20.381;106649
6147;20.384;100324
6148;20.387;94218
6149;20.390;98243
6150;20.394;101023
6151;20.397;97831
6152;20.400;100740
6153;20.404;104632
6154;20.407;111773
6155;20.410;107643
6156;20.414;107479
6157;20.417;98945
6158;20.420;103509
6159;20.424;110992
6160;20.427;91759
6161;20.430;105540
6162;20.434;98820
6163;20.437;102425
6164;20.440;116746
6165;20.444;94244
6166;20.447;97750
6167;20.450;113265
6168;20.454;108659
6169;20.457;108396
6170;20.460;105495
6171;20.464;107292
6172;20.467;102144
6173;20.470;108673
6174;20.473;102067
6175;20.477;111591
6176;20.480;99917
6177;20.483;91853
6178;20.487;106003
6179;20.490;104940
6180;20.493;103537
6181;20.497;101369
6182;20.500;97419
6183;20.503;102962
6184;20.506;114839
6185;20.510;114057
6186;20.513;99364
6187;20.516;101410
6188;20.520;108493
6189;20.523;103594
6190;20.526;99526
6191;20.530;109333
6192;20.533;114835
6193;20.536;102601
6194;20.540;110088
6195;20.543;106873
6196;20.546;107762
6197;20.549;100699
6198;20.553;110540
6199;20.556;115086
6200;20.559;111048
6201;20.563;106269
6202;20.566;107312
6203;20.569;109971
6204;20.573;109462
6205;20.576;100025
6206;20.579;101806
6207;20.582;105050
6208;20.586;101896
6209;20.589;106564
6210;20.592;106990
6211;20.596;115087
6212;20.599;105802
6213;20.602;108073
6214;20.606;103687
6215;20.609;109477
6216;20.612;109838
6217;20.616;107844
6218;20.619;100904
6219;20.622;112584
6220;20.625;109621
6221;20.629;107058
6222;20.632;103553
6223;20.635;116360
6224;20.639;105918
6225;20.642;105043
6226;20.645;116532
6227;20.649;105663
6228;20.652;106346
6229;20.655;113558
6230;20.659;98857
6231;20.662;108180
6232;20.665;103293
6233;20.668;110900
6234;20.672;108299
6235;20.675;98326
6236;20.678;100401
6237;20.682;96986
6238;20.685;107714
6239;20.689;99781
6240;20.692;98334
6241;20.695;107475
6242;20.699;99795
6243;20.702;108820
6244;20.705;104144
6245;20.708;103661
6246;20.712;110565
6247;20.715;102853
6248;20.718;106020
6249;20.722;102765
6250;20.725;101274
6251;20.728;110780
6252;20.732;108441
6253;20.735;100960
6254;20.738;105438
6255;20.741;99558
6256;20.745;101854
6257;20.748;98409
6258;20.751;99690
6259;20.755;108509
6260;20.758;101185
6261;20.761;103929
6262;20.765;103736
6263;20.768;100640
6264;20.771;102707
6265;20.775;99853
6266;20.778;110853
6267;20.781;109033
6268;20.784;107677
6269;20.788;108794
6270;20.791;96326
6271;20.794;95319
6272;20.798;101276
6273;20.801;102673
6274;20.804;101797
6275;20.808;100600
6276;20.811;105117
6277;20.814;105588
6278;20.818;97559
6279;20.821;103960
6280;20.824;106198
6281;20.827;118018
6282;20.831;98640
6283;20.834;111958
6284;20.837;109161
6285;20.841;117819
6286;20.844;99270
6287;20.847;110158
6288;20.851;102642
6289;20.854;110053
6290;20.857;115259
6291;20.860;116437
6292;20.864;107212
6293;20.867;109339
6294;20.870;111370
6295;20.874;113718
6296;20.877;117036
6297;20.880;115718
6298;20.884;126298
6299;20.887;121622
6300;20.890;126565
6301;20.894;132950
6302;20.897;114757
6303;20.900;123999
6304;20.903;127401
6305;20.907;132301
6306;20.910;132887
6307;20.913;123540
6308;20.917;135675
6309;20.920;130216
6310;20.923;140628
6311;20.927;138822
6312;20.930;132106
6313;20.934;140698
6314;20.937;135468
6315;20.940;145681
6316;20.943;147263
6317;20.947;146528
6318;20.950;157431
6319;20.953;153503
6320;20.957;147499
6321;20.960;142378
6322;20.963;152904
6323;20.967;160733
6324;20.970;141281
6325;20.973;142041
6326;20.976;143600
6327;20.980;149276
6328;20.983;149563
6329;20.986;141957
6330;20.990;144863
6331;20.993;134414
6332;20.996;144563
6333;21.000;146340
6334;21.003;143283
6335;21.006;148195
6336;21.010;144925
6337;21.013;145653
6338;21.016;143851
6339;21.019;136677
6340;21.023;147455
6341;21.026;129034
6342;21.029;132679
6343;21.033;150350
6344;21.036;132464
6345;21.039;132489
6346;21.043;137102
6347;21.046;133689
6348;21.049;138222
6349;21.053;143324
6350;21.056;133532
6351;21.059;134827
6352;21.062;128722
6353;21.066;137134
6354;21.069;128479
6355;21.072;118474
6356;21.076;136405
6357;21.079;138922
6358;21.082;133837
6359;21.086;130706
6360;21.089;122609
6361;21.092;123657
6362;21.095;125414
6363;21.099;125337
6364;21.102;121750
6365;21.105;130650
6366;21.109;123813
6367;21.112;118629
6368;21.115;128462
6369;21.119;118656
6370;21.122;115274
6371;21.125;118080
6372;21.129;124525
6373;21.132;115414
6374;21.135;127217
6375;21.138;132006
6376;21.142;128021
6377;21.145;133562
6378;21.148;126915
6379;21.152;120425
6380;21.155;129463
6381;21.158;113966
6382;21.162;132142
6383;21.165;124077
6384;21.168;121787
6385;21.171;129006
6386;21.175;132023
6387;21.178;135709
6388;21.182;137684
6389;21.185;136887
6390;21.188;133717
6391;21.192;129921
6392;21.195;134146
6393;21.198;129658
6394;21.202;128605
6395;21.205;132718
6396;21.208;137911
6397;21.211;140920
6398;21.215;133463
6399;21.218;131492
6400;21.221;133158
6401;21.225;147455
6402;21.228;149150
6403;21.231;150738
6404;21.235;141540
6405;21.238;141122
6406;21.241;150211
6407;21.245;157740
6408;21.248;154348
6409;21.251;140200
6410;21.254;153885
6411;21.258;153711
6412;21.261;153182
6413;21.264;165301
6414;21.268;157810
6415;21.271;160229
6416;21.274;153548
6417;21.278;168897
6418;21.281;160937
6419;21.284;165691
6420;21.288;165562
6421;21.291;156251
6422;21.294;160363
6423;21.297;165398
6424;21.301;159607
6425;21.304;154343
6426;21.307;149117
6427;21.311;163925
6428;21.314;152664
6429;21.317;159950
6430;21.321;154496
6431;21.324;164984
6432;21.327;150985
6433;21.330;147657
6434;21.334;142611
6435;21.337;148340
6436;21.340;152183
6437;21.344;143612
6438;21.347;143826
6439;21.350;145064
6440;21.354;155467
6441;21.357;145099
6442;21.360;137069
6443;21.364;149785
6444;21.367;139274
6445;21.370;133167
6446;21.373;130796
6447;21.377;135121
6448;21.380;143303
6449;21.383;135067
6450;21.387;131034
6451;21.390;137845
6452;21.393;126077
6453;21.397;127950
6454;21.400;121897
6455;21.403;126758
6456;21.407;125862
6457;21.410;131476
6458;21.413;126668
6459;21.416;113259
6460;21.420;117038
6461;21.423;128592
6462;21.426;117328
6463;21.430;118290
6464;21.433;122627
6465;21.437;119780
6466;21.440;114810
6467;21.443;120418
6468;21.447;130522
6469;21.450;109437
6470;21.453;106961
6471;21.456;112157
6472;21.460;114044
6473;21.463;110911
6474;21.466;107590
6475;21.470;103224
6476;21.473;108544
6477;21.476;113462
6478;21.480;107466
6479;21.483;102182
6480;21.486;113495
6481;21.489;104227
6482;21.493;100505
6483;21.496;102926
6484;21.499;101279
6485;21.503;99453
6486;21.506;102746
6487;21.509;95363
6488;21.513;110496
6489;21.516;111315
6490;21.519;106781
6491;21.523;93324
6492;21.526;110609
6493;21.529;97190
6494;21.532;107289
6495;21.536;102022
6496;21.539;93979
6497;21.542;112863
6498;21.546;105743
6499;21.549;101139
6500;21.552;113364
6501;21.556;96703
6502;21.559;99502
6503;21.562;96689
6504;21.565;103098
6505;21.569;96451
6506;21.572;97625
6507;21.575;96616
6508;21.579;99291
6509;21.582;103504
6510;21.585;100371
6511;21.589;94309
6512;21.592;98414
6513;21.595;99665
6514;21.599;98200
6515;21.602;96743
6516;21.605;102128
6517;21.608;103634
6518;21.612;97974
6519;21.615;99050
6520;21.618;103171
6521;21.622;89399
6522;21.625;110127
6523;21.628;90907
6524;21.632;97937
6525;21.635;106451
6526;21.638;101808
6527;21.642;105090
6528;21.645;102256
6529;21.648;100491
6530;21.651;93335
6531;21.655;101952
6532;21.658;96253
6533;21.661;108194
6534;21.665;97144
6535;21.668;92146
6536;21.671;100656
6537;21.675;98083
6538;21.678;102801
6539;21.681;97324
6540;21.685;96280
6541;21.688;104181
6542;21.691;105581
6543;21.695;105543
6544;21.698;101063
6545;21.701;102196
6546;21.705;105943
6547;21.708;103882
6548;21.711;109014
6549;21.715;103275
6550;21.718;107696
6551;21.721;100457
6552;21.724;98124
6553;21.728;103766
6554;21.731;98139
6555;21.734;99714
6556;21.738;115984
6557;21.741;109877
6558;21.744;108496
6559;21.748;106888
6560;21.751;114159
6561;21.754;114093
6562;21.758;122519
6563;21.761;108891
6564;21.764;116547
6565;21.767;114305
6566;21.771;110441
6567;21.774;110442
6568;21.777;115961
6569;21.781;109838
6570;21.784;113733
6571;21.787;117927
6572;21.791;113089
6573;21.794;116684
6574;21.797;122862
6575;21.800;128812
6576;21.804;120609
6577;21.807;120972
6578;21.810;113623
6579;21.814;128769
6580;21.817;123030
6581;21.820;134707
6582;21.824;127546
6583;21.827;121255
6584;21.830;134844
6585;21.834;130115
6586;21.837;122265
6587;21.840;138080
6588;21.843;136970
6589;21.847;134114
6590;21.850;129432
6591;21.853;136886
6592;21.857;131980
6593;21.860;141907
6594;21.863;152537
6595;21.867;153661
6596;21.870;159779
6597;21.873;158245
6598;21.877;174032
6599;21.880;163171
6600;21.883;155480
6601;21.886;179519
6602;21.890;182987
6603;21.893;179654
6604;21.896;188827
6605;21.900;177349
6606;21.903;201409
6607;21.906;199465
6608;21.910;218254
6609;21.913;219648
6610;21.916;237147
6611;21.919;235196
6612;21.923;252536
6613;21.926;258480
6614;21.929;273855
6615;21.933;282004
6616;21.936;293132
6617;21.940;305320
6618;21.943;325790
6619;21.946;330997
6620;21.950;353133
6621;21.953;364225
6622;21.956;366253
6623;21.960;393568
6624;21.963;400466
6625;21.966;428048
6626;21.969;446051
6627;21.973;473202
6628;21.976;466719
6629;21.979;486258
6630;21.983;518661
6631;21.986;500130
6632;21.989;516760
6633;21.993;550885
6634;21.996;536566
6635;21.999;586053
6636;22.003;593102
6637;22.006;608148
6638;22.009;614230
6639;22.012;603815
6640;22.016;618605
6641;22.019;620803
6642;22.022;629268
6643;22.026;619745
6644;22.029;680915
6645;22.032;669782
6646;22.036;647701
6647;22.039;640781
6648;22.042;677238
6649;22.045;687028
6650;22.049;641623
6651;22.052;649922
6652;22.055;657744
6653;22.059;689690
6654;22.062;645294
6655;22.065;630604
6656;22.069;652111
6657;22.072;632796
6658;22.075;640525
6659;22.079;619824
6660;22.082;578347
6661;22.085;559580
6662;22.088;587093
6663;22.092;564338
6664;22.095;561488
6665;22.098;531753
6666;22.102;506558
6667;22.105;500013
6668;22.108;502377
6669;22.112;497350
6670;22.115;456941
6671;22.118;425131
6672;22.122;418859
6673;22.125;414127
6674;22.128;393708
6675;22.131;389617
6676;22.135;381749
6677;22.138;365451
6678;22.141;340295
6679;22.145;322168
6680;22.148;304515
6681;22.151;309356
6682;22.155;287068
6683;22.158;271995
6684;22.161;266300
6685;22.164;267562
6686;22.168;230878
6687;22.171;234468
6688;22.174;228137
6689;22.178;228693
6690;22.181;199054
6691;22.185;204690
6692;22.188;200679
6693;22.191;201179
6694;22.195;187299
6695;22.198;177452
6696;22.201;178490
6697;22.204;162745
6698;22.208;164904
6699;22.211;158755
6700;22.214;138834
6701;22.218;141809
6702;22.221;151562
6703;22.224;145606
6704;22.228;149771
6705;22.231;149641
6706;22.234;135673
6707;22.238;144409
6708;22.241;132329
6709;22.244;127639
6710;22.247;132155
6711;22.251;125995
6712;22.254;128210
6713;22.257;130950
6714;22.261;131405
6715;22.264;129314
6716;22.267;130625
6717;22.271;126500
6718;22.274;120480
6719;22.277;124909
6720;22.281;116540
6721;22.284;115003
6722;22.287;118196
6723;22.290;119056
6724;22.294;108384
6725;22.297;110763
6726;22.300;102880
6727;22.304;113850
6728;22.307;101521
6729;22.310;115057
6730;22.314;105283
6731;22.317;106119
6732;22.320;106389
6733;22.323;108324
6734;22.327;109001
6735;22.330;111563
6736;22.333;109441
6737;22.337;99279
6738;22.340;105767
6739;22.343;95774
6740;22.347;99580
6741;22.350;106178
6742;22.353;103190
6743;22.357;109703
6744;22.360;106656
6745;22.363;100714
6746;22.366;112446
6747;22.370;102489
6748;22.373;113480
6749;22.376;103565
6750;22.380;114556
6751;22.383;100228
6752;22.386;110924
6753;22.390;119883
6754;22.393;117046
6755;22.396;110579
6756;22.399;115682
6757;22.403;126103
6758;22.406;119983
6759;22.409;116454
6760;22.413;126037
6761;22.416;127803
6762;22.419;119460
6763;22.423;126475
6764;22.426;135746
6765;22.429;126190
6766;22.433;147652
6767;22.436;154217
6768;22.439;140616
6769;22.443;158341
6770;22.446;162203
6771;22.449;191336
6772;22.453;172170
6773;22.456;205364
6774;22.459;204062
6775;22.463;229995
6776;22.466;240547
6777;22.469;257633
6778;22.473;260292
6779;22.476;300207
6780;22.479;306528
6781;22.482;330431
6782;22.486;360459
6783;22.489;373078
6784;22.492;413611
6785;22.496;464762
6786;22.499;477817
6787;22.502;528632
6788;22.506;568040
6789;22.509;601700
6790;22.512;642144
6791;22.516;708965
6792;22.519;716437
6793;22.522;774123
6794;22.525;823941
6795;22.529;865467
6796;22.532;962168
6797;22.535;1020011
6798;22.539;1064635
6799;22.542;1108332
6800;22.545;1164803
6801;22.549;1186533
6802;22.552;1343925
6803;22.555;1332796
6804;22.558;1450551
6805;22.562;1413168
6806;22.565;1554999
6807;22.568;1601534
6808;22.572;1583909
6809;22.575;1594559
6810;22.578;1765246
6811;22.582;1798623
6812;22.585;1906348
6813;22.588;1899913
6814;22.592;1915055
6815;22.595;2078502
6816;22.598;2073068
6817;22.601;2114693
6818;22.605;2153152
6819;22.608;2184882
6820;22.611;2141154
6821;22.615;2262150
6822;22.618;2268971
6823;22.621;2301783
6824;22.625;2419016
6825;22.628;2353596
6826;22.631;2370775
6827;22.634;2417093
6828;22.638;2400857
6829;22.641;2355100
6830;22.644;2425703
6831;22.648;2421677
6832;22.651;2359671
6833;22.654;2261895
6834;22.658;2368955
6835;22.661;2352044
6836;22.664;2291657
6837;22.668;2310230
6838;22.671;2222296
6839;22.674;2215740
6840;22.677;2215396
6841;22.681;2192600
6842;22.684;2093517
6843;22.688;2065894
6844;22.691;1986869
6845;22.694;1914270
6846;22.698;1895702
6847;22.701;1904585
6848;22.704;1823995
6849;22.708;1693473
6850;22.711;1735889
6851;22.714;1638584
6852;22.717;1560371
6853;22.721;1509292
6854;22.724;1443889
6855;22.727;1419497
6856;22.731;1364818
6857;22.734;1323440
6858;22.737;1185574
6859;22.741;1137237
6860;22.744;1155389
6861;22.747;1054383
6862;22.751;1010889
6863;22.754;981872
6864;22.757;921695
6865;22.760;876479
6866;22.764;807279
6867;22.767;811982
6868;22.770;742548
6869;22.774;716898
6870;22.777;681148
6871;22.780;614967
6872;22.784;591154
6873;22.787;581234
6874;22.790;553506
6875;22.793;501138
6876;22.797;501247
6877;22.800;469250
6878;22.803;433142
6879;22.807;419094
6880;22.810;371751
6881;22.813;370802
6882;22.817;350449
6883;22.820;349692
6884;22.823;333977
6885;22.827;309551
6886;22.830;302985
6887;22.833;272210
6888;22.836;279459
6889;22.840;252739
6890;22.843;258169
6891;22.846;262561
6892;22.850;226599
6893;22.853;228063
6894;22.856;223812
6895;22.860;210604
6896;22.863;216089
6897;22.866;200812
6898;22.870;201465
6899;22.873;201990
6900;22.876;186783
6901;22.879;190607
6902;22.883;178930
6903;22.886;178611
6904;22.889;182254
6905;22.893;180025
6906;22.896;187544
6907;22.899;152399
6908;22.903;155669
6909;22.906;156562
6910;22.909;165358
6911;22.912;170486
6912;22.916;156081
6913;22.919;157766
6914;22.922;149708
6915;22.926;148833
6916;22.929;148397
6917;22.933;156767
6918;22.936;169599
6919;22.939;152450
6920;22.943;142335
6921;22.946;152115
6922;22.949;151200
6923;22.952;152041
6924;22.956;146847
6925;22.959;149053
6926;22.962;143748
6927;22.966;143625
6928;22.969;137207
6929;22.972;149455
6930;22.976;145131
6931;22.979;148328
6932;22.982;133164
6933;22.986;136172
6934;22.989;134752
6935;22.992;140653
6936;22.995;128617
6937;22.999;133858
6938;23.002;140844
6939;23.005;136194
6940;23.009;129069
6941;23.012;124663
6942;23.015;125115
6943;23.019;126458
6944;23.022;124075
6945;23.025;139579
6946;23.028;128052
6947;23.032;131006
6948;23.035;128700
6949;23.038;146911
6950;23.042;129003
6951;23.045;136814
6952;23.048;135329
6953;23.052;132439
6954;23.055;125066
6955;23.058;127490
6956;23.062;122988
6957;23.065;137384
6958;23.068;134787
6959;23.071;131920
6960;23.075;141635
6961;23.078;149963
6962;23.081;130355
6963;23.085;136079
6964;23.088;138722
6965;23.091;126830
6966;23.095;132978
6967;23.098;140492
6968;23.101;129989
6969;23.105;138486
6970;23.108;136607
6971;23.111;134024
6972;23.114;137419
6973;23.118;129270
6974;23.121;133292
6975;23.124;133733
6976;23.128;127357
6977;23.131;136849
6978;23.134;129106
6979;23.138;126484
6980;23.141;135726
6981;23.144;124923
6982;23.147;135031
6983;23.151;132793
6984;23.154;147337
6985;23.157;135001
6986;23.161;138269
6987;23.164;143130
6988;23.167;137422
6989;23.171;146399
6990;23.174;143196
6991;23.177;135366
6992;23.181;148641
6993;23.184;137462
6994;23.187;132128
6995;23.191;124319
6996;23.194;134703
6997;23.197;134702
6998;23.201;122469
6999;23.204;126990
7000;23.207;132198
7001;23.211;134173
7002;23.214;131679
7003;23.217;130944
7004;23.221;127053
7005;23.224;133365
7006;23.227;142014
7007;23.230;120720
7008;23.234;127524
7009;23.237;127750
7010;23.240;130018
7011;23.244;134162
7012;23.247;121293
7013;23.250;145178
7014;23.254;124459
7015;23.257;129462
7016;23.260;133074
7017;23.263;124431
7018;23.267;136874
7019;23.270;120933
7020;23.273;128809
7021;23.277;126529
7022;23.280;127431
7023;23.283;121596
7024;23.287;139674
7025;23.290;129618
7026;23.293;123323
7027;23.297;127527
7028;23.300;122096
7029;23.303;123989
7030;23.306;126925
7031;23.310;135548
7032;23.313;121274
7033;23.316;110923
7034;23.320;142719
7035;23.323;124404
7036;23.326;125451
7037;23.330;123205
7038;23.333;121565
7039;23.336;126437
7040;23.340;121331
7041;23.343;125857
7042;23.346;120839
7043;23.349;135296
7044;23.353;118367
7045;23.356;120598
7046;23.359;125225
7047;23.363;126066
7048;23.366;129019
7049;23.369;129739
7050;23.373;132567
7051;23.376;119192
7052;23.379;120890
7053;23.382;121460
7054;23.386;128313
7055;23.389;134738
7056;23.392;112561
7057;23.396;115636
7058;23.399;125347
7059;23.402;124129
7060;23.406;115934
7061;23.409;128575
7062;23.412;112147
7063;23.416;110949
7064;23.419;117138
7065;23.422;124465
7066;23.425;128955
7067;23.429;129071
7068;23.432;120132
7069;23.436;118061
7070;23.439;121879
7071;23.442;125200
7072;23.446;126812
7073;23.449;119128
7074;23.452;134421
7075;23.456;128037
7076;23.459;127187
7077;23.462;129475
7078;23.465;124825
7079;23.469;120582
7080;23.472;126235
7081;23.475;127674
7082;23.479;140884
7083;23.482;131114
7084;23.485;137793
7085;23.489;147545
7086;23.492;136614
7087;23.495;147668
7088;23.498;136180
7089;23.502;144982
7090;23.505;139867
7091;23.508;145360
7092;23.512;148413
7093;23.515;137429
7094;23.518;138462
7095;23.522;150488
7096;23.525;148834
7097;23.528;169611
7098;23.532;153748
7099;23.535;160481
7100;23.538;158831
7101;23.541;153208
7102;23.545;165987
7103;23.548;158844
7104;23.551;144593
7105;23.555;161212
7106;23.558;160638
7107;23.561;170319
7108;23.565;155468
7109;23.568;149779
7110;23.571;162876
7111;23.575;176793
7112;23.578;167067
7113;23.581;172845
7114;23.584;166894
7115;23.588;171952
7116;23.591;158931
7117;23.594;163128
7118;23.598;169570
7119;23.601;162696
7120;23.604;160584
7121;23.608;171102
7122;23.611;155170
7123;23.614;151516
7124;23.617;177460
7125;23.621;154312
7126;23.624;150365
7127;23.627;155260
7128;23.631;153251
7129;23.634;157630
7130;23.637;159099
7131;23.641;158020
7132;23.644;145698
7133;23.647;150002
7134;23.651;155091
7135;23.654;152301
7136;23.657;178009
7137;23.660;163759
7138;23.664;165428
7139;23.667;157382
7140;23.670;156863
7141;23.674;153644
7142;23.677;166982
7143;23.680;159787
7144;23.684;152801
7145;23.687;165091
7146;23.691;168641
7147;23.694;164193
7148;23.697;162999
7149;23.700;152241
7150;23.704;157373
7151;23.707;168570
7152;23.710;175545
7153;23.714;167100
7154;23.717;167163
7155;23.720;167662
7156;23.724;168740
7157;23.727;178939
7158;23.730;183563
7159;23.734;180078
7160;23.737;181274
7161;23.740;188134
7162;23.743;181567
7163;23.747;195252
7164;23.750;173293
7165;23.753;195781
7166;23.757;186719
7167;23.760;202007
7168;23.763;185051
7169;23.767;187843
7170;23.770;204632
7171;23.773;193390
7172;23.776;195477
7173;23.780;199575
7174;23.783;208155
7175;23.786;205152
7176;23.790;214833
7177;23.793;190391
7178;23.796;204646
7179;23.800;200250
7180;23.803;186360
7181;23.806;190849
7182;23.810;189795
7183;23.813;187361
7184;23.816;203729
7185;23.819;189150
7186;23.823;200220
7187;23.826;181522
7188;23.829;190884
7189;23.833;189904
7190;23.836;186068
7191;23.839;183392
7192;23.843;165452
7193;23.846;162697
7194;23.849;171971
7195;23.852;179194
7196;23.856;159873
7197;23.859;173514
7198;23.862;165668
7199;23.866;173424
7200;23.869;164386
7201;23.872;157151
7202;23.876;160666
7203;23.879;156376
7204;23.882;155603
7205;23.886;149603
7206;23.889;151104
7207;23.892;145384
7208;23.895;164183
7209;23.899;166758
7210;23.902;155528
7211;23.905;149269
7212;23.909;154922
7213;23.912;156174
7214;23.915;158225
7215;23.919;155700
7216;23.922;148272
7217;23.925;159673
7218;23.929;164699
7219;23.932;168225
7220;23.935;173935
7221;23.939;166561
7222;23.942;165683
7223;23.945;171531
7224;23.949;166321
7225;23.952;178682
7226;23.955;178889
7227;23.959;189646
7228;23.962;169898
7229;23.965;197262
7230;23.969;185492
7231;23.972;187027
7232;23.975;200291
7233;23.978;206998
7234;23.982;210754
7235;23.985;209130
7236;23.988;226133
7237;23.992;222488
7238;23.995;211434
7239;23.998;225778
7240;24.002;236417
7241;24.005;241794
7242;24.008;248232
7243;24.011;246405
7244;24.015;250415
7245;24.018;254370
7246;24.021;279102
7247;24.025;270276
7248;24.028;272937
7249;24.031;271935
7250;24.035;296264
7251;24.038;306487
7252;24.041;317770
7253;24.045;309960
7254;24.048;317402
7255;24.051;324193
7256;24.054;308803
7257;24.058;321185
7258;24.061;327196
7259;24.064;345606
7260;24.068;359969
7261;24.071;353625
7262;24.074;374145
7263;24.078;341748
7264;24.081;336297
7265;24.084;356298
7266;24.087;365258
7267;24.091;360958
7268;24.094;368175
7269;24.097;372459
7270;24.101;369059
7271;24.104;349725
7272;24.107;353257
7273;24.111;369844
7274;24.114;379459
7275;24.117;375108
7276;24.121;365362
7277;24.124;362451
7278;24.127;333311
7279;24.130;338999
7280;24.134;336499
7281;24.137;323708
7282;24.140;345659
7283;24.144;334522
7284;24.147;319817
7285;24.150;317887
7286;24.154;300345
7287;24.157;290245
7288;24.160;270370
7289;24.164;296876
7290;24.167;271795
7291;24.170;258131
7292;24.173;258976
7293;24.177;248824
7294;24.180;245902
7295;24.184;247966
7296;24.187;246880
7297;24.190;248075
7298;24.194;240808
7299;24.197;215726
7300;24.200;213432
7301;24.204;218909
7302;24.207;211991
7303;24.210;197222
7304;24.213;192884
7305;24.217;211470
7306;24.220;210279
7307;24.223;193564
7308;24.227;195783
7309;24.230;192438
7310;24.233;201461
7311;24.237;182378
7312;24.240;201356
7313;24.243;197601
7314;24.246;188897
7315;24.250;203411
7316;24.253;212351
7317;24.256;204568
7318;24.260;215769
7319;24.263;197465
7320;24.266;220844
7321;24.270;232842
7322;24.273;238654
7323;24.276;232769
7324;24.280;237494
7325;24.283;240968
7326;24.286;263725
7327;24.289;264595
7328;24.293;283390
7329;24.296;287554
7330;24.299;316425
7331;24.303;301559
7332;24.306;309450
7333;24.309;337266
7334;24.313;351132
7335;24.316;355767
7336;24.319;369167
7337;24.323;367095
7338;24.326;397623
7339;24.329;405122
7340;24.332;394716
7341;24.336;429029
7342;24.339;418871
7343;24.342;452634
7344;24.346;464588
7345;24.349;474445
7346;24.352;492370
7347;24.356;497629
7348;24.359;515610
7349;24.362;502057
7350;24.365;510560
7351;24.369;512245
7352;24.372;526785
7353;24.375;501978
7354;24.379;536575
7355;24.382;535541
7356;24.385;507385
7357;24.389;527819
7358;24.392;505385
7359;24.395;533903
7360;24.399;519068
7361;24.402;500649
7362;24.405;507520
7363;24.408;489074
7364;24.412;492655
7365;24.415;500495
7366;24.418;484120
7367;24.422;451628
7368;24.425;451887
7369;24.428;442077
7370;24.432;433025
7371;24.436;414304
7372;24.439;396754
7373;24.442;414109
7374;24.445;391323
7375;24.449;386572
7376;24.452;354125
7377;24.455;363704
7378;24.459;355264
7379;24.462;326417
7380;24.465;310497
7381;24.469;314297
7382;24.472;285268
7383;24.475;284265
7384;24.479;263261
7385;24.482;251303
7386;24.485;238469
7387;24.488;233976
7388;24.492;223190
7389;24.495;208208
7390;24.498;213063
7391;24.502;206405
7392;24.505;205297
7393;24.508;186327
7394;24.512;180356
7395;24.515;174973
7396;24.518;178825
7397;24.521;187980
7398;24.525;169656
7399;24.528;165393
7400;24.531;163879
7401;24.535;168674
7402;24.538;164796
7403;24.541;152624
7404;24.545;172421
7405;24.548;172655
7406;24.551;143736
7407;24.555;170496
7408;24.558;161963
7409;24.561;172003
7410;24.564;160438
7411;24.568;175805
7412;24.571;182374
7413;24.574;181664
7414;24.578;181276
7415;24.581;173872
7416;24.584;181656
7417;24.588;196769
7418;24.591;193129
7419;24.594;200809
7420;24.598;210126
7421;24.601;195467
7422;24.604;212109
7423;24.607;221881
7424;24.611;202413
7425;24.614;218905
7426;24.617;221247
7427;24.621;229187
7428;24.624;231267
7429;24.627;228905
7430;24.631;228579
7431;24.634;247751
7432;24.637;243208
7433;24.640;235158
7434;24.644;240947
7435;24.647;251382
7436;24.650;253348
7437;24.654;252839
7438;24.657;271770
7439;24.660;250059
7440;24.664;236638
7441;24.667;230218
7442;24.670;250918
7443;24.674;255672
7444;24.677;256815
7445;24.680;249084
7446;24.684;242049
7447;24.687;257776
7448;24.690;234626
7449;24.694;237715
7450;24.697;221157
7451;24.700;228585
7452;24.704;229778
7453;24.707;227674
7454;24.710;225657
7455;24.714;241949
7456;24.717;220996
7457;24.720;213384
7458;24.723;199358
7459;24.727;203682
7460;24.730;213580
7461;24.733;210190
7462;24.737;214626
7463;24.740;205062
7464;24.743;184174
7465;24.747;191322
7466;24.750;197164
7467;24.753;191196
7468;24.756;194887
7469;24.760;198455
7470;24.763;212079
7471;24.766;198095
7472;24.770;206511
7473;24.773;195216
7474;24.776;222958
7475;24.780;203790
7476;24.783;213006
7477;24.786;226612
7478;24.790;227747
7479;24.793;221438
7480;24.796;237253
7481;24.799;270063
7482;24.803;250567
7483;24.806;277203
7484;24.809;300418
7485;24.813;310656
7486;24.816;320322
7487;24.819;339895
7488;24.823;366116
7489;24.826;374179
7490;24.829;411922
7491;24.833;453273
7492;24.836;502281
7493;24.839;532141
7494;24.842;552776
7495;24.846;599322
7496;24.849;619867
7497;24.852;657883
7498;24.856;722667
7499;24.859;750522
7500;24.862;820038
7501;24.866;852455
7502;24.869;903995
7503;24.872;992554
7504;24.875;1024634
7505;24.879;1059002
7506;24.882;1134261
7507;24.885;1200884
7508;24.889;1230920
7509;24.892;1305233
7510;24.895;1342425
7511;24.899;1454244
7512;24.902;1472640
7513;24.905;1585032
7514;24.909;1582760
7515;24.912;1641056
7516;24.915;1729228
7517;24.918;1738779
7518;24.922;1856276
7519;24.925;1882852
7520;24.928;1983865
7521;24.932;1975847
7522;24.935;1994042
7523;24.939;2093763
7524;24.942;2083599
7525;24.945;2168798
7526;24.949;2178891
7527;24.952;2209806
7528;24.955;2304033
7529;24.958;2227165
7530;24.962;2360721
7531;24.965;2300238
7532;24.968;2326578
7533;24.972;2378854
7534;24.975;2376580
7535;24.978;2355643
7536;24.982;2457615
7537;24.985;2364336
7538;24.988;2350548
7539;24.991;2386450
7540;24.995;2311326
7541;24.998;2382840
7542;25.001;2296517
7543;25.005;2328416
7544;25.008;2296011
7545;25.011;2279711
7546;25.015;2172501
7547;25.018;2204830
7548;25.021;2182087
7549;25.025;2119038
7550;25.028;2061850
7551;25.031;2046485
7552;25.034;2013625
7553;25.038;1960746
7554;25.041;1929369
7555;25.044;1814027
7556;25.048;1761329
7557;25.051;1764766
7558;25.054;1702053
7559;25.058;1642223
7560;25.061;1595142
7561;25.064;1497787
7562;25.068;1444863
7563;25.071;1426752
7564;25.074;1352060
7565;25.077;1312852
7566;25.081;1239739
7567;25.084;1166093
7568;25.087;1146672
7569;25.091;1093671
7570;25.094;1083378
7571;25.097;1034991
7572;25.101;974705
7573;25.104;954427
7574;25.107;876780
7575;25.110;822863
7576;25.114;814237
7577;25.117;792182
7578;25.120;754886
7579;25.124;692846
7580;25.127;658109
7581;25.130;610462
7582;25.134;615823
7583;25.137;560879
7584;25.140;543612
7585;25.144;529406
7586;25.147;496904
7587;25.150;497613
7588;25.153;451420
7589;25.157;449993
7590;25.160;435785
7591;25.163;427927
7592;25.167;382898
7593;25.170;364768
7594;25.173;371627
7595;25.177;317266
7596;25.180;354016
7597;25.184;320983
7598;25.187;314747
7599;25.190;316720
7600;25.193;307475
7601;25.197;274525
7602;25.200;275240
7603;25.203;275917
7604;25.207;267635
7605;25.210;280146
7606;25.213;248694
7607;25.217;252948
7608;25.220;236588
7609;25.223;224364
7610;25.227;235180
7611;25.230;237693
7612;25.233;234627
7613;25.236;222390
7614;25.240;223209
7615;25.243;217418
7616;25.246;196645
7617;25.250;210833
7618;25.253;210050
7619;25.256;211617
7620;25.260;207908
7621;25.263;189189
7622;25.266;203495
7623;25.270;193551
7624;25.273;205534
7625;25.276;201628
7626;25.279;182673
7627;25.283;193826
7628;25.286;181953
7629;25.289;181470
7630;25.293;181378
7631;25.296;176800
7632;25.299;178664
7633;25.303;169598
7634;25.306;168136
7635;25.309;179992
7636;25.313;179506
7637;25.316;182599
7638;25.319;165795
7639;25.322;162291
7640;25.326;185661
7641;25.329;165511
7642;25.332;172329
7643;25.336;163014
7644;25.339;176245
7645;25.342;169550
7646;25.346;166145
7647;25.349;168236
7648;25.352;167038
7649;25.355;164872
7650;25.359;157321
7651;25.362;170577
7652;25.365;157651
7653;25.369;166057
7654;25.372;169565
7655;25.375;164339
7656;25.379;159870
7657;25.382;161461
7658;25.385;165303
7659;25.389;168839
7660;25.392;162925
7661;25.395;150609
7662;25.398;152625
7663;25.402;177829
7664;25.405;161652
7665;25.408;173356
7666;25.412;175813
7667;25.415;150520
7668;25.418;156371
7669;25.422;168422
7670;25.425;151310
7671;25.428;160181
7672;25.432;165287
7673;25.435;170023
7674;25.438;169635
7675;25.442;159388
7676;25.445;163382
7677;25.448;158027
7678;25.452;160876
7679;25.455;148904
7680;25.458;161019
7681;25.462;160372
7682;25.465;155406
7683;25.468;154209
7684;25.471;149295
7685;25.475;152300
7686;25.478;158339
7687;25.481;145866
7688;25.485;149722
7689;25.488;167632
7690;25.491;152410
7691;25.495;148581
7692;25.498;156339
7693;25.501;157951
7694;25.505;160203
7695;25.508;154868
7696;25.511;157901
7697;25.514;135530
7698;25.518;150676
7699;25.521;136711
7700;25.524;157570
7701;25.528;140934
7702;25.531;151337
7703;25.534;153276
7704;25.538;150201
7705;25.541;148241
7706;25.544;160168
7707;25.548;161409
7708;25.551;155767
7709;25.554;154813
7710;25.557;165362
7711;25.561;163740
7712;25.564;160980
7713;25.567;160372
7714;25.571;160744
7715;25.574;167991
7716;25.577;165272
7717;25.581;167943
7718;25.584;184152
7719;25.587;195267
7720;25.590;184042
7721;25.594;183529
7722;25.597;181832
7723;25.600;191683
7724;25.604;199913
7725;25.607;189409
7726;25.610;206234
7727;25.614;212119
7728;25.617;207229
7729;25.620;230977
7730;25.624;229514
7731;25.627;245853
7732;25.630;239490
7733;25.633;222794
7734;25.637;250085
7735;25.640;269871
7736;25.643;269277
7737;25.647;250974
7738;25.650;270096
7739;25.653;263258
7740;25.657;272592
7741;25.660;267741
7742;25.663;288384
7743;25.666;295120
7744;25.670;287494
7745;25.673;285457
7746;25.676;297581
7747;25.680;278416
7748;25.683;296065
7749;25.687;283853
7750;25.690;296715
7751;25.693;292120
7752;25.697;318638
7753;25.700;286294
7754;25.703;304212
7755;25.706;273765
7756;25.710;306538
7757;25.713;280369
7758;25.716;290802
7759;25.720;287072
7760;25.723;274046
7761;25.726;269383
7762;25.730;260148
7763;25.733;246183
7764;25.736;252640
7765;25.740;254399
7766;25.743;242195
7767;25.746;241307
7768;25.749;240033
7769;25.753;229062
7770;25.756;219443
7771;25.759;205585
7772;25.763;222055
7773;25.766;219102
7774;25.769;201440
7775;25.773;206497
7776;25.776;206486
7777;25.779;190270
7778;25.783;193078
7779;25.786;204262
7780;25.789;180809
7781;25.792;179343
7782;25.796;174858
7783;25.799;180843
7784;25.802;177364
7785;25.806;162688
7786;25.809;159517
7787;25.812;156164
7788;25.816;159253
7789;25.819;163581
7790;25.822;158951
7791;25.825;156772
7792;25.829;149259
7793;25.832;155952
7794;25.835;142782
7795;25.839;147174
7796;25.842;148925
7797;25.845;164545
7798;25.849;149574
7799;25.852;163373
7800;25.855;161815
7801;25.859;153061
7802;25.862;162611
7803;25.865;169526
7804;25.868;164253
7805;25.872;169521
7806;25.875;183272
7807;25.878;185553
7808;25.882;183801
7809;25.885;194849
7810;25.888;195420
7811;25.892;204486
7812;25.895;213051
7813;25.898;217506
7814;25.902;217623
7815;25.905;226051
7816;25.908;233406
7817;25.911;233435
7818;25.915;234660
7819;25.918;263769
7820;25.921;253108
7821;25.925;278569
7822;25.928;263914
7823;25.932;288920
7824;25.935;278580
7825;25.939;306901
7826;25.942;312045
7827;25.945;329877
7828;25.948;306155
7829;25.952;343395
7830;25.955;329782
7831;25.958;337099
7832;25.962;345423
7833;25.965;360894
7834;25.968;354943
7835;25.972;362493
7836;25.975;361913
7837;25.978;354763
7838;25.981;368900
7839;25.985;365944
7840;25.988;371794
7841;25.991;352631
7842;25.995;386241
7843;25.998;359894
7844;26.001;377804
7845;26.005;371029
7846;26.008;368427
7847;26.011;373953
7848;26.015;352531
7849;26.018;346216
7850;26.021;348851
7851;26.024;353276
7852;26.028;355127
7853;26.031;343079
7854;26.034;332078
7855;26.038;329045
7856;26.041;350117
7857;26.044;333217
7858;26.048;304887
7859;26.051;307346
7860;26.054;293552
7861;26.058;285981
7862;26.061;273323
7863;26.064;285251
7864;26.067;270364
7865;26.071;271586
7866;26.074;277087
7867;26.077;258554
7868;26.081;241356
7869;26.084;242334
7870;26.087;242295
7871;26.091;248824
7872;26.094;241739
7873;26.097;260565
7874;26.100;255094
7875;26.104;231006
7876;26.107;252545
7877;26.110;253773
7878;26.114;256272
7879;26.117;245408
7880;26.120;255784
7881;26.124;258947
7882;26.127;262279
7883;26.130;267296
7884;26.134;283178
7885;26.137;304128
7886;26.140;294885
7887;26.143;325519
7888;26.147;342535
7889;26.150;340046
7890;26.153;364796
7891;26.157;376185
7892;26.160;401186
7893;26.163;409232
7894;26.167;439105
7895;26.170;436158
7896;26.173;448585
7897;26.177;476095
7898;26.180;496800
7899;26.183;525757
7900;26.187;546996
7901;26.190;542133
7902;26.193;539745
7903;26.197;607194
7904;26.200;602360
7905;26.203;655863
7906;26.207;644307
7907;26.210;681607
7908;26.213;687579
7909;26.216;712935
7910;26.220;705794
7911;26.223;759537
7912;26.226;699712
7913;26.230;748683
7914;26.233;763156
7915;26.236;743560
7916;26.240;779841
7917;26.243;780487
7918;26.246;781646
7919;26.250;786251
7920;26.253;808358
7921;26.256;772313
7922;26.259;772984
7923;26.263;743099
7924;26.266;779208
7925;26.269;777815
7926;26.273;722114
7927;26.276;728746
7928;26.279;753897
7929;26.283;713428
7930;26.286;721885
7931;26.289;698337
7932;26.293;690559
7933;26.296;646801
7934;26.299;663344
7935;26.302;650413
7936;26.306;623364
7937;26.309;585894
7938;26.312;565132
7939;26.316;564750
7940;26.319;529174
7941;26.322;533333
7942;26.326;501400
7943;26.329;472689
7944;26.332;488191
7945;26.335;433971
7946;26.339;421563
7947;26.342;420089
7948;26.345;400023
7949;26.349;397884
7950;26.352;375783
7951;26.355;349603
7952;26.359;332515
7953;26.362;334915
7954;26.365;305149
7955;26.369;288890
7956;26.372;303305
7957;26.375;279192
7958;26.378;253212
7959;26.382;267510
7960;26.385;242878
7961;26.388;248350
7962;26.392;227797
7963;26.395;219669
7964;26.398;225657
7965;26.402;200862
7966;26.405;220103
7967;26.408;215532
7968;26.412;196111
7969;26.415;182992
7970;26.418;190687
7971;26.421;193897
7972;26.425;177136
7973;26.428;163872
7974;26.432;183430
7975;26.435;171676
7976;26.438;166483
7977;26.442;157839
7978;26.445;159328
7979;26.448;150916
7980;26.452;155842
7981;26.455;161264
7982;26.458;154525
7983;26.461;149383
7984;26.465;158085
7985;26.468;141239
7986;26.471;139716
7987;26.475;152738
7988;26.478;138287
7989;26.481;141475
7990;26.485;144053
7991;26.488;146798
7992;26.491;144111
7993;26.494;144198
7994;26.498;136872
7995;26.501;144466
7996;26.504;140246
7997;26.508;129746
7998;26.511;142406
7999;26.514;139130
8000;26.518;134592
8001;26.521;141674
8002;26.524;147414
8003;26.528;134524
8004;26.531;134468
8005;26.534;124468
8006;26.537;126889
8007;26.541;127058
8008;26.544;120009
8009;26.547;130975
8010;26.551;118935
8011;26.554;128317
8012;26.557;128798
8013;26.561;131598
8014;26.564;115459
8015;26.567;128634
8016;26.570;123254
8017;26.574;131247
8018;26.577;135470
8019;26.580;118966
8020;26.584;124872
8021;26.587;123755
8022;26.590;117134
8023;26.594;128950
8024;26.597;125851
8025;26.600;122625
8026;26.604;120265
8027;26.607;132481
8028;26.610;131877
8029;26.613;125877
8030;26.617;127342
8031;26.620;123071
8032;26.623;130691
8033;26.627;130588
8034;26.630;124463
8035;26.633;126635
8036;26.637;127159
8037;26.640;133742
8038;26.643;119377
8039;26.647;134602
8040;26.650;121036
8041;26.653;125195
8042;26.656;127211
8043;26.660;136867
8044;26.663;113745
8045;26.666;134543
8046;26.670;124927
8047;26.673;137888
8048;26.676;128624
8049;26.680;137113
8050;26.683;135643
8051;26.687;132517
8052;26.690;127073
8053;26.693;140571
8054;26.696;127572
8055;26.700;125089
8056;26.703;135585
8057;26.706;140535
8058;26.710;133139
8059;26.713;139472
8060;26.716;141736
8061;26.720;143129
8062;26.723;135900
8063;26.726;144096
8064;26.729;135360
8065;26.733;142833
8066;26.736;144914
8067;26.739;140262
8068;26.743;142703
8069;26.746;141969
8070;26.749;146504
8071;26.753;144307
8072;26.756;145546
8073;26.759;144684
8074;26.763;145711
8075;26.766;159231
8076;26.769;146571
8077;26.772;159285
8078;26.776;157258
8079;26.779;155406
8080;26.782;159080
8081;26.786;147408
8082;26.789;151780
8083;26.792;148689
8084;26.796;157161
8085;26.799;148266
8086;26.802;149781
8087;26.805;144714
8088;26.809;156339
8089;26.812;153287
8090;26.815;154550
8091;26.819;155842
8092;26.822;148007
8093;26.825;151574
8094;26.829;138283
8095;26.832;154851
8096;26.835;144810
8097;26.839;145184
8098;26.842;138178
8099;26.845;130241
8100;26.848;143355
8101;26.852;137496
8102;26.855;143126
8103;26.858;141581
8104;26.862;146675
8105;26.865;137444
8106;26.868;145956
8107;26.872;142751
8108;26.875;132291
8109;26.878;129244
8110;26.882;135875
8111;26.885;118395
8112;26.888;134112
8113;26.891;129197
8114;26.895;140461
8115;26.898;137640
8116;26.901;124993
8117;26.905;136828
8118;26.908;120966
8119;26.911;124132
8120;26.915;125232
8121;26.918;128733
8122;26.921;125482
8123;26.924;125561
8124;26.928;133206
8125;26.931;125155
8126;26.935;121333
8127;26.938;124604
8128;26.941;134922
8129;26.945;133035
8130;26.948;114448
8131;26.951;125531
8132;26.955;115650
8133;26.958;135245
8134;26.961;126472
8135;26.964;127112
8136;26.968;121012
8137;26.971;122676
8138;26.974;129646
8139;26.978;124010
8140;26.981;134673
8141;26.984;114689
8142;26.988;122500
8143;26.991;126232
8144;26.994;119205
8145;26.998;125642
8146;27.001;120936
8147;27.004;126898
8148;27.007;126344
8149;27.011;116980
8150;27.014;109558
8151;27.017;121337
8152;27.021;122891
8153;27.024;133522
8154;27.027;127485
8155;27.031;121245
8156;27.034;123788
8157;27.037;135407
8158;27.041;122129
8159;27.044;124914
8160;27.047;128244
8161;27.050;124370
8162;27.054;123563
8163;27.057;127371
8164;27.060;127991
8165;27.064;117479
8166;27.067;130247
8167;27.070;119991
8168;27.074;111909
8169;27.077;125403
8170;27.080;119463
8171;27.083;119116
8172;27.087;129439
8173;27.090;123651
8174;27.093;122614
8175;27.097;117867
8176;27.100;118950
8177;27.103;126143
8178;27.107;135997
8179;27.110;135524
8180;27.113;117223
8181;27.117;131470
8182;27.120;123980
8183;27.123;136555
8184;27.126;126258
8185;27.130;130325
8186;27.133;128890
8187;27.136;138309
8188;27.140;135270
8189;27.143;125350
8190;27.146;124826
8191;27.150;127228
8192;27.153;143232
8193;27.156;136805
8194;27.159;135417
8195;27.163;126534
8196;27.166;131181
8197;27.169;126853
8198;27.173;139402
8199;27.176;132759
8200;27.179;141052
8201;27.183;142576
8202;27.186;137155
8203;27.190;142927
8204;27.193;129150
8205;27.196;149602
8206;27.199;144805
8207;27.203;137439
8208;27.206;144035
8209;27.209;140775
8210;27.213;148441
8211;27.216;145248
8212;27.219;138861
8213;27.223;135012
8214;27.226;138221
8215;27.229;137925
8216;27.233;146758
8217;27.236;151853
8218;27.239;149122
8219;27.242;138569
8220;27.246;143260
8221;27.249;123155
8222;27.252;136840
8223;27.256;134847
8224;27.259;130366
8225;27.262;138085
8226;27.266;138498
8227;27.269;129341
8228;27.272;137086
8229;27.276;148109
8230;27.279;131014
8231;27.282;128614
8232;27.285;134060
8233;27.289;130943
8234;27.292;134294
8235;27.295;133784
8236;27.299;126650
8237;27.302;123821
8238;27.305;134201
8239;27.309;124325
8240;27.312;138242
8241;27.315;127490
8242;27.318;125494
8243;27.322;130520
8244;27.325;130913
8245;27.328;121732
8246;27.332;136281
8247;27.335;137992
8248;27.338;120594
8249;27.342;126639
8250;27.345;128793
8251;27.348;132985
8252;27.352;127024
8253;27.355;128956
8254;27.358;125580
8255;27.361;127554
8256;27.365;136098
8257;27.368;116785
8258;27.371;132628
8259;27.375;129192
8260;27.378;131553
8261;27.381;117590
8262;27.385;131326
8263;27.388;127824
8264;27.391;118614
8265;27.394;133465
8266;27.398;124735
8267;27.401;139410
8268;27.404;132238
8269;27.408;146651
8270;27.411;124356
8271;27.414;129407
8272;27.418;137875
8273;27.421;131154
8274;27.424;136015
8275;27.428;134235
8276;27.431;138846
8277;27.434;137042
8278;27.438;149801
8279;27.441;133375
8280;27.444;135128
8281;27.448;125182
8282;27.451;132914
8283;27.454;127287
8284;27.458;123270
8285;27.461;137401
8286;27.464;134941
8287;27.468;129878
8288;27.471;127883
8289;27.474;141176
8290;27.477;133141
8291;27.481;122572
8292;27.484;134521
8293;27.487;125178
8294;27.491;129556
8295;27.494;131832
8296;27.497;120097
8297;27.501;130396
8298;27.504;122184
8299;27.507;124564
8300;27.511;126435
8301;27.514;135238
8302;27.517;129160
8303;27.520;121370
8304;27.524;131128
8305;27.527;124790
8306;27.530;120143
8307;27.534;125478
8308;27.537;126183
8309;27.540;122337
8310;27.544;125546
8311;27.547;120991
8312;27.550;116292
8313;27.553;114177
8314;27.557;125763
8315;27.560;110807
8316;27.563;123963
8317;27.567;122509
8318;27.570;118370
8319;27.573;119146
8320;27.577;120054
8321;27.580;116764
8322;27.583;116201
8323;27.587;111459
8324;27.590;113549
8325;27.593;112072
8326;27.596;111044
8327;27.600;117128
8328;27.603;112513
8329;27.606;115042
8330;27.610;111377
8331;27.613;115625
8332;27.616;99242
8333;27.620;118018
8334;27.623;122050
8335;27.626;120112
8336;27.630;109522
8337;27.633;112442
8338;27.636;102155
8339;27.639;111344
8340;27.643;103979
8341;27.646;107424
8342;27.649;117324
8343;27.653;115080
8344;27.656;115865
8345;27.659;116083
8346;27.663;109399
8347;27.666;121058
8348;27.669;111556
8349;27.672;115163
8350;27.676;124182
8351;27.679;120744
8352;27.683;125803
8353;27.686;116037
8354;27.689;113004
8355;27.693;121109
8356;27.696;110705
8357;27.699;123688
8358;27.703;125336
8359;27.706;122789
8360;27.709;110199
8361;27.712;111835
8362;27.716;109058
8363;27.719;109622
8364;27.722;111500
8365;27.726;115857
8366;27.729;119940
8367;27.732;118406
8368;27.736;111822
8369;27.739;109414
8370;27.742;123487
8371;27.746;121608
8372;27.749;114468
8373;27.752;124084
8374;27.755;112973
8375;27.759;120468
8376;27.762;121425
8377;27.765;117124
8378;27.769;121721
8379;27.772;109802
8380;27.775;131070
8381;27.779;121907
8382;27.782;117407
8383;27.785;122299
8384;27.788;123550
8385;27.792;121040
8386;27.795;123683
8387;27.798;117954
8388;27.802;122288
8389;27.805;112904
8390;27.808;120556
8391;27.812;117579
8392;27.815;125459
8393;27.818;122850
8394;27.822;119384
8395;27.825;121551
8396;27.828;118128
8397;27.831;119055
8398;27.835;136884
8399;27.838;132478
8400;27.841;118364
8401;27.845;142215
8402;27.848;121307
8403;27.851;140030
8404;27.855;121864
8405;27.858;141974
8406;27.861;141172
8407;27.865;138254
8408;27.868;145724
8409;27.871;139745
8410;27.874;134445
8411;27.878;148882
8412;27.881;150140
8413;27.884;152140
8414;27.888;156915
8415;27.891;144563
8416;27.894;158692
8417;27.898;158265
8418;27.901;172577
8419;27.904;166104
8420;27.907;162276
8421;27.911;167520
8422;27.914;178909
8423;27.917;173431
8424;27.921;170458
8425;27.924;180018
8426;27.927;186390
8427;27.931;187125
8428;27.934;189588
8429;27.938;181853
8430;27.941;183436
8431;27.944;178736
8432;27.947;186860
8433;27.951;202610
8434;27.954;188207
8435;27.957;187386
8436;27.961;179156
8437;27.964;183831
8438;27.967;181593
8439;27.971;194465
8440;27.974;193178
8441;27.977;195910
8442;27.981;180036
8443;27.984;187796
8444;27.987;181915
8445;27.990;166121
8446;27.994;159390
8447;27.997;173329
8448;28.000;167207
8449;28.004;167336
8450;28.007;159447
8451;28.010;160855
8452;28.014;148723
8453;28.017;149260
8454;28.020;165206
8455;28.023;147552
8456;28.027;151818
8457;28.030;144209
8458;28.033;151705
8459;28.037;150679
8460;28.040;141005
8461;28.043;138549
8462;28.047;142791
8463;28.050;131185
8464;28.053;134886
8465;28.057;144520
8466;28.060;127743
8467;28.063;138415
8468;28.066;121972
8469;28.070;128180
8470;28.073;129239
8471;28.076;128912
8472;28.080;139942
8473;28.083;124633
8474;28.086;124869
8475;28.090;135121
8476;28.093;123205
8477;28.096;130451
8478;28.100;128957
8479;28.103;123465
8480;28.106;126065
8481;28.109;131424
8482;28.113;121729
8483;28.116;115466
8484;28.119;128079
8485;28.123;124197
8486;28.126;116471
8487;28.129;117307
8488;28.133;123488
8489;28.136;127437
8490;28.139;117142
8491;28.142;125843
8492;28.146;117653
8493;28.149;122938
8494;28.152;120884
8495;28.156;114390
8496;28.159;119151
8497;28.162;127343
8498;28.166;120760
8499;28.169;118248
8500;28.172;116407
8501;28.176;117838
8502;28.179;113067
8503;28.182;126537
8504;28.186;113768
8505;28.189;127760
8506;28.192;127223
8507;28.196;118431
8508;28.199;119219
8509;28.202;130271
8510;28.206;122151
8511;28.209;124205
8512;28.212;122891
8513;28.216;104828
8514;28.219;125933
8515;28.222;116371
8516;28.225;122286
8517;28.229;129408
8518;28.232;117457
8519;28.235;114852
8520;28.239;126167
8521;28.242;120168
8522;28.245;118769
8523;28.249;115982
8524;28.252;120449
8525;28.255;114311
8526;28.258;121538
8527;28.262;123587
8528;28.265;121784
8529;28.268;116718
8530;28.272;110501
8531;28.275;117182
8532;28.278;116511
8533;28.282;113937
8534;28.285;109310
8535;28.288;117575
8536;28.292;115548
8537;28.295;126001
8538;28.298;113017
8539;28.301;123571
8540;28.305;121646
8541;28.308;122049
8542;28.311;115416
8543;28.315;110600
8544;28.318;106875
8545;28.321;111626
8546;28.325;118574
8547;28.328;126189
8548;28.331;124092
8549;28.335;115054
8550;28.338;121203
8551;28.341;118544
8552;28.344;118048
8553;28.348;130944
8554;28.351;123819
8555;28.354;128427
8556;28.358;128279
8557;28.361;117774
8558;28.364;123545
8559;28.368;120963
8560;28.371;129896
8561;28.374;112857
8562;28.377;131140
8563;28.381;126010
8564;28.384;123112
8565;28.387;134532
8566;28.391;124035
8567;28.394;122172
8568;28.397;126332
8569;28.401;115159
8570;28.404;120789
8571;28.407;125669
8572;28.411;132176
8573;28.414;124370
8574;28.417;130424
8575;28.420;112576
8576;28.424;120992
8577;28.427;133006
8578;28.430;127629
8579;28.434;120568
8580;28.437;127839
8581;28.441;123347
8582;28.444;125988
8583;28.447;121927
8584;28.451;127057
8585;28.454;123374
8586;28.457;129071
8587;28.461;127349
8588;28.464;129532
8589;28.467;123701
8590;28.470;128657
8591;28.474;112319
8592;28.477;125586
8593;28.480;136052
8594;28.484;120853
8595;28.487;124409
8596;28.490;126687
8597;28.494;126638
8598;28.497;115194
8599;28.500;126452
8600;28.503;113290
8601;28.507;118843
8602;28.510;125344
8603;28.513;119188
8604;28.517;118719
8605;28.520;119258
8606;28.523;118834
8607;28.527;121470
8608;28.530;115730
8609;28.533;117855
8610;28.537;120656
8611;28.540;110902
8612;28.543;118163
8613;28.546;110940
8614;28.550;124750
8615;28.553;118035
8616;28.556;115829
8617;28.560;124583
8618;28.563;111558
8619;28.566;113192
8620;28.570;123680
8621;28.573;111375
8622;28.576;100294
8623;28.580;107637
8624;28.583;112679
8625;28.586;110185
8626;28.589;106975
8627;28.593;117871
8628;28.596;116713
8629;28.599;114668
8630;28.603;109762
8631;28.606;115917
8632;28.609;106533
8633;28.613;105682
8634;28.616;109643
8635;28.619;115839
8636;28.622;107014
8637;28.626;109603
8638;28.629;110761
8639;28.632;106652
8640;28.636;112777
8641;28.639;108284
8642;28.642;110789
8643;28.646;102054
8644;28.649;105852
8645;28.652;110543
8646;28.656;109408
8647;28.659;108120
8648;28.662;115828
8649;28.665;111844
8650;28.669;113963
8651;28.672;116470
8652;28.675;106474
8653;28.679;107103
8654;28.682;118399
8655;28.686;105493
8656;28.689;113793
8657;28.692;100887
8658;28.696;107462
8659;28.699;109745
8660;28.702;108799
8661;28.705;116547
8662;28.709;101365
8663;28.712;114454
8664;28.715;106599
8665;28.719;102346
8666;28.722;113269
8667;28.725;107620
8668;28.729;108022
8669;28.732;110535
8670;28.735;110177
8671;28.739;105486
8672;28.742;107636
8673;28.745;110163
8674;28.748;110900
8675;28.752;114217
8676;28.755;125713
8677;28.758;113210
8678;28.762;114302
8679;28.765;112256
8680;28.768;116435
8681;28.772;129129
8682;28.775;117778
8683;28.778;128430
8684;28.781;106981
8685;28.785;112185
8686;28.788;119555
8687;28.791;122177
8688;28.795;115161
8689;28.798;112074
8690;28.801;115852
8691;28.805;112780
8692;28.808;116323
8693;28.811;115553
8694;28.815;115572
8695;28.818;124232
8696;28.821;116848
8697;28.824;123194
8698;28.828;115947
8699;28.831;119194
8700;28.834;119878
8701;28.838;120855
8702;28.841;113548
8703;28.844;118243
8704;28.848;127152
8705;28.851;123240
8706;28.854;123633
8707;28.857;116532
8708;28.861;119963
8709;28.864;122619
8710;28.867;129653
8711;28.871;121432
8712;28.874;134432
8713;28.877;130583
8714;28.881;118483
8715;28.884;117472
8716;28.887;129731
8717;28.891;125367
8718;28.894;122363
8719;28.897;119099
8720;28.900;128297
8721;28.904;123807
8722;28.907;118214
8723;28.910;122341
8724;28.914;120466
8725;28.917;120338
8726;28.920;117257
8727;28.924;116763
8728;28.927;116626
8729;28.930;118963
8730;28.934;117787
8731;28.937;118248
8732;28.940;110030
8733;28.944;112111
8734;28.947;119567
8735;28.950;107059
8736;28.954;111179
8737;28.957;108744
8738;28.960;107563
8739;28.964;109133
8740;28.967;107055
8741;28.970;114163
8742;28.974;114348
8743;28.977;109195
8744;28.980;103739
8745;28.983;106479
8746;28.987;126459
8747;28.990;107086
8748;28.993;102697
8749;28.997;111961
8750;29.000;111771
8751;29.003;106672
8752;29.007;116694
8753;29.010;111676
8754;29.013;99793
8755;29.016;102562
8756;29.020;101395
8757;29.023;109971
8758;29.026;105047
8759;29.030;106635
8760;29.033;113553
8761;29.036;109532
8762;29.040;112250
8763;29.043;106054
8764;29.046;105043
8765;29.050;104740
8766;29.053;117439
8767;29.056;114855
8768;29.059;120521
8769;29.063;113162
8770;29.066;123434
8771;29.069;110827
8772;29.073;117895
8773;29.076;115908
8774;29.079;107648
8775;29.083;115599
8776;29.086;122008
8777;29.089;130024
8778;29.092;124281
8779;29.096;123102
8780;29.099;125079
8781;29.102;121072
8782;29.106;125823
8783;29.109;126430
8784;29.112;137922
8785;29.116;123831
8786;29.119;127157
8787;29.122;119677
8788;29.126;124950
8789;29.129;138030
8790;29.132;125993
8791;29.135;130106
8792;29.139;139841
8793;29.142;129564
8794;29.145;138071
8795;29.149;141472
8796;29.152;141870
8797;29.155;131131
8798;29.159;138715
8799;29.162;137371
8800;29.165;126944
8801;29.169;139785
8802;29.172;139306
8803;29.175;143508
8804;29.178;140660
8805;29.182;132681
8806;29.185;132181
8807;29.189;136464
8808;29.192;134581
8809;29.195;136850
8810;29.199;139526
8811;29.202;131946
8812;29.205;128524
8813;29.209;119231
8814;29.212;135392
8815;29.215;131610
8816;29.218;124363
8817;29.222;129421
8818;29.225;128076
8819;29.228;133857
8820;29.232;137706
8821;29.235;131367
8822;29.238;136711
8823;29.242;134779
8824;29.245;131761
8825;29.248;131812
8826;29.251;140063
8827;29.255;136663
8828;29.258;132758
8829;29.261;155812
8830;29.265;140240
8831;29.268;143308
8832;29.271;141738
8833;29.275;147093
8834;29.278;146792
8835;29.281;142015
8836;29.285;140572
8837;29.288;144471
8838;29.291;161013
8839;29.294;156373
8840;29.298;155558
8841;29.301;160134
8842;29.304;152244
8843;29.308;166924
8844;29.311;159687
8845;29.314;158869
8846;29.318;169583
8847;29.321;163659
8848;29.324;158941
8849;29.328;169675
8850;29.331;178182
8851;29.334;166868
8852;29.337;165724
8853;29.341;161366
8854;29.344;158663
8855;29.347;164125
8856;29.351;167215
8857;29.354;148197
8858;29.357;157560
8859;29.361;160963
8860;29.364;165690
8861;29.367;162061
8862;29.370;146226
8863;29.374;148572
8864;29.377;151755
8865;29.380;147953
8866;29.384;153895
8867;29.387;140657
8868;29.390;142840
8869;29.394;135274
8870;29.397;144583
8871;29.400;138487
8872;29.404;139028
8873;29.407;132920
8874;29.410;132340
8875;29.413;127762
8876;29.417;126067
8877;29.420;136519
8878;29.423;123138
8879;29.427;128161
8880;29.430;128008
8881;29.434;134627
8882;29.437;126807
8883;29.440;122046
8884;29.444;125117
8885;29.447;114238
8886;29.450;128007
8887;29.453;120553
8888;29.457;119728
8889;29.460;118283
8890;29.463;109580
8891;29.467;108685
8892;29.470;117257
8893;29.473;115707
8894;29.477;114204
8895;29.480;111657
8896;29.483;120886
8897;29.486;110764
8898;29.490;109127
8899;29.493;109053
8900;29.496;110732
8901;29.500;101726
8902;29.503;104038
8903;29.506;110791
8904;29.510;105584
8905;29.513;115649
8906;29.516;107650
8907;29.520;106244
8908;29.523;100090
8909;29.526;108580
8910;29.529;100033
8911;29.533;96935
8912;29.536;111450
8913;29.539;109273
8914;29.543;102470
8915;29.546;109445
8916;29.549;114043
8917;29.553;101912
8918;29.556;107123
8919;29.559;114608
8920;29.563;108228
8921;29.566;118565
8922;29.569;103423
8923;29.572;106602
8924;29.576;104608
8925;29.579;108408
8926;29.582;110501
8927;29.586;103341
8928;29.589;115818
8929;29.592;110994
8930;29.596;112221
8931;29.599;108529
8932;29.602;110584
8933;29.605;106928
8934;29.609;100053
8935;29.612;107452
8936;29.615;104488
8937;29.619;102696
8938;29.622;111972
8939;29.625;111685
8940;29.629;113026
8941;29.632;117561
8942;29.635;105814
8943;29.639;112288
8944;29.642;99532
8945;29.645;102106
8946;29.648;103201
8947;29.652;112701
8948;29.655;112534
8949;29.658;106207
8950;29.662;108125
8951;29.665;113404
8952;29.668;109300
8953;29.672;109365
8954;29.675;103525
8955;29.678;111651
8956;29.681;113161
8957;29.685;108412
8958;29.688;102853
8959;29.692;112217
8960;29.695;102443
8961;29.698;104366
8962;29.702;119128
8963;29.705;118450
8964;29.708;113069
8965;29.712;105185
8966;29.715;106447
8967;29.718;109512
8968;29.721;110795
8969;29.725;110422
8970;29.728;109280
8971;29.731;119399
8972;29.735;115567
8973;29.738;113706
8974;29.741;115047
8975;29.745;118173
8976;29.748;110392
8977;29.751;112722
8978;29.755;108328
8979;29.758;121430
8980;29.761;111245
8981;29.764;115188
8982;29.768;113427
8983;29.771;117434
8984;29.774;115592
8985;29.778;110326
8986;29.781;123602
8987;29.784;112121
8988;29.788;119182
8989;29.791;116307
8990;29.794;123206
8991;29.798;117096
8992;29.801;111090
8993;29.804;121458
8994;29.807;109486
8995;29.811;109890
8996;29.814;115840
8997;29.817;115874
8998;29.821;104235
8999;29.824;110471
9000;29.827;114435
9001;29.831;118399
9002;29.834;103528
9003;29.837;111623
9004;29.840;105758
9005;29.844;114072
9006;29.847;112245
9007;29.850;104488
9008;29.854;107265
9009;29.857;107908
9010;29.860;105803
9011;29.864;105531
9012;29.867;110032
9013;29.870;111001
9014;29.874;108460
9015;29.877;104815
9016;29.880;103058
9017;29.883;106242
9018;29.887;102475
9019;29.890;100582
9020;29.893;101605
9021;29.897;113801
9022;29.900;107270
9023;29.903;111280
9024;29.907;99362
9025;29.910;113917
9026;29.913;106035
9027;29.916;108240
9028;29.920;114410
9029;29.923;112791
9030;29.926;96841
9031;29.930;110808
9032;29.933;111658
9033;29.937;106799
9034;29.940;102889
9035;29.943;100539
9036;29.947;107596
9037;29.950;107259
9038;29.953;104975
9039;29.956;110303
9040;29.960;117294
9041;29.963;104344
9042;29.966;112184
9043;29.970;106176
9044;29.973;111133
9045;29.976;118716
9046;29.980;115845
9047;29.983;112140
9048;29.986;113544
9049;29.990;113904
9050;29.993;106968
9051;29.996;98441
9052;29.999;123608
9053;30.003;104468
9054;30.006;111910
9055;30.009;103915
9056;30.013;116637
9057;30.016;107883
9058;30.019;116231
9059;30.023;120713
9060;30.026;113373
9061;30.029;111119
9062;30.033;109858
9063;30.036;110481
9064;30.039;115539
9065;30.042;122154
9066;30.046;115448
9067;30.049;105595
9068;30.052;109213
9069;30.056;109624
9070;30.059;106649
9071;30.062;113829
9072;30.066;114262
9073;30.069;111013
9074;30.072;108134
9075;30.075;118806
9076;30.079;100578
9077;30.082;102296
9078;30.085;111694
9079;30.089;102222
9080;30.092;103011
9081;30.095;109211
9082;30.099;98607
9083;30.102;112106
9084;30.105;108669
9085;30.109;99619
9086;30.112;99433
9087;30.115;104556
9088;30.118;104668
9089;30.122;99786
9090;30.125;112936
9091;30.128;107341
9092;30.132;107879
9093;30.135;106778
9094;30.138;97269
9095;30.142;104367
9096;30.145;113428
9097;30.148;102119
9098;30.152;109549
9099;30.155;102247
9100;30.158;99895
9101;30.161;103371
9102;30.165;104113
9103;30.168;99249
9104;30.171;105223
9105;30.175;101223
9106;30.178;105901
9107;30.182;115664
9108;30.185;107114
9109;30.188;104469
9110;30.192;103179
9111;30.195;101002
9112;30.198;109128
9113;30.201;103854
9114;30.205;111095
9115;30.208;106436
9116;30.211;101854
9117;30.215;106975
9118;30.218;100787
9119;30.221;105105
9120;30.225;107372
9121;30.228;117598
9122;30.231;108128
9123;30.234;102846
9124;30.238;106707
9125;30.241;115637
9126;30.244;96616
9127;30.248;102706
9128;30.251;103893
9129;30.254;120694
9130;30.258;105175
9131;30.261;110083
9132;30.264;111772
9133;30.268;112380
9134;30.271;104755
9135;30.274;98658
9136;30.277;97362
9137;30.281;111260
9138;30.284;107637
9139;30.287;109495
9140;30.291;116590
9141;30.294;111397
9142;30.297;103609
9143;30.301;114041
9144;30.304;106517
9145;30.307;107116
9146;30.310;109525
9147;30.314;102067
9148;30.317;109792
9149;30.320;103365
9150;30.324;106784
9151;30.327;101050
9152;30.330;106541
9153;30.334;98584
9154;30.337;97327
9155;30.340;111191
9156;30.344;100284
9157;30.347;100082
9158;30.350;107320
9159;30.353;96082
9160;30.357;106967
9161;30.360;101121
9162;30.363;106300
9163;30.367;112565
9164;30.370;109778
9165;30.373;105220
9166;30.377;100578
9167;30.380;101673
9168;30.383;103917
9169;30.387;94223
9170;30.390;107373
9171;30.393;94406
9172;30.396;108034
9173;30.400;105470
9174;30.403;101563
9175;30.406;102132
9176;30.410;108839
9177;30.413;103368
9178;30.416;98714
9179;30.420;106215
9180;30.423;101421
9181;30.426;103105
9182;30.429;96252
9183;30.433;100492
9184;30.436;103249
9185;30.440;99987
9186;30.443;105043
9187;30.446;96480
9188;30.450;94694
9189;30.453;88570
9190;30.456;103337
9191;30.460;104009
9192;30.463;103054
9193;30.466;102958
9194;30.469;101331
9195;30.473;109046
9196;30.476;99174
9197;30.479;91391
9198;30.483;95790
9199;30.486;100104
9200;30.489;101320
9201;30.493;94983
9202;30.496;99773
9203;30.499;100459
9204;30.503;95666
9205;30.506;107741
9206;30.509;96757
9207;30.512;104412
9208;30.516;106034
9209;30.519;107073
9210;30.522;104966
9211;30.526;98981
9212;30.529;108599
9213;30.532;110676
9214;30.536;96995
9215;30.539;108120
9216;30.542;102694
9217;30.545;114389
9218;30.549;102865
9219;30.552;110091
9220;30.555;106010
9221;30.559;106905
9222;30.562;104977
9223;30.565;103540
9224;30.569;119474
9225;30.572;111751
9226;30.575;111468
9227;30.579;100675
9228;30.582;116003
9229;30.585;129951
9230;30.588;128668
9231;30.592;113460
9232;30.595;111647
9233;30.598;121241
9234;30.602;122832
9235;30.605;123976
9236;30.608;123084
9237;30.612;134775
9238;30.615;129712
9239;30.618;127914
9240;30.622;130078
9241;30.625;130587
9242;30.628;128207
9243;30.631;131687
9244;30.635;125124
9245;30.638;131699
9246;30.641;136202
9247;30.645;132314
9248;30.648;128688
9249;30.651;129765
9250;30.655;126532
9251;30.658;128805
9252;30.661;132259
9253;30.664;132795
9254;30.668;137940
9255;30.671;130727
9256;30.674;127455
9257;30.678;120346
9258;30.681;124344
9259;30.685;123820
9260;30.688;129111
9261;30.691;127563
9262;30.695;113514
9263;30.698;127980
9264;30.701;121150
9265;30.704;113200
9266;30.708;122836
9267;30.711;128916
9268;30.714;116456
9269;30.718;127367
9270;30.721;126482
9271;30.724;116222
9272;30.728;118061
9273;30.731;106679
9274;30.734;116408
9275;30.738;121840
9276;30.741;110560
9277;30.744;113096
9278;30.747;107108
9279;30.751;113585
9280;30.754;110539
9281;30.757;116127
9282;30.761;122330
9283;30.764;112016
9284;30.767;115607
9285;30.771;109157
9286;30.774;114923
9287;30.777;111883
9288;30.781;106560
9289;30.784;110262
9290;30.787;117832
9291;30.790;107704
9292;30.794;105909
9293;30.797;104599
9294;30.800;113567
9295;30.804;99170
9296;30.807;107540
9297;30.810;101707
9298;30.814;107807
9299;30.817;102578
9300;30.820;99406
9301;30.823;104431
9302;30.827;98993
9303;30.830;93146
9304;30.833;109274
9305;30.837;102631
9306;30.840;108021
9307;30.843;105057
9308;30.847;105536
9309;30.850;106886
9310;30.853;107009
9311;30.857;98437
9312;30.860;100517
9313;30.863;112173
9314;30.866;104091
9315;30.870;99145
9316;30.873;114237
9317;30.876;97234
9318;30.880;100117
9319;30.883;100992
9320;30.886;102441
9321;30.890;100105
9322;30.893;98573
9323;30.896;104108
9324;30.899;98861
9325;30.903;103924
9326;30.906;105189
9327;30.909;104262
9328;30.913;97767
9329;30.916;102041
9330;30.919;102136
9331;30.923;111405
9332;30.926;102023
9333;30.929;97312
9334;30.933;97507
9335;30.937;107761
9336;30.940;104462
9337;30.943;114182
9338;30.946;106464
9339;30.950;104479
9340;30.953;101241
9341;30.956;96245
9342;30.960;98189
9343;30.963;103655
9344;30.966;100508
9345;30.970;102532
9346;30.973;103841
9347;30.976;104106
9348;30.979;96360
9349;30.983;105489
9350;30.986;97492
9351;30.989;107487
9352;30.993;108214
9353;30.996;103737
9354;30.999;96657
9355;31.003;109140
9356;31.006;106488
9357;31.009;98599
9358;31.013;100192
9359;31.016;106297
9360;31.019;94751
9361;31.022;99211
9362;31.026;105004
9363;31.029;109506
9364;31.032;98679
9365;31.036;106799
9366;31.039;96959
9367;31.042;100630
9368;31.046;94019
9369;31.049;104487
9370;31.052;101279
9371;31.055;106235
9372;31.059;101352
9373;31.062;104243
9374;31.065;98193
9375;31.069;102084
9376;31.072;99711
9377;31.075;103227
9378;31.079;96024
9379;31.082;106842
9380;31.085;102394
9381;31.089;98048
9382;31.092;94382
9383;31.095;103043
9384;31.098;99061
9385;31.102;100822
9386;31.105;103119
9387;31.108;101132
9388;31.112;103368
9389;31.115;90873
9390;31.118;101169
9391;31.122;95468
9392;31.125;106920
9393;31.128;98014
9394;31.132;99641
9395;31.135;105518
9396;31.138;103153
9397;31.141;94612
9398;31.145;101918
9399;31.148;103760
9400;31.151;100091
9401;31.155;102648
9402;31.158;113697
9403;31.161;95921
9404;31.165;102464
9405;31.168;104699
9406;31.171;102508
9407;31.174;99238
9408;31.178;101953
9409;31.181;96146
9410;31.185;93061
9411;31.188;104136
9412;31.191;90327
9413;31.195;99091
9414;31.198;97144
9415;31.201;97628
9416;31.205;100753
9417;31.208;104780
9418;31.211;95884
9419;31.214;103313
9420;31.218;103764
9421;31.221;103662
9422;31.224;97538
9423;31.228;100216
9424;31.231;103688
9425;31.234;93844
9426;31.238;103165
9427;31.241;113603
9428;31.244;101452
9429;31.248;100575
9430;31.251;100129
9431;31.254;106606
9432;31.257;104930
9433;31.261;99273
9434;31.264;106523
9435;31.267;103910
9436;31.271;93556
9437;31.274;107857
9438;31.277;100980
9439;31.281;97577
9440;31.284;103288
9441;31.287;96090
9442;31.291;101335
9443;31.294;103394
9444;31.297;98730
9445;31.300;101443
9446;31.304;102105
9447;31.307;97122
9448;31.310;104081
9449;31.314;104546
9450;31.317;102094
9451;31.320;101519
9452;31.324;99202
9453;31.327;97169
9454;31.330;101610
9455;31.333;99133
9456;31.337;94214
9457;31.340;98970
9458;31.343;100373
9459;31.347;96890
9460;31.350;98252
9461;31.353;97254
9462;31.357;105510
9463;31.360;102428
9464;31.363;105353
9465;31.367;105541
9466;31.370;104649
9467;31.373;101063
9468;31.376;102760
9469;31.380;103150
9470;31.383;106012
9471;31.386;101692
9472;31.390;102595
9473;31.393;96285
9474;31.396;101942
9475;31.400;104818
9476;31.403;103342
9477;31.406;103484
9478;31.409;93589
9479;31.413;102113
9480;31.416;100764
9481;31.419;112808
9482;31.423;109353
9483;31.426;110315
9484;31.429;97662
9485;31.433;101738
9486;31.436;97811
9487;31.440;98680
9488;31.443;98252
9489;31.446;105425
9490;31.449;96347
9491;31.453;109689
9492;31.456;98290
9493;31.459;97877
9494;31.463;98363
9495;31.466;99492
9496;31.469;108719
9497;31.473;100474
9498;31.476;98415
9499;31.479;98941
9500;31.483;104547
9501;31.486;97103
9502;31.489;103054
9503;31.492;96703
9504;31.496;92405
9505;31.499;106260
9506;31.502;109805
9507;31.506;98785
9508;31.509;93962
9509;31.512;99335
9510;31.516;107278
9511;31.519;100719
9512;31.522;101764
9513;31.526;101848
9514;31.529;95886
9515;31.532;111185
9516;31.535;102000
9517;31.539;104609
9518;31.542;103738
9519;31.545;95609
9520;31.549;107489
9521;31.552;99751
9522;31.555;99544
9523;31.559;101498
9524;31.562;96180
9525;31.565;99103
9526;31.568;109115
9527;31.572;103087
9528;31.575;92037
9529;31.578;102955
9530;31.582;92027
9531;31.585;102461
9532;31.588;90250
9533;31.592;101984
9534;31.595;108334
9535;31.598;112128
9536;31.602;100971
9537;31.605;98348
9538;31.608;97605
9539;31.611;101201
9540;31.615;93722
9541;31.618;94652
9542;31.621;101593
9543;31.625;104986
9544;31.628;95696
9545;31.631;97291
9546;31.635;99232
9547;31.638;111094
9548;31.641;98671
9549;31.644;94283
9550;31.648;110344
9551;31.651;101262
9552;31.654;95905
9553;31.658;103703
9554;31.661;96187
9555;31.664;96306
9556;31.668;95634
9557;31.671;91161
9558;31.674;96492
9559;31.678;98648
9560;31.681;101979
9561;31.684;95061
9562;31.688;92116
9563;31.691;95042
9564;31.694;100088
9565;31.698;105884
9566;31.701;98038
9567;31.704;104345
9568;31.708;100042
9569;31.711;94822
9570;31.714;93620
9571;31.718;97379
9572;31.721;101504
9573;31.724;106125
9574;31.728;97511
9575;31.731;97238
9576;31.734;102100
9577;31.737;106426
9578;31.741;90489
9579;31.744;100764
9580;31.747;97995
9581;31.751;103314
9582;31.754;101844
9583;31.757;98835
9584;31.761;109270
9585;31.764;99996
9586;31.767;100621
9587;31.771;96578
9588;31.774;97667
9589;31.777;100953
9590;31.780;90907
9591;31.784;104684
9592;31.787;96752
9593;31.790;102669
9594;31.794;104258
9595;31.797;110478
9596;31.800;95010
9597;31.804;105845
9598;31.807;100623
9599;31.810;99005
9600;31.813;107201
9601;31.817;104345
9602;31.820;90362
9603;31.823;103911
9604;31.827;101258
9605;31.830;96008
9606;31.833;97162
9607;31.837;99174
9608;31.840;100301
9609;31.843;92852
9610;31.847;99628
9611;31.850;104523
9612;31.853;99477
9613;31.856;100010
9614;31.860;93747
9615;31.863;98045
9616;31.866;92978
9617;31.870;94744
9618;31.873;99619
9619;31.876;101415
9620;31.880;95375
9621;31.883;96209
9622;31.886;99307
9623;31.889;98768
9624;31.893;97221
9625;31.896;93980
9626;31.899;104018
9627;31.903;101254
9628;31.906;99280
9629;31.909;103142
9630;31.913;99488
9631;31.916;95396
9632;31.919;92758
9633;31.923;100567
9634;31.926;100585
9635;31.929;93509
9636;31.933;98364
9637;31.936;94688
9638;31.939;97809
9639;31.943;98294
9640;31.946;93990
9641;31.949;97900
9642;31.953;103077
9643;31.956;101971
9644;31.959;96889
9645;31.963;103081
9646;31.966;100516
9647;31.969;98879
9648;31.972;94737
9649;31.976;100477
9650;31.979;103328
9651;31.982;107814
9652;31.986;94427
9653;31.989;98389
9654;31.992;88005
9655;31.996;102307
9656;31.999;98014
9657;32.002;98567
9658;32.006;96940
9659;32.009;99961
9660;32.012;99967
9661;32.015;96699
9662;32.019;97436
9663;32.022;99903
9664;32.025;100541
9665;32.029;98397
9666;32.032;104743
9667;32.035;98236
9668;32.039;97945
9669;32.042;105218
9670;32.045;99097
9671;32.048;93959
9672;32.052;97280
9673;32.055;93402
9674;32.058;104132
9675;32.062;94352
9676;32.065;94030
9677;32.068;94960
9678;32.072;102941
9679;32.075;94832
9680;32.078;94698
9681;32.082;98899
9682;32.085;105171
9683;32.088;87478
9684;32.091;98172
9685;32.095;87600
9686;32.098;97231
9687;32.101;101218
9688;32.105;95016
9689;32.108;99409
9690;32.111;95254
9691;32.115;101833
9692;32.118;99393
9693;32.121;97379
9694;32.125;96775
9695;32.128;101329
9696;32.131;107003
9697;32.134;90889
9698;32.138;100682
9699;32.141;97339
9700;32.144;101299
9701;32.148;90556
9702;32.151;103922
9703;32.154;103732
9704;32.158;98522
9705;32.161;108004
9706;32.164;100038
9707;32.167;93939
9708;32.171;96062
9709;32.174;94153
9710;32.177;94172
9711;32.181;92138
9712;32.184;101596
9713;32.188;89566
9714;32.191;100982
9715;32.194;105653
9716;32.198;102748
9717;32.201;101050
9718;32.204;101054
9719;32.207;95319
9720;32.211;94216
9721;32.214;91155
9722;32.217;106286
9723;32.221;100235
9724;32.224;102408
9725;32.227;92452
9726;32.231;94016
9727;32.234;107638
9728;32.237;90100
9729;32.241;99530
9730;32.244;97956
9731;32.247;104413
9732;32.250;100354
9733;32.254;105125
9734;32.257;102764
9735;32.260;93605
9736;32.264;91589
9737;32.267;98266
9738;32.270;101417
9739;32.274;98244
9740;32.277;92693
9741;32.280;98533
9742;32.283;103973
9743;32.287;98520
9744;32.290;92179
9745;32.293;96187
9746;32.297;102168
9747;32.300;96719
9748;32.303;103496
9749;32.307;94411
9750;32.310;108259
9751;32.313;94942
9752;32.317;107067
9753;32.320;94924
9754;32.323;107459
9755;32.326;100297
9756;32.330;92855
9757;32.333;103124
9758;32.336;94172
9759;32.340;98899
9760;32.343;99953
9761;32.346;95088
9762;32.350;103875
9763;32.353;98779
9764;32.356;97506
9765;32.360;98917
9766;32.363;93462
9767;32.366;100739
9768;32.369;107805
9769;32.373;97362
9770;32.376;98708
9771;32.379;94669
9772;32.383;106782
9773;32.386;99453
9774;32.389;102099
9775;32.393;98875
9776;32.396;110889
9777;32.399;96171
9778;32.402;90805
9779;32.406;95616
9780;32.409;105871
9781;32.412;90907
9782;32.416;94920
9783;32.419;104476
9784;32.422;93320
9785;32.426;94485
9786;32.429;94889
9787;32.433;90821
9788;32.436;96680
9789;32.439;102921
9790;32.442;95572
9791;32.446;99447
9792;32.449;101384
9793;32.452;96927
9794;32.456;100347
9795;32.459;97905
9796;32.462;95822
9797;32.466;100759
9798;32.469;98106
9799;32.472;89742
9800;32.476;97398
9801;32.479;94249
9802;32.482;99873
9803;32.485;104692
9804;32.489;93320
9805;32.492;98761
9806;32.495;99375
9807;32.499;107032
9808;32.502;90450
9809;32.505;89192
9810;32.509;94092
9811;32.512;100196
9812;32.515;98493
9813;32.518;98845
9814;32.522;102967
9815;32.525;101272
9816;32.528;90467
9817;32.532;106129
9818;32.535;85852
9819;32.538;98977
9820;32.542;103897
9821;32.545;92318
9822;32.548;100819
9823;32.552;95887
9824;32.555;96787
9825;32.558;95305
9826;32.561;104572
9827;32.565;97144
9828;32.568;93869
9829;32.571;97563
9830;32.575;100528
9831;32.578;90470
9832;32.581;95327
9833;32.585;92945
9834;32.588;99530
9835;32.591;92818
9836;32.595;105632
9837;32.598;96780
9838;32.601;91534
9839;32.604;95397
9840;32.608;99640
9841;32.611;102075
9842;32.614;100438
9843;32.618;93706
9844;32.621;101294
9845;32.624;91306
9846;32.628;98888
9847;32.631;97030
9848;32.634;89768
9849;32.637;92407
9850;32.641;104901
9851;32.644;104136
9852;32.647;92267
9853;32.651;102190
9854;32.654;97175
9855;32.657;95098
9856;32.661;101470
9857;32.664;98647
9858;32.667;103181
9859;32.671;106705
9860;32.674;94300
9861;32.677;97263
9862;32.680;95004
9863;32.684;100481
9864;32.687;100432
9865;32.691;92853
9866;32.694;96791
9867;32.697;94616
9868;32.701;95228
9869;32.704;104635
9870;32.707;109800
9871;32.711;97106
9872;32.714;98775
9873;32.717;92827
9874;32.720;104395
9875;32.724;96027
9876;32.727;94835
9877;32.730;99962
9878;32.734;93812
9879;32.737;97159
9880;32.740;97257
9881;32.744;103774
9882;32.747;97727
9883;32.750;105739
9884;32.753;93559
9885;32.757;92924
9886;32.760;98911
9887;32.763;100043
9888;32.767;97892
9889;32.770;106679
9890;32.773;101078
9891;32.777;99388
9892;32.780;98978
9893;32.783;105836
9894;32.787;101642
9895;32.790;102194
9896;32.793;97767
9897;32.796;99866
9898;32.800;94169
9899;32.803;99075
9900;32.806;92543
9901;32.810;94308
9902;32.813;93910
9903;32.816;96987
9904;32.820;94762
9905;32.823;90050
9906;32.826;96618
9907;32.830;88013
9908;32.833;92378
9909;32.836;88456
9910;32.839;86863
9911;32.843;95695
9912;32.846;103085
9913;32.849;97576
9914;32.853;102491
9915;32.856;92020
9916;32.859;97433
9917;32.863;107348
9918;32.866;92216
9919;32.869;103108
9920;32.872;99742
9921;32.876;99136
9922;32.879;90662
9923;32.882;99077
9924;32.886;89375
9925;32.889;103418
9926;32.892;90288
9927;32.896;101143
9928;32.899;92898
9929;32.902;101822
9930;32.906;105437
9931;32.909;91136
9932;32.912;104285
9933;32.915;97668
9934;32.919;100517
9935;32.922;94477
9936;32.925;99154
9937;32.929;96714
9938;32.932;105312
9939;32.936;100436
9940;32.939;100398
9941;32.942;89699
9942;32.946;98622
9943;32.949;91834
9944;32.952;100526
9945;32.955;96724
9946;32.959;92436
9947;32.962;99674
9948;32.965;106851
9949;32.969;94847
9950;32.972;95126
9951;32.975;98808
9952;32.979;105110
9953;32.982;91912
9954;32.985;99530
9955;32.989;97787
9956;32.992;102892
9957;32.995;93029
9958;32.998;99032
9959;33.002;105532
9960;33.005;96450
9961;33.008;102190
9962;33.012;98282
9963;33.015;96923
9964;33.018;100341
9965;33.022;95739
9966;33.025;97505
9967;33.028;97505
9968;33.031;89533
9969;33.035;100717
9970;33.038;105247
9971;33.041;103142
9972;33.045;92424
9973;33.048;98425
9974;33.051;91004
9975;33.055;99796
9976;33.058;95260
9977;33.061;96125
9978;33.065;94950
9979;33.068;96425
9980;33.071;108568
9981;33.074;93405
9982;33.078;93828
9983;33.081;99313
9984;33.084;100093
9985;33.088;94376
9986;33.091;105554
9987;33.094;90076
9988;33.098;89792
9989;33.101;102333
9990;33.104;109882
9991;33.107;102473
9992;33.111;91198
9993;33.114;98044
9994;33.117;101764
9995;33.121;96206
9996;33.124;102312
9997;33.127;95159
9998;33.131;93677
9999;33.134;90223
10000;33.137;97413
10001;33.141;91960
10002;33.144;95082
10003;33.147;90418
10004;33.150;102010
10005;33.154;97071
10006;33.157;100601
10007;33.160;98277
10008;33.164;90974
10009;33.167;105216
10010;33.170;97501
10011;33.174;104150
10012;33.177;93308
10013;33.181;98468
10014;33.184;92714
10015;33.187;101616
10016;33.190;100351
10017;33.194;85484
10018;33.197;84733
10019;33.200;104639
10020;33.204;102821
10021;33.207;98596
10022;33.210;99620
10023;33.214;96875
10024;33.217;98331
10025;33.220;99682
10026;33.224;99906
10027;33.227;102019
10028;33.230;103680
10029;33.233;89052
10030;33.237;90066
10031;33.240;87059
10032;33.243;103375
10033;33.247;93819
10034;33.250;97370
10035;33.253;95112
10036;33.257;95091
10037;33.260;101965
10038;33.263;102549
10039;33.266;97618
10040;33.270;91844
10041;33.273;100126
10042;33.276;93999
10043;33.280;95784
10044;33.283;89618
10045;33.286;97709
10046;33.290;88074
10047;33.293;91957
10048;33.296;97875
10049;33.300;96576
10050;33.303;98103
10051;33.306;90858
10052;33.309;97541
10053;33.313;92834
10054;33.316;107479
10055;33.319;90273
10056;33.323;99929
10057;33.326;91126
10058;33.329;102367
10059;33.333;90075
10060;33.336;99182
10061;33.339;105397
10062;33.342;96655
10063;33.346;94474
10064;33.349;105099
10065;33.352;98965
10066;33.356;98972
10067;33.359;91371
10068;33.362;90287
10069;33.366;104584
10070;33.369;93454
10071;33.372;94352
10072;33.376;100042
10073;33.379;89043
10074;33.382;93654
10075;33.385;96961
10076;33.389;98245
10077;33.392;99850
10078;33.395;98607
10079;33.399;97235
10080;33.402;96525
10081;33.405;102767
10082;33.409;95121
10083;33.412;99230
10084;33.415;109184
10085;33.419;105306
10086;33.422;99338
10087;33.425;103861
10088;33.428;92729
10089;33.432;106393
10090;33.435;90275
10091;33.439;96235
10092;33.442;97289
10093;33.445;88031
10094;33.449;97481
10095;33.452;100355
10096;33.455;95019
10097;33.459;101507
10098;33.462;94053
10099;33.465;95777
10100;33.468;97779
10101;33.472;100578
10102;33.475;92110
10103;33.478;106339
10104;33.482;93150
10105;33.485;104329
10106;33.488;97813
10107;33.492;93465
10108;33.495;94770
10109;33.498;98273
10110;33.501;91924
10111;33.505;100866
10112;33.508;94118
10113;33.511;87582
10114;33.515;97366
10115;33.518;93591
10116;33.521;92397
10117;33.525;91313
10118;33.528;94498
10119;33.531;98918
10120;33.535;87940
10121;33.538;102656
10122;33.541;87720
10123;33.544;90231
10124;33.548;98574
10125;33.551;101250
10126;33.554;101747
10127;33.558;97831
10128;33.561;93403
10129;33.564;97902
10130;33.568;102081
10131;33.571;88873
10132;33.574;97130
10133;33.578;95287
10134;33.581;97402
10135;33.584;97719
10136;33.587;89043
10137;33.591;96335
10138;33.594;102685
10139;33.597;93696
10140;33.601;101217
10141;33.604;94706
10142;33.607;90992
10143;33.611;100746
10144;33.614;101130
10145;33.617;100846
10146;33.620;96443
10147;33.624;90342
10148;33.627;96487
10149;33.630;97535
10150;33.634;98995
10151;33.637;88595
10152;33.640;101391
10153;33.644;102431
10154;33.647;103817
10155;33.650;91726
10156;33.654;93712
10157;33.657;86768
10158;33.660;90560
10159;33.663;89777
10160;33.667;97304
10161;33.670;103854
10162;33.673;98582
10163;33.677;97283
10164;33.680;93611
10165;33.684;98555
10166;33.687;95763
10167;33.690;99855
10168;33.694;96076
10169;33.697;104291
10170;33.700;93624
10171;33.703;103257
10172;33.707;101903
10173;33.710;95916
10174;33.713;87711
10175;33.717;91668
10176;33.720;94184
10177;33.723;94911
10178;33.727;98731
10179;33.730;95587
10180;33.733;92905
10181;33.736;98154
10182;33.740;97258
10183;33.743;101484
10184;33.746;93600
10185;33.750;91268
10186;33.753;103967
10187;33.756;98622
10188;33.760;91672
10189;33.763;98095
10190;33.766;102240
10191;33.770;87956
10192;33.773;95559
10193;33.776;96507
10194;33.779;95123
10195;33.783;106767
10196;33.786;98866
10197;33.789;104047
10198;33.793;107188
10199;33.796;100764
10200;33.799;95342
10201;33.803;98458
10202;33.806;94533
10203;33.809;87714
10204;33.813;91008
10205;33.816;95109
10206;33.819;96355
10207;33.822;86735
10208;33.826;99335
10209;33.829;101229
10210;33.832;99497
10211;33.836;92869
10212;33.839;104443
10213;33.842;86667
10214;33.846;105720
10215;33.849;96597
10216;33.852;86615
10217;33.855;93002
10218;33.859;100132
10219;33.862;105392
10220;33.865;92378
10221;33.869;104134
10222;33.872;83182
10223;33.875;106580
10224;33.879;93063
10225;33.882;90383
10226;33.885;97851
10227;33.889;102011
10228;33.892;101270
10229;33.895;106396
10230;33.898;95647
10231;33.902;97485
10232;33.905;97578
10233;33.908;94101
10234;33.912;102165
10235;33.915;102746
10236;33.918;90844
10237;33.922;96412
10238;33.925;98142
10239;33.928;105817
10240;33.931;105173
10241;33.935;93439
10242;33.938;89698
10243;33.942;96543
10244;33.945;100814
10245;33.948;99091
10246;33.952;94753
10247;33.955;98521
10248;33.958;98939
10249;33.962;96211
10250;33.965;108655
10251;33.968;91981
10252;33.971;92896
10253;33.975;96631
10254;33.978;97399
10255;33.981;86317
10256;33.985;85831
10257;33.988;99289
10258;33.991;96831
10259;33.995;92954
10260;33.998;92225
10261;34.001;93981
10262;34.005;98598
10263;34.008;104396
10264;34.011;100471
10265;34.014;99807
10266;34.018;93091
10267;34.021;93092
10268;34.024;95918
10269;34.028;97082
10270;34.031;92617
10271;34.034;94703
10272;34.038;91150
10273;34.041;92201
10274;34.044;100374
10275;34.048;96459
10276;34.051;97207
10277;34.054;100693
10278;34.057;95740
10279;34.061;93100
10280;34.064;106975
10281;34.067;99928
10282;34.071;95502
10283;34.074;101392
10284;34.077;98336
10285;34.081;93670
10286;34.084;93576
10287;34.087;92961
10288;34.090;103071
10289;34.094;96905
10290;34.097;90131
10291;34.100;89103
10292;34.104;96730
10293;34.107;93094
10294;34.110;90747
10295;34.114;87065
10296;34.117;98131
10297;34.120;116009
10298;34.124;95996
10299;34.127;94564
10300;34.130;92168
10301;34.133;97685
10302;34.137;96458
10303;34.140;93053
10304;34.143;103862
10305;34.147;98812
10306;34.150;93666
10307;34.153;95807
10308;34.157;93721
10309;34.160;99927
10310;34.163;91705
10311;34.167;89529
10312;34.170;91170
10313;34.173;97638
10314;34.176;96517
10315;34.180;98119
10316;34.183;88094
10317;34.187;93999
10318;34.190;94389
10319;34.193;83592
10320;34.197;100540
10321;34.200;97381
10322;34.203;94515
10323;34.206;96183
10324;34.210;101773
10325;34.213;97072
10326;34.216;95035
10327;34.220;93216
10328;34.223;99739
10329;34.226;94541
10330;34.230;98482
10331;34.233;100242
10332;34.236;101671
10333;34.240;94470
10334;34.243;93841
10335;34.246;106383
10336;34.249;99706
10337;34.253;101324
10338;34.256;98352
10339;34.259;93526
10340;34.263;92536
10341;34.266;104561
10342;34.269;97183
10343;34.273;93173
10344;34.276;99583
10345;34.279;101078
10346;34.283;95771
10347;34.286;96236
10348;34.289;99156
10349;34.292;101698
10350;34.296;96010
10351;34.299;96575
10352;34.302;91653
10353;34.306;99632
10354;34.309;99957
10355;34.312;104666
10356;34.316;99723
10357;34.319;97859
10358;34.322;96067
10359;34.325;96466
10360;34.329;96241
10361;34.332;97384
10362;34.335;94667
10363;34.339;98802
10364;34.342;96128
10365;34.345;91910
10366;34.349;92050
10367;34.352;97174
10368;34.355;97889
10369;34.359;99732
10370;34.362;100042
10371;34.365;97785
10372;34.368;99032
10373;34.372;90707
10374;34.375;91405
10375;34.378;103885
10376;34.382;81617
10377;34.385;91630
10378;34.388;104678
10379;34.392;91525
10380;34.395;90209
10381;34.398;96208
10382;34.402;90873
10383;34.405;90328
10384;34.408;98990
10385;34.411;100837
10386;34.415;102226
10387;34.418;97868
10388;34.421;102787
10389;34.425;97088
10390;34.428;97102
10391;34.432;94806
10392;34.435;96767
10393;34.438;97475
10394;34.442;95499
10395;34.445;97815
10396;34.448;100004
10397;34.451;97447
10398;34.455;97024
10399;34.458;99736
10400;34.461;99326
10401;34.465;94169
10402;34.468;91437
10403;34.471;92937
10404;34.475;94306
10405;34.478;102498
10406;34.481;88472
10407;34.484;101815
10408;34.488;99772
10409;34.491;96024
10410;34.494;99384
10411;34.498;97295
10412;34.501;96912
10413;34.504;89475
10414;34.508;105236
10415;34.511;101498
10416;34.514;94045
10417;34.518;104273
10418;34.521;102034
10419;34.524;92347
10420;34.527;99389
10421;34.531;89357
10422;34.534;88356
10423;34.537;90891
10424;34.541;97098
10425;34.544;97519
10426;34.547;97187
10427;34.551;88622
10428;34.554;97154
10429;34.557;99890
10430;34.560;103332
10431;34.564;96640
10432;34.567;106287
10433;34.570;92061
10434;34.574;98264
10435;34.577;95203
10436;34.580;93509
10437;34.584;91998
10438;34.587;95367
10439;34.590;91167
10440;34.594;97877
10441;34.597;103357
10442;34.600;92819
10443;34.603;104649
10444;34.607;91925
10445;34.610;100624
10446;34.613;106184
10447;34.617;90854
10448;34.620;104624
10449;34.623;104898
10450;34.627;98285
10451;34.630;93708
10452;34.633;92882
10453;34.637;89067
10454;34.640;91459
10455;34.643;95738
10456;34.646;92609
10457;34.650;98068
10458;34.653;103287
10459;34.656;87865
10460;34.660;93241
10461;34.663;90964
10462;34.666;97654
10463;34.670;96217
10464;34.673;97868
10465;34.676;89698
10466;34.679;94435
10467;34.683;104822
10468;34.686;92757
10469;34.690;88858
10470;34.693;91736
10471;34.696;97741
10472;34.700;94373
10473;34.703;91291
10474;34.706;96391
10475;34.710;93134
10476;34.713;102432
10477;34.716;95598
10478;34.719;97642
10479;34.723;97536
10480;34.726;106926
10481;34.729;87166
10482;34.733;94880
10483;34.736;89226
10484;34.739;89930
10485;34.743;83087
10486;34.746;92785
10487;34.749;92152
10488;34.753;88769
10489;34.756;100173
10490;34.759;94828
10491;34.762;101432
10492;34.766;96382
10493;34.769;91670
10494;34.772;97523
10495;34.776;94272
10496;34.779;86112
10497;34.782;98993
10498;34.786;98266
10499;34.789;93292
10500;34.792;88858
10501;34.795;94837
10502;34.799;105933
10503;34.802;92279
10504;34.805;97836
10505;34.809;103322
10506;34.812;99497
10507;34.815;95632
10508;34.819;89446
10509;34.822;94748
10510;34.825;88571
10511;34.829;100380
10512;34.832;92012
10513;34.835;96054
10514;34.838;93027
10515;34.842;87103
10516;34.845;101485
10517;34.848;90645
10518;34.852;99887
10519;34.855;101824
10520;34.858;95194
10521;34.862;103473
10522;34.865;95999
10523;34.868;94785
10524;34.872;93941
10525;34.875;94996
10526;34.878;99368
10527;34.881;95289
10528;34.885;88944
10529;34.888;90860
10530;34.891;98514
10531;34.895;94715
10532;34.898;98907
10533;34.901;94589
10534;34.905;95787
10535;34.908;102567
10536;34.911;104259
10537;34.915;93288
10538;34.918;104453
10539;34.921;99013
10540;34.924;107069
10541;34.928;94502
10542;34.931;102283
10543;34.935;100718
10544;34.938;101656
10545;34.941;97773
10546;34.945;98266
10547;34.948;90260
10548;34.951;100911
10549;34.955;102001
10550;34.958;99011
10551;34.961;91637
10552;34.964;96537
10553;34.968;90715
10554;34.971;94812
10555;34.974;99138
10556;34.978;95493
10557;34.981;83293
10558;34.984;96843
10559;34.988;102508
10560;34.991;87556
10561;34.994;90558
10562;34.997;90457
10563;35.001;108540
10564;35.004;101794
10565;35.007;98772
10566;35.011;101524
10567;35.014;95411
10568;35.017;96472
10569;35.021;105475
10570;35.024;97187
10571;35.027;100972
10572;35.031;96060
10573;35.034;95685
10574;35.037;96551
10575;35.049;64964
10576;35.052;2082
10577;35.056;1054
10578;35.059;669
10579;35.062;765
10580;35.066;630
10581;35.069;694
10582;35.072;523
10583;35.076;564
10584;35.079;495
10585;35.082;503
10586;35.085;567
10587;35.089;749
10588;35.092;514
10589;35.095;958
10590;35.099;592
10591;35.102;482
10592;35.105;811
10593;35.109;1509
10594;35.112;580
10595;35.115;669
10596;35.119;412
10597;35.122;554
10598;35.125;543
10599;35.128;468
10600;35.133;540
10601;35.137;650
10602;35.140;599
10603;35.144;577
10604;35.147;625
10605;35.150;713
10606;35.154;617
10607;35.157;510
10608;35.160;561
10609;35.164;857
10610;35.167;531
10611;35.170;558
10612;35.173;642
10613;35.177;615
10614;35.180;615
10615;35.184;533
10616;35.187;836
10617;35.190;518
10618;35.194;575
10619;35.197;486
10620;35.200;675
10621;35.204;440
10622;35.207;617
10623;35.210;661
10624;35.213;764
10625;35.217;654
10626;35.220;518
10627;35.223;595
10628;35.227;808
10629;35.230;508
10630;35.233;530
10631;35.237;774
10632;35.240;516
10633;35.243;699
10634;35.247;770
10635;35.250;667
10636;35.253;582
10637;35.256;689
10638;35.260;876
10639;35.263;751
10640;35.266;727
10641;35.270;834
10642;35.273;577
10643;35.276;632
10644;35.280;588
10645;35.283;758
10646;35.286;654
10647;35.289;1312
10648;35.293;547
10649;35.296;546
10650;35.299;828
10651;35.303;611
10652;35.306;755
10653;35.309;509
10654;35.313;589
10655;35.316;548
10656;35.319;1039
10657;35.323;468
10658;35.326;3503
10659;35.329;584
10660;35.332;670
10661;35.336;660
10662;35.339;478
10663;35.342;543
10664;35.346;656
10665;35.349;633
10666;35.352;606
10667;35.356;471
10668;35.359;1188
10669;35.362;618
10670;35.365;633
10671;35.369;555
10672;35.372;498
10673;35.375;567
10674;35.379;498
10675;35.382;520
10676;35.385;451
10677;35.389;530
10678;35.392;621
10679;35.395;447
10680;35.399;502
10681;35.402;576
10682;35.405;2051
10683;35.408;629
10684;35.412;713
10685;35.415;565
10686;35.418;640
10687;35.422;655
10688;35.425;732
10689;35.428;555
10690;35.432;598
10691;35.435;469
10692;35.439;789
10693;35.442;713
10694;35.445;454
10695;35.448;508
10696;35.452;430
10697;35.455;497
10698;35.458;710
10699;35.462;565
10700;35.465;641
10701;35.468;397
10702;35.472;489
10703;35.475;423
10704;35.478;552
10705;35.482;605
10706;35.485;629
10707;35.488;958
10708;35.491;828
10709;35.495;565
10710;35.498;621
10711;35.501;627
10712;35.505;731
10713;35.508;652
10714;35.511;743
10715;35.515;718
10716;35.518;608
10717;35.521;506
10718;35.524;577
10719;35.528;514
10720;35.531;653
10721;35.534;551
10722;35.538;1859
10723;35.541;514
10724;35.544;2431
10725;35.548;549
10726;35.551;478
10727;35.554;595
10728;35.558;752
10729;35.561;642
10730;35.564;770
10731;35.567;727
10732;35.571;600
10733;35.574;684
10734;35.577;623
10735;35.581;591
10736;35.584;397
10737;35.587;774
10738;35.591;585
10739;35.594;674
10740;35.597;530
10741;35.600;644
10742;35.604;526
10743;35.607;574
10744;35.610;613
10745;35.614;656
10746;35.617;587
10747;35.620;572
10748;35.624;500
10749;35.627;647
10750;35.630;616
10751;35.634;696
10752;35.637;764
10753;35.640;558
10754;35.643;583
10755;35.647;541
10756;35.650;680
10757;35.653;739
10758;35.657;567
10759;35.660;432
10760;35.663;856
10761;35.667;645
10762;35.670;563
10763;35.673;624
10764;35.677;595
10765;35.680;521
10766;35.683;522
10767;35.687;610
10768;35.690;552
10769;35.693;510
10770;35.697;566
10771;35.700;665
10772;35.703;660
10773;35.707;1187
10774;35.710;548
10775;35.713;596
10776;35.717;541
10777;35.720;644
10778;35.723;534
10779;35.726;868
10780;35.730;618
10781;35.733;618
10782;35.736;474
10783;35.740;741
10784;35.743;531
10785;35.746;553
10786;35.750;548
10787;35.753;543
10788;35.756;547
10789;35.759;696
10790;35.763;534
10791;35.766;678
10792;35.769;521
10793;35.773;698
10794;35.776;538
10795;35.779;518
10796;35.783;592
10797;35.786;542
10798;35.789;556
10799;35.793;434
10800;35.796;558
10801;35.799;557
10802;35.802;706
10803;35.806;508
10804;35.809;543
10805;35.812;532
10806;35.816;608
10807;35.819;577
10808;35.822;599
10809;35.826;801
10810;35.829;687
10811;35.832;702
10812;35.836;750
10813;35.839;489
10814;35.842;620
10815;35.845;776
10816;35.849;637
10817;35.852;827
10818;35.855;640
10819;35.859;684
10820;35.862;500
10821;35.865;547
10822;35.869;2593
10823;35.872;473
10824;35.875;503
10825;35.878;650
10826;35.882;510
10827;35.885;657
10828;35.888;487
10829;35.892;711
10830;35.895;506
10831;35.898;530
10832;35.902;667
10833;35.905;526
10834;35.908;582
10835;35.912;485
10836;35.915;495
10837;35.918;748
10838;35.921;571
10839;35.925;575
10840;35.928;836
10841;35.931;563
10842;35.935;454
10843;35.938;555
10844;35.942;662
10845;35.945;674
10846;35.948;690
10847;35.952;3393
10848;35.955;601
10849;35.958;604
10850;35.961;887
10851;35.965;611
10852;35.968;861
10853;35.971;746
10854;35.975;560
10855;35.978;663
10856;35.981;629
10857;35.985;639
10858;35.988;637
10859;35.991;507
10860;35.994;657
10861;35.998;595
10862;36.001;589
10863;36.004;570
10864;36.008;673
10865;36.011;559
10866;36.014;682
10867;36.018;649
10868;36.021;523
10869;36.024;625
10870;36.028;556
10871;36.031;665
10872;36.034;554
10873;36.037;565
10874;36.041;575
10875;36.044;526
10876;36.047;475
10877;36.051;550
10878;36.054;521
10879;36.057;532
10880;36.061;633
10881;36.064;659
10882;36.067;713
10883;36.071;542
10884;36.074;724
10885;36.077;572
10886;36.080;613
10887;36.084;562
10888;36.087;616
10889;36.090;747
10890;36.094;474
10891;36.097;522
10892;36.100;618
10893;36.104;464
10894;36.107;499
10895;36.110;502
10896;36.113;451
10897;36.117;417
10898;36.120;418
10899;36.123;474
10900;36.127;532
10901;36.130;436
10902;36.133;546
10903;36.137;657
10904;36.140;568
10905;36.143;523
10906;36.147;497
10907;36.150;465
10908;36.153;620
10909;36.156;431
10910;36.160;453
10911;36.163;655
10912;36.166;685
10913;36.170;656
10914;36.173;870
10915;36.176;668
10916;36.180;497
10917;36.183;803
10918;36.187;684
10919;36.190;531
10920;36.193;591
10921;36.196;531
10922;36.200;492
10923;36.203;501
10924;36.206;638
10925;36.210;428
10926;36.213;594
10927;36.216;696
10928;36.220;562
10929;36.223;524
10930;36.226;778
10931;36.229;739
10932;36.233;454
10933;36.236;445
10934;36.239;637
10935;36.243;454
10936;36.246;548
10937;36.249;593
10938;36.253;373
10939;36.256;516
10940;36.259;564
10941;36.263;517
10942;36.266;379
10943;36.269;599
10944;36.272;383
10945;36.276;561
10946;36.279;616
10947;36.282;596
10948;36.286;669
10949;36.289;720
10950;36.292;511
10951;36.296;502
10952;36.299;565
10953;36.302;496
10954;36.306;487
10955;36.309;674
10956;36.312;532
10957;36.315;657
10958;36.319;741
10959;36.322;645
10960;36.325;660
10961;36.329;506
10962;36.332;534
10963;36.335;625
10964;36.339;513
10965;36.342;491
10966;36.345;538
10967;36.348;602
10968;36.352;558
10969;36.355;496
10970;36.358;644
10971;36.362;492
10972;36.365;524
10973;36.368;583
10974;36.372;557
10975;36.375;1603
10976;36.378;462
10977;36.382;630
10978;36.385;558
10979;36.388;551
10980;36.391;2431
10981;36.395;626
10982;36.398;474
10983;36.401;914
10984;36.405;481
10985;36.408;594
10986;36.411;652
10987;36.415;591
10988;36.418;543
10989;36.421;515
10990;36.425;476
10991;36.428;492
10992;36.432;440
10993;36.435;2213
10994;36.438;484
10995;36.442;466
10996;36.445;551
10997;36.448;594
10998;36.451;471
10999;36.455;737
11000;36.458;745
11001;36.461;467
11002;36.465;530
11003;36.468;465
11004;36.471;616
11005;36.475;532
11006;36.478;458
11007;36.481;445
11008;36.484;472
11009;36.488;433
11010;36.491;1398
11011;36.494;642
11012;36.498;464
11013;36.501;567
11014;36.504;457
11015;36.508;455
11016;36.511;495
11017;36.514;533
11018;36.518;490
11019;36.521;665
11020;36.524;488
11021;36.527;457
11022;36.531;783
11023;36.534;477
11024;36.537;534
11025;36.541;576
11026;36.544;693
11027;36.547;516
11028;36.551;650
11029;36.554;559
11030;36.557;484
11031;36.561;589
11032;36.564;628
11033;36.567;476
11034;36.570;427
11035;36.574;454
11036;36.577;430
11037;36.580;625
11038;36.584;544
11039;36.587;611
11040;36.590;545
11041;36.594;456
11042;36.597;531
11043;36.600;490
11044;36.603;679
11045;36.607;616
11046;36.610;567
11047;36.613;508
11048;36.617;460
11049;36.620;397
11050;36.623;450
11051;36.627;469
11052;36.630;477
11053;36.633;457
11054;36.637;479
11055;36.640;1719
11056;36.643;404
11057;36.646;403
11058;36.650;404
11059;36.653;547
11060;36.656;1922
11061;36.660;641
11062;36.663;532
11063;36.666;602
11064;36.670;570
11065;36.673;585
11066;36.676;699
11067;36.680;646
11068;36.683;594
11069;36.686;565
11070;36.690;540
11071;36.693;509
11072;36.696;591
11073;36.700;581
11074;36.703;445
11075;36.706;597
11076;36.710;481
11077;36.713;672
11078;36.716;590
11079;36.720;450
11080;36.723;744
11081;36.726;615
11082;36.729;610
11083;36.733;514
11084;36.736;552
11085;36.739;575
11086;36.743;521
11087;36.746;533
11088;36.749;557
11089;36.753;445
11090;36.756;516
11091;36.759;717
11092;36.762;529
11093;36.766;510
11094;36.769;493
11095;36.772;578
11096;36.776;466
11097;36.779;704
11098;36.782;611
11099;36.786;652
11100;36.789;569
11101;36.792;497
11102;36.796;584
11103;36.799;699
11104;36.802;3126
11105;36.805;571
11106;36.809;508
11107;36.812;635
11108;36.815;573
11109;36.819;569
11110;36.822;472
11111;36.825;486
11112;36.829;886
11113;36.832;580
11114;36.835;614
11115;36.838;758
11116;36.842;631
11117;36.845;831
11118;36.848;630
11119;36.852;596
11120;36.855;755
11121;36.858;643
11122;36.862;672
11123;36.865;549
11124;36.868;518
11125;36.872;598
11126;36.875;575
11127;36.878;572
11128;36.881;738
11129;36.885;621
11130;36.888;500
11131;36.891;631
11132;36.895;524
11133;36.898;679
11134;36.901;708
11135;36.905;538
11136;36.908;456
11137;36.911;681
11138;36.915;419
11139;36.918;633
11140;36.921;573
11141;36.924;561
11142;36.928;590
11143;36.931;696
11144;36.935;603
11145;36.938;751
11146;36.941;521
11147;36.945;561
11148;36.948;538
11149;36.951;542
11150;36.955;620
11151;36.958;517
11152;36.961;702
11153;36.964;492
11154;36.968;525
11155;36.971;451
11156;36.974;491
11157;36.978;616
11158;36.981;496
11159;36.984;579
11160;36.988;671
11161;36.991;606
11162;36.994;611
11163;36.997;582
11164;37.001;747
11165;37.004;686
11166;37.007;514
11167;37.011;557
11168;37.014;517
11169;37.017;518
11170;37.021;627
11171;37.024;809
11172;37.027;434
11173;37.031;580
11174;37.034;793
11175;37.037;901
11176;37.040;746
11177;37.044;845
11178;37.047;686
11179;37.050;533
11180;37.054;688
11181;37.057;446
11182;37.060;856
11183;37.064;492
11184;37.067;586
11185;37.070;757
11186;37.073;732
11187;37.077;731
11188;37.080;762
11189;37.083;529
11190;37.087;677
11191;37.090;574
11192;37.093;624
11193;37.097;521
11194;37.100;661
11195;37.103;574
11196;37.107;536
11197;37.110;414
11198;37.113;700
11199;37.116;976
11200;37.120;516
11201;37.123;585
11202;37.126;668
11203;37.130;522
11204;37.133;589
11205;37.136;490
11206;37.140;408
11207;37.143;524
11208;37.146;470
11209;37.150;788
11210;37.153;704
11211;37.156;507
11212;37.159;635
11213;37.163;742
11214;37.166;616
11215;37.169;545
11216;37.173;588
11217;37.176;708
11218;37.179;678
11219;37.183;450
11220;37.186;690
11221;37.190;606
11222;37.193;889
11223;37.196;547
11224;37.199;651
11225;37.203;1447
11226;37.206;701
11227;37.209;532
11228;37.213;511
11229;37.216;582
11230;37.219;538
11231;37.223;605
11232;37.226;653
11233;37.229;611
11234;37.232;592
11235;37.236;506
11236;37.239;464
11237;37.242;562
11238;37.246;594
11239;37.249;497
11240;37.252;494
11241;37.256;468
11242;37.259;577
11243;37.262;778
11244;37.266;562
11245;37.269;573
11246;37.272;564
11247;37.275;560
11248;37.279;745
11249;37.282;770
11250;37.285;606
11251;37.289;615
11252;37.292;487
11253;37.295;707
11254;37.299;523
11255;37.302;631
11256;37.305;591
11257;37.309;571
11258;37.312;827
11259;37.315;659
11260;37.318;559
11261;37.322;646
11262;37.325;714
11263;37.328;632
11264;37.332;933
11265;37.335;678
11266;37.338;667
11267;37.342;1222
11268;37.345;492
11269;37.348;511
11270;37.351;574
11271;37.355;517
11272;37.358;565
11273;37.361;489
11274;37.365;619
11275;37.368;686
11276;37.371;662
11277;37.375;587
11278;37.378;558
11279;37.381;612
11280;37.385;565
11281;37.388;596
11282;37.391;610
11283;37.394;545
11284;37.398;521
11285;37.401;706
11286;37.404;764
11287;37.408;615
11288;37.411;677
11289;37.414;638
11290;37.418;686
11291;37.421;647
11292;37.424;546
11293;37.427;572
11294;37.431;588
11295;37.434;562
11296;37.438;631
11297;37.441;655
11298;37.444;664
11299;37.448;503
11300;37.451;571
11301;37.454;959
11302;37.458;902
11303;37.461;622
11304;37.464;774
11305;37.467;640
11306;37.471;759
11307;37.474;670
11308;37.477;733
11309;37.481;806
11310;37.484;625
11311;37.487;662
11312;37.491;572
11313;37.494;556
11314;37.497;689
11315;37.501;635
11316;37.504;649
11317;37.507;633
11318;37.510;529
11319;37.514;539
11320;37.517;611
11321;37.520;467
11322;37.524;609
11323;37.527;717
11324;37.530;675
11325;37.534;640
11326;37.537;628
11327;37.540;840
11328;37.544;549
11329;37.547;662
11330;37.550;536
11331;37.553;508
11332;37.557;650
11333;37.560;834
11334;37.563;837
11335;37.567;734
11336;37.570;722
11337;37.573;613
11338;37.577;1204
11339;37.580;758
11340;37.583;557
11341;37.586;641
11342;37.590;551
11343;37.593;696
11344;37.596;546
11345;37.600;555
11346;37.603;483
11347;37.606;582
11348;37.610;632
11349;37.613;633
11350;37.616;564
11351;37.620;1895
11352;37.623;610
11353;37.626;544
11354;37.629;625
11355;37.633;546
11356;37.636;630
11357;37.639;649
11358;37.643;564
11359;37.646;635
11360;37.649;632
11361;37.653;701
11362;37.656;637
11363;37.659;499
11364;37.662;554
11365;37.666;772
11366;37.669;659
11367;37.672;942
11368;37.676;1609
11369;37.679;610
11370;37.683;754
11371;37.686;572
11372;37.689;636
11373;37.693;496
11374;37.696;714
11375;37.699;689
11376;37.702;620
11377;37.706;442
11378;37.709;618
11379;37.712;600
11380;37.716;531
11381;37.719;647
11382;37.722;2636
11383;37.726;643
11384;37.729;519
11385;37.732;579
11386;37.736;678
11387;37.739;640
11388;37.742;876
11389;37.745;591
11390;37.749;535
11391;37.752;681
11392;37.755;489
11393;37.759;667
11394;37.762;499
11395;37.765;483
11396;37.769;1822
11397;37.772;619
11398;37.775;612
11399;37.779;743
11400;37.782;892
11401;37.785;686
11402;37.788;472
11403;37.792;653
11404;37.795;576
11405;37.798;550
11406;37.802;958
11407;37.805;635
11408;37.808;561
11409;37.812;548
11410;37.815;557
11411;37.818;534
11412;37.821;591
11413;37.825;632
11414;37.828;704
11415;37.831;687
11416;37.835;613
11417;37.838;568
11418;37.841;635
11419;37.845;678
11420;37.848;649
11421;37.851;545
11422;37.855;967
11423;37.858;703
11424;37.861;596
11425;37.864;663
11426;37.868;469
11427;37.871;555
11428;37.874;637
11429;37.878;702
11430;37.881;702
11431;37.884;603
11432;37.888;445
11433;37.891;635
11434;37.894;581
11435;37.898;633
11436;37.901;638
11437;37.904;501
11438;37.907;513
11439;37.911;576
11440;37.914;465
11441;37.917;568
11442;37.921;595
11443;37.924;643
11444;37.927;520
11445;37.931;636
11446;37.934;548
11447;37.937;529
11448;37.941;535
11449;37.944;474
11450;37.947;450
11451;37.951;658
11452;37.954;579
11453;37.957;597
11454;37.961;704
11455;37.964;644
11456;37.967;565
11457;37.971;470
11458;37.974;504
11459;37.977;557
11460;37.980;513
11461;37.984;1987
11462;37.987;602
11463;37.990;429
11464;37.994;410
11465;37.997;588
11466;38.000;432
11467;38.004;438
11468;38.007;843
11469;38.010;587
11470;38.014;763
11471;38.017;1025
11472;38.020;633
11473;38.023;487
11474;38.027;521
11475;38.030;455
11476;38.033;624
11477;38.037;409
11478;38.040;429
11479;38.043;513
11480;38.047;521
11481;38.050;582
11482;38.053;547
11483;38.056;355
11484;38.060;392
11485;38.063;489
11486;38.066;513
11487;38.070;520
11488;38.073;2196
11489;38.076;489
11490;38.080;381
11491;38.083;607
11492;38.086;455
11493;38.090;415
11494;38.093;560
11495;38.096;616
11496;38.099;480
11497;38.103;529
11498;38.106;687
11499;38.109;625
11500;38.113;666
11501;38.116;509
11502;38.119;552
11503;38.123;462
11504;38.126;498
11505;38.129;2549
11506;38.133;493
11507;38.136;593
11508;38.139;466
11509;38.142;489
11510;38.146;495
11511;38.149;675
11512;38.152;552
11513;38.156;508
11514;38.159;552
11515;38.162;430
11516;38.166;686
11517;38.169;468
11518;38.172;520
11519;38.175;714
11520;38.179;600
11521;38.182;702
11522;38.186;468
11523;38.189;484
11524;38.192;614
11525;38.196;596
11526;38.199;622
11527;38.202;558
11528;38.206;720
11529;38.209;533
11530;38.212;603
11531;38.215;694
11532;38.219;606
11533;38.222;609
11534;38.225;714
11535;38.229;488
11536;38.232;450
11537;38.235;574
11538;38.239;523
11539;38.242;514
11540;38.245;675
11541;38.249;536
11542;38.252;580
11543;38.255;459
11544;38.258;581
11545;38.262;673
11546;38.265;873
11547;38.268;598
11548;38.272;627
11549;38.275;499
11550;38.278;535
11551;38.282;708
11552;38.285;570
11553;38.288;667
11554;38.291;648
11555;38.295;462
11556;38.298;508
11557;38.301;1140
11558;38.305;552
11559;38.308;612
11560;38.311;560
11561;38.315;593
11562;38.318;568
11563;38.321;647
11564;38.325;655
11565;38.328;469
11566;38.331;616
11567;38.334;427
11568;38.338;551
11569;38.341;446
11570;38.344;492
11571;38.348;517
11572;38.351;495
11573;38.354;532
11574;38.358;510
11575;38.361;470
11576;38.364;540
11577;38.368;604
11578;38.371;628
11579;38.374;571
11580;38.377;562
11581;38.381;551
11582;38.384;623
11583;38.387;597
11584;38.391;605
11585;38.394;602
11586;38.397;517
11587;38.401;383
11588;38.404;416
11589;38.407;692
11590;38.410;466
11591;38.414;2464
11592;38.417;603
11593;38.420;482
11594;38.424;495
11595;38.427;624
11596;38.430;464
11597;38.434;785
11598;38.437;561
11599;38.441;639
11600;38.444;620
11601;38.447;453
11602;38.450;593
11603;38.454;573
11604;38.457;553
11605;38.460;624
11606;38.464;464
11607;38.467;576
11608;38.470;521
11609;38.474;829
11610;38.477;482
11611;38.480;640
11612;38.484;369
11613;38.487;480
11614;38.490;343
11615;38.493;537
11616;38.497;804
11617;38.500;544
11618;38.503;587
11619;38.507;622
11620;38.510;480
11621;38.513;562
11622;38.517;576
11623;38.520;2727
11624;38.523;517
11625;38.526;531
11626;38.530;487
11627;38.533;482
11628;38.536;491
11629;38.540;907
11630;38.543;671
11631;38.546;552
11632;38.550;587
11633;38.553;448
11634;38.556;478
11635;38.560;807
11636;38.563;597
11637;38.566;700
11638;38.569;621
11639;38.573;547
11640;38.576;521
11641;38.579;402
11642;38.583;579
11643;38.586;654
11644;38.589;510
11645;38.593;396
11646;38.596;486
11647;38.599;463
11648;38.603;515
11649;38.606;512
11650;38.609;733
11651;38.612;553
11652;38.616;699
11653;38.619;446
11654;38.622;440
11655;38.626;637
11656;38.629;462
11657;38.632;585
11658;38.636;495
11659;38.639;704
11660;38.642;697
11661;38.645;402
11662;38.649;525
11663;38.652;554
11664;38.655;467
11665;38.659;767
11666;38.662;547
11667;38.665;455
11668;38.669;640
11669;38.672;680
11670;38.675;601
11671;38.679;567
11672;38.682;610
11673;38.685;561
11674;38.689;605
11675;38.692;533
11676;38.695;488
11677;38.699;553
11678;38.702;598
11679;38.705;537
11680;38.709;1124
11681;38.712;468
11682;38.715;644
11683;38.719;605
11684;38.722;738
11685;38.725;608
11686;38.728;989
11687;38.732;535
11688;38.735;447
11689;38.738;799
11690;38.742;602
11691;38.745;569
11692;38.748;633
11693;38.752;564
11694;38.755;544
11695;38.758;601
11696;38.762;476
11697;38.765;639
11698;38.768;684
11699;38.771;738
11700;38.775;595
11701;38.778;577
11702;38.781;715
11703;38.785;536
11704;38.788;514
11705;38.791;605
11706;38.795;472
11707;38.798;560
11708;38.801;550
11709;38.804;572
11710;38.808;699
11711;38.811;500
11712;38.814;589
11713;38.818;685
11714;38.821;777
11715;38.824;684
11716;38.828;662
11717;38.831;669
11718;38.834;565
11719;38.838;685
11720;38.841;470
11721;38.844;491
11722;38.847;498
11723;38.851;864
11724;38.854;654
11725;38.857;538
11726;38.861;484
11727;38.864;545
11728;38.867;484
11729;38.871;549
11730;38.874;641
11731;38.877;620
11732;38.880;564
11733;38.884;652
11734;38.887;478
11735;38.890;815
11736;38.894;549
11737;38.897;468
11738;38.900;562
11739;38.904;540
11740;38.907;588
11741;38.910;500
11742;38.914;526
11743;38.917;428
11744;38.920;570
11745;38.923;715
11746;38.927;569
11747;38.930;465
11748;38.934;654
11749;38.937;460
11750;38.940;569
11751;38.944;584
11752;38.947;935
11753;38.950;616
11754;38.954;587
11755;38.957;519
11756;38.960;650
11757;38.963;525
11758;38.967;493
11759;38.970;3053
11760;38.973;2707
11761;38.977;643
11762;38.980;554
11763;38.983;431
11764;38.987;557
11765;38.990;461
11766;38.993;503
11767;38.997;481
11768;39.000;509
11769;39.003;623
11770;39.006;570
11771;39.010;571
11772;39.013;621
11773;39.016;546
11774;39.020;666
11775;39.023;418
11776;39.026;700
11777;39.030;501
11778;39.033;739
11779;39.036;501
11780;39.039;925
11781;39.043;638
11782;39.046;571
11783;39.049;476
11784;39.053;604
11785;39.056;601
11786;39.059;534
11787;39.063;613
11788;39.066;460
11789;39.069;478
11790;39.073;3177
11791;39.076;612
11792;39.079;518
11793;39.082;554
11794;39.086;532
11795;39.089;616
11796;39.092;602
11797;39.096;1012
11798;39.099;653
11799;39.102;649
11800;39.106;565
11801;39.109;559
11802;39.112;563
11803;39.116;644
11804;39.119;522
11805;39.122;561
11806;39.125;496
11807;39.129;557
11808;39.132;784
11809;39.135;565
11810;39.139;595
11811;39.142;585
11812;39.145;559
11813;39.149;474
11814;39.152;504
11815;39.155;628
11816;39.159;526
11817;39.162;514
11818;39.165;560
11819;39.168;1198
11820;39.172;424
11821;39.175;644
11822;39.178;554
11823;39.182;668
11824;39.185;480
11825;39.189;625
11826;39.192;2082
11827;39.195;657
11828;39.199;522
11829;39.202;557
11830;39.205;629
11831;39.208;596
11832;39.212;568
11833;39.215;696
11834;39.218;627
11835;39.222;417
11836;39.225;638
11837;39.228;731
11838;39.232;499
11839;39.235;536
11840;39.238;639
11841;39.242;679
11842;39.245;537
11843;39.248;564
11844;39.251;513
11845;39.255;593
11846;39.258;400
11847;39.261;468
11848;39.265;838
11849;39.268;499
11850;39.271;519
11851;39.275;534
11852;39.278;769
11853;39.281;501
11854;39.284;511
11855;39.288;607
11856;39.291;586
11857;39.294;746
11858;39.298;622
11859;39.301;484
11860;39.304;566
11861;39.308;636
11862;39.311;518
11863;39.314;641
11864;39.318;551
11865;39.321;645
11866;39.324;570
11867;39.327;439
11868;39.331;418
11869;39.334;603
11870;39.337;665
11871;39.341;635
11872;39.344;624
11873;39.347;550
11874;39.351;761
11875;39.354;653
11876;39.357;777
11877;39.360;739
11878;39.364;564
11879;39.367;574
11880;39.370;461
11881;39.374;543
11882;39.377;536
11883;39.380;539
11884;39.384;552
11885;39.387;646
11886;39.390;562
11887;39.394;608
11888;39.397;547
11889;39.400;615
11890;39.403;603
11891;39.407;586
11892;39.410;928
11893;39.413;649
11894;39.417;643
11895;39.420;611
11896;39.423;550
11897;39.427;528
11898;39.430;482
11899;39.434;503
11900;39.437;497
11901;39.440;534
11902;39.443;768
11903;39.447;526
11904;39.450;501
11905;39.453;730
11906;39.457;456
11907;39.460;676
11908;39.463;705
11909;39.467;510
11910;39.470;499
11911;39.473;646
11912;39.477;518
11913;39.480;626
11914;39.483;435
11915;39.486;616
11916;39.490;548
11917;39.493;453
11918;39.496;652
11919;39.500;741
11920;39.503;541
11921;39.506;652
11922;39.510;698
11923;39.513;1764
11924;39.516;474
11925;39.519;667
11926;39.523;548
11927;39.526;683
11928;39.529;507
11929;39.533;771
11930;39.536;643
11931;39.539;413
11932;39.543;595
11933;39.546;678
11934;39.549;500
11935;39.553;531
11936;39.556;566
11937;39.559;547
11938;39.562;499
11939;39.566;542
11940;39.569;517
11941;39.572;458
11942;39.576;551
11943;39.579;590
11944;39.582;469
11945;39.586;509
11946;39.589;590
11947;39.592;419
11948;39.595;596
11949;39.599;642
11950;39.602;594
11951;39.605;800
11952;39.609;736
11953;39.612;591
11954;39.615;542
11955;39.619;493
11956;39.622;502
11957;39.625;508
11958;39.629;533
11959;39.632;529
11960;39.635;524
11961;39.638;548
11962;39.642;597
11963;39.645;510
11964;39.648;558
11965;39.652;569
11966;39.655;482
11967;39.658;575
11968;39.662;525
11969;39.665;2506
11970;39.668;582
11971;39.672;616
11972;39.675;534
11973;39.678;490
11974;39.682;680
11975;39.685;651
11976;39.688;684
11977;39.692;504
11978;39.695;503
11979;39.698;609
11980;39.702;578
11981;39.705;661
11982;39.708;630
11983;39.712;496
11984;39.715;397
11985;39.718;601
11986;39.721;466
11987;39.725;484
11988;39.728;525
11989;39.731;495
11990;39.735;610
11991;39.738;446
11992;39.741;576
11993;39.745;587
11994;39.748;642
11995;39.751;704
11996;39.754;736
11997;39.758;617
11998;39.761;497
11999;39.764;679
12000;39.768;403
12001;39.771;516
12002;39.774;510
12003;39.778;501
12004;39.781;519
12005;39.784;566
12006;39.788;668
12007;39.791;493
12008;39.794;529
12009;39.797;570
12010;39.801;487
12011;39.804;428
12012;39.807;483
12013;39.811;692
12014;39.814;654
12015;39.817;582
12016;39.821;767
12017;39.824;600
12018;39.827;553
12019;39.831;796
12020;39.834;595
12021;39.837;606
12022;39.840;595
12023;39.844;614
12024;39.847;580
12025;39.850;570
12026;39.854;547
12027;39.857;675
12028;39.860;540
12029;39.864;575
12030;39.867;658
12031;39.870;555
12032;39.873;440
12033;39.877;677
12034;39.880;690
12035;39.883;946
12036;39.887;601
12037;39.890;485
12038;39.893;601
12039;39.897;1694
12040;39.900;406
12041;39.903;510
12042;39.907;726
12043;39.910;575
12044;39.913;541
12045;39.916;504
12046;39.920;732
12047;39.923;747
12048;39.926;580
12049;39.930;471
12050;39.933;450
12051;39.937;542
12052;39.940;703
12053;39.943;538
12054;39.947;561
12055;39.950;545
12056;39.953;619
12057;39.956;545
12058;39.960;459
12059;39.963;541
12060;39.966;554
12061;39.970;530
12062;39.973;562
12063;39.976;1042
12064;39.980;393
12065;39.983;516
12066;39.986;678
12067;39.989;479
12068;39.993;441
12069;39.996;600
12070;39.999;602
12071;40.003;559
12072;40.006;730
12073;40.009;498
12074;40.013;529
12075;40.016;482
12076;40.019;426
12077;40.023;493
12078;40.026;574
12079;40.029;597
12080;40.032;519
12081;40.036;553
12082;40.039;841
12083;40.042;731
12084;40.046;497
12085;40.049;868
12086;40.052;656
12087;40.056;646
12088;40.059;641
12089;40.062;610
12090;40.066;523
12091;40.069;632
12092;40.072;565
12093;40.075;660
12094;40.079;681
12095;40.082;712
12096;40.085;739
12097;40.089;639
12098;40.092;593
12099;40.095;614
12100;40.099;629
12101;40.102;665
12102;40.105;493
12103;40.108;729
12104;40.112;593
12105;40.115;659
12106;40.118;398
12107;40.122;500
12108;40.125;576
12109;40.128;568
12110;40.132;754
12111;40.135;586
12112;40.138;577
12113;40.142;633
12114;40.145;682
12115;40.148;569
12116;40.151;515
12117;40.155;750
12118;40.158;577
12119;40.161;590
12120;40.165;481
12121;40.168;450
12122;40.171;550
12123;40.175;665
12124;40.178;680
12125;40.181;470
12126;40.185;491
12127;40.188;529
12128;40.191;623
12129;40.195;629
12130;40.198;475
12131;40.201;456
12132;40.205;938
12133;40.208;700
12134;40.211;540
12135;40.215;633
12136;40.218;594
12137;40.221;785
12138;40.224;699
12139;40.228;740
12140;40.231;511
12141;40.234;560
12142;40.238;645
12143;40.241;683
12144;40.244;513
12145;40.248;625
12146;40.251;731
12147;40.254;455
12148;40.258;486
12149;40.261;427
12150;40.264;493
12151;40.267;605
12152;40.271;530
12153;40.274;630
12154;40.277;595
12155;40.281;498
12156;40.284;637
12157;40.287;737
12158;40.291;705
12159;40.294;554
12160;40.297;539
12161;40.301;469
12162;40.304;454
12163;40.307;416
12164;40.310;510
12165;40.314;627
12166;40.317;528
12167;40.320;544
12168;40.324;541
12169;40.327;487
12170;40.330;520
12171;40.334;831
12172;40.337;688
12173;40.340;571
12174;40.343;533
12175;40.347;590
12176;40.350;567
12177;40.353;566
12178;40.357;473
12179;40.360;457
12180;40.363;629
12181;40.367;682
12182;40.370;627
12183;40.373;718
12184;40.377;584
12185;40.380;542
12186;40.383;655
12187;40.386;496
12188;40.390;571
12189;40.393;593
12190;40.396;603
12191;40.400;579
12192;40.403;480
12193;40.406;594
12194;40.410;648
12195;40.413;598
12196;40.416;647
12197;40.420;777
12198;40.423;815
12199;40.426;668
12200;40.429;563
12201;40.433;612
12202;40.436;769
12203;40.440;461
12204;40.443;621
12205;40.446;619
12206;40.450;699
12207;40.453;580
12208;40.456;587
12209;40.460;629
12210;40.463;600
12211;40.466;709
12212;40.469;762
12213;40.473;680
12214;40.476;562
12215;40.479;539
12216;40.483;534
12217;40.486;541
12218;40.489;599
12219;40.493;686
12220;40.496;680
12221;40.499;495
12222;40.502;661
12223;40.506;422
12224;40.509;687
12225;40.512;494
12226;40.516;471
12227;40.519;634
12228;40.522;719
12229;40.526;629
12230;40.529;523
12231;40.532;808
12232;40.536;526
12233;40.539;708
12234;40.542;596
12235;40.545;512
12236;40.549;745
12237;40.552;595
12238;40.555;532
12239;40.559;640
12240;40.562;815
12241;40.565;596
12242;40.569;503
12243;40.572;628
12244;40.575;710
12245;40.578;673
12246;40.582;637
12247;40.585;539
12248;40.588;550
12249;40.592;709
12250;40.595;557
12251;40.598;549
12252;40.602;524
12253;40.605;558
12254;40.608;648
12255;40.612;744
12256;40.615;627
12257;40.618;1558
12258;40.621;794
12259;40.625;626
12260;40.628;698
12261;40.631;617
12262;40.635;527
12263;40.638;613
12264;40.641;773
12265;40.645;632
12266;40.648;525
12267;40.651;491
12268;40.655;492
12269;40.658;575
12270;40.661;741
12271;40.664;723
12272;40.668;693
12273;40.671;469
12274;40.674;550
12275;40.678;900
12276;40.681;725
12277;40.685;658
12278;40.688;592
12279;40.691;671
12280;40.695;797
12281;40.698;504
12282;40.701;677
12283;40.704;580
12284;40.708;659
12285;40.711;655
12286;40.714;578
12287;40.718;727
12288;40.721;565
12289;40.724;626
12290;40.728;735
12291;40.731;716
12292;40.734;736
12293;40.737;691
12294;40.741;574
12295;40.744;652
12296;40.747;986
12297;40.751;755
12298;40.754;555
12299;40.757;598
12300;40.761;773
12301;40.764;495
12302;40.767;416
12303;40.771;669
12304;40.774;1232
12305;40.777;552
12306;40.780;634
12307;40.784;735
12308;40.787;554
12309;40.790;1950
12310;40.794;630
12311;40.797;754
12312;40.800;595
12313;40.804;542
12314;40.807;439
12315;40.810;564
12316;40.813;633
12317;40.817;691
12318;40.820;585
12319;40.823;529
12320;40.827;681
12321;40.830;699
12322;40.833;735
12323;40.837;637
12324;40.840;483
12325;40.843;442
12326;40.847;622
12327;40.850;559
12328;40.853;510
12329;40.856;722
12330;40.860;525
12331;40.863;533
12332;40.866;631
12333;40.870;517
12334;40.873;770
12335;40.876;592
12336;40.880;678
12337;40.883;569
12338;40.886;663
12339;40.890;551
12340;40.893;623
12341;40.896;717
12342;40.899;779
12343;40.903;637
12344;40.906;645
12345;40.909;644
12346;40.913;812
12347;40.916;649
12348;40.919;823
12349;40.923;463
12350;40.926;559
12351;40.929;564
12352;40.933;606
12353;40.936;774
12354;40.940;631
12355;40.943;552
12356;40.946;732
12357;40.950;800
12358;40.953;609
12359;40.956;508
12360;40.959;504
12361;40.963;546
12362;40.966;575
12363;40.969;437
12364;40.973;692
12365;40.976;758
12366;40.979;656
12367;40.983;1849
12368;40.986;488
12369;40.989;640
12370;40.992;719
12371;40.996;577
12372;40.999;734
12373;41.002;2322
12374;41.006;941
12375;41.009;785
12376;41.012;865
12377;41.016;765
12378;41.019;507
12379;41.022;1000
12380;41.026;544
12381;41.029;579
12382;41.032;666
12383;41.035;548
12384;41.039;656
12385;41.042;495
12386;41.045;540
12387;41.049;614
12388;41.052;446
12389;41.055;587
12390;41.059;480
12391;41.062;557
12392;41.065;467
12393;41.068;443
12394;41.072;2216
12395;41.075;621
12396;41.078;566
12397;41.082;792
12398;41.085;533
12399;41.088;746
12400;41.092;732
12401;41.095;683
12402;41.098;800
12403;41.102;652
12404;41.105;709
12405;41.108;695
12406;41.111;626
12407;41.115;544
12408;41.118;721
12409;41.121;588
12410;41.125;634
12411;41.128;536
12412;41.131;615
12413;41.135;744
12414;41.138;502
12415;41.141;535
12416;41.145;475
12417;41.148;593
12418;41.151;601
12419;41.154;574
12420;41.158;594
12421;41.161;855
12422;41.164;538
12423;41.168;747
12424;41.171;801
12425;41.174;567
12426;41.178;521
12427;41.181;766
12428;41.185;785
12429;41.188;798
12430;41.191;579
12431;41.194;592
12432;41.198;626
12433;41.201;588
12434;41.204;535
12435;41.208;675
12436;41.211;606
12437;41.214;625
12438;41.218;604
12439;41.221;521
12440;41.224;722
12441;41.227;697
12442;41.231;567
12443;41.234;711
12444;41.237;691
12445;41.241;702
12446;41.244;656
12447;41.247;609
12448;41.251;738
12449;41.254;654
12450;41.257;550
12451;41.261;525
12452;41.264;485
12453;41.267;588
12454;41.270;599
12455;41.274;537
12456;41.277;574
12457;41.280;594
12458;41.284;602
12459;41.287;814
12460;41.290;508
12461;41.294;666
12462;41.297;701
12463;41.300;702
12464;41.304;567
12465;41.307;594
12466;41.310;681
12467;41.313;734
12468;41.317;484
12469;41.320;998
12470;41.323;617
12471;41.327;482
12472;41.330;596
12473;41.333;936
12474;41.337;741
12475;41.340;665
12476;41.343;566
12477;41.346;546
12478;41.350;662
12479;41.353;646
12480;41.356;738
12481;41.360;584
12482;41.363;574
12483;41.366;574
12484;41.370;796
12485;41.373;626
12486;41.376;658
12487;41.380;467
12488;41.383;517
12489;41.386;565
12490;41.389;584
12491;41.393;523
12492;41.396;618
12493;41.399;546
12494;41.403;493
12495;41.406;1430
12496;41.409;729
12497;41.413;787
12498;41.416;590
12499;41.419;669
12500;41.422;593
12501;41.426;521
12502;41.429;655
12503;41.433;720
12504;41.436;547
12505;41.439;819
12506;41.443;791
12507;41.446;731
12508;41.449;690
12509;41.453;560
12510;41.456;663
12511;41.459;732
12512;41.462;803
12513;41.466;613
12514;41.469;590
12515;41.472;623
12516;41.476;740
12517;41.479;578
12518;41.482;475
12519;41.486;710
12520;41.489;431
12521;41.492;581
12522;41.496;491
12523;41.499;575
12524;41.502;540
12525;41.505;556
12526;41.509;765
12527;41.512;690
12528;41.515;511
12529;41.519;550
12530;41.522;437
12531;41.525;519
12532;41.529;562
12533;41.532;544
12534;41.535;558
12535;41.539;592
12536;41.542;907
12537;41.545;687
12538;41.548;737
12539;41.552;806
12540;41.555;540
12541;41.558;648
12542;41.562;686
12543;41.565;593
12544;41.568;624
12545;41.572;641
12546;41.575;690
12547;41.578;785
12548;41.581;641
12549;41.585;649
12550;41.588;824
12551;41.591;1636
12552;41.595;694
12553;41.598;578
12554;41.601;1016
12555;41.605;708
12556;41.608;645
12557;41.611;875
12558;41.615;741
12559;41.618;750
12560;41.621;819
12561;41.624;719
12562;41.628;742
12563;41.631;791
12564;41.634;813
12565;41.638;628
12566;41.641;595
12567;41.644;743
12568;41.648;813
12569;41.651;723
12570;41.654;642
12571;41.657;705
12572;41.661;714
12573;41.664;691
12574;41.667;748
12575;41.671;651
12576;41.674;731
12577;41.677;732
12578;41.681;727
12579;41.684;728
12580;41.688;664
12581;41.691;657
12582;41.694;682
12583;41.697;685
12584;41.701;746
12585;41.704;529
12586;41.707;522
12587;41.711;618
12588;41.714;659
12589;41.717;775
12590;41.721;896
12591;41.724;541
12592;41.727;505
12593;41.731;675
12594;41.734;2275
12595;41.737;659
12596;41.740;751
12597;41.744;621
12598;41.747;682
12599;41.750;663
12600;41.754;724
12601;41.757;553
12602;41.760;576
12603;41.764;673
12604;41.767;543
12605;41.770;2957
12606;41.774;528
12607;41.777;851
12608;41.780;685
12609;41.783;614
12610;41.787;724
12611;41.790;607
12612;41.793;731
12613;41.797;776
12614;41.800;801
12615;41.803;976
12616;41.807;719
12617;41.810;765
12618;41.813;645
12619;41.816;585
12620;41.820;2997
12621;41.823;666
12622;41.826;642
12623;41.830;765
12624;41.833;736
12625;41.836;577
12626;41.840;652
12627;41.843;901
12628;41.846;603
12629;41.850;530
12630;41.853;964
12631;41.856;721
12632;41.859;769
12633;41.863;872
12634;41.866;829
12635;41.869;624
12636;41.873;554
12637;41.876;551
12638;41.879;761
12639;41.883;686
12640;41.886;623
12641;41.889;639
12642;41.893;789
12643;41.896;586
12644;41.899;623
12645;41.902;602
12646;41.906;631
12647;41.909;598
12648;41.912;651
12649;41.916;717
12650;41.919;678
12651;41.922;494
12652;41.926;735
12653;41.929;647
12654;41.932;760
12655;41.936;601
12656;41.939;606
12657;41.942;623
12658;41.946;663
12659;41.949;532
12660;41.952;562
12661;41.956;736
12662;41.959;757
12663;41.962;547
12664;41.966;611
12665;41.969;674
12666;41.972;693
12667;41.975;604
12668;41.979;611
12669;41.982;670
12670;41.985;570
12671;41.989;745
12672;41.992;656
12673;41.995;1987
12674;41.999;600
12675;42.002;678
12676;42.005;514
12677;42.009;474
12678;42.012;650
12679;42.015;537
12680;42.018;501
12681;42.022;611
12682;42.025;684
12683;42.028;568
12684;42.032;635
12685;42.035;663
12686;42.038;564
12687;42.042;531
12688;42.045;599
12689;42.048;523
12690;42.051;610
12691;42.055;570
12692;42.058;729
12693;42.061;808
12694;42.065;919
12695;42.068;575
12696;42.071;488
12697;42.075;847
12698;42.078;2113
12699;42.081;464
12700;42.085;425
12701;42.088;624
12702;42.091;709
12703;42.094;672
12704;42.098;663
12705;42.101;560
12706;42.104;510
12707;42.108;603
12708;42.111;1065
12709;42.114;464
12710;42.118;635
12711;42.121;581
12712;42.124;700
12713;42.128;511
12714;42.131;682
12715;42.134;550
12716;42.137;572
12717;42.141;585
12718;42.144;632
12719;42.147;564
12720;42.151;643
12721;42.154;685
12722;42.157;754
12723;42.161;533
12724;42.164;714
12725;42.167;729
12726;42.170;788
12727;42.174;762
12728;42.177;588
12729;42.180;760
12730;42.184;684
12731;42.187;851
12732;42.191;655
12733;42.194;586
12734;42.197;590
12735;42.201;634
12736;42.204;609
12737;42.207;575
12738;42.210;433
12739;42.214;489
12740;42.217;590
12741;42.220;572
12742;42.224;582
12743;42.227;572
12744;42.230;563
12745;42.234;646
12746;42.237;540
12747;42.240;483
12748;42.244;523
12749;42.247;471
12750;42.250;588
12751;42.253;717
12752;42.257;584
12753;42.260;623
12754;42.263;552
12755;42.267;496
12756;42.270;624
12757;42.273;588
12758;42.277;490
12759;42.280;437
12760;42.283;662
12761;42.286;596
12762;42.290;1389
12763;42.293;834
12764;42.296;552
12765;42.300;576
12766;42.303;634
12767;42.306;589
12768;42.310;767
12769;42.313;639
12770;42.316;683
12771;42.320;729
12772;42.323;653
12773;42.326;440
12774;42.329;579
12775;42.333;622
12776;42.336;534
12777;42.339;538
12778;42.343;662
12779;42.346;451
12780;42.349;577
12781;42.353;616
12782;42.356;588
12783;42.359;607
12784;42.363;3200
12785;42.366;587
12786;42.369;579
12787;42.372;773
12788;42.376;541
12789;42.379;1269
12790;42.382;458
12791;42.386;607
12792;42.389;615
12793;42.392;631
12794;42.396;577
12795;42.399;597
12796;42.402;534
12797;42.405;571
12798;42.409;595
12799;42.412;584
12800;42.415;862
12801;42.419;714
12802;42.422;826
12803;42.425;648
12804;42.429;645
12805;42.432;664
12806;42.436;561
12807;42.439;546
12808;42.442;592
12809;42.445;660
12810;42.449;633
12811;42.452;830
12812;42.455;603
12813;42.459;789
12814;42.462;518
12815;42.465;700
12816;42.469;638
12817;42.472;514
12818;42.475;556
12819;42.479;2047
12820;42.482;665
12821;42.485;417
12822;42.488;587
12823;42.492;563
12824;42.495;914
12825;42.498;741
12826;42.502;520
12827;42.505;440
12828;42.508;552
12829;42.512;736
12830;42.515;563
12831;42.518;585
12832;42.521;564
12833;42.525;555
12834;42.528;593
12835;42.531;594
12836;42.535;551
12837;42.538;631
12838;42.541;573
12839;42.545;581
12840;42.548;609
12841;42.551;579
12842;42.555;408
12843;42.558;654
12844;42.561;573
12845;42.564;531
12846;42.568;525
12847;42.571;529
12848;42.574;563
12849;42.578;578
12850;42.581;469
12851;42.584;623
12852;42.588;644
12853;42.591;620
12854;42.594;677
12855;42.598;653
12856;42.601;443
12857;42.604;497
12858;42.607;626
12859;42.611;1820
12860;42.614;666
12861;42.617;657
12862;42.621;713
12863;42.624;1473
12864;42.627;514
12865;42.631;598
12866;42.634;706
12867;42.637;742
12868;42.640;574
12869;42.644;776
12870;42.647;635
12871;42.650;613
12872;42.654;732
12873;42.657;577
12874;42.660;404
12875;42.664;563
12876;42.667;816
12877;42.670;653
12878;42.674;566
12879;42.677;577
12880;42.680;503
12881;42.684;555
12882;42.687;615
12883;42.690;631
12884;42.694;714
12885;42.697;729
12886;42.700;516
12887;42.704;587
12888;42.707;551
12889;42.710;529
12890;42.714;527
12891;42.717;3046
12892;42.720;570
12893;42.723;682
12894;42.727;687
12895;42.730;557
12896;42.733;557
12897;42.737;558
12898;42.740;483
12899;42.743;630
12900;42.747;1530
12901;42.750;424
12902;42.753;580
12903;42.757;525
12904;42.760;572
12905;42.763;440
12906;42.766;674
12907;42.770;504
12908;42.773;581
12909;42.776;560
12910;42.780;476
12911;42.783;638
12912;42.786;837
12913;42.790;722
12914;42.793;576
12915;42.796;539
12916;42.799;722
12917;42.803;585
12918;42.806;1779
12919;42.809;546
12920;42.813;548
12921;42.816;482
12922;42.819;490
12923;42.823;540
12924;42.826;3623
12925;42.829;500
12926;42.833;653
12927;42.836;460
12928;42.839;618
12929;42.842;611
12930;42.846;549
12931;42.849;412
12932;42.852;709
12933;42.856;666
12934;42.859;478
12935;42.862;525
12936;42.866;549
12937;42.869;596
12938;42.872;550
12939;42.875;690
12940;42.879;494
12941;42.882;626
12942;42.885;453
12943;42.889;561
12944;42.892;575
12945;42.895;517
12946;42.899;523
12947;42.902;465
12948;42.905;483
12949;42.909;553
12950;42.912;511
12951;42.915;473
12952;42.918;463
12953;42.922;539
12954;42.925;605
12955;42.928;485
12956;42.932;398
12957;42.935;460
12958;42.939;567
12959;42.942;542
12960;42.945;627
12961;42.949;467
12962;42.952;497
12963;42.955;743
12964;42.958;488
12965;42.962;457
12966;42.965;544
12967;42.968;604
12968;42.972;456
12969;42.975;532
12970;42.978;632
12971;42.982;589
12972;42.985;516
12973;42.988;394
12974;42.992;449
12975;42.995;464
12976;42.998;675
12977;43.001;629
12978;43.005;467
12979;43.008;415
12980;43.011;490
12981;43.015;512
12982;43.018;728
12983;43.021;569
12984;43.025;660
12985;43.028;642
12986;43.031;523
12987;43.034;661
12988;43.038;702
12989;43.041;419
12990;43.044;496
12991;43.048;424
12992;43.051;424
12993;43.054;515
12994;43.058;501
12995;43.061;565
12996;43.064;537
12997;43.068;516
12998;43.071;518
12999;43.074;526
13000;43.077;671
13001;43.081;569
13002;43.084;711
13003;43.087;551
13004;43.091;536
13005;43.094;561
13006;43.097;377
13007;43.101;666
13008;43.104;510
13009;43.107;409
13010;43.110;528
13011;43.114;767
13012;43.117;545
13013;43.120;467
13014;43.124;545
13015;43.127;583
13016;43.130;513
13017;43.134;670
13018;43.137;595
13019;43.140;610
13020;43.144;601
13021;43.147;507
13022;43.150;415
13023;43.153;628
13024;43.157;408
13025;43.160;638
13026;43.163;851
13027;43.167;425
13028;43.170;514
13029;43.173;709
13030;43.177;517
13031;43.180;534
13032;43.184;491
13033;43.187;516
13034;43.190;467
13035;43.193;567
13036;43.197;594
13037;43.200;651
13038;43.203;493
13039;43.207;558
13040;43.210;562
13041;43.213;541
13042;43.217;483
13043;43.220;465
13044;43.223;463
13045;43.227;595
13046;43.230;395
13047;43.233;564
13048;43.236;757
13049;43.240;634
13050;43.243;714
13051;43.246;550
13052;43.250;611
13053;43.253;469
13054;43.256;408
13055;43.260;419
13056;43.263;528
13057;43.266;558
13058;43.269;627
13059;43.273;494
13060;43.276;610
13061;43.279;548
13062;43.283;515
13063;43.286;765
13064;43.289;481
13065;43.293;513
13066;43.296;651
13067;43.299;548
13068;43.303;631
13069;43.306;546
13070;43.309;512
13071;43.312;635
13072;43.316;447
13073;43.319;599
13074;43.322;635
13075;43.326;543
13076;43.329;560
13077;43.332;497
13078;43.336;716
13079;43.339;610
13080;43.342;697
13081;43.346;531
13082;43.349;459
13083;43.352;589
13084;43.355;573
13085;43.359;734
13086;43.362;554
13087;43.365;495
13088;43.369;466
13089;43.372;520
13090;43.375;1125
13091;43.379;726
13092;43.382;575
13093;43.385;496
13094;43.388;397
13095;43.392;607
13096;43.395;482
13097;43.398;631
13098;43.402;518
13099;43.405;613
13100;43.408;613
13101;43.412;567
13102;43.415;632
13103;43.418;545
13104;43.422;433
13105;43.425;552
13106;43.428;468
13107;43.431;619
13108;43.435;573
13109;43.438;569
13110;43.442;628
13111;43.445;485
13112;43.448;533
13113;43.452;702
13114;43.455;587
13115;43.458;582
13116;43.462;621
13117;43.465;685
13118;43.468;676
13119;43.471;614
13120;43.475;506
13121;43.478;510
13122;43.481;414
13123;43.485;652
13124;43.488;559
13125;43.491;668
13126;43.495;621
13127;43.498;655
13128;43.501;571
13129;43.504;618
13130;43.508;609
13131;43.511;834
13132;43.514;578
13133;43.518;563
13134;43.521;506
13135;43.524;2726
13136;43.528;665
13137;43.531;794
13138;43.534;726
13139;43.538;571
13140;43.541;470
13141;43.544;766
13142;43.547;547
13143;43.551;693
13144;43.554;623
13145;43.557;847
13146;43.561;853
13147;43.564;701
13148;43.567;802
13149;43.571;693
13150;43.574;776
13151;43.577;763
13152;43.581;675
13153;43.584;952
13154;43.587;483
13155;43.590;627
13156;43.594;506
13157;43.597;459
13158;43.600;568
13159;43.604;527
13160;43.607;617
13161;43.610;705
13162;43.614;686
13163;43.617;574
13164;43.620;527
13165;43.623;610
13166;43.627;533
13167;43.630;583
13168;43.633;670
13169;43.637;482
13170;43.640;577
13171;43.643;735
13172;43.647;565
13173;43.650;699
13174;43.653;527
13175;43.657;700
13176;43.660;548
13177;43.663;649
13178;43.666;478
13179;43.670;663
13180;43.673;582
13181;43.676;645
13182;43.680;702
13183;43.683;622
13184;43.687;520
13185;43.690;676
13186;43.693;550
13187;43.697;648
13188;43.700;594
13189;43.703;1211
13190;43.706;605
13191;43.710;557
13192;43.713;545
13193;43.716;550
13194;43.720;587
13195;43.723;522
13196;43.726;547
13197;43.730;625
13198;43.733;540
13199;43.736;622
13200;43.739;605
13201;43.743;572
13202;43.746;530
13203;43.749;719
13204;43.753;491
13205;43.756;494
13206;43.759;628
13207;43.763;427
13208;43.766;584
13209;43.769;909
13210;43.773;606
13211;43.776;462
13212;43.779;541
13213;43.782;472
13214;43.786;535
13215;43.789;588
13216;43.792;607
13217;43.796;657
13218;43.799;606
13219;43.802;429
13220;43.806;857
13221;43.809;722
13222;43.812;562
13223;43.816;501
13224;43.819;508
13225;43.822;508
13226;43.825;536
13227;43.829;718
13228;43.832;561
13229;43.835;340
13230;43.839;528
13231;43.842;464
13232;43.845;464
13233;43.849;383
13234;43.852;463
13235;43.855;534
13236;43.858;409
13237;43.862;420
13238;43.865;374
13239;43.868;457
13240;43.872;2550
13241;43.875;471
13242;43.878;391
13243;43.882;543
13244;43.885;606
13245;43.888;460
13246;43.892;433
13247;43.895;411
13248;43.898;374
13249;43.901;343
13250;43.905;365
13251;43.908;552
13252;43.911;494
13253;43.915;501
13254;43.918;439
13255;43.921;659
13256;43.925;464
13257;43.928;315
13258;43.932;411
13259;43.935;435
13260;43.938;456
13261;43.941;514
13262;43.945;467
13263;43.948;458
13264;43.951;692
13265;43.955;406
13266;43.958;578
13267;43.961;565
13268;43.965;478
13269;43.968;516
13270;43.971;587
13271;43.974;479
13272;43.978;500
13273;43.981;446
13274;43.984;445
13275;43.988;672
13276;43.991;366
13277;43.994;661
13278;43.998;595
13279;44.001;417
13280;44.004;409
13281;44.008;438
13282;44.011;635
13283;44.014;503
13284;44.017;359
13285;44.021;470
13286;44.024;561
13287;44.027;481
13288;44.031;446
13289;44.034;620
13290;44.037;512
13291;44.041;351
13292;44.044;435
13293;44.047;471
13294;44.051;462
13295;44.054;499
13296;44.057;336
13297;44.060;398
13298;44.064;561
13299;44.067;586
13300;44.070;596
13301;44.074;496
13302;44.077;1077
13303;44.080;594
13304;44.084;620
13305;44.087;585
13306;44.090;497
13307;44.093;555
13308;44.097;493
13309;44.100;469
13310;44.103;440
13311;44.107;648
13312;44.110;589
13313;44.113;399
13314;44.117;512
13315;44.120;479
13316;44.123;557
13317;44.127;681
13318;44.130;2319
13319;44.133;503
13320;44.136;561
13321;44.140;620
13322;44.143;449
13323;44.146;540
13324;44.150;471
13325;44.153;511
13326;44.156;770
13327;44.160;373
13328;44.163;539
13329;44.166;504
13330;44.170;599
13331;44.173;558
13332;44.176;413
13333;44.179;478
13334;44.183;401
13335;44.186;438
13336;44.190;395
13337;44.193;542
13338;44.196;2148
13339;44.200;314
13340;44.203;482
13341;44.206;415
13342;44.210;710
13343;44.213;599
13344;44.216;398
13345;44.219;453
13346;44.223;598
13347;44.226;521
13348;44.229;480
13349;44.233;353
13350;44.236;470
13351;44.239;2618
13352;44.243;513
13353;44.246;672
13354;44.249;432
13355;44.252;535
13356;44.256;621
13357;44.259;554
13358;44.262;524
13359;44.266;399
13360;44.269;461
13361;44.272;458
13362;44.276;604
13363;44.279;889
13364;44.282;668
13365;44.286;540
13366;44.289;505
13367;44.292;2105
13368;44.295;755
13369;44.299;580
13370;44.302;512
13371;44.305;497
13372;44.309;562
13373;44.312;587
13374;44.315;420
13375;44.319;488
13376;44.322;2867
13377;44.325;538
13378;44.328;523
13379;44.332;521
13380;44.335;613
13381;44.338;682
13382;44.342;428
13383;44.345;517
13384;44.348;576
13385;44.352;466
13386;44.355;605
13387;44.358;521
13388;44.362;520
13389;44.365;625
13390;44.368;503
13391;44.371;445
13392;44.375;491
13393;44.378;662
13394;44.381;1580
13395;44.385;524
13396;44.388;581
13397;44.391;511
13398;44.395;679
13399;44.398;556
13400;44.401;478
13401;44.405;491
13402;44.408;526
13403;44.411;664
13404;44.414;614
13405;44.418;684
13406;44.421;539
13407;44.424;547
13408;44.428;625
13409;44.431;599
13410;44.435;525
13411;44.438;457
13412;44.441;625
13413;44.445;716
13414;44.448;599
13415;44.451;596
13416;44.454;717
13417;44.458;654
13418;44.461;507
13419;44.464;690
13420;44.468;743
13421;44.471;610
13422;44.474;428
13423;44.478;507
13424;44.481;565
13425;44.484;483
13426;44.487;611
13427;44.491;512
13428;44.494;524
13429;44.497;720
13430;44.501;497
13431;44.504;482
13432;44.507;531
13433;44.511;416
13434;44.514;427
13435;44.517;453
13436;44.521;403
13437;44.524;477
13438;44.527;375
13439;44.530;448
13440;44.534;601
13441;44.537;655
13442;44.540;519
13443;44.544;687
13444;44.547;631
13445;44.550;514
13446;44.554;495
13447;44.557;616
13448;44.560;559
13449;44.563;542
13450;44.567;478
13451;44.570;440
13452;44.573;734
13453;44.577;425
13454;44.580;507
13455;44.583;545
13456;44.587;530
13457;44.590;534
13458;44.593;521
13459;44.597;483
13460;44.600;462
13461;44.603;503
13462;44.606;482
13463;44.610;518
13464;44.613;379
13465;44.616;523
13466;44.620;663
13467;44.623;627
13468;44.626;449
13469;44.630;394
13470;44.633;485
13471;44.636;529
13472;44.640;370
13473;44.643;402
13474;44.646;555
13475;44.649;576
13476;44.653;492
13477;44.656;419
13478;44.659;469
13479;44.663;437
13480;44.666;646
13481;44.669;539
13482;44.673;446
13483;44.676;534
13484;44.679;655
13485;44.683;643
13486;44.686;785
13487;44.690;672
13488;44.693;497
13489;44.696;404
13490;44.700;447
13491;44.703;2868
13492;44.706;544
13493;44.710;549
13494;44.713;578
13495;44.716;529
13496;44.720;662
13497;44.723;607
13498;44.726;535
13499;44.730;518
13500;44.733;478
13501;44.736;479
13502;44.739;536
13503;44.743;520
13504;44.746;589
13505;44.749;702
13506;44.753;498
13507;44.756;653
13508;44.759;473
13509;44.763;612
13510;44.766;591
13511;44.769;540
13512;44.772;749
13513;44.776;456
13514;44.779;528
13515;44.782;511
13516;44.786;523
13517;44.789;525
13518;44.792;437
13519;44.796;593
13520;44.799;489
13521;44.802;374
13522;44.806;418
13523;44.809;555
13524;44.812;478
13525;44.815;481
13526;44.819;641
13527;44.822;426
13528;44.825;406
13529;44.829;638
13530;44.832;609
13531;44.835;567
13532;44.839;616
13533;44.842;810
13534;44.845;392
13535;44.848;503
13536;44.852;513
13537;44.855;470
13538;44.858;623
13539;44.862;902
13540;44.865;322
13541;44.868;495
13542;44.872;618
13543;44.875;559
13544;44.878;375
13545;44.882;454
13546;44.885;549
13547;44.888;423
13548;44.891;463
13549;44.895;579
13550;44.898;483
13551;44.901;868
13552;44.905;490
13553;44.908;558
13554;44.911;494
13555;44.915;535
13556;44.918;543
13557;44.921;680
13558;44.925;702
13559;44.928;650
13560;44.931;554
13561;44.935;740
13562;44.938;594
13563;44.941;565
13564;44.945;546
13565;44.948;458
13566;44.951;531
13567;44.955;446
13568;44.958;501
13569;44.961;573
13570;44.965;584
13571;44.968;658
13572;44.971;440
13573;44.974;626
13574;44.978;730
13575;44.981;536
13576;44.984;631
13577;44.988;396
13578;44.991;1943
13579;44.994;624
13580;44.998;2987
13581;45.001;792
13582;45.004;385
13583;45.007;496
13584;45.011;2053
13585;45.014;463
13586;45.017;502
13587;45.021;557
13588;45.024;580
13589;45.027;3084
13590;45.031;605
13591;45.034;499
13592;45.037;875
13593;45.041;508
13594;45.044;1948
13595;45.047;476
13596;45.050;544
13597;45.054;831
13598;45.057;666
13599;45.060;761
13600;45.064;595
13601;45.067;723
13602;45.070;489
13603;45.074;488
13604;45.077;576
13605;45.080;467
13606;45.084;457
13607;45.087;595
13608;45.090;435
13609;45.093;399
13610;45.097;509
13611;45.100;390
13612;45.103;706
13613;45.107;435
13614;45.110;551
13615;45.113;409
13616;45.117;632
13617;45.120;592
13618;45.123;534
13619;45.126;539
13620;45.130;589
13621;45.133;450
13622;45.136;495
13623;45.140;711
13624;45.143;661
13625;45.146;567
13626;45.150;655
13627;45.153;532
13628;45.156;585
13629;45.160;404
13630;45.163;466
13631;45.166;706
13632;45.169;464
13633;45.173;445
13634;45.176;765
13635;45.179;727
13636;45.183;478
13637;45.186;574
13638;45.190;433
13639;45.193;470
13640;45.196;448
13641;45.200;447
13642;45.203;450
13643;45.206;415
13644;45.209;464
13645;45.213;843
13646;45.216;587
13647;45.219;581
13648;45.223;788
13649;45.226;520
13650;45.229;571
13651;45.233;575
13652;45.236;639
13653;45.239;613
13654;45.242;617
13655;45.246;913
13656;45.249;556
13657;45.252;751
13658;45.256;546
13659;45.259;568
13660;45.262;495
13661;45.266;579
13662;45.269;735
13663;45.272;558
13664;45.276;666
13665;45.279;638
13666;45.282;548
13667;45.285;598
13668;45.289;513
13669;45.292;607
13670;45.295;645
13671;45.299;705
13672;45.302;532
13673;45.305;708
13674;45.309;593
13675;45.312;572
13676;45.315;602
13677;45.319;640
13678;45.322;577
13679;45.325;576
13680;45.328;553
13681;45.332;612
13682;45.335;707
13683;45.338;573
13684;45.342;851
13685;45.345;590
13686;45.348;673
13687;45.352;563
13688;45.355;615
13689;45.358;705
13690;45.361;857
13691;45.365;591
13692;45.368;595
13693;45.371;478
13694;45.375;571
13695;45.378;642
13696;45.381;522
13697;45.385;580
13698;45.388;469
13699;45.391;563
13700;45.395;479
13701;45.398;469
13702;45.401;813
13703;45.404;561
13704;45.408;489
13705;45.411;430
13706;45.414;541
13707;45.418;566
13708;45.421;403
13709;45.424;961
13710;45.428;556
13711;45.431;774
13712;45.435;731
13713;45.438;544
13714;45.441;539
13715;45.444;2390
13716;45.448;637
13717;45.451;753
13718;45.454;569
13719;45.458;481
13720;45.461;521
13721;45.464;589
13722;45.468;1810
13723;45.471;517
13724;45.474;661
13725;45.477;579
13726;45.481;543
13727;45.484;2294
13728;45.487;659
13729;45.491;665
13730;45.494;651
13731;45.497;907
13732;45.501;518
13733;45.504;507
13734;45.507;566
13735;45.511;531
13736;45.514;654
13737;45.517;572
13738;45.520;715
13739;45.524;498
13740;45.527;568
13741;45.530;588
13742;45.534;949
13743;45.537;521
13744;45.540;727
13745;45.544;641
13746;45.547;516
13747;45.550;642
13748;45.554;595
13749;45.557;650
13750;45.560;488
13751;45.563;568
13752;45.567;662
13753;45.570;689
13754;45.573;579
13755;45.577;544
13756;45.580;575
13757;45.583;566
13758;45.587;478
13759;45.590;525
13760;45.593;619
13761;45.596;459
13762;45.600;599
13763;45.603;463
13764;45.606;435
13765;45.610;463
13766;45.613;569
13767;45.616;564
13768;45.620;633
13769;45.623;556
13770;45.626;517
13771;45.630;577
13772;45.633;652
13773;45.636;436
13774;45.639;481
13775;45.643;704
13776;45.646;645
13777;45.649;642
13778;45.653;729
13779;45.656;571
13780;45.659;517
13781;45.663;630
13782;45.666;553
13783;45.669;669
13784;45.673;624
13785;45.676;739
13786;45.679;783
13787;45.683;542
13788;45.686;573
13789;45.689;465
13790;45.693;404
13791;45.696;556
13792;45.699;477
13793;45.703;547
13794;45.706;533
13795;45.709;515
13796;45.712;661
13797;45.716;678
13798;45.719;587
13799;45.722;626
13800;45.726;543
13801;45.729;456
13802;45.732;700
13803;45.736;591
13804;45.739;628
13805;45.742;428
13806;45.746;562
13807;45.749;397
13808;45.752;363
13809;45.755;672
13810;45.759;723
13811;45.762;677
13812;45.765;544
13813;45.769;447
13814;45.772;543
13815;45.775;543
13816;45.779;698
13817;45.782;582
13818;45.785;757
13819;45.789;518
13820;45.792;503
13821;45.795;595
13822;45.798;502
13823;45.802;673
13824;45.805;550
13825;45.808;519
13826;45.812;482
13827;45.815;596
13828;45.818;607
13829;45.822;545
13830;45.825;636
13831;45.828;572
13832;45.831;604
13833;45.835;565
13834;45.838;615
13835;45.841;486
13836;45.845;659
13837;45.848;548
13838;45.851;766
13839;45.855;701
13840;45.858;859
13841;45.861;555
13842;45.865;547
13843;45.868;480
13844;45.871;654
13845;45.874;467
13846;45.878;566
13847;45.881;506
13848;45.884;809
13849;45.888;504
13850;45.891;592
13851;45.894;461
13852;45.898;502
13853;45.901;624
13854;45.904;530
13855;45.908;490
13856;45.911;534
13857;45.914;406
13858;45.917;513
13859;45.921;560
13860;45.924;619
13861;45.927;638
13862;45.931;610
13863;45.934;605
13864;45.938;532
13865;45.941;671
13866;45.944;451
13867;45.948;411
13868;45.951;950
13869;45.954;441
13870;45.957;511
13871;45.961;670
13872;45.964;471
13873;45.967;779
13874;45.971;991
13875;45.974;470
13876;45.977;354
13877;45.981;371
13878;45.984;519
13879;45.987;363
13880;45.990;440
13881;45.994;480
13882;45.997;440
13883;46.000;490
13884;46.004;498
13885;46.007;515
13886;46.010;419
13887;46.014;2437
13888;46.017;596
13889;46.020;583
13890;46.024;572
13891;46.027;571
13892;46.030;411
13893;46.033;514
13894;46.037;460
13895;46.040;500
13896;46.043;554
13897;46.047;446
13898;46.050;429
13899;46.053;566
13900;46.057;559
13901;46.060;664
13902;46.063;600
13903;46.066;597
13904;46.070;380
13905;46.073;483
13906;46.076;1488
13907;46.080;601
13908;46.083;381
13909;46.086;421
13910;46.090;547
13911;46.093;475
13912;46.096;398
13913;46.100;418
13914;46.103;538
13915;46.106;406
13916;46.109;2180
13917;46.113;516
13918;46.116;685
13919;46.119;518
13920;46.123;548
13921;46.126;639
13922;46.129;449
13923;46.133;589
13924;46.136;504
13925;46.139;432
13926;46.143;438
13927;46.146;467
13928;46.149;360
13929;46.152;367
13930;46.156;545
13931;46.159;349
13932;46.162;544
13933;46.166;487
13934;46.169;390
13935;46.172;501
13936;46.176;415
13937;46.179;687
13938;46.183;754
13939;46.186;468
13940;46.189;570
13941;46.192;460
13942;46.196;356
13943;46.199;637
13944;46.202;412
13945;46.206;410
13946;46.209;537
13947;46.212;607
13948;46.216;502
13949;46.219;463
13950;46.222;422
13951;46.225;584
13952;46.229;624
13953;46.232;420
13954;46.235;382
13955;46.239;464
13956;46.242;492
13957;46.245;487
13958;46.249;423
13959;46.252;379
13960;46.255;1872
13961;46.259;552
13962;46.262;745
13963;46.265;482
13964;46.268;393
13965;46.272;553
13966;46.275;632
13967;46.278;505
13968;46.282;577
13969;46.285;481
13970;46.288;618
13971;46.292;477
13972;46.295;529
13973;46.298;474
13974;46.301;919
13975;46.305;587
13976;46.308;624
13977;46.311;580
13978;46.315;347
13979;46.318;369
13980;46.321;474
13981;46.325;490
13982;46.328;577
13983;46.331;504
13984;46.335;486
13985;46.338;697
13986;46.341;508
13987;46.344;363
13988;46.348;2031
13989;46.351;558
13990;46.354;464
13991;46.358;556
13992;46.361;677
13993;46.364;490
13994;46.368;478
13995;46.371;444
13996;46.374;664
13997;46.378;604
13998;46.381;495
13999;46.384;482
14000;46.387;474
14001;46.391;504
14002;46.394;485
14003;46.397;507
14004;46.401;384
14005;46.404;536
14006;46.407;453
14007;46.411;495
14008;46.414;466
14009;46.417;3263
14010;46.420;446
14011;46.424;605
14012;46.427;488
14013;46.430;528
14014;46.434;765
14015;46.438;571
14016;46.441;669
14017;46.444;525
14018;46.448;389
14019;46.451;805
14020;46.454;592
14021;46.458;609
14022;46.461;621
14023;46.464;636
14024;46.467;491
14025;46.471;848
14026;46.474;536
14027;46.477;496
14028;46.481;472
14029;46.484;596
14030;46.487;547
14031;46.491;558
14032;46.494;590
14033;46.497;408
14034;46.500;670
14035;46.504;565
14036;46.507;422
14037;46.510;449
14038;46.514;545
14039;46.517;475
14040;46.520;541
14041;46.524;760
14042;46.527;577
14043;46.530;768
14044;46.534;529
14045;46.537;510
14046;46.540;542
14047;46.543;456
14048;46.547;638
14049;46.550;673
14050;46.553;566
14051;46.557;673
14052;46.560;671
14053;46.563;672
14054;46.567;559
14055;46.570;494
14056;46.573;442
14057;46.576;559
14058;46.580;469
14059;46.583;511
14060;46.586;480
14061;46.590;541
14062;46.593;427
14063;46.596;406
14064;46.600;495
14065;46.603;589
14066;46.606;534
14067;46.610;373
14068;46.613;612
14069;46.616;487
14070;46.619;499
14071;46.623;541
14072;46.626;697
14073;46.629;510
14074;46.633;464
14075;46.636;658
14076;46.639;574
14077;46.643;424
14078;46.646;519
14079;46.649;552
14080;46.653;436
14081;46.656;2625
14082;46.659;459
14083;46.662;563
14084;46.666;542
14085;46.669;541
14086;46.672;1434
14087;46.676;450
14088;46.679;473
14089;46.683;512
14090;46.686;455
14091;46.689;540
14092;46.693;423
14093;46.696;411
14094;46.699;669
14095;46.702;722
14096;46.706;605
14097;46.709;602
14098;46.712;604
14099;46.716;519
14100;46.719;514
14101;46.722;655
14102;46.726;518
14103;46.729;726
14104;46.732;474
14105;46.735;498
14106;46.739;403
14107;46.742;428
14108;46.745;504
14109;46.749;538
14110;46.752;399
14111;46.755;627
14112;46.759;545
14113;46.762;620
14114;46.765;566
14115;46.769;565
14116;46.772;521
14117;46.775;523
14118;46.778;1492
14119;46.782;432
14120;46.785;552
14121;46.788;571
14122;46.792;526
14123;46.795;422
14124;46.798;491
14125;46.802;502
14126;46.805;611
14127;46.808;594
14128;46.812;497
14129;46.815;710
14130;46.818;672
14131;46.821;651
14132;46.825;409
14133;46.828;413
14134;46.831;476
14135;46.835;1973
14136;46.838;478
14137;46.841;566
14138;46.845;631
14139;46.848;578
14140;46.851;521
14141;46.854;516
14142;46.858;644
14143;46.861;358
14144;46.864;414
14145;46.868;499
14146;46.871;511
14147;46.874;638
14148;46.878;540
14149;46.881;384
14150;46.884;571
14151;46.888;468
14152;46.891;402
14153;46.894;520
14154;46.897;683
14155;46.901;388
14156;46.904;507
14157;46.907;506
14158;46.911;761
14159;46.914;587
14160;46.917;585
14161;46.921;380
14162;46.924;485
14163;46.927;512
14164;46.930;807
14165;46.934;701
14166;46.937;378
14167;46.941;491
14168;46.944;669
14169;46.947;474
14170;46.951;436
14171;46.954;346
14172;46.957;434
14173;46.961;373
14174;46.964;474
14175;46.967;520
14176;46.970;456
14177;46.974;325
14178;46.977;366
14179;46.980;382
14180;46.984;549
14181;46.987;392
14182;46.990;480
14183;46.994;405
14184;46.997;871
14185;47.000;470
14186;47.004;397
14187;47.007;485
14188;47.010;592
14189;47.013;491
14190;47.017;2814
14191;47.020;387
14192;47.023;479
14193;47.027;384
14194;47.030;446
14195;47.033;342
14196;47.037;400
14197;47.040;291
14198;47.043;501
14199;47.047;489
14200;47.050;556
14201;47.053;2199
14202;47.056;308
14203;47.060;595
14204;47.063;419
14205;47.066;2704
14206;47.070;371
14207;47.073;404
14208;47.076;513
14209;47.080;537
14210;47.083;458
14211;47.086;469
14212;47.089;545
14213;47.093;469
14214;47.096;366
14215;47.099;426
14216;47.103;478
14217;47.106;416
14218;47.109;439
14219;47.113;451
14220;47.116;514
14221;47.119;530
14222;47.123;406
14223;47.126;574
14224;47.129;399
14225;47.132;644
14226;47.136;398
14227;47.139;427
14228;47.142;450
14229;47.146;603
14230;47.149;338
14231;47.152;619
14232;47.156;457
14233;47.159;537
14234;47.162;468
14235;47.165;475
14236;47.169;552
14237;47.172;415
14238;47.175;455
14239;47.179;548
14240;47.182;528
14241;47.186;520
14242;47.189;495
14243;47.192;517
14244;47.196;590
14245;47.199;522
14246;47.202;421
14247;47.205;388
14248;47.209;539
14249;47.212;428
14250;47.215;599
14251;47.219;399
14252;47.222;884
14253;47.225;392
14254;47.229;475
14255;47.232;536
14256;47.235;494
14257;47.239;623
14258;47.242;456
14259;47.245;455
14260;47.248;474
14261;47.252;465
14262;47.255;549
14263;47.258;1770
14264;47.262;542
14265;47.265;689
14266;47.268;535
14267;47.272;559
14268;47.275;498
14269;47.278;838
14270;47.282;605
14271;47.285;595
14272;47.288;443
14273;47.291;512
14274;47.295;551
14275;47.298;528
14276;47.301;584
14277;47.305;564
14278;47.308;533
14279;47.311;384
14280;47.315;571
14281;47.318;447
14282;47.321;462
14283;47.324;459
14284;47.328;329
14285;47.331;478
14286;47.334;454
14287;47.338;464
14288;47.341;498
14289;47.344;451
14290;47.348;437
14291;47.351;423
14292;47.354;549
14293;47.358;2542
14294;47.361;573
14295;47.364;571
14296;47.367;482
14297;47.371;684
14298;47.374;586
14299;47.377;574
14300;47.381;642
14301;47.384;478
14302;47.387;511
14303;47.391;510
14304;47.394;509
14305;47.397;419
14306;47.401;799
14307;47.404;554
14308;47.407;407
14309;47.410;369
14310;47.414;524
14311;47.417;506
14312;47.420;436
14313;47.424;503
14314;47.427;538
14315;47.430;443
14316;47.434;461
14317;47.437;412
14318;47.440;2750
14319;47.444;520
14320;47.447;497
14321;47.450;600
14322;47.454;453
14323;47.457;625
14324;47.460;594
14325;47.464;552
14326;47.467;457
14327;47.470;490
14328;47.474;554
14329;47.477;547
14330;47.480;474
14331;47.483;394
14332;47.487;463
14333;47.490;393
14334;47.493;543
14335;47.497;404
14336;47.500;644
14337;47.503;470
14338;47.507;587
14339;47.510;406
14340;47.513;490
14341;47.517;495
14342;47.520;494
14343;47.523;622
14344;47.526;398
14345;47.530;449
14346;47.533;598
14347;47.536;511
14348;47.540;386
14349;47.543;476
14350;47.546;580
14351;47.550;600
14352;47.553;512
14353;47.556;380
14354;47.559;392
14355;47.563;463
14356;47.566;409
14357;47.569;443
14358;47.573;444
14359;47.576;382
14360;47.579;484
14361;47.583;485
14362;47.586;322
14363;47.589;595
14364;47.593;501
14365;47.596;518
14366;47.599;427
14367;47.602;551
14368;47.606;479
14369;47.609;419
14370;47.612;346
14371;47.616;408
14372;47.619;609
14373;47.622;601
14374;47.626;1143
14375;47.629;526
14376;47.632;431
14377;47.636;570
14378;47.639;660
14379;47.642;559
14380;47.645;757
14381;47.649;684
14382;47.652;617
14383;47.655;513
14384;47.659;512
14385;47.662;657
14386;47.665;1789
14387;47.669;408
14388;47.672;521
14389;47.675;397
14390;47.678;525
14391;47.682;399
14392;47.685;378
14393;47.689;560
14394;47.692;478
14395;47.695;555
14396;47.699;501
14397;47.702;460
14398;47.705;403
14399;47.709;504
14400;47.712;567
14401;47.715;467
14402;47.718;560
14403;47.722;440
14404;47.725;574
14405;47.728;500
14406;47.732;533
14407;47.735;442
14408;47.738;495
14409;47.742;497
14410;47.745;441
14411;47.748;458
14412;47.752;649
14413;47.755;507
14414;47.758;630
14415;47.761;542
14416;47.765;532
14417;47.768;571
14418;47.771;490
14419;47.775;436
14420;47.778;373
14421;47.781;597
14422;47.785;619
14423;47.788;643
14424;47.791;444
14425;47.794;615
14426;47.798;474
14427;47.801;466
14428;47.804;459
14429;47.808;530
14430;47.811;430
14431;47.814;427
14432;47.818;660
14433;47.821;420
14434;47.824;396
14435;47.828;424
14436;47.831;416
14437;47.834;449
14438;47.837;511
14439;47.841;2693
14440;47.844;460
14441;47.847;518
14442;47.851;656
14443;47.854;1501
14444;47.857;478
14445;47.861;418
14446;47.864;472
14447;47.867;784
14448;47.871;2923
14449;47.874;633
14450;47.877;379
14451;47.880;432
14452;47.884;426
14453;47.887;701
14454;47.890;475
14455;47.894;533
14456;47.897;469
14457;47.900;489
14458;47.904;602
14459;47.907;530
14460;47.910;631
14461;47.913;463
14462;47.917;451
14463;47.920;445
14464;47.923;511
14465;47.927;324
14466;47.930;547
14467;47.934;445
14468;47.937;463
14469;47.940;402
14470;47.944;834
14471;47.947;417
14472;47.950;355
14473;47.954;475
14474;47.957;586
14475;47.960;514
14476;47.963;560
14477;47.967;541
14478;47.970;381
14479;47.973;373
14480;47.977;409
14481;47.980;496
14482;47.983;383
14483;47.987;419
14484;47.990;388
14485;47.993;415
14486;47.997;404
14487;48.000;611
14488;48.003;333
14489;48.006;462
14490;48.010;356
14491;48.013;591
14492;48.016;505
14493;48.020;633
14494;48.023;470
14495;48.026;569
14496;48.030;498
14497;48.033;455
14498;48.036;387
14499;48.039;481
14500;48.043;453
14501;48.046;662
14502;48.049;379
14503;48.053;495
14504;48.056;470
14505;48.059;502
14506;48.063;496
14507;48.066;524
14508;48.069;550
14509;48.073;465
14510;48.076;533
14511;48.079;646
14512;48.082;522
14513;48.086;470
14514;48.089;479
14515;48.092;882
14516;48.096;2930
14517;48.099;457
14518;48.102;396
14519;48.106;484
14520;48.109;410
14521;48.112;428
14522;48.116;711
14523;48.119;550
14524;48.122;630
14525;48.125;587
14526;48.129;577
14527;48.132;500
14528;48.135;403
14529;48.139;471
14530;48.142;448
14531;48.145;2999
14532;48.149;437
14533;48.152;543
14534;48.155;420
14535;48.158;446
14536;48.162;787
14537;48.165;502
14538;48.168;531
14539;48.172;459
14540;48.175;462
14541;48.178;410
14542;48.182;337
14543;48.185;921
14544;48.189;482
14545;48.192;628
14546;48.195;437
14547;48.198;416
14548;48.202;497
14549;48.205;402
14550;48.208;546
14551;48.212;507
14552;48.215;458
14553;48.218;447
14554;48.222;482
14555;48.225;514
14556;48.228;604
14557;48.232;425
14558;48.235;385
14559;48.238;616
14560;48.241;552
14561;48.245;306
14562;48.248;386
14563;48.251;400
14564;48.255;548
14565;48.258;604
14566;48.261;576
14567;48.265;566
14568;48.268;526
14569;48.271;555
14570;48.275;527
14571;48.278;555
14572;48.281;564
14573;48.284;576
14574;48.288;586
14575;48.291;549
14576;48.294;492
14577;48.298;491
14578;48.301;682
14579;48.304;338
14580;48.308;612
14581;48.311;407
14582;48.314;406
14583;48.317;483
14584;48.321;570
14585;48.324;401
14586;48.327;458
14587;48.331;624
14588;48.334;400
14589;48.337;379
14590;48.341;325
14591;48.344;400
14592;48.347;467
14593;48.351;475
14594;48.354;402
14595;48.357;571
14596;48.360;428
14597;48.364;574
14598;48.367;427
14599;48.370;524
14600;48.374;554
14601;48.377;501
14602;48.380;371
14603;48.384;450
14604;48.387;541
14605;48.390;410
14606;48.393;552
14607;48.397;401
14608;48.400;545
14609;48.403;416
14610;48.407;416
14611;48.410;1031
14612;48.413;2129
14613;48.417;456
14614;48.420;728
14615;48.423;564
14616;48.427;371
14617;48.430;452
14618;48.433;411
14619;48.437;653
14620;48.440;479
14621;48.443;608
14622;48.447;641
14623;48.450;625
14624;48.453;609
14625;48.457;475
14626;48.460;570
14627;48.463;474
14628;48.467;475
14629;48.470;507
14630;48.473;792
14631;48.476;3171
14632;48.480;585
14633;48.483;493
14634;48.486;416
14635;48.490;520
14636;48.493;561
14637;48.496;360
14638;48.500;440
14639;48.503;601
14640;48.506;631
14641;48.510;2609
14642;48.513;703
14643;48.516;365
14644;48.519;635
14645;48.523;355
14646;48.526;330
14647;48.529;581
14648;48.533;553
14649;48.536;593
14650;48.539;621
14651;48.543;435
14652;48.546;735
14653;48.549;579
14654;48.552;621
14655;48.556;574
14656;48.559;434
14657;48.562;511
14658;48.566;546
14659;48.569;546
14660;48.572;539
14661;48.576;1048
14662;48.579;575
14663;48.582;544
14664;48.586;656
14665;48.589;608
14666;48.592;553
14667;48.595;459
14668;48.599;629
14669;48.602;500
14670;48.605;528
14671;48.609;450
14672;48.612;508
14673;48.615;454
14674;48.619;504
14675;48.622;482
14676;48.625;452
14677;48.628;366
14678;48.632;415
14679;48.635;709
14680;48.638;606
14681;48.642;485
14682;48.645;420
14683;48.648;3074
14684;48.652;507
14685;48.655;550
14686;48.658;571
14687;48.662;514
14688;48.665;498
14689;48.668;491
14690;48.671;636
14691;48.675;575
14692;48.678;529
14693;48.682;729
14694;48.685;435
14695;48.688;588
14696;48.692;672
14697;48.695;508
14698;48.698;483
14699;48.702;572
14700;48.705;594
14701;48.708;479
14702;48.711;398
14703;48.715;493
14704;48.718;478
14705;48.721;479
14706;48.725;452
14707;48.728;526
14708;48.731;488
14709;48.735;527
14710;48.738;467
14711;48.741;507
14712;48.745;491
14713;48.748;672
14714;48.751;383
14715;48.754;466
14716;48.758;470
14717;48.761;481
14718;48.764;486
14719;48.768;510
14720;48.771;483
14721;48.774;439
14722;48.778;374
14723;48.781;428
14724;48.784;509
14725;48.787;444
14726;48.791;606
14727;48.794;493
14728;48.797;500
14729;48.801;551
14730;48.804;572
14731;48.807;605
14732;48.811;568
14733;48.814;617
14734;48.817;661
14735;48.821;550
14736;48.824;525
14737;48.827;428
14738;48.830;448
14739;48.834;621
14740;48.837;488
14741;48.840;424
14742;48.844;503
14743;48.847;616
14744;48.850;459
14745;48.854;579
14746;48.857;525
14747;48.860;386
14748;48.864;456
14749;48.867;428
14750;48.870;519
14751;48.873;434
14752;48.877;521
14753;48.880;432
14754;48.883;476
14755;48.887;761
14756;48.890;569
14757;48.893;518
14758;48.897;495
14759;48.900;506
14760;48.903;625
14761;48.906;463
14762;48.910;493
14763;48.913;330
14764;48.916;467
14765;48.920;519
14766;48.923;520
14767;48.926;445
14768;48.930;469
14769;48.933;461
14770;48.937;489
14771;48.940;647
14772;48.943;490
14773;48.946;405
14774;48.950;511
14775;48.953;698
14776;48.956;588
14777;48.960;383
14778;48.963;495
14779;48.966;438
14780;48.970;426
14781;48.973;549
14782;48.976;742
14783;48.980;596
14784;48.983;494
14785;48.986;1090
14786;48.989;560
14787;48.993;427
14788;48.996;385
14789;48.999;494
14790;49.003;581
14791;49.006;1237
14792;49.009;457
14793;49.013;607
14794;49.016;515
14795;49.019;443
14796;49.022;448
14797;49.026;562
14798;49.029;579
14799;49.032;326
14800;49.036;479
14801;49.039;363
14802;49.042;481
14803;49.046;615
14804;49.049;455
14805;49.052;370
14806;49.056;437
14807;49.059;403
14808;49.062;831
14809;49.065;473
14810;49.069;586
14811;49.072;441
14812;49.075;486
14813;49.079;412
14814;49.082;366
14815;49.085;477
14816;49.089;487
14817;49.092;399
14818;49.095;398
14819;49.099;365
14820;49.102;440
14821;49.105;386
14822;49.108;594
14823;49.112;429
14824;49.115;505
14825;49.118;399
14826;49.122;667
14827;49.125;464
14828;49.128;424
14829;49.132;474
14830;49.135;456
14831;49.138;387
14832;49.141;398
14833;49.145;531
14834;49.148;434
14835;49.151;393
14836;49.155;440
14837;49.158;411
14838;49.161;523
14839;49.165;469
14840;49.168;618
14841;49.171;417
14842;49.175;464
14843;49.178;3175
14844;49.181;353
14845;49.185;391
14846;49.188;531
14847;49.192;450
14848;49.195;604
14849;49.198;396
14850;49.201;398
14851;49.205;463
14852;49.208;487
14853;49.211;361
14854;49.215;458
14855;49.218;620
14856;49.221;357
14857;49.225;470
14858;49.228;468
14859;49.231;468
14860;49.235;563
14861;49.238;454
14862;49.241;548
14863;49.244;336
14864;49.248;356
14865;49.251;450
14866;49.254;481
14867;49.258;393
14868;49.261;432
14869;49.264;355
14870;49.268;520
14871;49.271;486
14872;49.274;345
14873;49.277;486
14874;49.281;437
14875;49.284;731
14876;49.287;586
14877;49.291;435
14878;49.294;458
14879;49.297;2043
14880;49.301;632
14881;49.304;507
14882;49.307;416
14883;49.311;593
14884;49.314;545
14885;49.317;594
14886;49.320;912
14887;49.324;391
14888;49.327;433
14889;49.330;413
14890;49.334;1247
14891;49.337;469
14892;49.340;607
14893;49.344;375
14894;49.347;385
14895;49.350;430
14896;49.354;485
14897;49.357;316
14898;49.360;437
14899;49.363;391
14900;49.367;473
14901;49.370;374
14902;49.373;550
14903;49.377;478
14904;49.380;601
14905;49.383;433
14906;49.387;529
14907;49.390;396
14908;49.393;461
14909;49.396;553
14910;49.400;561
14911;49.403;549
14912;49.406;481
14913;49.410;655
14914;49.413;744
14915;49.416;528
14916;49.420;337
14917;49.423;438
14918;49.426;605
14919;49.430;520
14920;49.433;551
14921;49.436;614
14922;49.440;436
14923;49.443;633
14924;49.446;395
14925;49.450;502
14926;49.453;549
14927;49.456;527
14928;49.460;500
14929;49.463;599
14930;49.466;710
14931;49.470;406
14932;49.473;453
14933;49.476;490
14934;49.479;388
14935;49.483;476
14936;49.486;554
14937;49.489;446
14938;49.493;418
14939;49.496;429
14940;49.499;385
14941;49.503;565
14942;49.506;506
14943;49.509;794
14944;49.512;478
14945;49.516;419
14946;49.519;501
14947;49.522;559
14948;49.526;525
14949;49.529;555
14950;49.532;569
14951;49.536;437
14952;49.539;324
14953;49.542;502
14954;49.546;342
14955;49.549;352
14956;49.552;357
14957;49.555;562
14958;49.559;1624
14959;49.562;428
14960;49.565;444
14961;49.569;345
14962;49.572;487
14963;49.575;606
14964;49.579;423
14965;49.582;387
14966;49.585;497
14967;49.589;568
14968;49.592;411
14969;49.595;440
14970;49.598;422
14971;49.602;471
14972;49.605;557
14973;49.608;439
14974;49.612;529
14975;49.615;284
14976;49.618;320
14977;49.622;549
14978;49.625;452
14979;49.628;454
14980;49.631;636
14981;49.635;521
14982;49.638;513
14983;49.641;421
14984;49.645;436
14985;49.648;513
14986;49.651;441
14987;49.655;630
14988;49.658;416
14989;49.661;365
14990;49.665;1498
14991;49.668;447
14992;49.671;365
14993;49.674;408
14994;49.678;604
14995;49.681;1693
14996;49.685;683
14997;49.688;450
14998;49.691;355
14999;49.695;577
15000;49.698;440
15001;49.701;487
15002;49.705;1928
15003;49.708;397
15004;49.711;653
15005;49.714;411
15006;49.718;470
15007;49.721;515
15008;49.724;409
15009;49.728;399
15010;49.731;425
15011;49.734;428
15012;49.738;2809
15013;49.741;547
15014;49.744;525
15015;49.748;482
15016;49.751;525
15017;49.754;409
15018;49.757;825
15019;49.761;499
15020;49.764;720
15021;49.767;490
15022;49.771;584
15023;49.774;648
15024;49.777;418
15025;49.781;426
15026;49.784;306
15027;49.787;412
15028;49.790;496
15029;49.794;526
15030;49.797;429
15031;49.800;466
15032;49.804;689
15033;49.807;495
15034;49.810;422
15035;49.814;494
15036;49.817;514
15037;49.820;652
15038;49.824;405
15039;49.827;454
15040;49.830;559
15041;49.833;625
15042;49.837;454
15043;49.840;399
15044;49.843;412
15045;49.847;372
15046;49.850;609
15047;49.853;604
15048;49.857;408
15049;49.860;394
15050;49.863;534
15051;49.867;463
15052;49.870;580
15053;49.873;484
15054;49.876;555
15055;49.880;503
15056;49.883;484
15057;49.886;396
15058;49.890;366
15059;49.893;617
15060;49.896;497
15061;49.900;544
15062;49.903;519
15063;49.906;535
15064;49.909;377
15065;49.913;454
15066;49.916;539
15067;49.919;378
15068;49.923;530
15069;49.926;504
15070;49.929;450
15071;49.933;397
15072;49.936;527
15073;49.940;719
15074;49.943;550
15075;49.946;537
15076;49.949;769
15077;49.953;428
15078;49.956;450
15079;49.959;468
15080;49.963;407
15081;49.966;481
15082;49.969;582
15083;49.973;442
15084;49.976;598
15085;49.979;404
15086;49.983;527
15087;49.986;840
15088;49.989;468
15089;49.992;452
15090;49.996;419
15091;49.999;638
15092;50.002;345
15093;50.006;739
15094;50.009;457
15095;50.012;449
15096;50.016;518
15097;50.019;512
15098;50.022;509
15099;50.025;589
15100;50.029;499
15101;50.032;840
15102;50.035;1456
15103;50.039;547
15104;50.042;506
15105;50.045;544
15106;50.049;503
15107;50.052;514
15108;50.055;416
15109;50.059;441
15110;50.062;739
15111;50.065;571
15112;50.068;567
15113;50.072;510
15114;50.075;475
15115;50.078;460
15116;50.082;556
15117;50.085;530
15118;50.088;455
15119;50.092;519
15120;50.095;390
15121;50.098;478
15122;50.102;481
15123;50.105;515
15124;50.108;546
15125;50.111;375
15126;50.115;554
15127;50.118;463
15128;50.121;662
15129;50.125;429
15130;50.128;501
15131;50.131;821
15132;50.135;393
15133;50.138;3023
15134;50.141;519
15135;50.144;443
15136;50.148;537
15137;50.151;417
15138;50.154;427
15139;50.158;406
15140;50.161;490
15141;50.164;381
15142;50.168;443
15143;50.171;463
15144;50.174;551
15145;50.178;477
15146;50.181;570
15147;50.184;552
15148;50.188;537
15149;50.191;703
15150;50.194;527
15151;50.198;568
15152;50.201;483
15153;50.204;667
15154;50.208;521
15155;50.211;514
15156;50.214;411
15157;50.218;670
15158;50.221;612
15159;50.224;418
15160;50.227;537
15161;50.231;638
15162;50.234;543
15163;50.237;672
15164;50.241;471
15165;50.244;751
15166;50.247;432
15167;50.251;578
15168;50.254;444
15169;50.257;390
15170;50.260;450
15171;50.264;454
15172;50.267;683
15173;50.270;495
15174;50.274;441
15175;50.277;483
15176;50.280;399
15177;50.284;501
15178;50.287;462
15179;50.290;530
15180;50.294;586
15181;50.297;642
15182;50.300;484
15183;50.303;583
15184;50.307;685
15185;50.310;463
15186;50.313;418
15187;50.317;461
15188;50.320;1001
15189;50.323;458
15190;50.327;875
15191;50.330;962
15192;50.333;384
15193;50.337;556
15194;50.340;473
15195;50.343;377
15196;50.346;353
15197;50.350;494
15198;50.353;490
15199;50.356;467
15200;50.360;489
15201;50.363;468
15202;50.366;528
15203;50.370;534
15204;50.373;582
15205;50.376;296
15206;50.379;404
15207;50.383;555
15208;50.386;562
15209;50.389;502
15210;50.393;511
15211;50.396;421
15212;50.399;468
15213;50.403;467
15214;50.406;370
15215;50.409;407
15216;50.413;636
15217;50.416;435
15218;50.419;494
15219;50.422;372
15220;50.426;408
15221;50.429;473
15222;50.433;534
15223;50.436;512
15224;50.439;330
15225;50.443;497
15226;50.446;473
15227;50.449;541
15228;50.453;803
15229;50.456;475
15230;50.459;653
15231;50.462;454
15232;50.466;533
15233;50.469;542
15234;50.472;492
15235;50.476;613
15236;50.479;476
15237;50.482;684
15238;50.486;528
15239;50.489;742
15240;50.492;564
15241;50.495;442
15242;50.499;533
15243;50.502;632
15244;50.505;687
15245;50.509;531
15246;50.512;569
15247;50.515;528
15248;50.519;508
15249;50.522;614
15250;50.525;557
15251;50.529;568
15252;50.532;527
15253;50.535;432
15254;50.538;459
15255;50.542;544
15256;50.545;407
15257;50.548;400
15258;50.552;557
15259;50.555;388
15260;50.558;484
15261;50.562;451
15262;50.565;469
15263;50.568;509
15264;50.572;2072
15265;50.575;689
15266;50.578;453
15267;50.581;627
15268;50.585;503
15269;50.588;489
15270;50.591;475
15271;50.595;605
15272;50.598;480
15273;50.601;538
15274;50.605;457
15275;50.608;509
15276;50.611;434
15277;50.614;574
15278;50.618;519
15279;50.621;534
15280;50.624;483
15281;50.628;573
15282;50.631;466
15283;50.634;526
15284;50.638;680
15285;50.641;649
15286;50.644;436
15287;50.648;533
15288;50.651;477
15289;50.654;407
15290;50.657;442
15291;50.661;608
15292;50.664;483
15293;50.667;662
15294;50.671;599
15295;50.674;600
15296;50.677;482
15297;50.681;631
15298;50.684;442
15299;50.688;496
15300;50.691;500
15301;50.694;536
15302;50.697;568
15303;50.701;672
15304;50.704;546
15305;50.707;581
15306;50.711;519
15307;50.714;430
15308;50.717;428
15309;50.721;539
15310;50.724;531
15311;50.727;442
15312;50.731;645
15313;50.734;339
15314;50.737;512
15315;50.740;584
15316;50.744;555
15317;50.747;492
15318;50.750;748
15319;50.754;508
15320;50.757;538
15321;50.760;521
15322;50.764;494
15323;50.767;606
15324;50.770;781
15325;50.773;441
15326;50.777;582
15327;50.780;635
15328;50.783;500
15329;50.787;1058
15330;50.790;813
15331;50.793;556
15332;50.797;561
15333;50.800;553
15334;50.803;928
15335;50.807;412
15336;50.810;463
15337;50.813;685
15338;50.816;486
15339;50.820;541
15340;50.823;706
15341;50.826;508
15342;50.830;671
15343;50.833;535
15344;50.836;525
15345;50.840;500
15346;50.843;390
15347;50.846;389
15348;50.849;848
15349;50.853;459
15350;50.856;416
15351;50.859;444
15352;50.863;580
15353;50.866;576
15354;50.869;456
15355;50.873;497
15356;50.876;2696
15357;50.879;4051
15358;50.883;637
15359;50.886;312
15360;50.889;523
15361;50.892;389
15362;50.896;649
15363;50.899;377
15364;50.902;492
15365;50.906;456
15366;50.909;417
15367;50.912;2077
15368;50.916;424
15369;50.919;392
15370;50.922;491
15371;50.926;583
15372;50.929;561
15373;50.932;570
15374;50.936;422
15375;50.939;366
15376;50.942;339
15377;50.946;398
15378;50.949;493
15379;50.952;372
15380;50.956;431
15381;50.959;435
15382;50.962;512
15383;50.966;537
15384;50.969;533
15385;50.972;605
15386;50.975;596
15387;50.979;453
15388;50.982;504
15389;50.985;576
15390;50.989;578
15391;50.992;602
15392;50.995;482
15393;50.999;618
15394;51.002;564
15395;51.005;484
15396;51.008;513
15397;51.012;470
15398;51.015;391
15399;51.018;406
15400;51.022;427
15401;51.025;512
15402;51.028;500
15403;51.032;644
15404;51.035;599
15405;51.038;514
15406;51.042;600
15407;51.045;641
15408;51.048;522
15409;51.051;386
15410;51.055;495
15411;51.058;370
15412;51.061;387
15413;51.065;536
15414;51.068;552
15415;51.071;364
15416;51.075;462
15417;51.078;397
15418;51.081;535
15419;51.084;624
15420;51.088;416
15421;51.091;509
15422;51.094;437
15423;51.098;454
15424;51.101;451
15425;51.104;664
15426;51.108;434
15427;51.111;439
15428;51.114;543
15429;51.118;707
15430;51.121;610
15431;51.124;517
15432;51.127;540
15433;51.131;476
15434;51.134;2336
15435;51.137;686
15436;51.141;765
15437;51.144;521
15438;51.147;580
15439;51.151;378
15440;51.154;516
15441;51.157;440
15442;51.161;691
15443;51.164;686
15444;51.167;615
15445;51.170;524
15446;51.174;557
15447;51.177;472
15448;51.180;529
15449;51.184;560
15450;51.187;696
15451;51.191;426
15452;51.194;447
15453;51.197;587
15454;51.201;603
15455;51.204;355
15456;51.207;431
15457;51.210;456
15458;51.214;424
15459;51.217;478
15460;51.220;436
15461;51.224;494
15462;51.227;640
15463;51.230;437
15464;51.234;513
15465;51.237;558
15466;51.240;639
15467;51.243;700
15468;51.247;533
15469;51.250;480
15470;51.253;563
15471;51.257;558
15472;51.260;487
15473;51.263;469
15474;51.267;796
15475;51.270;735
15476;51.273;523
15477;51.277;484
15478;51.280;540
15479;51.283;746
15480;51.286;483
15481;51.290;612
15482;51.293;546
15483;51.296;526
15484;51.300;443
15485;51.303;2729
15486;51.306;926
15487;51.310;484
15488;51.313;1618
15489;51.316;519
15490;51.320;530
15491;51.323;604
15492;51.326;514
15493;51.329;453
15494;51.333;639
15495;51.336;612
15496;51.339;618
15497;51.343;524
15498;51.346;518
15499;51.349;547
15500;51.353;545
15501;51.356;523
15502;51.359;653
15503;51.362;487
15504;51.366;437
15505;51.369;479
15506;51.372;393
15507;51.376;479
15508;51.379;421
15509;51.382;474
15510;51.386;827
15511;51.389;565
15512;51.392;2794
15513;51.396;518
15514;51.399;533
15515;51.402;624
15516;51.405;703
15517;51.409;481
15518;51.412;372
15519;51.415;458
15520;51.419;448
15521;51.422;800
15522;51.425;861
15523;51.429;433
15524;51.432;441
15525;51.436;583
15526;51.439;426
15527;51.442;557
15528;51.445;498
15529;51.449;590
15530;51.452;357
15531;51.455;423
15532;51.459;614
15533;51.462;572
15534;51.465;661
15535;51.469;502
15536;51.472;585
15537;51.475;486
15538;51.478;524
15539;51.482;439
15540;51.485;521
15541;51.488;361
15542;51.492;437
15543;51.495;400
15544;51.498;568
15545;51.502;448
15546;51.505;405
15547;51.508;456
15548;51.512;727
15549;51.515;526
15550;51.518;384
15551;51.521;440
15552;51.525;475
15553;51.528;516
15554;51.531;445
15555;51.535;367
15556;51.538;726
15557;51.541;524
15558;51.545;666
15559;51.548;528
15560;51.551;483
15561;51.555;574
15562;51.558;395
15563;51.561;621
15564;51.564;548
15565;51.568;390
15566;51.571;616
15567;51.574;545
15568;51.578;477
15569;51.581;337
15570;51.584;464
15571;51.588;487
15572;51.591;590
15573;51.594;646
15574;51.597;493
15575;51.601;481
15576;51.604;529
15577;51.607;459
15578;51.611;507
15579;51.614;561
15580;51.617;528
15581;51.621;505
15582;51.624;473
15583;51.627;524
15584;51.631;564
15585;51.634;575
15586;51.637;446
15587;51.640;498
15588;51.644;462
15589;51.647;439
15590;51.650;2019
15591;51.654;405
15592;51.657;470
15593;51.660;505
15594;51.664;624
15595;51.667;418
15596;51.670;428
15597;51.673;567
15598;51.677;455
15599;51.680;535
15600;51.684;463
15601;51.687;359
15602;51.690;551
15603;51.694;518
15604;51.697;494
15605;51.700;462
15606;51.704;528
15607;51.707;371
15608;51.710;463
15609;51.713;391
15610;51.717;652
15611;51.720;495
15612;51.723;510
15613;51.727;586
15614;51.730;659
15615;51.733;455
15616;51.737;432
15617;51.740;610
15618;51.743;466
15619;51.747;521
15620;51.750;657
15621;51.753;581
15622;51.756;391
15623;51.760;492
15624;51.763;354
15625;51.766;412
15626;51.770;581
15627;51.773;587
15628;51.776;501
15629;51.780;500
15630;51.783;563
15631;51.786;484
15632;51.790;440
15633;51.793;656
15634;51.796;541
15635;51.799;607
15636;51.803;331
15637;51.806;412
15638;51.809;347
15639;51.813;357
15640;51.816;523
15641;51.819;403
15642;51.823;290
15643;51.826;505
15644;51.829;392
15645;51.832;483
15646;51.836;525
15647;51.839;628
15648;51.842;568
15649;51.846;560
15650;51.849;431
15651;51.852;441
15652;51.856;514
15653;51.859;589
15654;51.862;616
15655;51.866;2304
15656;51.869;472
15657;51.872;459
15658;51.875;1857
15659;51.879;584
15660;51.882;765
15661;51.885;664
15662;51.889;419
15663;51.892;444
15664;51.895;590
15665;51.899;335
15666;51.902;433
15667;51.905;537
15668;51.909;543
15669;51.912;592
15670;51.915;493
15671;51.918;455
15672;51.922;639
15673;51.925;409
15674;51.928;576
15675;51.932;508
15676;51.935;505
15677;51.939;494
15678;51.942;497
15679;51.945;815
15680;51.948;460
15681;51.952;1851
15682;51.955;487
15683;51.958;547
15684;51.962;466
15685;51.965;3504
15686;51.968;469
15687;51.972;534
15688;51.975;411
15689;51.978;584
15690;51.982;487
15691;51.985;683
15692;51.988;452
15693;51.991;460
15694;51.995;1841
15695;51.998;665
