# Supplementary material for: Successive remodeling of IgG glycans using a solid-phase enzymatic platform
Source: Commun Biol. 2022 Apr 7;5:328. doi: 10.1038/s42003-022-03257-4 (PMC8990068; doi:10.1038/s42003-022-03257-4)
Supplement: Supplementary file 4 — Supplementary Data 1 [file 42003_2022_3257_MOESM4_ESM.zip › Source Data/Figure S10/Figure S10a.txt]

#""
#Point;X(Minutes);Y(Counts)
0;0.039;113994
1;0.043;127321
2;0.046;127317
3;0.049;126152
4;0.052;126127
5;0.056;126908
6;0.059;130850
7;0.062;131616
8;0.066;131096
9;0.069;125995
10;0.072;122232
11;0.076;117446
12;0.079;129765
13;0.082;127093
14;0.085;138589
15;0.089;126683
16;0.092;130457
17;0.095;130528
18;0.099;129846
19;0.102;124874
20;0.105;125102
21;0.109;121075
22;0.112;124619
23;0.115;133901
24;0.119;128016
25;0.122;130363
26;0.125;122364
27;0.128;133688
28;0.132;128335
29;0.135;125631
30;0.138;129831
31;0.142;122257
32;0.145;132773
33;0.148;130937
34;0.152;126334
35;0.155;126149
36;0.158;133252
37;0.161;130346
38;0.165;132726
39;0.168;121902
40;0.171;130708
41;0.175;116260
42;0.178;128983
43;0.181;140121
44;0.185;126340
45;0.188;124016
46;0.191;134118
47;0.195;124064
48;0.198;125318
49;0.201;132639
50;0.204;117904
51;0.208;130764
52;0.211;121492
53;0.214;122959
54;0.218;130218
55;0.221;132195
56;0.224;116288
57;0.228;126239
58;0.231;125280
59;0.234;129342
60;0.238;133092
61;0.241;120826
62;0.244;133766
63;0.247;130969
64;0.251;131712
65;0.254;122083
66;0.257;120767
67;0.261;125808
68;0.264;136017
69;0.267;118582
70;0.271;132552
71;0.274;120883
72;0.278;126714
73;0.281;120642
74;0.284;126417
75;0.287;127952
76;0.291;124355
77;0.294;132090
78;0.297;124021
79;0.301;140411
80;0.304;114508
81;0.307;122089
82;0.311;123199
83;0.314;131699
84;0.317;121723
85;0.320;131987
86;0.324;137641
87;0.327;137740
88;0.330;130006
89;0.334;124765
90;0.337;127329
91;0.340;128717
92;0.344;125785
93;0.347;134855
94;0.350;119659
95;0.354;132315
96;0.357;134777
97;0.360;124561
98;0.363;128075
99;0.367;118401
100;0.370;118402
101;0.373;125085
102;0.377;114674
103;0.380;122463
104;0.383;121365
105;0.387;117983
106;0.390;125461
107;0.393;128848
108;0.396;136953
109;0.400;125567
110;0.403;128216
111;0.406;135607
112;0.410;128467
113;0.413;117868
114;0.416;127618
115;0.420;127526
116;0.423;120528
117;0.426;126797
118;0.430;130714
119;0.433;123376
120;0.436;140033
121;0.439;126539
122;0.443;135112
123;0.446;124388
124;0.449;121735
125;0.453;129563
126;0.456;124124
127;0.459;121162
128;0.463;123429
129;0.466;126724
130;0.469;122748
131;0.473;127461
132;0.476;127498
133;0.479;130141
134;0.482;125028
135;0.486;132402
136;0.489;128766
137;0.492;130833
138;0.496;133090
139;0.499;124313
140;0.502;127302
141;0.506;124054
142;0.509;132084
143;0.512;127002
144;0.515;131516
145;0.519;126094
146;0.522;123747
147;0.526;125446
148;0.529;129113
149;0.532;135133
150;0.536;114613
151;0.539;128168
152;0.542;123639
153;0.546;119474
154;0.549;128356
155;0.552;123281
156;0.555;123011
157;0.559;124714
158;0.562;123290
159;0.565;129598
160;0.569;113815
161;0.572;123072
162;0.575;118436
163;0.579;126308
164;0.582;130108
165;0.585;116078
166;0.589;122191
167;0.592;112752
168;0.595;121299
169;0.598;123774
170;0.602;126684
171;0.605;117916
172;0.608;122375
173;0.612;131609
174;0.615;126433
175;0.618;117011
176;0.622;120637
177;0.625;122247
178;0.628;122522
179;0.632;131355
180;0.635;122115
181;0.638;126757
182;0.641;118335
183;0.645;129142
184;0.648;117098
185;0.651;124765
186;0.655;117925
187;0.658;117699
188;0.661;128698
189;0.665;124157
190;0.668;110953
191;0.671;124619
192;0.674;120405
193;0.678;120608
194;0.681;120599
195;0.684;126563
196;0.688;127974
197;0.691;119184
198;0.694;123077
199;0.698;119205
200;0.701;124479
201;0.704;121910
202;0.708;123441
203;0.711;123212
204;0.714;129396
205;0.717;117583
206;0.721;129471
207;0.724;127566
208;0.727;125532
209;0.731;143755
210;0.734;133864
211;0.737;130396
212;0.741;131968
213;0.744;127514
214;0.747;140184
215;0.750;138490
216;0.754;132402
217;0.757;130576
218;0.760;144713
219;0.764;136758
220;0.767;157729
221;0.771;143000
222;0.774;146212
223;0.777;148672
224;0.781;151593
225;0.784;148155
226;0.787;147123
227;0.790;146526
228;0.794;167277
229;0.797;143315
230;0.800;170719
231;0.804;168860
232;0.807;168041
233;0.810;170606
234;0.814;196779
235;0.817;204225
236;0.820;220959
237;0.824;289766
238;0.827;380077
239;0.830;519177
240;0.833;757333
241;0.837;1000583
242;0.840;1287163
243;0.843;1550142
244;0.847;1796981
245;0.850;1914719
246;0.853;2034398
247;0.857;2052159
248;0.860;2060934
249;0.863;1912174
250;0.867;1918665
251;0.870;1878666
252;0.873;1712942
253;0.876;1595825
254;0.880;1512982
255;0.883;1608259
256;0.886;1630924
257;0.890;1795526
258;0.893;1866679
259;0.896;1861939
260;0.900;1896085
261;0.903;1850743
262;0.906;1722838
263;0.909;1573613
264;0.913;1447380
265;0.916;1239610
266;0.919;1171260
267;0.923;983888
268;0.926;848273
269;0.929;688459
270;0.933;637728
271;0.936;558208
272;0.939;532258
273;0.943;508878
274;0.946;459641
275;0.949;454376
276;0.952;462269
277;0.956;451515
278;0.959;483389
279;0.962;462414
280;0.966;467231
281;0.969;491834
282;0.972;490155
283;0.976;537618
284;0.979;539478
285;0.982;571374
286;0.985;617051
287;0.989;633782
288;0.992;687162
289;0.995;730828
290;0.999;742820
291;1.002;1287850
292;1.005;5037962
293;1.009;10435089
294;1.012;14919967
295;1.015;17487062
296;1.019;18864556
297;1.022;19664706
298;1.025;20464536
299;1.029;19733072
300;1.032;19858716
301;1.035;19869618
302;1.039;18327604
303;1.042;17233496
304;1.045;16384857
305;1.049;15451166
306;1.052;14800430
307;1.055;13985710
308;1.059;12553277
309;1.062;11700964
310;1.065;11177567
311;1.068;10134487
312;1.072;9600881
313;1.075;9042418
314;1.078;8468035
315;1.082;8061555
316;1.085;7315597
317;1.088;6845159
318;1.092;6591121
319;1.095;6071653
320;1.098;5900266
321;1.102;5381934
322;1.105;5220048
323;1.108;4777357
324;1.111;4558186
325;1.115;4234063
326;1.118;4270348
327;1.121;4285207
328;1.125;4347431
329;1.128;4614987
330;1.131;5308537
331;1.135;6059960
332;1.138;6979192
333;1.141;8118398
334;1.144;8760595
335;1.148;9956045
336;1.151;10764867
337;1.154;12169964
338;1.158;12568969
339;1.161;14060582
340;1.164;14737251
341;1.168;14657465
342;1.171;16284296
343;1.174;15907015
344;1.178;16190691
345;1.181;17088692
346;1.184;16666834
347;1.187;16322184
348;1.191;16790188
349;1.194;15994501
350;1.197;16167633
351;1.201;16481907
352;1.204;15952961
353;1.207;15892551
354;1.211;15776628
355;1.214;15792720
356;1.217;14668197
357;1.221;15135048
358;1.224;14432598
359;1.227;13895338
360;1.230;13700840
361;1.234;13175417
362;1.237;12643764
363;1.240;12227248
364;1.244;12069966
365;1.247;11454636
366;1.250;10081123
367;1.254;9415188
368;1.257;9370020
369;1.260;8574102
370;1.263;8069081
371;1.267;7410935
372;1.270;6927483
373;1.274;6429273
374;1.277;5945593
375;1.280;5658476
376;1.284;5143369
377;1.287;5117352
378;1.290;5063812
379;1.294;4864674
380;1.297;4793147
381;1.300;4509661
382;1.303;4503086
383;1.307;4358260
384;1.310;4149798
385;1.313;4136618
386;1.317;4196387
387;1.320;4098031
388;1.323;3990197
389;1.327;3890434
390;1.330;3714244
391;1.333;3793524
392;1.337;3768532
393;1.340;3695968
394;1.343;3635047
395;1.346;3451311
396;1.350;3440985
397;1.353;3261373
398;1.356;3277014
399;1.360;2998657
400;1.363;3007137
401;1.366;2830326
402;1.370;2659355
403;1.373;2564376
404;1.376;2400246
405;1.379;2271695
406;1.383;2135377
407;1.386;2032400
408;1.389;1884874
409;1.393;1761714
410;1.396;1659824
411;1.399;1642373
412;1.403;1514253
413;1.406;1484052
414;1.409;1483968
415;1.413;1413626
416;1.416;1388451
417;1.419;1346699
418;1.422;1281117
419;1.426;1283812
420;1.429;1221940
421;1.432;1194171
422;1.436;1202347
423;1.439;1208238
424;1.442;1136097
425;1.446;1156798
426;1.449;1102240
427;1.452;1083130
428;1.456;1130025
429;1.459;1092048
430;1.462;1107670
431;1.465;1109333
432;1.469;1075329
433;1.472;1050820
434;1.475;1056405
435;1.479;1056341
436;1.482;1078532
437;1.485;1091526
438;1.489;1105699
439;1.492;1067694
440;1.495;1091313
441;1.498;1071839
442;1.502;1036950
443;1.505;1099197
444;1.508;1070249
445;1.512;1025569
446;1.515;1082911
447;1.518;1062371
448;1.522;1063798
449;1.525;1061817
450;1.529;1077872
451;1.532;1113298
452;1.535;1057743
453;1.539;1079066
454;1.542;1055487
455;1.545;1106830
456;1.549;1130133
457;1.552;1131166
458;1.555;1109756
459;1.558;1168194
460;1.562;1088450
461;1.565;1156481
462;1.568;1194790
463;1.572;1219319
464;1.575;1209318
465;1.578;1196240
466;1.582;1230225
467;1.585;1191062
468;1.588;1284129
469;1.592;1234142
470;1.595;1244461
471;1.598;1296217
472;1.601;1265440
473;1.605;1270528
474;1.608;1303444
475;1.611;1301550
476;1.615;1379121
477;1.618;1369331
478;1.621;1357159
479;1.625;1373082
480;1.628;1375624
481;1.631;1409039
482;1.634;1372880
483;1.638;1443377
484;1.641;1427105
485;1.644;1423011
486;1.648;1453720
487;1.651;1507892
488;1.654;1479568
489;1.658;1462724
490;1.661;1482710
491;1.664;1527667
492;1.668;1468037
493;1.671;1510026
494;1.674;1546942
495;1.677;1503726
496;1.681;1595613
497;1.684;1523489
498;1.687;1531176
499;1.691;1537921
500;1.694;1547575
501;1.697;1503744
502;1.701;1554316
503;1.704;1456655
504;1.707;1530017
505;1.711;1523294
506;1.714;1509206
507;1.717;1489880
508;1.720;1450486
509;1.724;1409973
510;1.727;1437097
511;1.730;1430059
512;1.734;1352977
513;1.737;1348827
514;1.740;1294136
515;1.744;1257155
516;1.747;1175083
517;1.750;1106411
518;1.753;1104297
519;1.757;1132062
520;1.760;1180400
521;1.763;1124481
522;1.767;1050105
523;1.770;986419
524;1.774;902648
525;1.777;847144
526;1.780;756196
527;1.784;664544
528;1.787;608888
529;1.790;522711
530;1.793;476505
531;1.797;454760
532;1.800;399640
533;1.803;352142
534;1.807;331186
535;1.810;347749
536;1.813;322231
537;1.817;296586
538;1.820;293114
539;1.823;275463
540;1.827;265057
541;1.830;262404
542;1.833;248126
543;1.836;252316
544;1.840;239580
545;1.843;247926
546;1.846;251402
547;1.850;267978
548;1.853;250934
549;1.856;276397
550;1.860;315923
551;1.863;320011
552;1.866;350592
553;1.869;385171
554;1.873;397966
555;1.876;429781
556;1.879;473485
557;1.883;487487
558;1.886;479645
559;1.889;478688
560;1.893;491475
561;1.896;482877
562;1.899;483899
563;1.903;476214
564;1.906;476847
565;1.909;530490
566;1.912;473957
567;1.916;475531
568;1.919;497182
569;1.922;492098
570;1.926;481732
571;1.929;478998
572;1.932;497761
573;1.936;491123
574;1.939;454785
575;1.942;468201
576;1.946;477070
577;1.949;462459
578;1.952;456089
579;1.955;445140
580;1.959;441148
581;1.962;437004
582;1.965;442261
583;1.969;422932
584;1.972;428595
585;1.975;426889
586;1.979;411014
587;1.982;436633
588;1.985;418361
589;1.988;400202
590;1.992;411943
591;1.995;401203
592;1.998;382750
593;2.002;375104
594;2.005;400321
595;2.008;405622
596;2.012;395842
597;2.015;377094
598;2.018;371453
599;2.022;386663
600;2.025;381946
601;2.028;373888
602;2.032;367255
603;2.035;334668
604;2.038;361276
605;2.042;338122
606;2.045;327306
607;2.048;334096
608;2.052;327482
609;2.055;328556
610;2.058;300988
611;2.062;298289
612;2.065;293290
613;2.068;305690
614;2.071;313401
615;2.075;294251
616;2.078;305698
617;2.081;310910
618;2.085;283712
619;2.088;285766
620;2.091;285033
621;2.095;278238
622;2.098;294098
623;2.101;295854
624;2.104;282780
625;2.108;281127
626;2.111;271974
627;2.114;285604
628;2.118;273617
629;2.121;289266
630;2.124;285174
631;2.128;290902
632;2.131;276133
633;2.134;277786
634;2.138;269929
635;2.141;285311
636;2.144;265155
637;2.147;274227
638;2.151;274026
639;2.154;276090
640;2.157;278566
641;2.161;269906
642;2.164;272345
643;2.167;263123
644;2.171;270279
645;2.174;245844
646;2.177;271889
647;2.181;259657
648;2.184;270343
649;2.187;260041
650;2.190;243992
651;2.194;268506
652;2.197;260028
653;2.200;257691
654;2.204;271620
655;2.207;244230
656;2.210;255950
657;2.214;250883
658;2.217;247652
659;2.220;265744
660;2.223;274785
661;2.227;275063
662;2.230;264211
663;2.233;269571
664;2.237;279336
665;2.240;266911
666;2.243;287558
667;2.247;281606
668;2.250;291094
669;2.253;299910
670;2.257;280992
671;2.260;289552
672;2.263;300137
673;2.266;306570
674;2.270;303148
675;2.273;291753
676;2.277;292352
677;2.280;331155
678;2.283;318387
679;2.287;320778
680;2.290;334171
681;2.293;339300
682;2.297;348266
683;2.300;365286
684;2.303;332376
685;2.306;346875
686;2.310;351132
687;2.313;346794
688;2.316;351438
689;2.320;368705
690;2.323;364265
691;2.326;358073
692;2.330;374114
693;2.333;363195
694;2.336;350042
695;2.340;353908
696;2.343;351797
697;2.346;346479
698;2.349;342624
699;2.353;343791
700;2.356;342463
701;2.359;340749
702;2.363;329875
703;2.366;315615
704;2.369;313072
705;2.373;318109
706;2.376;301845
707;2.379;285789
708;2.382;279392
709;2.386;295102
710;2.389;293836
711;2.392;274713
712;2.396;291409
713;2.399;281706
714;2.402;266463
715;2.406;270962
716;2.409;273367
717;2.412;272801
718;2.416;264963
719;2.419;266347
720;2.422;272219
721;2.425;304196
722;2.429;322467
723;2.432;338515
724;2.435;363828
725;2.439;357553
726;2.442;350362
727;2.445;344584
728;2.449;358778
729;2.452;339234
730;2.455;324041
731;2.458;321786
732;2.462;320789
733;2.465;287270
734;2.468;279980
735;2.472;278013
736;2.475;259237
737;2.478;253942
738;2.482;252985
739;2.485;246054
740;2.488;260468
741;2.492;252646
742;2.495;258450
743;2.498;262917
744;2.501;252824
745;2.505;241577
746;2.508;237869
747;2.511;247624
748;2.515;227967
749;2.518;241967
750;2.522;235691
751;2.525;239917
752;2.528;248810
753;2.532;233964
754;2.535;231592
755;2.538;233150
756;2.541;232975
757;2.545;225518
758;2.548;223037
759;2.551;195099
760;2.555;182695
761;2.558;185525
762;2.561;192910
763;2.565;208910
764;2.568;261701
765;2.571;300335
766;2.575;376420
767;2.578;455509
768;2.581;564077
769;2.584;711128
770;2.588;780722
771;2.591;886841
772;2.594;932804
773;2.598;997324
774;2.601;1022536
775;2.604;1087489
776;2.608;1146559
777;2.611;1182747
778;2.614;1353207
779;2.617;1416909
780;2.621;1455235
781;2.624;1544495
782;2.627;1602344
783;2.631;1623516
784;2.634;1718407
785;2.637;1674559
786;2.641;1565323
787;2.644;1598458
788;2.647;1692880
789;2.651;1568991
790;2.654;1643134
791;2.657;1584605
792;2.660;1543976
793;2.664;1548714
794;2.667;1576515
795;2.670;1507561
796;2.674;1438515
797;2.677;1473271
798;2.680;1446546
799;2.684;1391328
800;2.687;1371757
801;2.690;1302320
802;2.693;1269571
803;2.697;1246894
804;2.700;1162807
805;2.703;1182452
806;2.707;1125090
807;2.710;1069391
808;2.713;987267
809;2.717;937751
810;2.720;860031
811;2.723;825788
812;2.727;679306
813;2.730;661731
814;2.733;594195
815;2.736;566470
816;2.740;512258
817;2.743;482339
818;2.746;475463
819;2.750;446114
820;2.753;424985
821;2.756;409282
822;2.760;384024
823;2.763;370187
824;2.766;357311
825;2.770;356473
826;2.773;335091
827;2.776;333474
828;2.780;300537
829;2.783;288369
830;2.786;282916
831;2.790;274583
832;2.793;278200
833;2.796;286602
834;2.800;285060
835;2.803;284413
836;2.806;275603
837;2.810;279215
838;2.813;274658
839;2.816;275018
840;2.819;255726
841;2.823;255029
842;2.826;251513
843;2.829;247133
844;2.833;261296
845;2.836;248491
846;2.839;245584
847;2.843;254025
848;2.846;244895
849;2.849;240877
850;2.852;259959
851;2.856;248418
852;2.859;237417
853;2.862;247406
854;2.866;227984
855;2.869;243900
856;2.872;217632
857;2.876;228020
858;2.879;219782
859;2.882;231238
860;2.886;227050
861;2.889;215296
862;2.892;209589
863;2.895;214350
864;2.899;211047
865;2.902;219637
866;2.905;218460
867;2.909;210690
868;2.912;227385
869;2.915;203228
870;2.919;208865
871;2.922;214415
872;2.925;214830
873;2.929;215424
874;2.932;205633
875;2.935;197845
876;2.938;194586
877;2.942;210413
878;2.945;217179
879;2.948;204350
880;2.952;194034
881;2.955;211777
882;2.958;216563
883;2.962;200036
884;2.965;198389
885;2.968;214719
886;2.971;203799
887;2.975;213538
888;2.978;204077
889;2.981;215111
890;2.985;196806
891;2.988;190822
892;2.991;193260
893;2.995;207386
894;2.998;201845
895;3.001;190270
896;3.005;203510
897;3.008;200534
898;3.011;194646
899;3.014;196911
900;3.018;196764
901;3.021;192736
902;3.025;202784
903;3.028;186247
904;3.031;198349
905;3.035;197112
906;3.038;211041
907;3.041;202938
908;3.045;198332
909;3.048;205571
910;3.051;196805
911;3.054;211646
912;3.058;189965
913;3.061;192733
914;3.064;206043
915;3.068;225191
916;3.071;228693
917;3.074;237457
918;3.078;254805
919;3.081;263979
920;3.084;269517
921;3.088;261378
922;3.091;273907
923;3.094;278063
924;3.097;290915
925;3.101;278647
926;3.104;297231
927;3.107;292282
928;3.111;315398
929;3.114;319909
930;3.117;321658
931;3.121;328658
932;3.124;305915
933;3.127;328823
934;3.131;318283
935;3.134;317951
936;3.137;337871
937;3.140;344340
938;3.144;318057
939;3.147;328772
940;3.150;311347
941;3.154;304993
942;3.157;304280
943;3.160;304215
944;3.164;291506
945;3.167;289070
946;3.170;308391
947;3.173;282737
948;3.177;280729
949;3.180;281401
950;3.183;269030
951;3.187;265741
952;3.190;252228
953;3.193;261628
954;3.197;240600
955;3.200;260133
956;3.203;237515
957;3.207;228641
958;3.210;241436
959;3.213;227448
960;3.216;239614
961;3.220;237915
962;3.223;225123
963;3.226;225311
964;3.230;240344
965;3.233;233043
966;3.236;234845
967;3.240;232296
968;3.243;240413
969;3.246;238385
970;3.249;218919
971;3.253;232931
972;3.256;229652
973;3.259;239240
974;3.263;236754
975;3.266;234196
976;3.270;255480
977;3.273;232158
978;3.276;225205
979;3.280;237715
980;3.283;224812
981;3.286;233507
982;3.289;249853
983;3.293;236873
984;3.296;223214
985;3.299;228760
986;3.303;221837
987;3.306;240384
988;3.309;225902
989;3.313;208953
990;3.316;220954
991;3.319;198775
992;3.323;226624
993;3.326;204071
994;3.329;218628
995;3.332;214506
996;3.336;196185
997;3.339;204336
998;3.342;196765
999;3.346;200330
1000;3.349;188187
1001;3.352;201462
1002;3.356;195372
1003;3.359;186420
1004;3.362;185763
1005;3.366;183704
1006;3.369;190282
1007;3.372;192393
1008;3.375;161845
1009;3.379;182658
1010;3.382;179578
1011;3.385;190359
1012;3.389;178804
1013;3.392;189003
1014;3.395;173071
1015;3.399;177623
1016;3.402;192117
1017;3.405;175672
1018;3.408;186994
1019;3.412;176757
1020;3.415;181189
1021;3.418;181843
1022;3.422;170829
1023;3.425;182753
1024;3.428;185756
1025;3.432;181469
1026;3.435;174234
1027;3.438;172631
1028;3.442;167879
1029;3.445;180438
1030;3.448;182349
1031;3.451;172137
1032;3.455;184614
1033;3.458;175582
1034;3.461;169727
1035;3.465;179404
1036;3.468;164757
1037;3.471;176362
1038;3.475;174963
1039;3.478;179090
1040;3.481;170684
1041;3.485;167503
1042;3.488;178545
1043;3.491;166856
1044;3.494;172529
1045;3.498;158730
1046;3.501;176000
1047;3.504;163414
1048;3.508;170010
1049;3.511;165222
1050;3.514;165694
1051;3.518;170536
1052;3.521;157441
1053;3.525;170285
1054;3.528;170491
1055;3.531;166686
1056;3.534;172894
1057;3.538;169568
1058;3.541;172568
1059;3.544;159800
1060;3.548;164908
1061;3.551;175738
1062;3.554;167999
1063;3.558;175518
1064;3.561;157721
1065;3.564;160578
1066;3.567;169362
1067;3.571;153920
1068;3.574;165289
1069;3.577;157338
1070;3.581;179169
1071;3.584;163659
1072;3.587;166303
1073;3.591;177874
1074;3.594;170732
1075;3.597;179841
1076;3.601;165334
1077;3.604;167031
1078;3.607;166431
1079;3.610;155406
1080;3.614;154890
1081;3.617;181610
1082;3.620;170156
1083;3.624;162227
1084;3.627;170715
1085;3.630;155769
1086;3.634;157112
1087;3.637;162376
1088;3.640;161945
1089;3.643;161077
1090;3.647;156030
1091;3.650;155472
1092;3.653;167839
1093;3.657;158194
1094;3.660;162351
1095;3.663;171703
1096;3.667;168406
1097;3.670;161502
1098;3.673;153495
1099;3.677;166324
1100;3.680;171912
1101;3.683;160259
1102;3.686;177048
1103;3.690;182507
1104;3.693;152077
1105;3.696;181474
1106;3.700;174443
1107;3.703;164095
1108;3.706;179335
1109;3.710;176340
1110;3.713;173283
1111;3.716;185640
1112;3.720;191959
1113;3.723;182772
1114;3.726;193798
1115;3.729;184048
1116;3.733;185760
1117;3.736;196015
1118;3.739;190094
1119;3.743;196673
1120;3.746;193655
1121;3.749;184855
1122;3.753;184691
1123;3.756;189010
1124;3.759;183000
1125;3.762;190030
1126;3.766;183496
1127;3.769;184069
1128;3.773;195400
1129;3.776;184458
1130;3.779;193765
1131;3.783;185457
1132;3.786;189454
1133;3.789;184984
1134;3.793;177014
1135;3.796;188291
1136;3.799;197077
1137;3.802;180696
1138;3.806;176628
1139;3.809;172315
1140;3.812;177586
1141;3.816;184496
1142;3.819;181684
1143;3.822;185397
1144;3.826;183564
1145;3.829;185623
1146;3.832;182975
1147;3.836;178431
1148;3.839;172815
1149;3.842;161817
1150;3.845;185479
1151;3.849;162405
1152;3.852;164647
1153;3.855;167365
1154;3.859;181524
1155;3.862;173803
1156;3.865;171771
1157;3.869;174587
1158;3.872;168880
1159;3.875;165260
1160;3.878;164249
1161;3.882;166758
1162;3.885;164549
1163;3.888;158864
1164;3.892;170995
1165;3.895;172277
1166;3.898;170092
1167;3.902;165794
1168;3.905;159801
1169;3.908;161869
1170;3.912;167464
1171;3.915;160040
1172;3.918;159186
1173;3.921;152251
1174;3.925;162592
1175;3.928;168107
1176;3.931;169978
1177;3.935;151401
1178;3.938;151854
1179;3.941;169096
1180;3.945;157061
1181;3.948;148913
1182;3.951;170580
1183;3.955;151039
1184;3.958;156854
1185;3.961;158645
1186;3.964;155893
1187;3.968;157743
1188;3.971;156892
1189;3.974;160222
1190;3.978;158600
1191;3.981;155212
1192;3.984;160296
1193;3.988;151202
1194;3.991;156807
1195;3.994;159756
1196;3.998;163415
1197;4.001;170256
1198;4.004;153114
1199;4.007;174789
1200;4.011;162661
1201;4.014;176024
1202;4.017;157424
1203;4.021;163527
1204;4.024;151215
1205;4.028;156895
1206;4.031;164129
1207;4.034;170540
1208;4.038;153129
1209;4.041;159814
1210;4.044;152047
1211;4.047;158489
1212;4.051;150834
1213;4.054;166551
1214;4.057;158297
1215;4.061;153911
1216;4.064;166223
1217;4.067;164653
1218;4.071;162741
1219;4.074;163005
1220;4.077;162507
1221;4.080;150974
1222;4.084;155654
1223;4.087;162999
1224;4.090;157005
1225;4.094;156491
1226;4.097;154386
1227;4.100;152538
1228;4.104;153695
1229;4.107;157448
1230;4.110;156530
1231;4.114;150802
1232;4.117;153290
1233;4.120;144706
1234;4.123;166835
1235;4.127;168459
1236;4.130;161406
1237;4.133;154856
1238;4.137;161512
1239;4.140;155974
1240;4.143;159608
1241;4.147;157508
1242;4.150;157929
1243;4.153;156814
1244;4.157;148444
1245;4.160;154400
1246;4.163;150314
1247;4.166;155668
1248;4.170;162590
1249;4.173;152592
1250;4.176;139047
1251;4.180;147872
1252;4.183;150059
1253;4.186;155900
1254;4.190;155295
1255;4.193;145652
1256;4.196;156289
1257;4.199;153808
1258;4.203;161682
1259;4.206;164232
1260;4.209;165920
1261;4.213;158185
1262;4.216;160336
1263;4.219;165237
1264;4.223;159992
1265;4.226;147801
1266;4.229;157709
1267;4.233;158271
1268;4.236;147218
1269;4.239;161008
1270;4.242;151402
1271;4.246;146175
1272;4.249;157402
1273;4.252;151892
1274;4.256;144435
1275;4.259;158537
1276;4.262;143927
1277;4.266;156222
1278;4.269;148595
1279;4.273;152089
1280;4.276;156059
1281;4.279;144320
1282;4.282;152779
1283;4.286;159261
1284;4.289;159347
1285;4.292;161080
1286;4.296;155874
1287;4.299;161364
1288;4.302;152627
1289;4.306;155576
1290;4.309;147476
1291;4.312;148185
1292;4.315;166134
1293;4.319;160343
1294;4.322;148856
1295;4.325;168903
1296;4.329;159216
1297;4.332;158824
1298;4.335;167361
1299;4.339;158509
1300;4.342;157257
1301;4.345;164762
1302;4.349;144134
1303;4.352;154607
1304;4.355;141807
1305;4.358;155919
1306;4.362;147635
1307;4.365;152494
1308;4.368;157177
1309;4.372;162858
1310;4.375;160720
1311;4.378;151199
1312;4.382;148611
1313;4.385;155247
1314;4.388;155162
1315;4.392;161444
1316;4.395;155137
1317;4.398;157005
1318;4.401;158063
1319;4.405;154955
1320;4.408;157012
1321;4.411;149958
1322;4.415;152344
1323;4.418;151948
1324;4.421;154191
1325;4.425;156419
1326;4.428;151965
1327;4.431;159882
1328;4.434;149761
1329;4.438;148210
1330;4.441;155802
1331;4.444;149797
1332;4.448;160342
1333;4.451;153356
1334;4.454;142428
1335;4.458;158730
1336;4.461;154100
1337;4.464;152258
1338;4.468;155740
1339;4.471;152248
1340;4.474;161704
1341;4.477;143162
1342;4.481;172872
1343;4.484;161220
1344;4.487;168154
1345;4.491;151582
1346;4.494;151314
1347;4.497;151485
1348;4.501;162237
1349;4.504;156536
1350;4.507;159560
1351;4.511;165182
1352;4.514;143724
1353;4.517;159758
1354;4.521;153484
1355;4.524;148492
1356;4.527;153312
1357;4.531;165658
1358;4.534;149826
1359;4.537;149890
1360;4.541;155448
1361;4.544;156655
1362;4.547;156366
1363;4.551;166632
1364;4.554;162332
1365;4.557;162534
1366;4.560;156640
1367;4.564;157687
1368;4.567;169184
1369;4.570;171764
1370;4.574;150755
1371;4.577;166967
1372;4.580;158362
1373;4.584;175036
1374;4.587;163739
1375;4.590;165805
1376;4.593;167631
1377;4.597;167812
1378;4.600;178157
1379;4.603;160532
1380;4.607;178768
1381;4.610;171981
1382;4.613;184519
1383;4.617;164542
1384;4.620;173346
1385;4.623;173481
1386;4.627;163636
1387;4.630;164158
1388;4.633;183244
1389;4.636;176782
1390;4.640;171668
1391;4.643;186929
1392;4.646;172376
1393;4.650;167989
1394;4.653;173693
1395;4.656;179246
1396;4.660;170357
1397;4.663;185124
1398;4.666;170000
1399;4.669;175859
1400;4.673;178152
1401;4.676;185148
1402;4.679;179105
1403;4.683;191288
1404;4.686;178419
1405;4.689;168163
1406;4.693;178124
1407;4.696;192530
1408;4.699;193269
1409;4.703;179363
1410;4.706;169352
1411;4.709;179564
1412;4.712;187367
1413;4.716;187503
1414;4.719;182377
1415;4.722;180564
1416;4.726;178156
1417;4.729;192854
1418;4.732;181654
1419;4.736;166013
1420;4.739;176645
1421;4.742;181974
1422;4.746;188632
1423;4.749;181545
1424;4.752;184545
1425;4.755;183792
1426;4.759;194415
1427;4.762;191143
1428;4.765;187388
1429;4.769;200216
1430;4.772;187255
1431;4.776;192719
1432;4.779;192158
1433;4.782;183783
1434;4.786;188886
1435;4.789;189506
1436;4.792;183621
1437;4.795;180709
1438;4.799;189068
1439;4.802;184186
1440;4.805;183670
1441;4.809;187188
1442;4.812;180092
1443;4.815;186708
1444;4.819;192614
1445;4.822;188736
1446;4.825;180724
1447;4.828;191709
1448;4.832;190209
1449;4.835;190960
1450;4.838;184884
1451;4.842;191377
1452;4.845;187482
1453;4.848;194367
1454;4.852;183833
1455;4.855;191306
1456;4.858;194603
1457;4.862;183616
1458;4.865;186618
1459;4.868;183425
1460;4.871;180236
1461;4.875;188006
1462;4.878;191562
1463;4.881;181607
1464;4.885;188534
1465;4.888;197040
1466;4.891;184061
1467;4.895;189123
1468;4.898;185577
1469;4.901;186131
1470;4.904;191645
1471;4.908;199106
1472;4.911;202866
1473;4.914;202288
1474;4.918;196477
1475;4.921;193878
1476;4.924;210560
1477;4.928;190153
1478;4.931;183540
1479;4.934;187216
1480;4.938;187994
1481;4.941;200598
1482;4.944;193863
1483;4.947;197329
1484;4.951;188389
1485;4.954;181623
1486;4.957;203080
1487;4.961;190689
1488;4.964;197318
1489;4.967;198598
1490;4.971;186561
1491;4.974;192109
1492;4.977;186059
1493;4.981;184761
1494;4.984;195764
1495;4.987;188392
1496;4.990;201513
1497;4.994;190745
1498;4.997;186579
1499;5.000;188557
1500;5.004;194625
1501;5.007;196143
1502;5.010;190077
1503;5.014;180577
1504;5.017;178906
1505;5.021;183908
1506;5.024;191784
1507;5.027;182898
1508;5.031;178537
1509;5.034;186833
1510;5.037;172551
1511;5.041;182570
1512;5.044;178537
1513;5.047;176854
1514;5.050;180583
1515;5.054;185030
1516;5.057;182139
1517;5.060;190271
1518;5.064;175858
1519;5.067;173340
1520;5.070;178226
1521;5.074;176750
1522;5.077;181492
1523;5.080;181970
1524;5.083;173699
1525;5.087;174546
1526;5.090;171411
1527;5.093;170356
1528;5.097;177603
1529;5.100;162924
1530;5.103;181542
1531;5.107;180903
1532;5.110;186303
1533;5.113;181043
1534;5.117;179846
1535;5.120;166453
1536;5.123;169077
1537;5.126;184718
1538;5.130;178907
1539;5.133;161812
1540;5.136;178866
1541;5.140;172857
1542;5.143;168247
1543;5.146;155618
1544;5.150;166590
1545;5.153;164933
1546;5.156;181353
1547;5.159;167941
1548;5.163;162970
1549;5.166;166926
1550;5.169;161433
1551;5.173;162404
1552;5.176;172410
1553;5.179;170365
1554;5.183;166843
1555;5.186;165327
1556;5.189;157695
1557;5.193;168472
1558;5.196;160369
1559;5.199;170889
1560;5.202;171261
1561;5.206;161056
1562;5.209;168704
1563;5.212;163790
1564;5.216;165143
1565;5.219;157088
1566;5.222;158710
1567;5.226;166043
1568;5.229;160232
1569;5.232;155006
1570;5.236;157545
1571;5.239;172666
1572;5.242;162827
1573;5.245;156242
1574;5.249;167830
1575;5.252;162595
1576;5.255;161074
1577;5.259;159772
1578;5.262;155319
1579;5.265;171584
1580;5.269;154061
1581;5.272;166296
1582;5.276;162398
1583;5.279;174761
1584;5.282;159192
1585;5.285;158192
1586;5.289;171167
1587;5.292;157145
1588;5.295;162740
1589;5.299;162315
1590;5.302;168548
1591;5.305;155281
1592;5.309;171019
1593;5.312;147847
1594;5.315;165658
1595;5.318;144065
1596;5.322;164215
1597;5.325;155481
1598;5.328;166465
1599;5.332;165598
1600;5.335;156353
1601;5.338;158425
1602;5.342;152347
1603;5.345;157662
1604;5.348;171092
1605;5.352;167741
1606;5.355;160205
1607;5.358;153826
1608;5.361;153331
1609;5.365;160019
1610;5.368;159911
1611;5.371;161013
1612;5.375;155502
1613;5.378;155664
1614;5.381;158527
1615;5.385;163974
1616;5.388;163151
1617;5.391;149947
1618;5.395;155687
1619;5.398;155360
1620;5.401;158297
1621;5.404;166148
1622;5.408;152106
1623;5.411;148404
1624;5.414;153969
1625;5.418;157832
1626;5.421;147725
1627;5.424;154332
1628;5.428;151548
1629;5.431;159126
1630;5.434;153908
1631;5.437;152852
1632;5.441;152256
1633;5.444;152860
1634;5.447;156585
1635;5.451;163318
1636;5.454;151419
1637;5.457;148838
1638;5.461;156031
1639;5.464;157823
1640;5.467;142978
1641;5.471;152634
1642;5.474;154180
1643;5.477;155627
1644;5.480;143106
1645;5.484;150934
1646;5.487;162096
1647;5.490;158249
1648;5.494;154021
1649;5.497;150186
1650;5.500;158289
1651;5.504;152158
1652;5.507;158922
1653;5.510;156626
1654;5.513;158736
1655;5.517;149699
1656;5.520;152709
1657;5.524;156296
1658;5.527;139447
1659;5.530;149995
1660;5.534;160370
1661;5.537;152146
1662;5.540;148062
1663;5.544;150545
1664;5.547;146888
1665;5.550;142419
1666;5.553;158745
1667;5.557;145572
1668;5.560;145623
1669;5.563;155870
1670;5.567;152515
1671;5.570;145103
1672;5.573;158493
1673;5.577;146603
1674;5.580;153232
1675;5.583;153181
1676;5.587;149977
1677;5.590;147650
1678;5.593;144297
1679;5.596;152878
1680;5.600;162106
1681;5.603;153701
1682;5.606;145445
1683;5.610;158683
1684;5.613;151399
1685;5.616;150836
1686;5.620;156590
1687;5.623;139175
1688;5.626;160343
1689;5.630;157513
1690;5.633;153853
1691;5.636;156895
1692;5.639;151032
1693;5.643;154581
1694;5.646;148235
1695;5.649;152119
1696;5.653;155882
1697;5.656;157333
1698;5.659;145146
1699;5.663;146435
1700;5.666;144002
1701;5.669;156945
1702;5.672;147984
1703;5.676;148902
1704;5.679;147772
1705;5.682;154405
1706;5.686;156512
1707;5.689;142888
1708;5.692;149390
1709;5.696;153250
1710;5.699;154113
1711;5.702;153631
1712;5.706;146141
1713;5.709;155146
1714;5.712;147897
1715;5.715;154634
1716;5.719;141370
1717;5.722;151704
1718;5.725;151372
1719;5.729;148523
1720;5.732;155704
1721;5.735;157844
1722;5.739;152023
1723;5.742;147745
1724;5.745;148513
1725;5.748;144526
1726;5.752;146528
1727;5.755;158097
1728;5.758;139555
1729;5.762;152607
1730;5.765;155471
1731;5.768;139456
1732;5.772;149729
1733;5.775;137664
1734;5.779;150894
1735;5.782;137061
1736;5.785;147423
1737;5.788;166171
1738;5.792;151499
1739;5.795;153696
1740;5.798;147387
1741;5.802;149156
1742;5.805;153177
1743;5.808;155950
1744;5.812;142241
1745;5.815;146168
1746;5.818;142469
1747;5.822;140034
1748;5.825;145363
1749;5.828;147637
1750;5.831;150786
1751;5.835;147836
1752;5.838;148795
1753;5.841;156929
1754;5.845;148691
1755;5.848;142970
1756;5.851;153065
1757;5.855;141063
1758;5.858;148258
1759;5.861;140962
1760;5.865;151904
1761;5.868;137310
1762;5.871;153472
1763;5.874;149579
1764;5.878;150816
1765;5.881;145305
1766;5.884;143453
1767;5.888;138292
1768;5.891;145436
1769;5.894;154072
1770;5.898;148765
1771;5.901;146684
1772;5.904;148129
1773;5.907;146103
1774;5.911;156710
1775;5.914;144947
1776;5.917;144026
1777;5.921;145441
1778;5.924;157791
1779;5.927;151936
1780;5.931;153488
1781;5.934;147674
1782;5.937;148356
1783;5.941;143322
1784;5.944;156845
1785;5.947;151487
1786;5.950;137842
1787;5.954;143655
1788;5.957;154797
1789;5.960;144323
1790;5.964;161034
1791;5.967;154864
1792;5.970;139598
1793;5.974;141143
1794;5.977;159676
1795;5.980;153464
1796;5.984;142501
1797;5.987;143216
1798;5.990;151264
1799;5.993;149011
1800;5.997;146840
1801;6.000;149285
1802;6.003;148209
1803;6.007;156150
1804;6.010;148313
1805;6.013;148932
1806;6.017;153910
1807;6.020;132702
1808;6.023;140100
1809;6.027;151519
1810;6.030;145789
1811;6.033;139727
1812;6.037;141835
1813;6.040;145499
1814;6.043;149363
1815;6.047;147701
1816;6.050;143120
1817;6.053;143662
1818;6.057;144462
1819;6.060;145102
1820;6.063;147149
1821;6.066;146584
1822;6.070;135313
1823;6.073;144849
1824;6.076;137129
1825;6.080;148436
1826;6.083;142012
1827;6.086;153391
1828;6.090;151232
1829;6.093;150960
1830;6.096;143750
1831;6.100;147859
1832;6.103;150329
1833;6.106;151796
1834;6.109;144438
1835;6.113;147591
1836;6.116;144602
1837;6.119;151418
1838;6.123;136863
1839;6.126;149508
1840;6.129;133620
1841;6.133;156018
1842;6.136;145641
1843;6.139;146022
1844;6.142;151058
1845;6.146;143371
1846;6.149;154879
1847;6.152;150995
1848;6.156;147161
1849;6.159;157869
1850;6.162;137052
1851;6.166;147072
1852;6.169;141906
1853;6.172;150552
1854;6.176;151278
1855;6.179;139949
1856;6.182;149439
1857;6.185;156183
1858;6.189;143241
1859;6.192;145495
1860;6.195;135383
1861;6.199;146207
1862;6.202;140185
1863;6.205;142229
1864;6.209;141926
1865;6.212;145129
1866;6.215;142717
1867;6.219;151839
1868;6.222;142472
1869;6.225;153553
1870;6.228;137970
1871;6.232;142689
1872;6.235;142718
1873;6.238;144995
1874;6.242;147850
1875;6.245;142395
1876;6.248;152617
1877;6.252;138988
1878;6.255;150707
1879;6.258;147913
1880;6.261;141443
1881;6.265;144608
1882;6.268;152035
1883;6.272;149186
1884;6.275;142824
1885;6.279;140819
1886;6.282;137320
1887;6.285;138525
1888;6.289;144762
1889;6.292;153208
1890;6.295;146729
1891;6.298;138380
1892;6.302;143180
1893;6.305;153998
1894;6.308;144007
1895;6.312;142446
1896;6.315;145194
1897;6.318;147033
1898;6.322;146603
1899;6.325;147018
1900;6.328;149816
1901;6.332;139898
1902;6.335;149494
1903;6.338;147832
1904;6.341;143104
1905;6.345;142582
1906;6.348;145374
1907;6.351;158635
1908;6.355;154578
1909;6.358;155471
1910;6.361;133926
1911;6.365;139122
1912;6.368;137548
1913;6.371;147506
1914;6.375;140401
1915;6.378;141353
1916;6.381;152230
1917;6.384;139782
1918;6.388;144159
1919;6.391;149619
1920;6.394;151823
1921;6.398;148914
1922;6.401;148724
1923;6.404;144060
1924;6.408;138934
1925;6.411;145102
1926;6.414;152978
1927;6.417;148748
1928;6.421;148110
1929;6.424;152000
1930;6.427;139663
1931;6.431;145012
1932;6.434;144134
1933;6.437;150640
1934;6.441;138491
1935;6.444;148228
1936;6.447;142061
1937;6.451;145745
1938;6.454;148185
1939;6.457;147849
1940;6.460;139907
1941;6.464;149141
1942;6.467;140652
1943;6.470;146176
1944;6.474;140252
1945;6.477;133081
1946;6.480;135528
1947;6.484;138629
1948;6.487;144706
1949;6.490;143551
1950;6.494;144809
1951;6.497;137082
1952;6.500;147103
1953;6.503;132444
1954;6.507;144287
1955;6.510;153095
1956;6.513;150322
1957;6.517;143867
1958;6.520;145788
1959;6.524;143640
1960;6.527;147192
1961;6.530;151432
1962;6.534;150455
1963;6.537;146519
1964;6.540;143225
1965;6.543;140803
1966;6.547;130873
1967;6.550;139383
1968;6.553;154252
1969;6.557;158149
1970;6.560;140303
1971;6.563;135979
1972;6.567;143666
1973;6.570;143955
1974;6.573;146404
1975;6.576;146748
1976;6.580;137008
1977;6.583;152231
1978;6.586;149603
1979;6.590;144907
1980;6.593;137325
1981;6.596;141277
1982;6.600;140860
1983;6.603;136667
1984;6.606;145883
1985;6.610;140584
1986;6.613;138975
1987;6.616;138653
1988;6.619;137224
1989;6.623;145425
1990;6.626;137958
1991;6.629;156976
1992;6.633;136574
1993;6.636;145534
1994;6.639;150249
1995;6.643;155850
1996;6.646;144056
1997;6.649;133632
1998;6.652;151101
1999;6.656;135111
2000;6.659;142121
2001;6.662;146298
2002;6.666;144034
2003;6.669;139359
2004;6.672;146278
2005;6.676;137797
2006;6.679;147200
2007;6.682;146432
2008;6.686;150547
2009;6.689;141641
2010;6.692;129589
2011;6.695;142101
2012;6.699;141030
2013;6.702;145179
2014;6.705;136528
2015;6.709;138886
2016;6.712;144563
2017;6.715;136871
2018;6.719;137626
2019;6.722;146257
2020;6.725;142367
2021;6.729;137478
2022;6.732;148248
2023;6.735;148090
2024;6.738;134657
2025;6.742;141870
2026;6.745;145157
2027;6.748;136210
2028;6.752;138220
2029;6.755;143848
2030;6.758;141069
2031;6.762;142936
2032;6.765;145509
2033;6.768;153798
2034;6.772;141721
2035;6.775;138718
2036;6.778;139833
2037;6.782;143970
2038;6.785;145746
2039;6.788;141075
2040;6.792;142605
2041;6.795;146250
2042;6.798;135302
2043;6.802;139169
2044;6.805;139279
2045;6.808;151419
2046;6.811;148848
2047;6.815;139401
2048;6.818;146110
2049;6.821;139390
2050;6.825;139876
2051;6.828;139129
2052;6.831;134931
2053;6.835;145741
2054;6.838;142351
2055;6.841;145372
2056;6.845;154051
2057;6.848;137990
2058;6.851;146893
2059;6.854;138407
2060;6.858;134033
2061;6.861;149594
2062;6.864;146990
2063;6.868;139563
2064;6.871;139634
2065;6.874;139935
2066;6.878;139427
2067;6.881;134115
2068;6.884;152666
2069;6.888;149002
2070;6.891;140936
2071;6.894;143101
2072;6.897;146498
2073;6.901;147501
2074;6.904;148433
2075;6.907;146170
2076;6.911;150406
2077;6.914;150266
2078;6.917;148151
2079;6.921;141026
2080;6.924;141728
2081;6.927;146775
2082;6.930;149492
2083;6.934;144119
2084;6.937;139038
2085;6.940;147741
2086;6.944;149840
2087;6.947;136477
2088;6.950;133369
2089;6.954;145837
2090;6.957;133046
2091;6.960;149112
2092;6.964;141300
2093;6.967;136892
2094;6.970;149902
2095;6.973;139621
2096;6.977;139302
2097;6.980;149093
2098;6.983;151916
2099;6.987;145114
2100;6.990;150550
2101;6.993;156268
2102;6.997;150572
2103;7.000;150102
2104;7.003;149051
2105;7.007;139120
2106;7.010;141758
2107;7.013;138521
2108;7.016;142013
2109;7.020;136101
2110;7.024;146278
2111;7.027;141150
2112;7.030;154415
2113;7.033;149988
2114;7.037;145937
2115;7.040;140924
2116;7.043;143147
2117;7.047;151136
2118;7.050;149389
2119;7.053;153052
2120;7.057;141709
2121;7.060;153080
2122;7.063;150957
2123;7.067;139689
2124;7.070;145125
2125;7.073;148344
2126;7.076;141617
2127;7.080;132039
2128;7.083;146527
2129;7.086;146750
2130;7.090;149619
2131;7.093;143008
2132;7.096;138979
2133;7.100;154338
2134;7.103;138090
2135;7.106;145918
2136;7.109;148826
2137;7.113;147791
2138;7.116;145529
2139;7.119;139705
2140;7.123;142838
2141;7.126;136099
2142;7.129;139539
2143;7.133;141957
2144;7.136;153284
2145;7.139;130386
2146;7.143;134410
2147;7.146;148919
2148;7.149;140353
2149;7.152;135521
2150;7.156;138664
2151;7.159;144965
2152;7.162;144318
2153;7.166;154771
2154;7.169;133248
2155;7.172;146063
2156;7.176;145165
2157;7.179;141994
2158;7.182;133086
2159;7.185;152320
2160;7.189;144426
2161;7.192;137340
2162;7.195;151397
2163;7.199;148327
2164;7.202;137712
2165;7.205;137109
2166;7.209;141875
2167;7.212;142492
2168;7.215;144143
2169;7.219;143728
2170;7.222;148929
2171;7.225;134515
2172;7.228;146754
2173;7.232;132887
2174;7.235;132042
2175;7.238;140731
2176;7.242;149555
2177;7.245;137462
2178;7.248;135410
2179;7.252;139849
2180;7.255;144355
2181;7.258;143235
2182;7.262;137118
2183;7.265;143744
2184;7.268;146052
2185;7.272;146153
2186;7.275;140970
2187;7.278;142337
2188;7.282;148879
2189;7.285;147808
2190;7.288;132500
2191;7.292;132508
2192;7.295;135995
2193;7.298;142452
2194;7.302;151869
2195;7.305;138782
2196;7.308;140720
2197;7.311;143552
2198;7.315;136056
2199;7.318;142625
2200;7.321;137728
2201;7.325;140889
2202;7.328;141582
2203;7.331;152738
2204;7.335;147186
2205;7.338;136597
2206;7.341;136865
2207;7.344;130412
2208;7.348;144051
2209;7.351;144080
2210;7.354;133033
2211;7.358;147461
2212;7.361;140354
2213;7.364;138846
2214;7.368;138364
2215;7.371;136486
2216;7.374;147223
2217;7.378;135007
2218;7.381;138950
2219;7.384;135445
2220;7.387;139925
2221;7.391;136760
2222;7.394;132323
2223;7.397;133747
2224;7.401;139757
2225;7.404;137456
2226;7.407;136661
2227;7.411;135498
2228;7.414;140838
2229;7.417;137345
2230;7.421;136828
2231;7.424;142465
2232;7.427;142355
2233;7.430;150624
2234;7.434;132306
2235;7.437;142117
2236;7.440;142027
2237;7.444;141031
2238;7.447;136117
2239;7.450;136640
2240;7.454;135841
2241;7.457;136174
2242;7.460;139056
2243;7.464;147376
2244;7.467;137261
2245;7.470;141998
2246;7.473;144005
2247;7.477;133385
2248;7.480;146661
2249;7.483;146176
2250;7.487;138037
2251;7.490;132217
2252;7.493;137353
2253;7.497;134573
2254;7.500;139165
2255;7.503;133020
2256;7.506;148445
2257;7.510;136542
2258;7.513;143106
2259;7.516;138739
2260;7.520;140786
2261;7.523;137708
2262;7.527;138287
2263;7.530;135427
2264;7.533;144440
2265;7.537;142113
2266;7.540;139506
2267;7.543;134197
2268;7.546;133534
2269;7.550;138548
2270;7.553;151822
2271;7.556;136060
2272;7.560;144794
2273;7.563;144839
2274;7.566;141554
2275;7.570;143428
2276;7.573;143353
2277;7.576;141490
2278;7.580;137148
2279;7.583;139232
2280;7.586;134766
2281;7.589;131976
2282;7.593;148129
2283;7.596;139534
2284;7.599;142390
2285;7.603;137584
2286;7.606;132482
2287;7.609;135134
2288;7.613;138454
2289;7.616;144925
2290;7.619;133520
2291;7.622;143923
2292;7.626;137171
2293;7.629;140689
2294;7.632;142635
2295;7.636;136483
2296;7.639;144347
2297;7.642;133014
2298;7.646;139953
2299;7.649;136072
2300;7.652;147278
2301;7.656;134840
2302;7.659;136193
2303;7.662;135514
2304;7.665;147158
2305;7.669;141165
2306;7.672;133261
2307;7.675;139966
2308;7.679;131075
2309;7.682;138544
2310;7.685;158800
2311;7.689;134253
2312;7.692;137557
2313;7.695;139255
2314;7.699;141571
2315;7.702;137292
2316;7.705;137363
2317;7.708;139983
2318;7.712;137954
2319;7.715;152876
2320;7.718;142411
2321;7.722;146810
2322;7.725;152232
2323;7.728;141491
2324;7.732;145380
2325;7.735;142976
2326;7.738;136291
2327;7.741;136535
2328;7.745;141318
2329;7.748;142449
2330;7.751;135140
2331;7.755;138109
2332;7.758;145414
2333;7.761;138141
2334;7.765;139100
2335;7.768;143180
2336;7.772;134330
2337;7.775;128006
2338;7.778;142654
2339;7.781;143804
2340;7.785;140412
2341;7.788;146068
2342;7.791;137737
2343;7.795;142501
2344;7.798;145357
2345;7.801;158688
2346;7.805;145824
2347;7.808;155502
2348;7.811;155744
2349;7.815;149028
2350;7.818;153572
2351;7.821;152481
2352;7.824;142762
2353;7.828;137687
2354;7.831;156437
2355;7.834;139195
2356;7.838;140151
2357;7.841;146761
2358;7.844;140673
2359;7.848;141037
2360;7.851;139866
2361;7.854;138327
2362;7.857;142923
2363;7.861;141819
2364;7.864;132122
2365;7.867;125230
2366;7.871;140022
2367;7.874;137851
2368;7.877;135239
2369;7.881;145874
2370;7.884;138560
2371;7.887;138884
2372;7.891;142137
2373;7.894;143830
2374;7.897;146304
2375;7.900;131035
2376;7.904;138710
2377;7.907;146501
2378;7.910;140511
2379;7.914;158963
2380;7.917;126761
2381;7.920;158726
2382;7.924;136404
2383;7.927;142190
2384;7.930;143964
2385;7.934;148699
2386;7.937;137146
2387;7.940;140382
2388;7.943;134391
2389;7.947;153977
2390;7.950;139110
2391;7.953;140494
2392;7.957;137402
2393;7.960;148395
2394;7.963;137689
2395;7.967;136186
2396;7.970;151055
2397;7.973;143257
2398;7.976;150370
2399;7.980;151125
2400;7.983;145270
2401;7.986;148262
2402;7.990;138210
2403;7.993;151819
2404;7.996;144364
2405;8.000;138809
2406;8.003;143639
2407;8.006;131985
2408;8.010;143765
2409;8.013;153509
2410;8.016;140004
2411;8.020;134532
2412;8.023;137612
2413;8.026;147325
2414;8.030;142112
2415;8.033;140654
2416;8.036;139527
2417;8.040;141632
2418;8.043;136698
2419;8.046;135611
2420;8.050;148062
2421;8.053;135747
2422;8.056;138297
2423;8.059;134918
2424;8.063;160389
2425;8.066;142035
2426;8.069;140671
2427;8.073;134407
2428;8.076;146258
2429;8.079;135300
2430;8.083;143389
2431;8.086;144762
2432;8.089;142722
2433;8.092;143605
2434;8.096;137696
2435;8.099;139836
2436;8.102;138553
2437;8.106;140305
2438;8.109;143596
2439;8.112;143906
2440;8.116;140815
2441;8.119;136196
2442;8.122;150005
2443;8.126;145845
2444;8.129;138247
2445;8.132;137669
2446;8.135;132908
2447;8.139;144981
2448;8.142;138843
2449;8.145;142643
2450;8.149;143981
2451;8.152;142645
2452;8.155;131714
2453;8.159;139556
2454;8.162;141558
2455;8.165;149848
2456;8.169;153530
2457;8.172;138183
2458;8.175;143070
2459;8.178;152745
2460;8.182;147020
2461;8.185;146019
2462;8.188;143238
2463;8.192;136748
2464;8.195;155127
2465;8.198;144208
2466;8.202;141583
2467;8.205;143123
2468;8.208;140741
2469;8.211;146104
2470;8.215;148626
2471;8.218;152149
2472;8.221;141336
2473;8.225;152894
2474;8.228;137270
2475;8.231;132686
2476;8.235;145030
2477;8.238;146184
2478;8.241;133099
2479;8.245;142176
2480;8.248;141788
2481;8.251;141726
2482;8.254;138884
2483;8.258;140119
2484;8.261;134135
2485;8.264;144120
2486;8.268;147561
2487;8.271;143995
2488;8.275;131248
2489;8.278;146681
2490;8.281;145214
2491;8.285;136624
2492;8.288;134192
2493;8.291;136503
2494;8.294;141376
2495;8.298;127911
2496;8.301;135406
2497;8.304;136618
2498;8.308;141156
2499;8.311;137137
2500;8.314;144005
2501;8.318;137156
2502;8.321;133891
2503;8.324;142070
2504;8.328;124279
2505;8.331;138335
2506;8.334;153365
2507;8.337;148640
2508;8.341;130585
2509;8.344;135340
2510;8.347;150818
2511;8.351;145225
2512;8.354;139502
2513;8.357;131754
2514;8.361;140466
2515;8.364;141777
2516;8.367;125151
2517;8.370;140222
2518;8.374;139808
2519;8.377;131232
2520;8.380;138286
2521;8.384;129820
2522;8.387;130496
2523;8.390;134203
2524;8.394;137851
2525;8.397;135190
2526;8.400;145191
2527;8.404;137097
2528;8.407;143464
2529;8.410;150570
2530;8.413;141211
2531;8.417;147692
2532;8.420;152708
2533;8.423;148484
2534;8.427;151260
2535;8.430;152444
2536;8.433;151500
2537;8.437;134677
2538;8.440;134675
2539;8.443;140706
2540;8.446;145419
2541;8.450;156718
2542;8.453;151607
2543;8.456;152670
2544;8.460;149910
2545;8.463;166972
2546;8.466;161176
2547;8.470;153846
2548;8.473;160321
2549;8.476;152042
2550;8.480;161962
2551;8.483;162180
2552;8.486;172808
2553;8.489;161739
2554;8.493;161760
2555;8.496;162256
2556;8.499;163471
2557;8.503;159063
2558;8.506;161533
2559;8.509;156431
2560;8.513;150697
2561;8.516;147568
2562;8.520;151504
2563;8.523;150025
2564;8.526;155040
2565;8.529;164072
2566;8.533;152207
2567;8.536;158479
2568;8.539;152447
2569;8.543;155190
2570;8.546;161846
2571;8.549;148722
2572;8.553;153120
2573;8.556;163905
2574;8.559;163494
2575;8.563;156551
2576;8.566;153339
2577;8.569;147108
2578;8.572;152192
2579;8.576;154247
2580;8.579;153481
2581;8.582;161391
2582;8.586;145322
2583;8.589;166880
2584;8.592;161805
2585;8.596;154774
2586;8.599;158243
2587;8.602;152285
2588;8.605;164413
2589;8.609;151092
2590;8.612;160073
2591;8.615;154214
2592;8.619;156359
2593;8.622;158487
2594;8.625;165099
2595;8.629;157686
2596;8.632;155875
2597;8.635;148420
2598;8.639;156605
2599;8.642;157296
2600;8.645;148854
2601;8.648;144320
2602;8.652;142342
2603;8.655;140922
2604;8.658;155330
2605;8.662;146599
2606;8.665;144611
2607;8.668;151828
2608;8.672;148375
2609;8.675;147015
2610;8.678;140813
2611;8.681;149186
2612;8.685;150988
2613;8.688;140593
2614;8.691;131058
2615;8.695;131993
2616;8.698;136426
2617;8.701;137496
2618;8.705;142229
2619;8.708;142012
2620;8.711;137416
2621;8.715;141632
2622;8.718;149098
2623;8.721;143933
2624;8.724;146307
2625;8.728;139092
2626;8.731;154235
2627;8.734;139120
2628;8.738;145337
2629;8.741;141773
2630;8.744;147173
2631;8.748;146045
2632;8.751;144398
2633;8.754;147465
2634;8.758;145316
2635;8.761;147459
2636;8.764;142264
2637;8.767;144396
2638;8.771;143087
2639;8.774;142163
2640;8.778;145638
2641;8.781;148244
2642;8.784;139873
2643;8.788;141593
2644;8.791;142163
2645;8.794;146032
2646;8.798;147683
2647;8.801;140785
2648;8.804;148474
2649;8.807;137285
2650;8.811;139670
2651;8.814;151721
2652;8.817;145445
2653;8.821;138024
2654;8.824;153529
2655;8.827;139051
2656;8.831;145353
2657;8.834;140564
2658;8.837;140658
2659;8.840;142773
2660;8.844;142084
2661;8.847;137656
2662;8.850;134874
2663;8.854;126338
2664;8.857;144723
2665;8.860;140345
2666;8.864;133420
2667;8.867;135995
2668;8.870;139572
2669;8.874;140638
2670;8.877;141169
2671;8.880;144124
2672;8.883;132675
2673;8.887;143664
2674;8.890;136648
2675;8.893;142170
2676;8.897;142784
2677;8.900;142873
2678;8.903;138777
2679;8.907;132796
2680;8.910;146036
2681;8.913;149509
2682;8.917;144831
2683;8.920;141965
2684;8.923;148126
2685;8.926;146605
2686;8.930;141218
2687;8.933;146458
2688;8.936;151183
2689;8.940;139168
2690;8.943;146515
2691;8.946;156203
2692;8.950;138827
2693;8.953;133690
2694;8.956;131027
2695;8.959;144313
2696;8.963;144609
2697;8.966;131859
2698;8.969;138029
2699;8.973;138837
2700;8.976;146414
2701;8.979;135534
2702;8.983;140551
2703;8.986;150232
2704;8.989;136979
2705;8.993;133603
2706;8.996;138980
2707;8.999;132289
2708;9.002;144272
2709;9.006;144720
2710;9.009;137093
2711;9.012;137234
2712;9.016;141781
2713;9.019;131710
2714;9.023;140574
2715;9.026;145255
2716;9.029;137369
2717;9.033;139892
2718;9.036;136171
2719;9.039;131998
2720;9.042;139569
2721;9.046;132092
2722;9.049;134983
2723;9.052;142372
2724;9.056;137148
2725;9.059;138426
2726;9.062;150005
2727;9.066;140560
2728;9.069;132183
2729;9.072;147661
2730;9.075;141335
2731;9.079;146306
2732;9.082;123149
2733;9.085;141795
2734;9.089;133769
2735;9.092;138992
2736;9.095;133281
2737;9.099;126102
2738;9.102;141598
2739;9.105;134534
2740;9.109;129892
2741;9.112;143210
2742;9.115;139220
2743;9.118;136333
2744;9.122;141132
2745;9.125;142175
2746;9.128;141945
2747;9.132;140676
2748;9.135;140874
2749;9.138;142354
2750;9.142;131467
2751;9.145;130935
2752;9.148;148575
2753;9.152;132571
2754;9.155;142643
2755;9.158;133046
2756;9.161;141701
2757;9.165;133352
2758;9.168;147015
2759;9.171;139527
2760;9.175;132532
2761;9.178;148126
2762;9.181;130615
2763;9.185;127918
2764;9.188;126076
2765;9.191;135686
2766;9.194;134290
2767;9.198;147073
2768;9.201;140242
2769;9.204;139862
2770;9.208;134691
2771;9.211;140639
2772;9.214;137655
2773;9.218;144669
2774;9.221;140952
2775;9.224;143186
2776;9.228;142615
2777;9.231;144036
2778;9.234;151664
2779;9.237;144827
2780;9.241;135344
2781;9.244;143305
2782;9.247;147983
2783;9.251;144112
2784;9.254;131077
2785;9.257;135551
2786;9.261;145339
2787;9.264;133418
2788;9.267;135987
2789;9.271;150502
2790;9.274;140608
2791;9.277;142223
2792;9.281;140257
2793;9.284;149786
2794;9.287;129684
2795;9.291;132637
2796;9.294;138017
2797;9.297;131009
2798;9.301;142733
2799;9.304;134462
2800;9.307;133653
2801;9.310;141092
2802;9.314;143770
2803;9.317;138345
2804;9.320;139595
2805;9.324;143104
2806;9.327;130563
2807;9.330;129352
2808;9.334;128739
2809;9.337;137489
2810;9.340;142976
2811;9.344;136876
2812;9.347;128006
2813;9.350;126828
2814;9.353;134274
2815;9.357;131295
2816;9.360;135548
2817;9.363;147475
2818;9.367;137537
2819;9.370;137743
2820;9.373;132893
2821;9.377;129320
2822;9.380;146256
2823;9.383;133783
2824;9.387;129863
2825;9.390;130953
2826;9.393;137466
2827;9.396;129391
2828;9.400;143180
2829;9.403;148415
2830;9.406;129446
2831;9.410;133669
2832;9.413;129230
2833;9.416;136777
2834;9.420;131646
2835;9.423;147722
2836;9.426;136598
2837;9.429;131304
2838;9.433;147537
2839;9.436;136138
2840;9.439;128538
2841;9.443;129744
2842;9.446;136091
2843;9.449;129302
2844;9.453;142910
2845;9.456;133440
2846;9.459;126779
2847;9.463;129115
2848;9.466;123895
2849;9.469;131418
2850;9.472;131764
2851;9.476;135036
2852;9.479;128953
2853;9.482;132320
2854;9.486;139201
2855;9.489;152669
2856;9.492;146115
2857;9.496;142064
2858;9.499;130291
2859;9.502;128062
2860;9.506;136562
2861;9.509;137409
2862;9.512;139998
2863;9.515;123709
2864;9.519;141243
2865;9.522;141808
2866;9.526;137101
2867;9.529;134752
2868;9.532;137515
2869;9.536;142530
2870;9.539;134079
2871;9.542;136326
2872;9.545;136349
2873;9.549;139082
2874;9.552;127200
2875;9.555;133219
2876;9.559;138550
2877;9.562;135320
2878;9.565;133309
2879;9.569;132673
2880;9.572;128031
2881;9.575;131119
2882;9.579;121351
2883;9.582;143000
2884;9.585;134686
2885;9.588;122833
2886;9.592;125139
2887;9.595;124719
2888;9.598;121131
2889;9.602;129463
2890;9.605;125490
2891;9.608;136432
2892;9.612;141760
2893;9.615;137548
2894;9.618;139909
2895;9.622;132327
2896;9.625;131360
2897;9.628;128048
2898;9.631;132802
2899;9.635;122483
2900;9.638;131967
2901;9.641;134580
2902;9.645;137406
2903;9.648;140414
2904;9.651;127449
2905;9.655;134184
2906;9.658;140291
2907;9.661;127653
2908;9.664;130305
2909;9.668;133193
2910;9.671;122080
2911;9.674;122784
2912;9.678;128934
2913;9.681;133357
2914;9.684;137720
2915;9.688;137971
2916;9.691;139100
2917;9.694;129844
2918;9.698;133892
2919;9.701;135884
2920;9.704;135856
2921;9.707;134082
2922;9.711;124025
2923;9.714;131382
2924;9.717;131420
2925;9.721;136258
2926;9.724;122474
2927;9.727;127639
2928;9.731;124935
2929;9.734;122897
2930;9.737;120486
2931;9.741;123972
2932;9.744;124315
2933;9.747;123779
2934;9.750;121859
2935;9.754;118406
2936;9.757;132152
2937;9.760;121512
2938;9.764;121247
2939;9.767;132021
2940;9.771;135649
2941;9.774;128670
2942;9.777;132300
2943;9.781;124134
2944;9.784;122596
2945;9.787;135730
2946;9.790;119721
2947;9.794;121920
2948;9.797;122508
2949;9.800;130420
2950;9.804;125481
2951;9.807;119820
2952;9.810;142513
2953;9.814;124702
2954;9.817;131100
2955;9.820;131197
2956;9.823;121492
2957;9.827;133397
2958;9.830;121385
2959;9.833;132546
2960;9.837;123807
2961;9.840;118022
2962;9.843;125867
2963;9.847;136365
2964;9.850;126682
2965;9.853;137852
2966;9.857;145608
2967;9.860;129663
2968;9.863;117704
2969;9.866;131262
2970;9.870;119540
2971;9.873;124600
2972;9.876;124658
2973;9.880;133514
2974;9.883;131217
2975;9.886;133945
2976;9.890;121656
2977;9.893;128430
2978;9.896;130842
2979;9.899;131618
2980;9.903;129495
2981;9.906;124957
2982;9.909;123643
2983;9.913;125438
2984;9.916;119032
2985;9.919;132919
2986;9.923;124529
2987;9.926;127466
2988;9.929;123210
2989;9.933;123441
2990;9.936;139711
2991;9.939;124798
2992;9.942;131136
2993;9.946;128166
2994;9.949;131759
2995;9.952;126315
2996;9.956;135593
2997;9.959;134687
2998;9.962;129839
2999;9.966;125815
3000;9.969;133742
3001;9.972;125546
3002;9.976;124961
3003;9.979;119452
3004;9.982;126214
3005;9.985;135028
3006;9.989;122056
3007;9.992;129231
3008;9.995;127308
3009;9.999;125769
3010;10.002;145373
3011;10.005;118728
3012;10.009;127200
3013;10.012;122258
3014;10.015;127426
3015;10.018;129581
3016;10.022;118071
3017;10.025;131128
3018;10.029;135325
3019;10.032;131308
3020;10.035;123211
3021;10.039;127357
3022;10.042;121888
3023;10.045;126417
3024;10.049;127410
3025;10.052;130719
3026;10.055;136511
3027;10.058;129434
3028;10.062;139008
3029;10.065;128406
3030;10.068;130052
3031;10.072;135821
3032;10.075;128309
3033;10.078;136706
3034;10.082;119673
3035;10.085;130010
3036;10.088;125188
3037;10.092;138924
3038;10.095;131856
3039;10.098;126353
3040;10.101;128666
3041;10.105;130524
3042;10.108;133507
3043;10.111;132559
3044;10.115;126066
3045;10.118;126264
3046;10.121;128581
3047;10.125;131250
3048;10.128;122684
3049;10.131;140808
3050;10.134;137570
3051;10.138;127767
3052;10.141;125482
3053;10.144;128472
3054;10.148;124192
3055;10.151;122043
3056;10.154;129824
3057;10.158;120520
3058;10.161;131508
3059;10.164;135115
3060;10.168;122360
3061;10.171;132317
3062;10.174;114869
3063;10.177;132930
3064;10.181;125638
3065;10.184;129971
3066;10.187;122811
3067;10.191;123294
3068;10.194;122245
3069;10.197;122841
3070;10.201;128385
3071;10.204;128492
3072;10.207;120029
3073;10.211;128379
3074;10.214;121766
3075;10.217;119604
3076;10.220;129361
3077;10.224;132517
3078;10.227;126694
3079;10.230;122274
3080;10.234;143177
3081;10.237;129689
3082;10.240;128819
3083;10.244;128870
3084;10.247;125051
3085;10.250;127158
3086;10.253;125125
3087;10.257;133634
3088;10.260;123767
3089;10.263;124379
3090;10.267;126431
3091;10.270;128141
3092;10.274;137969
3093;10.277;128376
3094;10.280;123585
3095;10.284;133017
3096;10.287;128618
3097;10.290;117944
3098;10.293;130992
3099;10.297;127621
3100;10.300;127324
3101;10.303;126121
3102;10.307;133627
3103;10.310;132695
3104;10.313;118816
3105;10.317;126329
3106;10.320;122886
3107;10.323;119564
3108;10.327;130382
3109;10.330;133689
3110;10.333;125194
3111;10.336;125407
3112;10.340;123133
3113;10.343;127361
3114;10.346;119714
3115;10.350;131768
3116;10.353;120259
3117;10.356;124987
3118;10.360;119742
3119;10.363;123678
3120;10.366;129206
3121;10.370;118516
3122;10.373;125716
3123;10.376;125847
3124;10.379;120552
3125;10.383;127211
3126;10.386;118628
3127;10.389;135169
3128;10.393;126903
3129;10.396;126674
3130;10.399;127540
3131;10.403;129980
3132;10.406;124066
3133;10.409;131587
3134;10.412;124847
3135;10.416;130939
3136;10.419;118309
3137;10.422;121995
3138;10.426;119728
3139;10.429;123589
3140;10.432;126045
3141;10.436;124444
3142;10.439;129042
3143;10.442;121607
3144;10.446;130167
3145;10.449;122604
3146;10.452;125387
3147;10.455;116617
3148;10.459;126610
3149;10.462;125913
3150;10.465;112994
3151;10.469;121464
3152;10.472;122604
3153;10.475;134133
3154;10.479;119204
3155;10.482;120799
3156;10.485;124078
3157;10.488;124256
3158;10.492;128648
3159;10.495;139557
3160;10.498;133128
3161;10.502;131165
3162;10.505;131901
3163;10.508;126965
3164;10.512;126647
3165;10.515;122327
3166;10.518;122915
3167;10.522;118709
3168;10.525;129054
3169;10.528;129952
3170;10.532;121460
3171;10.535;117977
3172;10.538;121834
3173;10.542;119910
3174;10.545;120683
3175;10.548;120101
3176;10.552;127439
3177;10.555;130936
3178;10.558;117884
3179;10.562;124535
3180;10.565;122815
3181;10.568;118864
3182;10.571;116185
3183;10.575;118862
3184;10.578;128079
3185;10.581;120536
3186;10.585;119957
3187;10.588;124717
3188;10.591;114065
3189;10.595;120229
3190;10.598;119673
3191;10.601;126666
3192;10.605;116263
3193;10.608;122203
3194;10.611;130659
3195;10.614;132479
3196;10.618;129814
3197;10.621;119365
3198;10.624;134490
3199;10.628;124106
3200;10.631;121706
3201;10.634;117978
3202;10.638;115151
3203;10.641;126562
3204;10.644;116688
3205;10.647;121302
3206;10.651;123874
3207;10.654;133625
3208;10.657;122359
3209;10.661;123536
3210;10.664;127601
3211;10.667;129978
3212;10.671;125585
3213;10.674;118430
3214;10.677;129794
3215;10.681;118760
3216;10.684;120230
3217;10.687;120294
3218;10.690;117530
3219;10.694;129235
3220;10.697;111751
3221;10.700;120920
3222;10.704;120789
3223;10.707;123597
3224;10.710;122922
3225;10.714;111202
3226;10.717;132347
3227;10.720;114314
3228;10.723;131681
3229;10.727;124953
3230;10.730;125458
3231;10.733;117612
3232;10.737;123851
3233;10.740;121063
3234;10.743;118798
3235;10.747;124988
3236;10.750;128627
3237;10.753;119341
3238;10.757;127741
3239;10.760;117489
3240;10.763;129991
3241;10.766;112618
3242;10.770;122314
3243;10.773;123538
3244;10.777;118566
3245;10.780;119718
3246;10.783;127645
3247;10.787;115847
3248;10.790;115759
3249;10.793;132608
3250;10.797;119384
3251;10.800;126081
3252;10.803;126013
3253;10.806;139892
3254;10.810;148991
3255;10.813;148489
3256;10.816;146482
3257;10.820;125781
3258;10.823;141844
3259;10.826;122252
3260;10.830;133337
3261;10.833;133519
3262;10.836;123813
3263;10.840;134945
3264;10.843;123044
3265;10.846;117734
3266;10.849;115869
3267;10.853;123075
3268;10.856;121277
3269;10.859;107986
3270;10.863;121420
3271;10.866;111668
3272;10.869;120857
3273;10.873;115882
3274;10.876;122629
3275;10.879;119293
3276;10.882;115377
3277;10.886;125763
3278;10.889;115608
3279;10.892;106189
3280;10.896;111874
3281;10.899;114745
3282;10.902;116361
3283;10.906;116454
3284;10.909;115300
3285;10.912;109955
3286;10.916;121098
3287;10.919;119759
3288;10.922;110365
3289;10.925;115150
3290;10.929;131296
3291;10.932;117312
3292;10.935;118906
3293;10.939;121194
3294;10.942;108728
3295;10.945;119864
3296;10.949;125804
3297;10.952;127221
3298;10.955;122854
3299;10.959;121479
3300;10.962;99789
3301;10.965;117907
3302;10.968;116125
3303;10.972;115720
3304;10.975;133605
3305;10.978;119599
3306;10.982;121033
3307;10.985;131141
3308;10.988;117562
3309;10.992;116930
3310;10.995;115354
3311;10.998;118446
3312;11.001;127102
3313;11.005;117473
3314;11.008;120646
3315;11.011;124971
3316;11.015;107833
3317;11.018;120706
3318;11.022;113399
3319;11.025;114341
3320;11.028;113927
3321;11.032;111674
3322;11.035;119724
3323;11.038;115582
3324;11.041;123839
3325;11.045;118708
3326;11.048;130676
3327;11.051;119428
3328;11.055;115964
3329;11.058;114707
3330;11.061;118088
3331;11.065;118046
3332;11.068;116354
3333;11.071;128698
3334;11.075;115181
3335;11.078;121041
3336;11.081;126712
3337;11.084;122755
3338;11.088;128752
3339;11.091;125837
3340;11.094;120155
3341;11.098;111832
3342;11.101;114228
3343;11.104;130707
3344;11.108;116835
3345;11.111;123411
3346;11.114;134234
3347;11.117;106706
3348;11.121;120636
3349;11.124;132969
3350;11.127;109311
3351;11.131;127479
3352;11.134;121044
3353;11.137;110749
3354;11.141;119578
3355;11.144;121850
3356;11.147;130481
3357;11.151;120285
3358;11.154;135987
3359;11.157;126469
3360;11.160;143281
3361;11.164;138923
3362;11.167;125361
3363;11.170;120122
3364;11.174;127609
3365;11.177;135631
3366;11.180;134608
3367;11.184;127959
3368;11.187;132834
3369;11.190;110765
3370;11.194;121335
3371;11.197;118764
3372;11.200;126831
3373;11.203;132362
3374;11.207;130873
3375;11.210;127764
3376;11.213;132236
3377;11.217;125042
3378;11.220;142540
3379;11.223;128518
3380;11.227;119335
3381;11.230;138554
3382;11.233;141575
3383;11.236;130437
3384;11.240;128358
3385;11.243;134586
3386;11.246;131861
3387;11.250;130517
3388;11.253;140343
3389;11.256;137169
3390;11.260;135059
3391;11.263;146262
3392;11.266;140421
3393;11.270;139314
3394;11.273;142585
3395;11.276;128004
3396;11.280;152067
3397;11.283;140780
3398;11.286;136172
3399;11.290;142750
3400;11.293;139963
3401;11.296;141021
3402;11.300;138981
3403;11.303;150717
3404;11.306;150506
3405;11.310;140272
3406;11.313;144964
3407;11.316;157993
3408;11.319;148157
3409;11.323;144626
3410;11.326;155562
3411;11.329;148516
3412;11.333;145885
3413;11.336;151782
3414;11.339;148552
3415;11.343;142084
3416;11.346;158921
3417;11.349;145609
3418;11.352;136731
3419;11.356;149468
3420;11.359;139348
3421;11.362;150697
3422;11.366;148523
3423;11.369;152928
3424;11.372;141057
3425;11.376;158802
3426;11.379;148525
3427;11.382;149998
3428;11.386;140626
3429;11.389;145714
3430;11.392;134633
3431;11.395;140101
3432;11.399;154227
3433;11.402;159976
3434;11.405;146835
3435;11.409;153778
3436;11.412;152467
3437;11.415;155920
3438;11.419;151733
3439;11.422;161044
3440;11.425;141103
3441;11.429;149958
3442;11.432;144285
3443;11.435;144218
3444;11.438;138041
3445;11.442;140643
3446;11.445;145863
3447;11.448;137600
3448;11.452;138400
3449;11.455;151892
3450;11.458;138555
3451;11.462;150958
3452;11.465;134775
3453;11.468;141280
3454;11.471;137270
3455;11.475;142100
3456;11.478;140532
3457;11.481;129454
3458;11.485;143747
3459;11.488;137626
3460;11.491;126986
3461;11.495;134307
3462;11.498;138181
3463;11.501;128163
3464;11.505;149174
3465;11.508;136124
3466;11.511;145482
3467;11.514;134633
3468;11.518;137124
3469;11.521;128572
3470;11.525;139663
3471;11.528;129466
3472;11.531;139394
3473;11.535;130501
3474;11.538;122836
3475;11.541;134698
3476;11.545;128898
3477;11.548;130433
3478;11.551;139223
3479;11.554;127511
3480;11.558;133256
3481;11.561;140479
3482;11.564;125361
3483;11.568;122257
3484;11.571;125567
3485;11.574;126683
3486;11.578;135033
3487;11.581;126731
3488;11.584;123227
3489;11.588;128507
3490;11.591;121929
3491;11.594;119496
3492;11.597;117024
3493;11.601;119937
3494;11.604;125710
3495;11.607;122517
3496;11.611;122984
3497;11.614;126880
3498;11.617;121926
3499;11.621;115806
3500;11.624;121707
3501;11.627;135549
3502;11.630;130631
3503;11.634;126012
3504;11.637;117206
3505;11.640;126264
3506;11.644;123706
3507;11.647;119807
3508;11.650;117282
3509;11.654;109967
3510;11.657;121304
3511;11.660;110005
3512;11.664;128616
3513;11.667;105853
3514;11.670;114937
3515;11.673;123461
3516;11.677;124562
3517;11.680;121525
3518;11.683;117767
3519;11.687;124209
3520;11.690;116055
3521;11.693;120229
3522;11.697;115834
3523;11.700;115834
3524;11.703;114392
3525;11.707;122820
3526;11.710;101845
3527;11.713;110358
3528;11.716;112982
3529;11.720;120303
3530;11.723;127129
3531;11.726;119171
3532;11.730;116224
3533;11.733;115495
3534;11.736;133863
3535;11.740;115303
3536;11.743;117570
3537;11.746;110910
3538;11.750;114295
3539;11.753;115369
3540;11.756;115090
3541;11.759;111620
3542;11.763;110491
3543;11.766;115874
3544;11.770;109150
3545;11.773;120556
3546;11.776;107344
3547;11.780;115834
3548;11.783;116691
3549;11.786;120340
3550;11.790;117381
3551;11.793;112739
3552;11.796;119590
3553;11.799;125849
3554;11.803;121365
3555;11.806;113832
3556;11.809;120104
3557;11.813;107636
3558;11.816;113506
3559;11.819;108545
3560;11.823;111993
3561;11.826;118612
3562;11.829;112043
3563;11.832;108301
3564;11.836;112018
3565;11.839;124652
3566;11.842;120952
3567;11.846;106508
3568;11.849;123511
3569;11.852;111791
3570;11.856;118550
3571;11.859;108671
3572;11.862;114800
3573;11.866;103241
3574;11.869;112407
3575;11.872;113440
3576;11.875;108521
3577;11.879;103941
3578;11.882;119066
3579;11.885;111215
3580;11.889;116532
3581;11.892;106340
3582;11.895;108458
3583;11.899;116403
3584;11.902;99384
3585;11.905;110097
3586;11.909;114745
3587;11.912;114035
3588;11.915;108877
3589;11.918;104388
3590;11.922;110682
3591;11.925;114442
3592;11.928;105651
3593;11.932;110386
3594;11.935;117726
3595;11.938;122166
3596;11.942;111755
3597;11.945;112322
3598;11.948;110275
3599;11.951;116936
3600;11.955;102521
3601;11.958;107515
3602;11.961;108165
3603;11.965;122944
3604;11.968;111036
3605;11.971;106752
3606;11.975;115118
3607;11.978;113127
3608;11.981;119797
3609;11.985;114099
3610;11.988;106593
3611;11.991;115187
3612;11.994;109079
3613;11.998;113213
3614;12.001;114085
3615;12.004;109675
3616;12.008;102114
3617;12.011;111005
3618;12.014;101733
3619;12.018;110010
3620;12.021;108356
3621;12.025;102936
3622;12.028;106171
3623;12.031;109894
3624;12.034;106488
3625;12.038;106067
3626;12.041;115632
3627;12.044;111161
3628;12.048;115649
3629;12.051;116919
3630;12.054;102266
3631;12.058;116732
3632;12.061;100566
3633;12.064;113415
3634;12.067;113932
3635;12.071;111943
3636;12.074;111921
3637;12.077;113313
3638;12.081;116524
3639;12.084;103935
3640;12.087;107451
3641;12.091;98051
3642;12.094;106993
3643;12.097;106231
3644;12.101;106048
3645;12.104;109901
3646;12.107;109911
3647;12.110;96600
3648;12.114;105163
3649;12.117;107299
3650;12.120;109860
3651;12.124;110007
3652;12.127;103851
3653;12.130;109603
3654;12.134;104650
3655;12.137;109317
3656;12.140;110632
3657;12.144;110725
3658;12.147;101394
3659;12.150;112216
3660;12.153;109902
3661;12.157;107577
3662;12.160;107601
3663;12.163;112871
3664;12.167;112746
3665;12.170;107604
3666;12.173;108591
3667;12.177;105124
3668;12.180;110076
3669;12.183;110033
3670;12.186;114337
3671;12.190;100496
3672;12.193;114936
3673;12.196;113181
3674;12.200;108019
3675;12.203;110523
3676;12.206;116217
3677;12.210;111282
3678;12.213;97237
3679;12.216;105542
3680;12.220;107629
3681;12.223;109763
3682;12.226;98147
3683;12.229;118567
3684;12.233;113460
3685;12.236;109409
3686;12.239;101618
3687;12.243;110812
3688;12.246;104557
3689;12.249;111415
3690;12.253;104042
3691;12.256;117330
3692;12.259;111196
3693;12.262;104406
3694;12.266;102879
3695;12.269;112695
3696;12.273;94485
3697;12.276;109558
3698;12.279;111155
3699;12.283;110901
3700;12.286;101157
3701;12.289;111769
3702;12.293;109970
3703;12.296;106783
3704;12.299;101823
3705;12.302;112358
3706;12.306;102319
3707;12.309;114501
3708;12.312;108953
3709;12.316;105160
3710;12.319;114120
3711;12.322;108694
3712;12.326;104495
3713;12.329;109038
3714;12.332;102836
3715;12.336;107809
3716;12.339;100940
3717;12.342;103207
3718;12.345;109881
3719;12.349;104298
3720;12.352;115679
3721;12.355;119660
3722;12.359;112411
3723;12.362;109594
3724;12.365;104858
3725;12.369;112058
3726;12.372;106905
3727;12.375;109017
3728;12.379;110056
3729;12.382;99699
3730;12.385;109224
3731;12.388;110947
3732;12.392;110975
3733;12.395;102452
3734;12.398;103355
3735;12.402;106310
3736;12.405;104182
3737;12.408;103619
3738;12.412;105891
3739;12.415;99135
3740;12.418;99271
3741;12.421;109441
3742;12.425;99160
3743;12.428;101880
3744;12.431;110943
3745;12.435;99562
3746;12.438;102698
3747;12.441;106308
3748;12.445;115989
3749;12.448;113292
3750;12.451;106518
3751;12.455;103247
3752;12.458;111998
3753;12.461;104551
3754;12.464;109406
3755;12.468;101083
3756;12.471;105721
3757;12.474;100856
3758;12.478;107986
3759;12.481;114947
3760;12.484;112049
3761;12.488;116782
3762;12.491;102007
3763;12.494;112307
3764;12.498;111189
3765;12.501;102365
3766;12.504;108920
3767;12.507;101860
3768;12.511;108050
3769;12.514;113071
3770;12.517;116940
3771;12.521;106957
3772;12.524;110753
3773;12.528;116879
3774;12.531;107491
3775;12.534;102625
3776;12.538;108592
3777;12.541;102413
3778;12.544;114481
3779;12.547;101023
3780;12.551;101711
3781;12.554;108078
3782;12.557;108744
3783;12.561;109761
3784;12.564;100250
3785;12.567;115290
3786;12.571;104512
3787;12.574;104211
3788;12.577;106047
3789;12.580;119938
3790;12.584;117291
3791;12.587;109080
3792;12.590;102597
3793;12.594;104300
3794;12.597;103567
3795;12.600;108392
3796;12.604;108976
3797;12.607;105189
3798;12.610;105847
3799;12.614;114957
3800;12.617;103931
3801;12.620;100163
3802;12.623;101578
3803;12.627;111779
3804;12.630;109029
3805;12.633;105103
3806;12.637;111794
3807;12.640;105646
3808;12.643;103920
3809;12.647;106281
3810;12.650;105073
3811;12.653;103498
3812;12.656;103132
3813;12.660;108384
3814;12.663;100456
3815;12.666;105416
3816;12.670;104825
3817;12.673;104430
3818;12.676;100871
3819;12.680;108074
3820;12.683;108625
3821;12.686;114435
3822;12.690;111160
3823;12.693;104822
3824;12.696;112647
3825;12.699;107148
3826;12.703;105861
3827;12.706;108775
3828;12.709;102951
3829;12.713;99516
3830;12.716;113527
3831;12.719;101736
3832;12.723;110917
3833;12.726;116186
3834;12.729;116530
3835;12.733;105402
3836;12.736;110490
3837;12.739;108028
3838;12.742;104681
3839;12.746;109089
3840;12.749;113143
3841;12.752;113980
3842;12.756;109004
3843;12.759;112533
3844;12.762;101560
3845;12.766;111026
3846;12.769;98394
3847;12.773;103787
3848;12.776;103700
3849;12.779;118700
3850;12.783;108508
3851;12.786;106221
3852;12.789;111211
3853;12.793;112794
3854;12.796;112082
3855;12.799;103005
3856;12.803;108572
3857;12.806;106049
3858;12.809;117687
3859;12.812;109500
3860;12.816;109089
3861;12.819;116197
3862;12.822;109050
3863;12.826;102908
3864;12.829;114506
3865;12.832;127358
3866;12.836;106873
3867;12.839;109325
3868;12.842;108999
3869;12.846;106517
3870;12.849;107015
3871;12.852;100552
3872;12.855;111573
3873;12.859;108095
3874;12.862;104064
3875;12.865;105187
3876;12.869;102002
3877;12.872;127113
3878;12.875;116212
3879;12.879;99004
3880;12.882;99297
3881;12.885;100746
3882;12.889;99444
3883;12.892;106276
3884;12.895;105775
3885;12.898;117475
3886;12.902;103064
3887;12.905;116400
3888;12.908;103682
3889;12.912;115469
3890;12.915;100894
3891;12.918;104371
3892;12.922;114346
3893;12.925;101026
3894;12.928;109465
3895;12.931;108257
3896;12.935;101438
3897;12.938;108189
3898;12.941;107368
3899;12.945;110168
3900;12.948;102576
3901;12.951;98490
3902;12.955;120454
3903;12.958;103208
3904;12.961;102260
3905;12.965;108543
3906;12.968;106953
3907;12.971;111699
3908;12.974;109409
3909;12.978;114597
3910;12.981;105414
3911;12.984;112723
3912;12.988;107813
3913;12.991;111316
3914;12.994;110590
3915;12.998;113225
3916;13.001;108778
3917;13.004;107185
3918;13.008;98653
3919;13.011;115769
3920;13.014;110888
3921;13.017;104468
3922;13.021;99410
3923;13.024;102158
3924;13.028;110067
3925;13.031;106795
3926;13.034;103065
3927;13.038;102522
3928;13.041;112647
3929;13.044;107743
3930;13.048;117995
3931;13.051;111983
3932;13.054;101349
3933;13.057;102150
3934;13.061;107872
3935;13.064;104647
3936;13.067;103507
3937;13.071;112983
3938;13.074;115560
3939;13.077;114440
3940;13.081;109451
3941;13.084;104615
3942;13.087;104831
3943;13.090;113761
3944;13.094;104074
3945;13.097;104808
3946;13.100;105661
3947;13.104;99469
3948;13.107;106019
3949;13.110;107091
3950;13.114;107422
3951;13.117;105708
3952;13.120;105358
3953;13.124;100001
3954;13.127;106726
3955;13.130;99446
3956;13.133;107141
3957;13.137;105827
3958;13.140;108444
3959;13.143;107835
3960;13.147;109316
3961;13.150;113915
3962;13.153;101548
3963;13.157;103983
3964;13.160;117878
3965;13.163;98299
3966;13.166;109149
3967;13.170;110221
3968;13.173;110910
3969;13.176;112007
3970;13.180;100750
3971;13.183;108460
3972;13.186;104476
3973;13.190;104348
3974;13.193;102019
3975;13.196;110039
3976;13.200;108904
3977;13.203;106701
3978;13.206;101936
3979;13.209;104824
3980;13.213;95868
3981;13.216;109436
3982;13.219;101206
3983;13.223;108907
3984;13.226;106774
3985;13.229;107962
3986;13.233;104394
3987;13.236;103648
3988;13.239;101024
3989;13.243;105886
3990;13.246;107905
3991;13.249;97282
3992;13.252;109417
3993;13.256;112612
3994;13.259;105878
3995;13.262;105620
3996;13.266;110760
3997;13.269;111932
3998;13.273;104041
3999;13.276;104974
4000;13.279;102261
4001;13.283;105956
4002;13.286;105185
4003;13.289;114802
4004;13.292;102323
4005;13.296;99818
4006;13.299;118450
4007;13.302;103208
4008;13.306;104780
4009;13.309;104584
4010;13.312;101302
4011;13.316;105772
4012;13.319;111404
4013;13.322;100966
4014;13.325;106652
4015;13.329;104455
4016;13.332;114058
4017;13.335;102966
4018;13.339;107090
4019;13.342;108349
4020;13.345;113907
4021;13.349;105647
4022;13.352;110187
4023;13.355;108645
4024;13.359;100523
4025;13.362;104266
4026;13.365;101294
4027;13.368;100621
4028;13.372;102262
4029;13.375;109739
4030;13.378;104713
4031;13.382;101219
4032;13.385;115944
4033;13.388;103295
4034;13.392;102602
4035;13.395;110912
4036;13.398;109961
4037;13.401;105060
4038;13.405;107056
4039;13.408;103361
4040;13.411;109072
4041;13.415;105857
4042;13.418;120745
4043;13.421;123192
4044;13.425;131403
4045;13.428;127017
4046;13.431;122148
4047;13.435;124025
4048;13.438;117218
4049;13.441;141512
4050;13.444;124950
4051;13.448;126678
4052;13.451;133431
4053;13.454;132955
4054;13.458;129242
4055;13.461;120673
4056;13.464;132613
4057;13.468;136452
4058;13.471;132811
4059;13.474;137576
4060;13.478;151437
4061;13.481;147378
4062;13.484;136381
4063;13.487;140534
4064;13.491;130613
4065;13.494;155017
4066;13.497;161387
4067;13.501;141907
4068;13.504;152036
4069;13.507;140442
4070;13.511;140626
4071;13.514;155018
4072;13.517;142103
4073;13.521;160052
4074;13.524;143364
4075;13.527;145745
4076;13.531;153874
4077;13.534;170917
4078;13.537;152411
4079;13.541;157135
4080;13.544;166494
4081;13.547;159482
4082;13.551;154472
4083;13.554;165399
4084;13.557;155732
4085;13.560;143852
4086;13.564;160530
4087;13.567;156001
4088;13.570;154916
4089;13.574;164275
4090;13.577;163016
4091;13.580;141766
4092;13.584;149032
4093;13.587;154858
4094;13.590;149232
4095;13.594;154815
4096;13.597;148047
4097;13.600;157676
4098;13.603;152079
4099;13.607;164703
4100;13.610;159044
4101;13.613;157694
4102;13.617;156659
4103;13.620;154747
4104;13.623;149489
4105;13.627;163722
4106;13.630;138919
4107;13.633;136274
4108;13.637;134445
4109;13.640;134669
4110;13.643;146312
4111;13.646;135761
4112;13.650;145143
4113;13.653;144577
4114;13.656;145202
4115;13.660;137334
4116;13.663;130368
4117;13.666;126305
4118;13.670;126159
4119;13.673;127407
4120;13.676;127562
4121;13.679;126484
4122;13.683;117382
4123;13.686;120376
4124;13.689;133775
4125;13.693;120227
4126;13.696;121810
4127;13.699;119526
4128;13.703;120674
4129;13.706;120969
4130;13.709;109374
4131;13.713;120449
4132;13.716;120916
4133;13.719;110405
4134;13.722;117467
4135;13.726;123554
4136;13.729;123268
4137;13.732;118016
4138;13.736;118513
4139;13.739;112153
4140;13.742;106872
4141;13.746;116821
4142;13.749;116866
4143;13.752;121236
4144;13.755;116919
4145;13.759;113806
4146;13.762;111187
4147;13.765;115823
4148;13.769;110177
4149;13.772;109885
4150;13.776;98950
4151;13.779;119903
4152;13.782;114518
4153;13.786;104305
4154;13.789;121727
4155;13.792;121007
4156;13.795;109401
4157;13.799;124625
4158;13.802;121332
4159;13.805;108547
4160;13.809;117981
4161;13.812;123124
4162;13.815;115174
4163;13.819;117894
4164;13.822;126886
4165;13.825;111852
4166;13.829;121896
4167;13.832;126686
4168;13.835;118973
4169;13.838;122960
4170;13.842;111205
4171;13.845;124715
4172;13.848;123671
4173;13.852;128437
4174;13.855;118804
4175;13.858;126689
4176;13.862;120206
4177;13.865;126031
4178;13.868;129335
4179;13.872;120530
4180;13.875;114856
4181;13.878;122468
4182;13.881;119468
4183;13.885;112973
4184;13.888;112737
4185;13.891;118138
4186;13.895;126115
4187;13.898;132775
4188;13.901;120228
4189;13.905;114602
4190;13.908;112332
4191;13.911;117370
4192;13.914;120900
4193;13.918;124915
4194;13.921;122131
4195;13.924;132159
4196;13.928;113526
4197;13.931;112326
4198;13.934;119623
4199;13.938;120445
4200;13.941;118602
4201;13.944;122382
4202;13.948;118790
4203;13.951;125014
4204;13.954;116996
4205;13.957;127900
4206;13.961;111648
4207;13.964;119494
4208;13.967;120747
4209;13.971;121990
4210;13.974;118073
4211;13.977;108430
4212;13.981;118247
4213;13.984;124021
4214;13.987;122431
4215;13.990;133880
4216;13.994;118407
4217;13.997;105411
4218;14.000;115387
4219;14.004;117902
4220;14.007;105496
4221;14.010;102210
4222;14.014;111428
4223;14.017;119891
4224;14.021;120929
4225;14.024;118813
4226;14.027;114136
4227;14.030;112724
4228;14.034;125156
4229;14.037;116190
4230;14.040;113899
4231;14.044;115437
4232;14.047;118024
4233;14.050;115047
4234;14.054;111996
4235;14.057;101424
4236;14.060;115673
4237;14.064;113385
4238;14.067;119042
4239;14.070;106921
4240;14.073;112854
4241;14.077;114785
4242;14.080;117238
4243;14.083;127990
4244;14.087;119261
4245;14.090;113214
4246;14.093;110309
4247;14.097;110969
4248;14.100;116345
4249;14.103;114166
4250;14.107;107147
4251;14.110;113742
4252;14.113;112753
4253;14.116;107627
4254;14.120;96759
4255;14.123;115587
4256;14.126;116425
4257;14.130;97362
4258;14.133;112778
4259;14.136;106949
4260;14.140;111298
4261;14.143;111472
4262;14.146;121229
4263;14.149;107903
4264;14.153;112207
4265;14.156;114167
4266;14.159;122507
4267;14.163;121122
4268;14.166;114667
4269;14.169;109090
4270;14.173;118447
4271;14.176;120769
4272;14.179;112514
4273;14.183;111064
4274;14.186;104928
4275;14.189;108592
4276;14.192;112457
4277;14.196;104700
4278;14.199;109308
4279;14.202;107014
4280;14.206;114184
4281;14.209;111130
4282;14.212;119835
4283;14.216;116526
4284;14.219;117281
4285;14.222;119695
4286;14.226;110130
4287;14.229;105462
4288;14.232;114660
4289;14.235;112651
4290;14.239;113090
4291;14.242;121965
4292;14.245;107901
4293;14.249;98395
4294;14.252;116698
4295;14.255;113377
4296;14.259;107575
4297;14.262;111166
4298;14.265;111353
4299;14.268;115899
4300;14.272;112735
4301;14.275;110536
4302;14.279;125836
4303;14.282;106893
4304;14.285;120491
4305;14.289;117583
4306;14.292;114422
4307;14.295;111913
4308;14.299;105785
4309;14.302;112441
4310;14.305;105433
4311;14.308;115864
4312;14.312;112734
4313;14.315;102147
4314;14.318;113554
4315;14.322;110240
4316;14.325;112212
4317;14.328;114098
4318;14.332;109701
4319;14.335;108661
4320;14.338;106770
4321;14.342;105652
4322;14.345;107758
4323;14.348;109258
4324;14.351;107603
4325;14.355;114639
4326;14.358;117134
4327;14.361;117105
4328;14.365;108826
4329;14.368;111973
4330;14.371;117558
4331;14.375;111047
4332;14.378;120573
4333;14.381;115002
4334;14.384;125069
4335;14.388;112025
4336;14.391;123005
4337;14.394;137899
4338;14.398;137383
4339;14.401;125867
4340;14.404;144443
4341;14.408;131182
4342;14.411;135813
4343;14.414;145200
4344;14.418;157423
4345;14.421;147922
4346;14.424;147127
4347;14.427;152640
4348;14.431;157124
4349;14.434;156963
4350;14.437;165472
4351;14.441;171260
4352;14.444;164342
4353;14.447;171611
4354;14.451;183716
4355;14.454;171462
4356;14.457;174449
4357;14.461;187286
4358;14.464;185916
4359;14.467;200800
4360;14.470;170886
4361;14.474;179215
4362;14.477;199093
4363;14.480;201659
4364;14.484;201466
4365;14.487;215003
4366;14.490;226904
4367;14.494;210408
4368;14.497;213216
4369;14.500;221899
4370;14.503;237949
4371;14.507;262201
4372;14.510;270643
4373;14.513;269820
4374;14.517;285901
4375;14.520;291834
4376;14.524;296696
4377;14.527;347619
4378;14.530;363718
4379;14.534;357365
4380;14.537;388026
4381;14.540;437669
4382;14.543;444476
4383;14.547;454655
4384;14.550;491335
4385;14.553;545994
4386;14.557;555138
4387;14.560;595368
4388;14.563;655063
4389;14.567;649696
4390;14.570;690582
4391;14.573;742580
4392;14.577;797217
4393;14.580;819707
4394;14.583;846359
4395;14.586;888683
4396;14.590;940930
4397;14.593;933861
4398;14.596;1015682
4399;14.600;1032837
4400;14.603;1070323
4401;14.606;1140563
4402;14.610;1161049
4403;14.613;1099216
4404;14.616;1208904
4405;14.619;1283818
4406;14.623;1202183
4407;14.626;1266981
4408;14.629;1313032
4409;14.633;1325279
4410;14.636;1352384
4411;14.639;1376284
4412;14.643;1369853
4413;14.646;1388852
4414;14.649;1381116
4415;14.653;1417371
4416;14.656;1489438
4417;14.659;1395571
4418;14.662;1445742
4419;14.666;1443295
4420;14.669;1448837
4421;14.672;1388851
4422;14.676;1376474
4423;14.679;1414254
4424;14.682;1371679
4425;14.686;1378674
4426;14.689;1346052
4427;14.692;1337120
4428;14.696;1291615
4429;14.699;1239609
4430;14.702;1254338
4431;14.705;1202859
4432;14.709;1238832
4433;14.712;1102550
4434;14.715;1134710
4435;14.719;1113235
4436;14.722;1035670
4437;14.725;899647
4438;14.729;955923
4439;14.732;847875
4440;14.735;873334
4441;14.738;805473
4442;14.742;798085
4443;14.745;735177
4444;14.748;704059
4445;14.752;631551
4446;14.755;626773
4447;14.758;589313
4448;14.762;555694
4449;14.765;529219
4450;14.768;495584
4451;14.772;451214
4452;14.775;413230
4453;14.778;412822
4454;14.782;379798
4455;14.785;376118
4456;14.788;377489
4457;14.792;335904
4458;14.795;322888
4459;14.798;324286
4460;14.802;300381
4461;14.805;275758
4462;14.808;272159
4463;14.812;249584
4464;14.815;234638
4465;14.818;245895
4466;14.821;221659
4467;14.825;223542
4468;14.828;217868
4469;14.831;206128
4470;14.835;204593
4471;14.838;188509
4472;14.841;180516
4473;14.845;178289
4474;14.848;173595
4475;14.851;175091
4476;14.854;171211
4477;14.858;160455
4478;14.861;155961
4479;14.864;165880
4480;14.868;159541
4481;14.871;156696
4482;14.874;151498
4483;14.878;149333
4484;14.881;146837
4485;14.884;150356
4486;14.888;148972
4487;14.891;147911
4488;14.894;146485
4489;14.897;138664
4490;14.901;139581
4491;14.904;129730
4492;14.907;138978
4493;14.911;131533
4494;14.914;136763
4495;14.917;126031
4496;14.921;137721
4497;14.924;128747
4498;14.927;135864
4499;14.931;121208
4500;14.934;125103
4501;14.937;127035
4502;14.940;127443
4503;14.944;124413
4504;14.947;125087
4505;14.950;134319
4506;14.954;130157
4507;14.957;130463
4508;14.960;135302
4509;14.964;124374
4510;14.967;117214
4511;14.970;116492
4512;14.974;121193
4513;14.977;114950
4514;14.980;115043
4515;14.983;117934
4516;14.987;126754
4517;14.990;133641
4518;14.993;122613
4519;14.997;120844
4520;15.000;117005
4521;15.003;126060
4522;15.007;125470
4523;15.010;120498
4524;15.013;121600
4525;15.016;125628
4526;15.020;126692
4527;15.023;121581
4528;15.027;128828
4529;15.030;123912
4530;15.033;124780
4531;15.037;120929
4532;15.040;114768
4533;15.043;119360
4534;15.047;131910
4535;15.050;119339
4536;15.053;111083
4537;15.056;115137
4538;15.060;114402
4539;15.063;120011
4540;15.066;114868
4541;15.070;111984
4542;15.073;114829
4543;15.076;117829
4544;15.080;97586
4545;15.083;110463
4546;15.086;117533
4547;15.090;114248
4548;15.093;114896
4549;15.096;108634
4550;15.099;108191
4551;15.103;113248
4552;15.106;115790
4553;15.109;123329
4554;15.113;120062
4555;15.116;121361
4556;15.119;106357
4557;15.123;107923
4558;15.126;125428
4559;15.129;109189
4560;15.133;118342
4561;15.136;108825
4562;15.139;110768
4563;15.142;121582
4564;15.146;109641
4565;15.149;113475
4566;15.152;108047
4567;15.156;114296
4568;15.159;111699
4569;15.162;113395
4570;15.166;113901
4571;15.169;115000
4572;15.172;102773
4573;15.175;123083
4574;15.179;114631
4575;15.182;108847
4576;15.185;116319
4577;15.189;119857
4578;15.192;115742
4579;15.195;107362
4580;15.199;121974
4581;15.202;101970
4582;15.205;109059
4583;15.209;107095
4584;15.212;116096
4585;15.215;111984
4586;15.218;114177
4587;15.222;105582
4588;15.225;111670
4589;15.228;110963
4590;15.232;109621
4591;15.235;102306
4592;15.238;118542
4593;15.242;113885
4594;15.245;118369
4595;15.248;111153
4596;15.251;118767
4597;15.255;106998
4598;15.258;123622
4599;15.261;121872
4600;15.265;104416
4601;15.268;101789
4602;15.272;101681
4603;15.275;116449
4604;15.278;116878
4605;15.282;115558
4606;15.285;114218
4607;15.288;119860
4608;15.291;106052
4609;15.295;111993
4610;15.298;112414
4611;15.301;109669
4612;15.305;104894
4613;15.308;118650
4614;15.311;122321
4615;15.315;113229
4616;15.318;112105
4617;15.321;108089
4618;15.325;110859
4619;15.328;121123
4620;15.331;108844
4621;15.334;131316
4622;15.338;117034
4623;15.341;118741
4624;15.344;109926
4625;15.348;117577
4626;15.351;119158
4627;15.354;119825
4628;15.358;117173
4629;15.361;108800
4630;15.364;107835
4631;15.368;108119
4632;15.371;110728
4633;15.374;120367
4634;15.377;106301
4635;15.381;107449
4636;15.384;108090
4637;15.387;104920
4638;15.391;116194
4639;15.394;103300
4640;15.397;116676
4641;15.401;109480
4642;15.404;118554
4643;15.407;113072
4644;15.410;111947
4645;15.414;113077
4646;15.417;108010
4647;15.420;110940
4648;15.424;109346
4649;15.427;110649
4650;15.430;114488
4651;15.434;110797
4652;15.437;114291
4653;15.440;124927
4654;15.444;118441
4655;15.447;114858
4656;15.450;116608
4657;15.453;109961
4658;15.457;110154
4659;15.460;109327
4660;15.463;113996
4661;15.467;115916
4662;15.470;122476
4663;15.473;109940
4664;15.477;104674
4665;15.480;107540
4666;15.483;114197
4667;15.486;111983
4668;15.490;119826
4669;15.493;109839
4670;15.496;107778
4671;15.500;111017
4672;15.503;110960
4673;15.506;123870
4674;15.510;123231
4675;15.513;104041
4676;15.516;110698
4677;15.520;108203
4678;15.523;119153
4679;15.526;116894
4680;15.530;120570
4681;15.533;116206
4682;15.536;106128
4683;15.540;105514
4684;15.543;101147
4685;15.546;113284
4686;15.550;116356
4687;15.553;115606
4688;15.556;109114
4689;15.560;114066
4690;15.563;112008
4691;15.566;122493
4692;15.569;118849
4693;15.573;123906
4694;15.576;126742
4695;15.579;126067
4696;15.583;127398
4697;15.586;118254
4698;15.589;118126
4699;15.593;108354
4700;15.596;121007
4701;15.599;118748
4702;15.603;125865
4703;15.606;108573
4704;15.609;121767
4705;15.612;110393
4706;15.616;134923
4707;15.619;127830
4708;15.622;125766
4709;15.626;142500
4710;15.629;137585
4711;15.632;138716
4712;15.636;142669
4713;15.639;141248
4714;15.642;146254
4715;15.645;159453
4716;15.649;154326
4717;15.652;167544
4718;15.655;164833
4719;15.659;191247
4720;15.662;191799
4721;15.665;176460
4722;15.669;187320
4723;15.672;198411
4724;15.675;197605
4725;15.679;208588
4726;15.682;218400
4727;15.685;237817
4728;15.688;235676
4729;15.692;247246
4730;15.695;257093
4731;15.698;275312
4732;15.702;277302
4733;15.705;302783
4734;15.708;303950
4735;15.712;309811
4736;15.715;319368
4737;15.718;357428
4738;15.722;346474
4739;15.725;377546
4740;15.728;376007
4741;15.731;389653
4742;15.735;387926
4743;15.738;414967
4744;15.741;395213
4745;15.745;433752
4746;15.748;421691
4747;15.751;429740
4748;15.755;428013
4749;15.758;423110
4750;15.761;431142
4751;15.764;452918
4752;15.768;429205
4753;15.771;442248
4754;15.775;434790
4755;15.778;440016
4756;15.781;423970
4757;15.785;438772
4758;15.788;417830
4759;15.791;433789
4760;15.795;430110
4761;15.798;399610
4762;15.801;414997
4763;15.804;395972
4764;15.808;353268
4765;15.811;383889
4766;15.814;361977
4767;15.818;360454
4768;15.821;343087
4769;15.824;349288
4770;15.828;327688
4771;15.831;316550
4772;15.834;329920
4773;15.838;284529
4774;15.841;299763
4775;15.844;265088
4776;15.847;285509
4777;15.851;264721
4778;15.854;244271
4779;15.857;232351
4780;15.861;232506
4781;15.864;219152
4782;15.867;225873
4783;15.871;220631
4784;15.874;201684
4785;15.877;196675
4786;15.880;217462
4787;15.884;198280
4788;15.887;187600
4789;15.890;190965
4790;15.894;185698
4791;15.897;166612
4792;15.900;169648
4793;15.904;167366
4794;15.907;163363
4795;15.910;158754
4796;15.914;162106
4797;15.917;161487
4798;15.920;165030
4799;15.923;161568
4800;15.927;159636
4801;15.930;155154
4802;15.933;149059
4803;15.937;145217
4804;15.940;149875
4805;15.943;156491
4806;15.947;159436
4807;15.950;142777
4808;15.953;150358
4809;15.957;149162
4810;15.960;143784
4811;15.963;143694
4812;15.966;157383
4813;15.970;137130
4814;15.973;142558
4815;15.976;150256
4816;15.980;146045
4817;15.983;143924
4818;15.986;151599
4819;15.990;153296
4820;15.993;141488
4821;15.996;168553
4822;15.999;152919
4823;16.003;159553
4824;16.006;160470
4825;16.009;167217
4826;16.013;151649
4827;16.016;172655
4828;16.020;160956
4829;16.023;164807
4830;16.026;174806
4831;16.030;174741
4832;16.033;165740
4833;16.036;181898
4834;16.039;168383
4835;16.043;175049
4836;16.046;179472
4837;16.049;185658
4838;16.053;189287
4839;16.056;188945
4840;16.059;181232
4841;16.063;179921
4842;16.066;178917
4843;16.069;183225
4844;16.073;179214
4845;16.076;173756
4846;16.079;183583
4847;16.082;175849
4848;16.086;189311
4849;16.089;185863
4850;16.092;171072
4851;16.096;179208
4852;16.099;169538
4853;16.102;185141
4854;16.106;175609
4855;16.109;178968
4856;16.112;159981
4857;16.115;167025
4858;16.119;177145
4859;16.122;155498
4860;16.125;164379
4861;16.129;164954
4862;16.132;148499
4863;16.135;157274
4864;16.139;148618
4865;16.142;147218
4866;16.145;140133
4867;16.149;143930
4868;16.152;141631
4869;16.155;134150
4870;16.158;133824
4871;16.162;129861
4872;16.165;125208
4873;16.168;134609
4874;16.172;118470
4875;16.175;124299
4876;16.178;119267
4877;16.182;117946
4878;16.185;125858
4879;16.188;117532
4880;16.192;136867
4881;16.195;117900
4882;16.198;118188
4883;16.201;115452
4884;16.205;117764
4885;16.208;120148
4886;16.211;116678
4887;16.215;121971
4888;16.218;119170
4889;16.221;113146
4890;16.225;109185
4891;16.228;116948
4892;16.231;115037
4893;16.234;115650
4894;16.238;112615
4895;16.241;115829
4896;16.244;106925
4897;16.248;114700
4898;16.251;112292
4899;16.254;101909
4900;16.258;116236
4901;16.261;115482
4902;16.264;115612
4903;16.268;109340
4904;16.271;122435
4905;16.274;111041
4906;16.278;115982
4907;16.281;107457
4908;16.284;107518
4909;16.288;104564
4910;16.291;108026
4911;16.294;113085
4912;16.298;111801
4913;16.301;101857
4914;16.304;103472
4915;16.308;110135
4916;16.311;117281
4917;16.314;109345
4918;16.317;110855
4919;16.321;126826
4920;16.324;125378
4921;16.327;114190
4922;16.331;122132
4923;16.334;122057
4924;16.337;128022
4925;16.341;112045
4926;16.344;115349
4927;16.347;124906
4928;16.350;125218
4929;16.354;114447
4930;16.357;136550
4931;16.360;125264
4932;16.364;117640
4933;16.367;127184
4934;16.370;122753
4935;16.374;123173
4936;16.377;132337
4937;16.380;133060
4938;16.384;126932
4939;16.387;135107
4940;16.390;148766
4941;16.393;125266
4942;16.397;131996
4943;16.400;146081
4944;16.403;149861
4945;16.407;131050
4946;16.410;143560
4947;16.413;143539
4948;16.417;156041
4949;16.420;134050
4950;16.423;144606
4951;16.427;144751
4952;16.430;147692
4953;16.433;152873
4954;16.436;148419
4955;16.440;154276
4956;16.443;146945
4957;16.446;136640
4958;16.450;149699
4959;16.453;139413
4960;16.456;141192
4961;16.460;135780
4962;16.463;144439
4963;16.466;129449
4964;16.469;142724
4965;16.473;141985
4966;16.476;132585
4967;16.479;132523
4968;16.483;128508
4969;16.486;134322
4970;16.489;127258
4971;16.493;125051
4972;16.496;142474
4973;16.499;121348
4974;16.503;121927
4975;16.506;120347
4976;16.509;125263
4977;16.512;129264
4978;16.516;126513
4979;16.519;124294
4980;16.523;128208
4981;16.526;126536
4982;16.529;125679
4983;16.533;121143
4984;16.536;111897
4985;16.539;116373
4986;16.543;113873
4987;16.546;112246
4988;16.549;119420
4989;16.552;115242
4990;16.556;122228
4991;16.559;131446
4992;16.562;109693
4993;16.566;113927
4994;16.569;122884
4995;16.572;116404
4996;16.576;128501
4997;16.579;125457
4998;16.582;114886
4999;16.586;114931
5000;16.589;127287
5001;16.592;113056
5002;16.595;120574
5003;16.599;118467
5004;16.602;119980
5005;16.605;121686
5006;16.609;112210
5007;16.612;125826
5008;16.615;129771
5009;16.619;131698
5010;16.622;125442
5011;16.625;137130
5012;16.628;127152
5013;16.632;131467
5014;16.635;141760
5015;16.638;144023
5016;16.642;144771
5017;16.645;143283
5018;16.648;149584
5019;16.652;151279
5020;16.655;145868
5021;16.658;163174
5022;16.662;162937
5023;16.665;159427
5024;16.668;182026
5025;16.671;168782
5026;16.675;162175
5027;16.678;181152
5028;16.681;178475
5029;16.685;186559
5030;16.688;183781
5031;16.691;195651
5032;16.695;190945
5033;16.698;199107
5034;16.701;196165
5035;16.704;197910
5036;16.708;195299
5037;16.711;197403
5038;16.714;210731
5039;16.718;194624
5040;16.721;213998
5041;16.724;192992
5042;16.728;207843
5043;16.731;191478
5044;16.734;203505
5045;16.738;202594
5046;16.741;208930
5047;16.744;207619
5048;16.747;205992
5049;16.751;189894
5050;16.754;184187
5051;16.757;183551
5052;16.761;196753
5053;16.764;192184
5054;16.767;188681
5055;16.771;180232
5056;16.774;191725
5057;16.778;185674
5058;16.781;173877
5059;16.784;178971
5060;16.787;177733
5061;16.791;167832
5062;16.794;161122
5063;16.797;170020
5064;16.801;155503
5065;16.804;156812
5066;16.807;152988
5067;16.811;140522
5068;16.814;145322
5069;16.817;137402
5070;16.821;156543
5071;16.824;138244
5072;16.827;141626
5073;16.830;129426
5074;16.834;147068
5075;16.837;140699
5076;16.840;134931
5077;16.844;137583
5078;16.847;127214
5079;16.850;120472
5080;16.854;130789
5081;16.857;128406
5082;16.860;129848
5083;16.863;134015
5084;16.867;134110
5085;16.870;129416
5086;16.873;129515
5087;16.877;119785
5088;16.880;128765
5089;16.883;142148
5090;16.887;154027
5091;16.890;131840
5092;16.893;142409
5093;16.897;161744
5094;16.900;163571
5095;16.903;157361
5096;16.906;169708
5097;16.910;174088
5098;16.913;181433
5099;16.916;183172
5100;16.920;205605
5101;16.923;211966
5102;16.926;197426
5103;16.930;249148
5104;16.933;251741
5105;16.936;259123
5106;16.939;282111
5107;16.943;308772
5108;16.946;307570
5109;16.949;356161
5110;16.953;369573
5111;16.956;396718
5112;16.959;423861
5113;16.963;479973
5114;16.966;490930
5115;16.969;522363
5116;16.973;568121
5117;16.976;613898
5118;16.979;602540
5119;16.982;668658
5120;16.986;703832
5121;16.989;736514
5122;16.992;796817
5123;16.996;803936
5124;16.999;856624
5125;17.002;890211
5126;17.006;937699
5127;17.009;996238
5128;17.012;984235
5129;17.016;1002487
5130;17.019;1065211
5131;17.022;1123704
5132;17.026;1153841
5133;17.029;1205680
5134;17.032;1234828
5135;17.036;1236233
5136;17.039;1213043
5137;17.042;1266730
5138;17.046;1275410
5139;17.049;1337842
5140;17.052;1358226
5141;17.056;1377142
5142;17.059;1376468
5143;17.062;1401878
5144;17.065;1404839
5145;17.069;1360652
5146;17.072;1357800
5147;17.075;1325881
5148;17.079;1290058
5149;17.082;1345286
5150;17.085;1272271
5151;17.089;1317219
5152;17.092;1264377
5153;17.095;1253727
5154;17.098;1201163
5155;17.102;1168561
5156;17.105;1187036
5157;17.108;1137932
5158;17.112;1100589
5159;17.115;1070116
5160;17.118;1016351
5161;17.122;962217
5162;17.125;929099
5163;17.128;909088
5164;17.132;830182
5165;17.135;814242
5166;17.138;775847
5167;17.141;726246
5168;17.145;701152
5169;17.148;641797
5170;17.151;610367
5171;17.155;580920
5172;17.158;563232
5173;17.161;540735
5174;17.165;487094
5175;17.168;475996
5176;17.171;455048
5177;17.175;401706
5178;17.178;387670
5179;17.181;394787
5180;17.184;363131
5181;17.188;334464
5182;17.191;331209
5183;17.194;306218
5184;17.198;295224
5185;17.201;281842
5186;17.204;278821
5187;17.208;279323
5188;17.211;251289
5189;17.214;247991
5190;17.217;244353
5191;17.221;214688
5192;17.224;215952
5193;17.227;201723
5194;17.231;200313
5195;17.234;187822
5196;17.237;189670
5197;17.241;195942
5198;17.244;179856
5199;17.247;158565
5200;17.251;181817
5201;17.254;179440
5202;17.257;172308
5203;17.260;172968
5204;17.264;166031
5205;17.267;160969
5206;17.271;164094
5207;17.274;173622
5208;17.277;161831
5209;17.281;151553
5210;17.284;155245
5211;17.287;158478
5212;17.291;161929
5213;17.294;152236
5214;17.297;141607
5215;17.300;145470
5216;17.304;153465
5217;17.307;162265
5218;17.310;149023
5219;17.314;159128
5220;17.317;155772
5221;17.320;163571
5222;17.324;165681
5223;17.327;182936
5224;17.330;171994
5225;17.333;181172
5226;17.337;179617
5227;17.340;194395
5228;17.343;196957
5229;17.347;199075
5230;17.350;221192
5231;17.353;222795
5232;17.357;232769
5233;17.360;250908
5234;17.363;241430
5235;17.367;259017
5236;17.370;281222
5237;17.373;304176
5238;17.376;311883
5239;17.380;330592
5240;17.383;359213
5241;17.386;360805
5242;17.390;387819
5243;17.393;428742
5244;17.396;418192
5245;17.400;466032
5246;17.403;458734
5247;17.406;492087
5248;17.409;513425
5249;17.413;526361
5250;17.416;544614
5251;17.419;583815
5252;17.423;618990
5253;17.426;644182
5254;17.429;681034
5255;17.433;664868
5256;17.436;687548
5257;17.439;727596
5258;17.443;723042
5259;17.446;748869
5260;17.449;773247
5261;17.452;779370
5262;17.456;811269
5263;17.459;782710
5264;17.462;808825
5265;17.466;799881
5266;17.469;811259
5267;17.472;831320
5268;17.476;826919
5269;17.479;823824
5270;17.482;807359
5271;17.486;815387
5272;17.489;819117
5273;17.492;754463
5274;17.495;774951
5275;17.499;795896
5276;17.502;760132
5277;17.505;708290
5278;17.509;736153
5279;17.512;692651
5280;17.515;702978
5281;17.519;666649
5282;17.522;650386
5283;17.526;625152
5284;17.529;593001
5285;17.532;569560
5286;17.535;541956
5287;17.539;537874
5288;17.542;510863
5289;17.545;483390
5290;17.549;453195
5291;17.552;455685
5292;17.555;433872
5293;17.559;395146
5294;17.562;382072
5295;17.565;363502
5296;17.568;338566
5297;17.572;316177
5298;17.575;307396
5299;17.578;311812
5300;17.582;294999
5301;17.585;280092
5302;17.588;267469
5303;17.592;245754
5304;17.595;278845
5305;17.598;229482
5306;17.602;241829
5307;17.605;220797
5308;17.608;223617
5309;17.611;187204
5310;17.615;203868
5311;17.618;215562
5312;17.621;178500
5313;17.625;178601
5314;17.628;177044
5315;17.631;189557
5316;17.635;176208
5317;17.638;165478
5318;17.641;160478
5319;17.645;152850
5320;17.648;166902
5321;17.651;157406
5322;17.654;156590
5323;17.658;155226
5324;17.661;157820
5325;17.664;143993
5326;17.668;153851
5327;17.671;144913
5328;17.674;152938
5329;17.678;138300
5330;17.681;136645
5331;17.684;155774
5332;17.687;148089
5333;17.691;140183
5334;17.694;138103
5335;17.697;140066
5336;17.701;148157
5337;17.704;148435
5338;17.707;145924
5339;17.711;134896
5340;17.714;149558
5341;17.717;159984
5342;17.721;140488
5343;17.724;156475
5344;17.727;155356
5345;17.730;147418
5346;17.734;161938
5347;17.737;166982
5348;17.740;161994
5349;17.744;161187
5350;17.747;163157
5351;17.750;163736
5352;17.754;174431
5353;17.757;186886
5354;17.760;179979
5355;17.764;207607
5356;17.767;199555
5357;17.770;201895
5358;17.774;210532
5359;17.777;212035
5360;17.780;234940
5361;17.784;230901
5362;17.787;252702
5363;17.790;259424
5364;17.794;274148
5365;17.797;273940
5366;17.800;287602
5367;17.803;326820
5368;17.807;352486
5369;17.810;326569
5370;17.813;334326
5371;17.817;340927
5372;17.820;371422
5373;17.823;374272
5374;17.827;396000
5375;17.830;379957
5376;17.833;388707
5377;17.837;408026
5378;17.840;398186
5379;17.843;429685
5380;17.846;435802
5381;17.850;430600
5382;17.853;453240
5383;17.856;462298
5384;17.860;448284
5385;17.863;448040
5386;17.866;486220
5387;17.870;461014
5388;17.873;489318
5389;17.876;481183
5390;17.880;508933
5391;17.883;424992
5392;17.886;450842
5393;17.889;459275
5394;17.893;441494
5395;17.896;436173
5396;17.899;453221
5397;17.903;443245
5398;17.906;406835
5399;17.909;412028
5400;17.913;398997
5401;17.916;381607
5402;17.919;383540
5403;17.922;363318
5404;17.926;341128
5405;17.929;336946
5406;17.932;324833
5407;17.936;311796
5408;17.939;295295
5409;17.942;296866
5410;17.946;275651
5411;17.949;275851
5412;17.952;269344
5413;17.956;263332
5414;17.959;255990
5415;17.962;219123
5416;17.965;240079
5417;17.969;226240
5418;17.972;218281
5419;17.975;215073
5420;17.979;211409
5421;17.982;183136
5422;17.985;186730
5423;17.989;186572
5424;17.992;188581
5425;17.995;189506
5426;17.999;183202
5427;18.002;170130
5428;18.005;168245
5429;18.008;176169
5430;18.012;167764
5431;18.015;158815
5432;18.018;162097
5433;18.022;166557
5434;18.025;159364
5435;18.029;163915
5436;18.032;163229
5437;18.035;148772
5438;18.039;154268
5439;18.042;140289
5440;18.045;154156
5441;18.048;160902
5442;18.052;158790
5443;18.055;164876
5444;18.058;161018
5445;18.062;155677
5446;18.065;149596
5447;18.068;145487
5448;18.072;157150
5449;18.075;145634
5450;18.078;146521
5451;18.081;146072
5452;18.085;151215
5453;18.088;160315
5454;18.091;147795
5455;18.095;132424
5456;18.098;136623
5457;18.101;139360
5458;18.105;143310
5459;18.108;151089
5460;18.111;132750
5461;18.115;144556
5462;18.118;159432
5463;18.121;148615
5464;18.124;153162
5465;18.128;152089
5466;18.131;153795
5467;18.134;139222
5468;18.138;152571
5469;18.141;147936
5470;18.144;147048
5471;18.148;134450
5472;18.151;144583
5473;18.154;133282
5474;18.157;155050
5475;18.161;143483
5476;18.164;160844
5477;18.167;151106
5478;18.171;168165
5479;18.174;167003
5480;18.177;150416
5481;18.181;159109
5482;18.184;153290
5483;18.187;164253
5484;18.191;167613
5485;18.194;158597
5486;18.197;153742
5487;18.200;163300
5488;18.204;167813
5489;18.207;168239
5490;18.210;166308
5491;18.214;163772
5492;18.217;166208
5493;18.220;172211
5494;18.224;151343
5495;18.227;162370
5496;18.230;151071
5497;18.234;158608
5498;18.237;160563
5499;18.240;167655
5500;18.243;161342
5501;18.247;150225
5502;18.250;169300
5503;18.253;153535
5504;18.257;157618
5505;18.260;148267
5506;18.263;152147
5507;18.267;145589
5508;18.270;135461
5509;18.274;155717
5510;18.277;140878
5511;18.280;154013
5512;18.283;150224
5513;18.287;141330
5514;18.290;143904
5515;18.293;143300
5516;18.297;146330
5517;18.300;140573
5518;18.303;139793
5519;18.307;141333
5520;18.310;133746
5521;18.313;125873
5522;18.316;140266
5523;18.320;128981
5524;18.323;121740
5525;18.326;139050
5526;18.330;129129
5527;18.333;129748
5528;18.336;131592
5529;18.340;131659
5530;18.343;134487
5531;18.346;133163
5532;18.350;138029
5533;18.353;137618
5534;18.356;143374
5535;18.359;147353
5536;18.363;138320
5537;18.366;144018
5538;18.369;133237
5539;18.373;136600
5540;18.376;107901
5541;18.379;135068
5542;18.383;128962
5543;18.386;131120
5544;18.389;123129
5545;18.393;131962
5546;18.396;114925
5547;18.399;135603
5548;18.402;132301
5549;18.406;123910
5550;18.409;126843
5551;18.412;117655
5552;18.416;129447
5553;18.419;129870
5554;18.422;126762
5555;18.426;131251
5556;18.429;114418
5557;18.432;125672
5558;18.435;120838
5559;18.439;113065
5560;18.442;124407
5561;18.445;111334
5562;18.449;124668
5563;18.452;125653
5564;18.455;129565
5565;18.459;125665
5566;18.462;135814
5567;18.465;119417
5568;18.469;137162
5569;18.472;125472
5570;18.475;125777
5571;18.478;116829
5572;18.482;122142
5573;18.485;141943
5574;18.488;123495
5575;18.492;130609
5576;18.495;121631
5577;18.498;127935
5578;18.502;121902
5579;18.505;131297
5580;18.508;119878
5581;18.512;128116
5582;18.515;125618
5583;18.518;125249
5584;18.522;125689
5585;18.525;129032
5586;18.528;122970
5587;18.532;126024
5588;18.535;131224
5589;18.538;133982
5590;18.542;127311
5591;18.545;120625
5592;18.548;120695
5593;18.552;111746
5594;18.555;128073
5595;18.558;129588
5596;18.561;127081
5597;18.565;131165
5598;18.568;131693
5599;18.571;126967
5600;18.575;133977
5601;18.578;128174
5602;18.581;130403
5603;18.585;120521
5604;18.588;133533
5605;18.591;124246
5606;18.594;139290
5607;18.598;139907
5608;18.601;117689
5609;18.604;129922
5610;18.608;127689
5611;18.611;135369
5612;18.614;126697
5613;18.618;122019
5614;18.621;118246
5615;18.624;137458
5616;18.628;124004
5617;18.631;138159
5618;18.634;138709
5619;18.637;132583
5620;18.641;139192
5621;18.644;123832
5622;18.647;131046
5623;18.651;127857
5624;18.654;136701
5625;18.657;127744
5626;18.661;124161
5627;18.664;124471
5628;18.667;129087
5629;18.670;130166
5630;18.674;137226
5631;18.677;126965
5632;18.680;137981
5633;18.684;141813
5634;18.687;141346
5635;18.690;142273
5636;18.694;156804
5637;18.697;130271
5638;18.700;163315
5639;18.704;145363
5640;18.707;138535
5641;18.710;139572
5642;18.713;146237
5643;18.717;151652
5644;18.720;149530
5645;18.723;141767
5646;18.727;162751
5647;18.730;150918
5648;18.733;147257
5649;18.737;162043
5650;18.740;164175
5651;18.743;158949
5652;18.747;163722
5653;18.750;165816
5654;18.753;168748
5655;18.756;171837
5656;18.760;165515
5657;18.763;172892
5658;18.766;176624
5659;18.770;165613
5660;18.773;184904
5661;18.777;186260
5662;18.780;194417
5663;18.783;178985
5664;18.787;170536
5665;18.790;182197
5666;18.793;187906
5667;18.796;190243
5668;18.800;185975
5669;18.803;186282
5670;18.806;185442
5671;18.810;181963
5672;18.813;201995
5673;18.816;197761
5674;18.820;194257
5675;18.823;190046
5676;18.826;184222
5677;18.829;165580
5678;18.833;201216
5679;18.836;182831
5680;18.839;192544
5681;18.843;177143
5682;18.846;183757
5683;18.849;178757
5684;18.853;161382
5685;18.856;175615
5686;18.859;165777
5687;18.863;156226
5688;18.866;161150
5689;18.869;165364
5690;18.872;148089
5691;18.876;157243
5692;18.879;152228
5693;18.882;147583
5694;18.886;141940
5695;18.889;145000
5696;18.892;146582
5697;18.896;132880
5698;18.899;142259
5699;18.902;147707
5700;18.905;132779
5701;18.909;143483
5702;18.912;135839
5703;18.915;131979
5704;18.919;128398
5705;18.922;135982
5706;18.925;130476
5707;18.929;128285
5708;18.932;131781
5709;18.935;119406
5710;18.939;128162
5711;18.942;120249
5712;18.945;133808
5713;18.948;136356
5714;18.952;125698
5715;18.955;132513
5716;18.958;124601
5717;18.962;125962
5718;18.965;125707
5719;18.968;116917
5720;18.972;132629
5721;18.975;132593
5722;18.978;117984
5723;18.982;140123
5724;18.985;124227
5725;18.988;132148
5726;18.991;130514
5727;18.995;132449
5728;18.998;133083
5729;19.001;131450
5730;19.005;121298
5731;19.008;127071
5732;19.011;121241
5733;19.015;115702
5734;19.018;129876
5735;19.022;128068
5736;19.025;126728
5737;19.028;127076
5738;19.031;133044
5739;19.035;126252
5740;19.038;119101
5741;19.041;112218
5742;19.045;133400
5743;19.048;126510
5744;19.051;125538
5745;19.055;118071
5746;19.058;134495
5747;19.061;137023
5748;19.064;129046
5749;19.068;128166
5750;19.071;118984
5751;19.074;131292
5752;19.078;134589
5753;19.081;137918
5754;19.084;142569
5755;19.088;119005
5756;19.091;115939
5757;19.094;130844
5758;19.098;113473
5759;19.101;128990
5760;19.104;126390
5761;19.107;118545
5762;19.111;132693
5763;19.114;133166
5764;19.117;131821
5765;19.121;129481
5766;19.124;128267
5767;19.127;116480
5768;19.131;125036
5769;19.134;143232
5770;19.137;135401
5771;19.141;126307
5772;19.144;129282
5773;19.147;138550
5774;19.150;133345
5775;19.154;126804
5776;19.157;128988
5777;19.160;128608
5778;19.164;133884
5779;19.167;134388
5780;19.170;128811
5781;19.174;130000
5782;19.177;126593
5783;19.180;123663
5784;19.183;134449
5785;19.187;138968
5786;19.190;124638
5787;19.193;126330
5788;19.197;114454
5789;19.200;127626
5790;19.203;134660
5791;19.207;133193
5792;19.210;136580
5793;19.213;137399
5794;19.217;137964
5795;19.220;132042
5796;19.223;137394
5797;19.226;136597
5798;19.230;131293
5799;19.233;135434
5800;19.236;140333
5801;19.240;130584
5802;19.243;152985
5803;19.246;138673
5804;19.250;134654
5805;19.253;142058
5806;19.256;127450
5807;19.260;129733
5808;19.263;136869
5809;19.266;137308
5810;19.270;136235
5811;19.273;141805
5812;19.276;140201
5813;19.280;145575
5814;19.283;132055
5815;19.286;136933
5816;19.290;139243
5817;19.293;140306
5818;19.296;133395
5819;19.300;136101
5820;19.303;132704
5821;19.306;160227
5822;19.309;142881
5823;19.313;139349
5824;19.316;149533
5825;19.319;134083
5826;19.323;145765
5827;19.326;138502
5828;19.329;137193
5829;19.333;139320
5830;19.336;138857
5831;19.339;156642
5832;19.342;149773
5833;19.346;143624
5834;19.349;162528
5835;19.352;140593
5836;19.356;139979
5837;19.359;133727
5838;19.362;135306
5839;19.366;146716
5840;19.369;145947
5841;19.372;140158
5842;19.376;149514
5843;19.379;141362
5844;19.382;149210
5845;19.385;120318
5846;19.389;141536
5847;19.392;161768
5848;19.395;147216
5849;19.399;131125
5850;19.402;145318
5851;19.405;144810
5852;19.409;132362
5853;19.412;135559
5854;19.415;149326
5855;19.419;151999
5856;19.422;126048
5857;19.425;137559
5858;19.428;146447
5859;19.432;144778
5860;19.435;141315
5861;19.438;138197
5862;19.442;131002
5863;19.445;138542
5864;19.448;135966
5865;19.452;130885
5866;19.455;126474
5867;19.458;124410
5868;19.461;126663
5869;19.465;128953
5870;19.468;133234
5871;19.471;131059
5872;19.475;140553
5873;19.478;135106
5874;19.481;143871
5875;19.485;151491
5876;19.488;136478
5877;19.491;130899
5878;19.495;136349
5879;19.498;136754
5880;19.501;124231
5881;19.504;127788
5882;19.508;138117
5883;19.511;131985
5884;19.514;125518
5885;19.518;126190
5886;19.521;139511
5887;19.525;140120
5888;19.528;141716
5889;19.531;136968
5890;19.535;138894
5891;19.538;136780
5892;19.541;144828
5893;19.544;150925
5894;19.548;149302
5895;19.551;145929
5896;19.554;162063
5897;19.558;163657
5898;19.561;141951
5899;19.564;156400
5900;19.568;164137
5901;19.571;183690
5902;19.574;174600
5903;19.578;184975
5904;19.581;192298
5905;19.584;208432
5906;19.587;211447
5907;19.591;224674
5908;19.594;238339
5909;19.597;256846
5910;19.601;246840
5911;19.604;287356
5912;19.607;307747
5913;19.611;311937
5914;19.614;358878
5915;19.617;355633
5916;19.620;384945
5917;19.624;403190
5918;19.627;449315
5919;19.630;460069
5920;19.634;517249
5921;19.637;548119
5922;19.640;558264
5923;19.644;589508
5924;19.647;620372
5925;19.650;673085
5926;19.654;705630
5927;19.657;741573
5928;19.660;764747
5929;19.663;792511
5930;19.667;865462
5931;19.670;832589
5932;19.673;872662
5933;19.677;953043
5934;19.680;947357
5935;19.683;989496
5936;19.687;1047266
5937;19.690;1014555
5938;19.693;1070888
5939;19.696;1133732
5940;19.700;1136298
5941;19.703;1173006
5942;19.706;1167500
5943;19.710;1176078
5944;19.713;1165885
5945;19.716;1205174
5946;19.720;1205070
5947;19.723;1231877
5948;19.726;1160718
5949;19.730;1215389
5950;19.733;1187721
5951;19.736;1147711
5952;19.739;1108079
5953;19.743;1124052
5954;19.746;1046394
5955;19.749;1038380
5956;19.753;1049107
5957;19.756;1036181
5958;19.759;949816
5959;19.763;887973
5960;19.766;960628
5961;19.770;858923
5962;19.773;849042
5963;19.776;771354
5964;19.779;813769
5965;19.783;748080
5966;19.786;708700
5967;19.789;737363
5968;19.793;676797
5969;19.796;594302
5970;19.799;565907
5971;19.803;535834
5972;19.806;526122
5973;19.809;498473
5974;19.813;482211
5975;19.816;433085
5976;19.819;421444
5977;19.822;406752
5978;19.826;410355
5979;19.829;366630
5980;19.832;352575
5981;19.836;329452
5982;19.839;300418
5983;19.842;299393
5984;19.846;284323
5985;19.849;289692
5986;19.852;278843
5987;19.855;267772
5988;19.859;233061
5989;19.862;244149
5990;19.865;225303
5991;19.869;226906
5992;19.872;215318
5993;19.875;209085
5994;19.879;212388
5995;19.882;196906
5996;19.885;196179
5997;19.889;199035
5998;19.892;183583
5999;19.895;179806
6000;19.898;190415
6001;19.902;173185
6002;19.905;179587
6003;19.908;173544
6004;19.912;175132
6005;19.915;184509
6006;19.918;165325
6007;19.922;160839
6008;19.925;177171
6009;19.928;155931
6010;19.931;158972
6011;19.935;165038
6012;19.938;154886
6013;19.941;151169
6014;19.945;154752
6015;19.948;155864
6016;19.951;151193
6017;19.955;151338
6018;19.958;153077
6019;19.961;154668
6020;19.965;144967
6021;19.968;143374
6022;19.971;151962
6023;19.974;141704
6024;19.978;146097
6025;19.981;132029
6026;19.984;139296
6027;19.988;136812
6028;19.991;138990
6029;19.994;139504
6030;19.998;145922
6031;20.001;139890
6032;20.004;138434
6033;20.008;140112
6034;20.011;151807
6035;20.014;137707
6036;20.017;145064
6037;20.021;143109
6038;20.024;139662
6039;20.028;134662
6040;20.031;136564
6041;20.034;155846
6042;20.038;141124
6043;20.041;142785
6044;20.044;136181
6045;20.048;144303
6046;20.051;132306
6047;20.054;137932
6048;20.057;125239
6049;20.061;142849
6050;20.064;135326
6051;20.067;128147
6052;20.071;133738
6053;20.074;151031
6054;20.077;167324
6055;20.081;140873
6056;20.084;152412
6057;20.087;147149
6058;20.090;162575
6059;20.094;149664
6060;20.097;174625
6061;20.100;164930
6062;20.104;160228
6063;20.107;181569
6064;20.110;194800
6065;20.114;174372
6066;20.117;198799
6067;20.120;187757
6068;20.124;202308
6069;20.127;208143
6070;20.130;215076
6071;20.133;216046
6072;20.137;214385
6073;20.140;230413
6074;20.143;236879
6075;20.147;250560
6076;20.150;241827
6077;20.153;269797
6078;20.157;270053
6079;20.160;274640
6080;20.163;277977
6081;20.167;286919
6082;20.170;275443
6083;20.173;286046
6084;20.176;327351
6085;20.180;306835
6086;20.183;310038
6087;20.186;333639
6088;20.190;338439
6089;20.193;336660
6090;20.196;362867
6091;20.200;337546
6092;20.203;363068
6093;20.206;391425
6094;20.209;372717
6095;20.213;387640
6096;20.216;402419
6097;20.219;404830
6098;20.223;399053
6099;20.226;411249
6100;20.229;392642
6101;20.233;405629
6102;20.236;425903
6103;20.239;444248
6104;20.243;410014
6105;20.246;420119
6106;20.249;417222
6107;20.252;420208
6108;20.256;403764
6109;20.259;421609
6110;20.262;415202
6111;20.266;406796
6112;20.269;403381
6113;20.273;372409
6114;20.276;382936
6115;20.279;391888
6116;20.283;361886
6117;20.286;348127
6118;20.289;344011
6119;20.292;357535
6120;20.296;323675
6121;20.299;333910
6122;20.302;307749
6123;20.306;310636
6124;20.309;305745
6125;20.312;300061
6126;20.316;293662
6127;20.319;267247
6128;20.322;254053
6129;20.325;256284
6130;20.329;257782
6131;20.332;231990
6132;20.335;233417
6133;20.339;227435
6134;20.342;205605
6135;20.345;217238
6136;20.349;208520
6137;20.352;212481
6138;20.355;199263
6139;20.359;195470
6140;20.362;210087
6141;20.365;207439
6142;20.368;195827
6143;20.372;169859
6144;20.375;168596
6145;20.378;183874
6146;20.382;174412
6147;20.385;157875
6148;20.388;167296
6149;20.392;167556
6150;20.395;153944
6151;20.398;152932
6152;20.402;154338
6153;20.405;142379
6154;20.408;155359
6155;20.411;147491
6156;20.415;146450
6157;20.418;145739
6158;20.421;151160
6159;20.425;152221
6160;20.428;151916
6161;20.431;130543
6162;20.435;139274
6163;20.438;146312
6164;20.441;135310
6165;20.444;124662
6166;20.448;139885
6167;20.451;136635
6168;20.454;136779
6169;20.458;149622
6170;20.461;133772
6171;20.464;140205
6172;20.468;140833
6173;20.471;144314
6174;20.474;135004
6175;20.478;146672
6176;20.481;138054
6177;20.484;139336
6178;20.487;150774
6179;20.491;143970
6180;20.494;133083
6181;20.497;138065
6182;20.501;138566
6183;20.504;138254
6184;20.507;127221
6185;20.511;132587
6186;20.514;155820
6187;20.517;131387
6188;20.521;133803
6189;20.524;132054
6190;20.527;140896
6191;20.531;134422
6192;20.534;133890
6193;20.537;135624
6194;20.541;123375
6195;20.544;131548
6196;20.547;136969
6197;20.551;136501
6198;20.554;145651
6199;20.557;123934
6200;20.560;132135
6201;20.564;131529
6202;20.567;143678
6203;20.570;136953
6204;20.574;123472
6205;20.577;127987
6206;20.580;134036
6207;20.584;124833
6208;20.587;123728
6209;20.590;128376
6210;20.594;125931
6211;20.597;126270
6212;20.600;129446
6213;20.603;134580
6214;20.607;134963
6215;20.610;132919
6216;20.613;123778
6217;20.617;130991
6218;20.620;116741
6219;20.623;124517
6220;20.627;127861
6221;20.630;139837
6222;20.633;130374
6223;20.637;133360
6224;20.640;122502
6225;20.643;130757
6226;20.646;136517
6227;20.650;132756
6228;20.653;130197
6229;20.656;133684
6230;20.660;115285
6231;20.663;138670
6232;20.666;129666
6233;20.670;125782
6234;20.673;133547
6235;20.676;125528
6236;20.679;125685
6237;20.683;122443
6238;20.686;121194
6239;20.689;115583
6240;20.693;120579
6241;20.696;125921
6242;20.699;130246
6243;20.703;120144
6244;20.706;130719
6245;20.709;136867
6246;20.713;123349
6247;20.716;118149
6248;20.719;124075
6249;20.722;126210
6250;20.726;131314
6251;20.729;127084
6252;20.732;116988
6253;20.736;127592
6254;20.739;127983
6255;20.742;127725
6256;20.746;131118
6257;20.749;133513
6258;20.752;132391
6259;20.756;129900
6260;20.759;133484
6261;20.762;138354
6262;20.765;128399
6263;20.769;129169
6264;20.772;123530
6265;20.776;121467
6266;20.779;112602
6267;20.782;140012
6268;20.786;125909
6269;20.789;131272
6270;20.792;131168
6271;20.795;122932
6272;20.799;124620
6273;20.802;117732
6274;20.805;123918
6275;20.809;128161
6276;20.812;145226
6277;20.815;131932
6278;20.819;135823
6279;20.822;134394
6280;20.825;126736
6281;20.829;145019
6282;20.832;116208
6283;20.835;130413
6284;20.838;133848
6285;20.842;133472
6286;20.845;134244
6287;20.848;126842
6288;20.852;123923
6289;20.855;135391
6290;20.858;134880
6291;20.862;126197
6292;20.865;134203
6293;20.868;137998
6294;20.872;141640
6295;20.875;133315
6296;20.878;130706
6297;20.881;137375
6298;20.885;124341
6299;20.888;133775
6300;20.891;129723
6301;20.895;120572
6302;20.898;131716
6303;20.901;120122
6304;20.905;133837
6305;20.908;142894
6306;20.911;119168
6307;20.914;121759
6308;20.918;133091
6309;20.921;117835
6310;20.924;130962
6311;20.928;128981
6312;20.931;136985
6313;20.934;122126
6314;20.938;120820
6315;20.941;113874
6316;20.944;127015
6317;20.948;119657
6318;20.951;116894
6319;20.954;129697
6320;20.957;123233
6321;20.961;134483
6322;20.964;124461
6323;20.967;114848
6324;20.971;135091
6325;20.974;123510
6326;20.977;129130
6327;20.981;126610
6328;20.984;117226
6329;20.987;118971
6330;20.991;125998
6331;20.994;125148
6332;20.997;126912
6333;21.000;117547
6334;21.004;129112
6335;21.007;121836
6336;21.010;113571
6337;21.014;132295
6338;21.017;126530
6339;21.021;125404
6340;21.024;118108
6341;21.027;122341
6342;21.031;117112
6343;21.034;121952
6344;21.037;124402
6345;21.040;126139
6346;21.044;120405
6347;21.047;127157
6348;21.050;129905
6349;21.054;137107
6350;21.057;132137
6351;21.060;142365
6352;21.064;141534
6353;21.067;142750
6354;21.070;132259
6355;21.073;141773
6356;21.077;126419
6357;21.080;141618
6358;21.083;142735
6359;21.087;146627
6360;21.090;132626
6361;21.093;137113
6362;21.097;150217
6363;21.100;148325
6364;21.103;133741
6365;21.107;136399
6366;21.110;135039
6367;21.113;145726
6368;21.116;150615
6369;21.120;147617
6370;21.123;140689
6371;21.126;151871
6372;21.130;147363
6373;21.133;153317
6374;21.136;139905
6375;21.140;131271
6376;21.143;138133
6377;21.146;155114
6378;21.149;149941
6379;21.153;132637
6380;21.156;153544
6381;21.159;151669
6382;21.163;140821
6383;21.166;152025
6384;21.169;143476
6385;21.173;142779
6386;21.176;151161
6387;21.179;143246
6388;21.183;131359
6389;21.186;151303
6390;21.189;133242
6391;21.192;149663
6392;21.196;145705
6393;21.199;139954
6394;21.202;141437
6395;21.206;128979
6396;21.209;135545
6397;21.212;133422
6398;21.216;131734
6399;21.219;133899
6400;21.222;131709
6401;21.226;125846
6402;21.229;146784
6403;21.232;141201
6404;21.235;134400
6405;21.239;142060
6406;21.242;134930
6407;21.245;127281
6408;21.249;132281
6409;21.252;131113
6410;21.255;134575
6411;21.259;133122
6412;21.262;133019
6413;21.265;133927
6414;21.268;138928
6415;21.272;135766
6416;21.275;130267
6417;21.279;141810
6418;21.282;133415
6419;21.285;136009
6420;21.289;124822
6421;21.292;139622
6422;21.295;129746
6423;21.299;135911
6424;21.302;138677
6425;21.305;138561
6426;21.308;131152
6427;21.312;129479
6428;21.315;137278
6429;21.318;146665
6430;21.322;118876
6431;21.325;144149
6432;21.328;130109
6433;21.332;141327
6434;21.335;128685
6435;21.338;140955
6436;21.342;128273
6437;21.345;151554
6438;21.348;146730
6439;21.351;148538
6440;21.355;153786
6441;21.358;152370
6442;21.361;162430
6443;21.365;152582
6444;21.368;154975
6445;21.371;158666
6446;21.375;153037
6447;21.378;145631
6448;21.381;169957
6449;21.384;175724
6450;21.388;159479
6451;21.391;160046
6452;21.394;165291
6453;21.398;157130
6454;21.401;173991
6455;21.404;165588
6456;21.408;156225
6457;21.411;169823
6458;21.414;175635
6459;21.418;159516
6460;21.421;159721
6461;21.424;167155
6462;21.427;176937
6463;21.431;181692
6464;21.434;166345
6465;21.437;171750
6466;21.441;174819
6467;21.444;168892
6468;21.447;168921
6469;21.451;165065
6470;21.454;163809
6471;21.457;163571
6472;21.461;162051
6473;21.464;154068
6474;21.467;162743
6475;21.470;155022
6476;21.474;152451
6477;21.477;150914
6478;21.480;154520
6479;21.484;147416
6480;21.487;143535
6481;21.490;147790
6482;21.494;139075
6483;21.497;148528
6484;21.500;147139
6485;21.503;140541
6486;21.507;130256
6487;21.510;141048
6488;21.513;145119
6489;21.517;131626
6490;21.521;127355
6491;21.524;139670
6492;21.527;131055
6493;21.530;129190
6494;21.534;148716
6495;21.537;124240
6496;21.540;135151
6497;21.544;124636
6498;21.547;122167
6499;21.550;137502
6500;21.554;118362
6501;21.557;124702
6502;21.560;126252
6503;21.563;126483
6504;21.567;114556
6505;21.570;122996
6506;21.573;122267
6507;21.577;127232
6508;21.580;130240
6509;21.583;120137
6510;21.587;130224
6511;21.590;121164
6512;21.593;115359
6513;21.597;124602
6514;21.600;133414
6515;21.603;123641
6516;21.606;134630
6517;21.610;128628
6518;21.613;122057
6519;21.616;116772
6520;21.620;121557
6521;21.623;129713
6522;21.626;122766
6523;21.630;122593
6524;21.633;114264
6525;21.636;124684
6526;21.640;126643
6527;21.643;132594
6528;21.646;126261
6529;21.649;123915
6530;21.653;127489
6531;21.656;126165
6532;21.659;131478
6533;21.663;126983
6534;21.666;118489
6535;21.669;121899
6536;21.673;128293
6537;21.676;123990
6538;21.679;126018
6539;21.682;128357
6540;21.686;129653
6541;21.689;130868
6542;21.692;130418
6543;21.696;125837
6544;21.699;121846
6545;21.702;135450
6546;21.706;121793
6547;21.709;122470
6548;21.712;124352
6549;21.716;128863
6550;21.719;114634
6551;21.722;134148
6552;21.725;135896
6553;21.729;129659
6554;21.732;125324
6555;21.735;134983
6556;21.739;141401
6557;21.742;124777
6558;21.745;132715
6559;21.749;131977
6560;21.752;135178
6561;21.755;130577
6562;21.758;138428
6563;21.762;126562
6564;21.765;132512
6565;21.768;127827
6566;21.772;132247
6567;21.775;130857
6568;21.779;134801
6569;21.782;141225
6570;21.785;134240
6571;21.789;143067
6572;21.792;129466
6573;21.795;125016
6574;21.798;125021
6575;21.802;131360
6576;21.805;128298
6577;21.808;134474
6578;21.812;139554
6579;21.815;126224
6580;21.818;135903
6581;21.822;133837
6582;21.825;131277
6583;21.828;122774
6584;21.832;134062
6585;21.835;140363
6586;21.838;124393
6587;21.841;122546
6588;21.845;137213
6589;21.848;128442
6590;21.851;121129
6591;21.855;133704
6592;21.858;134329
6593;21.861;131024
6594;21.865;127060
6595;21.868;131451
6596;21.871;142397
6597;21.875;130058
6598;21.878;138893
6599;21.881;128129
6600;21.884;120290
6601;21.888;125652
6602;21.891;120980
6603;21.894;130972
6604;21.898;129346
6605;21.901;122355
6606;21.904;129123
6607;21.908;126342
6608;21.911;119390
6609;21.914;123948
6610;21.917;132962
6611;21.921;138128
6612;21.924;133024
6613;21.927;122019
6614;21.931;122190
6615;21.934;117441
6616;21.937;124525
6617;21.941;141057
6618;21.944;125044
6619;21.947;122747
6620;21.951;119805
6621;21.954;138163
6622;21.957;147020
6623;21.960;132404
6624;21.964;145075
6625;21.967;121418
6626;21.970;137204
6627;21.974;148459
6628;21.977;138798
6629;21.980;135081
6630;21.984;137042
6631;21.987;134657
6632;21.990;138935
6633;21.993;137950
6634;21.997;141872
6635;22.000;133641
6636;22.003;136441
6637;22.007;136320
6638;22.010;140735
6639;22.013;146341
6640;22.017;155105
6641;22.020;144823
6642;22.024;147851
6643;22.027;150769
6644;22.030;147922
6645;22.033;152038
6646;22.037;154900
6647;22.040;159673
6648;22.043;166503
6649;22.047;150392
6650;22.050;159557
6651;22.053;162789
6652;22.057;169463
6653;22.060;170227
6654;22.063;187526
6655;22.067;180379
6656;22.070;175401
6657;22.073;185603
6658;22.076;182901
6659;22.080;199207
6660;22.083;200705
6661;22.086;228835
6662;22.090;227616
6663;22.093;245202
6664;22.096;245645
6665;22.100;268800
6666;22.103;273013
6667;22.106;295456
6668;22.110;301730
6669;22.113;317388
6670;22.116;358489
6671;22.119;357660
6672;22.123;404041
6673;22.126;407661
6674;22.129;429273
6675;22.133;435351
6676;22.136;503758
6677;22.139;506088
6678;22.143;527519
6679;22.146;552334
6680;22.149;593988
6681;22.152;600658
6682;22.156;648304
6683;22.159;649817
6684;22.162;715326
6685;22.166;718974
6686;22.169;734874
6687;22.172;731026
6688;22.176;739895
6689;22.179;811366
6690;22.182;794850
6691;22.186;826752
6692;22.189;816310
6693;22.192;869735
6694;22.195;839044
6695;22.199;868758
6696;22.202;846589
6697;22.205;872703
6698;22.209;838903
6699;22.212;809104
6700;22.215;845838
6701;22.219;868267
6702;22.222;830386
6703;22.225;802505
6704;22.229;793424
6705;22.232;776426
6706;22.235;730575
6707;22.238;764510
6708;22.242;711760
6709;22.245;678087
6710;22.248;680890
6711;22.252;714803
6712;22.255;628500
6713;22.258;626947
6714;22.262;588448
6715;22.265;563155
6716;22.268;543856
6717;22.272;525566
6718;22.275;487200
6719;22.278;485119
6720;22.282;456411
6721;22.285;408145
6722;22.288;451605
6723;22.292;408864
6724;22.295;396029
6725;22.298;362895
6726;22.302;342736
6727;22.305;322107
6728;22.308;338366
6729;22.311;321052
6730;22.315;282679
6731;22.318;265323
6732;22.321;266539
6733;22.325;273881
6734;22.328;245113
6735;22.331;233477
6736;22.335;235510
6737;22.338;221861
6738;22.341;215276
6739;22.345;217532
6740;22.348;199137
6741;22.351;199135
6742;22.354;192395
6743;22.358;196036
6744;22.361;190089
6745;22.364;180244
6746;22.368;180618
6747;22.371;174528
6748;22.374;167502
6749;22.378;176794
6750;22.381;168876
6751;22.384;165250
6752;22.387;172399
6753;22.391;156238
6754;22.394;163773
6755;22.397;158177
6756;22.401;155896
6757;22.404;141504
6758;22.407;167664
6759;22.411;167674
6760;22.414;155904
6761;22.417;154697
6762;22.421;150854
6763;22.424;145762
6764;22.427;149559
6765;22.430;145603
6766;22.434;167586
6767;22.437;142843
6768;22.440;154396
6769;22.444;141738
6770;22.447;148316
6771;22.450;127213
6772;22.454;135945
6773;22.457;143553
6774;22.460;147950
6775;22.464;153239
6776;22.467;131994
6777;22.470;137790
6778;22.473;142324
6779;22.477;139955
6780;22.480;151948
6781;22.483;146533
6782;22.487;123724
6783;22.490;139830
6784;22.493;141367
6785;22.497;135139
6786;22.500;133904
6787;22.503;142669
6788;22.506;139622
6789;22.510;138383
6790;22.513;135912
6791;22.516;134450
6792;22.520;142276
6793;22.523;123296
6794;22.527;140626
6795;22.530;132870
6796;22.533;138973
6797;22.537;132441
6798;22.540;132661
6799;22.543;121746
6800;22.546;140830
6801;22.550;129293
6802;22.553;140986
6803;22.556;131946
6804;22.560;127442
6805;22.563;128068
6806;22.566;134618
6807;22.570;133077
6808;22.573;133513
6809;22.576;131963
6810;22.580;127989
6811;22.583;127843
6812;22.586;138232
6813;22.589;135404
6814;22.593;127231
6815;22.596;137888
6816;22.599;128714
6817;22.603;139021
6818;22.606;145053
6819;22.609;129600
6820;22.613;129047
6821;22.616;130182
6822;22.619;131150
6823;22.622;142446
6824;22.626;139341
6825;22.629;128374
6826;22.632;133660
6827;22.636;131246
6828;22.639;137285
6829;22.642;147625
6830;22.646;128750
6831;22.649;137938
6832;22.652;126607
6833;22.656;131576
6834;22.659;134109
6835;22.662;130595
6836;22.665;140122
6837;22.669;134689
6838;22.672;127338
6839;22.675;130935
6840;22.679;131078
6841;22.682;140978
6842;22.685;140988
6843;22.689;124143
6844;22.692;140731
6845;22.695;140542
6846;22.699;140877
6847;22.702;140069
6848;22.705;136991
6849;22.708;132875
6850;22.712;142878
6851;22.715;135355
6852;22.718;156365
6853;22.722;142168
6854;22.725;161254
6855;22.728;140690
6856;22.732;151842
6857;22.735;157194
6858;22.738;159403
6859;22.741;175696
6860;22.745;156911
6861;22.748;161726
6862;22.751;174092
6863;22.755;161650
6864;22.758;176840
6865;22.761;185181
6866;22.765;189446
6867;22.768;200190
6868;22.772;192261
6869;22.775;208503
6870;22.778;227400
6871;22.781;220159
6872;22.785;222238
6873;22.788;248453
6874;22.791;249749
6875;22.795;255446
6876;22.798;245752
6877;22.801;250374
6878;22.805;256489
6879;22.808;260303
6880;22.811;278196
6881;22.815;285257
6882;22.818;271415
6883;22.821;309384
6884;22.824;326469
6885;22.828;319465
6886;22.831;315339
6887;22.834;312728
6888;22.838;304907
6889;22.841;318274
6890;22.844;314482
6891;22.848;313954
6892;22.851;293459
6893;22.854;305728
6894;22.857;329739
6895;22.861;326995
6896;22.864;331146
6897;22.867;310362
6898;22.871;306340
6899;22.874;300251
6900;22.877;301915
6901;22.881;297819
6902;22.884;303648
6903;22.887;287162
6904;22.891;282259
6905;22.894;280075
6906;22.897;266589
6907;22.900;253877
6908;22.904;246288
6909;22.907;249666
6910;22.910;237208
6911;22.914;229064
6912;22.917;225591
6913;22.920;219120
6914;22.924;201596
6915;22.927;223054
6916;22.930;204140
6917;22.934;200047
6918;22.937;206065
6919;22.940;189967
6920;22.943;190946
6921;22.947;185842
6922;22.950;186893
6923;22.953;174731
6924;22.957;185707
6925;22.960;161166
6926;22.963;169311
6927;22.967;174158
6928;22.970;179034
6929;22.973;172700
6930;22.976;152486
6931;22.980;159983
6932;22.983;168567
6933;22.986;158693
6934;22.990;159049
6935;22.993;147749
6936;22.996;158107
6937;23.000;168248
6938;23.003;147112
6939;23.006;139830
6940;23.010;135641
6941;23.013;154667
6942;23.016;146337
6943;23.020;150636
6944;23.023;150883
6945;23.027;140556
6946;23.030;140485
6947;23.033;148513
6948;23.036;137670
6949;23.040;147265
6950;23.043;154972
6951;23.046;129059
6952;23.050;131565
6953;23.053;132125
6954;23.056;147800
6955;23.060;143125
6956;23.063;135211
6957;23.066;131132
6958;23.070;141932
6959;23.073;143270
6960;23.076;148618
6961;23.079;134607
6962;23.083;142661
6963;23.086;134820
6964;23.089;134034
6965;23.093;130663
6966;23.096;141058
6967;23.099;133158
6968;23.103;136821
6969;23.106;132693
6970;23.109;133035
6971;23.112;124184
6972;23.116;125712
6973;23.119;139574
6974;23.122;134653
6975;23.126;124151
6976;23.129;127206
6977;23.132;132663
6978;23.136;143731
6979;23.139;129827
6980;23.142;134518
6981;23.146;141057
6982;23.149;140005
6983;23.152;135794
6984;23.155;142642
6985;23.159;130297
6986;23.162;137061
6987;23.165;141333
6988;23.169;145425
6989;23.172;132395
6990;23.175;129385
6991;23.179;134459
6992;23.182;127475
6993;23.185;142094
6994;23.189;131965
6995;23.192;130931
6996;23.195;132853
6997;23.198;128661
6998;23.202;124163
6999;23.205;118529
7000;23.208;138245
7001;23.212;131028
7002;23.215;133171
7003;23.218;145636
7004;23.222;122718
7005;23.225;140212
7006;23.228;126917
7007;23.231;133885
7008;23.235;124962
7009;23.238;128770
7010;23.241;128817
7011;23.245;144481
7012;23.248;123319
7013;23.251;135768
7014;23.255;128871
7015;23.258;129574
7016;23.261;129869
7017;23.265;133148
7018;23.268;131340
7019;23.271;146038
7020;23.275;127565
7021;23.278;119149
7022;23.281;119826
7023;23.285;135628
7024;23.288;137456
7025;23.291;131848
7026;23.295;139794
7027;23.298;138352
7028;23.301;125563
7029;23.305;140074
7030;23.308;131991
7031;23.311;123112
7032;23.314;132568
7033;23.318;131474
7034;23.321;124351
7035;23.324;121283
7036;23.328;145208
7037;23.331;124871
7038;23.334;123903
7039;23.338;149318
7040;23.341;133320
7041;23.344;138027
7042;23.348;137137
7043;23.351;126301
7044;23.354;128428
7045;23.357;119183
7046;23.361;133842
7047;23.364;121447
7048;23.367;125796
7049;23.371;128841
7050;23.374;120001
7051;23.377;135182
7052;23.381;136998
7053;23.384;134322
7054;23.387;131940
7055;23.390;134821
7056;23.394;127753
7057;23.397;132793
7058;23.400;145810
7059;23.404;141410
7060;23.407;124907
7061;23.410;133880
7062;23.414;137006
7063;23.417;144226
7064;23.420;133200
7065;23.424;149718
7066;23.427;145777
7067;23.430;139488
7068;23.433;142737
7069;23.437;136877
7070;23.440;141277
7071;23.443;136435
7072;23.447;147501
7073;23.450;137527
7074;23.453;136503
7075;23.457;142787
7076;23.460;132233
7077;23.463;125609
7078;23.466;138054
7079;23.470;135389
7080;23.473;132884
7081;23.476;132352
7082;23.480;135257
7083;23.483;126250
7084;23.486;124974
7085;23.490;127437
7086;23.493;132572
7087;23.496;137738
7088;23.500;151954
7089;23.503;130211
7090;23.506;137777
7091;23.509;145337
7092;23.513;142695
7093;23.516;143463
7094;23.520;134384
7095;23.523;131508
7096;23.526;126176
7097;23.530;135496
7098;23.533;139450
7099;23.536;144802
7100;23.540;146012
7101;23.543;130517
7102;23.546;137173
7103;23.549;129354
7104;23.553;122487
7105;23.556;149815
7106;23.559;147043
7107;23.563;137112
7108;23.566;148163
7109;23.569;148821
7110;23.573;134943
7111;23.576;130000
7112;23.579;140257
7113;23.583;149995
7114;23.586;154849
7115;23.589;134846
7116;23.593;139694
7117;23.596;139782
7118;23.599;139951
7119;23.602;129581
7120;23.606;148021
7121;23.609;147302
7122;23.612;139976
7123;23.616;148547
7124;23.619;154362
7125;23.622;152523
7126;23.626;137489
7127;23.629;142323
7128;23.632;148526
7129;23.635;141802
7130;23.639;146565
7131;23.642;132888
7132;23.645;153151
7133;23.649;146010
7134;23.652;136706
7135;23.655;145267
7136;23.659;137668
7137;23.662;140523
7138;23.665;140954
7139;23.669;132289
7140;23.672;130200
7141;23.675;136294
7142;23.678;140034
7143;23.682;139251
7144;23.685;132517
7145;23.688;124144
7146;23.692;127885
7147;23.695;131910
7148;23.698;141240
7149;23.702;128953
7150;23.705;125132
7151;23.708;144330
7152;23.711;141116
7153;23.715;136402
7154;23.718;137709
7155;23.721;133392
7156;23.725;139938
7157;23.728;128097
7158;23.731;144536
7159;23.735;148432
7160;23.738;149601
7161;23.741;156810
7162;23.745;137722
7163;23.748;147897
7164;23.751;148628
7165;23.754;149376
7166;23.758;139775
7167;23.761;151916
7168;23.764;160468
7169;23.768;134973
7170;23.771;146192
7171;23.775;145915
7172;23.778;144484
7173;23.781;140337
7174;23.785;158075
7175;23.788;142958
7176;23.791;143099
7177;23.794;149753
7178;23.798;143134
7179;23.801;151468
7180;23.804;151342
7181;23.808;154961
7182;23.811;151641
7183;23.814;157586
7184;23.818;165782
7185;23.821;152939
7186;23.824;158518
7187;23.828;147367
7188;23.831;155517
7189;23.834;157025
7190;23.837;164047
7191;23.841;148148
7192;23.844;161074
7193;23.847;144970
7194;23.851;158437
7195;23.854;159687
7196;23.857;144636
7197;23.861;158158
7198;23.864;156335
7199;23.867;142564
7200;23.870;143257
7201;23.874;150498
7202;23.877;152894
7203;23.880;147714
7204;23.884;145655
7205;23.887;143732
7206;23.890;157184
7207;23.894;155823
7208;23.897;147312
7209;23.900;152805
7210;23.904;145797
7211;23.907;152600
7212;23.910;150083
7213;23.913;156695
7214;23.917;150019
7215;23.920;139452
7216;23.923;140561
7217;23.927;150896
7218;23.930;151281
7219;23.933;131889
7220;23.937;152544
7221;23.940;145931
7222;23.943;140507
7223;23.947;140203
7224;23.950;137756
7225;23.953;141635
7226;23.956;133933
7227;23.960;147534
7228;23.963;152129
7229;23.966;143041
7230;23.970;141196
7231;23.973;136924
7232;23.976;150887
7233;23.980;149074
7234;23.983;144122
7235;23.986;155782
7236;23.989;128035
7237;23.993;131919
7238;23.996;155290
7239;23.999;138123
7240;24.003;134911
7241;24.006;146738
7242;24.009;123878
7243;24.013;142322
7244;24.016;129115
7245;24.020;134040
7246;24.023;123845
7247;24.026;115623
7248;24.029;132487
7249;24.033;119026
7250;24.036;125528
7251;24.039;127141
7252;24.043;138985
7253;24.046;124419
7254;24.049;126334
7255;24.053;128719
7256;24.056;127077
7257;24.059;119865
7258;24.063;129223
7259;24.066;123109
7260;24.069;119267
7261;24.072;135437
7262;24.076;122763
7263;24.079;131076
7264;24.082;127840
7265;24.086;127106
7266;24.089;123125
7267;24.092;137349
7268;24.096;124083
7269;24.099;120701
7270;24.102;122503
7271;24.105;130058
7272;24.109;128407
7273;24.112;128345
7274;24.115;127019
7275;24.119;128796
7276;24.122;128839
7277;24.125;118435
7278;24.129;126329
7279;24.132;121475
7280;24.135;127491
7281;24.139;129526
7282;24.142;128490
7283;24.145;131521
7284;24.148;130088
7285;24.152;115574
7286;24.155;128018
7287;24.158;118657
7288;24.162;125356
7289;24.165;123923
7290;24.168;120237
7291;24.172;118696
7292;24.175;121266
7293;24.178;125917
7294;24.182;122728
7295;24.185;132575
7296;24.188;124111
7297;24.191;136640
7298;24.195;144721
7299;24.198;131370
7300;24.201;122184
7301;24.205;138247
7302;24.208;132167
7303;24.211;134169
7304;24.215;152047
7305;24.218;142759
7306;24.221;145264
7307;24.224;145320
7308;24.228;134106
7309;24.231;143145
7310;24.234;141342
7311;24.238;147924
7312;24.241;145296
7313;24.244;148379
7314;24.248;162122
7315;24.251;156106
7316;24.254;145319
7317;24.258;135300
7318;24.261;153906
7319;24.264;152326
7320;24.267;141367
7321;24.271;152979
7322;24.274;146446
7323;24.278;147366
7324;24.281;158668
7325;24.284;154715
7326;24.288;161796
7327;24.291;152721
7328;24.294;153164
7329;24.298;141704
7330;24.301;157752
7331;24.304;159229
7332;24.307;164607
7333;24.311;142074
7334;24.314;158707
7335;24.317;149062
7336;24.321;152976
7337;24.324;153756
7338;24.327;138444
7339;24.331;147583
7340;24.334;149925
7341;24.337;144907
7342;24.340;146261
7343;24.344;144607
7344;24.347;150041
7345;24.350;141042
7346;24.354;136350
7347;24.357;137279
7348;24.360;140624
7349;24.364;141161
7350;24.367;133455
7351;24.370;134952
7352;24.374;142268
7353;24.377;133102
7354;24.380;147306
7355;24.383;143481
7356;24.387;141468
7357;24.390;131736
7358;24.393;138456
7359;24.397;137101
7360;24.400;123685
7361;24.403;132404
7362;24.407;135191
7363;24.410;138555
7364;24.413;142015
7365;24.417;152792
7366;24.420;142720
7367;24.423;136678
7368;24.426;143311
7369;24.430;155364
7370;24.433;153609
7371;24.436;151999
7372;24.440;149134
7373;24.443;155086
7374;24.446;162047
7375;24.450;170137
7376;24.453;172640
7377;24.456;179606
7378;24.459;175995
7379;24.463;181857
7380;24.466;187339
7381;24.469;188328
7382;24.473;189094
7383;24.476;224595
7384;24.479;210302
7385;24.483;206840
7386;24.486;216583
7387;24.489;221136
7388;24.493;230667
7389;24.496;236955
7390;24.499;226650
7391;24.502;231904
7392;24.506;239908
7393;24.509;238396
7394;24.512;252323
7395;24.516;263537
7396;24.519;247115
7397;24.523;269240
7398;24.526;263372
7399;24.529;262697
7400;24.533;258044
7401;24.536;263505
7402;24.539;263248
7403;24.542;243605
7404;24.546;250412
7405;24.549;244430
7406;24.552;258608
7407;24.556;237810
7408;24.559;237359
7409;24.562;246684
7410;24.566;239696
7411;24.569;237376
7412;24.572;236140
7413;24.576;215124
7414;24.579;216784
7415;24.582;216644
7416;24.585;214589
7417;24.589;213090
7418;24.592;201046
7419;24.595;188632
7420;24.599;201852
7421;24.602;192493
7422;24.605;190738
7423;24.609;190296
7424;24.612;182917
7425;24.615;168671
7426;24.619;174858
7427;24.622;172815
7428;24.625;159575
7429;24.628;175713
7430;24.632;167223
7431;24.635;156323
7432;24.638;160348
7433;24.642;163224
7434;24.645;162237
7435;24.648;146399
7436;24.652;167401
7437;24.655;163054
7438;24.658;145396
7439;24.661;152111
7440;24.665;158911
7441;24.668;145162
7442;24.671;138917
7443;24.675;142152
7444;24.678;139636
7445;24.681;145932
7446;24.685;143457
7447;24.688;137456
7448;24.691;149167
7449;24.695;141732
7450;24.698;154196
7451;24.701;150664
7452;24.704;131663
7453;24.708;128820
7454;24.711;147719
7455;24.714;135580
7456;24.718;136115
7457;24.721;154548
7458;24.724;138533
7459;24.728;139644
7460;24.731;146307
7461;24.734;135517
7462;24.737;141108
7463;24.741;145387
7464;24.744;144531
7465;24.747;137222
7466;24.751;139874
7467;24.754;149285
7468;24.757;143411
7469;24.761;132947
7470;24.764;138101
7471;24.767;140721
7472;24.771;147093
7473;24.774;161756
7474;24.777;150268
7475;24.781;164768
7476;24.784;168644
7477;24.787;163136
7478;24.791;158732
7479;24.794;167739
7480;24.797;168678
7481;24.801;176850
7482;24.804;180293
7483;24.807;203928
7484;24.811;182959
7485;24.814;205667
7486;24.817;206211
7487;24.820;206963
7488;24.824;210302
7489;24.827;205125
7490;24.830;216243
7491;24.834;231683
7492;24.837;218764
7493;24.840;235826
7494;24.844;266962
7495;24.847;257710
7496;24.850;272840
7497;24.854;257575
7498;24.857;275065
7499;24.860;275251
7500;24.863;287574
7501;24.867;297591
7502;24.870;276891
7503;24.873;290796
7504;24.877;301350
7505;24.880;269102
7506;24.883;304297
7507;24.887;290106
7508;24.890;286054
7509;24.893;280986
7510;24.896;288418
7511;24.900;282308
7512;24.903;293416
7513;24.906;279556
7514;24.910;304552
7515;24.913;290069
7516;24.916;283122
7517;24.920;277480
7518;24.923;275167
7519;24.926;275772
7520;24.930;260138
7521;24.933;247911
7522;24.936;242001
7523;24.939;245475
7524;24.943;247266
7525;24.946;236367
7526;24.949;211588
7527;24.953;216990
7528;24.956;211902
7529;24.959;204198
7530;24.963;199300
7531;24.966;212272
7532;24.969;199129
7533;24.972;190748
7534;24.976;198323
7535;24.979;192644
7536;24.982;179597
7537;24.986;191858
7538;24.989;196921
7539;24.992;185389
7540;24.996;184159
7541;24.999;180018
7542;25.002;165579
7543;25.006;177709
7544;25.009;152523
7545;25.012;164597
7546;25.015;164842
7547;25.019;163046
7548;25.022;151953
7549;25.026;152551
7550;25.029;158643
7551;25.032;154795
7552;25.036;150896
7553;25.039;161682
7554;25.042;146227
7555;25.046;164885
7556;25.049;145574
7557;25.052;152499
7558;25.055;153753
7559;25.059;152741
7560;25.062;162541
7561;25.065;176876
7562;25.069;155053
7563;25.072;147536
7564;25.075;152364
7565;25.079;149532
7566;25.082;146359
7567;25.085;139200
7568;25.089;144974
7569;25.092;144396
7570;25.095;159494
7571;25.098;136438
7572;25.102;149923
7573;25.105;148164
7574;25.108;146720
7575;25.112;159011
7576;25.115;151792
7577;25.118;139545
7578;25.122;167439
7579;25.125;155637
7580;25.128;145728
7581;25.131;148958
7582;25.135;150268
7583;25.138;141419
7584;25.141;143059
7585;25.145;144624
7586;25.148;155003
7587;25.151;136981
7588;25.155;160333
7589;25.158;140320
7590;25.161;139428
7591;25.165;147337
7592;25.168;148242
7593;25.171;135207
7594;25.174;134123
7595;25.178;133417
7596;25.181;142114
7597;25.184;143950
7598;25.188;142363
7599;25.191;145560
7600;25.194;139220
7601;25.198;142751
7602;25.201;151222
7603;25.204;143186
7604;25.208;150637
7605;25.211;143038
7606;25.214;144027
7607;25.217;140814
7608;25.221;146889
7609;25.224;144816
7610;25.227;140091
7611;25.231;142456
7612;25.234;129939
7613;25.237;137434
7614;25.241;147018
7615;25.244;138889
7616;25.247;141785
7617;25.250;141301
7618;25.254;128997
7619;25.257;120430
7620;25.260;139410
7621;25.264;138709
7622;25.267;144970
7623;25.271;127961
7624;25.274;131371
7625;25.277;142242
7626;25.281;146537
7627;25.284;137448
7628;25.287;145512
7629;25.290;140084
7630;25.294;139911
7631;25.297;139351
7632;25.300;143268
7633;25.304;145699
7634;25.307;138047
7635;25.310;133604
7636;25.314;144967
7637;25.317;153370
7638;25.320;139485
7639;25.324;147689
7640;25.327;145035
7641;25.330;148137
7642;25.333;142169
7643;25.337;141222
7644;25.340;143142
7645;25.343;159412
7646;25.347;150232
7647;25.350;144633
7648;25.353;144174
7649;25.357;157749
7650;25.360;143261
7651;25.363;144024
7652;25.366;142354
7653;25.370;146226
7654;25.373;153370
7655;25.376;141708
7656;25.380;148328
7657;25.383;144578
7658;25.386;141508
7659;25.390;138476
7660;25.393;151169
7661;25.396;142699
7662;25.400;140913
7663;25.403;140563
7664;25.406;137898
7665;25.409;145132
7666;25.413;151405
7667;25.416;127137
7668;25.419;150742
7669;25.423;148926
7670;25.426;144354
7671;25.429;127498
7672;25.433;144778
7673;25.436;137316
7674;25.439;134405
7675;25.443;132239
7676;25.446;130639
7677;25.449;133708
7678;25.452;138629
7679;25.456;144623
7680;25.459;140827
7681;25.462;131445
7682;25.466;135526
7683;25.469;152454
7684;25.472;150511
7685;25.476;147932
7686;25.479;129052
7687;25.482;144410
7688;25.485;140780
7689;25.489;144356
7690;25.492;135628
7691;25.495;135142
7692;25.499;131149
7693;25.502;136009
7694;25.505;137548
7695;25.509;128874
7696;25.512;146609
7697;25.515;134964
7698;25.519;129588
7699;25.522;138476
7700;25.525;142867
7701;25.529;140917
7702;25.532;133608
7703;25.535;138335
7704;25.539;137436
7705;25.542;125054
7706;25.545;144879
7707;25.549;129421
7708;25.552;144718
7709;25.555;129104
7710;25.559;135351
7711;25.562;125837
7712;25.565;129463
7713;25.568;137054
7714;25.572;132228
7715;25.575;137567
7716;25.578;129413
7717;25.582;129159
7718;25.585;141052
7719;25.588;130930
7720;25.592;143225
7721;25.595;124346
7722;25.598;132896
7723;25.601;135069
7724;25.605;122741
7725;25.608;138115
7726;25.611;126925
7727;25.615;135908
7728;25.618;132766
7729;25.621;131166
7730;25.625;144280
7731;25.628;135709
7732;25.631;128526
7733;25.635;129471
7734;25.638;139641
7735;25.641;132694
7736;25.644;129409
7737;25.648;129988
7738;25.651;135470
7739;25.654;128014
7740;25.658;127635
7741;25.661;130935
7742;25.664;141093
7743;25.668;128180
7744;25.671;135074
7745;25.674;137595
7746;25.678;141752
7747;25.681;133858
7748;25.684;135053
7749;25.687;130658
7750;25.691;124872
7751;25.694;127066
7752;25.697;135897
7753;25.701;131250
7754;25.704;124668
7755;25.707;135629
7756;25.711;135263
7757;25.714;122429
7758;25.717;131871
7759;25.720;136819
7760;25.724;125874
7761;25.727;126358
7762;25.730;134797
7763;25.734;123735
7764;25.737;133968
7765;25.740;134862
7766;25.744;131412
7767;25.747;138725
7768;25.750;138808
7769;25.754;142617
7770;25.757;133080
7771;25.760;123084
7772;25.763;126189
7773;25.767;130848
7774;25.770;140725
7775;25.774;117682
7776;25.777;125935
7777;25.780;123467
7778;25.784;125805
7779;25.787;141626
7780;25.790;135983
7781;25.794;134242
7782;25.797;121515
7783;25.800;129059
7784;25.803;124842
7785;25.807;132089
7786;25.810;129460
7787;25.813;141850
7788;25.817;124815
7789;25.820;128387
7790;25.823;130749
7791;25.827;114023
7792;25.830;125932
7793;25.833;123563
7794;25.837;123587
7795;25.840;130253
7796;25.843;125910
7797;25.846;127664
7798;25.850;134736
7799;25.853;122821
7800;25.856;129272
7801;25.860;140219
7802;25.863;124319
7803;25.866;119826
7804;25.870;137464
7805;25.873;140795
7806;25.876;122525
7807;25.879;132904
7808;25.883;126297
7809;25.886;128436
7810;25.889;122998
7811;25.893;134107
7812;25.896;128770
7813;25.899;121112
7814;25.903;135009
7815;25.906;146920
7816;25.909;135343
7817;25.913;131352
7818;25.916;130889
7819;25.919;132150
7820;25.922;124004
7821;25.926;142997
7822;25.929;135109
7823;25.932;120373
7824;25.936;129246
7825;25.939;131324
7826;25.942;117685
7827;25.946;139995
7828;25.949;131207
7829;25.952;128474
7830;25.955;135387
7831;25.959;131230
7832;25.962;131693
7833;25.965;135466
7834;25.969;131429
7835;25.972;133997
7836;25.975;129335
7837;25.979;135986
7838;25.982;128503
7839;25.985;137532
7840;25.989;135796
7841;25.992;134912
7842;25.995;138454
7843;25.998;135044
7844;26.002;133927
7845;26.005;135144
7846;26.008;121901
7847;26.012;130362
7848;26.015;127742
7849;26.018;128244
7850;26.022;132988
7851;26.025;121209
7852;26.029;125637
7853;26.032;116180
7854;26.035;128501
7855;26.038;131249
7856;26.042;124502
7857;26.045;121690
7858;26.048;130416
7859;26.052;125985
7860;26.055;135217
7861;26.058;147543
7862;26.062;124262
7863;26.065;124464
7864;26.068;134921
7865;26.072;135484
7866;26.075;127769
7867;26.078;120881
7868;26.081;129714
7869;26.085;133195
7870;26.088;128737
7871;26.091;150674
7872;26.095;130088
7873;26.098;125808
7874;26.101;135788
7875;26.105;121148
7876;26.108;124739
7877;26.111;139111
7878;26.114;139116
7879;26.118;137028
7880;26.121;132885
7881;26.124;133422
7882;26.128;129496
7883;26.131;137930
7884;26.134;124338
7885;26.138;142799
7886;26.141;129115
7887;26.144;127543
7888;26.148;124915
7889;26.151;143266
7890;26.154;135078
7891;26.157;135604
7892;26.161;125630
7893;26.164;134865
7894;26.167;144994
7895;26.171;128791
7896;26.174;131908
7897;26.177;132398
7898;26.181;152146
7899;26.184;132289
7900;26.187;134620
7901;26.190;140433
7902;26.194;132409
7903;26.197;124956
7904;26.200;139542
7905;26.204;135870
7906;26.207;126483
7907;26.210;162966
7908;26.214;124296
7909;26.217;117375
7910;26.220;134601
7911;26.224;144082
7912;26.227;129891
7913;26.230;130246
7914;26.233;139206
7915;26.237;131190
7916;26.240;134588
7917;26.243;150005
7918;26.247;137277
7919;26.250;121146
7920;26.253;129050
7921;26.257;143787
7922;26.260;134286
7923;26.263;133439
7924;26.267;138373
7925;26.270;142906
7926;26.273;130554
7927;26.277;136529
7928;26.280;129456
7929;26.283;131856
7930;26.287;126938
7931;26.290;135773
7932;26.293;127825
7933;26.297;116639
7934;26.300;121171
7935;26.303;128629
7936;26.307;121657
7937;26.310;128178
7938;26.313;129252
7939;26.316;120836
7940;26.320;124134
7941;26.323;129966
7942;26.326;141103
7943;26.330;129717
7944;26.333;119577
7945;26.336;142636
7946;26.340;120974
7947;26.343;131072
7948;26.346;137136
7949;26.349;141008
7950;26.353;125327
7951;26.356;122035
7952;26.359;132003
7953;26.363;134419
7954;26.366;127876
7955;26.369;141428
7956;26.373;127641
7957;26.376;132885
7958;26.379;122922
7959;26.383;133726
7960;26.386;121606
7961;26.389;116160
7962;26.392;123324
7963;26.396;120581
7964;26.399;133151
7965;26.402;127986
7966;26.406;133657
7967;26.409;126971
7968;26.412;114889
7969;26.416;136300
7970;26.419;138129
7971;26.422;121133
7972;26.426;120600
7973;26.429;126446
7974;26.432;132457
7975;26.435;119315
7976;26.439;125121
7977;26.442;128712
7978;26.445;119425
7979;26.449;127264
7980;26.452;136985
7981;26.455;139348
7982;26.459;126892
7983;26.462;127510
7984;26.465;124750
7985;26.468;126552
7986;26.472;129818
7987;26.475;130268
7988;26.478;134517
7989;26.482;131495
7990;26.485;124933
7991;26.488;125085
7992;26.492;127281
7993;26.495;128512
7994;26.498;140711
7995;26.502;124303
7996;26.505;127649
7997;26.508;123524
7998;26.511;118459
7999;26.515;127835
8000;26.518;116745
8001;26.522;121394
8002;26.525;124592
8003;26.528;121051
8004;26.532;130485
8005;26.535;139629
8006;26.538;129691
8007;26.542;129877
8008;26.545;133122
8009;26.548;123385
8010;26.551;116307
8011;26.555;126252
8012;26.558;133845
8013;26.561;122073
8014;26.565;126725
8015;26.568;139951
8016;26.571;129259
8017;26.575;119101
8018;26.578;149494
8019;26.581;130092
8020;26.584;137401
8021;26.588;114512
8022;26.591;108748
8023;26.594;122290
8024;26.598;124266
8025;26.601;122963
8026;26.604;127730
8027;26.608;114769
8028;26.611;124740
8029;26.614;119061
8030;26.618;118157
8031;26.621;116967
8032;26.624;118913
8033;26.627;125765
8034;26.631;130795
8035;26.634;132999
8036;26.637;140690
8037;26.641;123934
8038;26.644;138177
8039;26.647;122976
8040;26.651;117178
8041;26.654;118250
8042;26.657;132009
8043;26.661;143037
8044;26.664;123341
8045;26.667;132868
8046;26.670;120006
8047;26.674;128444
8048;26.677;121785
8049;26.680;126144
8050;26.684;124495
8051;26.687;126563
8052;26.690;133160
8053;26.694;126595
8054;26.697;134370
8055;26.700;126421
8056;26.703;139826
8057;26.707;126155
8058;26.710;128784
8059;26.713;127147
8060;26.717;124995
8061;26.720;123346
8062;26.723;126306
8063;26.727;122008
8064;26.730;124156
8065;26.733;120551
8066;26.737;122867
8067;26.740;121007
8068;26.743;121566
8069;26.746;136271
8070;26.750;127989
8071;26.753;115568
8072;26.756;126644
8073;26.760;123430
8074;26.763;143694
8075;26.766;128222
8076;26.770;123701
8077;26.773;122195
8078;26.777;132677
8079;26.780;130103
8080;26.783;125583
8081;26.786;135088
8082;26.790;135834
8083;26.793;126349
8084;26.796;124737
8085;26.800;131935
8086;26.803;126886
8087;26.806;128205
8088;26.810;118947
8089;26.813;123095
8090;26.816;136529
8091;26.819;119019
8092;26.823;136712
8093;26.826;139676
8094;26.829;130229
8095;26.833;129355
8096;26.836;128723
8097;26.839;127087
8098;26.843;127515
8099;26.846;114104
8100;26.849;130837
8101;26.853;125796
8102;26.856;133271
8103;26.859;106242
8104;26.862;118653
8105;26.866;130760
8106;26.869;115090
8107;26.872;119477
8108;26.876;115666
8109;26.879;134774
8110;26.882;129221
8111;26.886;131717
8112;26.889;117939
8113;26.892;127137
8114;26.896;139609
8115;26.899;133054
8116;26.902;136357
8117;26.905;121995
8118;26.909;131173
8119;26.912;117628
8120;26.915;126069
8121;26.919;122529
8122;26.922;120114
8123;26.925;131846
8124;26.929;122265
8125;26.932;115573
8126;26.935;130401
8127;26.938;125015
8128;26.942;137652
8129;26.945;140214
8130;26.948;135593
8131;26.952;139506
8132;26.955;124809
8133;26.958;136395
8134;26.962;126024
8135;26.965;123352
8136;26.968;127727
8137;26.972;120592
8138;26.975;130319
8139;26.978;117259
8140;26.981;110970
8141;26.985;136167
8142;26.988;127959
8143;26.991;122725
8144;26.995;133917
8145;26.998;122757
8146;27.001;125441
8147;27.005;118058
8148;27.008;131400
8149;27.011;119057
8150;27.015;129265
8151;27.018;110210
8152;27.021;125294
8153;27.025;122415
8154;27.028;129251
8155;27.031;126830
8156;27.035;121300
8157;27.038;132222
8158;27.041;138012
8159;27.045;126905
8160;27.048;126237
8161;27.051;128652
8162;27.054;126636
8163;27.058;136813
8164;27.061;127311
8165;27.064;135284
8166;27.068;130760
8167;27.071;123394
8168;27.074;110792
8169;27.078;131890
8170;27.081;132623
8171;27.084;117955
8172;27.088;120061
8173;27.091;131642
8174;27.094;123967
8175;27.097;125535
8176;27.101;140204
8177;27.104;122397
8178;27.107;122314
8179;27.111;123162
8180;27.114;135226
8181;27.117;130035
8182;27.121;123493
8183;27.124;132613
8184;27.127;132618
8185;27.131;128390
8186;27.134;134920
8187;27.137;141897
8188;27.140;128795
8189;27.144;138350
8190;27.147;132284
8191;27.150;124049
8192;27.154;130763
8193;27.157;134700
8194;27.160;119015
8195;27.164;125682
8196;27.167;124148
8197;27.170;122908
8198;27.173;119025
8199;27.177;114881
8200;27.180;134460
8201;27.183;126546
8202;27.187;122809
8203;27.190;126012
8204;27.193;120853
8205;27.197;128478
8206;27.200;131269
8207;27.203;125244
8208;27.207;121001
8209;27.210;128564
8210;27.213;129219
8211;27.216;131747
8212;27.220;127317
8213;27.223;119059
8214;27.226;126324
8215;27.230;118898
8216;27.233;126105
8217;27.236;125435
8218;27.240;118776
8219;27.243;117579
8220;27.246;115967
8221;27.250;117301
8222;27.253;113860
8223;27.256;114817
8224;27.259;123924
8225;27.263;127921
8226;27.266;116269
8227;27.270;117030
8228;27.273;132660
8229;27.276;128974
8230;27.280;129642
8231;27.283;118678
8232;27.286;108888
8233;27.290;128872
8234;27.293;125010
8235;27.296;107184
8236;27.299;120501
8237;27.303;128811
8238;27.306;116660
8239;27.309;119212
8240;27.313;138283
8241;27.316;140049
8242;27.319;119000
8243;27.323;137754
8244;27.326;128149
8245;27.329;139246
8246;27.332;128794
8247;27.336;125478
8248;27.339;136014
8249;27.342;138256
8250;27.346;127592
8251;27.349;125575
8252;27.352;135786
8253;27.356;134821
8254;27.359;132275
8255;27.362;123950
8256;27.366;125674
8257;27.369;126830
8258;27.372;136989
8259;27.375;131912
8260;27.379;142732
8261;27.382;135923
8262;27.385;131500
8263;27.389;121445
8264;27.392;133700
8265;27.395;119374
8266;27.399;134906
8267;27.402;131458
8268;27.405;139746
8269;27.408;118273
8270;27.412;141643
8271;27.415;128407
8272;27.418;122259
8273;27.422;135260
8274;27.425;133506
8275;27.428;131623
8276;27.432;133203
8277;27.435;132359
8278;27.438;130890
8279;27.442;135024
8280;27.445;122301
8281;27.448;136878
8282;27.451;138376
8283;27.455;129452
8284;27.458;127240
8285;27.461;128165
8286;27.465;123292
8287;27.468;129879
8288;27.471;127922
8289;27.475;124552
8290;27.478;135683
8291;27.481;128676
8292;27.485;129633
8293;27.488;127326
8294;27.491;132369
8295;27.494;120733
8296;27.498;124186
8297;27.501;123888
8298;27.504;127808
8299;27.508;112892
8300;27.511;106023
8301;27.514;124044
8302;27.518;133199
8303;27.521;110818
8304;27.525;126655
8305;27.528;123764
8306;27.531;114798
8307;27.534;121913
8308;27.538;133071
8309;27.541;118719
8310;27.544;125426
8311;27.548;120628
8312;27.551;112532
8313;27.554;124958
8314;27.558;114008
8315;27.561;128423
8316;27.564;128650
8317;27.567;121600
8318;27.571;132977
8319;27.574;145454
8320;27.577;122804
8321;27.581;129195
8322;27.584;131435
8323;27.587;123701
8324;27.591;126995
8325;27.594;127324
8326;27.597;125134
8327;27.601;141296
8328;27.604;121912
8329;27.607;130179
8330;27.610;126889
8331;27.614;118378
8332;27.617;131837
8333;27.620;142521
8334;27.624;129198
8335;27.627;132005
8336;27.630;139346
8337;27.634;125469
8338;27.637;128871
8339;27.640;119564
8340;27.643;129078
8341;27.647;122886
8342;27.650;135724
8343;27.653;115607
8344;27.657;130237
8345;27.660;125250
8346;27.663;129408
8347;27.667;127632
8348;27.670;122158
8349;27.673;153357
8350;27.677;119358
8351;27.680;125672
8352;27.683;133958
8353;27.686;133141
8354;27.690;125307
8355;27.693;130527
8356;27.696;130999
8357;27.700;133021
8358;27.703;123710
8359;27.706;127230
8360;27.710;116204
8361;27.713;130658
8362;27.716;131135
8363;27.720;127435
8364;27.723;128196
8365;27.726;127425
8366;27.729;120476
8367;27.733;129800
8368;27.736;126265
8369;27.739;116210
8370;27.743;120738
8371;27.746;133878
8372;27.749;122894
8373;27.753;118227
8374;27.756;124878
8375;27.759;122637
8376;27.762;120847
8377;27.766;118510
8378;27.769;115914
8379;27.773;128393
8380;27.776;125574
8381;27.779;124373
8382;27.783;109480
8383;27.786;123386
8384;27.789;121199
8385;27.793;132499
8386;27.796;124888
8387;27.799;119737
8388;27.803;121499
8389;27.806;132701
8390;27.809;114724
8391;27.812;123986
8392;27.816;119805
8393;27.819;122991
8394;27.822;125065
8395;27.826;123607
8396;27.829;121128
8397;27.832;117820
8398;27.836;117490
8399;27.839;121359
8400;27.842;124131
8401;27.845;138339
8402;27.849;132826
8403;27.852;119764
8404;27.855;141881
8405;27.859;136330
8406;27.862;134803
8407;27.865;117910
8408;27.869;123786
8409;27.872;124290
8410;27.875;141001
8411;27.879;119821
8412;27.882;142685
8413;27.885;127827
8414;27.888;129729
8415;27.892;127975
8416;27.895;134793
8417;27.898;135424
8418;27.902;133715
8419;27.905;133416
8420;27.908;127105
8421;27.912;130632
8422;27.915;129324
8423;27.918;122469
8424;27.921;133283
8425;27.925;142858
8426;27.928;134900
8427;27.931;113811
8428;27.935;115827
8429;27.938;127229
8430;27.941;121794
8431;27.945;127118
8432;27.948;140215
8433;27.951;136736
8434;27.955;122942
8435;27.958;122725
8436;27.961;144649
8437;27.964;125842
8438;27.968;139036
8439;27.971;121995
8440;27.974;135209
8441;27.978;122197
8442;27.981;142381
8443;27.984;127539
8444;27.988;128902
8445;27.991;120704
8446;27.994;124903
8447;27.998;120017
8448;28.001;125894
8449;28.004;128439
8450;28.007;127662
8451;28.011;137080
8452;28.014;124012
8453;28.017;131050
8454;28.021;118897
8455;28.024;125680
8456;28.028;116501
8457;28.031;120751
8458;28.034;129272
8459;28.038;127797
8460;28.041;129084
8461;28.044;123901
8462;28.047;133230
8463;28.051;127459
8464;28.054;122617
8465;28.057;139572
8466;28.061;126768
8467;28.064;123481
8468;28.067;128871
8469;28.071;138989
8470;28.074;124531
8471;28.077;125153
8472;28.080;141115
8473;28.084;127586
8474;28.087;119077
8475;28.090;116378
8476;28.094;128521
8477;28.097;126734
8478;28.100;124484
8479;28.104;128407
8480;28.107;125913
8481;28.110;119600
8482;28.114;117943
8483;28.117;134120
8484;28.120;129071
8485;28.123;131103
8486;28.127;113274
8487;28.130;129601
8488;28.133;135487
8489;28.137;115572
8490;28.140;116929
8491;28.143;125102
8492;28.147;130127
8493;28.150;127990
8494;28.153;119510
8495;28.156;125059
8496;28.160;122965
8497;28.163;120531
8498;28.166;122931
8499;28.170;124945
8500;28.173;129356
8501;28.176;124787
8502;28.180;125382
8503;28.183;125593
8504;28.186;133390
8505;28.190;127275
8506;28.193;129737
8507;28.196;141625
8508;28.199;123755
8509;28.203;121450
8510;28.206;124860
8511;28.209;125662
8512;28.213;147488
8513;28.216;126363
8514;28.219;120016
8515;28.223;133333
8516;28.226;128460
8517;28.229;129554
8518;28.233;120480
8519;28.236;123859
8520;28.239;128386
8521;28.242;132771
8522;28.246;132145
8523;28.249;115735
8524;28.252;121445
8525;28.256;125879
8526;28.259;129822
8527;28.262;118693
8528;28.266;128595
8529;28.269;128590
8530;28.273;120140
8531;28.276;117837
8532;28.279;124413
8533;28.282;129959
8534;28.286;122973
8535;28.289;128331
8536;28.292;122657
8537;28.296;128667
8538;28.299;116752
8539;28.302;126019
8540;28.306;128072
8541;28.309;123973
8542;28.312;137394
8543;28.315;134908
8544;28.319;117237
8545;28.322;123575
8546;28.325;139989
8547;28.329;126096
8548;28.332;123773
8549;28.335;119288
8550;28.339;116504
8551;28.342;121296
8552;28.345;114186
8553;28.349;140618
8554;28.352;126447
8555;28.355;120766
8556;28.358;121658
8557;28.362;117310
8558;28.365;123773
8559;28.368;109893
8560;28.372;128105
8561;28.375;131169
8562;28.378;111602
8563;28.382;127234
8564;28.385;122570
8565;28.388;116359
8566;28.392;135249
8567;28.395;118300
8568;28.398;120618
8569;28.401;115425
8570;28.405;135190
8571;28.408;116646
8572;28.411;127974
8573;28.415;131950
8574;28.418;136643
8575;28.421;129385
8576;28.425;138677
8577;28.428;134773
8578;28.431;117307
8579;28.434;120492
8580;28.438;123932
8581;28.441;130544
8582;28.444;120743
8583;28.448;116749
8584;28.451;133479
8585;28.454;123799
8586;28.458;132758
8587;28.461;127413
8588;28.464;120344
8589;28.468;124364
8590;28.471;136228
8591;28.474;118916
8592;28.477;127797
8593;28.481;122194
8594;28.484;132295
8595;28.487;143459
8596;28.491;119342
8597;28.494;128606
8598;28.497;124091
8599;28.501;123427
8600;28.504;144930
8601;28.507;143475
8602;28.510;120365
8603;28.514;133528
8604;28.517;123451
8605;28.521;122784
8606;28.524;122190
8607;28.527;130236
8608;28.531;130272
8609;28.534;138173
8610;28.537;130792
8611;28.541;128852
8612;28.544;123422
8613;28.547;130039
8614;28.550;126704
8615;28.554;115973
8616;28.557;121880
8617;28.560;123193
8618;28.564;137287
8619;28.567;124309
8620;28.570;123462
8621;28.574;126447
8622;28.577;112630
8623;28.580;133923
8624;28.584;124952
8625;28.587;126077
8626;28.590;120746
8627;28.593;124365
8628;28.597;123599
8629;28.600;113739
8630;28.603;143441
8631;28.607;126010
8632;28.610;119142
8633;28.613;122641
8634;28.617;130198
8635;28.620;134015
8636;28.623;134338
8637;28.627;128917
8638;28.630;128764
8639;28.633;134319
8640;28.636;125444
8641;28.640;131133
8642;28.643;121330
8643;28.646;115621
8644;28.650;114889
8645;28.653;129233
8646;28.656;133126
8647;28.660;135206
8648;28.663;137141
8649;28.666;117528
8650;28.669;128617
8651;28.673;125684
8652;28.676;127308
8653;28.679;128615
8654;28.683;121995
8655;28.686;127661
8656;28.689;107427
8657;28.693;120416
8658;28.696;122132
8659;28.699;124173
8660;28.703;124174
8661;28.706;117250
8662;28.709;115617
8663;28.712;128010
8664;28.716;128718
8665;28.719;123875
8666;28.722;124202
8667;28.726;115415
8668;28.729;122171
8669;28.732;127674
8670;28.736;130791
8671;28.739;125629
8672;28.742;117455
8673;28.746;132674
8674;28.749;124915
8675;28.752;142099
8676;28.755;128192
8677;28.759;133016
8678;28.762;121937
8679;28.765;119455
8680;28.769;129603
8681;28.772;124116
8682;28.776;116576
8683;28.779;117761
8684;28.782;114244
8685;28.786;124362
8686;28.789;127078
8687;28.792;127720
8688;28.795;128565
8689;28.799;126804
8690;28.802;122442
8691;28.805;126312
8692;28.809;126166
8693;28.812;123971
8694;28.815;130132
8695;28.819;145636
8696;28.822;124386
8697;28.825;127049
8698;28.829;127573
8699;28.832;127972
8700;28.835;144036
8701;28.838;123448
8702;28.842;135223
8703;28.845;140937
8704;28.848;123548
8705;28.852;132808
8706;28.855;132201
8707;28.858;130666
8708;28.862;134029
8709;28.865;133546
8710;28.868;127994
8711;28.871;131305
8712;28.875;121239
8713;28.878;128411
8714;28.881;134731
8715;28.885;141912
8716;28.888;132872
8717;28.891;148437
8718;28.895;127923
8719;28.898;130210
8720;28.901;125202
8721;28.905;120213
8722;28.908;123310
8723;28.911;128322
8724;28.914;128781
8725;28.918;127468
8726;28.921;123143
8727;28.924;128333
8728;28.928;125340
8729;28.931;114106
8730;28.934;129108
8731;28.938;131281
8732;28.941;126607
8733;28.944;121611
8734;28.947;120038
8735;28.951;133585
8736;28.954;139069
8737;28.957;124945
8738;28.961;130977
8739;28.964;134967
8740;28.967;117738
8741;28.971;125492
8742;28.974;116992
8743;28.977;124925
8744;28.981;124925
8745;28.984;116236
8746;28.987;114885
8747;28.990;121454
8748;28.994;129568
8749;28.997;115015
8750;29.000;132997
8751;29.004;132549
8752;29.007;144804
8753;29.010;134777
8754;29.014;128517
8755;29.017;122363
8756;29.021;122334
8757;29.024;135482
8758;29.027;132806
8759;29.030;124364
8760;29.034;132206
8761;29.037;122300
8762;29.040;132774
8763;29.044;129483
8764;29.047;125867
8765;29.050;123473
8766;29.054;123724
8767;29.057;129100
8768;29.060;126935
8769;29.064;127998
8770;29.067;124748
8771;29.070;117363
8772;29.073;123000
8773;29.077;124634
8774;29.080;125881
8775;29.083;134521
8776;29.087;111638
8777;29.090;118733
8778;29.093;131227
8779;29.097;132002
8780;29.100;134848
8781;29.103;134520
8782;29.106;132933
8783;29.110;125967
8784;29.113;125996
8785;29.116;130774
8786;29.120;126350
8787;29.123;124787
8788;29.126;129545
8789;29.130;130781
8790;29.133;114196
8791;29.136;122823
8792;29.140;138604
8793;29.143;115130
8794;29.146;116100
8795;29.149;129362
8796;29.153;129587
8797;29.156;121175
8798;29.159;122085
8799;29.163;136037
8800;29.166;121991
8801;29.169;122460
8802;29.173;120322
8803;29.176;126404
8804;29.179;139308
8805;29.182;131711
8806;29.186;123154
8807;29.189;116037
8808;29.192;136512
8809;29.196;129127
8810;29.199;152656
8811;29.202;121368
8812;29.206;129544
8813;29.209;128502
8814;29.212;131941
8815;29.216;136939
8816;29.219;126356
8817;29.222;137690
8818;29.225;137164
8819;29.229;125429
8820;29.232;139384
8821;29.235;127126
8822;29.239;147528
8823;29.242;123364
8824;29.245;127874
8825;29.249;126431
8826;29.252;132899
8827;29.255;133769
8828;29.259;134659
8829;29.262;142926
8830;29.265;120537
8831;29.268;125204
8832;29.272;123177
8833;29.275;135086
8834;29.279;127442
8835;29.282;122391
8836;29.285;118091
8837;29.289;130761
8838;29.292;131392
8839;29.295;119329
8840;29.299;127628
8841;29.302;123144
8842;29.305;125261
8843;29.308;123400
8844;29.312;133192
8845;29.315;133481
8846;29.318;117929
8847;29.322;136749
8848;29.325;132971
8849;29.328;154272
8850;29.332;125239
8851;29.335;122555
8852;29.338;131901
8853;29.341;127948
8854;29.345;123280
8855;29.348;124717
8856;29.351;135925
8857;29.355;121765
8858;29.358;123619
8859;29.361;129823
8860;29.365;122687
8861;29.368;148087
8862;29.371;120600
8863;29.375;118767
8864;29.378;121836
8865;29.381;118763
8866;29.384;130553
8867;29.388;124259
8868;29.391;125444
8869;29.394;126858
8870;29.398;135946
8871;29.401;122066
8872;29.404;128217
8873;29.408;118279
8874;29.411;133460
8875;29.414;129585
8876;29.418;124841
8877;29.421;130704
8878;29.424;126501
8879;29.427;128443
8880;29.431;127295
8881;29.434;125969
8882;29.437;123157
8883;29.441;126688
8884;29.444;130449
8885;29.447;131539
8886;29.451;133568
8887;29.454;126516
8888;29.457;131136
8889;29.460;128457
8890;29.464;125616
8891;29.467;123920
8892;29.470;127221
8893;29.474;122857
8894;29.477;130188
8895;29.480;120263
8896;29.484;146295
8897;29.487;117779
8898;29.490;136232
8899;29.494;129159
8900;29.497;124116
8901;29.500;122462
8902;29.503;124174
8903;29.507;126853
8904;29.510;124690
8905;29.513;134054
8906;29.517;128710
8907;29.520;125331
8908;29.524;128142
8909;29.527;120390
8910;29.530;130196
8911;29.534;128782
8912;29.537;126861
8913;29.540;117250
8914;29.543;124317
8915;29.547;131273
8916;29.550;135769
8917;29.553;126159
8918;29.557;130388
8919;29.560;120501
8920;29.563;122341
8921;29.567;123381
8922;29.570;123834
8923;29.573;122741
8924;29.576;119971
8925;29.580;118077
8926;29.583;122787
8927;29.586;125078
8928;29.590;118944
8929;29.593;125848
8930;29.596;108863
8931;29.600;123410
8932;29.603;124217
8933;29.606;123045
8934;29.610;116089
8935;29.613;126767
8936;29.616;124794
8937;29.619;130165
8938;29.623;132483
8939;29.626;132273
8940;29.629;124097
8941;29.633;133222
8942;29.636;140948
8943;29.639;132571
8944;29.643;119176
8945;29.646;124382
8946;29.649;119491
8947;29.653;123421
8948;29.656;130958
8949;29.659;124554
8950;29.662;130530
8951;29.666;114623
8952;29.669;138296
8953;29.672;117504
8954;29.676;131157
8955;29.679;134466
8956;29.682;129699
8957;29.686;122528
8958;29.689;124983
8959;29.692;134914
8960;29.695;128911
8961;29.699;131615
8962;29.702;131002
8963;29.705;130308
8964;29.709;145797
8965;29.712;124174
8966;29.715;126015
8967;29.719;125310
8968;29.722;124077
8969;29.725;133356
8970;29.729;128378
8971;29.732;132474
8972;29.735;127409
8973;29.738;127566
8974;29.742;125211
8975;29.745;123989
8976;29.748;119346
8977;29.752;128911
8978;29.755;127670
8979;29.758;123709
8980;29.762;139870
8981;29.765;133285
8982;29.768;138891
8983;29.772;148429
8984;29.775;120040
8985;29.778;145436
8986;29.782;125813
8987;29.785;126745
8988;29.788;133090
8989;29.792;139505
8990;29.795;139453
8991;29.798;126000
8992;29.802;123615
8993;29.805;123702
8994;29.808;120562
8995;29.811;127651
8996;29.815;116847
8997;29.818;134981
8998;29.821;125745
8999;29.825;129771
9000;29.828;130913
9001;29.831;124737
9002;29.835;126985
9003;29.838;118655
9004;29.841;144101
9005;29.845;127435
9006;29.848;121924
9007;29.851;123697
9008;29.854;127033
9009;29.858;119345
9010;29.861;117368
9011;29.864;125853
9012;29.868;133215
9013;29.871;120572
9014;29.874;134880
9015;29.878;159621
9016;29.881;134098
9017;29.884;131833
9018;29.888;128952
9019;29.891;135397
9020;29.894;115802
9021;29.897;120904
9022;29.901;128492
9023;29.904;128683
9024;29.907;126300
9025;29.911;130425
9026;29.914;137931
9027;29.917;113958
9028;29.921;129417
9029;29.924;130838
9030;29.927;125595
9031;29.930;122893
9032;29.934;123858
9033;29.937;123561
9034;29.940;119697
9035;29.944;128822
9036;29.947;133264
9037;29.950;127342
9038;29.954;128965
9039;29.957;125449
9040;29.960;118683
9041;29.964;135716
9042;29.967;120520
9043;29.970;131248
9044;29.973;128386
9045;29.977;130142
9046;29.980;133315
9047;29.983;120335
9048;29.987;146457
9049;29.990;125306
9050;29.993;127184
9051;29.997;132037
9052;30.000;116432
9053;30.003;139892
9054;30.007;133128
9055;30.010;122168
9056;30.013;125384
9057;30.016;127627
9058;30.020;121475
9059;30.024;122492
9060;30.027;125841
9061;30.030;132799
9062;30.033;127678
9063;30.037;124651
9064;30.040;123106
9065;30.043;138035
9066;30.047;127946
9067;30.050;129029
9068;30.053;131103
9069;30.057;143762
9070;30.060;125188
9071;30.063;130771
9072;30.066;126155
9073;30.070;137240
9074;30.073;131553
9075;30.076;134383
9076;30.080;131671
9077;30.083;131582
9078;30.086;124570
9079;30.090;124038
9080;30.093;133624
9081;30.096;132149
9082;30.100;135457
9083;30.103;124258
9084;30.106;136310
9085;30.109;124284
9086;30.113;133517
9087;30.116;138760
9088;30.119;117095
9089;30.123;125022
9090;30.126;133842
9091;30.129;124901
9092;30.133;127659
9093;30.136;130280
9094;30.139;121421
9095;30.143;136601
9096;30.146;129806
9097;30.149;126126
9098;30.152;136799
9099;30.156;147930
9100;30.159;141111
9101;30.162;141709
9102;30.166;127459
9103;30.169;144280
9104;30.172;126671
9105;30.176;145223
9106;30.179;145068
9107;30.182;122862
9108;30.185;127421
9109;30.189;130512
9110;30.192;127908
9111;30.195;128163
9112;30.199;143056
9113;30.202;134141
9114;30.205;155809
9115;30.209;134687
9116;30.212;128472
9117;30.215;124784
9118;30.219;140194
9119;30.222;129469
9120;30.225;129594
9121;30.228;133632
9122;30.232;132096
9123;30.235;133441
9124;30.238;140326
9125;30.242;131655
9126;30.245;136174
9127;30.248;132483
9128;30.252;134603
9129;30.255;130439
9130;30.258;134066
9131;30.262;129977
9132;30.265;137282
9133;30.268;140104
9134;30.272;126412
9135;30.275;131410
9136;30.278;130611
9137;30.282;132989
9138;30.285;127697
9139;30.288;137940
9140;30.292;131123
9141;30.295;141541
9142;30.298;134915
9143;30.302;135956
9144;30.305;122036
9145;30.308;117532
9146;30.311;126712
9147;30.315;132210
9148;30.318;127856
9149;30.321;125682
9150;30.325;128282
9151;30.328;126463
9152;30.331;130445
9153;30.335;132382
9154;30.338;126993
9155;30.341;137668
9156;30.344;150533
9157;30.348;124865
9158;30.351;133125
9159;30.354;134823
9160;30.358;131064
9161;30.361;147622
9162;30.364;141922
9163;30.368;134136
9164;30.371;135571
9165;30.374;128983
9166;30.378;134665
9167;30.381;128213
9168;30.384;125792
9169;30.387;145165
9170;30.391;144833
9171;30.394;134831
9172;30.397;143779
9173;30.401;125181
9174;30.404;140345
9175;30.407;132386
9176;30.411;143710
9177;30.414;138018
9178;30.417;132725
9179;30.420;142517
9180;30.424;136831
9181;30.427;141692
9182;30.430;135181
9183;30.434;138193
9184;30.437;126951
9185;30.440;137431
9186;30.444;133676
9187;30.447;134892
9188;30.450;135580
9189;30.454;133232
9190;30.457;134393
9191;30.460;143030
9192;30.463;135605
9193;30.467;138425
9194;30.470;149321
9195;30.473;133439
9196;30.477;138042
9197;30.480;142112
9198;30.483;130195
9199;30.487;126149
9200;30.490;130343
9201;30.493;126905
9202;30.497;122050
9203;30.500;127249
9204;30.503;129368
9205;30.506;130923
9206;30.510;133060
9207;30.513;131816
9208;30.516;126589
9209;30.520;122075
9210;30.523;132831
9211;30.527;143041
9212;30.530;115648
9213;30.533;126699
9214;30.537;139102
9215;30.540;129636
9216;30.543;133870
9217;30.546;122371
9218;30.550;132555
9219;30.553;134141
9220;30.556;140679
9221;30.560;127454
9222;30.563;127484
9223;30.566;144577
9224;30.570;127416
9225;30.573;134730
9226;30.576;123248
9227;30.579;119244
9228;30.583;119322
9229;30.586;141140
9230;30.589;121425
9231;30.593;123873
9232;30.596;139035
9233;30.599;127459
9234;30.603;138356
9235;30.606;121316
9236;30.609;123218
9237;30.613;133800
9238;30.616;130661
9239;30.619;131673
9240;30.622;128859
9241;30.626;135379
9242;30.629;126701
9243;30.632;137041
9244;30.636;119539
9245;30.639;132295
9246;30.642;136679
9247;30.646;134452
9248;30.649;130938
9249;30.652;127469
9250;30.655;124582
9251;30.659;123768
9252;30.662;132099
9253;30.665;122970
9254;30.669;126919
9255;30.672;130635
9256;30.675;128012
9257;30.679;127324
9258;30.682;126120
9259;30.685;117562
9260;30.689;127513
9261;30.692;114944
9262;30.695;121378
9263;30.698;124309
9264;30.702;126876
9265;30.705;129140
9266;30.708;134221
9267;30.712;136316
9268;30.715;127726
9269;30.718;122431
9270;30.722;125471
9271;30.725;126561
9272;30.728;121339
9273;30.732;133071
9274;30.735;132493
9275;30.738;129005
9276;30.741;125521
9277;30.745;129038
9278;30.748;129783
9279;30.751;115402
9280;30.755;122985
9281;30.758;119493
9282;30.761;134020
9283;30.765;128462
9284;30.768;133083
9285;30.772;134056
9286;30.775;129212
9287;30.778;124710
9288;30.781;134545
9289;30.785;128157
9290;30.788;139334
9291;30.791;127888
9292;30.795;127742
9293;30.798;134111
9294;30.801;129974
9295;30.805;122002
9296;30.808;111494
9297;30.811;144535
9298;30.814;119089
9299;30.818;128355
9300;30.821;119802
9301;30.824;117198
9302;30.828;123538
9303;30.831;129246
9304;30.834;126863
9305;30.838;117219
9306;30.841;119822
9307;30.844;115596
9308;30.848;129043
9309;30.851;117413
9310;30.854;119106
9311;30.857;120021
9312;30.861;132626
9313;30.864;112651
9314;30.867;121836
9315;30.871;125731
9316;30.874;116770
9317;30.877;118049
9318;30.881;120486
9319;30.884;121812
9320;30.887;128118
9321;30.891;114727
9322;30.894;122078
9323;30.897;134238
9324;30.900;129462
9325;30.904;125247
9326;30.907;126387
9327;30.910;127141
9328;30.914;127376
9329;30.917;129231
9330;30.920;115259
9331;30.924;127944
9332;30.927;125194
9333;30.930;120680
9334;30.933;121646
9335;30.937;136489
9336;30.940;114081
9337;30.943;125926
9338;30.947;121677
9339;30.950;135490
9340;30.953;121474
9341;30.957;120469
9342;30.960;140935
9343;30.963;124885
9344;30.967;119634
9345;30.970;126643
9346;30.973;132307
9347;30.976;119025
9348;30.980;118322
9349;30.983;119784
9350;30.986;121495
9351;30.990;116767
9352;30.993;117362
9353;30.996;130660
9354;31.000;124571
9355;31.003;133147
9356;31.006;139105
9357;31.009;114528
9358;31.013;128819
9359;31.016;133997
9360;31.020;121015
9361;31.023;128711
9362;31.026;135869
9363;31.030;124941
9364;31.033;119091
9365;31.036;121756
9366;31.040;130965
9367;31.043;126757
9368;31.046;128579
9369;31.049;128423
9370;31.053;124102
9371;31.056;129171
9372;31.059;121600
9373;31.063;130059
9374;31.066;125098
9375;31.069;134197
9376;31.073;124058
9377;31.076;120776
9378;31.079;127007
9379;31.083;122195
9380;31.086;122280
9381;31.089;144608
9382;31.092;124775
9383;31.096;118765
9384;31.099;129936
9385;31.102;142475
9386;31.106;126385
9387;31.109;124058
9388;31.112;128042
9389;31.116;121209
9390;31.119;117449
9391;31.122;137042
9392;31.126;126819
9393;31.129;135874
9394;31.132;122289
9395;31.135;132415
9396;31.139;131744
9397;31.142;149126
9398;31.145;122183
9399;31.149;121974
9400;31.152;130132
9401;31.155;115857
9402;31.159;121853
9403;31.162;125428
9404;31.165;138894
9405;31.168;137531
9406;31.172;129557
9407;31.175;136828
9408;31.178;142244
9409;31.182;123300
9410;31.185;134075
9411;31.188;132818
9412;31.192;120755
9413;31.195;132013
9414;31.198;126033
9415;31.202;116808
9416;31.205;122392
9417;31.208;136561
9418;31.211;123578
9419;31.215;135289
9420;31.218;149028
9421;31.221;146979
9422;31.225;138984
9423;31.228;125835
9424;31.231;136821
9425;31.235;149430
9426;31.238;137274
9427;31.241;141396
9428;31.244;140950
9429;31.248;140891
9430;31.251;140565
9431;31.254;160972
9432;31.258;157476
9433;31.261;140102
9434;31.264;145964
9435;31.268;149811
9436;31.271;135052
9437;31.275;128059
9438;31.278;138301
9439;31.281;129097
9440;31.284;129326
9441;31.288;126583
9442;31.291;119234
9443;31.294;125762
9444;31.298;118743
9445;31.301;119369
9446;31.304;134111
9447;31.308;138470
9448;31.311;123093
9449;31.314;121406
9450;31.318;113979
9451;31.321;134489
9452;31.324;117788
9453;31.327;129185
9454;31.331;118675
9455;31.334;115959
9456;31.337;118989
9457;31.341;114840
9458;31.344;121562
9459;31.347;130481
9460;31.351;127583
9461;31.354;135208
9462;31.357;145783
9463;31.361;127458
9464;31.364;131008
9465;31.367;131222
9466;31.370;136998
9467;31.374;131210
9468;31.377;136120
9469;31.380;124045
9470;31.384;136687
9471;31.387;142335
9472;31.390;140821
9473;31.394;132081
9474;31.397;139745
9475;31.400;134641
9476;31.403;121019
9477;31.407;126206
9478;31.410;153698
9479;31.413;150032
9480;31.417;148271
9481;31.420;152064
9482;31.423;146449
9483;31.427;147748
9484;31.430;120184
9485;31.433;126664
9486;31.437;135729
9487;31.440;136183
9488;31.443;132231
9489;31.446;125687
9490;31.450;126285
9491;31.453;123351
9492;31.456;121616
9493;31.460;130100
9494;31.463;127907
9495;31.466;113913
9496;31.470;118805
9497;31.473;136017
9498;31.476;129934
9499;31.480;116932
9500;31.483;130964
9501;31.486;152762
9502;31.489;117394
9503;31.493;137374
9504;31.496;132166
9505;31.499;147479
9506;31.503;129125
9507;31.506;122602
9508;31.509;128410
9509;31.513;119335
9510;31.516;124618
9511;31.520;120113
9512;31.523;121627
9513;31.526;114688
9514;31.530;119156
9515;31.533;120763
9516;31.536;126632
9517;31.540;127456
9518;31.543;125886
9519;31.546;125944
9520;31.550;133075
9521;31.553;112685
9522;31.556;120719
9523;31.559;124188
9524;31.563;134153
9525;31.566;130023
9526;31.569;127949
9527;31.573;117253
9528;31.576;111875
9529;31.579;114269
9530;31.583;124597
9531;31.586;128478
9532;31.589;119286
9533;31.593;147546
9534;31.596;136468
9535;31.599;133960
9536;31.602;155286
9537;31.606;140057
9538;31.609;130062
9539;31.612;127333
9540;31.616;134674
9541;31.619;134035
9542;31.622;131287
9543;31.626;132390
9544;31.629;136246
9545;31.632;148310
9546;31.636;142330
9547;31.639;139578
9548;31.642;134250
9549;31.645;122398
9550;31.649;117548
9551;31.652;112348
9552;31.655;124295
9553;31.659;114627
9554;31.662;130787
9555;31.665;128452
9556;31.669;118966
9557;31.672;132970
9558;31.675;129795
9559;31.679;123870
9560;31.682;125117
9561;31.685;118108
9562;31.688;124527
9563;31.692;132807
9564;31.695;133051
9565;31.698;122616
9566;31.702;128514
9567;31.705;126800
9568;31.708;127041
9569;31.712;122401
9570;31.715;120151
9571;31.718;131060
9572;31.721;129024
9573;31.725;119342
9574;31.728;128205
9575;31.731;130002
9576;31.735;125899
9577;31.738;126386
9578;31.741;132980
9579;31.745;125866
9580;31.748;117700
9581;31.751;120172
9582;31.755;123784
9583;31.758;117705
9584;31.761;129022
9585;31.764;126208
9586;31.768;127063
9587;31.771;119357
9588;31.775;112053
9589;31.778;124560
9590;31.781;137974
9591;31.785;137097
9592;31.788;130865
9593;31.791;132150
9594;31.795;133122
9595;31.798;117943
9596;31.801;126664
9597;31.804;141052
9598;31.808;131471
9599;31.811;132650
9600;31.814;127251
9601;31.818;130797
9602;31.821;142267
9603;31.824;119666
9604;31.828;114970
9605;31.831;119006
9606;31.834;122027
9607;31.837;132529
9608;31.841;120127
9609;31.844;116448
9610;31.847;119559
9611;31.851;130464
9612;31.854;127891
9613;31.857;126847
9614;31.861;140421
9615;31.864;148972
9616;31.867;131930
9617;31.871;138679
9618;31.874;138280
9619;31.877;134480
9620;31.880;125326
9621;31.884;126206
9622;31.887;125088
9623;31.890;127520
9624;31.894;135756
9625;31.897;139350
9626;31.900;127416
9627;31.904;141869
9628;31.907;136467
9629;31.910;130155
9630;31.914;128197
9631;31.917;139716
9632;31.920;136612
9633;31.923;132599
9634;31.927;135718
9635;31.930;140745
9636;31.933;114327
9637;31.937;129708
9638;31.940;120715
9639;31.943;123511
9640;31.947;123643
9641;31.950;135795
9642;31.953;133723
9643;31.956;129727
9644;31.960;134523
9645;31.963;111636
9646;31.966;127803
9647;31.970;128455
9648;31.973;132872
9649;31.976;131681
9650;31.980;127308
9651;31.983;120420
9652;31.986;138039
9653;31.990;128294
9654;31.993;137321
9655;31.996;119866
9656;31.999;136783
9657;32.003;147323
9658;32.006;129706
9659;32.009;142784
9660;32.013;129200
9661;32.016;132926
9662;32.020;133300
9663;32.023;123588
9664;32.026;125046
9665;32.030;122508
9666;32.033;126076
9667;32.036;117337
9668;32.039;120674
9669;32.043;120649
9670;32.046;129401
9671;32.049;125212
9672;32.053;129930
9673;32.056;118270
9674;32.059;122856
9675;32.063;126698
9676;32.066;120093
9677;32.069;133082
9678;32.072;116356
9679;32.076;132646
9680;32.079;116458
9681;32.082;124977
9682;32.086;116847
9683;32.089;134865
9684;32.092;131733
9685;32.096;136817
9686;32.099;130560
9687;32.102;125811
9688;32.106;139626
9689;32.109;129437
9690;32.112;134692
9691;32.115;143066
9692;32.119;135360
9693;32.122;128682
9694;32.125;138860
9695;32.129;132883
9696;32.132;140273
9697;32.135;136771
9698;32.139;125846
9699;32.142;126453
9700;32.145;145094
9701;32.149;124226
9702;32.152;146032
9703;32.155;153180
9704;32.158;132502
9705;32.162;135897
9706;32.165;127354
9707;32.168;144681
9708;32.172;118338
9709;32.175;144638
9710;32.178;133567
9711;32.182;142886
9712;32.185;131759
9713;32.188;147979
9714;32.191;138267
9715;32.195;134293
9716;32.198;123489
9717;32.201;130263
9718;32.205;131239
9719;32.208;122277
9720;32.211;139388
9721;32.215;126048
9722;32.218;124287
9723;32.221;122513
9724;32.225;145790
9725;32.228;134807
9726;32.231;129649
9727;32.234;129473
9728;32.238;152961
9729;32.241;141076
9730;32.244;138706
9731;32.248;146950
9732;32.251;146750
9733;32.254;139071
9734;32.258;133527
9735;32.261;141376
9736;32.264;137508
9737;32.268;141621
9738;32.271;139913
9739;32.274;124768
9740;32.278;138040
9741;32.281;142127
9742;32.284;125961
9743;32.288;131142
9744;32.291;132075
9745;32.294;140110
9746;32.298;124563
9747;32.301;137873
9748;32.304;123087
9749;32.307;131080
9750;32.311;133441
9751;32.314;121117
9752;32.317;121757
9753;32.321;143299
9754;32.324;138438
9755;32.327;137631
9756;32.331;138038
9757;32.334;131011
9758;32.337;133654
9759;32.341;131265
9760;32.344;123134
9761;32.347;139952
9762;32.350;126243
9763;32.354;122857
9764;32.357;137754
9765;32.360;127316
9766;32.364;135740
9767;32.367;130813
9768;32.370;132574
9769;32.374;131647
9770;32.377;130676
9771;32.380;128369
9772;32.384;124290
9773;32.387;128723
9774;32.390;136588
9775;32.393;137154
9776;32.397;138275
9777;32.400;126920
9778;32.403;131612
9779;32.407;133856
9780;32.410;135909
9781;32.413;124686
9782;32.417;127863
9783;32.420;131513
9784;32.423;137896
9785;32.426;121229
9786;32.430;131828
9787;32.433;127970
9788;32.436;143192
9789;32.440;144953
9790;32.443;143800
9791;32.446;139007
9792;32.450;145027
9793;32.453;129398
9794;32.456;136612
9795;32.460;150969
9796;32.463;146730
9797;32.466;145649
9798;32.469;129899
9799;32.473;150356
9800;32.476;131636
9801;32.479;139033
9802;32.483;128974
9803;32.486;122937
9804;32.489;128488
9805;32.493;126622
9806;32.496;131044
9807;32.499;137283
9808;32.503;140195
9809;32.506;133809
9810;32.509;120600
9811;32.512;139238
9812;32.516;144975
9813;32.519;129102
9814;32.523;148801
9815;32.526;134921
9816;32.529;138992
9817;32.533;147981
9818;32.536;144350
9819;32.539;136031
9820;32.543;136688
9821;32.546;155577
9822;32.549;136782
9823;32.552;130377
9824;32.556;120188
9825;32.559;150979
9826;32.562;148147
9827;32.566;138186
9828;32.569;132980
9829;32.572;141740
9830;32.576;146833
9831;32.579;138067
9832;32.582;141267
9833;32.585;141569
9834;32.589;137273
9835;32.592;135344
9836;32.595;139747
9837;32.599;135631
9838;32.602;141765
9839;32.605;134271
9840;32.609;131188
9841;32.612;130826
9842;32.615;147742
9843;32.619;146955
9844;32.622;128885
9845;32.625;130512
9846;32.628;138738
9847;32.632;129492
9848;32.635;146609
9849;32.638;143899
9850;32.642;133753
9851;32.645;134876
9852;32.648;134058
9853;32.652;145887
9854;32.655;142908
9855;32.658;129617
9856;32.661;146412
9857;32.665;124886
9858;32.668;128883
9859;32.671;127049
9860;32.675;137851
9861;32.678;119396
9862;32.681;139375
9863;32.685;142341
9864;32.688;135097
9865;32.691;146033
9866;32.695;135676
9867;32.698;132657
9868;32.701;135927
9869;32.704;125662
9870;32.708;125443
9871;32.711;126986
9872;32.714;140086
9873;32.718;126780
9874;32.721;135067
9875;32.724;137697
9876;32.728;144892
9877;32.731;126257
9878;32.734;131775
9879;32.738;119560
9880;32.741;143983
9881;32.744;142172
9882;32.747;135590
9883;32.751;128074
9884;32.754;129404
9885;32.757;143885
9886;32.761;147820
9887;32.764;143462
9888;32.767;130029
9889;32.771;138053
9890;32.774;145351
9891;32.778;137904
9892;32.781;133517
9893;32.784;136793
9894;32.787;145769
9895;32.791;129733
9896;32.794;126266
9897;32.797;121403
9898;32.801;130588
9899;32.804;121298
9900;32.807;128179
9901;32.811;139897
9902;32.814;141403
9903;32.817;132778
9904;32.820;142340
9905;32.824;136652
9906;32.827;127220
9907;32.830;132522
9908;32.834;133584
9909;32.837;135627
9910;32.840;130040
9911;32.844;145704
9912;32.847;139287
9913;32.850;136354
9914;32.854;125004
9915;32.857;121507
9916;32.860;148834
9917;32.863;135740
9918;32.867;128009
9919;32.870;141299
9920;32.873;147672
9921;32.877;135339
9922;32.880;140363
9923;32.883;127383
9924;32.887;124024
9925;32.890;138336
9926;32.893;125343
9927;32.896;119730
9928;32.900;136042
9929;32.903;124332
9930;32.906;114103
9931;32.910;128777
9932;32.913;132710
9933;32.916;135072
9934;32.920;119279
9935;32.923;122156
9936;32.926;135439
9937;32.930;133377
9938;32.933;143493
9939;32.936;148415
9940;32.939;136469
9941;32.943;140423
9942;32.946;133273
9943;32.949;131667
9944;32.953;129837
9945;32.956;129582
9946;32.959;132008
9947;32.963;131300
9948;32.966;124727
9949;32.969;128101
9950;32.973;122848
9951;32.976;142419
9952;32.979;124828
9953;32.982;139133
9954;32.986;118827
9955;32.989;132213
9956;32.992;136443
9957;32.996;130132
9958;32.999;129721
9959;33.002;134606
9960;33.006;153344
9961;33.009;140548
9962;33.012;149428
9963;33.015;149902
9964;33.019;139990
9965;33.022;139917
9966;33.026;139135
9967;33.029;135637
9968;33.032;162477
9969;33.036;138111
9970;33.039;139967
9971;33.042;147553
9972;33.046;136109
9973;33.049;154153
9974;33.052;138273
9975;33.055;155745
9976;33.059;134283
9977;33.062;140717
9978;33.065;152846
9979;33.069;149019
9980;33.072;143141
9981;33.075;143157
9982;33.079;139518
9983;33.082;152895
9984;33.085;138015
9985;33.089;132788
9986;33.092;152101
9987;33.095;140232
9988;33.098;143519
9989;33.102;131628
9990;33.105;138455
9991;33.108;130263
9992;33.112;131260
9993;33.115;146198
9994;33.118;148249
9995;33.122;131403
9996;33.125;141626
9997;33.128;135061
9998;33.132;134914
9999;33.135;146060
10000;33.138;138692
10001;33.141;150376
10002;33.145;149710
10003;33.148;140127
10004;33.151;141187
10005;33.155;143407
10006;33.158;145738
10007;33.161;145895
10008;33.165;121460
10009;33.168;136574
10010;33.171;155757
10011;33.174;147650
10012;33.178;129331
10013;33.181;130932
10014;33.184;149896
10015;33.188;145148
10016;33.191;140262
10017;33.194;142321
10018;33.198;136608
10019;33.201;136523
10020;33.204;147608
10021;33.208;139924
10022;33.211;146167
10023;33.214;143522
10024;33.217;144114
10025;33.221;143978
10026;33.224;141841
10027;33.227;140767
10028;33.231;157167
10029;33.234;144273
10030;33.237;136004
10031;33.241;149963
10032;33.244;138014
10033;33.247;136690
10034;33.250;157699
10035;33.254;135397
10036;33.257;135672
10037;33.260;137333
10038;33.264;138807
10039;33.267;133881
10040;33.271;139141
10041;33.274;143610
10042;33.277;133222
10043;33.281;146974
10044;33.284;143223
10045;33.287;126579
10046;33.290;133422
10047;33.294;142459
10048;33.297;131314
10049;33.300;142642
10050;33.304;143879
10051;33.307;136558
10052;33.310;143406
10053;33.314;129741
10054;33.317;117769
10055;33.320;133797
10056;33.324;154928
10057;33.327;144572
10058;33.330;143537
10059;33.333;148211
10060;33.337;142444
10061;33.340;126514
10062;33.343;125135
10063;33.347;142797
10064;33.350;148682
10065;33.353;143131
10066;33.357;168029
10067;33.360;142032
10068;33.363;128851
10069;33.367;153966
10070;33.370;158318
10071;33.373;151381
10072;33.376;124064
10073;33.380;146548
10074;33.383;146546
10075;33.386;164821
10076;33.390;145545
10077;33.393;138993
10078;33.396;137373
10079;33.400;132013
10080;33.403;124592
10081;33.406;125058
10082;33.409;125542
10083;33.413;136108
10084;33.416;128762
10085;33.419;115217
10086;33.423;121106
10087;33.426;130713
10088;33.429;148536
10089;33.433;140165
10090;33.436;144488
10091;33.439;162838
10092;33.443;147810
10093;33.446;141382
10094;33.449;149518
10095;33.452;133028
10096;33.456;134693
10097;33.459;142319
10098;33.462;159255
10099;33.466;117458
10100;33.469;134002
10101;33.472;130140
10102;33.476;138240
10103;33.479;138298
10104;33.482;141956
10105;33.485;140804
10106;33.489;144886
10107;33.492;133120
10108;33.495;151200
10109;33.499;150656
10110;33.502;163389
10111;33.505;147194
10112;33.509;153378
10113;33.512;149661
10114;33.515;147350
10115;33.519;140671
10116;33.522;142420
10117;33.525;140636
10118;33.529;158643
10119;33.532;142178
10120;33.535;149008
10121;33.539;138236
10122;33.542;142057
10123;33.545;143190
10124;33.549;142047
10125;33.552;150807
10126;33.555;149908
10127;33.559;140624
10128;33.562;143641
10129;33.565;140315
10130;33.568;145425
10131;33.572;145335
10132;33.575;144435
10133;33.578;134732
10134;33.582;135913
10135;33.585;138534
10136;33.588;137956
10137;33.592;146826
10138;33.595;153374
10139;33.598;146845
10140;33.602;153224
10141;33.605;146223
10142;33.608;135813
10143;33.611;152611
10144;33.615;143960
10145;33.618;143489
10146;33.621;140625
10147;33.625;151435
10148;33.628;138304
10149;33.631;136266
10150;33.635;133400
10151;33.638;141788
10152;33.641;151190
10153;33.644;134583
10154;33.648;125067
10155;33.651;128660
10156;33.654;126278
10157;33.658;120753
10158;33.661;126989
10159;33.664;133750
10160;33.668;153619
10161;33.671;164703
10162;33.674;151346
10163;33.678;153750
10164;33.681;148135
10165;33.684;134488
10166;33.687;167911
10167;33.691;166297
10168;33.694;120063
10169;33.697;121208
10170;33.701;139518
10171;33.704;127738
10172;33.707;135977
10173;33.711;137294
10174;33.714;135683
10175;33.717;144437
10176;33.721;120542
10177;33.724;122761
10178;33.727;120510
10179;33.730;129491
10180;33.734;137221
10181;33.737;128654
10182;33.740;144084
10183;33.744;143224
10184;33.747;131943
10185;33.750;136590
10186;33.754;145906
10187;33.757;149294
10188;33.760;121569
10189;33.763;143823
10190;33.767;150922
10191;33.770;135364
10192;33.774;149434
10193;33.777;146260
10194;33.780;143034
10195;33.784;140173
10196;33.787;135093
10197;33.790;146925
10198;33.794;123777
10199;33.797;137763
10200;33.800;128400
10201;33.803;126554
10202;33.807;153369
10203;33.810;147113
10204;33.813;149867
10205;33.817;153841
10206;33.820;140147
10207;33.823;147124
10208;33.827;154580
10209;33.830;137929
10210;33.833;137141
10211;33.837;123193
10212;33.840;147475
10213;33.843;137373
10214;33.846;137481
10215;33.850;130161
10216;33.853;139512
10217;33.856;125898
10218;33.860;131624
10219;33.863;134385
10220;33.866;143573
10221;33.870;145597
10222;33.873;123297
10223;33.876;137143
10224;33.879;153941
10225;33.883;125767
10226;33.886;125729
10227;33.889;139435
10228;33.893;138447
10229;33.896;128206
10230;33.899;149433
10231;33.903;153277
10232;33.906;138698
10233;33.909;137056
10234;33.913;142237
10235;33.916;147769
10236;33.919;144090
10237;33.922;139681
10238;33.926;133465
10239;33.929;134392
10240;33.932;139629
10241;33.936;127281
10242;33.939;149378
10243;33.942;160043
10244;33.946;155319
10245;33.949;132605
10246;33.952;127848
10247;33.956;143510
10248;33.959;146290
10249;33.962;139257
10250;33.965;147110
10251;33.969;138941
10252;33.972;150342
10253;33.975;136134
10254;33.979;144144
10255;33.982;156574
10256;33.985;129298
10257;33.989;147582
10258;33.992;140421
10259;33.995;128263
10260;33.998;135542
10261;34.002;148423
10262;34.005;141465
10263;34.008;148097
10264;34.012;137672
10265;34.015;133067
10266;34.018;138119
10267;34.022;145510
10268;34.025;131247
10269;34.029;142085
10270;34.032;136765
10271;34.035;139363
10272;34.038;150916
10273;34.042;134627
10274;34.045;135320
10275;34.048;138183
10276;34.052;140243
10277;34.055;143549
10278;34.058;160513
10279;34.062;140658
10280;34.065;156986
10281;34.068;142365
10282;34.072;133204
10283;34.075;140411
10284;34.078;132337
10285;34.081;132210
10286;34.085;151889
10287;34.088;146046
10288;34.091;135178
10289;34.095;134907
10290;34.098;151385
10291;34.101;141858
10292;34.105;141838
10293;34.108;136279
10294;34.111;145808
10295;34.114;151751
10296;34.118;152427
10297;34.121;145510
10298;34.124;138873
10299;34.128;138002
10300;34.131;138051
10301;34.134;157911
10302;34.138;157578
10303;34.141;155952
10304;34.144;142589
10305;34.148;154047
10306;34.151;147846
10307;34.154;134275
10308;34.157;142720
10309;34.161;139226
10310;34.164;140478
10311;34.167;133717
10312;34.171;127596
10313;34.174;139470
10314;34.177;140920
10315;34.181;147829
10316;34.184;128608
10317;34.187;139450
10318;34.190;147126
10319;34.194;134348
10320;34.197;151074
10321;34.200;157802
10322;34.204;134889
10323;34.207;133863
10324;34.210;147144
10325;34.214;121643
10326;34.217;149543
10327;34.220;142302
10328;34.224;134486
10329;34.227;133539
10330;34.230;140028
10331;34.233;126724
10332;34.237;142656
10333;34.240;153656
10334;34.243;150845
10335;34.247;136952
10336;34.250;131588
10337;34.253;133196
10338;34.257;131599
10339;34.260;151351
10340;34.263;137433
10341;34.267;149116
10342;34.270;145827
10343;34.273;138428
10344;34.277;133749
10345;34.280;153259
10346;34.283;143731
10347;34.287;139181
10348;34.290;133215
10349;34.293;133354
10350;34.297;140572
10351;34.300;132717
10352;34.303;125257
10353;34.307;124570
10354;34.310;143851
10355;34.313;137435
10356;34.316;157737
10357;34.320;134012
10358;34.323;128754
10359;34.326;143167
10360;34.330;132200
10361;34.333;150182
10362;34.336;130027
10363;34.340;133735
10364;34.343;135490
10365;34.346;140728
10366;34.349;141747
10367;34.353;143255
10368;34.356;137224
10369;34.359;145768
10370;34.363;132194
10371;34.366;137923
10372;34.369;141383
10373;34.373;139477
10374;34.376;138640
10375;34.379;128356
10376;34.383;134568
10377;34.386;145030
10378;34.389;127917
10379;34.392;143973
10380;34.396;151444
10381;34.399;129420
10382;34.402;127450
10383;34.406;127132
10384;34.409;144823
10385;34.412;132151
10386;34.416;148510
10387;34.419;148329
10388;34.422;132070
10389;34.426;132709
10390;34.429;133925
10391;34.432;141641
10392;34.435;133326
10393;34.439;148341
10394;34.442;139526
10395;34.445;141609
10396;34.449;142685
10397;34.452;148767
10398;34.455;130517
10399;34.459;142972
10400;34.462;134588
10401;34.465;143350
10402;34.468;139766
10403;34.472;137058
10404;34.475;126742
10405;34.478;135864
10406;34.482;136236
10407;34.485;125289
10408;34.488;139001
10409;34.492;153521
10410;34.495;126338
10411;34.498;136032
10412;34.502;131102
10413;34.505;131877
10414;34.508;162709
10415;34.511;160675
10416;34.515;122308
10417;34.518;142579
10418;34.522;147483
10419;34.525;146780
10420;34.528;146407
10421;34.532;134640
10422;34.535;148780
10423;34.538;129073
10424;34.542;149180
10425;34.545;135567
10426;34.548;149956
10427;34.551;143791
10428;34.555;134781
10429;34.558;131497
10430;34.561;134101
10431;34.565;122648
10432;34.568;138605
10433;34.571;135427
10434;34.575;152592
10435;34.578;123894
10436;34.581;144824
10437;34.585;131712
10438;34.588;143431
10439;34.591;137828
10440;34.594;155994
10441;34.598;134275
10442;34.601;139359
10443;34.604;133038
10444;34.608;141956
10445;34.611;139046
10446;34.614;140402
10447;34.618;139855
10448;34.621;141628
10449;34.624;135481
10450;34.627;129007
10451;34.631;137749
10452;34.634;142689
10453;34.637;133384
10454;34.641;129656
10455;34.644;140587
10456;34.647;135875
10457;34.651;136060
10458;34.654;142648
10459;34.657;153217
10460;34.661;128629
10461;34.664;141935
10462;34.667;131901
10463;34.670;114600
10464;34.674;121683
10465;34.677;135802
10466;34.680;131394
10467;34.684;123232
10468;34.687;137603
10469;34.690;140744
10470;34.694;132657
10471;34.697;125224
10472;34.700;144175
10473;34.703;123862
10474;34.707;129640
10475;34.710;130822
10476;34.713;135128
10477;34.717;132905
10478;34.720;136172
10479;34.723;131464
10480;34.727;133456
10481;34.730;140220
10482;34.733;137076
10483;34.737;127164
10484;34.740;131249
10485;34.743;152290
10486;34.746;133150
10487;34.750;139781
10488;34.753;139687
10489;34.756;130517
10490;34.760;137410
10491;34.763;138106
10492;34.766;136825
10493;34.770;133783
10494;34.773;140079
10495;34.777;138542
10496;34.780;134771
10497;34.783;121872
10498;34.786;122655
10499;34.790;135603
10500;34.793;139911
10501;34.796;141735
10502;34.800;136671
10503;34.803;137531
10504;34.806;130143
10505;34.810;121764
10506;34.813;122814
10507;34.816;118813
10508;34.819;123556
10509;34.823;134264
10510;34.826;120650
10511;34.829;126756
10512;34.833;128507
10513;34.836;121926
10514;34.839;133337
10515;34.843;136902
10516;34.846;128193
10517;34.849;142133
10518;34.853;136909
10519;34.856;154688
10520;34.859;138305
10521;34.862;136750
10522;34.866;153711
10523;34.869;127276
10524;34.872;126522
10525;34.876;127429
10526;34.879;117606
10527;34.882;122076
10528;34.886;127679
10529;34.889;131890
10530;34.892;125413
10531;34.896;121734
10532;34.899;126186
10533;34.902;134317
10534;34.905;138741
10535;34.909;132528
10536;34.912;132885
10537;34.915;117350
10538;34.919;126968
10539;34.922;153138
10540;34.925;137558
10541;34.929;144658
10542;34.932;138495
10543;34.935;141502
10544;34.938;143026
10545;34.942;144085
10546;34.945;120936
10547;34.948;132716
10548;34.952;127568
10549;34.955;128584
10550;34.958;133888
10551;34.962;131630
10552;34.965;124941
10553;34.968;115762
10554;34.972;139127
10555;34.975;140627
10556;34.978;135270
10557;34.981;128349
10558;34.985;146696
10559;34.988;133331
10560;34.991;155443
10561;34.995;139700
10562;34.998;143444
10563;35.001;141575
10564;35.005;119929
10565;35.008;130478
10566;35.011;136683
10567;35.015;141081
10568;35.018;140933
10569;35.021;150122
10570;35.025;125220
10571;35.028;149919
10572;35.031;137624
10573;35.038;136990
10574;35.041;9925
10575;35.045;971
10576;35.048;1079
10577;35.051;793
10578;35.055;581
10579;35.058;788
10580;35.061;599
10581;35.064;467
10582;35.068;710
10583;35.071;452
10584;35.074;490
10585;35.078;438
10586;35.081;483
10587;35.084;560
10588;35.088;380
10589;35.091;459
10590;35.094;428
10591;35.097;436
10592;35.101;451
10593;35.104;510
10594;35.107;506
10595;35.111;596
10596;35.114;484
10597;35.117;499
10598;35.121;537
10599;35.124;458
10600;35.127;525
10601;35.131;577
10602;35.134;542
10603;35.137;578
10604;35.140;454
10605;35.144;435
10606;35.147;1172
10607;35.150;407
10608;35.154;514
10609;35.157;563
10610;35.160;408
10611;35.164;364
10612;35.167;808
10613;35.170;462
10614;35.174;494
10615;35.177;409
10616;35.180;393
10617;35.183;412
10618;35.187;443
10619;35.190;424
10620;35.193;509
10621;35.197;531
10622;35.200;417
10623;35.203;537
10624;35.207;387
10625;35.210;468
10626;35.213;455
10627;35.216;497
10628;35.220;491
10629;35.223;603
10630;35.226;435
10631;35.230;566
10632;35.233;498
10633;35.236;583
10634;35.240;598
10635;35.243;509
10636;35.246;478
10637;35.250;387
10638;35.253;493
10639;35.256;506
10640;35.259;472
10641;35.263;606
10642;35.266;531
10643;35.270;409
10644;35.273;648
10645;35.277;613
10646;35.280;738
10647;35.283;520
10648;35.287;745
10649;35.290;635
10650;35.293;485
10651;35.296;460
10652;35.300;493
10653;35.303;509
10654;35.306;483
10655;35.310;489
10656;35.313;406
10657;35.316;626
10658;35.320;516
10659;35.323;400
10660;35.326;428
10661;35.330;534
10662;35.333;428
10663;35.336;745
10664;35.339;483
10665;35.343;619
10666;35.346;558
10667;35.349;384
10668;35.353;545
10669;35.356;582
10670;35.359;407
10671;35.363;427
10672;35.366;472
10673;35.369;701
10674;35.372;363
10675;35.376;396
10676;35.379;372
10677;35.382;540
10678;35.386;368
10679;35.389;436
10680;35.392;373
10681;35.396;417
10682;35.399;422
10683;35.402;330
10684;35.406;601
10685;35.409;2300
10686;35.412;636
10687;35.415;382
10688;35.419;617
10689;35.422;466
10690;35.425;435
10691;35.429;488
10692;35.432;404
10693;35.435;514
10694;35.439;512
10695;35.442;855
10696;35.445;587
10697;35.449;455
10698;35.452;551
10699;35.455;1023
10700;35.458;443
10701;35.462;596
10702;35.465;514
10703;35.468;506
10704;35.472;812
10705;35.475;466
10706;35.478;537
10707;35.482;383
10708;35.485;457
10709;35.488;410
10710;35.491;503
10711;35.495;582
10712;35.498;404
10713;35.501;2200
10714;35.505;748
10715;35.508;565
10716;35.511;589
10717;35.515;558
10718;35.518;396
10719;35.522;582
10720;35.525;450
10721;35.528;451
10722;35.531;385
10723;35.535;399
10724;35.538;499
10725;35.541;491
10726;35.545;403
10727;35.548;465
10728;35.551;445
10729;35.555;522
10730;35.558;522
10731;35.561;520
10732;35.565;628
10733;35.568;486
10734;35.571;490
10735;35.574;548
10736;35.578;509
10737;35.581;558
10738;35.584;598
10739;35.588;674
10740;35.591;478
10741;35.594;563
10742;35.598;727
10743;35.601;2840
10744;35.604;581
10745;35.607;462
10746;35.611;2597
10747;35.614;756
10748;35.617;416
10749;35.621;418
10750;35.624;525
10751;35.627;550
10752;35.631;680
10753;35.634;610
10754;35.637;643
10755;35.641;696
10756;35.644;416
10757;35.647;392
10758;35.650;569
10759;35.654;546
10760;35.657;596
10761;35.660;509
10762;35.664;462
10763;35.667;577
10764;35.670;443
10765;35.674;450
10766;35.677;608
10767;35.680;521
10768;35.684;540
10769;35.687;474
10770;35.690;361
10771;35.693;419
10772;35.697;868
10773;35.700;356
10774;35.703;419
10775;35.707;556
10776;35.710;694
10777;35.713;616
10778;35.717;637
10779;35.720;579
10780;35.723;604
10781;35.726;442
10782;35.730;442
10783;35.733;545
10784;35.736;2220
10785;35.740;613
10786;35.743;671
10787;35.746;596
10788;35.750;517
10789;35.753;550
10790;35.756;398
10791;35.760;665
10792;35.763;458
10793;35.766;486
10794;35.770;565
10795;35.773;498
10796;35.776;550
10797;35.780;571
10798;35.783;476
10799;35.786;619
10800;35.790;426
10801;35.793;639
10802;35.796;514
10803;35.800;615
10804;35.803;450
10805;35.806;386
10806;35.809;584
10807;35.813;490
10808;35.816;401
10809;35.819;478
10810;35.823;513
10811;35.826;305
10812;35.829;334
10813;35.833;2326
10814;35.836;339
10815;35.839;435
10816;35.842;379
10817;35.846;577
10818;35.849;470
10819;35.852;577
10820;35.856;371
10821;35.859;406
10822;35.862;491
10823;35.866;490
10824;35.869;463
10825;35.872;441
10826;35.876;481
10827;35.879;571
10828;35.882;485
10829;35.885;427
10830;35.889;442
10831;35.892;439
10832;35.895;547
10833;35.899;675
10834;35.902;443
10835;35.905;470
10836;35.909;504
10837;35.912;441
10838;35.915;497
10839;35.919;476
10840;35.922;589
10841;35.925;486
10842;35.928;542
10843;35.932;512
10844;35.935;523
10845;35.938;510
10846;35.942;384
10847;35.945;683
10848;35.948;480
10849;35.952;459
10850;35.955;473
10851;35.958;604
10852;35.961;438
10853;35.965;701
10854;35.968;427
10855;35.971;615
10856;35.975;558
10857;35.978;399
10858;35.981;433
10859;35.985;518
10860;35.988;579
10861;35.991;471
10862;35.995;415
10863;35.998;790
10864;36.001;434
10865;36.004;469
10866;36.008;384
10867;36.011;401
10868;36.014;427
10869;36.018;386
10870;36.021;453
10871;36.025;528
10872;36.028;428
10873;36.031;573
10874;36.035;671
10875;36.038;424
10876;36.041;429
10877;36.044;454
10878;36.048;525
10879;36.051;435
10880;36.054;391
10881;36.058;438
10882;36.061;674
10883;36.064;438
10884;36.068;487
10885;36.071;384
10886;36.074;413
10887;36.078;473
10888;36.081;322
10889;36.084;372
10890;36.087;490
10891;36.091;627
10892;36.094;423
10893;36.097;450
10894;36.101;471
10895;36.104;482
10896;36.107;488
10897;36.111;416
10898;36.114;414
10899;36.117;316
10900;36.120;523
10901;36.124;354
10902;36.127;294
10903;36.130;475
10904;36.134;353
10905;36.137;301
10906;36.140;336
10907;36.144;374
10908;36.147;414
10909;36.150;563
10910;36.154;433
10911;36.157;419
10912;36.160;2082
10913;36.163;496
10914;36.167;440
10915;36.170;404
10916;36.173;456
10917;36.177;454
10918;36.180;795
10919;36.183;392
10920;36.187;324
10921;36.190;386
10922;36.193;492
10923;36.196;365
10924;36.200;470
10925;36.203;304
10926;36.206;353
10927;36.210;330
10928;36.213;504
10929;36.216;515
10930;36.220;339
10931;36.223;983
10932;36.226;822
10933;36.230;416
10934;36.233;493
10935;36.236;317
10936;36.239;334
10937;36.243;289
10938;36.246;504
10939;36.249;377
10940;36.253;3412
10941;36.256;279
10942;36.259;421
10943;36.263;317
10944;36.266;433
10945;36.270;526
10946;36.273;634
10947;36.276;546
10948;36.279;558
10949;36.283;399
10950;36.286;336
10951;36.289;344
10952;36.293;373
10953;36.296;424
10954;36.299;434
10955;36.303;468
10956;36.306;382
10957;36.309;378
10958;36.313;366
10959;36.316;439
10960;36.319;397
10961;36.322;306
10962;36.326;379
10963;36.329;254
10964;36.332;383
10965;36.336;530
10966;36.339;420
10967;36.342;420
10968;36.346;436
10969;36.349;529
10970;36.352;350
10971;36.355;465
10972;36.359;494
10973;36.362;472
10974;36.365;329
10975;36.369;407
10976;36.372;441
10977;36.375;449
10978;36.379;430
10979;36.382;457
10980;36.385;501
10981;36.389;602
10982;36.392;482
10983;36.395;500
10984;36.398;534
10985;36.402;383
10986;36.405;345
10987;36.408;386
10988;36.412;333
10989;36.415;462
10990;36.418;550
10991;36.422;464
10992;36.425;413
10993;36.428;420
10994;36.431;497
10995;36.435;363
10996;36.438;420
10997;36.441;422
10998;36.445;413
10999;36.448;502
11000;36.451;447
11001;36.455;717
11002;36.458;444
11003;36.461;563
11004;36.465;516
11005;36.468;476
11006;36.471;480
11007;36.474;503
11008;36.478;412
11009;36.481;548
11010;36.484;510
11011;36.488;1665
11012;36.491;324
11013;36.494;500
11014;36.498;413
11015;36.501;332
11016;36.504;419
11017;36.508;390
11018;36.511;360
11019;36.514;501
11020;36.517;528
11021;36.521;470
11022;36.524;864
11023;36.528;597
11024;36.531;376
11025;36.534;377
11026;36.538;569
11027;36.541;516
11028;36.544;649
11029;36.548;555
11030;36.551;541
11031;36.554;669
11032;36.557;489
11033;36.561;450
11034;36.564;350
11035;36.567;537
11036;36.571;632
11037;36.574;404
11038;36.577;391
11039;36.581;661
11040;36.584;388
11041;36.587;512
11042;36.590;563
11043;36.594;378
11044;36.597;369
11045;36.600;639
11046;36.604;518
11047;36.607;407
11048;36.610;437
11049;36.614;518
11050;36.617;310
11051;36.620;668
11052;36.624;564
11053;36.627;376
11054;36.630;531
11055;36.633;330
11056;36.637;448
11057;36.640;341
11058;36.643;415
11059;36.647;372
11060;36.650;394
11061;36.653;428
11062;36.657;465
11063;36.660;457
11064;36.663;556
11065;36.667;550
11066;36.670;366
11067;36.673;382
11068;36.676;437
11069;36.680;505
11070;36.683;369
11071;36.686;457
11072;36.690;329
11073;36.693;364
11074;36.696;589
11075;36.700;457
11076;36.703;681
11077;36.706;466
11078;36.709;469
11079;36.713;540
11080;36.716;539
11081;36.719;553
11082;36.723;381
11083;36.726;357
11084;36.729;438
11085;36.733;439
11086;36.736;574
11087;36.739;438
11088;36.743;408
11089;36.746;616
11090;36.749;484
11091;36.752;524
11092;36.756;378
11093;36.759;360
11094;36.762;584
11095;36.766;461
11096;36.769;389
11097;36.773;338
11098;36.776;483
11099;36.779;810
11100;36.783;468
11101;36.786;446
11102;36.789;541
11103;36.792;501
11104;36.796;580
11105;36.799;500
11106;36.802;553
11107;36.806;437
11108;36.809;441
11109;36.812;518
11110;36.816;477
11111;36.819;566
11112;36.822;565
11113;36.825;368
11114;36.829;700
11115;36.832;448
11116;36.835;555
11117;36.839;487
11118;36.842;539
11119;36.845;578
11120;36.849;483
11121;36.852;558
11122;36.855;542
11123;36.859;556
11124;36.862;438
11125;36.865;506
11126;36.868;580
11127;36.872;461
11128;36.875;386
11129;36.878;456
11130;36.882;411
11131;36.885;478
11132;36.888;538
11133;36.892;720
11134;36.895;546
11135;36.898;540
11136;36.902;716
11137;36.905;627
11138;36.908;567
11139;36.911;719
11140;36.915;436
11141;36.918;477
11142;36.921;503
11143;36.925;546
11144;36.928;634
11145;36.931;380
11146;36.935;438
11147;36.938;611
11148;36.941;830
11149;36.944;406
11150;36.948;544
11151;36.951;377
11152;36.954;380
11153;36.958;377
11154;36.961;449
11155;36.964;447
11156;36.968;497
11157;36.971;715
11158;36.974;389
11159;36.978;416
11160;36.981;548
11161;36.984;439
11162;36.987;411
11163;36.991;459
11164;36.994;633
11165;36.997;601
11166;37.001;366
11167;37.004;606
11168;37.007;592
11169;37.011;536
11170;37.014;572
11171;37.017;404
11172;37.021;634
11173;37.024;365
11174;37.027;415
11175;37.031;644
11176;37.034;488
11177;37.037;467
11178;37.041;583
11179;37.044;526
11180;37.047;719
11181;37.051;523
11182;37.054;558
11183;37.057;1596
11184;37.060;477
11185;37.064;482
11186;37.067;466
11187;37.070;2266
11188;37.074;535
11189;37.077;446
11190;37.080;336
11191;37.084;480
11192;37.087;437
11193;37.090;358
11194;37.094;423
11195;37.097;441
11196;37.100;411
11197;37.103;519
11198;37.107;505
11199;37.110;413
11200;37.113;418
11201;37.117;506
11202;37.120;494
11203;37.123;542
11204;37.127;469
11205;37.130;407
11206;37.133;436
11207;37.137;422
11208;37.140;520
11209;37.143;466
11210;37.146;532
11211;37.150;538
11212;37.153;502
11213;37.156;493
11214;37.160;441
11215;37.163;542
11216;37.166;569
11217;37.170;464
11218;37.173;693
11219;37.176;512
11220;37.179;478
11221;37.183;650
11222;37.186;406
11223;37.189;506
11224;37.193;520
11225;37.196;2870
11226;37.199;437
11227;37.203;644
11228;37.206;440
11229;37.209;459
11230;37.213;484
11231;37.216;424
11232;37.219;425
11233;37.222;516
11234;37.226;440
11235;37.229;402
11236;37.232;522
11237;37.236;541
11238;37.239;421
11239;37.242;433
11240;37.246;452
11241;37.249;473
11242;37.252;520
11243;37.256;552
11244;37.259;454
11245;37.262;446
11246;37.265;565
11247;37.269;422
11248;37.272;782
11249;37.276;334
11250;37.279;450
11251;37.282;429
11252;37.286;407
11253;37.289;453
11254;37.292;567
11255;37.295;430
11256;37.299;603
11257;37.302;468
11258;37.305;2453
11259;37.309;348
11260;37.312;435
11261;37.315;408
11262;37.319;348
11263;37.322;459
11264;37.325;2362
11265;37.329;333
11266;37.332;415
11267;37.335;404
11268;37.338;476
11269;37.342;313
11270;37.345;459
11271;37.348;418
11272;37.352;481
11273;37.355;288
11274;37.358;310
11275;37.362;437
11276;37.365;523
11277;37.368;420
11278;37.372;619
11279;37.375;433
11280;37.378;430
11281;37.381;484
11282;37.385;379
11283;37.388;381
11284;37.391;554
11285;37.395;506
11286;37.398;450
11287;37.401;425
11288;37.405;439
11289;37.408;396
11290;37.411;462
11291;37.414;591
11292;37.418;1920
11293;37.421;549
11294;37.424;502
11295;37.428;283
11296;37.431;519
11297;37.434;523
11298;37.438;650
11299;37.441;642
11300;37.444;2069
11301;37.448;347
11302;37.451;410
11303;37.454;525
11304;37.457;559
11305;37.461;516
11306;37.464;486
11307;37.467;479
11308;37.471;373
11309;37.474;2104
11310;37.477;306
11311;37.481;546
11312;37.484;450
11313;37.487;292
11314;37.491;487
11315;37.494;417
11316;37.497;313
11317;37.500;377
11318;37.504;378
11319;37.507;454
11320;37.510;457
11321;37.514;491
11322;37.517;353
11323;37.521;348
11324;37.524;413
11325;37.527;559
11326;37.531;466
11327;37.534;362
11328;37.537;315
11329;37.540;339
11330;37.544;1930
11331;37.547;609
11332;37.550;524
11333;37.554;317
11334;37.557;290
11335;37.560;373
11336;37.564;314
11337;37.567;488
11338;37.570;259
11339;37.573;411
11340;37.577;519
11341;37.580;2081
11342;37.583;494
11343;37.587;357
11344;37.590;354
11345;37.593;333
11346;37.597;443
11347;37.600;474
11348;37.603;386
11349;37.607;275
11350;37.610;498
11351;37.613;291
11352;37.616;395
11353;37.620;374
11354;37.623;332
11355;37.626;427
11356;37.630;451
11357;37.633;350
11358;37.636;330
11359;37.640;493
11360;37.643;303
11361;37.646;635
11362;37.649;442
11363;37.653;316
11364;37.656;494
11365;37.659;514
11366;37.663;414
11367;37.666;459
11368;37.669;403
11369;37.673;275
11370;37.676;407
11371;37.679;351
11372;37.683;414
11373;37.686;439
11374;37.689;432
11375;37.692;397
11376;37.696;510
11377;37.699;647
11378;37.702;336
11379;37.706;358
11380;37.709;422
11381;37.712;420
11382;37.716;453
11383;37.719;491
11384;37.722;918
11385;37.726;465
11386;37.729;446
11387;37.732;455
11388;37.735;624
11389;37.739;484
11390;37.742;638
11391;37.745;432
11392;37.749;646
11393;37.752;322
11394;37.755;476
11395;37.759;560
11396;37.762;475
11397;37.765;535
11398;37.768;517
11399;37.772;523
11400;37.775;384
11401;37.779;313
11402;37.782;405
11403;37.785;468
11404;37.789;651
11405;37.792;427
11406;37.795;438
11407;37.799;378
11408;37.802;527
11409;37.805;504
11410;37.808;1507
11411;37.812;430
11412;37.815;464
11413;37.818;770
11414;37.822;483
11415;37.825;503
11416;37.828;595
11417;37.832;427
11418;37.835;455
11419;37.838;422
11420;37.842;528
11421;37.845;474
11422;37.848;431
11423;37.851;526
11424;37.855;351
11425;37.858;548
11426;37.861;529
11427;37.865;503
11428;37.868;555
11429;37.871;467
11430;37.875;386
11431;37.878;419
11432;37.881;363
11433;37.884;543
11434;37.888;389
11435;37.891;501
11436;37.894;456
11437;37.898;562
11438;37.901;1626
11439;37.904;557
11440;37.908;460
11441;37.911;380
11442;37.914;583
11443;37.918;352
11444;37.921;421
11445;37.924;420
11446;37.927;412
11447;37.931;364
11448;37.934;493
11449;37.937;468
11450;37.941;337
11451;37.944;394
11452;37.947;393
11453;37.951;481
11454;37.954;438
11455;37.957;380
11456;37.961;545
11457;37.964;604
11458;37.967;526
11459;37.970;341
11460;37.974;419
11461;37.977;493
11462;37.980;415
11463;37.984;406
11464;37.987;3664
11465;37.990;378
11466;37.994;389
11467;37.997;479
11468;38.000;483
11469;38.003;371
11470;38.007;351
11471;38.010;625
11472;38.013;438
11473;38.017;377
11474;38.020;430
11475;38.024;393
11476;38.027;453
11477;38.030;542
11478;38.034;365
11479;38.037;381
11480;38.040;432
11481;38.043;451
11482;38.047;317
11483;38.050;447
11484;38.053;394
11485;38.057;452
11486;38.060;475
11487;38.063;2124
11488;38.067;374
11489;38.070;333
11490;38.073;548
11491;38.077;420
11492;38.080;429
11493;38.083;506
11494;38.086;358
11495;38.090;486
11496;38.093;514
11497;38.096;557
11498;38.100;414
11499;38.103;455
11500;38.106;357
11501;38.110;451
11502;38.113;571
11503;38.116;563
11504;38.120;459
11505;38.123;516
11506;38.126;462
11507;38.129;472
11508;38.133;507
11509;38.136;532
11510;38.139;639
11511;38.143;533
11512;38.146;525
11513;38.149;557
11514;38.153;492
11515;38.156;612
11516;38.159;442
11517;38.162;522
11518;38.166;468
11519;38.169;677
11520;38.172;742
11521;38.176;426
11522;38.179;460
11523;38.182;461
11524;38.186;550
11525;38.189;743
11526;38.192;501
11527;38.196;646
11528;38.199;541
11529;38.202;575
11530;38.205;490
11531;38.209;401
11532;38.212;429
11533;38.215;480
11534;38.219;325
11535;38.222;538
11536;38.225;508
11537;38.229;470
11538;38.232;503
11539;38.235;538
11540;38.238;423
11541;38.242;568
11542;38.245;411
11543;38.248;459
11544;38.252;364
11545;38.255;317
11546;38.258;375
11547;38.262;360
11548;38.265;463
11549;38.268;397
11550;38.272;352
11551;38.275;457
11552;38.278;323
11553;38.282;344
11554;38.285;1218
11555;38.288;329
11556;38.292;381
11557;38.295;328
11558;38.298;541
11559;38.302;785
11560;38.305;421
11561;38.308;342
11562;38.312;333
11563;38.315;293
11564;38.318;369
11565;38.321;275
11566;38.325;340
11567;38.328;436
11568;38.331;529
11569;38.335;500
11570;38.338;328
11571;38.341;322
11572;38.345;391
11573;38.348;337
11574;38.351;453
11575;38.355;487
11576;38.358;336
11577;38.361;393
11578;38.364;276
11579;38.368;397
11580;38.371;383
11581;38.374;410
11582;38.378;315
11583;38.381;293
11584;38.384;863
11585;38.388;348
11586;38.391;317
11587;38.394;364
11588;38.398;398
11589;38.401;536
11590;38.404;288
11591;38.407;462
11592;38.411;609
11593;38.414;259
11594;38.417;535
11595;38.421;369
11596;38.424;460
11597;38.427;281
11598;38.431;612
11599;38.434;456
11600;38.437;397
11601;38.440;390
11602;38.444;378
11603;38.447;603
11604;38.450;671
11605;38.454;439
11606;38.457;291
11607;38.460;354
11608;38.464;587
11609;38.467;251
11610;38.470;377
11611;38.474;373
11612;38.477;343
11613;38.480;455
11614;38.483;332
11615;38.487;286
11616;38.490;396
11617;38.493;433
11618;38.497;433
11619;38.500;432
11620;38.503;406
11621;38.507;454
11622;38.510;504
11623;38.513;540
11624;38.517;535
11625;38.520;573
11626;38.523;436
11627;38.527;587
11628;38.530;410
11629;38.533;494
11630;38.537;363
11631;38.540;373
11632;38.543;355
11633;38.547;472
11634;38.550;415
11635;38.553;472
11636;38.556;391
11637;38.560;364
11638;38.563;637
11639;38.566;341
11640;38.570;424
11641;38.573;559
11642;38.576;489
11643;38.580;396
11644;38.583;463
11645;38.586;520
11646;38.590;288
11647;38.593;375
11648;38.596;407
11649;38.599;418
11650;38.603;329
11651;38.606;438
11652;38.609;510
11653;38.613;316
11654;38.616;394
11655;38.619;341
11656;38.623;300
11657;38.626;289
11658;38.629;389
11659;38.633;466
11660;38.636;422
11661;38.639;487
11662;38.642;356
11663;38.646;401
11664;38.649;350
11665;38.652;358
11666;38.656;366
11667;38.659;401
11668;38.662;390
11669;38.666;449
11670;38.669;470
11671;38.672;511
11672;38.675;365
11673;38.679;490
11674;38.682;359
11675;38.685;636
11676;38.689;683
11677;38.692;409
11678;38.695;617
11679;38.699;427
11680;38.702;455
11681;38.705;398
11682;38.709;524
11683;38.712;551
11684;38.715;510
11685;38.718;361
11686;38.722;526
11687;38.725;367
11688;38.728;440
11689;38.732;433
11690;38.735;424
11691;38.738;441
11692;38.742;407
11693;38.745;461
11694;38.748;497
11695;38.752;328
11696;38.755;356
11697;38.758;359
11698;38.761;2417
11699;38.765;504
11700;38.768;401
11701;38.772;437
11702;38.775;419
11703;38.778;325
11704;38.782;424
11705;38.785;515
11706;38.788;402
11707;38.792;362
11708;38.795;377
11709;38.798;384
11710;38.801;512
11711;38.805;472
11712;38.808;367
11713;38.811;572
11714;38.815;411
11715;38.818;339
11716;38.821;403
11717;38.825;341
11718;38.828;327
11719;38.831;334
11720;38.834;361
11721;38.838;362
11722;38.841;642
11723;38.844;330
11724;38.848;446
11725;38.851;358
11726;38.854;270
11727;38.858;359
11728;38.861;363
11729;38.864;457
11730;38.868;328
11731;38.871;613
11732;38.874;1370
11733;38.877;293
11734;38.881;681
11735;38.884;441
11736;38.887;368
11737;38.891;399
11738;38.894;449
11739;38.897;329
11740;38.901;355
11741;38.904;352
11742;38.907;509
11743;38.910;613
11744;38.914;296
11745;38.917;481
11746;38.920;465
11747;38.924;337
11748;38.927;359
11749;38.930;333
11750;38.934;365
11751;38.937;456
11752;38.940;357
11753;38.944;357
11754;38.947;494
11755;38.950;447
11756;38.953;438
11757;38.957;455
11758;38.960;473
11759;38.963;410
11760;38.967;563
11761;38.970;439
11762;38.973;425
11763;38.977;455
11764;38.980;472
11765;38.983;478
11766;38.987;427
11767;38.990;612
11768;38.993;444
11769;38.996;419
11770;39.000;529
11771;39.003;534
11772;39.006;388
11773;39.010;442
11774;39.013;325
11775;39.016;421
11776;39.020;483
11777;39.023;487
11778;39.027;518
11779;39.030;342
11780;39.033;470
11781;39.036;456
11782;39.040;441
11783;39.043;483
11784;39.046;479
11785;39.050;321
11786;39.053;351
11787;39.056;392
11788;39.060;525
11789;39.063;487
11790;39.066;467
11791;39.069;392
11792;39.073;388
11793;39.076;482
11794;39.079;570
11795;39.083;467
11796;39.086;441
11797;39.089;2073
11798;39.093;490
11799;39.096;492
11800;39.099;382
11801;39.103;587
11802;39.106;392
11803;39.109;475
11804;39.112;461
11805;39.116;406
11806;39.119;487
11807;39.122;387
11808;39.126;327
11809;39.129;385
11810;39.132;460
11811;39.136;2764
11812;39.139;495
11813;39.142;373
11814;39.145;418
11815;39.149;471
11816;39.152;722
11817;39.155;503
11818;39.159;509
11819;39.162;673
11820;39.165;507
11821;39.169;492
11822;39.172;473
11823;39.175;439
11824;39.179;447
11825;39.182;502
11826;39.185;498
11827;39.188;540
11828;39.192;459
11829;39.195;438
11830;39.198;566
11831;39.202;484
11832;39.205;605
11833;39.208;396
11834;39.212;487
11835;39.215;482
11836;39.218;533
11837;39.222;400
11838;39.225;399
11839;39.228;478
11840;39.231;464
11841;39.235;360
11842;39.238;321
11843;39.241;371
11844;39.245;428
11845;39.248;452
11846;39.251;265
11847;39.255;381
11848;39.258;332
11849;39.261;509
11850;39.265;493
11851;39.268;601
11852;39.271;400
11853;39.275;377
11854;39.278;621
11855;39.281;335
11856;39.285;342
11857;39.288;372
11858;39.291;459
11859;39.295;474
11860;39.298;775
11861;39.301;506
11862;39.305;588
11863;39.308;516
11864;39.311;361
11865;39.314;377
11866;39.318;361
11867;39.321;423
11868;39.324;387
11869;39.328;353
11870;39.331;477
11871;39.334;3069
11872;39.338;522
11873;39.341;406
11874;39.344;393
11875;39.347;2324
11876;39.351;463
11877;39.354;431
11878;39.357;404
11879;39.361;487
11880;39.364;531
11881;39.367;430
11882;39.371;1411
11883;39.374;437
11884;39.377;351
11885;39.381;553
11886;39.384;442
11887;39.387;622
11888;39.390;354
11889;39.394;407
11890;39.397;413
11891;39.400;569
11892;39.404;690
11893;39.407;683
11894;39.410;497
11895;39.414;465
11896;39.417;528
11897;39.420;440
11898;39.424;452
11899;39.427;403
11900;39.430;478
11901;39.433;385
11902;39.437;455
11903;39.440;444
11904;39.443;373
11905;39.447;444
11906;39.450;355
11907;39.453;502
11908;39.457;544
11909;39.460;313
11910;39.463;388
11911;39.466;624
11912;39.470;476
11913;39.473;424
11914;39.476;371
11915;39.480;478
11916;39.483;555
11917;39.486;491
11918;39.490;470
11919;39.493;398
11920;39.496;275
11921;39.500;349
11922;39.503;441
11923;39.506;504
11924;39.509;567
11925;39.513;463
11926;39.516;423
11927;39.520;451
11928;39.523;478
11929;39.526;610
11930;39.530;1031
11931;39.533;350
11932;39.536;609
11933;39.540;446
11934;39.543;2444
11935;39.546;400
11936;39.549;483
11937;39.553;366
11938;39.556;419
11939;39.559;327
11940;39.563;524
11941;39.566;678
11942;39.569;1775
11943;39.573;432
11944;39.576;493
11945;39.579;516
11946;39.582;364
11947;39.586;432
11948;39.589;466
11949;39.592;386
11950;39.596;362
11951;39.599;413
11952;39.602;464
11953;39.606;364
11954;39.609;453
11955;39.612;441
11956;39.616;501
11957;39.619;323
11958;39.622;334
11959;39.625;399
11960;39.629;420
11961;39.632;466
11962;39.635;416
11963;39.639;423
11964;39.642;357
11965;39.645;345
11966;39.649;385
11967;39.652;536
11968;39.655;384
11969;39.659;449
11970;39.662;505
11971;39.665;354
11972;39.668;686
11973;39.672;577
11974;39.675;632
11975;39.678;360
11976;39.682;368
11977;39.685;325
11978;39.688;348
11979;39.692;661
11980;39.695;460
11981;39.698;476
11982;39.701;574
11983;39.705;582
11984;39.708;460
11985;39.711;583
11986;39.715;500
11987;39.718;539
11988;39.721;331
11989;39.725;365
11990;39.728;397
11991;39.731;424
11992;39.735;379
11993;39.738;618
11994;39.741;532
11995;39.744;402
11996;39.748;1631
11997;39.751;451
11998;39.754;380
11999;39.758;487
12000;39.761;468
12001;39.764;454
12002;39.768;411
12003;39.771;384
12004;39.775;1348
12005;39.778;426
12006;39.781;394
12007;39.784;472
12008;39.788;538
12009;39.791;417
12010;39.794;291
12011;39.798;361
12012;39.801;339
12013;39.804;500
12014;39.808;472
12015;39.811;352
12016;39.814;439
12017;39.818;476
12018;39.821;409
12019;39.824;323
12020;39.827;423
12021;39.831;394
12022;39.834;463
12023;39.837;429
12024;39.841;2065
12025;39.844;368
12026;39.847;333
12027;39.851;336
12028;39.854;404
12029;39.857;414
12030;39.860;471
12031;39.864;425
12032;39.867;584
12033;39.870;587
12034;39.874;331
12035;39.877;327
12036;39.880;339
12037;39.884;253
12038;39.887;557
12039;39.890;400
12040;39.894;372
12041;39.897;345
12042;39.900;412
12043;39.903;508
12044;39.907;527
12045;39.910;364
12046;39.913;422
12047;39.917;466
12048;39.920;401
12049;39.923;410
12050;39.927;444
12051;39.930;552
12052;39.933;395
12053;39.936;437
12054;39.940;483
12055;39.943;358
12056;39.946;520
12057;39.950;353
12058;39.953;285
12059;39.956;414
12060;39.960;455
12061;39.963;339
12062;39.966;254
12063;39.970;512
12064;39.973;484
12065;39.976;411
12066;39.979;353
12067;39.983;382
12068;39.986;296
12069;39.989;431
12070;39.993;432
12071;39.996;402
12072;39.999;367
12073;40.003;656
12074;40.006;437
12075;40.009;420
12076;40.013;305
12077;40.016;429
12078;40.019;564
12079;40.023;717
12080;40.026;437
12081;40.029;489
12082;40.033;438
12083;40.036;404
12084;40.039;504
12085;40.043;441
12086;40.046;431
12087;40.049;432
12088;40.053;348
12089;40.056;341
12090;40.059;248
12091;40.062;347
12092;40.066;302
12093;40.069;586
12094;40.072;447
12095;40.076;1039
12096;40.079;381
12097;40.082;435
12098;40.086;592
12099;40.089;644
12100;40.092;511
12101;40.095;456
12102;40.099;524
12103;40.102;429
12104;40.105;536
12105;40.109;398
12106;40.112;337
12107;40.115;524
12108;40.119;354
12109;40.122;711
12110;40.125;372
12111;40.129;567
12112;40.132;407
12113;40.135;438
12114;40.138;409
12115;40.142;340
12116;40.145;400
12117;40.148;420
12118;40.152;520
12119;40.155;676
12120;40.158;402
12121;40.162;456
12122;40.165;421
12123;40.168;411
12124;40.171;306
12125;40.175;427
12126;40.178;337
12127;40.181;282
12128;40.185;287
12129;40.188;446
12130;40.191;326
12131;40.195;487
12132;40.198;410
12133;40.201;430
12134;40.205;313
12135;40.208;336
12136;40.211;419
12137;40.214;696
12138;40.218;385
12139;40.221;336
12140;40.224;590
12141;40.228;500
12142;40.231;462
12143;40.234;341
12144;40.238;409
12145;40.241;423
12146;40.244;538
12147;40.248;734
12148;40.251;380
12149;40.254;474
12150;40.257;361
12151;40.261;427
12152;40.264;515
12153;40.267;446
12154;40.271;511
12155;40.274;350
12156;40.278;391
12157;40.281;502
12158;40.284;370
12159;40.288;331
12160;40.291;330
12161;40.294;520
12162;40.297;449
12163;40.301;403
12164;40.304;403
12165;40.307;474
12166;40.311;391
12167;40.314;485
12168;40.317;285
12169;40.321;326
12170;40.324;382
12171;40.327;470
12172;40.330;538
12173;40.334;487
12174;40.337;546
12175;40.340;515
12176;40.344;689
12177;40.347;349
12178;40.350;378
12179;40.354;480
12180;40.357;378
12181;40.360;1541
12182;40.364;511
12183;40.367;448
12184;40.370;519
12185;40.373;719
12186;40.377;740
12187;40.380;458
12188;40.383;477
12189;40.387;399
12190;40.390;449
12191;40.393;383
12192;40.397;482
12193;40.400;505
12194;40.403;472
12195;40.407;338
12196;40.410;515
12197;40.413;510
12198;40.416;464
12199;40.420;538
12200;40.423;1094
12201;40.426;463
12202;40.430;401
12203;40.433;359
12204;40.436;357
12205;40.440;436
12206;40.443;561
12207;40.446;594
12208;40.449;468
12209;40.453;436
12210;40.456;477
12211;40.459;458
12212;40.463;590
12213;40.466;436
12214;40.469;470
12215;40.473;465
12216;40.476;417
12217;40.479;474
12218;40.483;403
12219;40.486;383
12220;40.489;362
12221;40.492;607
12222;40.496;540
12223;40.499;467
12224;40.502;579
12225;40.506;448
12226;40.509;520
12227;40.512;381
12228;40.516;334
12229;40.519;341
12230;40.523;467
12231;40.526;332
12232;40.529;478
12233;40.532;437
12234;40.536;489
12235;40.539;494
12236;40.542;426
12237;40.546;449
12238;40.549;407
12239;40.552;595
12240;40.556;385
12241;40.559;399
12242;40.562;315
12243;40.565;497
12244;40.569;379
12245;40.572;349
12246;40.575;327
12247;40.579;566
12248;40.582;499
12249;40.585;398
12250;40.589;398
12251;40.592;411
12252;40.595;350
12253;40.599;397
12254;40.602;452
12255;40.605;450
12256;40.608;376
12257;40.612;567
12258;40.615;638
12259;40.618;310
12260;40.622;634
12261;40.625;322
12262;40.628;363
12263;40.632;416
12264;40.635;486
12265;40.638;324
12266;40.642;465
12267;40.645;506
12268;40.648;293
12269;40.651;496
12270;40.655;482
12271;40.658;307
12272;40.661;527
12273;40.665;366
12274;40.668;478
12275;40.671;421
12276;40.675;321
12277;40.678;560
12278;40.681;479
12279;40.684;382
12280;40.688;488
12281;40.691;543
12282;40.694;1584
12283;40.698;480
12284;40.701;479
12285;40.704;485
12286;40.708;569
12287;40.711;631
12288;40.714;350
12289;40.718;442
12290;40.721;371
12291;40.724;460
12292;40.727;469
12293;40.731;503
12294;40.734;1390
12295;40.737;2953
12296;40.741;465
12297;40.744;483
12298;40.747;463
12299;40.751;461
12300;40.754;566
12301;40.757;471
12302;40.760;465
12303;40.764;451
12304;40.767;460
12305;40.771;393
12306;40.774;348
12307;40.777;533
12308;40.781;393
12309;40.784;369
12310;40.787;390
12311;40.791;399
12312;40.794;462
12313;40.797;2177
12314;40.800;471
12315;40.804;329
12316;40.807;393
12317;40.810;499
12318;40.814;645
12319;40.817;326
12320;40.820;495
12321;40.824;437
12322;40.827;404
12323;40.830;342
12324;40.834;414
12325;40.837;497
12326;40.840;488
12327;40.843;473
12328;40.847;411
12329;40.850;448
12330;40.853;786
12331;40.857;375
12332;40.860;430
12333;40.863;622
12334;40.867;698
12335;40.870;382
12336;40.873;332
12337;40.877;306
12338;40.880;539
12339;40.883;305
12340;40.886;402
12341;40.890;375
12342;40.893;398
12343;40.896;392
12344;40.900;332
12345;40.903;298
12346;40.906;288
12347;40.910;352
12348;40.913;298
12349;40.916;390
12350;40.919;282
12351;40.923;409
12352;40.926;252
12353;40.929;372
12354;40.933;270
12355;40.936;386
12356;40.939;428
12357;40.943;369
12358;40.946;388
12359;40.949;393
12360;40.953;349
12361;40.956;365
12362;40.959;473
12363;40.962;546
12364;40.966;341
12365;40.969;437
12366;40.972;398
12367;40.976;305
12368;40.979;339
12369;40.982;445
12370;40.986;305
12371;40.989;396
12372;40.992;449
12373;40.996;466
12374;40.999;491
12375;41.002;386
12376;41.005;382
12377;41.009;310
12378;41.012;372
12379;41.015;267
12380;41.019;478
12381;41.022;440
12382;41.026;346
12383;41.029;341
12384;41.032;347
12385;41.035;364
12386;41.039;399
12387;41.042;421
12388;41.045;569
12389;41.049;349
12390;41.052;521
12391;41.055;331
12392;41.059;371
12393;41.062;357
12394;41.065;391
12395;41.069;366
12396;41.072;353
12397;41.075;427
12398;41.078;788
12399;41.082;432
12400;41.085;363
12401;41.088;427
12402;41.092;317
12403;41.095;578
12404;41.098;347
12405;41.102;469
12406;41.105;899
12407;41.108;538
12408;41.112;634
12409;41.115;392
12410;41.118;448
12411;41.121;641
12412;41.125;485
12413;41.128;455
12414;41.131;392
12415;41.135;361
12416;41.138;408
12417;41.141;460
12418;41.145;402
12419;41.148;396
12420;41.151;301
12421;41.154;310
12422;41.158;363
12423;41.161;680
12424;41.164;461
12425;41.168;282
12426;41.171;494
12427;41.174;356
12428;41.178;465
12429;41.181;391
12430;41.184;340
12431;41.188;464
12432;41.191;420
12433;41.194;370
12434;41.197;709
12435;41.201;388
12436;41.204;469
12437;41.207;365
12438;41.211;427
12439;41.214;397
12440;41.217;548
12441;41.221;439
12442;41.224;360
12443;41.227;387
12444;41.231;357
12445;41.234;403
12446;41.237;426
12447;41.240;593
12448;41.244;314
12449;41.247;529
12450;41.250;326
12451;41.254;387
12452;41.257;479
12453;41.260;490
12454;41.264;428
12455;41.267;505
12456;41.271;463
12457;41.274;434
12458;41.277;378
12459;41.280;492
12460;41.284;373
12461;41.287;431
12462;41.290;429
12463;41.294;394
12464;41.297;730
12465;41.300;363
12466;41.304;490
12467;41.307;421
12468;41.310;542
12469;41.313;292
12470;41.317;457
12471;41.320;2451
12472;41.323;391
12473;41.327;569
12474;41.330;360
12475;41.333;2004
12476;41.337;415
12477;41.340;549
12478;41.343;361
12479;41.347;328
12480;41.350;379
12481;41.353;397
12482;41.356;337
12483;41.360;378
12484;41.363;373
12485;41.366;440
12486;41.370;456
12487;41.373;370
12488;41.376;542
12489;41.380;435
12490;41.383;381
12491;41.386;410
12492;41.389;252
12493;41.393;357
12494;41.396;321
12495;41.399;368
12496;41.403;339
12497;41.406;401
12498;41.409;402
12499;41.413;3005
12500;41.416;415
12501;41.419;408
12502;41.423;569
12503;41.426;608
12504;41.429;505
12505;41.432;651
12506;41.436;542
12507;41.439;390
12508;41.442;490
12509;41.446;504
12510;41.449;383
12511;41.452;443
12512;41.456;522
12513;41.459;421
12514;41.462;443
12515;41.466;426
12516;41.469;480
12517;41.472;659
12518;41.475;508
12519;41.479;428
12520;41.482;2081
12521;41.485;491
12522;41.489;281
12523;41.492;425
12524;41.495;354
12525;41.499;449
12526;41.502;382
12527;41.505;443
12528;41.508;527
12529;41.512;408
12530;41.515;457
12531;41.518;370
12532;41.522;612
12533;41.525;402
12534;41.529;482
12535;41.532;431
12536;41.535;420
12537;41.539;646
12538;41.542;393
12539;41.545;480
12540;41.548;543
12541;41.552;499
12542;41.555;395
12543;41.558;335
12544;41.562;791
12545;41.565;509
12546;41.568;563
12547;41.572;499
12548;41.575;346
12549;41.578;428
12550;41.582;381
12551;41.585;473
12552;41.588;481
12553;41.591;493
12554;41.595;445
12555;41.598;293
12556;41.601;478
12557;41.605;445
12558;41.608;489
12559;41.611;407
12560;41.615;452
12561;41.618;515
12562;41.621;463
12563;41.624;403
12564;41.628;682
12565;41.631;422
12566;41.634;427
12567;41.638;347
12568;41.641;482
12569;41.644;350
12570;41.648;388
12571;41.651;441
12572;41.654;479
12573;41.658;496
12574;41.661;410
12575;41.664;1120
12576;41.667;430
12577;41.671;341
12578;41.674;389
12579;41.677;441
12580;41.681;463
12581;41.684;570
12582;41.687;441
12583;41.691;355
12584;41.694;487
12585;41.697;410
12586;41.701;356
12587;41.704;373
12588;41.707;637
12589;41.710;436
12590;41.714;359
12591;41.717;588
12592;41.720;436
12593;41.724;364
12594;41.727;778
12595;41.730;475
12596;41.734;943
12597;41.737;461
12598;41.740;2082
12599;41.743;372
12600;41.747;375
12601;41.750;430
12602;41.753;372
12603;41.757;417
12604;41.760;479
12605;41.763;1870
12606;41.767;318
12607;41.770;2337
12608;41.774;611
12609;41.777;581
12610;41.780;454
12611;41.783;388
12612;41.787;487
12613;41.790;489
12614;41.793;525
12615;41.797;545
12616;41.800;425
12617;41.803;577
12618;41.807;344
12619;41.810;502
12620;41.813;450
12621;41.817;387
12622;41.820;475
12623;41.823;361
12624;41.826;483
12625;41.830;418
12626;41.833;599
12627;41.836;623
12628;41.840;601
12629;41.843;583
12630;41.846;572
12631;41.850;538
12632;41.853;473
12633;41.856;492
12634;41.860;499
12635;41.863;523
12636;41.866;629
12637;41.869;416
12638;41.873;542
12639;41.876;423
12640;41.879;468
12641;41.883;542
12642;41.886;310
12643;41.889;512
12644;41.893;407
12645;41.896;426
12646;41.899;472
12647;41.902;476
12648;41.906;385
12649;41.909;437
12650;41.912;448
12651;41.916;475
12652;41.919;398
12653;41.922;528
12654;41.926;523
12655;41.929;391
12656;41.932;912
12657;41.936;508
12658;41.939;409
12659;41.942;543
12660;41.945;496
12661;41.949;602
12662;41.952;536
12663;41.955;584
12664;41.959;412
12665;41.962;394
12666;41.965;464
12667;41.969;531
12668;41.972;457
12669;41.975;471
12670;41.978;392
12671;41.982;477
12672;41.985;481
12673;41.988;602
12674;41.992;498
12675;41.995;405
12676;41.998;491
12677;42.002;473
12678;42.005;2707
12679;42.008;491
12680;42.012;552
12681;42.015;468
12682;42.018;818
12683;42.022;2057
12684;42.025;472
12685;42.028;432
12686;42.032;630
12687;42.035;489
12688;42.038;479
12689;42.042;367
12690;42.045;494
12691;42.048;457
12692;42.052;642
12693;42.055;380
12694;42.058;503
12695;42.061;457
12696;42.065;818
12697;42.068;489
12698;42.071;497
12699;42.075;936
12700;42.078;522
12701;42.081;385
12702;42.085;421
12703;42.088;511
12704;42.091;634
12705;42.095;491
12706;42.098;2540
12707;42.101;559
12708;42.104;401
12709;42.108;428
12710;42.111;332
12711;42.114;410
12712;42.118;358
12713;42.121;454
12714;42.124;451
12715;42.128;436
12716;42.131;525
12717;42.134;524
12718;42.137;611
12719;42.141;457
12720;42.144;429
12721;42.147;600
12722;42.151;428
12723;42.154;361
12724;42.157;612
12725;42.161;513
12726;42.164;447
12727;42.167;464
12728;42.171;634
12729;42.174;418
12730;42.177;470
12731;42.180;519
12732;42.184;405
12733;42.187;484
12734;42.190;486
12735;42.194;405
12736;42.197;420
12737;42.200;464
12738;42.204;574
12739;42.207;481
12740;42.210;973
12741;42.213;496
12742;42.217;548
12743;42.220;493
12744;42.223;513
12745;42.227;734
12746;42.230;548
12747;42.233;447
12748;42.237;416
12749;42.240;563
12750;42.243;410
12751;42.247;458
12752;42.250;553
12753;42.253;538
12754;42.256;432
12755;42.260;528
12756;42.263;392
12757;42.266;516
12758;42.270;384
12759;42.273;437
12760;42.277;492
12761;42.280;639
12762;42.283;430
12763;42.287;568
12764;42.290;606
12765;42.293;372
12766;42.296;441
12767;42.300;488
12768;42.303;488
12769;42.306;492
12770;42.310;438
12771;42.313;466
12772;42.316;460
12773;42.320;455
12774;42.323;443
12775;42.326;378
12776;42.330;339
12777;42.333;385
12778;42.336;301
12779;42.339;325
12780;42.343;395
12781;42.346;357
12782;42.349;335
12783;42.353;473
12784;42.356;436
12785;42.359;552
12786;42.363;434
12787;42.366;621
12788;42.369;617
12789;42.372;408
12790;42.376;465
12791;42.379;460
12792;42.382;570
12793;42.386;382
12794;42.389;499
12795;42.392;403
12796;42.396;355
12797;42.399;402
12798;42.402;372
12799;42.406;316
12800;42.409;412
12801;42.412;536
12802;42.415;461
12803;42.419;335
12804;42.422;366
12805;42.425;298
12806;42.429;326
12807;42.432;320
12808;42.435;390
12809;42.439;339
12810;42.442;598
12811;42.445;409
12812;42.449;398
12813;42.452;363
12814;42.455;299
12815;42.458;411
12816;42.462;471
12817;42.465;391
12818;42.468;364
12819;42.472;328
12820;42.475;537
12821;42.478;434
12822;42.482;418
12823;42.485;391
12824;42.488;501
12825;42.491;483
12826;42.495;2665
12827;42.498;554
12828;42.501;351
12829;42.505;475
12830;42.508;409
12831;42.511;444
12832;42.515;356
12833;42.518;502
12834;42.522;499
12835;42.525;438
12836;42.528;472
12837;42.531;326
12838;42.535;479
12839;42.538;351
12840;42.541;618
12841;42.545;381
12842;42.548;440
12843;42.551;411
12844;42.555;394
12845;42.558;329
12846;42.561;460
12847;42.565;525
12848;42.568;396
12849;42.571;422
12850;42.574;372
12851;42.578;562
12852;42.581;355
12853;42.584;459
12854;42.588;488
12855;42.591;458
12856;42.594;386
12857;42.598;489
12858;42.601;400
12859;42.604;418
12860;42.608;2771
12861;42.611;613
12862;42.614;381
12863;42.617;358
12864;42.621;343
12865;42.624;466
12866;42.627;545
12867;42.631;349
12868;42.634;518
12869;42.637;430
12870;42.641;565
12871;42.644;439
12872;42.647;427
12873;42.650;445
12874;42.654;521
12875;42.657;337
12876;42.660;385
12877;42.664;355
12878;42.667;440
12879;42.670;405
12880;42.674;359
12881;42.677;558
12882;42.680;494
12883;42.684;1050
12884;42.687;438
12885;42.690;338
12886;42.693;487
12887;42.697;425
12888;42.700;452
12889;42.703;517
12890;42.707;384
12891;42.710;425
12892;42.713;428
12893;42.717;317
12894;42.720;417
12895;42.723;430
12896;42.726;482
12897;42.730;411
12898;42.733;406
12899;42.736;501
12900;42.740;644
12901;42.743;511
12902;42.746;683
12903;42.750;471
12904;42.753;568
12905;42.756;396
12906;42.760;539
12907;42.763;459
12908;42.766;348
12909;42.770;324
12910;42.773;390
12911;42.776;515
12912;42.780;1140
12913;42.783;351
12914;42.786;416
12915;42.790;347
12916;42.793;398
12917;42.796;373
12918;42.800;399
12919;42.803;329
12920;42.806;365
12921;42.809;382
12922;42.813;437
12923;42.816;466
12924;42.819;287
12925;42.823;375
12926;42.826;442
12927;42.829;408
12928;42.833;553
12929;42.836;363
12930;42.839;428
12931;42.843;301
12932;42.846;483
12933;42.849;322
12934;42.852;437
12935;42.856;489
12936;42.859;1001
12937;42.862;552
12938;42.866;392
12939;42.869;392
12940;42.872;375
12941;42.876;338
12942;42.879;429
12943;42.882;1941
12944;42.885;352
12945;42.889;411
12946;42.892;472
12947;42.895;393
12948;42.899;482
12949;42.902;302
12950;42.905;404
12951;42.909;427
12952;42.912;394
12953;42.915;641
12954;42.919;417
12955;42.922;452
12956;42.925;453
12957;42.928;603
12958;42.932;435
12959;42.935;375
12960;42.938;522
12961;42.942;470
12962;42.945;361
12963;42.948;417
12964;42.952;380
12965;42.955;520
12966;42.958;331
12967;42.962;328
12968;42.965;492
12969;42.968;387
12970;42.971;854
12971;42.975;264
12972;42.978;289
12973;42.981;298
12974;42.985;437
12975;42.988;340
12976;42.991;621
12977;42.995;296
12978;42.998;423
12979;43.001;484
12980;43.004;420
12981;43.008;415
12982;43.011;442
12983;43.014;462
12984;43.018;407
12985;43.021;493
12986;43.025;360
12987;43.028;758
12988;43.031;339
12989;43.035;485
12990;43.038;549
12991;43.041;304
12992;43.044;322
12993;43.048;377
12994;43.051;288
12995;43.054;509
12996;43.058;345
12997;43.061;688
12998;43.064;310
12999;43.068;355
13000;43.071;388
13001;43.074;296
13002;43.078;582
13003;43.081;386
13004;43.084;771
13005;43.087;335
13006;43.091;330
13007;43.094;317
13008;43.097;336
13009;43.101;333
13010;43.104;301
13011;43.107;331
13012;43.111;382
13013;43.114;259
13014;43.117;416
13015;43.120;319
13016;43.124;406
13017;43.127;459
13018;43.130;241
13019;43.134;316
13020;43.137;621
13021;43.140;363
13022;43.144;317
13023;43.147;397
13024;43.150;447
13025;43.154;475
13026;43.157;420
13027;43.160;372
13028;43.163;459
13029;43.167;442
13030;43.170;397
13031;43.173;340
13032;43.177;401
13033;43.180;387
13034;43.183;408
13035;43.187;407
13036;43.190;433
13037;43.193;507
13038;43.197;295
13039;43.200;407
13040;43.203;343
13041;43.206;420
13042;43.210;343
13043;43.213;427
13044;43.216;470
13045;43.220;280
13046;43.223;420
13047;43.226;306
13048;43.230;381
13049;43.233;430
13050;43.236;276
13051;43.239;369
13052;43.243;326
13053;43.246;320
13054;43.249;353
13055;43.253;439
13056;43.256;311
13057;43.259;526
13058;43.263;337
13059;43.266;271
13060;43.270;310
13061;43.273;374
13062;43.276;380
13063;43.279;1455
13064;43.283;322
13065;43.286;375
13066;43.289;449
13067;43.293;595
13068;43.296;354
13069;43.299;409
13070;43.303;329
13071;43.306;412
13072;43.309;378
13073;43.313;368
13074;43.316;494
13075;43.319;388
13076;43.322;450
13077;43.326;423
13078;43.329;462
13079;43.332;429
13080;43.336;413
13081;43.339;348
13082;43.342;328
13083;43.346;377
13084;43.349;306
13085;43.352;362
13086;43.355;375
13087;43.359;491
13088;43.362;462
13089;43.365;488
13090;43.369;349
13091;43.372;422
13092;43.375;378
13093;43.379;340
13094;43.382;593
13095;43.385;376
13096;43.389;358
13097;43.392;394
13098;43.395;449
13099;43.398;374
13100;43.402;741
13101;43.405;375
13102;43.408;620
13103;43.412;562
13104;43.415;364
13105;43.418;401
13106;43.422;715
13107;43.425;2386
13108;43.428;515
13109;43.432;480
13110;43.435;464
13111;43.438;352
13112;43.441;339
13113;43.445;359
13114;43.448;350
13115;43.451;438
13116;43.455;347
13117;43.458;405
13118;43.461;361
13119;43.465;414
13120;43.468;422
13121;43.471;428
13122;43.475;362
13123;43.478;488
13124;43.481;296
13125;43.484;422
13126;43.488;479
13127;43.491;365
13128;43.494;547
13129;43.498;398
13130;43.501;420
13131;43.504;450
13132;43.508;429
13133;43.511;1376
13134;43.514;355
13135;43.517;315
13136;43.521;306
13137;43.524;350
13138;43.528;417
13139;43.531;390
13140;43.534;625
13141;43.538;375
13142;43.541;305
13143;43.544;310
13144;43.548;319
13145;43.551;345
13146;43.554;459
13147;43.557;410
13148;43.561;280
13149;43.564;500
13150;43.567;425
13151;43.571;325
13152;43.574;441
13153;43.577;671
13154;43.581;480
13155;43.584;405
13156;43.587;372
13157;43.591;3465
13158;43.594;477
13159;43.597;414
13160;43.600;367
13161;43.604;358
13162;43.607;284
13163;43.610;299
13164;43.614;544
13165;43.617;392
13166;43.620;348
13167;43.624;353
13168;43.627;317
13169;43.630;371
13170;43.634;402
13171;43.637;405
13172;43.640;295
13173;43.643;275
13174;43.647;288
13175;43.650;607
13176;43.653;1385
13177;43.657;476
13178;43.660;358
13179;43.663;435
13180;43.667;843
13181;43.670;390
13182;43.673;322
13183;43.676;545
13184;43.680;423
13185;43.683;410
13186;43.686;342
13187;43.690;326
13188;43.693;336
13189;43.696;2309
13190;43.700;375
13191;43.703;446
13192;43.706;443
13193;43.710;483
13194;43.713;387
13195;43.716;514
13196;43.719;498
13197;43.723;1581
13198;43.726;397
13199;43.729;360
13200;43.733;351
13201;43.736;353
13202;43.739;737
13203;43.743;414
13204;43.746;481
13205;43.749;556
13206;43.752;513
13207;43.756;336
13208;43.759;403
13209;43.762;392
13210;43.766;1154
13211;43.769;346
13212;43.773;454
13213;43.776;355
13214;43.779;404
13215;43.783;477
13216;43.786;431
13217;43.789;447
13218;43.792;336
13219;43.796;541
13220;43.799;423
13221;43.802;435
13222;43.806;594
13223;43.809;431
13224;43.812;579
13225;43.816;516
13226;43.819;422
13227;43.822;429
13228;43.826;459
13229;43.829;362
13230;43.832;397
13231;43.835;390
13232;43.839;446
13233;43.842;1356
13234;43.845;395
13235;43.849;402
13236;43.852;428
13237;43.855;421
13238;43.859;365
13239;43.862;2110
13240;43.865;387
13241;43.869;305
13242;43.872;364
13243;43.875;421
13244;43.878;379
13245;43.882;448
13246;43.885;405
13247;43.888;421
13248;43.892;422
13249;43.895;353
13250;43.898;351
13251;43.902;368
13252;43.905;479
13253;43.908;323
13254;43.911;523
13255;43.915;366
13256;43.918;634
13257;43.921;1473
13258;43.925;313
13259;43.928;410
13260;43.931;453
13261;43.935;691
13262;43.938;487
13263;43.941;417
13264;43.945;516
13265;43.948;235
13266;43.951;331
13267;43.954;482
13268;43.958;426
13269;43.961;417
13270;43.964;432
13271;43.968;462
13272;43.971;455
13273;43.974;436
13274;43.978;350
13275;43.981;388
13276;43.984;441
13277;43.988;507
13278;43.991;602
13279;43.994;368
13280;43.997;374
13281;44.001;524
13282;44.004;547
13283;44.007;378
13284;44.011;393
13285;44.014;383
13286;44.017;464
13287;44.021;365
13288;44.024;370
13289;44.028;378
13290;44.031;475
13291;44.034;436
13292;44.037;330
13293;44.041;490
13294;44.044;961
13295;44.047;505
13296;44.051;444
13297;44.054;711
13298;44.057;534
13299;44.061;388
13300;44.064;1076
13301;44.067;593
13302;44.070;637
13303;44.074;542
13304;44.077;431
13305;44.080;460
13306;44.084;455
13307;44.087;425
13308;44.090;416
13309;44.094;445
13310;44.097;476
13311;44.100;414
13312;44.104;345
13313;44.107;360
13314;44.110;417
13315;44.113;434
13316;44.117;373
13317;44.120;481
13318;44.123;518
13319;44.127;519
13320;44.130;397
13321;44.133;602
13322;44.137;566
13323;44.140;432
13324;44.143;660
13325;44.146;440
13326;44.150;474
13327;44.153;579
13328;44.156;403
13329;44.160;436
13330;44.163;331
13331;44.166;346
13332;44.170;351
13333;44.173;570
13334;44.176;331
13335;44.180;459
13336;44.183;397
13337;44.186;1399
13338;44.189;382
13339;44.193;401
13340;44.196;373
13341;44.199;507
13342;44.203;434
13343;44.206;490
13344;44.209;416
13345;44.213;353
13346;44.216;390
13347;44.219;458
13348;44.223;524
13349;44.226;457
13350;44.229;442
13351;44.232;410
13352;44.236;454
13353;44.239;359
13354;44.242;399
13355;44.246;350
13356;44.249;409
13357;44.252;2012
13358;44.256;499
13359;44.259;734
13360;44.262;593
13361;44.265;498
13362;44.269;546
13363;44.272;813
13364;44.276;485
13365;44.279;469
13366;44.282;522
13367;44.286;456
13368;44.289;430
13369;44.292;463
13370;44.296;419
13371;44.299;607
13372;44.302;359
13373;44.305;429
13374;44.309;590
13375;44.312;460
13376;44.315;747
13377;44.319;466
13378;44.322;530
13379;44.325;702
13380;44.329;468
13381;44.332;425
13382;44.335;535
13383;44.339;394
13384;44.342;343
13385;44.345;558
13386;44.348;602
13387;44.352;472
13388;44.355;442
13389;44.358;454
13390;44.362;507
13391;44.365;397
13392;44.368;428
13393;44.372;608
13394;44.375;580
13395;44.378;427
13396;44.381;446
13397;44.385;410
13398;44.388;482
13399;44.391;798
13400;44.395;382
13401;44.398;402
13402;44.401;407
13403;44.405;659
13404;44.408;460
13405;44.411;365
13406;44.415;398
13407;44.418;418
13408;44.421;488
13409;44.424;611
13410;44.428;1017
13411;44.431;367
13412;44.434;366
13413;44.438;506
13414;44.441;660
13415;44.444;332
13416;44.448;2380
13417;44.451;373
13418;44.454;521
13419;44.458;462
13420;44.461;414
13421;44.464;547
13422;44.467;323
13423;44.471;525
13424;44.474;679
13425;44.477;634
13426;44.481;331
13427;44.484;705
13428;44.487;419
13429;44.491;441
13430;44.494;477
13431;44.497;1410
13432;44.500;440
13433;44.504;527
13434;44.507;376
13435;44.510;519
13436;44.514;600
13437;44.517;424
13438;44.521;473
13439;44.524;803
13440;44.527;400
13441;44.531;437
13442;44.534;488
13443;44.537;1103
13444;44.540;476
13445;44.544;420
13446;44.547;521
13447;44.550;498
13448;44.554;425
13449;44.557;354
13450;44.560;487
13451;44.564;527
13452;44.567;471
13453;44.570;513
13454;44.574;641
13455;44.577;471
13456;44.580;2704
13457;44.583;506
13458;44.587;478
13459;44.590;608
13460;44.593;448
13461;44.597;876
13462;44.600;462
13463;44.603;519
13464;44.607;506
13465;44.610;600
13466;44.613;540
13467;44.616;488
13468;44.620;448
13469;44.623;517
13470;44.626;506
13471;44.630;458
13472;44.633;447
13473;44.636;500
13474;44.640;458
13475;44.643;438
13476;44.646;639
13477;44.650;564
13478;44.653;363
13479;44.656;565
13480;44.659;508
13481;44.663;455
13482;44.666;489
13483;44.669;571
13484;44.673;406
13485;44.676;519
13486;44.679;408
13487;44.683;437
13488;44.686;425
13489;44.689;389
13490;44.693;419
13491;44.696;572
13492;44.699;424
13493;44.702;549
13494;44.706;478
13495;44.709;534
13496;44.712;478
13497;44.716;1294
13498;44.719;519
13499;44.722;437
13500;44.726;521
13501;44.729;500
13502;44.732;404
13503;44.735;540
13504;44.739;706
13505;44.742;493
13506;44.745;828
13507;44.749;466
13508;44.752;465
13509;44.755;449
13510;44.759;409
13511;44.762;486
13512;44.765;402
13513;44.769;352
13514;44.772;376
13515;44.775;465
13516;44.779;372
13517;44.782;472
13518;44.785;433
13519;44.789;677
13520;44.792;366
13521;44.795;647
13522;44.799;479
13523;44.802;491
13524;44.805;453
13525;44.809;528
13526;44.812;647
13527;44.815;374
13528;44.818;369
13529;44.822;514
13530;44.825;442
13531;44.828;1233
13532;44.832;405
13533;44.835;427
13534;44.838;409
13535;44.842;421
13536;44.845;405
13537;44.848;403
13538;44.852;382
13539;44.855;468
13540;44.858;551
13541;44.861;491
13542;44.865;583
13543;44.868;498
13544;44.871;591
13545;44.875;582
13546;44.878;406
13547;44.881;396
13548;44.885;456
13549;44.888;507
13550;44.891;513
13551;44.894;370
13552;44.898;410
13553;44.901;425
13554;44.904;483
13555;44.908;492
13556;44.911;535
13557;44.914;384
13558;44.918;442
13559;44.921;389
13560;44.924;550
13561;44.928;464
13562;44.931;519
13563;44.934;545
13564;44.937;478
13565;44.941;514
13566;44.944;417
13567;44.947;523
13568;44.951;545
13569;44.954;649
13570;44.957;458
13571;44.961;388
13572;44.964;379
13573;44.967;3285
13574;44.970;422
13575;44.974;414
13576;44.977;498
13577;44.980;529
13578;44.984;372
13579;44.987;891
13580;44.990;430
13581;44.994;674
13582;44.997;446
13583;45.000;540
13584;45.004;609
13585;45.007;593
13586;45.010;492
13587;45.013;359
13588;45.017;711
13589;45.021;476
13590;45.024;680
13591;45.027;539
13592;45.031;559
13593;45.034;502
13594;45.037;590
13595;45.041;529
13596;45.044;693
13597;45.047;462
13598;45.050;427
13599;45.054;580
13600;45.057;449
13601;45.060;445
13602;45.064;457
13603;45.067;323
13604;45.070;493
13605;45.074;368
13606;45.077;606
13607;45.080;372
13608;45.084;293
13609;45.087;427
13610;45.090;356
13611;45.093;419
13612;45.097;455
13613;45.100;495
13614;45.103;298
13615;45.107;376
13616;45.110;375
13617;45.113;500
13618;45.117;499
13619;45.120;1213
13620;45.123;415
13621;45.127;470
13622;45.130;888
13623;45.133;572
13624;45.136;525
13625;45.140;436
13626;45.143;603
13627;45.146;563
13628;45.150;560
13629;45.153;478
13630;45.156;555
13631;45.160;471
13632;45.163;445
13633;45.166;479
13634;45.169;522
13635;45.173;466
13636;45.176;522
13637;45.179;464
13638;45.183;445
13639;45.186;530
13640;45.189;580
13641;45.193;969
13642;45.196;426
13643;45.199;409
13644;45.203;369
13645;45.206;454
13646;45.209;446
13647;45.212;485
13648;45.216;382
13649;45.219;408
13650;45.222;397
13651;45.226;411
13652;45.229;677
13653;45.232;727
13654;45.236;476
13655;45.239;428
13656;45.242;540
13657;45.245;371
13658;45.249;519
13659;45.252;588
13660;45.255;444
13661;45.259;422
13662;45.262;506
13663;45.265;443
13664;45.269;540
13665;45.272;489
13666;45.276;592
13667;45.279;476
13668;45.282;369
13669;45.285;3732
13670;45.289;392
13671;45.292;351
13672;45.295;389
13673;45.299;444
13674;45.302;415
13675;45.305;576
13676;45.309;515
13677;45.312;1046
13678;45.315;518
13679;45.319;544
13680;45.322;407
13681;45.325;374
13682;45.328;567
13683;45.332;448
13684;45.335;494
13685;45.338;486
13686;45.342;544
13687;45.345;471
13688;45.348;607
13689;45.352;524
13690;45.355;533
13691;45.358;393
13692;45.362;389
13693;45.365;2930
13694;45.368;472
13695;45.371;366
13696;45.375;582
13697;45.378;408
13698;45.381;557
13699;45.385;505
13700;45.388;453
13701;45.391;423
13702;45.395;407
13703;45.398;383
13704;45.401;410
13705;45.404;765
13706;45.408;586
13707;45.411;409
13708;45.414;686
13709;45.418;373
13710;45.421;468
13711;45.424;399
13712;45.428;543
13713;45.431;303
13714;45.434;453
13715;45.438;538
13716;45.441;406
13717;45.444;448
13718;45.447;1709
13719;45.451;405
13720;45.454;474
13721;45.457;391
13722;45.461;332
13723;45.464;385
13724;45.467;537
13725;45.471;325
13726;45.474;514
13727;45.477;457
13728;45.480;388
13729;45.484;508
13730;45.487;572
13731;45.490;401
13732;45.494;431
13733;45.497;423
13734;45.500;419
13735;45.504;376
13736;45.507;342
13737;45.510;375
13738;45.514;371
13739;45.517;471
13740;45.520;339
13741;45.524;392
13742;45.527;282
13743;45.530;650
13744;45.534;349
13745;45.537;646
13746;45.540;320
13747;45.544;540
13748;45.547;401
13749;45.550;443
13750;45.554;304
13751;45.557;377
13752;45.560;423
13753;45.563;1193
13754;45.567;265
13755;45.570;278
13756;45.573;425
13757;45.577;320
13758;45.580;348
13759;45.583;532
13760;45.587;307
13761;45.590;382
13762;45.593;459
13763;45.597;675
13764;45.600;434
13765;45.603;386
13766;45.606;604
13767;45.610;513
13768;45.613;322
13769;45.616;620
13770;45.620;498
13771;45.623;368
13772;45.626;373
13773;45.630;334
13774;45.633;352
13775;45.636;384
13776;45.639;350
13777;45.643;444
13778;45.646;543
13779;45.649;369
13780;45.653;523
13781;45.656;570
13782;45.659;375
13783;45.663;330
13784;45.666;301
13785;45.669;409
13786;45.673;397
13787;45.676;290
13788;45.679;347
13789;45.682;458
13790;45.686;442
13791;45.689;592
13792;45.692;487
13793;45.696;520
13794;45.699;355
13795;45.702;338
13796;45.706;381
13797;45.709;345
13798;45.712;384
13799;45.716;396
13800;45.719;395
13801;45.722;492
13802;45.725;374
13803;45.729;464
13804;45.732;438
13805;45.735;572
13806;45.739;409
13807;45.742;333
13808;45.745;372
13809;45.749;868
13810;45.752;499
13811;45.755;381
13812;45.758;440
13813;45.762;352
13814;45.765;444
13815;45.768;484
13816;45.772;426
13817;45.775;308
13818;45.779;433
13819;45.782;321
13820;45.785;388
13821;45.789;706
13822;45.792;374
13823;45.795;685
13824;45.798;401
13825;45.802;382
13826;45.805;449
13827;45.808;630
13828;45.812;359
13829;45.815;335
13830;45.818;320
13831;45.822;327
13832;45.825;264
13833;45.828;392
13834;45.832;332
13835;45.835;362
13836;45.838;401
13837;45.841;327
13838;45.845;447
13839;45.848;251
13840;45.851;469
13841;45.855;340
13842;45.858;341
13843;45.861;509
13844;45.865;700
13845;45.868;425
13846;45.871;392
13847;45.874;385
13848;45.878;441
13849;45.881;342
13850;45.884;343
13851;45.888;270
13852;45.891;513
13853;45.894;385
13854;45.898;526
13855;45.901;409
13856;45.904;389
13857;45.908;521
13858;45.911;360
13859;45.914;1110
13860;45.917;356
13861;45.921;402
13862;45.924;441
13863;45.927;633
13864;45.931;310
13865;45.934;442
13866;45.937;424
13867;45.941;415
13868;45.944;558
13869;45.947;390
13870;45.951;313
13871;45.954;336
13872;45.957;446
13873;45.960;334
13874;45.964;1718
13875;45.967;420
13876;45.970;433
13877;45.974;323
13878;45.977;446
13879;45.980;406
13880;45.984;416
13881;45.987;325
13882;45.990;430
13883;45.993;415
13884;45.997;274
13885;46.000;441
13886;46.003;287
13887;46.007;384
13888;46.010;520
13889;46.013;459
13890;46.017;437
13891;46.020;391
13892;46.024;381
13893;46.027;397
13894;46.030;500
13895;46.034;318
13896;46.037;564
13897;46.040;434
13898;46.044;347
13899;46.047;415
13900;46.050;440
13901;46.053;448
13902;46.057;374
13903;46.060;447
13904;46.063;421
13905;46.067;450
13906;46.070;471
13907;46.073;345
13908;46.077;392
13909;46.080;405
13910;46.083;435
13911;46.087;376
13912;46.090;371
13913;46.093;349
13914;46.096;412
13915;46.100;485
13916;46.103;249
13917;46.106;384
13918;46.110;345
13919;46.113;290
13920;46.116;420
13921;46.120;305
13922;46.123;598
13923;46.126;384
13924;46.129;390
13925;46.133;371
13926;46.136;446
13927;46.139;395
13928;46.143;579
13929;46.146;333
13930;46.149;378
13931;46.153;629
13932;46.156;499
13933;46.159;387
13934;46.163;463
13935;46.166;401
13936;46.169;506
13937;46.172;472
13938;46.176;363
13939;46.179;449
13940;46.182;487
13941;46.186;391
13942;46.189;625
13943;46.192;411
13944;46.196;337
13945;46.199;456
13946;46.202;517
13947;46.206;486
13948;46.209;518
13949;46.212;616
13950;46.215;1705
13951;46.219;487
13952;46.222;407
13953;46.225;380
13954;46.229;489
13955;46.232;412
13956;46.235;726
13957;46.239;462
13958;46.242;429
13959;46.245;373
13960;46.248;342
13961;46.252;410
13962;46.255;395
13963;46.258;430
13964;46.262;554
13965;46.265;431
13966;46.268;309
13967;46.272;361
13968;46.275;421
13969;46.279;415
13970;46.282;521
13971;46.285;683
13972;46.288;365
13973;46.292;455
13974;46.295;244
13975;46.298;421
13976;46.302;437
13977;46.305;410
13978;46.308;430
13979;46.312;460
13980;46.315;368
13981;46.318;393
13982;46.322;424
13983;46.325;356
13984;46.328;424
13985;46.331;447
13986;46.335;422
13987;46.338;442
13988;46.341;346
13989;46.345;435
13990;46.348;1076
13991;46.351;382
13992;46.355;384
13993;46.358;431
13994;46.361;456
13995;46.364;414
13996;46.368;374
13997;46.371;442
13998;46.374;486
13999;46.378;370
14000;46.381;509
14001;46.384;461
14002;46.388;898
14003;46.391;491
14004;46.394;346
14005;46.398;481
14006;46.401;364
14007;46.404;428
14008;46.407;404
14009;46.411;490
14010;46.414;566
14011;46.417;515
14012;46.421;576
14013;46.424;421
14014;46.427;458
14015;46.431;456
14016;46.434;486
14017;46.437;478
14018;46.441;444
14019;46.444;419
14020;46.447;484
14021;46.450;483
14022;46.454;466
14023;46.457;503
14024;46.460;345
14025;46.464;457
14026;46.467;449
14027;46.470;404
14028;46.474;364
14029;46.477;292
14030;46.480;557
14031;46.484;368
14032;46.487;487
14033;46.490;345
14034;46.493;1076
14035;46.497;433
14036;46.500;614
14037;46.503;384
14038;46.507;364
14039;46.510;580
14040;46.513;482
14041;46.517;1897
14042;46.520;490
14043;46.524;823
14044;46.527;294
14045;46.530;342
14046;46.533;460
14047;46.537;436
14048;46.540;377
14049;46.543;478
14050;46.547;510
14051;46.550;435
14052;46.553;358
14053;46.557;508
14054;46.560;543
14055;46.563;407
14056;46.566;451
14057;46.570;465
14058;46.573;369
14059;46.576;448
14060;46.580;386
14061;46.583;378
14062;46.586;424
14063;46.590;386
14064;46.593;348
14065;46.596;584
14066;46.600;430
14067;46.603;371
14068;46.606;345
14069;46.609;422
14070;46.613;487
14071;46.616;496
14072;46.619;398
14073;46.623;429
14074;46.626;419
14075;46.629;366
14076;46.633;576
14077;46.636;410
14078;46.639;393
14079;46.642;384
14080;46.646;430
14081;46.649;524
14082;46.652;294
14083;46.656;412
14084;46.659;337
14085;46.662;758
14086;46.666;409
14087;46.669;2383
14088;46.672;366
14089;46.676;562
14090;46.679;593
14091;46.682;408
14092;46.685;545
14093;46.689;2089
14094;46.692;499
14095;46.695;486
14096;46.699;565
14097;46.702;566
14098;46.705;461
14099;46.709;400
14100;46.712;588
14101;46.715;418
14102;46.719;343
14103;46.722;406
14104;46.725;607
14105;46.728;446
14106;46.732;450
14107;46.735;767
14108;46.738;318
14109;46.742;425
14110;46.745;441
14111;46.748;333
14112;46.752;478
14113;46.755;393
14114;46.758;366
14115;46.761;513
14116;46.765;405
14117;46.768;375
14118;46.772;567
14119;46.775;315
14120;46.778;460
14121;46.782;587
14122;46.785;605
14123;46.788;373
14124;46.792;380
14125;46.795;584
14126;46.798;923
14127;46.801;806
14128;46.805;290
14129;46.808;513
14130;46.811;462
14131;46.815;463
14132;46.818;369
14133;46.821;489
14134;46.825;475
14135;46.828;367
14136;46.831;459
14137;46.835;338
14138;46.838;396
14139;46.841;466
14140;46.844;434
14141;46.848;615
14142;46.851;427
14143;46.854;417
14144;46.858;455
14145;46.861;513
14146;46.864;549
14147;46.868;460
14148;46.871;359
14149;46.874;484
14150;46.877;451
14151;46.881;2541
14152;46.884;393
14153;46.887;390
14154;46.891;484
14155;46.894;453
14156;46.897;441
14157;46.901;630
14158;46.904;428
14159;46.907;378
14160;46.911;476
14161;46.914;416
14162;46.917;450
14163;46.920;437
14164;46.924;401
14165;46.927;517
14166;46.930;537
14167;46.934;585
14168;46.937;431
14169;46.940;382
14170;46.944;408
14171;46.947;458
14172;46.950;362
14173;46.954;410
14174;46.957;443
14175;46.960;446
14176;46.963;523
14177;46.967;348
14178;46.970;473
14179;46.973;487
14180;46.977;397
14181;46.980;343
14182;46.983;460
14183;46.987;625
14184;46.990;883
14185;46.993;366
14186;46.996;377
14187;47.000;429
14188;47.003;528
14189;47.006;406
14190;47.010;424
14191;47.013;336
14192;47.016;369
14193;47.020;387
14194;47.023;356
14195;47.027;421
14196;47.030;452
14197;47.033;737
14198;47.036;495
14199;47.040;416
14200;47.043;2444
14201;47.046;435
14202;47.050;405
14203;47.053;731
14204;47.056;414
14205;47.060;473
14206;47.063;397
14207;47.066;433
14208;47.070;442
14209;47.073;336
14210;47.076;552
14211;47.079;311
14212;47.083;517
14213;47.086;332
14214;47.089;403
14215;47.093;498
14216;47.096;525
14217;47.099;597
14218;47.103;424
14219;47.106;421
14220;47.109;482
14221;47.113;512
14222;47.116;430
14223;47.119;466
14224;47.122;624
14225;47.126;387
14226;47.129;466
14227;47.132;350
14228;47.136;406
14229;47.139;375
14230;47.142;395
14231;47.146;452
14232;47.149;443
14233;47.152;400
14234;47.155;321
14235;47.159;308
14236;47.162;255
14237;47.165;454
14238;47.169;373
14239;47.172;221
14240;47.175;685
14241;47.179;320
14242;47.182;330
14243;47.185;423
14244;47.189;355
14245;47.192;432
14246;47.195;399
14247;47.198;3082
14248;47.202;300
14249;47.205;470
14250;47.208;326
14251;47.212;480
14252;47.215;380
14253;47.218;495
14254;47.222;386
14255;47.225;495
14256;47.228;567
14257;47.231;514
14258;47.235;392
14259;47.238;574
14260;47.241;497
14261;47.245;354
14262;47.248;465
14263;47.251;517
14264;47.255;385
14265;47.258;373
14266;47.261;705
14267;47.265;504
14268;47.268;392
14269;47.271;467
14270;47.275;290
14271;47.278;378
14272;47.281;383
14273;47.285;537
14274;47.288;560
14275;47.291;412
14276;47.295;302
14277;47.298;361
14278;47.301;357
14279;47.305;293
14280;47.308;305
14281;47.311;315
14282;47.314;401
14283;47.318;490
14284;47.321;326
14285;47.324;419
14286;47.328;352
14287;47.331;428
14288;47.334;362
14289;47.338;412
14290;47.341;522
14291;47.344;376
14292;47.348;466
14293;47.351;512
14294;47.354;876
14295;47.357;562
14296;47.361;431
14297;47.364;356
14298;47.367;363
14299;47.371;370
14300;47.374;284
14301;47.377;314
14302;47.381;403
14303;47.384;311
14304;47.387;454
14305;47.390;393
14306;47.394;362
14307;47.397;339
14308;47.400;310
14309;47.404;446
14310;47.407;1624
14311;47.410;421
14312;47.414;1880
14313;47.417;423
14314;47.420;265
14315;47.424;563
14316;47.427;374
14317;47.430;563
14318;47.433;2005
14319;47.437;423
14320;47.440;381
14321;47.443;523
14322;47.447;478
14323;47.450;434
14324;47.453;445
14325;47.457;548
14326;47.460;342
14327;47.463;423
14328;47.466;479
14329;47.470;525
14330;47.473;403
14331;47.476;416
14332;47.480;371
14333;47.483;265
14334;47.486;325
14335;47.490;350
14336;47.493;281
14337;47.496;347
14338;47.500;534
14339;47.503;445
14340;47.506;449
14341;47.509;352
14342;47.513;425
14343;47.516;448
14344;47.520;258
14345;47.523;410
14346;47.526;308
14347;47.530;449
14348;47.533;429
14349;47.536;388
14350;47.540;490
14351;47.543;400
14352;47.546;333
14353;47.549;360
14354;47.553;335
14355;47.556;417
14356;47.559;533
14357;47.563;291
14358;47.566;704
14359;47.569;552
14360;47.573;429
14361;47.576;496
14362;47.579;570
14363;47.583;347
14364;47.586;336
14365;47.589;395
14366;47.592;347
14367;47.596;445
14368;47.599;477
14369;47.602;2124
14370;47.606;346
14371;47.609;325
14372;47.612;321
14373;47.616;374
14374;47.619;476
14375;47.622;434
14376;47.625;300
14377;47.629;465
14378;47.632;359
14379;47.635;378
14380;47.639;441
14381;47.642;612
14382;47.645;349
14383;47.649;408
14384;47.652;467
14385;47.655;342
14386;47.659;378
14387;47.662;326
14388;47.665;333
14389;47.668;501
14390;47.672;439
14391;47.675;324
14392;47.678;651
14393;47.682;429
14394;47.685;315
14395;47.688;564
14396;47.692;363
14397;47.695;494
14398;47.698;361
14399;47.702;404
14400;47.705;352
14401;47.708;512
14402;47.711;346
14403;47.715;2337
14404;47.718;373
14405;47.721;421
14406;47.725;430
14407;47.728;406
14408;47.731;401
14409;47.735;345
14410;47.738;462
14411;47.741;330
14412;47.744;439
14413;47.748;419
14414;47.751;406
14415;47.754;345
14416;47.758;405
14417;47.761;744
14418;47.764;347
14419;47.768;398
14420;47.771;377
14421;47.775;357
14422;47.778;395
14423;47.781;537
14424;47.784;346
14425;47.788;352
14426;47.791;391
14427;47.794;237
14428;47.798;311
14429;47.801;454
14430;47.804;268
14431;47.808;486
14432;47.811;503
14433;47.814;449
14434;47.818;336
14435;47.821;332
14436;47.824;313
14437;47.827;1821
14438;47.831;350
14439;47.834;350
14440;47.837;424
14441;47.841;372
14442;47.844;416
14443;47.847;369
14444;47.851;322
14445;47.854;327
14446;47.857;450
14447;47.860;352
14448;47.864;281
14449;47.867;960
14450;47.870;421
14451;47.874;424
14452;47.877;409
14453;47.880;287
14454;47.884;379
14455;47.887;273
14456;47.890;219
14457;47.894;321
14458;47.897;290
14459;47.900;937
14460;47.903;383
14461;47.907;287
14462;47.910;413
14463;47.913;520
14464;47.917;347
14465;47.920;483
14466;47.923;469
14467;47.927;348
14468;47.930;535
14469;47.933;359
14470;47.937;622
14471;47.940;261
14472;47.943;416
14473;47.946;306
14474;47.950;355
14475;47.953;421
14476;47.956;439
14477;47.960;298
14478;47.963;360
14479;47.966;490
14480;47.970;467
14481;47.973;434
14482;47.976;540
14483;47.979;340
14484;47.983;392
14485;47.986;366
14486;47.989;513
14487;47.993;489
14488;47.996;451
14489;47.999;468
14490;48.003;328
14491;48.006;319
14492;48.009;300
14493;48.013;376
14494;48.016;319
14495;48.019;470
14496;48.023;353
14497;48.026;330
14498;48.029;471
14499;48.033;263
14500;48.036;411
14501;48.039;372
14502;48.043;457
14503;48.046;296
14504;48.049;391
14505;48.053;560
14506;48.056;426
14507;48.059;489
14508;48.062;448
14509;48.066;479
14510;48.069;296
14511;48.072;508
14512;48.076;405
14513;48.079;487
14514;48.082;460
14515;48.086;461
14516;48.089;402
14517;48.092;300
14518;48.095;459
14519;48.099;595
14520;48.102;425
14521;48.105;350
14522;48.109;368
14523;48.112;286
14524;48.115;433
14525;48.119;524
14526;48.122;726
14527;48.125;348
14528;48.129;374
14529;48.132;428
14530;48.135;337
14531;48.138;431
14532;48.142;372
14533;48.145;530
14534;48.148;372
14535;48.152;382
14536;48.155;416
14537;48.158;338
14538;48.162;358
14539;48.165;354
14540;48.168;535
14541;48.172;409
14542;48.175;502
14543;48.178;372
14544;48.181;394
14545;48.185;338
14546;48.188;379
14547;48.191;308
14548;48.195;385
14549;48.198;528
14550;48.201;567
14551;48.205;274
14552;48.208;524
14553;48.211;937
14554;48.214;503
14555;48.218;468
14556;48.221;254
14557;48.224;414
14558;48.228;391
14559;48.231;389
14560;48.234;219
14561;48.238;270
14562;48.241;250
14563;48.244;282
14564;48.248;325
14565;48.251;351
14566;48.254;377
14567;48.257;378
14568;48.261;409
14569;48.264;238
14570;48.267;644
14571;48.271;281
14572;48.274;281
14573;48.278;386
14574;48.281;387
14575;48.284;463
14576;48.288;452
14577;48.291;916
14578;48.294;372
14579;48.297;280
14580;48.301;382
14581;48.304;516
14582;48.307;443
14583;48.311;341
14584;48.314;443
14585;48.317;403
14586;48.321;272
14587;48.324;610
14588;48.327;304
14589;48.330;329
14590;48.334;337
14591;48.337;329
14592;48.340;325
14593;48.344;313
14594;48.347;371
14595;48.350;379
14596;48.354;355
14597;48.357;344
14598;48.360;326
14599;48.364;405
14600;48.367;395
14601;48.370;1032
14602;48.373;316
14603;48.377;308
14604;48.380;230
14605;48.383;447
14606;48.387;372
14607;48.390;365
14608;48.393;360
14609;48.397;356
14610;48.400;311
14611;48.403;354
14612;48.407;295
14613;48.410;986
14614;48.413;305
14615;48.416;406
14616;48.420;304
14617;48.423;385
14618;48.426;251
14619;48.430;392
14620;48.433;474
14621;48.436;416
14622;48.440;253
14623;48.443;322
14624;48.446;293
14625;48.449;2025
14626;48.453;297
14627;48.456;281
14628;48.459;303
14629;48.463;380
14630;48.466;430
14631;48.469;404
14632;48.473;374
14633;48.476;351
14634;48.479;327
14635;48.483;384
14636;48.486;317
14637;48.489;271
14638;48.492;274
14639;48.496;321
14640;48.499;296
14641;48.502;319
14642;48.506;318
14643;48.509;384
14644;48.512;329
14645;48.516;271
14646;48.519;337
14647;48.523;399
14648;48.526;577
14649;48.529;383
14650;48.532;401
14651;48.536;405
14652;48.539;335
14653;48.542;498
14654;48.546;330
14655;48.549;307
14656;48.552;592
14657;48.556;362
14658;48.559;535
14659;48.562;321
14660;48.566;458
14661;48.569;344
14662;48.572;339
14663;48.575;348
14664;48.579;291
14665;48.582;4516
14666;48.585;308
14667;48.589;296
14668;48.592;450
14669;48.595;366
14670;48.599;355
14671;48.602;487
14672;48.605;398
14673;48.608;432
14674;48.612;1877
14675;48.615;304
14676;48.618;538
14677;48.622;432
14678;48.625;343
14679;48.628;309
14680;48.632;394
14681;48.635;382
14682;48.638;343
14683;48.642;505
14684;48.645;648
14685;48.648;1513
14686;48.651;297
14687;48.655;417
14688;48.658;477
14689;48.661;355
14690;48.665;286
14691;48.668;314
14692;48.671;1203
14693;48.675;291
14694;48.678;333
14695;48.681;232
14696;48.684;301
14697;48.688;625
14698;48.691;271
14699;48.694;313
14700;48.698;270
14701;48.701;613
14702;48.704;416
14703;48.708;525
14704;48.711;379
14705;48.714;251
14706;48.718;681
14707;48.721;388
14708;48.724;425
14709;48.727;367
14710;48.731;333
14711;48.734;474
14712;48.737;318
14713;48.741;424
14714;48.744;309
14715;48.747;273
14716;48.751;354
14717;48.754;324
14718;48.757;444
14719;48.761;501
14720;48.764;316
14721;48.767;317
14722;48.771;307
14723;48.774;363
14724;48.777;336
14725;48.781;438
14726;48.784;485
14727;48.787;347
14728;48.791;308
14729;48.794;322
14730;48.797;384
14731;48.801;411
14732;48.804;400
14733;48.807;417
14734;48.810;525
14735;48.814;299
14736;48.817;334
14737;48.820;296
14738;48.824;308
14739;48.827;314
14740;48.830;521
14741;48.834;495
14742;48.837;369
14743;48.840;743
14744;48.843;262
14745;48.847;458
14746;48.850;454
14747;48.853;271
14748;48.857;325
14749;48.860;639
14750;48.863;315
14751;48.867;484
14752;48.870;302
14753;48.873;573
14754;48.877;401
14755;48.880;508
14756;48.883;322
14757;48.886;336
14758;48.890;393
14759;48.893;358
14760;48.896;1913
14761;48.900;515
14762;48.903;327
14763;48.906;343
14764;48.910;361
14765;48.913;293
14766;48.916;295
14767;48.919;1954
14768;48.923;448
14769;48.926;297
14770;48.929;421
14771;48.933;275
14772;48.936;387
14773;48.939;287
14774;48.943;445
14775;48.946;289
14776;48.949;302
14777;48.953;1222
14778;48.956;395
14779;48.959;446
14780;48.962;606
14781;48.966;454
14782;48.969;343
14783;48.972;390
14784;48.976;357
14785;48.979;414
14786;48.982;418
14787;48.986;342
14788;48.989;1977
14789;48.992;312
14790;48.996;337
14791;48.999;460
14792;49.002;316
14793;49.005;429
14794;49.009;332
14795;49.012;327
14796;49.015;309
14797;49.019;344
14798;49.022;384
14799;49.026;338
14800;49.029;274
14801;49.032;349
14802;49.036;584
14803;49.039;449
14804;49.042;319
14805;49.045;342
14806;49.049;499
14807;49.052;506
14808;49.055;274
14809;49.059;319
14810;49.062;468
14811;49.065;470
14812;49.069;310
14813;49.072;330
14814;49.075;431
14815;49.078;310
14816;49.082;348
14817;49.085;331
14818;49.088;599
14819;49.092;373
14820;49.095;440
14821;49.098;286
14822;49.102;497
14823;49.105;321
14824;49.108;308
14825;49.112;446
14826;49.115;213
14827;49.118;457
14828;49.121;266
14829;49.125;347
14830;49.128;412
14831;49.131;282
14832;49.135;336
14833;49.138;330
14834;49.141;367
14835;49.145;313
14836;49.148;412
14837;49.151;337
14838;49.155;400
14839;49.158;307
14840;49.161;353
14841;49.164;431
14842;49.168;332
14843;49.171;342
14844;49.174;374
14845;49.178;524
14846;49.181;399
14847;49.184;547
14848;49.188;381
14849;49.191;243
14850;49.194;314
14851;49.197;642
14852;49.201;363
14853;49.204;382
14854;49.207;289
14855;49.211;266
14856;49.214;337
14857;49.217;197
14858;49.221;396
14859;49.224;535
14860;49.227;430
14861;49.231;323
14862;49.234;226
14863;49.237;379
14864;49.240;245
14865;49.244;474
14866;49.247;484
14867;49.250;605
14868;49.254;425
14869;49.257;294
14870;49.260;563
14871;49.264;302
14872;49.267;377
14873;49.271;435
14874;49.274;275
14875;49.277;511
14876;49.281;322
14877;49.284;476
14878;49.287;413
14879;49.291;466
14880;49.294;263
14881;49.297;292
14882;49.301;373
14883;49.304;312
14884;49.307;306
14885;49.311;829
14886;49.314;359
14887;49.317;286
14888;49.320;311
14889;49.324;328
14890;49.327;395
14891;49.330;486
14892;49.334;555
14893;49.337;201
14894;49.340;432
14895;49.344;446
14896;49.347;279
14897;49.350;379
14898;49.353;297
14899;49.357;333
14900;49.360;388
14901;49.363;315
14902;49.367;259
14903;49.370;336
14904;49.373;305
14905;49.377;331
14906;49.380;400
14907;49.383;310
14908;49.387;404
14909;49.390;402
14910;49.393;412
14911;49.396;286
14912;49.400;346
14913;49.403;350
14914;49.406;474
14915;49.410;224
14916;49.413;255
14917;49.416;284
14918;49.420;340
14919;49.423;417
14920;49.426;438
14921;49.430;330
14922;49.433;366
14923;49.436;666
14924;49.439;472
14925;49.443;314
14926;49.446;404
14927;49.449;324
14928;49.453;236
14929;49.456;580
14930;49.459;350
14931;49.463;666
14932;49.466;275
14933;49.469;299
14934;49.472;336
14935;49.476;414
14936;49.479;461
14937;49.482;391
14938;49.486;467
14939;49.489;306
14940;49.492;364
14941;49.496;261
14942;49.499;350
14943;49.502;377
14944;49.506;273
14945;49.509;323
14946;49.512;350
14947;49.515;278
14948;49.519;211
14949;49.522;265
14950;49.526;286
14951;49.529;317
14952;49.532;267
14953;49.536;485
14954;49.539;356
14955;49.542;466
14956;49.546;509
14957;49.549;326
14958;49.552;284
14959;49.555;282
14960;49.559;404
14961;49.562;1928
14962;49.565;378
14963;49.569;287
14964;49.572;345
14965;49.575;309
14966;49.579;346
14967;49.582;296
14968;49.585;350
14969;49.588;336
14970;49.592;376
14971;49.595;366
14972;49.598;372
14973;49.602;376
14974;49.605;425
14975;49.608;367
14976;49.612;403
14977;49.615;285
14978;49.618;552
14979;49.622;328
14980;49.625;783
14981;49.628;392
14982;49.631;441
14983;49.635;453
14984;49.638;449
14985;49.641;443
14986;49.645;517
14987;49.648;526
14988;49.651;356
14989;49.655;358
14990;49.658;322
14991;49.661;349
14992;49.665;306
14993;49.668;318
14994;49.671;293
14995;49.674;332
14996;49.678;387
14997;49.681;398
14998;49.684;341
14999;49.688;322
15000;49.691;234
15001;49.694;281
15002;49.698;420
15003;49.701;315
15004;49.704;438
15005;49.707;386
15006;49.711;387
15007;49.714;325
15008;49.717;263
15009;49.721;384
15010;49.724;330
15011;49.727;418
15012;49.731;436
15013;49.734;497
15014;49.737;332
15015;49.741;436
15016;49.744;384
15017;49.747;319
15018;49.750;487
15019;49.754;366
15020;49.757;339
15021;49.760;434
15022;49.764;364
15023;49.767;467
15024;49.771;354
15025;49.774;405
15026;49.777;377
15027;49.781;342
15028;49.784;403
15029;49.787;381
15030;49.790;380
15031;49.794;467
15032;49.797;330
15033;49.800;251
15034;49.804;407
15035;49.807;347
15036;49.810;303
15037;49.814;393
15038;49.817;291
15039;49.820;334
15040;49.824;461
15041;49.827;274
15042;49.830;295
15043;49.833;243
15044;49.837;291
15045;49.840;348
15046;49.843;345
15047;49.847;287
15048;49.850;454
15049;49.853;381
15050;49.857;267
15051;49.860;445
15052;49.863;453
15053;49.866;289
15054;49.870;259
15055;49.873;244
15056;49.876;282
15057;49.880;259
15058;49.883;505
15059;49.886;255
15060;49.890;524
15061;49.893;296
15062;49.896;275
15063;49.900;418
15064;49.903;395
15065;49.906;313
15066;49.909;335
15067;49.913;486
15068;49.916;295
15069;49.919;363
15070;49.923;284
15071;49.926;298
15072;49.929;373
15073;49.933;316
15074;49.936;446
15075;49.939;415
15076;49.942;280
15077;49.946;372
15078;49.949;788
15079;49.952;208
15080;49.956;313
15081;49.959;315
15082;49.962;295
15083;49.966;316
15084;49.969;390
15085;49.972;337
15086;49.976;415
15087;49.979;396
15088;49.982;322
15089;49.985;429
15090;49.989;430
15091;49.992;328
15092;49.995;322
15093;49.999;257
15094;50.002;336
15095;50.005;325
15096;50.009;247
15097;50.012;269
15098;50.015;327
15099;50.019;396
15100;50.022;394
15101;50.025;300
15102;50.029;552
15103;50.032;326
15104;50.035;310
15105;50.039;426
15106;50.042;362
15107;50.045;308
15108;50.049;346
15109;50.052;315
15110;50.055;277
15111;50.059;252
15112;50.062;457
15113;50.065;387
15114;50.068;340
15115;50.072;423
15116;50.075;310
15117;50.078;3540
15118;50.082;324
15119;50.085;416
15120;50.088;365
15121;50.092;354
15122;50.095;466
15123;50.098;678
15124;50.101;1748
15125;50.105;492
15126;50.108;313
15127;50.111;412
15128;50.115;345
15129;50.118;404
15130;50.121;389
15131;50.125;424
15132;50.128;445
15133;50.131;416
15134;50.135;361
15135;50.138;390
15136;50.141;352
15137;50.144;328
15138;50.148;365
15139;50.151;414
15140;50.154;535
15141;50.158;304
15142;50.161;443
15143;50.164;375
15144;50.168;361
15145;50.171;541
15146;50.174;244
15147;50.177;309
15148;50.181;426
15149;50.184;377
15150;50.187;257
15151;50.191;310
15152;50.194;381
15153;50.197;334
15154;50.201;388
15155;50.204;378
15156;50.207;423
15157;50.211;372
15158;50.214;384
15159;50.217;460
15160;50.220;449
15161;50.224;446
15162;50.227;348
15163;50.230;473
15164;50.234;429
15165;50.237;292
15166;50.240;367
15167;50.244;403
15168;50.247;338
15169;50.250;325
15170;50.254;387
15171;50.257;521
15172;50.260;448
15173;50.263;371
15174;50.267;620
15175;50.270;442
15176;50.274;520
15177;50.277;347
15178;50.280;488
15179;50.284;769
15180;50.287;430
15181;50.290;382
15182;50.294;427
15183;50.297;544
15184;50.300;332
15185;50.303;283
15186;50.307;355
15187;50.310;456
15188;50.313;438
15189;50.317;305
15190;50.320;322
15191;50.323;572
15192;50.327;400
15193;50.330;334
15194;50.333;290
15195;50.336;377
15196;50.340;458
15197;50.343;532
15198;50.346;445
15199;50.350;370
15200;50.353;361
15201;50.356;561
15202;50.360;322
15203;50.363;454
15204;50.366;434
15205;50.370;431
15206;50.373;426
15207;50.376;1424
15208;50.379;386
15209;50.383;546
15210;50.386;387
15211;50.389;408
15212;50.393;406
15213;50.396;401
15214;50.399;409
15215;50.403;391
15216;50.406;455
15217;50.409;435
15218;50.413;387
15219;50.416;277
15220;50.419;504
15221;50.422;460
15222;50.426;331
15223;50.429;390
15224;50.432;377
15225;50.436;325
15226;50.439;412
15227;50.442;342
15228;50.446;1927
15229;50.449;351
15230;50.452;563
15231;50.455;316
15232;50.459;368
15233;50.462;352
15234;50.465;378
15235;50.469;302
15236;50.472;283
15237;50.475;564
15238;50.479;410
15239;50.482;325
15240;50.485;391
15241;50.489;301
15242;50.492;324
15243;50.495;509
15244;50.498;324
15245;50.502;543
15246;50.505;350
15247;50.508;259
15248;50.512;449
15249;50.515;306
15250;50.518;394
15251;50.522;337
15252;50.525;299
15253;50.529;466
15254;50.532;475
15255;50.535;330
15256;50.538;437
15257;50.542;463
15258;50.545;2471
15259;50.548;461
15260;50.552;317
15261;50.555;429
15262;50.558;316
15263;50.562;367
15264;50.565;369
15265;50.568;434
15266;50.571;313
15267;50.575;301
15268;50.578;278
15269;50.581;352
15270;50.585;326
15271;50.588;404
15272;50.591;912
15273;50.595;297
15274;50.598;385
15275;50.601;469
15276;50.605;456
15277;50.608;313
15278;50.611;425
15279;50.614;362
15280;50.618;411
15281;50.621;483
15282;50.624;1027
15283;50.628;379
15284;50.631;339
15285;50.634;461
15286;50.638;268
15287;50.641;375
15288;50.644;608
15289;50.648;371
15290;50.651;333
15291;50.654;298
15292;50.657;335
15293;50.661;357
15294;50.664;329
15295;50.667;351
15296;50.671;269
15297;50.674;516
15298;50.677;393
15299;50.681;356
15300;50.684;507
15301;50.687;362
15302;50.690;460
15303;50.694;328
15304;50.697;383
15305;50.700;426
15306;50.704;380
15307;50.707;455
15308;50.710;515
15309;50.714;415
15310;50.717;346
15311;50.720;448
15312;50.724;703
15313;50.727;304
15314;50.730;381
15315;50.733;291
15316;50.737;431
15317;50.740;382
15318;50.743;407
15319;50.747;260
15320;50.750;604
15321;50.753;314
15322;50.757;372
15323;50.760;325
15324;50.763;381
15325;50.766;495
15326;50.770;457
15327;50.773;490
15328;50.777;327
15329;50.780;496
15330;50.783;346
15331;50.787;406
15332;50.790;628
15333;50.793;441
15334;50.797;436
15335;50.800;359
15336;50.803;302
15337;50.806;415
15338;50.810;461
15339;50.813;312
15340;50.816;595
15341;50.820;454
15342;50.823;313
15343;50.826;404
15344;50.830;596
15345;50.833;423
15346;50.836;513
15347;50.840;472
15348;50.843;392
15349;50.846;428
15350;50.849;277
15351;50.853;424
15352;50.856;273
15353;50.859;303
15354;50.863;308
15355;50.866;379
15356;50.869;421
15357;50.873;298
15358;50.876;395
15359;50.879;320
15360;50.883;362
15361;50.886;397
15362;50.889;327
15363;50.892;360
15364;50.896;327
15365;50.899;460
15366;50.902;889
15367;50.906;339
15368;50.909;292
15369;50.912;396
15370;50.916;292
15371;50.919;469
15372;50.922;481
15373;50.925;799
15374;50.929;383
15375;50.932;391
15376;50.935;310
15377;50.939;431
15378;50.942;214
15379;50.945;444
15380;50.949;269
15381;50.952;292
15382;50.955;605
15383;50.959;405
15384;50.962;397
15385;50.965;389
15386;50.968;368
15387;50.972;383
15388;50.975;619
15389;50.978;366
15390;50.982;389
15391;50.985;339
15392;50.988;314
15393;50.992;286
15394;50.995;341
15395;50.998;321
15396;51.002;217
15397;51.005;320
15398;51.008;457
15399;51.011;466
15400;51.015;302
15401;51.018;400
15402;51.022;829
15403;51.025;469
15404;51.028;323
15405;51.032;280
15406;51.035;362
15407;51.038;2523
15408;51.042;455
15409;51.045;362
15410;51.048;398
15411;51.052;366
15412;51.055;374
15413;51.058;447
15414;51.061;416
15415;51.065;309
15416;51.068;311
15417;51.071;341
15418;51.075;252
15419;51.078;480
15420;51.081;394
15421;51.085;345
15422;51.088;371
15423;51.091;267
15424;51.095;410
15425;51.098;654
15426;51.101;270
15427;51.104;290
15428;51.108;385
15429;51.111;312
15430;51.114;349
15431;51.118;437
15432;51.121;463
15433;51.124;461
15434;51.128;335
15435;51.131;419
15436;51.134;332
15437;51.138;330
15438;51.141;2931
15439;51.144;400
15440;51.147;371
15441;51.151;277
15442;51.154;431
15443;51.157;425
15444;51.161;385
15445;51.164;295
15446;51.167;457
15447;51.171;337
15448;51.174;357
15449;51.177;287
15450;51.180;426
15451;51.184;435
15452;51.187;275
15453;51.190;359
15454;51.194;357
15455;51.197;285
15456;51.200;297
15457;51.204;335
15458;51.207;496
15459;51.210;325
15460;51.214;524
15461;51.217;386
15462;51.220;450
15463;51.223;487
15464;51.227;362
15465;51.230;418
15466;51.233;425
15467;51.237;286
15468;51.240;372
15469;51.243;322
15470;51.247;1442
15471;51.250;434
15472;51.253;380
15473;51.257;311
15474;51.260;503
15475;51.263;476
15476;51.266;362
15477;51.270;413
15478;51.273;342
15479;51.277;458
15480;51.280;319
15481;51.283;399
15482;51.287;417
15483;51.290;279
15484;51.293;403
15485;51.297;317
15486;51.300;394
15487;51.303;436
15488;51.306;354
15489;51.310;415
15490;51.313;331
15491;51.316;368
15492;51.320;362
15493;51.323;274
15494;51.326;378
15495;51.330;345
15496;51.333;333
15497;51.336;1493
15498;51.339;534
15499;51.343;393
15500;51.346;292
15501;51.349;399
15502;51.353;430
15503;51.356;438
15504;51.359;469
15505;51.363;391
15506;51.366;476
15507;51.369;338
15508;51.373;411
15509;51.376;322
15510;51.379;356
15511;51.382;343
15512;51.386;455
15513;51.389;395
15514;51.392;366
15515;51.396;414
15516;51.399;478
15517;51.402;511
15518;51.406;459
15519;51.409;356
15520;51.412;508
15521;51.415;326
15522;51.419;381
15523;51.422;352
15524;51.425;327
15525;51.429;325
15526;51.432;404
15527;51.435;1148
15528;51.439;327
15529;51.442;422
15530;51.445;331
15531;51.449;292
15532;51.452;317
15533;51.455;322
15534;51.458;307
15535;51.462;298
15536;51.465;388
15537;51.468;460
15538;51.472;593
15539;51.475;530
15540;51.478;379
15541;51.482;328
15542;51.485;321
15543;51.488;296
15544;51.492;388
15545;51.495;412
15546;51.498;487
15547;51.501;388
15548;51.505;508
15549;51.508;582
15550;51.511;242
15551;51.515;341
15552;51.518;240
15553;51.522;281
15554;51.525;1101
15555;51.528;448
15556;51.532;345
15557;51.535;408
15558;51.538;458
15559;51.541;443
15560;51.545;452
15561;51.548;295
15562;51.551;381
15563;51.555;405
15564;51.558;602
15565;51.561;424
15566;51.565;500
15567;51.568;544
15568;51.571;435
15569;51.574;411
15570;51.578;427
15571;51.581;405
15572;51.584;471
15573;51.588;478
15574;51.591;510
15575;51.594;465
15576;51.598;489
15577;51.601;383
15578;51.604;353
15579;51.608;626
15580;51.611;283
15581;51.614;386
15582;51.617;359
15583;51.621;425
15584;51.624;691
15585;51.627;353
15586;51.631;391
15587;51.634;321
15588;51.637;284
15589;51.641;297
15590;51.644;356
15591;51.647;285
15592;51.650;436
15593;51.654;2646
15594;51.657;511
15595;51.660;406
15596;51.664;245
15597;51.667;451
15598;51.670;315
15599;51.674;404
15600;51.677;507
15601;51.680;479
15602;51.684;521
15603;51.687;502
15604;51.690;301
15605;51.693;2615
15606;51.697;431
15607;51.700;449
15608;51.703;810
15609;51.707;305
15610;51.710;457
15611;51.713;323
15612;51.717;434
15613;51.720;435
15614;51.723;408
15615;51.727;318
15616;51.730;381
15617;51.733;454
15618;51.736;366
15619;51.740;473
15620;51.743;385
15621;51.746;405
15622;51.750;334
15623;51.753;297
15624;51.756;304
15625;51.760;409
15626;51.763;538
15627;51.766;396
15628;51.770;325
15629;51.773;341
15630;51.776;438
15631;51.780;492
15632;51.783;352
15633;51.786;326
15634;51.790;430
15635;51.793;385
15636;51.796;358
15637;51.800;368
15638;51.803;480
15639;51.806;368
15640;51.809;365
15641;51.813;387
15642;51.816;301
15643;51.819;410
15644;51.823;273
15645;51.826;418
15646;51.829;433
15647;51.833;328
15648;51.836;473
15649;51.839;352
15650;51.843;398
15651;51.846;303
15652;51.849;375
15653;51.852;608
15654;51.856;466
15655;51.859;342
15656;51.862;362
15657;51.866;375
15658;51.869;416
15659;51.872;431
15660;51.876;606
15661;51.879;376
15662;51.882;451
15663;51.886;534
15664;51.889;384
15665;51.892;507
15666;51.895;391
15667;51.899;827
15668;51.902;524
15669;51.905;641
15670;51.909;468
15671;51.912;396
15672;51.915;426
15673;51.919;456
15674;51.922;556
15675;51.925;403
15676;51.928;626
15677;51.932;460
15678;51.935;387
15679;51.938;463
15680;51.942;369
15681;51.945;502
15682;51.948;463
15683;51.952;395
15684;51.955;386
15685;51.958;638
15686;51.962;432
15687;51.965;409
15688;51.968;471
15689;51.971;435
15690;51.975;366
15691;51.978;405
15692;51.981;385
15693;51.985;425
15694;51.988;444
15695;51.991;355
15696;51.995;347
15697;51.998;510
15698;52.001;397
15699;52.004;453
15700;52.008;426
15701;52.011;470
15702;52.014;399
15703;52.018;414
15704;52.021;357
15705;52.025;411
15706;52.028;389
15707;52.031;465
15708;52.035;404
15709;52.038;441
15710;52.041;405
15711;52.044;466
15712;52.048;388
15713;52.051;485
15714;52.054;560
15715;52.058;453
15716;52.061;619
15717;52.064;441
15718;52.068;392
15719;52.071;513
15720;52.074;482
15721;52.078;404
15722;52.081;433
15723;52.084;406
15724;52.087;504
15725;52.091;674
15726;52.094;544
15727;52.097;329
15728;52.101;376
15729;52.104;396
15730;52.107;533
15731;52.111;342
15732;52.114;268
15733;52.117;390
15734;52.121;628
15735;52.124;564
15736;52.127;420
15737;52.130;368
15738;52.134;332
15739;52.137;415
15740;52.140;424
15741;52.144;550
15742;52.147;418
15743;52.150;462
15744;52.154;446
15745;52.157;407
15746;52.160;394
15747;52.163;423
15748;52.167;336
15749;52.170;525
15750;52.173;407
15751;52.177;428
15752;52.180;431
15753;52.183;464
15754;52.187;472
15755;52.190;393
15756;52.193;576
15757;52.197;390
15758;52.200;408
15759;52.203;432
15760;52.206;438
15761;52.210;448
15762;52.213;428
15763;52.216;379
15764;52.220;424
15765;52.223;528
15766;52.226;428
15767;52.230;513
15768;52.233;372
15769;52.236;442
15770;52.239;567
15771;52.243;626
15772;52.246;352
15773;52.249;364
15774;52.253;480
15775;52.256;466
15776;52.259;480
15777;52.263;488
15778;52.266;337
15779;52.270;367
15780;52.273;460
15781;52.276;1839
15782;52.279;500
15783;52.283;531
15784;52.286;494
15785;52.289;471
15786;52.293;427
15787;52.296;389
15788;52.299;471
15789;52.303;543
15790;52.306;678
15791;52.309;515
15792;52.313;2916
15793;52.316;548
15794;52.319;460
15795;52.322;485
15796;52.326;380
15797;52.329;506
15798;52.332;1407
15799;52.336;512
15800;52.339;386
15801;52.342;818
15802;52.346;439
15803;52.349;1674
15804;52.352;356
15805;52.356;356
15806;52.359;325
15807;52.362;229
15808;52.365;293
15809;52.369;456
15810;52.372;287
15811;52.375;342
15812;52.379;524
15813;52.382;362
15814;52.385;389
15815;52.389;416
15816;52.392;458
15817;52.395;368
15818;52.398;443
15819;52.402;400
15820;52.405;254
15821;52.408;312
15822;52.412;479
15823;52.415;505
15824;52.418;414
15825;52.422;299
15826;52.425;306
15827;52.428;443
15828;52.432;442
15829;52.435;355
15830;52.438;318
15831;52.441;298
15832;52.445;323
15833;52.448;328
15834;52.451;292
15835;52.455;332
15836;52.458;350
15837;52.461;425
15838;52.465;390
15839;52.468;346
15840;52.471;548
15841;52.475;285
15842;52.478;316
15843;52.481;438
15844;52.484;616
15845;52.488;432
15846;52.491;408
15847;52.494;402
15848;52.498;286
15849;52.501;418
15850;52.504;363
15851;52.508;483
15852;52.511;421
15853;52.514;278
15854;52.517;299
15855;52.521;284
15856;52.524;337
15857;52.528;501
15858;52.531;302
15859;52.534;324
15860;52.538;1071
15861;52.541;384
15862;52.544;299
15863;52.548;290
15864;52.551;403
15865;52.554;319
15866;52.557;362
15867;52.561;224
15868;52.564;309
15869;52.567;394
15870;52.571;329
15871;52.574;323
15872;52.577;349
15873;52.581;539
15874;52.584;441
15875;52.587;415
15876;52.591;338
15877;52.594;479
15878;52.597;409
15879;52.600;314
15880;52.604;517
15881;52.607;511
15882;52.610;652
15883;52.614;362
15884;52.617;439
15885;52.620;294
15886;52.624;342
15887;52.627;484
15888;52.630;386
15889;52.633;321
15890;52.637;504
15891;52.640;1740
15892;52.643;404
15893;52.647;336
15894;52.650;514
15895;52.653;376
15896;52.657;367
15897;52.660;598
15898;52.663;304
15899;52.667;317
15900;52.670;483
15901;52.673;411
15902;52.676;392
15903;52.680;487
15904;52.683;303
15905;52.686;301
15906;52.690;384
15907;52.693;385
15908;52.696;295
15909;52.700;246
15910;52.703;421
15911;52.706;354
15912;52.710;320
15913;52.713;334
15914;52.716;363
15915;52.719;312
15916;52.723;436
15917;52.726;332
15918;52.729;1855
15919;52.733;384
15920;52.736;308
15921;52.739;773
15922;52.743;248
15923;52.746;300
15924;52.749;413
15925;52.752;384
15926;52.756;309
15927;52.759;342
15928;52.762;336
15929;52.766;324
15930;52.769;330
15931;52.773;405
15932;52.776;546
15933;52.779;282
15934;52.783;375
15935;52.786;425
15936;52.789;399
15937;52.792;310
15938;52.796;385
15939;52.799;323
15940;52.802;485
15941;52.806;465
15942;52.809;287
15943;52.812;429
15944;52.816;404
15945;52.819;318
15946;52.822;323
15947;52.826;308
15948;52.829;235
15949;52.832;276
15950;52.835;215
15951;52.839;421
15952;52.842;380
15953;52.845;426
15954;52.849;274
15955;52.852;236
15956;52.855;356
15957;52.859;546
15958;52.862;246
15959;52.865;386
15960;52.868;231
15961;52.872;339
15962;52.875;404
15963;52.878;298
15964;52.882;499
15965;52.885;294
15966;52.888;455
15967;52.892;351
15968;52.895;316
15969;52.898;353
15970;52.902;380
15971;52.905;366
15972;52.908;416
15973;52.911;338
15974;52.915;345
15975;52.918;181
15976;52.921;403
15977;52.925;250
15978;52.928;498
15979;52.931;942
15980;52.935;451
15981;52.938;631
15982;52.941;318
15983;52.945;387
15984;52.948;381
15985;52.951;371
15986;52.954;324
15987;52.958;389
15988;52.961;243
15989;52.964;2952
15990;52.968;360
15991;52.971;3131
15992;52.974;426
15993;52.978;462
15994;52.981;329
15995;52.984;286
15996;52.987;3007
15997;52.991;391
15998;52.994;2389
15999;52.997;538
16000;53.001;261
16001;53.004;323
16002;53.007;385
16003;53.011;463
16004;53.014;489
16005;53.017;357
16006;53.021;333
16007;53.024;370
16008;53.027;338
16009;53.031;471
16010;53.034;2582
16011;53.037;324
16012;53.041;244
16013;53.044;345
16014;53.047;247
16015;53.051;285
16016;53.054;493
16017;53.057;317
16018;53.061;298
16019;53.064;360
16020;53.067;350
16021;53.070;359
16022;53.074;507
16023;53.077;619
16024;53.080;544
16025;53.084;388
16026;53.087;325
16027;53.090;241
16028;53.094;355
16029;53.097;503
16030;53.100;309
16031;53.103;265
16032;53.107;474
16033;53.110;294
16034;53.113;832
16035;53.117;358
16036;53.120;396
16037;53.123;473
16038;53.127;455
16039;53.130;327
16040;53.133;381
16041;53.137;257
16042;53.140;433
16043;53.143;332
16044;53.146;426
16045;53.150;481
16046;53.153;498
16047;53.156;352
16048;53.160;366
16049;53.163;337
16050;53.166;597
16051;53.170;266
16052;53.173;430
16053;53.176;666
16054;53.180;502
16055;53.183;404
16056;53.186;528
16057;53.189;484
16058;53.193;543
16059;53.196;401
16060;53.199;367
16061;53.203;503
16062;53.206;408
16063;53.209;294
16064;53.213;428
16065;53.216;499
16066;53.219;562
16067;53.222;315
16068;53.226;526
16069;53.229;398
16070;53.232;445
16071;53.236;434
16072;53.239;304
16073;53.242;440
16074;53.246;393
16075;53.249;418
16076;53.252;436
16077;53.256;341
16078;53.259;509
16079;53.262;1042
16080;53.265;406
16081;53.269;574
16082;53.272;562
16083;53.276;323
16084;53.279;453
16085;53.282;353
16086;53.286;374
16087;53.289;333
16088;53.292;440
16089;53.296;418
16090;53.299;301
16091;53.302;388
16092;53.305;365
16093;53.309;342
16094;53.312;322
16095;53.315;672
16096;53.319;341
16097;53.322;321
16098;53.325;337
16099;53.329;338
16100;53.332;1887
16101;53.335;360
16102;53.339;551
16103;53.342;337
16104;53.345;424
16105;53.348;480
16106;53.352;538
16107;53.355;544
16108;53.358;403
16109;53.362;1702
16110;53.365;505
16111;53.368;473
16112;53.372;356
16113;53.375;730
16114;53.378;349
16115;53.381;389
16116;53.385;391
16117;53.388;425
16118;53.391;394
16119;53.395;617
16120;53.398;413
16121;53.401;382
16122;53.405;502
16123;53.408;358
16124;53.411;401
16125;53.415;598
16126;53.418;320
16127;53.421;542
16128;53.424;352
16129;53.428;281
16130;53.431;337
16131;53.434;2236
16132;53.438;319
16133;53.441;407
16134;53.444;432
16135;53.448;254
16136;53.451;474
16137;53.454;398
16138;53.457;292
16139;53.461;391
16140;53.464;357
16141;53.467;331
16142;53.471;354
16143;53.474;464
16144;53.477;295
16145;53.481;516
16146;53.484;524
16147;53.487;388
16148;53.491;413
16149;53.494;443
16150;53.497;372
16151;53.500;645
16152;53.504;372
16153;53.507;424
16154;53.510;364
16155;53.514;417
16156;53.517;302
16157;53.521;671
16158;53.524;345
16159;53.527;363
16160;53.531;349
16161;53.534;489
16162;53.537;347
16163;53.540;375
16164;53.544;332
16165;53.547;435
16166;53.550;384
16167;53.554;387
16168;53.557;429
16169;53.560;346
16170;53.564;365
16171;53.567;420
16172;53.570;384
16173;53.574;290
16174;53.577;432
16175;53.580;376
16176;53.583;387
16177;53.587;329
16178;53.590;353
16179;53.593;448
16180;53.597;630
16181;53.600;598
16182;53.603;531
16183;53.607;351
16184;53.610;307
16185;53.613;465
16186;53.617;403
16187;53.620;822
16188;53.623;313
16189;53.626;409
16190;53.630;466
16191;53.633;588
16192;53.636;433
16193;53.640;329
16194;53.643;485
16195;53.646;360
16196;53.650;409
16197;53.653;344
16198;53.656;375
16199;53.659;426
16200;53.663;391
16201;53.666;1768
16202;53.669;423
16203;53.673;394
16204;53.676;461
16205;53.679;243
16206;53.683;1130
16207;53.686;381
16208;53.689;468
16209;53.693;512
16210;53.696;422
16211;53.699;342
16212;53.702;256
16213;53.706;483
16214;53.709;343
16215;53.712;266
16216;53.716;288
16217;53.719;617
16218;53.722;394
16219;53.726;406
16220;53.729;379
16221;53.732;417
16222;53.736;597
16223;53.739;304
16224;53.742;460
16225;53.745;322
16226;53.749;375
16227;53.752;324
16228;53.755;323
16229;53.759;513
16230;53.762;540
16231;53.765;386
16232;53.769;297
16233;53.772;509
16234;53.775;376
16235;53.779;349
16236;53.782;559
16237;53.785;442
16238;53.789;288
16239;53.792;379
16240;53.795;447
16241;53.799;374
16242;53.802;355
16243;53.805;483
16244;53.809;425
16245;53.812;521
16246;53.815;435
16247;53.818;407
16248;53.822;356
16249;53.825;603
16250;53.828;408
16251;53.832;383
16252;53.835;332
16253;53.838;378
16254;53.842;457
16255;53.845;445
16256;53.848;272
16257;53.852;352
16258;53.855;287
16259;53.858;380
16260;53.861;380
16261;53.865;279
16262;53.868;304
16263;53.871;418
16264;53.875;398
16265;53.878;275
16266;53.881;311
16267;53.885;306
16268;53.888;282
16269;53.891;454
16270;53.894;448
16271;53.898;430
16272;53.901;348
16273;53.904;317
16274;53.908;327
16275;53.911;307
16276;53.914;533
16277;53.918;246
16278;53.921;391
16279;53.924;302
16280;53.928;353
16281;53.931;474
16282;53.934;365
16283;53.937;377
16284;53.941;415
16285;53.944;1318
16286;53.947;479
16287;53.951;341
16288;53.954;362
16289;53.957;245
16290;53.961;270
16291;53.964;396
16292;53.967;366
16293;53.971;326
16294;53.974;358
16295;53.977;323
16296;53.980;392
16297;53.984;417
16298;53.987;327
16299;53.990;270
16300;53.994;464
16301;53.997;278
16302;54.000;523
16303;54.004;274
16304;54.007;301
16305;54.010;542
16306;54.013;327
16307;54.017;347
16308;54.020;2957
16309;54.024;345
16310;54.027;320
16311;54.030;419
16312;54.034;278
16313;54.037;516
16314;54.040;276
16315;54.044;364
16316;54.047;399
16317;54.050;380
16318;54.053;417
16319;54.057;464
16320;54.060;456
16321;54.063;348
16322;54.067;184
16323;54.070;285
16324;54.073;398
16325;54.077;366
16326;54.080;401
16327;54.083;313
16328;54.087;390
16329;54.090;306
16330;54.093;367
16331;54.096;314
16332;54.100;262
16333;54.103;339
16334;54.106;267
16335;54.110;381
16336;54.113;381
16337;54.116;323
16338;54.120;327
16339;54.123;508
16340;54.126;336
16341;54.129;415
16342;54.133;502
16343;54.136;294
16344;54.139;400
16345;54.143;288
16346;54.146;324
16347;54.149;354
16348;54.153;547
16349;54.156;408
16350;54.159;374
16351;54.163;346
16352;54.166;658
16353;54.169;411
16354;54.172;354
16355;54.176;1147
16356;54.179;453
16357;54.182;422
16358;54.186;276
16359;54.189;1922
16360;54.192;437
16361;54.196;255
16362;54.199;420
16363;54.202;742
16364;54.206;324
16365;54.209;442
16366;54.212;291
16367;54.215;413
16368;54.219;485
16369;54.222;589
16370;54.225;614
16371;54.229;1602
16372;54.232;328
16373;54.235;356
16374;54.239;247
16375;54.242;385
16376;54.245;326
16377;54.248;397
16378;54.252;371
16379;54.255;1371
16380;54.258;406
16381;54.262;412
16382;54.265;461
16383;54.268;483
16384;54.272;428
16385;54.275;440
16386;54.279;400
16387;54.282;490
16388;54.285;380
16389;54.288;352
16390;54.292;472
16391;54.295;380
16392;54.298;2567
16393;54.302;303
16394;54.305;337
16395;54.308;409
16396;54.312;400
16397;54.315;354
16398;54.318;425
16399;54.322;373
16400;54.325;341
16401;54.328;395
16402;54.331;442
16403;54.335;381
16404;54.338;303
16405;54.341;370
16406;54.345;384
16407;54.348;363
16408;54.351;374
16409;54.355;380
16410;54.358;464
16411;54.361;376
16412;54.364;363
16413;54.368;405
16414;54.371;299
16415;54.374;338
16416;54.378;311
16417;54.381;370
16418;54.384;372
16419;54.388;3421
16420;54.391;351
16421;54.394;426
16422;54.398;225
16423;54.401;517
16424;54.404;644
16425;54.407;434
16426;54.411;426
16427;54.414;238
16428;54.417;589
16429;54.421;290
16430;54.424;321
16431;54.427;571
16432;54.431;403
16433;54.434;264
16434;54.437;349
16435;54.441;321
16436;54.444;344
16437;54.447;427
16438;54.450;461
16439;54.454;401
16440;54.457;336
16441;54.460;474
16442;54.464;317
16443;54.467;633
16444;54.470;341
16445;54.474;351
16446;54.477;279
16447;54.480;391
16448;54.484;555
16449;54.487;241
16450;54.490;296
16451;54.493;450
16452;54.497;394
16453;54.500;321
16454;54.503;324
16455;54.507;501
16456;54.510;1806
16457;54.513;386
16458;54.517;278
16459;54.520;358
16460;54.524;246
16461;54.527;320
16462;54.530;358
16463;54.533;343
16464;54.537;425
16465;54.540;301
16466;54.543;391
16467;54.547;404
16468;54.550;369
16469;54.553;281
16470;54.557;390
16471;54.560;338
16472;54.563;310
16473;54.566;308
16474;54.570;303
16475;54.573;371
16476;54.576;345
16477;54.580;533
16478;54.583;314
16479;54.586;286
16480;54.590;1924
16481;54.593;807
16482;54.596;384
16483;54.600;328
16484;54.603;376
16485;54.606;568
16486;54.609;300
16487;54.613;273
16488;54.616;426
16489;54.619;335
16490;54.623;1082
16491;54.626;292
16492;54.629;447
16493;54.633;324
16494;54.636;364
16495;54.639;583
16496;54.643;305
16497;54.646;306
16498;54.649;504
16499;54.652;559
16500;54.656;370
16501;54.659;328
16502;54.662;335
16503;54.666;286
16504;54.669;300
16505;54.672;420
16506;54.676;295
16507;54.679;364
16508;54.682;435
16509;54.685;518
16510;54.689;467
16511;54.692;371
16512;54.695;678
16513;54.699;347
16514;54.702;439
16515;54.705;323
16516;54.709;369
16517;54.712;291
16518;54.715;443
16519;54.719;326
16520;54.722;436
16521;54.725;356
16522;54.728;333
16523;54.732;315
16524;54.735;1808
16525;54.738;316
16526;54.742;319
16527;54.745;373
16528;54.748;321
16529;54.752;400
16530;54.755;305
16531;54.758;457
16532;54.762;419
16533;54.765;510
16534;54.768;300
16535;54.772;360
16536;54.775;405
16537;54.778;348
16538;54.782;476
16539;54.785;333
16540;54.788;653
16541;54.792;362
16542;54.795;353
16543;54.798;346
16544;54.801;373
16545;54.805;357
16546;54.808;489
16547;54.811;475
16548;54.815;321
16549;54.818;281
16550;54.821;267
16551;54.825;306
16552;54.828;344
16553;54.831;410
16554;54.835;390
16555;54.838;444
16556;54.841;411
16557;54.844;342
16558;54.848;1100
16559;54.851;528
16560;54.854;467
16561;54.858;621
16562;54.861;362
16563;54.864;549
16564;54.868;407
16565;54.871;407
16566;54.874;402
16567;54.878;321
16568;54.881;412
16569;54.884;467
16570;54.887;449
16571;54.891;378
16572;54.894;309
16573;54.897;509
16574;54.901;681
16575;54.904;387
16576;54.907;517
16577;54.911;285
16578;54.914;310
16579;54.917;438
16580;54.920;356
16581;54.924;497
16582;54.927;409
16583;54.930;279
16584;54.934;263
16585;54.937;455
16586;54.940;461
16587;54.944;387
16588;54.947;359
16589;54.950;454
16590;54.954;504
16591;54.957;425
16592;54.960;433
16593;54.963;447
16594;54.967;599
16595;54.970;322
16596;54.973;376
16597;54.977;409
16598;54.980;336
16599;54.983;404
16600;54.987;400
16601;54.990;405
16602;54.993;345
16603;54.997;294
16604;55.000;381
