# Supplementary material for: Successive remodeling of IgG glycans using a solid-phase enzymatic platform
Source: Commun Biol. 2022 Apr 7;5:328. doi: 10.1038/s42003-022-03257-4 (PMC8990068; doi:10.1038/s42003-022-03257-4)
Supplement: Supplementary file 4 — Supplementary Data 1 [file 42003_2022_3257_MOESM4_ESM.zip › Source Data/Figure S10/Figure S10b-24h.txt]

#""
#Point;X(Minutes);Y(Counts)
0;0.039;112810
1;0.042;112809
2;0.046;113751
3;0.049;116922
4;0.052;112771
5;0.055;110593
6;0.059;109063
7;0.062;119338
8;0.065;125787
9;0.069;115128
10;0.072;114781
11;0.075;123699
12;0.079;116115
13;0.082;116063
14;0.085;113093
15;0.089;112760
16;0.092;123693
17;0.095;111361
18;0.098;118647
19;0.102;107943
20;0.105;114367
21;0.108;122366
22;0.112;114425
23;0.115;109628
24;0.118;115581
25;0.122;116170
26;0.125;123399
27;0.128;117062
28;0.131;117348
29;0.135;116761
30;0.138;116290
31;0.141;114979
32;0.145;106162
33;0.148;112223
34;0.151;111054
35;0.155;116684
36;0.158;113896
37;0.161;112894
38;0.165;119416
39;0.168;116302
40;0.171;112945
41;0.174;116509
42;0.178;118866
43;0.181;123026
44;0.184;118556
45;0.188;111741
46;0.191;120491
47;0.194;116133
48;0.198;116998
49;0.201;116818
50;0.204;118131
51;0.208;124879
52;0.211;105535
53;0.214;109402
54;0.217;112658
55;0.221;116855
56;0.224;114681
57;0.227;124892
58;0.231;117808
59;0.234;111522
60;0.237;112322
61;0.241;125568
62;0.244;111839
63;0.247;110412
64;0.250;108434
65;0.254;121131
66;0.257;129317
67;0.260;117391
68;0.264;114634
69;0.267;109085
70;0.270;107113
71;0.274;106804
72;0.277;108951
73;0.280;111833
74;0.284;118488
75;0.287;114180
76;0.290;111730
77;0.294;118414
78;0.297;114831
79;0.300;113463
80;0.304;120732
81;0.307;115857
82;0.310;110206
83;0.313;104678
84;0.317;108302
85;0.320;119534
86;0.323;121075
87;0.327;114035
88;0.330;113405
89;0.333;116226
90;0.337;114649
91;0.340;115088
92;0.343;102074
93;0.347;108946
94;0.350;108397
95;0.353;115821
96;0.356;117217
97;0.360;124299
98;0.363;111361
99;0.366;113583
100;0.370;116624
101;0.373;115415
102;0.376;114028
103;0.380;122230
104;0.383;122085
105;0.386;115918
106;0.389;106734
107;0.393;100571
108;0.396;115767
109;0.399;124328
110;0.403;113543
111;0.406;120449
112;0.409;112798
113;0.413;124693
114;0.416;119333
115;0.419;109902
116;0.423;112735
117;0.426;118823
118;0.429;111395
119;0.432;116302
120;0.436;122964
121;0.439;103650
122;0.442;113335
123;0.446;113359
124;0.449;111396
125;0.452;114398
126;0.456;105996
127;0.459;127557
128;0.462;125444
129;0.465;112628
130;0.469;105882
131;0.472;114288
132;0.475;115066
133;0.479;110726
134;0.482;109238
135;0.485;111935
136;0.489;116186
137;0.492;106556
138;0.495;117413
139;0.499;124279
140;0.502;120810
141;0.505;112537
142;0.508;115420
143;0.512;105817
144;0.515;112292
145;0.518;107745
146;0.522;115018
147;0.525;113782
148;0.528;114332
149;0.532;125551
150;0.535;110222
151;0.538;122137
152;0.542;109567
153;0.545;120119
154;0.548;111446
155;0.552;124931
156;0.555;111395
157;0.558;120208
158;0.562;119011
159;0.565;113146
160;0.568;112390
161;0.571;114270
162;0.575;120838
163;0.578;112531
164;0.581;123046
165;0.585;120498
166;0.588;122340
167;0.591;117554
168;0.595;116268
169;0.598;114986
170;0.601;116833
171;0.604;117579
172;0.608;121078
173;0.611;115635
174;0.614;112410
175;0.618;115369
176;0.621;116873
177;0.624;118170
178;0.628;117148
179;0.631;104491
180;0.634;113098
181;0.638;120632
182;0.641;118966
183;0.644;116604
184;0.647;118369
185;0.651;110712
186;0.654;121297
187;0.657;119557
188;0.661;113003
189;0.664;111813
190;0.667;125885
191;0.671;113813
192;0.674;128208
193;0.677;119965
194;0.681;115692
195;0.684;109066
196;0.687;115131
197;0.690;120647
198;0.694;116397
199;0.697;113813
200;0.700;128980
201;0.704;105646
202;0.707;109268
203;0.710;109839
204;0.714;125663
205;0.717;118445
206;0.720;120407
207;0.723;112566
208;0.727;118213
209;0.730;114251
210;0.733;114600
211;0.737;131018
212;0.740;117395
213;0.743;106241
214;0.747;114489
215;0.750;105492
216;0.753;116870
217;0.757;122160
218;0.760;118929
219;0.763;109729
220;0.766;111637
221;0.770;109266
222;0.773;109635
223;0.777;110431
224;0.780;113800
225;0.783;113779
226;0.786;112848
227;0.790;111628
228;0.793;116489
229;0.796;112750
230;0.800;111655
231;0.803;120016
232;0.806;108916
233;0.810;114969
234;0.813;122338
235;0.816;110128
236;0.819;126539
237;0.823;114352
238;0.826;138207
239;0.829;127988
240;0.833;134525
241;0.836;134693
242;0.839;135199
243;0.843;134224
244;0.846;125292
245;0.849;131976
246;0.853;144742
247;0.856;136423
248;0.859;140841
249;0.862;157376
250;0.866;159554
251;0.869;171143
252;0.872;192560
253;0.876;238072
254;0.879;288346
255;0.882;399663
256;0.886;573907
257;0.889;845460
258;0.892;1175719
259;0.896;1606014
260;0.899;2069487
261;0.902;2536126
262;0.905;2966498
263;0.909;3261615
264;0.912;3369088
265;0.915;3536741
266;0.919;3546090
267;0.922;3476124
268;0.925;3393438
269;0.929;3283022
270;0.932;2966713
271;0.935;2627819
272;0.938;2408066
273;0.942;2286542
274;0.945;2020539
275;0.948;1945738
276;0.952;1741405
277;0.955;1738234
278;0.958;1689986
279;0.962;1697786
280;0.965;1633584
281;0.968;1564192
282;0.972;1549253
283;0.975;1396029
284;0.978;1371524
285;0.981;1190747
286;0.985;1130784
287;0.988;1039792
288;0.991;874966
289;0.995;841850
290;0.998;802718
291;1.001;744944
292;1.005;717842
293;1.008;662324
294;1.011;632512
295;1.015;601856
296;1.018;567421
297;1.021;541732
298;1.024;532303
299;1.028;500031
300;1.031;487483
301;1.035;450185
302;1.038;449748
303;1.041;433581
304;1.044;418814
305;1.048;418838
306;1.051;414448
307;1.054;417236
308;1.058;434082
309;1.061;455198
310;1.064;467444
311;1.068;464042
312;1.071;476181
313;1.074;498398
314;1.077;533913
315;1.081;534081
316;1.084;531695
317;1.087;565756
318;1.091;555830
319;1.094;582253
320;1.097;650927
321;1.101;1047471
322;1.104;1776173
323;1.107;2765695
324;1.111;3759298
325;1.114;4974869
326;1.117;5576118
327;1.120;6817126
328;1.124;7789832
329;1.127;8586261
330;1.130;9316800
331;1.134;10068766
332;1.137;11154462
333;1.140;11202344
334;1.144;11883444
335;1.147;12242724
336;1.150;11675413
337;1.153;11729184
338;1.157;11415678
339;1.160;11035433
340;1.163;10466434
341;1.167;11007856
342;1.170;10138993
343;1.173;9595387
344;1.177;9557932
345;1.180;8681580
346;1.183;8594787
347;1.187;8311116
348;1.190;7357501
349;1.193;6916101
350;1.196;6700660
351;1.200;5917288
352;1.203;5962949
353;1.206;5512400
354;1.210;5260886
355;1.213;5017371
356;1.216;4666822
357;1.220;4543195
358;1.223;4501907
359;1.226;4276510
360;1.230;4146569
361;1.233;4146094
362;1.236;4150054
363;1.239;4089328
364;1.243;4393069
365;1.246;4719196
366;1.249;5208852
367;1.253;5615609
368;1.256;5979527
369;1.259;6604240
370;1.263;7536321
371;1.266;8515244
372;1.269;9046868
373;1.273;9688642
374;1.276;10600186
375;1.279;11621142
376;1.283;11988478
377;1.286;12713402
378;1.289;13510072
379;1.292;13900992
380;1.296;14645729
381;1.299;15298308
382;1.302;15831119
383;1.306;15847629
384;1.309;17285104
385;1.312;17128422
386;1.316;18187788
387;1.319;18195270
388;1.322;18013572
389;1.326;18712516
390;1.329;19251284
391;1.332;18313384
392;1.335;18190572
393;1.339;18013196
394;1.342;18257896
395;1.345;17347324
396;1.349;16783252
397;1.352;17301052
398;1.355;16585629
399;1.359;16211265
400;1.362;15227371
401;1.365;15206993
402;1.368;13999999
403;1.372;14018838
404;1.375;12966589
405;1.378;12398138
406;1.382;11576458
407;1.385;10857185
408;1.388;10050546
409;1.392;9162392
410;1.395;8518418
411;1.398;8383862
412;1.402;7502603
413;1.405;7085058
414;1.408;6411215
415;1.411;5847281
416;1.415;5516408
417;1.418;5505366
418;1.421;4812737
419;1.425;4696933
420;1.428;4309061
421;1.431;4293589
422;1.435;3966637
423;1.438;3525111
424;1.441;3446173
425;1.445;3148148
426;1.448;3176208
427;1.451;3188430
428;1.454;3155264
429;1.458;3177933
430;1.461;3297695
431;1.464;3244870
432;1.468;3459300
433;1.471;3440897
434;1.474;3544505
435;1.478;3501197
436;1.481;3511456
437;1.484;3529119
438;1.487;3560959
439;1.491;3593163
440;1.494;3530918
441;1.497;3590475
442;1.501;3531024
443;1.504;3438334
444;1.507;3518042
445;1.511;3428672
446;1.514;3378479
447;1.517;3415775
448;1.521;3193816
449;1.524;3089002
450;1.527;3063225
451;1.530;2963963
452;1.534;2941348
453;1.537;2735537
454;1.541;2637412
455;1.544;2570766
456;1.547;2512797
457;1.550;2311239
458;1.554;2234642
459;1.557;2126430
460;1.560;2004981
461;1.564;1905150
462;1.567;1795987
463;1.570;1667881
464;1.574;1648297
465;1.577;1534925
466;1.580;1441584
467;1.584;1372826
468;1.587;1328312
469;1.590;1237160
470;1.593;1189895
471;1.597;1134710
472;1.600;1184417
473;1.603;1127446
474;1.607;1117581
475;1.610;1114347
476;1.613;1125505
477;1.617;1104176
478;1.620;1072533
479;1.623;1033103
480;1.626;1033240
481;1.630;963479
482;1.633;947864
483;1.636;899126
484;1.640;915273
485;1.643;795836
486;1.646;815548
487;1.650;788416
488;1.653;803383
489;1.656;760791
490;1.660;763635
491;1.663;780287
492;1.666;773688
493;1.669;756606
494;1.673;772931
495;1.676;778450
496;1.679;741363
497;1.683;728164
498;1.686;756729
499;1.689;726082
500;1.693;711331
501;1.696;709376
502;1.699;709678
503;1.702;700070
504;1.706;676552
505;1.709;675377
506;1.712;650656
507;1.716;644903
508;1.719;639848
509;1.722;597983
510;1.726;635469
511;1.729;627057
512;1.732;582982
513;1.736;592635
514;1.739;591532
515;1.742;600739
516;1.745;553046
517;1.749;564428
518;1.752;574756
519;1.755;572055
520;1.759;562544
521;1.762;546428
522;1.765;563721
523;1.769;569700
524;1.772;555102
525;1.775;552491
526;1.779;571644
527;1.782;585378
528;1.785;597552
529;1.789;586649
530;1.792;598714
531;1.795;612246
532;1.799;608269
533;1.802;645419
534;1.805;664686
535;1.808;651215
536;1.812;651104
537;1.815;656573
538;1.818;666788
539;1.822;722857
540;1.825;727006
541;1.828;733725
542;1.832;754380
543;1.835;749338
544;1.838;861293
545;1.841;831675
546;1.845;848243
547;1.848;888834
548;1.851;933451
549;1.855;949781
550;1.858;968418
551;1.861;992334
552;1.865;997057
553;1.868;1063044
554;1.871;1081746
555;1.875;1138220
556;1.878;1141812
557;1.881;1217278
558;1.884;1223598
559;1.888;1286485
560;1.891;1339709
561;1.894;1401104
562;1.898;1468835
563;1.901;1486181
564;1.904;1545914
565;1.908;1635391
566;1.911;1554940
567;1.914;1629621
568;1.918;1537537
569;1.921;1629327
570;1.924;1558853
571;1.927;1574510
572;1.931;1551633
573;1.934;1498302
574;1.937;1490229
575;1.941;1400960
576;1.944;1484952
577;1.947;1451976
578;1.951;1443905
579;1.954;1512982
580;1.957;1452835
581;1.961;1458520
582;1.964;1415728
583;1.967;1450767
584;1.970;1398642
585;1.974;1421138
586;1.977;1312908
587;1.980;1246309
588;1.984;1178222
589;1.987;998419
590;1.990;979400
591;1.994;1012265
592;1.997;952357
593;2.000;824440
594;2.003;781445
595;2.007;656671
596;2.010;561697
597;2.013;504687
598;2.017;463718
599;2.020;451651
600;2.023;439266
601;2.027;408040
602;2.030;422832
603;2.033;422316
604;2.037;412907
605;2.040;417056
606;2.043;391513
607;2.047;386724
608;2.050;390109
609;2.053;381305
610;2.057;366299
611;2.060;341127
612;2.063;361093
613;2.066;338908
614;2.070;315780
615;2.073;343792
616;2.076;347511
617;2.080;319657
618;2.083;343007
619;2.086;319692
620;2.090;361825
621;2.093;375646
622;2.096;376322
623;2.099;411292
624;2.103;445632
625;2.106;460736
626;2.109;465890
627;2.113;488370
628;2.116;509325
629;2.119;527170
630;2.123;539476
631;2.126;564834
632;2.129;599805
633;2.133;567908
634;2.136;588379
635;2.139;604507
636;2.142;625456
637;2.146;605867
638;2.149;621420
639;2.152;591318
640;2.156;608534
641;2.159;584341
642;2.162;582719
643;2.166;585909
644;2.169;557281
645;2.172;549702
646;2.176;544895
647;2.179;517445
648;2.182;522957
649;2.185;513823
650;2.189;485977
651;2.192;492673
652;2.195;460191
653;2.199;470493
654;2.202;467392
655;2.205;460151
656;2.209;429063
657;2.212;421806
658;2.215;426636
659;2.218;418429
660;2.222;412923
661;2.225;422289
662;2.228;393954
663;2.232;392375
664;2.235;376783
665;2.238;388967
666;2.242;381245
667;2.245;387938
668;2.248;402754
669;2.252;404298
670;2.255;396274
671;2.258;388890
672;2.261;387164
673;2.265;380945
674;2.268;364264
675;2.271;369171
676;2.275;350291
677;2.278;366313
678;2.281;347939
679;2.285;341643
680;2.288;339180
681;2.291;337165
682;2.295;329682
683;2.298;349633
684;2.301;325247
685;2.305;325467
686;2.308;341534
687;2.311;341698
688;2.314;313631
689;2.318;324284
690;2.321;320389
691;2.324;295678
692;2.328;319112
693;2.331;299670
694;2.334;309150
695;2.338;305632
696;2.341;290717
697;2.344;276337
698;2.348;290254
699;2.351;293909
700;2.354;280743
701;2.357;286975
702;2.361;258401
703;2.364;279233
704;2.367;251929
705;2.371;270441
706;2.374;249501
707;2.377;258519
708;2.381;257516
709;2.384;245810
710;2.387;237152
711;2.391;239015
712;2.394;249760
713;2.397;239952
714;2.400;238844
715;2.404;245618
716;2.407;233972
717;2.410;228737
718;2.414;230919
719;2.417;223302
720;2.420;232267
721;2.424;233970
722;2.427;242273
723;2.430;219410
724;2.433;214219
725;2.437;216253
726;2.440;218648
727;2.443;220755
728;2.447;221631
729;2.450;222898
730;2.453;209636
731;2.457;203350
732;2.460;207846
733;2.463;195471
734;2.467;208222
735;2.470;201727
736;2.473;208584
737;2.476;196753
738;2.480;206287
739;2.483;203888
740;2.486;218950
741;2.490;199524
742;2.493;214878
743;2.496;198202
744;2.500;214617
745;2.503;218853
746;2.506;225316
747;2.510;207637
748;2.513;209599
749;2.516;212723
750;2.519;218433
751;2.523;223871
752;2.526;217518
753;2.529;224380
754;2.533;237413
755;2.536;245112
756;2.539;234366
757;2.543;239168
758;2.546;235078
759;2.549;236205
760;2.553;234542
761;2.556;228666
762;2.559;226741
763;2.563;227195
764;2.566;231173
765;2.569;220619
766;2.572;223620
767;2.576;213008
768;2.579;223795
769;2.582;223342
770;2.586;218115
771;2.589;207723
772;2.592;209437
773;2.596;208305
774;2.599;211261
775;2.602;212449
776;2.606;206903
777;2.609;202933
778;2.612;190553
779;2.615;186169
780;2.619;189566
781;2.622;203967
782;2.625;205332
783;2.629;203899
784;2.632;211193
785;2.635;196990
786;2.639;202529
787;2.642;197765
788;2.645;199199
789;2.648;214477
790;2.652;210818
791;2.655;219706
792;2.658;215196
793;2.662;209241
794;2.665;202840
795;2.668;208263
796;2.672;212493
797;2.675;202609
798;2.678;210366
799;2.682;199299
800;2.685;201417
801;2.688;195551
802;2.691;190832
803;2.695;196536
804;2.698;186965
805;2.701;186898
806;2.705;196017
807;2.708;182667
808;2.711;182577
809;2.715;186422
810;2.718;192620
811;2.721;182990
812;2.725;181731
813;2.728;185108
814;2.731;182851
815;2.734;182473
816;2.738;191837
817;2.741;185092
818;2.744;177727
819;2.748;177050
820;2.751;189815
821;2.754;195684
822;2.758;181705
823;2.761;199297
824;2.764;181943
825;2.767;175574
826;2.771;161794
827;2.774;146681
828;2.778;146571
829;2.781;139299
830;2.784;147780
831;2.787;152495
832;2.791;156399
833;2.794;158644
834;2.797;180122
835;2.801;177344
836;2.804;186871
837;2.807;179362
838;2.811;185628
839;2.814;178168
840;2.817;192751
841;2.821;183119
842;2.824;186635
843;2.827;192327
844;2.830;190199
845;2.834;180700
846;2.837;194204
847;2.840;186363
848;2.844;182156
849;2.847;185520
850;2.850;188932
851;2.854;191759
852;2.857;173378
853;2.860;187372
854;2.864;198098
855;2.867;181312
856;2.870;186812
857;2.873;180989
858;2.877;187900
859;2.880;170666
860;2.883;198283
861;2.887;176031
862;2.890;185383
863;2.893;180287
864;2.897;170445
865;2.900;163728
866;2.903;175228
867;2.906;160865
868;2.910;143411
869;2.913;144326
870;2.916;153884
871;2.920;145417
872;2.923;143621
873;2.926;136662
874;2.930;152381
875;2.933;153005
876;2.936;146328
877;2.940;167471
878;2.943;166788
879;2.946;173744
880;2.949;185924
881;2.953;194533
882;2.956;196981
883;2.959;206423
884;2.963;222626
885;2.966;232247
886;2.969;245080
887;2.973;271963
888;2.976;294039
889;2.979;312393
890;2.982;365764
891;2.986;402100
892;2.989;441574
893;2.992;478061
894;2.996;511327
895;2.999;521835
896;3.002;564842
897;3.006;585693
898;3.009;609277
899;3.012;641013
900;3.016;713490
901;3.019;761712
902;3.022;831816
903;3.025;863289
904;3.029;888522
905;3.032;977802
906;3.036;995487
907;3.039;1007439
908;3.042;1031875
909;3.045;1058085
910;3.049;1072965
911;3.052;1055814
912;3.055;1017552
913;3.059;1017227
914;3.062;1045514
915;3.065;994404
916;3.069;995113
917;3.072;941883
918;3.075;928441
919;3.079;873892
920;3.082;848504
921;3.085;765564
922;3.088;740456
923;3.092;707467
924;3.095;670212
925;3.098;644420
926;3.102;590113
927;3.105;547183
928;3.108;512661
929;3.112;512352
930;3.115;504931
931;3.118;496236
932;3.121;464672
933;3.125;460575
934;3.128;421973
935;3.131;430200
936;3.135;414706
937;3.138;384871
938;3.141;375356
939;3.145;332683
940;3.148;344514
941;3.151;304742
942;3.155;304601
943;3.158;308209
944;3.161;293566
945;3.164;302131
946;3.168;295637
947;3.171;285280
948;3.174;282625
949;3.178;279947
950;3.181;271340
951;3.184;267462
952;3.188;270546
953;3.191;290407
954;3.194;290924
955;3.198;278506
956;3.201;255672
957;3.204;279749
958;3.207;251040
959;3.211;278528
960;3.214;266032
961;3.217;265068
962;3.221;264540
963;3.224;265812
964;3.227;284745
965;3.231;255369
966;3.234;255386
967;3.237;253668
968;3.240;264303
969;3.244;260026
970;3.247;251795
971;3.250;259169
972;3.254;256189
973;3.257;240124
974;3.260;248317
975;3.264;250784
976;3.267;245854
977;3.270;238273
978;3.274;250430
979;3.277;243111
980;3.280;234323
981;3.284;249597
982;3.287;232830
983;3.290;233037
984;3.294;238782
985;3.297;233623
986;3.300;230439
987;3.303;260918
988;3.307;223467
989;3.310;225135
990;3.313;231752
991;3.317;232945
992;3.320;225281
993;3.323;225173
994;3.327;225779
995;3.330;226567
996;3.333;217111
997;3.336;220669
998;3.340;223902
999;3.343;224325
1000;3.346;207298
1001;3.350;220377
1002;3.353;216653
1003;3.356;221216
1004;3.360;214227
1005;3.363;213462
1006;3.366;215024
1007;3.370;226557
1008;3.373;205626
1009;3.376;208325
1010;3.379;225526
1011;3.383;219881
1012;3.386;224136
1013;3.389;218334
1014;3.393;220958
1015;3.396;205023
1016;3.399;212698
1017;3.403;216622
1018;3.406;212607
1019;3.409;214505
1020;3.413;210819
1021;3.416;212792
1022;3.419;217903
1023;3.422;200243
1024;3.426;215839
1025;3.429;204670
1026;3.432;209803
1027;3.436;195462
1028;3.439;197735
1029;3.442;207042
1030;3.446;206271
1031;3.449;203582
1032;3.452;187787
1033;3.455;198742
1034;3.459;198122
1035;3.462;200625
1036;3.465;202837
1037;3.469;210169
1038;3.472;206106
1039;3.475;205771
1040;3.479;195513
1041;3.482;185802
1042;3.485;196508
1043;3.489;197946
1044;3.492;188831
1045;3.495;198225
1046;3.498;186071
1047;3.502;184919
1048;3.505;182184
1049;3.508;192369
1050;3.512;192014
1051;3.515;193457
1052;3.518;191715
1053;3.522;192364
1054;3.525;196434
1055;3.528;186616
1056;3.532;175675
1057;3.535;188431
1058;3.538;175242
1059;3.542;174942
1060;3.545;182548
1061;3.548;187038
1062;3.552;172278
1063;3.555;177676
1064;3.558;184206
1065;3.561;185330
1066;3.565;170681
1067;3.568;185302
1068;3.571;185911
1069;3.575;169064
1070;3.578;170209
1071;3.581;192127
1072;3.585;196293
1073;3.588;182297
1074;3.591;179291
1075;3.594;180227
1076;3.598;178770
1077;3.601;178018
1078;3.604;178842
1079;3.608;168103
1080;3.611;181188
1081;3.614;174598
1082;3.618;179717
1083;3.621;196311
1084;3.624;181627
1085;3.628;181120
1086;3.631;180999
1087;3.634;186274
1088;3.637;192562
1089;3.641;191406
1090;3.644;199886
1091;3.647;218351
1092;3.651;205285
1093;3.654;207731
1094;3.657;218546
1095;3.661;238235
1096;3.664;225784
1097;3.667;237040
1098;3.670;252724
1099;3.674;257728
1100;3.677;237349
1101;3.680;253488
1102;3.684;255307
1103;3.687;242070
1104;3.690;271905
1105;3.694;259585
1106;3.697;264696
1107;3.700;254958
1108;3.704;264135
1109;3.707;252688
1110;3.710;252479
1111;3.713;254102
1112;3.717;249514
1113;3.720;270282
1114;3.723;256342
1115;3.727;246411
1116;3.730;255127
1117;3.733;264007
1118;3.737;252729
1119;3.740;237083
1120;3.743;259236
1121;3.747;248869
1122;3.750;248499
1123;3.753;240931
1124;3.756;247040
1125;3.760;255397
1126;3.763;254012
1127;3.766;250254
1128;3.770;245816
1129;3.773;233030
1130;3.776;230740
1131;3.780;249771
1132;3.783;216469
1133;3.786;212379
1134;3.790;223779
1135;3.793;214138
1136;3.796;217109
1137;3.800;227001
1138;3.803;212409
1139;3.806;219812
1140;3.809;209853
1141;3.813;202912
1142;3.816;209811
1143;3.819;207420
1144;3.823;204218
1145;3.826;208783
1146;3.829;214660
1147;3.833;207208
1148;3.836;208741
1149;3.839;223342
1150;3.843;207094
1151;3.846;207565
1152;3.849;198247
1153;3.852;207010
1154;3.856;209833
1155;3.859;207721
1156;3.862;198348
1157;3.866;219761
1158;3.869;217455
1159;3.872;208238
1160;3.876;196902
1161;3.879;199462
1162;3.882;197217
1163;3.885;205999
1164;3.889;222421
1165;3.892;205082
1166;3.895;198412
1167;3.899;203168
1168;3.902;198478
1169;3.905;184614
1170;3.909;193625
1171;3.912;193124
1172;3.915;196506
1173;3.919;193414
1174;3.922;175552
1175;3.925;177889
1176;3.928;178912
1177;3.932;177136
1178;3.935;165885
1179;3.938;179593
1180;3.942;156097
1181;3.945;171074
1182;3.948;182452
1183;3.952;155657
1184;3.955;148270
1185;3.958;158573
1186;3.962;156068
1187;3.965;157322
1188;3.968;154067
1189;3.971;157629
1190;3.975;153833
1191;3.978;160399
1192;3.981;158172
1193;3.985;153918
1194;3.988;152052
1195;3.991;166987
1196;3.995;153221
1197;3.998;152596
1198;4.001;146322
1199;4.004;161218
1200;4.008;161398
1201;4.011;151011
1202;4.014;165649
1203;4.018;163251
1204;4.021;166044
1205;4.024;153141
1206;4.028;151614
1207;4.031;140826
1208;4.034;146937
1209;4.038;149063
1210;4.041;150818
1211;4.044;149472
1212;4.048;160616
1213;4.051;146308
1214;4.054;155104
1215;4.058;157955
1216;4.061;144638
1217;4.064;148932
1218;4.067;139923
1219;4.071;149819
1220;4.074;160231
1221;4.077;147065
1222;4.081;148134
1223;4.084;144025
1224;4.087;152877
1225;4.091;142806
1226;4.094;156303
1227;4.097;142241
1228;4.101;135898
1229;4.104;146383
1230;4.107;159235
1231;4.110;156749
1232;4.114;139870
1233;4.117;148772
1234;4.120;160568
1235;4.124;150666
1236;4.127;142522
1237;4.130;141816
1238;4.134;148104
1239;4.137;148168
1240;4.140;148837
1241;4.144;151444
1242;4.147;143528
1243;4.150;146223
1244;4.153;154317
1245;4.157;145485
1246;4.160;155043
1247;4.163;152081
1248;4.167;144886
1249;4.170;139486
1250;4.173;144111
1251;4.177;148927
1252;4.180;151868
1253;4.183;141387
1254;4.186;156798
1255;4.190;141573
1256;4.193;141953
1257;4.196;145157
1258;4.200;151206
1259;4.203;140832
1260;4.206;146910
1261;4.210;135841
1262;4.213;142846
1263;4.216;146591
1264;4.220;154916
1265;4.223;136685
1266;4.226;136342
1267;4.229;138342
1268;4.233;134162
1269;4.236;138844
1270;4.239;139965
1271;4.243;151824
1272;4.246;156477
1273;4.249;140119
1274;4.253;143926
1275;4.256;139876
1276;4.259;140444
1277;4.262;138060
1278;4.266;140074
1279;4.269;144545
1280;4.273;148824
1281;4.276;140123
1282;4.279;133158
1283;4.282;140868
1284;4.286;143353
1285;4.289;143319
1286;4.292;143670
1287;4.296;135141
1288;4.299;147817
1289;4.302;138299
1290;4.306;140688
1291;4.309;138410
1292;4.312;149665
1293;4.316;157197
1294;4.319;147368
1295;4.322;146596
1296;4.325;159232
1297;4.329;160976
1298;4.332;145767
1299;4.335;153299
1300;4.339;155698
1301;4.342;146848
1302;4.345;152956
1303;4.349;159818
1304;4.352;154624
1305;4.355;168658
1306;4.359;161921
1307;4.362;164374
1308;4.365;162615
1309;4.368;167589
1310;4.372;163150
1311;4.375;170846
1312;4.378;163810
1313;4.382;174070
1314;4.385;157213
1315;4.388;165571
1316;4.392;166819
1317;4.395;153219
1318;4.398;166887
1319;4.401;155007
1320;4.405;160078
1321;4.408;151949
1322;4.411;144964
1323;4.415;148274
1324;4.418;160516
1325;4.421;151878
1326;4.425;149152
1327;4.428;149479
1328;4.431;148702
1329;4.435;156986
1330;4.438;150757
1331;4.441;150639
1332;4.444;146130
1333;4.448;150324
1334;4.451;146277
1335;4.454;140138
1336;4.458;142501
1337;4.461;144249
1338;4.464;154706
1339;4.468;142638
1340;4.471;148150
1341;4.474;143753
1342;4.478;148058
1343;4.481;135424
1344;4.484;141048
1345;4.487;152264
1346;4.491;137882
1347;4.494;142718
1348;4.497;141198
1349;4.501;150397
1350;4.504;136863
1351;4.507;141054
1352;4.511;143633
1353;4.514;143785
1354;4.517;134898
1355;4.520;135822
1356;4.524;146669
1357;4.527;137963
1358;4.530;136162
1359;4.534;131652
1360;4.537;137427
1361;4.540;145917
1362;4.544;137909
1363;4.547;134562
1364;4.550;136546
1365;4.554;135949
1366;4.557;140066
1367;4.560;136248
1368;4.564;127319
1369;4.567;130665
1370;4.570;136717
1371;4.574;142251
1372;4.577;131051
1373;4.580;135980
1374;4.583;136593
1375;4.587;132571
1376;4.590;145548
1377;4.593;140696
1378;4.597;132111
1379;4.600;139563
1380;4.603;137649
1381;4.607;141409
1382;4.610;140341
1383;4.613;140059
1384;4.616;138282
1385;4.620;140154
1386;4.623;145121
1387;4.626;144855
1388;4.630;136232
1389;4.633;127984
1390;4.636;134329
1391;4.640;134040
1392;4.643;140708
1393;4.646;119487
1394;4.650;141296
1395;4.653;135402
1396;4.656;128725
1397;4.659;139326
1398;4.663;149610
1399;4.666;135101
1400;4.669;139507
1401;4.673;141459
1402;4.676;140024
1403;4.679;128470
1404;4.683;136398
1405;4.686;132368
1406;4.689;135612
1407;4.693;129448
1408;4.696;136670
1409;4.699;134425
1410;4.702;129377
1411;4.706;124777
1412;4.709;128116
1413;4.712;128065
1414;4.716;135333
1415;4.719;129157
1416;4.722;131992
1417;4.726;133793
1418;4.729;137386
1419;4.732;139402
1420;4.735;135158
1421;4.739;135023
1422;4.742;136079
1423;4.745;135442
1424;4.749;131532
1425;4.752;122014
1426;4.755;129187
1427;4.759;131387
1428;4.762;130888
1429;4.765;132552
1430;4.769;135455
1431;4.772;137985
1432;4.775;130658
1433;4.779;139016
1434;4.782;129850
1435;4.785;136628
1436;4.789;147234
1437;4.792;124389
1438;4.795;130491
1439;4.798;130960
1440;4.802;139155
1441;4.805;130931
1442;4.808;132555
1443;4.812;131335
1444;4.815;128534
1445;4.818;132592
1446;4.822;133864
1447;4.825;130162
1448;4.828;130343
1449;4.832;133441
1450;4.835;126459
1451;4.838;136326
1452;4.841;123654
1453;4.845;124326
1454;4.848;133681
1455;4.851;132833
1456;4.855;133793
1457;4.858;137088
1458;4.861;130157
1459;4.865;133607
1460;4.868;142743
1461;4.871;133246
1462;4.874;135962
1463;4.878;132570
1464;4.881;140584
1465;4.884;126309
1466;4.888;122554
1467;4.891;133520
1468;4.894;133773
1469;4.898;135094
1470;4.901;131916
1471;4.904;124354
1472;4.908;127080
1473;4.911;122725
1474;4.914;138398
1475;4.917;125555
1476;4.921;123288
1477;4.924;132037
1478;4.927;126231
1479;4.931;134579
1480;4.934;127377
1481;4.937;129433
1482;4.941;132186
1483;4.944;127764
1484;4.947;131064
1485;4.950;121424
1486;4.954;115567
1487;4.957;123928
1488;4.960;123590
1489;4.964;129198
1490;4.967;125081
1491;4.970;134706
1492;4.974;130650
1493;4.977;131562
1494;4.980;118339
1495;4.984;126794
1496;4.987;125515
1497;4.990;126222
1498;4.993;124559
1499;4.997;127532
1500;5.000;129141
1501;5.003;126917
1502;5.007;133500
1503;5.010;123095
1504;5.013;125863
1505;5.017;127270
1506;5.020;137068
1507;5.023;129579
1508;5.027;123669
1509;5.030;136124
1510;5.033;138043
1511;5.037;127630
1512;5.040;119558
1513;5.043;136406
1514;5.047;135788
1515;5.050;128273
1516;5.053;126552
1517;5.056;131086
1518;5.060;126174
1519;5.063;133546
1520;5.066;125831
1521;5.070;122421
1522;5.073;130045
1523;5.076;124042
1524;5.080;127633
1525;5.083;127599
1526;5.086;118965
1527;5.089;128008
1528;5.093;129323
1529;5.096;124749
1530;5.099;126218
1531;5.103;129217
1532;5.106;125050
1533;5.109;124622
1534;5.113;125890
1535;5.116;125012
1536;5.119;131875
1537;5.123;136292
1538;5.126;131557
1539;5.129;128556
1540;5.132;133021
1541;5.136;130144
1542;5.139;130640
1543;5.142;126512
1544;5.146;131662
1545;5.149;136537
1546;5.152;126152
1547;5.156;132007
1548;5.159;121342
1549;5.162;141320
1550;5.165;122206
1551;5.169;119756
1552;5.172;129772
1553;5.175;129853
1554;5.179;127932
1555;5.182;122157
1556;5.185;126582
1557;5.189;132242
1558;5.192;127787
1559;5.195;120460
1560;5.199;129928
1561;5.202;125288
1562;5.205;123736
1563;5.208;122620
1564;5.212;128271
1565;5.215;134318
1566;5.218;133415
1567;5.222;126844
1568;5.225;123255
1569;5.228;127397
1570;5.232;122956
1571;5.235;130730
1572;5.238;122819
1573;5.242;132176
1574;5.245;130290
1575;5.248;136353
1576;5.251;131943
1577;5.255;129859
1578;5.258;124723
1579;5.261;131226
1580;5.265;118258
1581;5.268;126278
1582;5.271;119838
1583;5.275;123436
1584;5.278;129411
1585;5.281;120589
1586;5.285;132104
1587;5.288;131593
1588;5.291;131744
1589;5.295;129737
1590;5.298;132665
1591;5.301;133933
1592;5.304;115477
1593;5.308;131759
1594;5.311;125480
1595;5.314;120372
1596;5.318;130705
1597;5.321;128234
1598;5.324;135650
1599;5.328;130971
1600;5.331;133446
1601;5.334;120671
1602;5.338;129837
1603;5.341;122523
1604;5.344;117458
1605;5.347;128530
1606;5.351;116221
1607;5.354;127305
1608;5.357;131570
1609;5.361;122924
1610;5.364;134396
1611;5.367;128421
1612;5.371;123563
1613;5.374;120686
1614;5.377;126534
1615;5.381;129333
1616;5.384;122305
1617;5.387;132604
1618;5.390;125216
1619;5.394;124691
1620;5.397;127483
1621;5.400;130683
1622;5.404;128955
1623;5.407;130449
1624;5.410;123775
1625;5.414;128553
1626;5.417;112848
1627;5.420;130150
1628;5.423;130595
1629;5.427;123147
1630;5.430;122602
1631;5.433;132454
1632;5.437;122381
1633;5.440;119924
1634;5.443;126233
1635;5.447;134542
1636;5.450;132144
1637;5.453;132495
1638;5.457;127909
1639;5.460;133644
1640;5.463;123744
1641;5.466;130205
1642;5.470;129797
1643;5.473;131880
1644;5.476;123422
1645;5.480;130950
1646;5.483;113968
1647;5.486;129951
1648;5.490;135811
1649;5.493;136546
1650;5.496;117459
1651;5.499;133720
1652;5.503;126807
1653;5.506;125784
1654;5.509;133857
1655;5.513;126584
1656;5.516;132197
1657;5.519;130201
1658;5.523;129118
1659;5.526;136308
1660;5.529;113525
1661;5.533;130059
1662;5.536;131951
1663;5.539;134604
1664;5.543;128763
1665;5.546;131136
1666;5.549;130329
1667;5.553;131353
1668;5.556;130000
1669;5.559;131101
1670;5.562;129162
1671;5.566;123422
1672;5.569;121888
1673;5.572;140294
1674;5.576;132629
1675;5.579;133381
1676;5.582;130947
1677;5.586;127643
1678;5.589;135065
1679;5.592;133359
1680;5.596;124507
1681;5.599;123168
1682;5.602;132203
1683;5.605;118214
1684;5.609;135839
1685;5.612;128081
1686;5.615;143213
1687;5.619;131572
1688;5.622;141922
1689;5.625;134474
1690;5.629;126364
1691;5.632;143940
1692;5.635;137863
1693;5.638;130547
1694;5.642;131916
1695;5.645;135592
1696;5.648;129684
1697;5.652;138481
1698;5.655;142258
1699;5.658;136695
1700;5.662;122056
1701;5.665;133633
1702;5.668;130385
1703;5.672;140919
1704;5.675;132648
1705;5.678;138413
1706;5.681;144883
1707;5.685;141601
1708;5.688;138812
1709;5.691;146956
1710;5.695;143044
1711;5.698;153306
1712;5.701;142337
1713;5.705;148865
1714;5.708;138684
1715;5.711;155428
1716;5.715;148412
1717;5.718;148549
1718;5.721;140152
1719;5.724;138365
1720;5.728;144253
1721;5.731;144192
1722;5.734;137321
1723;5.738;148350
1724;5.741;141515
1725;5.744;130688
1726;5.748;145048
1727;5.751;135792
1728;5.754;143576
1729;5.757;141488
1730;5.761;137674
1731;5.764;123896
1732;5.767;141416
1733;5.771;144359
1734;5.774;136902
1735;5.777;134030
1736;5.781;128208
1737;5.784;131700
1738;5.787;135765
1739;5.791;129386
1740;5.794;136824
1741;5.797;134044
1742;5.801;134197
1743;5.804;126525
1744;5.807;134682
1745;5.811;131218
1746;5.814;136742
1747;5.817;138141
1748;5.820;136691
1749;5.824;135597
1750;5.827;132313
1751;5.830;132202
1752;5.834;127281
1753;5.837;137406
1754;5.840;129535
1755;5.844;134828
1756;5.847;139346
1757;5.850;131115
1758;5.853;125404
1759;5.857;124235
1760;5.860;128640
1761;5.863;114157
1762;5.867;127854
1763;5.870;126862
1764;5.873;123140
1765;5.877;139529
1766;5.880;123776
1767;5.883;138511
1768;5.887;128245
1769;5.890;131842
1770;5.893;130624
1771;5.896;123760
1772;5.900;136510
1773;5.903;132732
1774;5.906;134410
1775;5.910;127178
1776;5.913;139419
1777;5.916;120463
1778;5.920;123243
1779;5.923;124497
1780;5.926;121606
1781;5.930;122810
1782;5.933;122955
1783;5.936;120879
1784;5.939;128312
1785;5.943;117751
1786;5.946;131154
1787;5.949;138413
1788;5.953;127367
1789;5.956;123736
1790;5.959;111186
1791;5.963;134805
1792;5.966;125132
1793;5.969;129736
1794;5.972;127235
1795;5.976;129742
1796;5.979;122361
1797;5.982;131475
1798;5.986;124516
1799;5.989;119175
1800;5.992;120718
1801;5.996;122439
1802;5.999;120374
1803;6.002;122099
1804;6.006;119259
1805;6.009;127848
1806;6.012;134120
1807;6.015;119123
1808;6.019;117251
1809;6.022;118514
1810;6.025;122328
1811;6.029;120307
1812;6.032;131907
1813;6.035;118773
1814;6.039;123237
1815;6.042;115578
1816;6.045;120504
1817;6.049;120069
1818;6.052;129713
1819;6.055;119781
1820;6.059;123564
1821;6.062;124606
1822;6.065;129838
1823;6.069;109427
1824;6.072;128821
1825;6.075;128054
1826;6.078;121399
1827;6.082;125142
1828;6.085;112579
1829;6.088;125334
1830;6.092;109937
1831;6.095;131270
1832;6.098;122346
1833;6.102;117201
1834;6.105;126855
1835;6.108;117921
1836;6.111;115797
1837;6.115;121805
1838;6.118;119695
1839;6.121;134133
1840;6.125;113987
1841;6.128;119827
1842;6.131;120088
1843;6.135;116199
1844;6.138;120915
1845;6.141;123494
1846;6.145;116840
1847;6.148;117304
1848;6.151;122447
1849;6.154;123088
1850;6.158;118762
1851;6.161;119809
1852;6.164;126750
1853;6.168;114350
1854;6.171;118325
1855;6.174;115978
1856;6.178;130993
1857;6.181;116043
1858;6.184;110597
1859;6.187;118034
1860;6.191;124717
1861;6.194;124512
1862;6.197;129619
1863;6.201;111653
1864;6.204;119754
1865;6.207;110675
1866;6.211;120948
1867;6.214;118555
1868;6.217;125609
1869;6.221;126736
1870;6.224;111217
1871;6.227;126293
1872;6.230;117827
1873;6.234;119791
1874;6.237;125121
1875;6.240;125815
1876;6.244;131427
1877;6.247;115814
1878;6.250;120925
1879;6.254;117015
1880;6.257;117305
1881;6.260;117695
1882;6.264;129907
1883;6.267;121151
1884;6.270;118802
1885;6.274;116335
1886;6.277;118330
1887;6.280;114119
1888;6.284;124035
1889;6.287;110458
1890;6.290;126778
1891;6.293;119299
1892;6.297;114787
1893;6.300;119788
1894;6.303;123313
1895;6.307;115479
1896;6.310;123809
1897;6.313;121606
1898;6.317;118180
1899;6.320;118810
1900;6.323;110883
1901;6.326;116309
1902;6.330;127313
1903;6.333;121129
1904;6.336;121928
1905;6.340;114381
1906;6.343;110570
1907;6.346;111717
1908;6.350;114549
1909;6.353;120560
1910;6.356;118489
1911;6.360;127985
1912;6.363;111695
1913;6.366;119667
1914;6.369;115504
1915;6.373;118712
1916;6.376;114950
1917;6.379;114736
1918;6.383;116835
1919;6.386;122472
1920;6.389;127831
1921;6.393;114930
1922;6.396;115228
1923;6.399;115219
1924;6.403;117154
1925;6.406;111588
1926;6.409;106422
1927;6.412;115198
1928;6.416;118082
1929;6.419;119282
1930;6.422;116918
1931;6.426;115639
1932;6.429;116747
1933;6.432;117269
1934;6.436;116355
1935;6.439;111858
1936;6.442;111607
1937;6.445;113805
1938;6.449;109977
1939;6.452;128719
1940;6.455;118164
1941;6.459;110059
1942;6.462;118741
1943;6.465;122299
1944;6.469;122277
1945;6.472;115300
1946;6.475;114328
1947;6.479;117381
1948;6.482;125457
1949;6.485;124126
1950;6.488;114589
1951;6.492;120751
1952;6.495;120943
1953;6.498;124169
1954;6.502;120221
1955;6.505;124978
1956;6.508;122944
1957;6.512;124761
1958;6.515;115332
1959;6.518;116816
1960;6.521;119819
1961;6.525;118000
1962;6.528;116145
1963;6.532;113159
1964;6.535;113741
1965;6.538;120172
1966;6.541;117314
1967;6.545;114689
1968;6.548;112785
1969;6.551;119121
1970;6.555;110877
1971;6.558;126823
1972;6.561;126569
1973;6.565;115133
1974;6.568;119620
1975;6.571;126966
1976;6.575;110028
1977;6.578;123084
1978;6.581;119853
1979;6.584;109945
1980;6.588;124349
1981;6.591;117562
1982;6.594;115997
1983;6.598;121555
1984;6.601;110993
1985;6.604;126489
1986;6.608;119271
1987;6.611;121083
1988;6.614;118340
1989;6.618;119325
1990;6.621;115761
1991;6.624;115131
1992;6.627;109291
1993;6.631;117931
1994;6.634;113751
1995;6.637;115279
1996;6.641;116721
1997;6.644;114707
1998;6.647;115998
1999;6.651;115242
2000;6.654;122561
2001;6.657;116798
2002;6.661;111086
2003;6.664;108225
2004;6.667;116786
2005;6.670;121806
2006;6.674;117630
2007;6.677;115188
2008;6.680;120147
2009;6.684;117301
2010;6.687;115329
2011;6.690;113540
2012;6.694;107368
2013;6.697;116450
2014;6.700;113457
2015;6.703;118063
2016;6.707;122195
2017;6.710;126089
2018;6.713;116026
2019;6.717;117563
2020;6.720;117235
2021;6.723;113786
2022;6.727;112539
2023;6.730;118770
2024;6.733;111945
2025;6.737;114373
2026;6.740;118020
2027;6.743;110759
2028;6.746;112955
2029;6.750;116919
2030;6.753;113220
2031;6.756;110591
2032;6.760;113105
2033;6.763;117659
2034;6.766;125695
2035;6.770;114399
2036;6.773;116094
2037;6.776;107747
2038;6.780;111680
2039;6.783;120052
2040;6.786;120679
2041;6.790;109795
2042;6.793;111760
2043;6.796;115751
2044;6.799;112281
2045;6.803;117719
2046;6.806;114405
2047;6.809;107591
2048;6.813;112829
2049;6.816;115710
2050;6.819;116586
2051;6.823;121204
2052;6.826;112310
2053;6.829;118790
2054;6.833;123219
2055;6.836;126883
2056;6.839;120340
2057;6.842;119198
2058;6.846;106551
2059;6.849;116406
2060;6.852;115528
2061;6.856;115841
2062;6.859;123999
2063;6.862;126030
2064;6.866;122161
2065;6.869;122003
2066;6.872;121068
2067;6.876;114281
2068;6.879;114516
2069;6.882;107337
2070;6.885;112236
2071;6.889;112868
2072;6.892;110397
2073;6.895;117864
2074;6.899;114862
2075;6.902;114071
2076;6.905;114899
2077;6.909;117761
2078;6.912;113578
2079;6.915;108359
2080;6.918;111171
2081;6.922;120504
2082;6.925;114225
2083;6.928;112910
2084;6.932;118676
2085;6.935;117634
2086;6.938;113715
2087;6.942;111445
2088;6.945;109207
2089;6.948;115287
2090;6.952;115104
2091;6.955;110145
2092;6.958;111864
2093;6.961;123933
2094;6.965;119712
2095;6.968;106508
2096;6.971;113475
2097;6.975;114741
2098;6.978;121566
2099;6.981;108120
2100;6.985;111340
2101;6.988;111615
2102;6.991;122708
2103;6.995;125526
2104;6.998;126312
2105;7.001;118805
2106;7.004;120499
2107;7.008;120629
2108;7.011;119848
2109;7.014;113370
2110;7.018;118239
2111;7.021;112144
2112;7.024;121446
2113;7.028;116483
2114;7.031;124546
2115;7.034;135071
2116;7.038;133703
2117;7.041;120941
2118;7.044;141941
2119;7.048;130101
2120;7.051;143976
2121;7.054;155103
2122;7.057;148348
2123;7.061;144769
2124;7.064;147381
2125;7.067;145219
2126;7.071;146252
2127;7.074;160526
2128;7.077;159193
2129;7.081;144366
2130;7.084;162194
2131;7.087;143214
2132;7.091;168822
2133;7.094;152065
2134;7.097;142770
2135;7.100;157866
2136;7.104;154379
2137;7.107;152578
2138;7.110;142121
2139;7.114;160457
2140;7.117;150996
2141;7.120;163354
2142;7.124;156979
2143;7.127;155623
2144;7.130;150732
2145;7.133;160436
2146;7.137;158943
2147;7.140;145400
2148;7.143;161716
2149;7.147;146771
2150;7.150;150641
2151;7.153;149944
2152;7.157;154341
2153;7.160;150237
2154;7.163;152572
2155;7.167;151064
2156;7.170;151416
2157;7.173;132144
2158;7.176;139916
2159;7.180;142186
2160;7.183;140981
2161;7.186;148943
2162;7.190;139364
2163;7.193;145545
2164;7.196;153514
2165;7.200;131548
2166;7.203;128113
2167;7.206;133115
2168;7.210;133620
2169;7.213;132238
2170;7.216;127702
2171;7.219;123640
2172;7.223;119508
2173;7.226;125981
2174;7.229;123223
2175;7.233;122519
2176;7.236;117721
2177;7.239;120316
2178;7.243;125785
2179;7.246;124833
2180;7.249;122047
2181;7.252;123147
2182;7.256;124084
2183;7.259;127862
2184;7.262;122761
2185;7.266;127281
2186;7.269;115246
2187;7.272;119488
2188;7.276;108996
2189;7.279;112115
2190;7.282;111154
2191;7.286;114766
2192;7.289;114185
2193;7.292;116712
2194;7.296;115849
2195;7.299;123923
2196;7.302;110845
2197;7.306;119117
2198;7.309;121367
2199;7.312;113399
2200;7.315;116719
2201;7.319;119730
2202;7.322;113158
2203;7.325;116314
2204;7.329;118755
2205;7.332;115884
2206;7.335;125023
2207;7.339;114017
2208;7.342;116873
2209;7.345;112194
2210;7.349;116050
2211;7.352;114138
2212;7.355;124320
2213;7.358;122576
2214;7.362;129847
2215;7.365;116869
2216;7.368;116055
2217;7.372;120712
2218;7.375;119474
2219;7.378;116513
2220;7.382;115946
2221;7.385;120806
2222;7.388;121776
2223;7.391;115178
2224;7.395;111528
2225;7.398;119033
2226;7.401;117194
2227;7.405;117999
2228;7.408;115685
2229;7.411;126419
2230;7.415;118295
2231;7.418;121198
2232;7.421;115634
2233;7.425;111175
2234;7.428;108735
2235;7.431;128827
2236;7.434;120377
2237;7.438;103315
2238;7.441;122740
2239;7.444;121293
2240;7.448;120532
2241;7.451;114146
2242;7.454;113758
2243;7.458;109290
2244;7.461;110943
2245;7.464;116488
2246;7.467;120448
2247;7.471;118185
2248;7.474;102384
2249;7.477;111934
2250;7.481;115170
2251;7.484;116973
2252;7.487;110403
2253;7.491;111832
2254;7.494;116530
2255;7.497;109893
2256;7.501;112068
2257;7.504;104147
2258;7.507;111425
2259;7.510;114477
2260;7.514;118433
2261;7.517;111609
2262;7.520;106133
2263;7.524;115970
2264;7.527;113209
2265;7.530;115238
2266;7.534;126181
2267;7.537;115499
2268;7.540;124511
2269;7.544;106851
2270;7.547;117622
2271;7.550;123127
2272;7.554;120265
2273;7.557;118390
2274;7.560;110726
2275;7.564;123946
2276;7.567;115680
2277;7.570;115944
2278;7.573;112676
2279;7.577;107897
2280;7.580;106679
2281;7.583;119994
2282;7.587;116848
2283;7.590;120128
2284;7.593;129670
2285;7.597;120516
2286;7.600;116087
2287;7.603;114477
2288;7.606;120425
2289;7.610;117336
2290;7.613;123497
2291;7.616;118783
2292;7.620;118708
2293;7.623;130458
2294;7.626;123307
2295;7.630;115896
2296;7.633;129665
2297;7.636;123579
2298;7.640;120096
2299;7.643;128300
2300;7.646;124436
2301;7.649;117196
2302;7.653;121069
2303;7.656;119910
2304;7.659;120134
2305;7.663;120338
2306;7.666;123605
2307;7.669;115285
2308;7.673;115121
2309;7.676;113122
2310;7.679;129809
2311;7.683;118047
2312;7.686;121959
2313;7.689;115930
2314;7.692;116445
2315;7.696;120277
2316;7.699;116167
2317;7.702;121854
2318;7.706;128474
2319;7.709;115983
2320;7.712;120194
2321;7.716;116764
2322;7.719;112935
2323;7.722;108640
2324;7.725;124594
2325;7.729;111487
2326;7.732;115151
2327;7.735;111413
2328;7.739;109803
2329;7.742;109083
2330;7.745;117948
2331;7.749;121414
2332;7.752;115394
2333;7.755;114524
2334;7.759;113213
2335;7.762;119786
2336;7.765;113486
2337;7.768;105888
2338;7.772;110970
2339;7.775;111573
2340;7.779;107865
2341;7.782;115335
2342;7.785;123442
2343;7.788;107071
2344;7.792;112791
2345;7.795;107380
2346;7.798;115718
2347;7.802;119653
2348;7.805;112372
2349;7.808;111601
2350;7.812;114381
2351;7.815;114131
2352;7.818;107571
2353;7.821;113015
2354;7.825;115517
2355;7.828;117268
2356;7.831;115499
2357;7.835;111100
2358;7.838;117544
2359;7.841;113835
2360;7.845;116699
2361;7.848;115547
2362;7.851;113707
2363;7.855;115396
2364;7.858;108615
2365;7.861;115030
2366;7.864;110288
2367;7.868;111004
2368;7.871;115318
2369;7.874;114277
2370;7.878;111966
2371;7.881;111626
2372;7.884;114312
2373;7.888;111273
2374;7.891;114597
2375;7.894;110307
2376;7.898;117110
2377;7.901;112115
2378;7.904;113334
2379;7.907;104587
2380;7.911;112714
2381;7.914;118036
2382;7.917;120085
2383;7.921;118175
2384;7.924;114212
2385;7.927;108430
2386;7.931;113264
2387;7.934;108565
2388;7.937;119816
2389;7.940;111520
2390;7.944;117658
2391;7.947;110946
2392;7.950;103117
2393;7.954;114142
2394;7.957;110755
2395;7.960;107492
2396;7.964;112839
2397;7.967;113785
2398;7.970;111696
2399;7.974;111326
2400;7.977;108558
2401;7.980;108206
2402;7.983;106108
2403;7.987;112214
2404;7.990;112088
2405;7.993;116979
2406;7.997;116573
2407;8.000;110112
2408;8.003;108499
2409;8.007;99847
2410;8.010;113139
2411;8.013;112076
2412;8.016;105392
2413;8.020;126716
2414;8.023;110092
2415;8.026;121115
2416;8.030;110271
2417;8.033;114406
2418;8.036;111625
2419;8.040;120956
2420;8.043;112221
2421;8.046;110204
2422;8.050;118326
2423;8.053;116671
2424;8.056;113697
2425;8.060;109359
2426;8.063;109719
2427;8.066;120727
2428;8.070;116435
2429;8.073;104015
2430;8.076;98873
2431;8.079;111445
2432;8.083;113384
2433;8.086;118678
2434;8.089;115663
2435;8.093;118791
2436;8.096;104006
2437;8.099;107609
2438;8.103;113447
2439;8.106;111770
2440;8.109;112732
2441;8.113;106456
2442;8.116;112940
2443;8.119;107902
2444;8.122;114724
2445;8.126;109893
2446;8.129;112620
2447;8.132;112989
2448;8.136;107150
2449;8.139;109342
2450;8.142;118838
2451;8.146;113652
2452;8.149;120998
2453;8.152;114404
2454;8.155;100702
2455;8.159;117378
2456;8.162;112993
2457;8.165;106731
2458;8.169;114941
2459;8.172;113707
2460;8.175;118365
2461;8.179;110323
2462;8.182;115333
2463;8.185;109839
2464;8.189;109091
2465;8.192;107999
2466;8.195;112868
2467;8.198;115135
2468;8.202;112756
2469;8.205;107993
2470;8.208;111180
2471;8.212;118706
2472;8.215;113997
2473;8.218;115100
2474;8.222;120409
2475;8.225;114107
2476;8.228;107369
2477;8.232;122613
2478;8.235;117417
2479;8.238;116171
2480;8.241;110380
2481;8.245;118140
2482;8.248;113312
2483;8.251;109436
2484;8.255;106486
2485;8.258;113515
2486;8.261;103843
2487;8.265;116422
2488;8.268;107874
2489;8.271;121850
2490;8.275;113427
2491;8.278;115144
2492;8.281;113905
2493;8.285;119462
2494;8.288;118687
2495;8.291;117122
2496;8.294;118626
2497;8.298;102707
2498;8.301;121190
2499;8.304;115521
2500;8.308;112237
2501;8.311;110035
2502;8.314;110005
2503;8.318;120545
2504;8.321;113052
2505;8.324;121151
2506;8.328;111258
2507;8.331;115918
2508;8.334;107630
2509;8.337;116374
2510;8.341;109685
2511;8.344;112328
2512;8.347;110298
2513;8.351;118339
2514;8.354;108028
2515;8.357;121840
2516;8.361;115327
2517;8.364;112011
2518;8.367;117425
2519;8.370;108458
2520;8.374;110405
2521;8.377;114817
2522;8.380;106995
2523;8.384;116896
2524;8.387;107121
2525;8.390;108296
2526;8.394;116958
2527;8.397;103877
2528;8.400;106849
2529;8.404;117474
2530;8.407;119619
2531;8.410;108583
2532;8.413;113104
2533;8.417;106240
2534;8.420;117819
2535;8.423;108949
2536;8.427;114107
2537;8.430;117754
2538;8.433;117883
2539;8.437;107061
2540;8.440;100471
2541;8.443;114618
2542;8.447;120517
2543;8.450;113334
2544;8.453;113433
2545;8.456;115806
2546;8.460;106065
2547;8.463;109936
2548;8.466;103660
2549;8.470;114001
2550;8.473;116051
2551;8.476;112759
2552;8.480;118332
2553;8.483;117068
2554;8.486;105753
2555;8.489;106540
2556;8.493;115384
2557;8.496;106192
2558;8.499;116799
2559;8.503;112790
2560;8.506;115236
2561;8.509;111051
2562;8.513;110626
2563;8.516;106594
2564;8.519;110403
2565;8.523;106561
2566;8.526;109618
2567;8.529;114377
2568;8.533;109434
2569;8.536;100263
2570;8.539;108058
2571;8.543;111361
2572;8.546;109525
2573;8.549;116032
2574;8.552;103706
2575;8.556;106566
2576;8.559;111169
2577;8.562;109218
2578;8.566;99071
2579;8.569;113805
2580;8.572;115328
2581;8.576;116046
2582;8.579;109032
2583;8.582;117861
2584;8.586;113402
2585;8.589;117276
2586;8.592;115397
2587;8.595;109162
2588;8.599;111238
2589;8.602;112217
2590;8.605;104631
2591;8.609;110667
2592;8.612;115780
2593;8.615;116427
2594;8.619;120017
2595;8.622;122507
2596;8.625;114997
2597;8.628;116657
2598;8.632;110802
2599;8.635;106543
2600;8.638;112079
2601;8.642;112444
2602;8.645;108148
2603;8.648;101357
2604;8.652;116470
2605;8.655;116157
2606;8.658;97441
2607;8.662;121836
2608;8.665;116043
2609;8.668;116889
2610;8.671;112743
2611;8.675;108909
2612;8.678;107564
2613;8.681;114557
2614;8.685;112687
2615;8.688;107375
2616;8.691;110374
2617;8.695;108276
2618;8.698;109351
2619;8.701;112293
2620;8.704;105225
2621;8.708;114806
2622;8.711;105207
2623;8.714;111827
2624;8.718;114920
2625;8.721;106985
2626;8.724;108164
2627;8.728;112228
2628;8.731;109599
2629;8.734;112610
2630;8.738;111298
2631;8.741;115212
2632;8.744;114802
2633;8.747;109699
2634;8.751;109903
2635;8.754;111885
2636;8.757;105089
2637;8.761;117590
2638;8.764;105179
2639;8.767;114556
2640;8.771;113758
2641;8.774;111360
2642;8.777;116375
2643;8.781;120733
2644;8.784;105355
2645;8.787;115263
2646;8.791;109086
2647;8.794;109621
2648;8.797;111071
2649;8.801;112801
2650;8.804;119017
2651;8.807;105987
2652;8.810;112583
2653;8.814;113542
2654;8.817;108539
2655;8.820;102361
2656;8.824;115125
2657;8.827;111332
2658;8.830;121482
2659;8.834;107087
2660;8.837;95284
2661;8.840;102052
2662;8.844;114533
2663;8.847;110435
2664;8.850;114626
2665;8.853;116561
2666;8.857;110418
2667;8.860;120272
2668;8.863;114713
2669;8.867;107392
2670;8.870;113328
2671;8.873;107570
2672;8.877;110128
2673;8.880;107703
2674;8.883;109886
2675;8.886;111458
2676;8.890;114752
2677;8.893;113861
2678;8.896;120995
2679;8.900;118079
2680;8.903;111425
2681;8.906;106588
2682;8.910;112750
2683;8.913;112747
2684;8.916;119317
2685;8.920;115755
2686;8.923;126255
2687;8.926;127448
2688;8.929;124556
2689;8.933;112792
2690;8.936;118317
2691;8.939;122244
2692;8.943;113580
2693;8.946;116744
2694;8.949;120898
2695;8.953;122967
2696;8.956;123949
2697;8.959;125397
2698;8.963;119360
2699;8.966;124819
2700;8.969;124880
2701;8.972;136843
2702;8.976;131526
2703;8.979;131941
2704;8.982;140351
2705;8.986;135506
2706;8.989;120803
2707;8.992;126952
2708;8.996;146518
2709;8.999;132323
2710;9.002;125754
2711;9.005;138441
2712;9.009;124706
2713;9.012;127667
2714;9.015;130270
2715;9.019;125383
2716;9.022;124104
2717;9.025;126627
2718;9.029;125021
2719;9.032;128723
2720;9.035;120562
2721;9.039;124224
2722;9.042;121230
2723;9.045;121462
2724;9.049;130308
2725;9.052;130422
2726;9.055;122840
2727;9.059;122797
2728;9.062;131710
2729;9.065;127155
2730;9.068;125803
2731;9.072;129387
2732;9.075;130758
2733;9.078;132399
2734;9.082;133312
2735;9.085;126132
2736;9.088;134434
2737;9.092;128331
2738;9.095;123063
2739;9.098;135490
2740;9.101;134097
2741;9.105;132396
2742;9.108;140141
2743;9.111;127789
2744;9.115;122788
2745;9.118;127440
2746;9.121;117671
2747;9.125;118304
2748;9.128;114507
2749;9.131;109586
2750;9.135;118043
2751;9.138;111516
2752;9.141;127714
2753;9.144;135019
2754;9.148;120606
2755;9.151;126733
2756;9.154;108501
2757;9.158;104305
2758;9.161;102525
2759;9.164;90217
2760;9.168;92840
2761;9.171;85282
2762;9.174;88056
2763;9.178;92641
2764;9.181;82676
2765;9.184;86083
2766;9.187;84638
2767;9.191;82499
2768;9.194;84762
2769;9.197;81132
2770;9.201;75870
2771;9.204;86739
2772;9.207;83333
2773;9.211;79854
2774;9.214;86856
2775;9.217;72386
2776;9.220;70219
2777;9.224;85470
2778;9.227;80704
2779;9.230;83220
2780;9.234;74839
2781;9.237;78972
2782;9.240;79812
2783;9.244;83734
2784;9.247;76396
2785;9.250;89882
2786;9.254;78894
2787;9.257;82235
2788;9.260;79171
2789;9.263;81088
2790;9.267;89585
2791;9.270;80302
2792;9.274;83959
2793;9.277;82686
2794;9.280;83893
2795;9.283;80052
2796;9.287;81467
2797;9.290;90841
2798;9.293;81773
2799;9.297;82096
2800;9.300;79430
2801;9.303;86910
2802;9.307;93636
2803;9.310;76683
2804;9.313;84978
2805;9.317;87125
2806;9.320;91857
2807;9.323;91087
2808;9.326;85303
2809;9.330;92504
2810;9.333;81788
2811;9.336;84090
2812;9.340;84514
2813;9.343;96703
2814;9.346;91521
2815;9.350;90398
2816;9.353;82990
2817;9.356;91998
2818;9.359;76051
2819;9.363;86538
2820;9.366;85266
2821;9.369;87949
2822;9.373;86313
2823;9.376;80639
2824;9.379;91442
2825;9.383;90511
2826;9.386;91885
2827;9.389;83115
2828;9.393;83886
2829;9.396;93000
2830;9.399;79768
2831;9.402;87696
2832;9.406;82263
2833;9.409;93153
2834;9.412;92695
2835;9.416;86039
2836;9.419;88349
2837;9.422;91967
2838;9.426;77922
2839;9.429;91470
2840;9.432;87753
2841;9.435;90444
2842;9.439;91965
2843;9.442;90731
2844;9.445;96502
2845;9.449;90950
2846;9.452;98546
2847;9.455;99047
2848;9.459;102291
2849;9.462;102828
2850;9.465;106122
2851;9.469;108876
2852;9.472;100787
2853;9.475;95819
2854;9.478;102925
2855;9.482;102597
2856;9.485;104111
2857;9.488;100303
2858;9.492;105541
2859;9.495;97665
2860;9.498;101788
2861;9.502;96409
2862;9.505;100243
2863;9.508;103229
2864;9.512;108765
2865;9.515;104895
2866;9.518;107760
2867;9.521;110780
2868;9.525;104874
2869;9.528;106001
2870;9.532;100244
2871;9.535;107929
2872;9.538;113329
2873;9.541;95914
2874;9.545;111354
2875;9.548;115121
2876;9.551;111262
2877;9.555;99437
2878;9.558;112754
2879;9.561;106428
2880;9.565;109648
2881;9.568;101899
2882;9.571;104484
2883;9.574;102526
2884;9.578;113379
2885;9.581;105945
2886;9.584;102047
2887;9.588;108553
2888;9.591;106089
2889;9.594;102133
2890;9.598;109308
2891;9.601;112348
2892;9.604;112068
2893;9.608;110214
2894;9.611;107126
2895;9.614;102605
2896;9.617;104527
2897;9.621;103201
2898;9.624;99905
2899;9.627;101484
2900;9.631;99871
2901;9.634;99816
2902;9.637;106596
2903;9.641;105831
2904;9.644;98685
2905;9.647;111687
2906;9.651;102636
2907;9.654;105334
2908;9.657;97815
2909;9.660;96450
2910;9.664;99087
2911;9.667;96846
2912;9.670;101445
2913;9.674;100234
2914;9.677;107547
2915;9.680;102357
2916;9.684;92038
2917;9.687;96770
2918;9.690;97584
2919;9.693;104363
2920;9.697;97995
2921;9.700;105076
2922;9.703;104928
2923;9.707;98892
2924;9.710;100697
2925;9.713;97083
2926;9.717;108389
2927;9.720;107354
2928;9.723;96726
2929;9.727;93937
2930;9.730;95244
2931;9.733;104356
2932;9.736;99130
2933;9.740;100435
2934;9.743;102319
2935;9.746;103799
2936;9.750;100512
2937;9.753;102054
2938;9.756;104193
2939;9.760;99962
2940;9.763;98144
2941;9.766;99141
2942;9.769;103424
2943;9.773;109290
2944;9.776;104868
2945;9.780;107082
2946;9.783;104298
2947;9.786;108259
2948;9.789;109563
2949;9.793;101472
2950;9.796;104360
2951;9.799;103610
2952;9.803;105049
2953;9.806;95370
2954;9.809;106313
2955;9.813;99444
2956;9.816;104531
2957;9.819;105174
2958;9.823;97212
2959;9.826;100339
2960;9.829;101739
2961;9.832;106911
2962;9.836;97761
2963;9.839;91897
2964;9.842;108722
2965;9.846;95980
2966;9.849;102239
2967;9.852;96801
2968;9.856;103577
2969;9.859;100351
2970;9.862;105877
2971;9.866;103656
2972;9.869;108327
2973;9.872;107309
2974;9.875;111108
2975;9.879;102269
2976;9.882;108852
2977;9.885;103604
2978;9.889;98248
2979;9.892;107623
2980;9.895;97381
2981;9.899;100238
2982;9.902;113514
2983;9.905;99882
2984;9.908;105507
2985;9.912;108363
2986;9.915;115060
2987;9.918;93806
2988;9.922;105213
2989;9.925;103725
2990;9.928;107696
2991;9.932;99719
2992;9.935;101695
2993;9.938;105542
2994;9.942;104350
2995;9.945;100981
2996;9.948;104934
2997;9.951;99072
2998;9.955;99349
2999;9.958;97078
3000;9.961;106879
3001;9.965;102805
3002;9.968;97715
3003;9.971;108295
3004;9.975;100035
3005;9.978;104907
3006;9.981;102920
3007;9.984;104143
3008;9.988;102323
3009;9.991;107580
3010;9.994;108626
3011;9.998;106797
3012;10.001;108339
3013;10.004;108017
3014;10.008;107116
3015;10.011;104623
3016;10.014;97464
3017;10.018;101804
3018;10.021;104352
3019;10.024;111103
3020;10.027;100486
3021;10.031;106826
3022;10.034;108822
3023;10.038;103722
3024;10.041;101920
3025;10.044;103003
3026;10.047;99795
3027;10.051;99003
3028;10.054;116578
3029;10.057;115717
3030;10.061;94550
3031;10.064;111899
3032;10.067;101802
3033;10.071;100341
3034;10.074;106182
3035;10.077;112624
3036;10.081;97112
3037;10.084;103124
3038;10.087;105530
3039;10.090;102054
3040;10.094;107741
3041;10.097;102403
3042;10.100;109587
3043;10.104;106005
3044;10.107;104925
3045;10.110;106930
3046;10.114;106637
3047;10.117;109947
3048;10.120;108935
3049;10.123;90850
3050;10.127;109550
3051;10.130;113645
3052;10.133;95965
3053;10.137;110804
3054;10.140;114641
3055;10.143;114122
3056;10.147;112358
3057;10.150;116012
3058;10.153;107891
3059;10.157;111710
3060;10.160;107694
3061;10.163;112573
3062;10.166;113680
3063;10.170;108821
3064;10.173;108473
3065;10.176;105461
3066;10.180;112742
3067;10.183;105028
3068;10.186;103395
3069;10.190;101978
3070;10.193;111238
3071;10.196;106036
3072;10.200;99689
3073;10.203;100049
3074;10.206;107523
3075;10.209;105341
3076;10.213;105921
3077;10.216;107499
3078;10.219;105411
3079;10.223;104667
3080;10.226;111030
3081;10.229;111524
3082;10.233;107127
3083;10.236;112998
3084;10.239;105998
3085;10.242;116548
3086;10.246;108377
3087;10.249;104964
3088;10.252;101411
3089;10.256;111832
3090;10.259;102727
3091;10.262;110285
3092;10.266;109079
3093;10.269;100911
3094;10.272;106196
3095;10.276;108417
3096;10.279;107422
3097;10.282;100964
3098;10.286;108868
3099;10.289;110309
3100;10.292;103353
3101;10.296;115161
3102;10.299;93253
3103;10.302;105739
3104;10.305;112501
3105;10.309;102350
3106;10.312;103577
3107;10.315;108688
3108;10.319;104293
3109;10.322;107892
3110;10.325;102105
3111;10.329;110512
3112;10.332;101981
3113;10.335;120872
3114;10.338;107867
3115;10.342;94465
3116;10.345;100926
3117;10.348;106039
3118;10.352;106268
3119;10.355;113594
3120;10.358;99187
3121;10.362;111220
3122;10.365;104018
3123;10.368;116728
3124;10.372;111479
3125;10.375;117271
3126;10.378;108285
3127;10.381;106837
3128;10.385;106191
3129;10.388;109816
3130;10.391;110722
3131;10.395;115806
3132;10.398;103214
3133;10.401;100026
3134;10.405;104217
3135;10.408;112651
3136;10.411;98913
3137;10.415;110584
3138;10.418;114010
3139;10.421;107188
3140;10.424;112892
3141;10.428;106133
3142;10.431;105001
3143;10.434;107116
3144;10.438;106488
3145;10.441;103901
3146;10.444;98806
3147;10.448;107577
3148;10.451;112248
3149;10.454;109688
3150;10.457;102120
3151;10.461;111656
3152;10.464;101889
3153;10.467;115998
3154;10.471;103260
3155;10.474;103066
3156;10.477;107979
3157;10.481;106776
3158;10.484;112851
3159;10.487;107181
3160;10.491;107325
3161;10.494;101257
3162;10.497;115518
3163;10.500;101057
3164;10.504;100340
3165;10.507;108479
3166;10.510;97705
3167;10.514;109941
3168;10.517;108837
3169;10.520;110423
3170;10.524;103902
3171;10.527;109260
3172;10.530;103553
3173;10.534;115770
3174;10.537;111103
3175;10.540;113849
3176;10.544;120156
3177;10.547;115570
3178;10.550;109439
3179;10.554;115522
3180;10.557;109026
3181;10.560;102771
3182;10.563;106134
3183;10.567;108018
3184;10.570;104843
3185;10.573;103863
3186;10.577;112427
3187;10.580;97443
3188;10.583;105695
3189;10.587;99681
3190;10.590;116932
3191;10.593;102561
3192;10.596;106517
3193;10.600;106958
3194;10.603;112214
3195;10.606;115361
3196;10.610;119134
3197;10.613;103915
3198;10.616;118371
3199;10.620;113583
3200;10.623;112949
3201;10.626;108400
3202;10.630;107337
3203;10.633;109537
3204;10.636;106853
3205;10.639;108952
3206;10.643;102643
3207;10.646;106117
3208;10.649;109539
3209;10.653;103234
3210;10.656;110196
3211;10.659;103229
3212;10.663;104774
3213;10.666;106105
3214;10.669;99030
3215;10.672;102415
3216;10.676;108907
3217;10.679;113848
3218;10.682;98542
3219;10.686;102223
3220;10.689;96716
3221;10.692;108632
3222;10.696;105425
3223;10.699;111173
3224;10.702;109842
3225;10.706;106866
3226;10.709;106326
3227;10.712;110479
3228;10.715;105524
3229;10.719;113112
3230;10.722;106669
3231;10.725;103381
3232;10.729;121304
3233;10.732;110284
3234;10.735;103784
3235;10.739;115749
3236;10.742;107164
3237;10.745;90168
3238;10.749;104647
3239;10.752;112414
3240;10.755;98328
3241;10.758;112231
3242;10.762;104651
3243;10.765;105494
3244;10.768;109039
3245;10.772;107357
3246;10.775;102016
3247;10.778;108205
3248;10.782;109048
3249;10.785;106175
3250;10.788;103758
3251;10.792;108054
3252;10.795;104849
3253;10.798;112471
3254;10.802;115238
3255;10.805;109500
3256;10.808;105522
3257;10.811;97803
3258;10.815;109842
3259;10.818;102211
3260;10.821;104501
3261;10.825;102724
3262;10.828;108280
3263;10.831;99659
3264;10.835;110094
3265;10.838;119028
3266;10.841;104409
3267;10.845;103267
3268;10.848;103245
3269;10.851;115179
3270;10.854;103358
3271;10.858;106410
3272;10.861;106219
3273;10.864;116881
3274;10.868;116287
3275;10.871;104517
3276;10.874;103345
3277;10.878;114665
3278;10.881;105806
3279;10.884;107380
3280;10.888;105041
3281;10.891;111644
3282;10.894;99572
3283;10.897;110258
3284;10.901;107706
3285;10.904;101027
3286;10.907;104591
3287;10.911;104245
3288;10.914;112839
3289;10.917;106286
3290;10.921;94432
3291;10.924;106727
3292;10.927;101374
3293;10.930;107478
3294;10.934;102218
3295;10.937;101870
3296;10.940;108019
3297;10.944;104825
3298;10.947;109123
3299;10.950;107404
3300;10.954;108546
3301;10.957;107623
3302;10.960;103017
3303;10.964;106882
3304;10.967;97240
3305;10.970;96989
3306;10.973;106716
3307;10.977;108492
3308;10.980;116504
3309;10.983;103730
3310;10.987;108221
3311;10.990;102616
3312;10.993;110662
3313;10.997;106105
3314;11.000;104843
3315;11.003;105277
3316;11.006;97518
3317;11.010;97640
3318;11.013;103154
3319;11.016;101078
3320;11.020;108015
3321;11.023;106924
3322;11.026;108375
3323;11.030;101673
3324;11.033;106917
3325;11.036;100270
3326;11.040;103272
3327;11.043;105989
3328;11.046;105389
3329;11.050;104346
3330;11.053;115203
3331;11.056;108722
3332;11.060;106746
3333;11.063;109522
3334;11.066;103197
3335;11.069;102323
3336;11.073;108336
3337;11.076;111634
3338;11.079;109134
3339;11.083;108645
3340;11.086;111182
3341;11.089;110108
3342;11.093;105616
3343;11.096;109714
3344;11.099;112513
3345;11.103;105208
3346;11.106;109315
3347;11.109;102672
3348;11.112;106177
3349;11.116;109685
3350;11.119;113406
3351;11.122;106351
3352;11.126;108291
3353;11.129;113917
3354;11.132;101567
3355;11.136;109889
3356;11.139;104697
3357;11.142;108567
3358;11.145;104401
3359;11.149;107931
3360;11.152;116820
3361;11.155;100322
3362;11.159;115025
3363;11.162;104301
3364;11.165;111200
3365;11.169;110992
3366;11.172;110244
3367;11.175;102922
3368;11.179;100913
3369;11.182;112615
3370;11.185;108217
3371;11.188;91663
3372;11.192;107887
3373;11.195;107563
3374;11.198;101894
3375;11.202;108963
3376;11.205;108264
3377;11.208;108046
3378;11.212;99958
3379;11.215;110660
3380;11.218;107955
3381;11.221;105174
3382;11.225;109399
3383;11.228;99265
3384;11.231;94512
3385;11.235;99454
3386;11.238;110487
3387;11.241;102679
3388;11.245;106090
3389;11.248;104629
3390;11.251;113115
3391;11.255;99268
3392;11.258;103591
3393;11.261;108303
3394;11.264;103853
3395;11.268;102789
3396;11.271;101131
3397;11.275;104884
3398;11.278;100675
3399;11.281;101858
3400;11.284;109074
3401;11.288;108371
3402;11.291;109370
3403;11.294;106917
3404;11.298;111231
3405;11.301;103371
3406;11.304;107135
3407;11.308;108493
3408;11.311;109439
3409;11.314;110956
3410;11.318;101535
3411;11.321;106828
3412;11.324;100436
3413;11.327;109300
3414;11.331;102899
3415;11.334;106067
3416;11.337;95704
3417;11.341;111725
3418;11.344;109619
3419;11.347;104922
3420;11.351;107754
3421;11.354;104321
3422;11.357;109816
3423;11.360;109428
3424;11.364;107485
3425;11.367;104524
3426;11.370;99987
3427;11.374;107851
3428;11.377;104092
3429;11.380;101665
3430;11.384;106124
3431;11.387;108076
3432;11.390;105661
3433;11.394;107818
3434;11.397;112601
3435;11.400;110326
3436;11.403;97451
3437;11.407;113537
3438;11.410;107551
3439;11.413;102150
3440;11.417;101801
3441;11.420;107025
3442;11.423;108659
3443;11.427;108907
3444;11.430;108230
3445;11.433;103973
3446;11.437;104595
3447;11.440;103400
3448;11.443;97817
3449;11.446;107339
3450;11.450;107349
3451;11.453;114657
3452;11.456;109531
3453;11.460;101851
3454;11.463;108651
3455;11.466;105317
3456;11.470;99381
3457;11.473;114772
3458;11.476;111061
3459;11.480;108825
3460;11.483;102412
3461;11.486;107087
3462;11.489;114654
3463;11.493;113609
3464;11.496;97376
3465;11.499;110835
3466;11.503;104121
3467;11.506;106419
3468;11.509;101184
3469;11.513;110086
3470;11.516;110130
3471;11.519;109873
3472;11.522;109550
3473;11.526;108635
3474;11.529;104518
3475;11.533;100397
3476;11.536;114978
3477;11.539;107478
3478;11.542;104767
3479;11.546;110485
3480;11.549;112371
3481;11.552;114558
3482;11.556;111829
3483;11.559;101138
3484;11.562;105703
3485;11.566;103653
3486;11.569;99257
3487;11.572;113550
3488;11.576;98393
3489;11.579;106133
3490;11.582;111698
3491;11.585;102534
3492;11.589;107653
3493;11.592;104665
3494;11.595;99259
3495;11.599;101917
3496;11.602;98706
3497;11.605;111020
3498;11.609;104761
3499;11.612;107402
3500;11.615;110548
3501;11.618;114524
3502;11.622;102391
3503;11.625;110534
3504;11.628;111884
3505;11.632;112876
3506;11.635;107712
3507;11.638;111376
3508;11.642;109295
3509;11.645;112242
3510;11.648;116546
3511;11.652;112690
3512;11.655;115046
3513;11.658;109226
3514;11.661;104607
3515;11.665;109130
3516;11.668;96304
3517;11.671;110490
3518;11.675;105757
3519;11.678;106520
3520;11.681;102454
3521;11.685;112018
3522;11.688;103958
3523;11.691;107216
3524;11.695;105184
3525;11.698;104889
3526;11.701;105560
3527;11.704;104840
3528;11.708;108050
3529;11.711;99342
3530;11.714;99013
3531;11.718;101378
3532;11.721;100142
3533;11.724;109158
3534;11.728;98706
3535;11.731;109745
3536;11.734;115189
3537;11.737;105366
3538;11.741;108776
3539;11.744;108665
3540;11.747;95904
3541;11.751;105018
3542;11.754;102179
3543;11.757;109955
3544;11.761;114048
3545;11.764;112322
3546;11.767;103622
3547;11.771;104815
3548;11.774;109226
3549;11.777;105061
3550;11.781;104444
3551;11.784;103803
3552;11.787;102848
3553;11.791;113611
3554;11.794;112547
3555;11.797;105816
3556;11.800;105878
3557;11.804;109312
3558;11.807;109110
3559;11.810;109892
3560;11.814;103131
3561;11.817;105452
3562;11.820;102161
3563;11.824;112632
3564;11.827;104810
3565;11.830;115587
3566;11.834;103882
3567;11.837;110932
3568;11.840;103662
3569;11.843;108154
3570;11.847;114199
3571;11.850;104313
3572;11.853;104189
3573;11.857;109413
3574;11.860;104180
3575;11.863;100461
3576;11.867;106100
3577;11.870;113559
3578;11.873;109703
3579;11.876;107348
3580;11.880;115345
3581;11.883;102466
3582;11.886;97241
3583;11.890;101030
3584;11.893;94268
3585;11.896;94712
3586;11.900;101126
3587;11.903;89520
3588;11.906;95560
3589;11.910;89241
3590;11.913;96089
3591;11.916;90414
3592;11.919;83762
3593;11.923;91210
3594;11.926;95433
3595;11.929;85110
3596;11.933;96026
3597;11.936;102392
3598;11.939;94623
3599;11.943;99093
3600;11.946;101150
3601;11.949;94803
3602;11.952;104687
3603;11.956;105251
3604;11.959;96225
3605;11.962;94973
3606;11.966;89252
3607;11.969;88164
3608;11.972;93985
3609;11.976;100862
3610;11.979;93352
3611;11.982;98951
3612;11.986;100327
3613;11.989;92403
3614;11.992;85321
3615;11.995;100074
3616;11.999;89857
3617;12.002;89631
3618;12.005;81257
3619;12.009;103413
3620;12.012;92852
3621;12.015;99915
3622;12.019;87958
3623;12.022;97721
3624;12.025;88223
3625;12.029;91120
3626;12.032;85881
3627;12.035;103770
3628;12.039;89148
3629;12.042;94249
3630;12.045;94060
3631;12.049;89487
3632;12.052;89704
3633;12.055;106218
3634;12.058;98807
3635;12.062;92837
3636;12.065;94789
3637;12.068;94702
3638;12.072;97094
3639;12.075;106200
3640;12.078;104835
3641;12.082;99326
3642;12.085;93511
3643;12.088;99506
3644;12.091;101424
3645;12.095;114188
3646;12.098;97177
3647;12.101;98244
3648;12.105;98353
3649;12.108;98801
3650;12.111;102612
3651;12.115;104343
3652;12.118;98915
3653;12.121;92238
3654;12.125;100151
3655;12.128;101270
3656;12.131;98996
3657;12.134;105037
3658;12.138;93946
3659;12.141;111867
3660;12.144;93542
3661;12.148;89251
3662;12.151;109905
3663;12.154;105846
3664;12.158;96197
3665;12.161;83719
3666;12.164;96935
3667;12.168;92046
3668;12.171;95863
3669;12.174;96853
3670;12.177;96625
3671;12.181;94072
3672;12.184;97878
3673;12.187;90394
3674;12.191;92800
3675;12.194;89382
3676;12.197;99288
3677;12.201;88846
3678;12.204;83178
3679;12.207;100104
3680;12.210;95668
3681;12.214;99216
3682;12.217;88849
3683;12.220;90979
3684;12.224;93587
3685;12.227;92524
3686;12.230;84194
3687;12.234;83948
3688;12.237;88098
3689;12.240;84453
3690;12.244;90464
3691;12.247;97713
3692;12.250;95094
3693;12.253;93036
3694;12.257;93751
3695;12.260;93662
3696;12.263;94682
3697;12.267;92972
3698;12.270;96464
3699;12.273;91636
3700;12.277;88215
3701;12.280;96047
3702;12.283;81752
3703;12.287;83941
3704;12.290;89689
3705;12.293;86963
3706;12.297;87435
3707;12.300;91721
3708;12.303;91466
3709;12.306;86056
3710;12.310;89411
3711;12.313;89211
3712;12.316;83890
3713;12.320;85654
3714;12.323;91629
3715;12.326;92893
3716;12.330;95375
3717;12.333;92658
3718;12.336;86808
3719;12.340;85771
3720;12.343;93347
3721;12.346;84492
3722;12.349;91578
3723;12.353;95119
3724;12.356;91818
3725;12.359;94167
3726;12.363;87972
3727;12.366;94546
3728;12.369;89207
3729;12.373;87962
3730;12.376;89731
3731;12.379;92132
3732;12.383;89165
3733;12.386;92205
3734;12.389;88438
3735;12.392;98236
3736;12.396;91893
3737;12.399;98201
3738;12.402;92539
3739;12.406;86398
3740;12.409;93695
3741;12.412;93927
3742;12.416;96225
3743;12.419;92303
3744;12.422;100280
3745;12.425;88311
3746;12.429;93237
3747;12.432;91829
3748;12.435;93154
3749;12.439;94567
3750;12.442;93673
3751;12.445;91416
3752;12.449;99482
3753;12.452;93082
3754;12.455;91184
3755;12.459;89609
3756;12.462;97938
3757;12.465;97403
3758;12.468;91073
3759;12.472;92865
3760;12.475;92784
3761;12.478;93749
3762;12.482;88963
3763;12.485;100607
3764;12.488;94125
3765;12.492;88910
3766;12.495;96655
3767;12.498;90829
3768;12.502;103493
3769;12.505;107092
3770;12.508;94939
3771;12.511;106381
3772;12.515;97500
3773;12.518;99196
3774;12.521;93476
3775;12.525;88726
3776;12.528;103883
3777;12.531;101282
3778;12.535;91522
3779;12.538;98688
3780;12.541;100740
3781;12.545;104025
3782;12.548;99989
3783;12.551;96623
3784;12.555;97648
3785;12.558;99037
3786;12.561;100377
3787;12.564;102180
3788;12.568;96210
3789;12.571;104846
3790;12.574;99383
3791;12.578;104346
3792;12.581;99021
3793;12.584;94154
3794;12.588;101054
3795;12.591;98188
3796;12.594;102875
3797;12.598;105929
3798;12.601;108595
3799;12.604;98602
3800;12.607;91721
3801;12.611;109519
3802;12.614;91308
3803;12.617;102760
3804;12.621;99465
3805;12.624;103768
3806;12.627;90559
3807;12.631;99997
3808;12.634;98067
3809;12.637;104201
3810;12.640;95883
3811;12.644;103874
3812;12.647;96408
3813;12.650;96094
3814;12.654;104859
3815;12.657;104188
3816;12.660;96606
3817;12.664;98151
3818;12.667;98631
3819;12.670;96746
3820;12.674;101891
3821;12.677;108715
3822;12.680;108196
3823;12.683;102680
3824;12.687;99860
3825;12.690;108465
3826;12.693;97608
3827;12.697;111708
3828;12.700;111784
3829;12.703;104109
3830;12.707;98770
3831;12.710;106529
3832;12.713;106604
3833;12.717;106284
3834;12.720;101073
3835;12.723;92929
3836;12.726;107147
3837;12.730;98176
3838;12.733;104247
3839;12.736;108845
3840;12.740;102561
3841;12.743;103941
3842;12.746;99998
3843;12.750;102086
3844;12.753;96382
3845;12.756;98905
3846;12.759;104365
3847;12.763;106960
3848;12.766;106901
3849;12.769;107816
3850;12.773;102902
3851;12.776;103664
3852;12.779;102770
3853;12.783;111813
3854;12.786;118547
3855;12.789;100230
3856;12.793;87071
3857;12.796;106749
3858;12.799;100975
3859;12.803;101224
3860;12.806;103204
3861;12.809;101104
3862;12.813;106305
3863;12.816;106778
3864;12.819;94273
3865;12.822;106256
3866;12.826;107450
3867;12.829;111423
3868;12.832;104829
3869;12.836;107326
3870;12.839;103011
3871;12.842;97642
3872;12.846;107751
3873;12.849;104125
3874;12.852;104496
3875;12.855;105525
3876;12.859;95694
3877;12.862;106307
3878;12.865;106604
3879;12.869;97830
3880;12.872;98966
3881;12.875;102674
3882;12.879;100502
3883;12.882;104171
3884;12.885;101697
3885;12.889;101896
3886;12.892;98671
3887;12.895;99211
3888;12.898;103454
3889;12.902;100680
3890;12.905;108785
3891;12.908;94920
3892;12.912;109467
3893;12.915;96120
3894;12.918;103503
3895;12.922;108396
3896;12.925;105988
3897;12.928;96924
3898;12.932;98385
3899;12.935;101245
3900;12.938;89797
3901;12.941;107000
3902;12.945;111817
3903;12.948;109838
3904;12.951;113074
3905;12.955;100423
3906;12.958;107977
3907;12.961;106117
3908;12.965;99888
3909;12.968;102617
3910;12.971;105467
3911;12.974;104844
3912;12.978;96724
3913;12.981;101433
3914;12.984;107833
3915;12.988;105588
3916;12.991;107302
3917;12.994;107492
3918;12.998;106659
3919;13.001;106841
3920;13.004;112708
3921;13.008;101610
3922;13.011;98794
3923;13.014;99686
3924;13.017;106942
3925;13.021;108147
3926;13.024;101549
3927;13.027;105320
3928;13.031;107618
3929;13.034;105712
3930;13.037;113582
3931;13.041;100833
3932;13.044;98519
3933;13.047;105168
3934;13.051;109387
3935;13.054;100385
3936;13.057;97845
3937;13.061;110908
3938;13.064;98332
3939;13.067;107975
3940;13.071;102322
3941;13.074;98606
3942;13.077;107149
3943;13.080;109696
3944;13.084;107518
3945;13.087;98650
3946;13.090;105969
3947;13.094;107730
3948;13.097;105741
3949;13.100;101377
3950;13.104;96491
3951;13.107;105983
3952;13.110;102259
3953;13.113;106193
3954;13.117;108376
3955;13.120;105024
3956;13.123;106570
3957;13.127;98082
3958;13.130;101923
3959;13.133;98193
3960;13.137;105151
3961;13.140;104582
3962;13.143;112570
3963;13.147;111548
3964;13.150;105946
3965;13.153;104507
3966;13.156;102821
3967;13.160;102445
3968;13.163;105700
3969;13.166;108574
3970;13.170;99235
3971;13.173;103133
3972;13.176;108130
3973;13.180;101159
3974;13.183;99961
3975;13.186;99883
3976;13.189;109701
3977;13.193;110487
3978;13.196;99434
3979;13.199;105730
3980;13.203;103320
3981;13.206;96922
3982;13.209;105189
3983;13.213;111803
3984;13.216;103802
3985;13.219;107573
3986;13.223;108675
3987;13.226;102008
3988;13.229;110742
3989;13.232;101150
3990;13.236;116724
3991;13.239;99009
3992;13.242;109722
3993;13.246;111019
3994;13.249;99334
3995;13.252;107809
3996;13.256;111637
3997;13.259;103059
3998;13.262;112972
3999;13.266;111513
4000;13.269;108741
4001;13.272;102389
4002;13.276;105390
4003;13.279;105549
4004;13.282;102655
4005;13.286;105616
4006;13.289;109041
4007;13.292;102597
4008;13.295;109770
4009;13.299;106454
4010;13.302;110925
4011;13.305;112556
4012;13.309;103875
4013;13.312;97496
4014;13.315;104091
4015;13.319;104142
4016;13.322;114034
4017;13.325;102222
4018;13.328;104546
4019;13.332;101460
4020;13.335;107626
4021;13.338;107265
4022;13.342;103776
4023;13.345;100147
4024;13.348;102250
4025;13.352;103544
4026;13.355;94698
4027;13.358;104431
4028;13.362;107183
4029;13.365;104031
4030;13.368;107732
4031;13.371;106848
4032;13.375;100636
4033;13.378;116639
4034;13.381;107653
4035;13.385;108839
4036;13.388;102974
4037;13.391;101430
4038;13.395;106037
4039;13.398;107856
4040;13.401;105272
4041;13.405;113902
4042;13.408;110183
4043;13.411;109459
4044;13.414;97717
4045;13.418;104025
4046;13.421;108416
4047;13.424;113295
4048;13.428;112921
4049;13.431;96046
4050;13.434;111048
4051;13.438;110690
4052;13.441;117327
4053;13.444;107810
4054;13.447;104676
4055;13.451;118613
4056;13.454;111150
4057;13.457;107002
4058;13.461;104797
4059;13.464;113203
4060;13.467;108198
4061;13.471;109319
4062;13.474;100160
4063;13.477;114878
4064;13.481;112453
4065;13.484;103965
4066;13.487;104275
4067;13.490;108657
4068;13.494;107282
4069;13.497;104258
4070;13.500;115038
4071;13.504;113958
4072;13.507;111634
4073;13.510;107770
4074;13.514;94730
4075;13.517;104803
4076;13.520;111800
4077;13.523;107329
4078;13.527;104026
4079;13.530;109596
4080;13.534;100979
4081;13.537;104355
4082;13.540;110033
4083;13.543;106375
4084;13.547;98934
4085;13.550;92873
4086;13.553;109275
4087;13.557;105441
4088;13.560;111055
4089;13.563;115365
4090;13.567;109980
4091;13.570;106934
4092;13.573;105800
4093;13.577;108576
4094;13.580;109048
4095;13.583;101729
4096;13.586;107470
4097;13.590;101015
4098;13.593;102718
4099;13.596;103851
4100;13.600;107454
4101;13.603;97360
4102;13.606;105222
4103;13.610;109994
4104;13.613;106978
4105;13.616;108210
4106;13.620;102494
4107;13.623;112173
4108;13.626;114218
4109;13.629;117419
4110;13.633;113140
4111;13.636;115663
4112;13.639;98951
4113;13.643;107667
4114;13.646;112236
4115;13.649;103905
4116;13.653;100955
4117;13.656;99823
4118;13.659;104541
4119;13.663;108866
4120;13.666;108239
4121;13.669;108284
4122;13.672;112998
4123;13.676;105225
4124;13.679;105802
4125;13.682;106065
4126;13.686;115745
4127;13.689;108818
4128;13.692;108345
4129;13.696;99110
4130;13.699;106605
4131;13.702;112891
4132;13.705;106848
4133;13.709;110932
4134;13.712;113320
4135;13.715;104498
4136;13.719;107394
4137;13.722;111963
4138;13.725;111493
4139;13.729;114928
4140;13.732;106938
4141;13.735;121358
4142;13.739;121866
4143;13.742;117399
4144;13.745;113510
4145;13.748;115065
4146;13.752;117624
4147;13.755;118864
4148;13.758;110448
4149;13.762;112987
4150;13.765;104912
4151;13.768;112560
4152;13.772;120175
4153;13.775;110211
4154;13.778;114006
4155;13.782;121886
4156;13.785;115209
4157;13.788;112102
4158;13.792;115198
4159;13.795;111655
4160;13.798;115536
4161;13.802;121549
4162;13.805;116490
4163;13.808;105591
4164;13.811;112436
4165;13.815;106915
4166;13.818;107927
4167;13.821;113724
4168;13.825;125849
4169;13.828;104307
4170;13.831;110762
4171;13.835;107967
4172;13.838;115934
4173;13.841;107547
4174;13.844;121957
4175;13.848;120037
4176;13.851;126713
4177;13.854;126563
4178;13.858;121807
4179;13.861;115586
4180;13.864;123780
4181;13.868;133307
4182;13.871;128010
4183;13.874;132875
4184;13.878;121802
4185;13.881;136003
4186;13.884;130168
4187;13.887;139669
4188;13.891;139596
4189;13.894;128039
4190;13.897;152023
4191;13.901;150199
4192;13.904;145348
4193;13.907;144054
4194;13.911;149617
4195;13.914;154549
4196;13.917;161268
4197;13.920;169235
4198;13.924;155543
4199;13.927;174728
4200;13.930;185601
4201;13.934;180491
4202;13.937;169802
4203;13.940;172285
4204;13.944;175319
4205;13.947;194538
4206;13.950;178562
4207;13.954;180473
4208;13.957;177212
4209;13.960;181841
4210;13.963;190122
4211;13.967;170918
4212;13.970;187644
4213;13.973;172740
4214;13.977;183906
4215;13.980;181871
4216;13.983;185786
4217;13.987;171528
4218;13.990;184433
4219;13.993;192312
4220;13.997;190527
4221;14.000;170136
4222;14.003;183970
4223;14.006;167379
4224;14.010;171844
4225;14.013;173693
4226;14.016;165368
4227;14.020;160387
4228;14.023;165082
4229;14.026;157683
4230;14.030;161959
4231;14.033;159171
4232;14.036;152748
4233;14.040;144338
4234;14.043;141439
4235;14.046;144831
4236;14.050;137318
4237;14.053;124562
4238;14.056;140613
4239;14.059;135357
4240;14.063;132986
4241;14.066;134034
4242;14.069;128277
4243;14.073;137487
4244;14.076;136391
4245;14.079;134617
4246;14.083;117179
4247;14.086;123145
4248;14.089;121028
4249;14.093;114633
4250;14.096;116578
4251;14.099;123174
4252;14.102;113153
4253;14.106;113897
4254;14.109;113714
4255;14.112;119116
4256;14.116;119829
4257;14.119;108922
4258;14.122;118541
4259;14.126;116818
4260;14.129;118528
4261;14.132;108953
4262;14.136;118836
4263;14.139;117260
4264;14.142;111413
4265;14.145;111874
4266;14.149;107502
4267;14.152;116369
4268;14.155;110288
4269;14.159;111348
4270;14.162;116339
4271;14.165;113792
4272;14.169;121072
4273;14.172;116092
4274;14.175;121905
4275;14.178;112606
4276;14.182;116720
4277;14.185;109393
4278;14.188;113151
4279;14.192;112163
4280;14.195;102935
4281;14.198;110750
4282;14.202;109955
4283;14.205;108909
4284;14.208;118722
4285;14.212;111517
4286;14.215;118161
4287;14.218;114862
4288;14.221;110072
4289;14.225;110561
4290;14.228;105407
4291;14.231;116787
4292;14.235;112313
4293;14.238;112022
4294;14.241;104416
4295;14.245;109022
4296;14.248;104371
4297;14.251;115862
4298;14.254;105083
4299;14.258;110486
4300;14.261;111218
4301;14.264;118714
4302;14.268;111582
4303;14.271;106194
4304;14.274;113093
4305;14.278;114372
4306;14.281;108502
4307;14.284;119686
4308;14.288;118708
4309;14.291;113893
4310;14.294;109087
4311;14.298;109221
4312;14.301;110446
4313;14.304;121850
4314;14.308;106676
4315;14.311;114099
4316;14.314;112458
4317;14.317;107526
4318;14.321;119578
4319;14.324;113019
4320;14.327;110680
4321;14.331;106684
4322;14.334;113967
4323;14.337;111188
4324;14.341;111661
4325;14.344;111970
4326;14.347;106217
4327;14.351;112368
4328;14.354;105835
4329;14.357;108961
4330;14.360;115144
4331;14.364;108911
4332;14.367;111586
4333;14.370;113899
4334;14.374;106859
4335;14.377;107358
4336;14.380;113563
4337;14.384;108742
4338;14.387;111298
4339;14.390;107156
4340;14.393;111571
4341;14.397;108734
4342;14.400;112867
4343;14.403;118659
4344;14.407;114322
4345;14.410;114847
4346;14.413;111469
4347;14.417;111321
4348;14.420;101582
4349;14.423;113155
4350;14.427;116708
4351;14.430;110297
4352;14.433;111884
4353;14.436;104718
4354;14.440;105085
4355;14.443;111970
4356;14.446;112810
4357;14.450;107259
4358;14.453;107142
4359;14.456;114878
4360;14.460;105540
4361;14.463;113414
4362;14.466;115792
4363;14.469;111529
4364;14.473;100085
4365;14.476;111696
4366;14.479;110072
4367;14.483;100676
4368;14.486;111005
4369;14.489;104350
4370;14.493;104212
4371;14.496;111059
4372;14.499;108438
4373;14.503;110476
4374;14.506;119903
4375;14.509;100297
4376;14.512;106716
4377;14.516;110414
4378;14.519;117868
4379;14.522;112544
4380;14.526;115019
4381;14.529;111697
4382;14.532;110483
4383;14.536;100925
4384;14.539;112104
4385;14.542;108968
4386;14.546;110050
4387;14.549;108646
4388;14.552;109013
4389;14.556;109713
4390;14.559;112251
4391;14.562;115619
4392;14.566;119766
4393;14.569;118547
4394;14.572;113531
4395;14.575;112389
4396;14.579;103801
4397;14.582;116735
4398;14.585;108007
4399;14.589;105107
4400;14.592;115670
4401;14.595;113966
4402;14.599;112816
4403;14.602;107937
4404;14.605;107345
4405;14.608;108310
4406;14.612;105359
4407;14.615;118419
4408;14.618;111658
4409;14.622;111066
4410;14.625;109321
4411;14.628;113633
4412;14.632;118558
4413;14.635;114429
4414;14.638;106470
4415;14.642;109110
4416;14.645;111864
4417;14.648;102042
4418;14.651;101373
4419;14.655;108495
4420;14.658;110866
4421;14.661;114194
4422;14.665;118550
4423;14.668;102399
4424;14.671;113132
4425;14.675;104438
4426;14.678;112660
4427;14.681;116405
4428;14.685;114079
4429;14.688;116906
4430;14.691;109961
4431;14.694;107288
4432;14.698;102695
4433;14.701;113688
4434;14.704;120912
4435;14.708;99943
4436;14.711;121540
4437;14.714;117821
4438;14.718;109723
4439;14.721;113945
4440;14.724;115070
4441;14.727;110677
4442;14.731;107623
4443;14.734;106789
4444;14.737;112167
4445;14.741;106321
4446;14.744;108970
4447;14.747;116110
4448;14.751;109400
4449;14.754;117393
4450;14.757;112137
4451;14.761;108296
4452;14.764;117602
4453;14.767;114964
4454;14.770;108828
4455;14.774;117037
4456;14.777;115303
4457;14.781;114221
4458;14.784;113479
4459;14.787;117756
4460;14.790;113819
4461;14.794;116417
4462;14.797;110734
4463;14.800;107263
4464;14.804;111093
4465;14.807;113877
4466;14.810;112864
4467;14.814;112208
4468;14.817;121222
4469;14.820;114105
4470;14.823;107145
4471;14.827;120183
4472;14.830;126970
4473;14.833;123672
4474;14.837;116309
4475;14.840;109942
4476;14.843;128799
4477;14.847;121457
4478;14.850;129624
4479;14.853;134535
4480;14.857;134072
4481;14.860;137048
4482;14.863;141050
4483;14.866;142670
4484;14.870;141781
4485;14.873;151424
4486;14.876;169770
4487;14.880;169304
4488;14.883;166007
4489;14.886;180700
4490;14.890;197528
4491;14.893;211901
4492;14.896;211888
4493;14.900;228579
4494;14.903;245076
4495;14.906;266554
4496;14.909;288747
4497;14.913;297015
4498;14.916;308341
4499;14.919;353592
4500;14.923;390571
4501;14.926;426521
4502;14.929;463359
4503;14.933;482042
4504;14.936;514216
4505;14.939;549987
4506;14.942;610204
4507;14.946;631262
4508;14.949;718580
4509;14.952;757673
4510;14.956;826533
4511;14.959;880614
4512;14.962;913240
4513;14.966;1019816
4514;14.969;1045563
4515;14.972;1133367
4516;14.976;1160677
4517;14.979;1234967
4518;14.982;1304775
4519;14.985;1410032
4520;14.989;1409415
4521;14.992;1533928
4522;14.995;1635373
4523;14.999;1614952
4524;15.002;1682313
4525;15.005;1812865
4526;15.009;1769507
4527;15.012;1861823
4528;15.015;1834146
4529;15.019;1900033
4530;15.022;1928934
4531;15.025;1922228
4532;15.028;1991194
4533;15.032;2003415
4534;15.035;2074759
4535;15.039;2032254
4536;15.042;1984952
4537;15.045;1985692
4538;15.048;1946133
4539;15.052;2003676
4540;15.055;1929564
4541;15.058;1983458
4542;15.062;1887589
4543;15.065;1902312
4544;15.068;1791750
4545;15.072;1771105
4546;15.075;1763621
4547;15.078;1730534
4548;15.081;1703732
4549;15.085;1609541
4550;15.088;1569913
4551;15.091;1572170
4552;15.095;1425553
4553;15.098;1376520
4554;15.101;1308461
4555;15.105;1266976
4556;15.108;1196505
4557;15.111;1128283
4558;15.115;1077349
4559;15.118;1037678
4560;15.121;968842
4561;15.124;915782
4562;15.128;884921
4563;15.131;856264
4564;15.134;775787
4565;15.138;729572
4566;15.141;680571
4567;15.144;634065
4568;15.148;587207
4569;15.151;589944
4570;15.154;521838
4571;15.157;520582
4572;15.161;484236
4573;15.164;444981
4574;15.167;430470
4575;15.171;376173
4576;15.174;366137
4577;15.177;315886
4578;15.181;313080
4579;15.184;305902
4580;15.187;281950
4581;15.191;270656
4582;15.194;264158
4583;15.197;245395
4584;15.200;237527
4585;15.204;228141
4586;15.207;212870
4587;15.210;209095
4588;15.214;193689
4589;15.217;200662
4590;15.220;185085
4591;15.224;181525
4592;15.227;159847
4593;15.230;171342
4594;15.234;166795
4595;15.237;165184
4596;15.240;167591
4597;15.243;165837
4598;15.247;161456
4599;15.250;151179
4600;15.253;144793
4601;15.257;156986
4602;15.260;151955
4603;15.263;142236
4604;15.267;134398
4605;15.270;142227
4606;15.273;137143
4607;15.277;144355
4608;15.280;133436
4609;15.283;139180
4610;15.287;141416
4611;15.290;131955
4612;15.293;129333
4613;15.296;136156
4614;15.300;125929
4615;15.303;132279
4616;15.306;128560
4617;15.310;132223
4618;15.313;126727
4619;15.316;126593
4620;15.320;127287
4621;15.323;115330
4622;15.326;119322
4623;15.330;129374
4624;15.333;130299
4625;15.336;136086
4626;15.339;129393
4627;15.343;124884
4628;15.346;118221
4629;15.349;119860
4630;15.353;130216
4631;15.356;134113
4632;15.359;121778
4633;15.363;133118
4634;15.366;117027
4635;15.369;126462
4636;15.373;127853
4637;15.376;125850
4638;15.379;123395
4639;15.382;120137
4640;15.386;125481
4641;15.389;117298
4642;15.392;130273
4643;15.396;126568
4644;15.399;108807
4645;15.402;113471
4646;15.406;115227
4647;15.409;114542
4648;15.412;122876
4649;15.415;119794
4650;15.419;117831
4651;15.422;121198
4652;15.425;125740
4653;15.429;117250
4654;15.432;122581
4655;15.435;122149
4656;15.439;124079
4657;15.442;114618
4658;15.445;125777
4659;15.449;124112
4660;15.452;116355
4661;15.455;107082
4662;15.458;113398
4663;15.462;120357
4664;15.465;121005
4665;15.468;121027
4666;15.472;117291
4667;15.475;121270
4668;15.478;118020
4669;15.482;123220
4670;15.485;113912
4671;15.488;114212
4672;15.491;116290
4673;15.495;105357
4674;15.498;112573
4675;15.501;113990
4676;15.505;118898
4677;15.508;119772
4678;15.511;116831
4679;15.515;114889
4680;15.518;120757
4681;15.521;117197
4682;15.525;109990
4683;15.528;114369
4684;15.531;116378
4685;15.535;118514
4686;15.538;119375
4687;15.541;115320
4688;15.545;100057
4689;15.548;107022
4690;15.551;124789
4691;15.554;113382
4692;15.558;117831
4693;15.561;119212
4694;15.564;124651
4695;15.568;112689
4696;15.571;116079
4697;15.574;116925
4698;15.578;121681
4699;15.581;114883
4700;15.584;110143
4701;15.588;109344
4702;15.591;106328
4703;15.594;115624
4704;15.597;116144
4705;15.601;119891
4706;15.604;111958
4707;15.607;110177
4708;15.611;114788
4709;15.614;113133
4710;15.617;125359
4711;15.621;114178
4712;15.624;109332
4713;15.627;117799
4714;15.630;116031
4715;15.634;113409
4716;15.637;110905
4717;15.640;115121
4718;15.644;120381
4719;15.647;118092
4720;15.650;119174
4721;15.654;113157
4722;15.657;122105
4723;15.660;115512
4724;15.664;113679
4725;15.667;114592
4726;15.670;123048
4727;15.673;118888
4728;15.677;118439
4729;15.680;125756
4730;15.683;114777
4731;15.687;119071
4732;15.690;102390
4733;15.693;123373
4734;15.697;110808
4735;15.700;114463
4736;15.703;121677
4737;15.707;118112
4738;15.710;114302
4739;15.713;116985
4740;15.716;120088
4741;15.720;116421
4742;15.723;117611
4743;15.726;118836
4744;15.730;113450
4745;15.733;116495
4746;15.736;117057
4747;15.740;116485
4748;15.743;119006
4749;15.746;110249
4750;15.749;123011
4751;15.753;112441
4752;15.756;125163
4753;15.759;115977
4754;15.763;114150
4755;15.766;119454
4756;15.769;128420
4757;15.773;126583
4758;15.776;116402
4759;15.779;124156
4760;15.783;119521
4761;15.786;119853
4762;15.789;117246
4763;15.793;117233
4764;15.796;106224
4765;15.799;111233
4766;15.803;125537
4767;15.806;107688
4768;15.809;109520
4769;15.812;119386
4770;15.816;125534
4771;15.819;122761
4772;15.822;129446
4773;15.826;119283
4774;15.829;123715
4775;15.832;113272
4776;15.836;123236
4777;15.839;121614
4778;15.842;113032
4779;15.845;118851
4780;15.849;119534
4781;15.852;125688
4782;15.855;118050
4783;15.859;113637
4784;15.862;112671
4785;15.865;125913
4786;15.869;127444
4787;15.872;112677
4788;15.875;119994
4789;15.879;115950
4790;15.882;114194
4791;15.885;119916
4792;15.888;126147
4793;15.892;117005
4794;15.895;122341
4795;15.898;120851
4796;15.902;125578
4797;15.905;132052
4798;15.908;127340
4799;15.912;127305
4800;15.915;127736
4801;15.918;135723
4802;15.922;141531
4803;15.925;132566
4804;15.928;140014
4805;15.931;135824
4806;15.935;156020
4807;15.938;154262
4808;15.941;156487
4809;15.945;153198
4810;15.948;169745
4811;15.951;166419
4812;15.955;178261
4813;15.958;170587
4814;15.961;192671
4815;15.964;204601
4816;15.968;212726
4817;15.971;221171
4818;15.974;227234
4819;15.978;240219
4820;15.981;273022
4821;15.984;275776
4822;15.988;258681
4823;15.991;294665
4824;15.994;317780
4825;15.998;340309
4826;16.001;345150
4827;16.004;372298
4828;16.007;400220
4829;16.011;423404
4830;16.014;450671
4831;16.017;460946
4832;16.021;477161
4833;16.024;489697
4834;16.027;544607
4835;16.031;529501
4836;16.034;568674
4837;16.037;618722
4838;16.041;611377
4839;16.044;653973
4840;16.047;654818
4841;16.051;675902
4842;16.054;677219
4843;16.057;698610
4844;16.060;723933
4845;16.064;735179
4846;16.067;769609
4847;16.070;782615
4848;16.074;730351
4849;16.077;795874
4850;16.080;808350
4851;16.084;775318
4852;16.087;758010
4853;16.090;803352
4854;16.094;760852
4855;16.097;761853
4856;16.100;730921
4857;16.103;756704
4858;16.107;720207
4859;16.110;703367
4860;16.113;724094
4861;16.117;663561
4862;16.120;681360
4863;16.123;655153
4864;16.127;637965
4865;16.130;627563
4866;16.133;575583
4867;16.137;577891
4868;16.140;560663
4869;16.143;540023
4870;16.146;498135
4871;16.150;484547
4872;16.153;458082
4873;16.156;442942
4874;16.160;432934
4875;16.163;409620
4876;16.166;389018
4877;16.170;388888
4878;16.173;381537
4879;16.176;341893
4880;16.180;326883
4881;16.183;307437
4882;16.186;298107
4883;16.189;284841
4884;16.193;285846
4885;16.196;255788
4886;16.199;261956
4887;16.203;247564
4888;16.206;233161
4889;16.209;225584
4890;16.213;233773
4891;16.216;206554
4892;16.219;195140
4893;16.222;191426
4894;16.226;187298
4895;16.229;176633
4896;16.232;184673
4897;16.236;179134
4898;16.239;175999
4899;16.242;171090
4900;16.246;172318
4901;16.249;163564
4902;16.252;160941
4903;16.256;152480
4904;16.259;145706
4905;16.262;158302
4906;16.265;153751
4907;16.269;154475
4908;16.272;145694
4909;16.276;136483
4910;16.279;140814
4911;16.282;130892
4912;16.285;135018
4913;16.289;139437
4914;16.292;126561
4915;16.295;132846
4916;16.299;129599
4917;16.302;124859
4918;16.305;126261
4919;16.309;123244
4920;16.312;125895
4921;16.315;131924
4922;16.319;127240
4923;16.322;137180
4924;16.325;123778
4925;16.328;126395
4926;16.332;120890
4927;16.335;126514
4928;16.338;127530
4929;16.342;115454
4930;16.345;128605
4931;16.348;133404
4932;16.352;123746
4933;16.355;122883
4934;16.358;116130
4935;16.361;120511
4936;16.365;132171
4937;16.368;126593
4938;16.371;123107
4939;16.375;123674
4940;16.378;121826
4941;16.381;135622
4942;16.385;124561
4943;16.388;125537
4944;16.391;129617
4945;16.395;122058
4946;16.398;131951
4947;16.401;128354
4948;16.404;139730
4949;16.408;135247
4950;16.411;136270
4951;16.414;131016
4952;16.418;141978
4953;16.421;143617
4954;16.424;144559
4955;16.428;134615
4956;16.431;131732
4957;16.434;135660
4958;16.437;139494
4959;16.441;145255
4960;16.444;135864
4961;16.447;134665
4962;16.451;138870
4963;16.454;145186
4964;16.457;137427
4965;16.461;125919
4966;16.464;134727
4967;16.467;144990
4968;16.471;142186
4969;16.474;134681
4970;16.477;137155
4971;16.480;127228
4972;16.484;128919
4973;16.487;135898
4974;16.490;133298
4975;16.494;123472
4976;16.497;135597
4977;16.500;141046
4978;16.504;117365
4979;16.507;135393
4980;16.510;119070
4981;16.514;123914
4982;16.517;122521
4983;16.520;127922
4984;16.523;131627
4985;16.527;132381
4986;16.530;130930
4987;16.534;135571
4988;16.537;127528
4989;16.540;130155
4990;16.543;120282
4991;16.547;119834
4992;16.550;120923
4993;16.553;119187
4994;16.557;121985
4995;16.560;119324
4996;16.563;128579
4997;16.567;110969
4998;16.570;123996
4999;16.573;114326
5000;16.576;118181
5001;16.580;113414
5002;16.583;119841
5003;16.586;117415
5004;16.590;112205
5005;16.593;119581
5006;16.596;109638
5007;16.600;103985
5008;16.603;106801
5009;16.606;109950
5010;16.610;115681
5011;16.613;108734
5012;16.616;113286
5013;16.619;117016
5014;16.623;109071
5015;16.626;115182
5016;16.629;105866
5017;16.633;112887
5018;16.636;118279
5019;16.639;111318
5020;16.643;115509
5021;16.646;118145
5022;16.649;115583
5023;16.652;110029
5024;16.656;112209
5025;16.659;116105
5026;16.662;114638
5027;16.666;118664
5028;16.669;122713
5029;16.672;119389
5030;16.676;119866
5031;16.679;115104
5032;16.682;115839
5033;16.686;102637
5034;16.689;112966
5035;16.692;125279
5036;16.695;113908
5037;16.699;114890
5038;16.702;121104
5039;16.705;115285
5040;16.709;118687
5041;16.712;108757
5042;16.715;117167
5043;16.719;110102
5044;16.722;120137
5045;16.725;115731
5046;16.729;119500
5047;16.732;118692
5048;16.735;112460
5049;16.738;118814
5050;16.742;127814
5051;16.745;133528
5052;16.748;122102
5053;16.752;121006
5054;16.755;128928
5055;16.758;125695
5056;16.762;120514
5057;16.765;135309
5058;16.768;132989
5059;16.771;124219
5060;16.775;129954
5061;16.778;123015
5062;16.782;131705
5063;16.785;142354
5064;16.788;131028
5065;16.791;132606
5066;16.795;144318
5067;16.798;146754
5068;16.801;136479
5069;16.805;142890
5070;16.808;144959
5071;16.811;137657
5072;16.815;138862
5073;16.818;144302
5074;16.821;126760
5075;16.825;135262
5076;16.828;146082
5077;16.831;147551
5078;16.834;138426
5079;16.838;150581
5080;16.841;142827
5081;16.844;138423
5082;16.848;137284
5083;16.851;143161
5084;16.854;145820
5085;16.858;142419
5086;16.861;142120
5087;16.864;129150
5088;16.868;132699
5089;16.871;140548
5090;16.874;135335
5091;16.877;133688
5092;16.881;127427
5093;16.884;134713
5094;16.887;130428
5095;16.891;126563
5096;16.894;132064
5097;16.897;131743
5098;16.901;114860
5099;16.904;128425
5100;16.907;126316
5101;16.910;120614
5102;16.914;123439
5103;16.917;131228
5104;16.920;120451
5105;16.924;127672
5106;16.927;139013
5107;16.930;128540
5108;16.934;128953
5109;16.937;129772
5110;16.940;126156
5111;16.944;128176
5112;16.947;132167
5113;16.950;132386
5114;16.953;139372
5115;16.957;142854
5116;16.960;148947
5117;16.963;162926
5118;16.967;151537
5119;16.970;146131
5120;16.973;165262
5121;16.977;157818
5122;16.980;165780
5123;16.983;163669
5124;16.986;188028
5125;16.990;179690
5126;16.993;194929
5127;16.996;204056
5128;17.000;197837
5129;17.003;214164
5130;17.006;213167
5131;17.010;232682
5132;17.013;227851
5133;17.016;242232
5134;17.020;249183
5135;17.023;257772
5136;17.026;256998
5137;17.029;291440
5138;17.033;291223
5139;17.036;289954
5140;17.040;297549
5141;17.043;310361
5142;17.046;304860
5143;17.049;321995
5144;17.053;315405
5145;17.056;315809
5146;17.059;347193
5147;17.063;340030
5148;17.066;340728
5149;17.069;340632
5150;17.073;357904
5151;17.076;348301
5152;17.079;348904
5153;17.083;339604
5154;17.086;337017
5155;17.089;336577
5156;17.092;347620
5157;17.096;334275
5158;17.099;324076
5159;17.102;341509
5160;17.106;327448
5161;17.109;332435
5162;17.112;308628
5163;17.116;315425
5164;17.119;287147
5165;17.122;297967
5166;17.125;280964
5167;17.129;278346
5168;17.132;266199
5169;17.135;264847
5170;17.139;241137
5171;17.142;228065
5172;17.145;241938
5173;17.149;228271
5174;17.152;223878
5175;17.155;200006
5176;17.159;202096
5177;17.162;201818
5178;17.165;204196
5179;17.168;196671
5180;17.172;182990
5181;17.175;185043
5182;17.178;168724
5183;17.182;159129
5184;17.185;161366
5185;17.188;165762
5186;17.192;163895
5187;17.195;144140
5188;17.198;144184
5189;17.201;152285
5190;17.205;143046
5191;17.208;139077
5192;17.211;143027
5193;17.215;136184
5194;17.218;130852
5195;17.221;137524
5196;17.225;135352
5197;17.228;125427
5198;17.231;124217
5199;17.235;137355
5200;17.238;130802
5201;17.241;126858
5202;17.244;129526
5203;17.248;123532
5204;17.251;129988
5205;17.254;126923
5206;17.258;125579
5207;17.261;122712
5208;17.264;135399
5209;17.268;129731
5210;17.271;131857
5211;17.274;141829
5212;17.278;141681
5213;17.281;150437
5214;17.284;142630
5215;17.288;148375
5216;17.291;148885
5217;17.294;159790
5218;17.298;155263
5219;17.301;168266
5220;17.304;164563
5221;17.307;179660
5222;17.311;177772
5223;17.314;188344
5224;17.317;201649
5225;17.321;211731
5226;17.324;209611
5227;17.327;225766
5228;17.331;222759
5229;17.334;247597
5230;17.337;230828
5231;17.340;282154
5232;17.344;269800
5233;17.347;286148
5234;17.350;294294
5235;17.354;300647
5236;17.357;323705
5237;17.360;347388
5238;17.364;331067
5239;17.367;349019
5240;17.370;360230
5241;17.374;350684
5242;17.377;409464
5243;17.380;391969
5244;17.383;423916
5245;17.387;428135
5246;17.390;418519
5247;17.393;432308
5248;17.397;452096
5249;17.400;439657
5250;17.403;463328
5251;17.407;470959
5252;17.410;478402
5253;17.413;464443
5254;17.417;477814
5255;17.420;456059
5256;17.423;458060
5257;17.426;466784
5258;17.430;478928
5259;17.433;462913
5260;17.436;440361
5261;17.440;441854
5262;17.443;437272
5263;17.446;427538
5264;17.450;422527
5265;17.453;406867
5266;17.456;387247
5267;17.459;378903
5268;17.463;382506
5269;17.466;385527
5270;17.469;337522
5271;17.473;338601
5272;17.476;309718
5273;17.479;326751
5274;17.483;295691
5275;17.486;291724
5276;17.489;282135
5277;17.493;263028
5278;17.496;252904
5279;17.499;236746
5280;17.502;248361
5281;17.506;248712
5282;17.509;221866
5283;17.512;210622
5284;17.516;195783
5285;17.519;198654
5286;17.522;195949
5287;17.526;184565
5288;17.529;192404
5289;17.532;169505
5290;17.536;163954
5291;17.539;170967
5292;17.542;163650
5293;17.546;151171
5294;17.549;149390
5295;17.552;164137
5296;17.556;149563
5297;17.559;134657
5298;17.562;135038
5299;17.565;142404
5300;17.569;136303
5301;17.572;135451
5302;17.575;134606
5303;17.579;124616
5304;17.582;139587
5305;17.585;119426
5306;17.589;134143
5307;17.592;134753
5308;17.595;116214
5309;17.598;124750
5310;17.602;123600
5311;17.605;133413
5312;17.608;133899
5313;17.612;126296
5314;17.615;120044
5315;17.618;119089
5316;17.622;113810
5317;17.625;126724
5318;17.628;123847
5319;17.632;124146
5320;17.635;126811
5321;17.638;118017
5322;17.641;131679
5323;17.645;124109
5324;17.648;128794
5325;17.651;138543
5326;17.655;135655
5327;17.658;126065
5328;17.661;139023
5329;17.665;138713
5330;17.668;146622
5331;17.671;136380
5332;17.674;149806
5333;17.678;155676
5334;17.681;142329
5335;17.684;148840
5336;17.688;148226
5337;17.691;164910
5338;17.694;165402
5339;17.698;175160
5340;17.701;175662
5341;17.704;184514
5342;17.708;188175
5343;17.711;190167
5344;17.714;208202
5345;17.717;210032
5346;17.721;238191
5347;17.724;242718
5348;17.727;251447
5349;17.731;267560
5350;17.734;272042
5351;17.737;290276
5352;17.741;311859
5353;17.744;302546
5354;17.747;352439
5355;17.751;345560
5356;17.754;355864
5357;17.757;392196
5358;17.760;403568
5359;17.764;422504
5360;17.767;432410
5361;17.770;472864
5362;17.774;494769
5363;17.777;503349
5364;17.780;526203
5365;17.784;527098
5366;17.787;556400
5367;17.790;564548
5368;17.794;583500
5369;17.797;582137
5370;17.800;589919
5371;17.804;588025
5372;17.807;620931
5373;17.810;622678
5374;17.813;619915
5375;17.817;618937
5376;17.820;619707
5377;17.823;634652
5378;17.827;632305
5379;17.830;634955
5380;17.833;628169
5381;17.837;628892
5382;17.840;601054
5383;17.843;577156
5384;17.847;606682
5385;17.850;589215
5386;17.853;558829
5387;17.856;552798
5388;17.860;522403
5389;17.863;520386
5390;17.866;503995
5391;17.870;470784
5392;17.873;452814
5393;17.876;431358
5394;17.880;428184
5395;17.883;409798
5396;17.886;371958
5397;17.890;382685
5398;17.893;339977
5399;17.896;349594
5400;17.899;335347
5401;17.903;307882
5402;17.906;303894
5403;17.909;283101
5404;17.913;261058
5405;17.916;263256
5406;17.919;248558
5407;17.923;240277
5408;17.926;225741
5409;17.929;218164
5410;17.932;210111
5411;17.936;202427
5412;17.939;174877
5413;17.942;186186
5414;17.946;178648
5415;17.949;168080
5416;17.952;163313
5417;17.956;165820
5418;17.959;156719
5419;17.962;141607
5420;17.966;143013
5421;17.969;149477
5422;17.972;145240
5423;17.975;151027
5424;17.979;141806
5425;17.982;137591
5426;17.985;135284
5427;17.989;134753
5428;17.992;128538
5429;17.995;142740
5430;17.999;136882
5431;18.002;135505
5432;18.005;127915
5433;18.008;127092
5434;18.012;131606
5435;18.015;131536
5436;18.018;126920
5437;18.022;125522
5438;18.025;132251
5439;18.028;134274
5440;18.032;135247
5441;18.035;132649
5442;18.038;122748
5443;18.042;130710
5444;18.045;136111
5445;18.048;139678
5446;18.052;124445
5447;18.055;132033
5448;18.058;132393
5449;18.062;136636
5450;18.065;135318
5451;18.068;135189
5452;18.071;138206
5453;18.075;145220
5454;18.078;141949
5455;18.081;144780
5456;18.085;145095
5457;18.088;145775
5458;18.091;148757
5459;18.095;150419
5460;18.098;157116
5461;18.101;141690
5462;18.105;156874
5463;18.108;163594
5464;18.111;146061
5465;18.114;162299
5466;18.118;156949
5467;18.121;158333
5468;18.124;170494
5469;18.128;164178
5470;18.131;169273
5471;18.134;165796
5472;18.138;157805
5473;18.141;155454
5474;18.144;160727
5475;18.147;155827
5476;18.151;167997
5477;18.154;161480
5478;18.157;159115
5479;18.161;163265
5480;18.164;170197
5481;18.167;160281
5482;18.171;150384
5483;18.174;153634
5484;18.177;169478
5485;18.181;149776
5486;18.184;159950
5487;18.187;155844
5488;18.190;160759
5489;18.194;147417
5490;18.197;147382
5491;18.200;147986
5492;18.204;151645
5493;18.207;134005
5494;18.210;142372
5495;18.214;148410
5496;18.217;141769
5497;18.220;138749
5498;18.223;124336
5499;18.227;133803
5500;18.230;113493
5501;18.233;136250
5502;18.237;129073
5503;18.240;120279
5504;18.243;131762
5505;18.247;131522
5506;18.250;123474
5507;18.253;124361
5508;18.257;120962
5509;18.260;120306
5510;18.263;115724
5511;18.266;119665
5512;18.270;117906
5513;18.273;113659
5514;18.277;122000
5515;18.280;121284
5516;18.283;114826
5517;18.286;122489
5518;18.290;126980
5519;18.293;119872
5520;18.296;121120
5521;18.300;118775
5522;18.303;114797
5523;18.306;116424
5524;18.310;121641
5525;18.313;124072
5526;18.316;122168
5527;18.320;118611
5528;18.323;119852
5529;18.326;110996
5530;18.329;126130
5531;18.333;119458
5532;18.336;116658
5533;18.339;124168
5534;18.343;119777
5535;18.346;128824
5536;18.349;121340
5537;18.353;116823
5538;18.356;123153
5539;18.359;114697
5540;18.363;127305
5541;18.366;116914
5542;18.369;119038
5543;18.372;115890
5544;18.376;126014
5545;18.379;113698
5546;18.382;128433
5547;18.386;125096
5548;18.389;124368
5549;18.392;122126
5550;18.396;123653
5551;18.399;117026
5552;18.402;125116
5553;18.405;130587
5554;18.409;122302
5555;18.412;125743
5556;18.415;122641
5557;18.419;119643
5558;18.422;129608
5559;18.425;124487
5560;18.429;122899
5561;18.432;124215
5562;18.435;114136
5563;18.439;127537
5564;18.442;107533
5565;18.445;121862
5566;18.448;125360
5567;18.452;124767
5568;18.455;119131
5569;18.458;129232
5570;18.462;110758
5571;18.465;117526
5572;18.468;119719
5573;18.472;120179
5574;18.475;126952
5575;18.478;133422
5576;18.482;133008
5577;18.485;125109
5578;18.488;127847
5579;18.491;115512
5580;18.495;128570
5581;18.498;130330
5582;18.501;126378
5583;18.505;125208
5584;18.508;130092
5585;18.511;132000
5586;18.515;123077
5587;18.518;130314
5588;18.521;132993
5589;18.524;130222
5590;18.528;123939
5591;18.531;112072
5592;18.535;122783
5593;18.538;125296
5594;18.541;126820
5595;18.544;128879
5596;18.548;122709
5597;18.551;125002
5598;18.554;120601
5599;18.558;120824
5600;18.561;123008
5601;18.564;117129
5602;18.568;121627
5603;18.571;120515
5604;18.574;124089
5605;18.578;120392
5606;18.581;123134
5607;18.584;115871
5608;18.587;117058
5609;18.591;123294
5610;18.594;119502
5611;18.597;121437
5612;18.601;117981
5613;18.604;116965
5614;18.607;116102
5615;18.611;116113
5616;18.614;109488
5617;18.617;114008
5618;18.620;111603
5619;18.624;110868
5620;18.627;107925
5621;18.630;117611
5622;18.634;109727
5623;18.637;112953
5624;18.640;110753
5625;18.644;107606
5626;18.647;119968
5627;18.650;126558
5628;18.654;114786
5629;18.657;120584
5630;18.660;120011
5631;18.663;112195
5632;18.667;112076
5633;18.670;108471
5634;18.673;117679
5635;18.677;104230
5636;18.680;110790
5637;18.683;105976
5638;18.687;106932
5639;18.690;111668
5640;18.693;112538
5641;18.697;116876
5642;18.700;108541
5643;18.703;108403
5644;18.706;115601
5645;18.710;120101
5646;18.713;113294
5647;18.716;112883
5648;18.720;111808
5649;18.723;113993
5650;18.726;116040
5651;18.730;114259
5652;18.733;107748
5653;18.736;118585
5654;18.739;117951
5655;18.743;112174
5656;18.746;108669
5657;18.749;107247
5658;18.753;112676
5659;18.756;113528
5660;18.759;110025
5661;18.763;118127
5662;18.766;115674
5663;18.769;111517
5664;18.773;108380
5665;18.776;111955
5666;18.779;98969
5667;18.783;114891
5668;18.786;118216
5669;18.789;115239
5670;18.793;117262
5671;18.796;110215
5672;18.799;113353
5673;18.802;116006
5674;18.806;110571
5675;18.809;123985
5676;18.812;104738
5677;18.816;101816
5678;18.819;112135
5679;18.822;116157
5680;18.826;113812
5681;18.829;120099
5682;18.832;108443
5683;18.835;109671
5684;18.839;116815
5685;18.842;110721
5686;18.845;113923
5687;18.849;114523
5688;18.852;111770
5689;18.855;110712
5690;18.859;109123
5691;18.862;105945
5692;18.865;107373
5693;18.869;110201
5694;18.872;111743
5695;18.875;109266
5696;18.878;120832
5697;18.882;114537
5698;18.885;114124
5699;18.888;110374
5700;18.892;113194
5701;18.895;112605
5702;18.898;111259
5703;18.902;114355
5704;18.905;101001
5705;18.908;115658
5706;18.912;107665
5707;18.915;120578
5708;18.918;120315
5709;18.921;115795
5710;18.925;114547
5711;18.928;111421
5712;18.931;115556
5713;18.935;105936
5714;18.938;116604
5715;18.941;115770
5716;18.945;113116
5717;18.948;113483
5718;18.951;110846
5719;18.954;109625
5720;18.958;108574
5721;18.961;105585
5722;18.964;111087
5723;18.968;109035
5724;18.971;108886
5725;18.974;109720
5726;18.978;108955
5727;18.981;116039
5728;18.984;108831
5729;18.988;114056
5730;18.991;113256
5731;18.994;109305
5732;18.997;118121
5733;19.001;114670
5734;19.004;103947
5735;19.007;110057
5736;19.011;112155
5737;19.014;111975
5738;19.017;105132
5739;19.021;108196
5740;19.024;108754
5741;19.027;112141
5742;19.031;118799
5743;19.034;115196
5744;19.037;115067
5745;19.041;116565
5746;19.044;114381
5747;19.047;115083
5748;19.051;108056
5749;19.054;116093
5750;19.057;114112
5751;19.060;118337
5752;19.064;109128
5753;19.067;114446
5754;19.070;113079
5755;19.074;110772
5756;19.077;105855
5757;19.080;109668
5758;19.084;100769
5759;19.087;114898
5760;19.090;102206
5761;19.093;99372
5762;19.097;107347
5763;19.100;111889
5764;19.103;111359
5765;19.107;109578
5766;19.110;113570
5767;19.113;111924
5768;19.117;114064
5769;19.120;111679
5770;19.123;112449
5771;19.127;109285
5772;19.130;103491
5773;19.133;110023
5774;19.136;101054
5775;19.140;109494
5776;19.143;114600
5777;19.146;108289
5778;19.150;97158
5779;19.153;112905
5780;19.156;112713
5781;19.160;110992
5782;19.163;106510
5783;19.166;106702
5784;19.169;114097
5785;19.173;105257
5786;19.176;109964
5787;19.179;107261
5788;19.183;109884
5789;19.186;101590
5790;19.189;109969
5791;19.193;103304
5792;19.196;115065
5793;19.199;125648
5794;19.203;117651
5795;19.206;113660
5796;19.209;111087
5797;19.212;112772
5798;19.216;117325
5799;19.219;103558
5800;19.222;102934
5801;19.226;115228
5802;19.229;108263
5803;19.232;119927
5804;19.236;117453
5805;19.239;111944
5806;19.242;102559
5807;19.246;117321
5808;19.249;107866
5809;19.252;109744
5810;19.255;112720
5811;19.259;111630
5812;19.262;107867
5813;19.265;111830
5814;19.269;107266
5815;19.272;108863
5816;19.275;106661
5817;19.279;108381
5818;19.282;116102
5819;19.285;107920
5820;19.289;108968
5821;19.292;107419
5822;19.295;117777
5823;19.299;106146
5824;19.302;111353
5825;19.305;111810
5826;19.308;98813
5827;19.312;108403
5828;19.315;118722
5829;19.318;103861
5830;19.322;109508
5831;19.325;110136
5832;19.328;110631
5833;19.332;105957
5834;19.335;110108
5835;19.338;103898
5836;19.342;118699
5837;19.345;108604
5838;19.348;109021
5839;19.351;115719
5840;19.355;115106
5841;19.358;109876
5842;19.361;126648
5843;19.365;108851
5844;19.368;110081
5845;19.371;111630
5846;19.375;99020
5847;19.378;108924
5848;19.381;107570
5849;19.385;109089
5850;19.388;117370
5851;19.391;110545
5852;19.394;114531
5853;19.398;104759
5854;19.401;98675
5855;19.404;110097
5856;19.408;108943
5857;19.411;109223
5858;19.414;110500
5859;19.418;116740
5860;19.421;115961
5861;19.424;109725
5862;19.427;115079
5863;19.431;105565
5864;19.434;117112
5865;19.437;100202
5866;19.441;109612
5867;19.444;120062
5868;19.447;115708
5869;19.451;115093
5870;19.454;107925
5871;19.457;110491
5872;19.461;114937
5873;19.464;116815
5874;19.467;117856
5875;19.470;106941
5876;19.474;109760
5877;19.477;113118
5878;19.480;111109
5879;19.484;119513
5880;19.487;107823
5881;19.490;118148
5882;19.494;103256
5883;19.497;111625
5884;19.500;103756
5885;19.503;107835
5886;19.507;112910
5887;19.510;113900
5888;19.513;115751
5889;19.517;113431
5890;19.520;113398
5891;19.523;113335
5892;19.527;109338
5893;19.530;110734
5894;19.533;117600
5895;19.537;131527
5896;19.540;114080
5897;19.543;117392
5898;19.547;115133
5899;19.550;111433
5900;19.553;118282
5901;19.557;114881
5902;19.560;122351
5903;19.563;115379
5904;19.566;114962
5905;19.570;115794
5906;19.573;117182
5907;19.576;125554
5908;19.580;119064
5909;19.583;118903
5910;19.586;117607
5911;19.590;121419
5912;19.593;118234
5913;19.596;123747
5914;19.600;117815
5915;19.603;117072
5916;19.606;122862
5917;19.609;117883
5918;19.613;126272
5919;19.616;124611
5920;19.619;123048
5921;19.623;122166
5922;19.626;121622
5923;19.629;125606
5924;19.633;113678
5925;19.636;119770
5926;19.639;117342
5927;19.642;117068
5928;19.646;115798
5929;19.649;117184
5930;19.652;113010
5931;19.656;124035
5932;19.659;111086
5933;19.662;109810
5934;19.666;123433
5935;19.669;121084
5936;19.672;123653
5937;19.676;113135
5938;19.679;116827
5939;19.682;127442
5940;19.685;121696
5941;19.689;121027
5942;19.692;115086
5943;19.695;126184
5944;19.699;116822
5945;19.702;116004
5946;19.705;117538
5947;19.709;117975
5948;19.712;116642
5949;19.715;116316
5950;19.719;120152
5951;19.722;116054
5952;19.725;112722
5953;19.728;123845
5954;19.732;114064
5955;19.735;119317
5956;19.738;114552
5957;19.742;116109
5958;19.745;118734
5959;19.748;112139
5960;19.752;112321
5961;19.755;118863
5962;19.758;114523
5963;19.761;107220
5964;19.765;113109
5965;19.768;112175
5966;19.771;106406
5967;19.775;105138
5968;19.778;112956
5969;19.781;104968
5970;19.785;113407
5971;19.788;99941
5972;19.791;119205
5973;19.795;114416
5974;19.798;111795
5975;19.801;110081
5976;19.805;107385
5977;19.808;116281
5978;19.811;105438
5979;19.815;107602
5980;19.818;101602
5981;19.821;104377
5982;19.824;107822
5983;19.828;114831
5984;19.831;109155
5985;19.834;106993
5986;19.838;111016
5987;19.841;104389
5988;19.844;104168
5989;19.848;112927
5990;19.851;104367
5991;19.854;106569
5992;19.857;110165
5993;19.861;108060
5994;19.864;113890
5995;19.867;111571
5996;19.871;110180
5997;19.874;107815
5998;19.877;106589
5999;19.881;114186
6000;19.884;107345
6001;19.887;115956
6002;19.891;108593
6003;19.894;108004
6004;19.897;110765
6005;19.900;109131
6006;19.904;108942
6007;19.907;105691
6008;19.910;111968
6009;19.914;115497
6010;19.917;113341
6011;19.920;103892
6012;19.924;110006
6013;19.927;109289
6014;19.930;104619
6015;19.934;107107
6016;19.937;108793
6017;19.940;109006
6018;19.943;108109
6019;19.947;112429
6020;19.950;104710
6021;19.953;107551
6022;19.957;118800
6023;19.960;111113
6024;19.963;114276
6025;19.967;113831
6026;19.970;117477
6027;19.973;112010
6028;19.976;116337
6029;19.980;121275
6030;19.983;109238
6031;19.986;113922
6032;19.990;122429
6033;19.993;112199
6034;19.996;109236
6035;20.000;114166
6036;20.003;111300
6037;20.006;121300
6038;20.010;123297
6039;20.013;117225
6040;20.016;116946
6041;20.019;108454
6042;20.023;111739
6043;20.026;121102
6044;20.029;117107
6045;20.033;117028
6046;20.036;113822
6047;20.039;117507
6048;20.043;122217
6049;20.046;119699
6050;20.049;122974
6051;20.053;121252
6052;20.056;112738
6053;20.059;116896
6054;20.063;107728
6055;20.066;116186
6056;20.069;112524
6057;20.072;115633
6058;20.076;116680
6059;20.079;115866
6060;20.082;112641
6061;20.086;108459
6062;20.089;118799
6063;20.092;112217
6064;20.096;109886
6065;20.099;117147
6066;20.102;122408
6067;20.106;116790
6068;20.109;117135
6069;20.112;111504
6070;20.115;111448
6071;20.119;111894
6072;20.122;113616
6073;20.125;117875
6074;20.129;108907
6075;20.132;107786
6076;20.135;116293
6077;20.139;108672
6078;20.142;118336
6079;20.145;113664
6080;20.149;110958
6081;20.152;105730
6082;20.155;105198
6083;20.158;120572
6084;20.162;102249
6085;20.165;110027
6086;20.168;114500
6087;20.172;108126
6088;20.175;102754
6089;20.178;110572
6090;20.182;110159
6091;20.185;102029
6092;20.188;102486
6093;20.191;111229
6094;20.195;104813
6095;20.198;117453
6096;20.201;103726
6097;20.205;108789
6098;20.208;117124
6099;20.211;106806
6100;20.215;110039
6101;20.218;103136
6102;20.221;112549
6103;20.225;112391
6104;20.228;111265
6105;20.231;109336
6106;20.234;120231
6107;20.238;113667
6108;20.241;104268
6109;20.244;107209
6110;20.248;115185
6111;20.251;109915
6112;20.254;120974
6113;20.258;116563
6114;20.261;111937
6115;20.264;115193
6116;20.268;106665
6117;20.271;113117
6118;20.274;118849
6119;20.278;110346
6120;20.281;109162
6121;20.284;113428
6122;20.288;110355
6123;20.291;109763
6124;20.294;119332
6125;20.297;112869
6126;20.301;102015
6127;20.304;114490
6128;20.307;107944
6129;20.311;110015
6130;20.314;107076
6131;20.317;111648
6132;20.321;114028
6133;20.324;103348
6134;20.327;115489
6135;20.330;106578
6136;20.334;110523
6137;20.337;103346
6138;20.340;121253
6139;20.344;110235
6140;20.347;111265
6141;20.350;108632
6142;20.354;109883
6143;20.357;113256
6144;20.360;110919
6145;20.364;120410
6146;20.367;108212
6147;20.370;115757
6148;20.373;109248
6149;20.377;110378
6150;20.380;108117
6151;20.383;106032
6152;20.387;115273
6153;20.390;114092
6154;20.393;111543
6155;20.397;112786
6156;20.400;114142
6157;20.403;113073
6158;20.406;114043
6159;20.410;108428
6160;20.413;103266
6161;20.416;104361
6162;20.420;99033
6163;20.423;106992
6164;20.426;106858
6165;20.430;113300
6166;20.433;112875
6167;20.436;116678
6168;20.440;106014
6169;20.443;105803
6170;20.446;116400
6171;20.449;114261
6172;20.453;116251
6173;20.456;107321
6174;20.459;101958
6175;20.463;105162
6176;20.466;111365
6177;20.469;110807
6178;20.473;107607
6179;20.476;118021
6180;20.479;99880
6181;20.483;111387
6182;20.486;111092
6183;20.489;118666
6184;20.492;102989
6185;20.496;110371
6186;20.499;108677
6187;20.502;111879
6188;20.506;118958
6189;20.509;110268
6190;20.512;102354
6191;20.516;120294
6192;20.519;110944
6193;20.522;110378
6194;20.525;107587
6195;20.529;104544
6196;20.532;99147
6197;20.536;105252
6198;20.539;115529
6199;20.542;104481
6200;20.545;117165
6201;20.549;112844
6202;20.552;106668
6203;20.555;116969
6204;20.559;105733
6205;20.562;107297
6206;20.565;107786
6207;20.569;108376
6208;20.572;112495
6209;20.575;118353
6210;20.579;110663
6211;20.582;106670
6212;20.585;110155
6213;20.588;108254
6214;20.592;111288
6215;20.595;115351
6216;20.598;108035
6217;20.602;109347
6218;20.605;109182
6219;20.608;104904
6220;20.612;107408
6221;20.615;108272
6222;20.618;104486
6223;20.622;114708
6224;20.625;116359
6225;20.628;111906
6226;20.631;109541
6227;20.635;104497
6228;20.638;106666
6229;20.641;115694
6230;20.645;114319
6231;20.648;108880
6232;20.651;112688
6233;20.655;109135
6234;20.658;117649
6235;20.661;100570
6236;20.664;112479
6237;20.668;114256
6238;20.671;105889
6239;20.674;105490
6240;20.678;111865
6241;20.681;109478
6242;20.684;113173
6243;20.688;104003
6244;20.691;110248
6245;20.694;116428
6246;20.698;109192
6247;20.701;111714
6248;20.704;107514
6249;20.707;106910
6250;20.711;103954
6251;20.714;109697
6252;20.717;111371
6253;20.721;109066
6254;20.724;106629
6255;20.727;107123
6256;20.731;112101
6257;20.734;106678
6258;20.737;108807
6259;20.740;111274
6260;20.744;108549
6261;20.747;107071
6262;20.750;101515
6263;20.754;114269
6264;20.757;101289
6265;20.760;112687
6266;20.764;110416
6267;20.767;105806
6268;20.770;114339
6269;20.774;106975
6270;20.777;112243
6271;20.780;98097
6272;20.784;100936
6273;20.787;110942
6274;20.790;113124
6275;20.794;120377
6276;20.797;106464
6277;20.800;110527
6278;20.803;105451
6279;20.807;106064
6280;20.810;112464
6281;20.813;106398
6282;20.817;101400
6283;20.820;106400
6284;20.823;102525
6285;20.827;114763
6286;20.830;103946
6287;20.833;119266
6288;20.837;107680
6289;20.840;118953
6290;20.843;109484
6291;20.846;111183
6292;20.850;112331
6293;20.853;112708
6294;20.856;115467
6295;20.860;106485
6296;20.863;101317
6297;20.866;106212
6298;20.870;110688
6299;20.873;109460
6300;20.876;111828
6301;20.879;119728
6302;20.883;107593
6303;20.886;110981
6304;20.889;110803
6305;20.893;109011
6306;20.896;111037
6307;20.899;122309
6308;20.903;105105
6309;20.906;102108
6310;20.909;118240
6311;20.913;117116
6312;20.916;110637
6313;20.919;116007
6314;20.922;109445
6315;20.926;112767
6316;20.929;110356
6317;20.932;97097
6318;20.936;111123
6319;20.939;111543
6320;20.942;119526
6321;20.946;111355
6322;20.949;106053
6323;20.952;108992
6324;20.956;108920
6325;20.959;110905
6326;20.962;107341
6327;20.965;104060
6328;20.969;114497
6329;20.972;114028
6330;20.975;99714
6331;20.979;99978
6332;20.982;111353
6333;20.985;103510
6334;20.989;103993
6335;20.992;108937
6336;20.995;111034
6337;20.999;117524
6338;21.002;111633
6339;21.005;110659
6340;21.008;106189
6341;21.012;101523
6342;21.015;112866
6343;21.018;109805
6344;21.022;114485
6345;21.025;105570
6346;21.028;112978
6347;21.032;108102
6348;21.035;114728
6349;21.038;105332
6350;21.042;120343
6351;21.045;107079
6352;21.048;116560
6353;21.052;116481
6354;21.055;116165
6355;21.058;121580
6356;21.061;112939
6357;21.065;110706
6358;21.068;101031
6359;21.071;105507
6360;21.075;111080
6361;21.078;116678
6362;21.081;104473
6363;21.085;111357
6364;21.088;114909
6365;21.091;101376
6366;21.095;101919
6367;21.098;108980
6368;21.101;105794
6369;21.104;116555
6370;21.108;113003
6371;21.111;103097
6372;21.114;118498
6373;21.118;116687
6374;21.121;109096
6375;21.124;108591
6376;21.128;115439
6377;21.131;110229
6378;21.134;116863
6379;21.137;113853
6380;21.141;107825
6381;21.144;108557
6382;21.147;108404
6383;21.151;108059
6384;21.154;100761
6385;21.157;105394
6386;21.161;104730
6387;21.164;108423
6388;21.167;104456
6389;21.171;101849
6390;21.174;105940
6391;21.177;108742
6392;21.180;114307
6393;21.184;109810
6394;21.187;104916
6395;21.190;100348
6396;21.194;114885
6397;21.197;109308
6398;21.200;105421
6399;21.204;106068
6400;21.207;110067
6401;21.210;104269
6402;21.214;105124
6403;21.217;106561
6404;21.220;96178
6405;21.223;110620
6406;21.227;110165
6407;21.230;98045
6408;21.233;107384
6409;21.237;107556
6410;21.240;105391
6411;21.243;108261
6412;21.247;109491
6413;21.250;106223
6414;21.253;109821
6415;21.256;108652
6416;21.260;102144
6417;21.263;110104
6418;21.266;104697
6419;21.270;106829
6420;21.273;105803
6421;21.276;103120
6422;21.280;111668
6423;21.283;117345
6424;21.286;100691
6425;21.290;113700
6426;21.293;107796
6427;21.296;101774
6428;21.300;110830
6429;21.303;106002
6430;21.306;112153
6431;21.310;101858
6432;21.313;103903
6433;21.316;100849
6434;21.319;108618
6435;21.323;100578
6436;21.326;107430
6437;21.329;109884
6438;21.333;95605
6439;21.336;105503
6440;21.339;93158
6441;21.343;107051
6442;21.346;104446
6443;21.349;108511
6444;21.353;109429
6445;21.356;108683
6446;21.359;108564
6447;21.362;108434
6448;21.366;109814
6449;21.369;106715
6450;21.372;105526
6451;21.376;107586
6452;21.379;109249
6453;21.382;103338
6454;21.386;103454
6455;21.389;109021
6456;21.392;106176
6457;21.395;109258
6458;21.399;98331
6459;21.402;104889
6460;21.405;109946
6461;21.409;106984
6462;21.412;107404
6463;21.415;110683
6464;21.419;108616
6465;21.422;106134
6466;21.425;104371
6467;21.429;111717
6468;21.432;108537
6469;21.435;117380
6470;21.438;104577
6471;21.442;111750
6472;21.445;105371
6473;21.448;115666
6474;21.452;103058
6475;21.455;110985
6476;21.458;101047
6477;21.462;111207
6478;21.465;102858
6479;21.468;100895
6480;21.471;106349
6481;21.475;102064
6482;21.478;107772
6483;21.481;109757
6484;21.485;108289
6485;21.488;107685
6486;21.491;96725
6487;21.495;100281
6488;21.498;109180
6489;21.501;108719
6490;21.505;102964
6491;21.508;107771
6492;21.511;109777
6493;21.514;110558
6494;21.518;115548
6495;21.521;104405
6496;21.524;107998
6497;21.528;114647
6498;21.531;108960
6499;21.534;110656
6500;21.538;104091
6501;21.541;105681
6502;21.544;109042
6503;21.548;116402
6504;21.551;104248
6505;21.554;109312
6506;21.558;104121
6507;21.561;113503
6508;21.564;115324
6509;21.568;105720
6510;21.571;118280
6511;21.574;98296
6512;21.577;105710
6513;21.581;106630
6514;21.584;99826
6515;21.587;108869
6516;21.591;107734
6517;21.594;113000
6518;21.597;108950
6519;21.601;106024
6520;21.604;101572
6521;21.607;103795
6522;21.610;103660
6523;21.614;96383
6524;21.617;107173
6525;21.620;109772
6526;21.624;111777
6527;21.627;96917
6528;21.630;103360
6529;21.634;101308
6530;21.637;110397
6531;21.640;99116
6532;21.644;113458
6533;21.647;97555
6534;21.650;111253
6535;21.653;105893
6536;21.657;97825
6537;21.660;113096
6538;21.663;103697
6539;21.667;101420
6540;21.670;100779
6541;21.673;109321
6542;21.677;113020
6543;21.680;119455
6544;21.683;112392
6545;21.686;109310
6546;21.690;116861
6547;21.693;100480
6548;21.696;110524
6549;21.700;104280
6550;21.703;103504
6551;21.706;109743
6552;21.710;102549
6553;21.713;105258
6554;21.716;98210
6555;21.720;109070
6556;21.723;98720
6557;21.726;107613
6558;21.729;106345
6559;21.733;117587
6560;21.736;106129
6561;21.739;107184
6562;21.743;105610
6563;21.746;110217
6564;21.749;111150
6565;21.753;105751
6566;21.756;110945
6567;21.759;95832
6568;21.763;105851
6569;21.766;111034
6570;21.769;98528
6571;21.773;107648
6572;21.776;110956
6573;21.779;100253
6574;21.783;109591
6575;21.786;109312
6576;21.789;113061
6577;21.792;114514
6578;21.796;114198
6579;21.799;99451
6580;21.802;101343
6581;21.806;98210
6582;21.809;114225
6583;21.812;108142
6584;21.816;110728
6585;21.819;105383
6586;21.822;104335
6587;21.825;111795
6588;21.829;104444
6589;21.832;107709
6590;21.835;101352
6591;21.839;122273
6592;21.842;113480
6593;21.845;106735
6594;21.849;108477
6595;21.852;111397
6596;21.855;107190
6597;21.859;103718
6598;21.862;107936
6599;21.865;101463
6600;21.868;112855
6601;21.872;109338
6602;21.875;107676
6603;21.878;105198
6604;21.882;108870
6605;21.885;106871
6606;21.888;111680
6607;21.892;119437
6608;21.895;106461
6609;21.898;103804
6610;21.902;107647
6611;21.905;100084
6612;21.908;109633
6613;21.911;115714
6614;21.915;112757
6615;21.918;103329
6616;21.921;111389
6617;21.925;109924
6618;21.928;115531
6619;21.931;111706
6620;21.935;104897
6621;21.938;104769
6622;21.941;109373
6623;21.944;111418
6624;21.948;110558
6625;21.951;103872
6626;21.954;109850
6627;21.958;102148
6628;21.961;110197
6629;21.964;105221
6630;21.968;105291
6631;21.971;103659
6632;21.974;117967
6633;21.978;106236
6634;21.981;109652
6635;21.984;99745
6636;21.987;102887
6637;21.991;109097
6638;21.994;109533
6639;21.997;107942
6640;22.001;100636
6641;22.004;102664
6642;22.007;105318
6643;22.011;100790
6644;22.014;107280
6645;22.017;111171
6646;22.020;120366
6647;22.024;103205
6648;22.027;101030
6649;22.030;100243
6650;22.034;100013
6651;22.037;108369
6652;22.040;116762
6653;22.044;101919
6654;22.047;114520
6655;22.050;113953
6656;22.054;102075
6657;22.057;103177
6658;22.060;107887
6659;22.064;114997
6660;22.067;101036
6661;22.070;110287
6662;22.074;96465
6663;22.077;108490
6664;22.080;111877
6665;22.083;99054
6666;22.087;107807
6667;22.090;106916
6668;22.093;108173
6669;22.097;98800
6670;22.100;104728
6671;22.103;114330
6672;22.107;113211
6673;22.110;112142
6674;22.113;111855
6675;22.117;111932
6676;22.120;105009
6677;22.123;107361
6678;22.126;107056
6679;22.130;109685
6680;22.133;105152
6681;22.136;110236
6682;22.140;114028
6683;22.143;101596
6684;22.146;111835
6685;22.150;100563
6686;22.153;104141
6687;22.156;104858
6688;22.159;111781
6689;22.163;104110
6690;22.166;113437
6691;22.169;101442
6692;22.173;98810
6693;22.176;91824
6694;22.179;110119
6695;22.183;105908
6696;22.186;104706
6697;22.189;99243
6698;22.193;100790
6699;22.196;109501
6700;22.199;107895
6701;22.202;107919
6702;22.206;104711
6703;22.209;101530
6704;22.212;109222
6705;22.216;108348
6706;22.219;103150
6707;22.222;104473
6708;22.226;108344
6709;22.229;105646
6710;22.232;116460
6711;22.236;112979
6712;22.239;112145
6713;22.242;109310
6714;22.245;105200
6715;22.249;104045
6716;22.252;107043
6717;22.255;97366
6718;22.259;104840
6719;22.262;105958
6720;22.265;112377
6721;22.269;107286
6722;22.272;110414
6723;22.275;105312
6724;22.279;108869
6725;22.282;106999
6726;22.285;107498
6727;22.289;106398
6728;22.292;105119
6729;22.295;108601
6730;22.298;107549
6731;22.302;106714
6732;22.305;108936
6733;22.308;114615
6734;22.312;113224
6735;22.315;111135
6736;22.318;115683
6737;22.322;117171
6738;22.325;115707
6739;22.328;106858
6740;22.332;116276
6741;22.335;114564
6742;22.338;107487
6743;22.341;115438
6744;22.345;116103
6745;22.348;115166
6746;22.351;111936
6747;22.355;102938
6748;22.358;114736
6749;22.361;109595
6750;22.365;113253
6751;22.368;113047
6752;22.371;121925
6753;22.374;120727
6754;22.378;103343
6755;22.381;117766
6756;22.384;121297
6757;22.388;120783
6758;22.391;105858
6759;22.394;103776
6760;22.398;109425
6761;22.401;100612
6762;22.404;109075
6763;22.408;116703
6764;22.411;108690
6765;22.414;119903
6766;22.417;105144
6767;22.421;106486
6768;22.424;106855
6769;22.427;103292
6770;22.431;109026
6771;22.434;110721
6772;22.437;117718
6773;22.441;112066
6774;22.444;113275
6775;22.447;104179
6776;22.451;113776
6777;22.454;109375
6778;22.457;117454
6779;22.460;102398
6780;22.464;110618
6781;22.467;113613
6782;22.470;108162
6783;22.474;107712
6784;22.477;113889
6785;22.480;110547
6786;22.484;118413
6787;22.487;112692
6788;22.490;111276
6789;22.493;114711
6790;22.497;113432
6791;22.500;117824
6792;22.503;106643
6793;22.507;104133
6794;22.510;108731
6795;22.513;115073
6796;22.517;101006
6797;22.520;115063
6798;22.523;114566
6799;22.527;115263
6800;22.530;108352
6801;22.533;113574
6802;22.537;105786
6803;22.540;113537
6804;22.543;115938
6805;22.547;109055
6806;22.550;113061
6807;22.553;116763
6808;22.556;112952
6809;22.560;115487
6810;22.563;107303
6811;22.566;109476
6812;22.570;106112
6813;22.573;118878
6814;22.576;111920
6815;22.580;103984
6816;22.583;108236
6817;22.586;116483
6818;22.590;104873
6819;22.593;114802
6820;22.596;112215
6821;22.599;110877
6822;22.603;118073
6823;22.606;114535
6824;22.609;108104
6825;22.613;107855
6826;22.616;109629
6827;22.619;118355
6828;22.623;107420
6829;22.626;105297
6830;22.629;118925
6831;22.632;104204
6832;22.636;109546
6833;22.639;104003
6834;22.642;116702
6835;22.646;106589
6836;22.649;113815
6837;22.652;109889
6838;22.656;111312
6839;22.659;118390
6840;22.662;109367
6841;22.666;114312
6842;22.669;109456
6843;22.672;110756
6844;22.675;115577
6845;22.679;115435
6846;22.682;110020
6847;22.685;117792
6848;22.689;113620
6849;22.692;115925
6850;22.695;114566
6851;22.699;115311
6852;22.702;110214
6853;22.705;115028
6854;22.708;111195
6855;22.712;111376
6856;22.715;110376
6857;22.718;111767
6858;22.722;117640
6859;22.725;111508
6860;22.728;104639
6861;22.732;110262
6862;22.735;116741
6863;22.738;107897
6864;22.742;119194
6865;22.745;109487
6866;22.748;103098
6867;22.751;109550
6868;22.755;112454
6869;22.758;111027
6870;22.761;120440
6871;22.765;110906
6872;22.768;114491
6873;22.771;106902
6874;22.775;112664
6875;22.778;108676
6876;22.781;104357
6877;22.785;108403
6878;22.788;110087
6879;22.791;118763
6880;22.795;114545
6881;22.798;107345
6882;22.801;104055
6883;22.805;117143
6884;22.808;117130
6885;22.811;111598
6886;22.814;102940
6887;22.818;105000
6888;22.821;104568
6889;22.824;117390
6890;22.828;113378
6891;22.831;108361
6892;22.834;105748
6893;22.838;107912
6894;22.841;113323
6895;22.844;109021
6896;22.847;109682
6897;22.851;109518
6898;22.854;102107
6899;22.857;122101
6900;22.861;107951
6901;22.864;110606
6902;22.867;112216
6903;22.871;106224
6904;22.874;109965
6905;22.877;111844
6906;22.881;113830
6907;22.884;114627
6908;22.887;115470
6909;22.890;121114
6910;22.894;100267
6911;22.897;115996
6912;22.900;112480
6913;22.904;109222
6914;22.907;109980
6915;22.910;112694
6916;22.914;111697
6917;22.917;110752
6918;22.920;112065
6919;22.923;117546
6920;22.927;116139
6921;22.930;109916
6922;22.933;106865
6923;22.937;115946
6924;22.940;111902
6925;22.943;110163
6926;22.947;109318
6927;22.950;115028
6928;22.953;105835
6929;22.957;114045
6930;22.960;111000
6931;22.963;112773
6932;22.966;117462
6933;22.970;121486
6934;22.973;123969
6935;22.976;111860
6936;22.980;113591
6937;22.983;106914
6938;22.986;107989
6939;22.990;121422
6940;22.993;104371
6941;22.996;112977
6942;23.000;106316
6943;23.003;112166
6944;23.006;102711
6945;23.009;115913
6946;23.013;115629
6947;23.016;103172
6948;23.019;104054
6949;23.023;110497
6950;23.026;114498
6951;23.029;114822
6952;23.033;111061
6953;23.036;98805
6954;23.039;107436
6955;23.043;105773
6956;23.046;101277
6957;23.049;102984
6958;23.053;108722
6959;23.056;102399
6960;23.059;108382
6961;23.063;111941
6962;23.066;109426
6963;23.069;105144
6964;23.072;107178
6965;23.076;107679
6966;23.079;118783
6967;23.082;112621
6968;23.086;115059
6969;23.089;113564
6970;23.092;106265
6971;23.096;108857
6972;23.099;104155
6973;23.102;115812
6974;23.105;122803
6975;23.109;107200
6976;23.112;122337
6977;23.115;104219
6978;23.119;113749
6979;23.122;119198
6980;23.125;109255
6981;23.129;113350
6982;23.132;104977
6983;23.135;106807
6984;23.139;117088
6985;23.142;109654
6986;23.145;108132
6987;23.148;100552
6988;23.152;102126
6989;23.155;107285
6990;23.158;114361
6991;23.162;110394
6992;23.165;112331
6993;23.168;112688
6994;23.172;104051
6995;23.175;109916
6996;23.178;106250
6997;23.182;114821
6998;23.185;108310
6999;23.188;108242
7000;23.191;119523
7001;23.195;112383
7002;23.198;109495
7003;23.201;105014
7004;23.205;120280
7005;23.208;109710
7006;23.211;111839
7007;23.215;108813
7008;23.218;107456
7009;23.221;120055
7010;23.224;112397
7011;23.228;111597
7012;23.231;116288
7013;23.234;109350
7014;23.238;105611
7015;23.241;108498
7016;23.244;107801
7017;23.248;104562
7018;23.251;106191
7019;23.254;113781
7020;23.258;114696
7021;23.261;104872
7022;23.264;100997
7023;23.267;114017
7024;23.271;104245
7025;23.274;112401
7026;23.278;110648
7027;23.281;102789
7028;23.284;112833
7029;23.287;109823
7030;23.291;104648
7031;23.294;98786
7032;23.297;109020
7033;23.301;115645
7034;23.304;108747
7035;23.307;117332
7036;23.311;109078
7037;23.314;104547
7038;23.317;112964
7039;23.320;114998
7040;23.324;104434
7041;23.327;101343
7042;23.330;122411
7043;23.334;102104
7044;23.337;113426
7045;23.340;106177
7046;23.344;110022
7047;23.347;107977
7048;23.350;103483
7049;23.354;111095
7050;23.357;104210
7051;23.360;111656
7052;23.363;105913
7053;23.367;111238
7054;23.370;108931
7055;23.373;109502
7056;23.377;109135
7057;23.380;116232
7058;23.383;121485
7059;23.387;108220
7060;23.390;105664
7061;23.393;105701
7062;23.397;107666
7063;23.400;116867
7064;23.403;119112
7065;23.406;113391
7066;23.410;107719
7067;23.413;116436
7068;23.416;116188
7069;23.420;110693
7070;23.423;104473
7071;23.426;100128
7072;23.430;107208
7073;23.433;118703
7074;23.436;114223
7075;23.439;107447
7076;23.443;117257
7077;23.446;110994
7078;23.449;106695
7079;23.453;113687
7080;23.456;104711
7081;23.459;100487
7082;23.463;117438
7083;23.466;113554
7084;23.469;110185
7085;23.473;116909
7086;23.476;109441
7087;23.479;112659
7088;23.482;109416
7089;23.486;116005
7090;23.489;108913
7091;23.492;109249
7092;23.496;103958
7093;23.499;104958
7094;23.502;119911
7095;23.506;117169
7096;23.509;117156
7097;23.512;116539
7098;23.516;111074
7099;23.519;107668
7100;23.522;120479
7101;23.525;109219
7102;23.529;111541
7103;23.532;115515
7104;23.536;118752
7105;23.539;112774
7106;23.542;107392
7107;23.545;103412
7108;23.549;110619
7109;23.552;118829
7110;23.555;120166
7111;23.559;112810
7112;23.562;118477
7113;23.565;107575
7114;23.569;112610
7115;23.572;105760
7116;23.575;115658
7117;23.578;104226
7118;23.582;108121
7119;23.585;105351
7120;23.588;116883
7121;23.592;103499
7122;23.595;115659
7123;23.598;106147
7124;23.602;111789
7125;23.605;112650
7126;23.608;108614
7127;23.612;103118
7128;23.615;112509
7129;23.618;111723
7130;23.621;107108
7131;23.625;113688
7132;23.628;105918
7133;23.631;110415
7134;23.635;114656
7135;23.638;108204
7136;23.641;118808
7137;23.645;102518
7138;23.648;112240
7139;23.651;110551
7140;23.654;106071
7141;23.658;114720
7142;23.661;112854
7143;23.664;103227
7144;23.668;112220
7145;23.671;114043
7146;23.674;116572
7147;23.678;117533
7148;23.681;99875
7149;23.684;107303
7150;23.688;113112
7151;23.691;116460
7152;23.694;110376
7153;23.697;113032
7154;23.701;106967
7155;23.704;104057
7156;23.707;101929
7157;23.711;104613
7158;23.714;108992
7159;23.717;108913
7160;23.721;110157
7161;23.724;111567
7162;23.727;111721
7163;23.731;104378
7164;23.734;113498
7165;23.737;112977
7166;23.740;108454
7167;23.744;115641
7168;23.747;115557
7169;23.750;112180
7170;23.754;114843
7171;23.757;104462
7172;23.760;108674
7173;23.764;109574
7174;23.767;111526
7175;23.770;117551
7176;23.774;108656
7177;23.777;111775
7178;23.780;110691
7179;23.784;95406
7180;23.787;109979
7181;23.790;104066
7182;23.793;117935
7183;23.797;116614
7184;23.800;116479
7185;23.803;104665
7186;23.807;106511
7187;23.810;114793
7188;23.813;110693
7189;23.817;121216
7190;23.820;110716
7191;23.823;111655
7192;23.827;115091
7193;23.830;111038
7194;23.833;110778
7195;23.836;107928
7196;23.840;114341
7197;23.843;117818
7198;23.846;115526
7199;23.850;117361
7200;23.853;108696
7201;23.856;113793
7202;23.860;113094
7203;23.863;116144
7204;23.866;111147
7205;23.870;112455
7206;23.873;110844
7207;23.876;111025
7208;23.879;101580
7209;23.883;111861
7210;23.886;111920
7211;23.889;112234
7212;23.893;104758
7213;23.896;112141
7214;23.899;108859
7215;23.903;101229
7216;23.906;108718
7217;23.909;111219
7218;23.912;116792
7219;23.916;117039
7220;23.919;110597
7221;23.922;106706
7222;23.926;115099
7223;23.929;112991
7224;23.932;118755
7225;23.936;112402
7226;23.939;109956
7227;23.942;110087
7228;23.946;103059
7229;23.949;114844
7230;23.952;110798
7231;23.955;108464
7232;23.959;109272
7233;23.962;112148
7234;23.965;108283
7235;23.969;108032
7236;23.972;112603
7237;23.975;116142
7238;23.979;118692
7239;23.982;106622
7240;23.985;113847
7241;23.988;111884
7242;23.992;117777
7243;23.995;106877
7244;23.998;111015
7245;24.002;107515
7246;24.005;110019
7247;24.008;116473
7248;24.012;110752
7249;24.015;106381
7250;24.018;113157
7251;24.022;112024
7252;24.025;113320
7253;24.028;108900
7254;24.032;109812
7255;24.035;110746
7256;24.038;109155
7257;24.042;115281
7258;24.045;105150
7259;24.048;103856
7260;24.051;106434
7261;24.055;109950
7262;24.058;110983
7263;24.061;115096
7264;24.065;116267
7265;24.068;111590
7266;24.071;108764
7267;24.075;107834
7268;24.078;106566
7269;24.081;113877
7270;24.085;108340
7271;24.088;96745
7272;24.091;116686
7273;24.094;108388
7274;24.098;103898
7275;24.101;108647
7276;24.104;107873
7277;24.108;112570
7278;24.111;111192
7279;24.114;110869
7280;24.118;110751
7281;24.121;120364
7282;24.124;114539
7283;24.127;102377
7284;24.131;106219
7285;24.134;114927
7286;24.137;106622
7287;24.141;110645
7288;24.144;111670
7289;24.147;117706
7290;24.151;109483
7291;24.154;113308
7292;24.157;110150
7293;24.161;115773
7294;24.164;110884
7295;24.167;110192
7296;24.170;112929
7297;24.174;110623
7298;24.177;124289
7299;24.180;108337
7300;24.184;112104
7301;24.187;109835
7302;24.190;107825
7303;24.194;115346
7304;24.197;109246
7305;24.200;110225
7306;24.204;109717
7307;24.207;111801
7308;24.210;112823
7309;24.213;114133
7310;24.217;104796
7311;24.220;107163
7312;24.223;108432
7313;24.227;107535
7314;24.230;106472
7315;24.233;107811
7316;24.237;117977
7317;24.240;125622
7318;24.243;106471
7319;24.246;108346
7320;24.250;110820
7321;24.253;109403
7322;24.256;110261
7323;24.260;112152
7324;24.263;115584
7325;24.266;115212
7326;24.270;117001
7327;24.273;105821
7328;24.276;111706
7329;24.280;115669
7330;24.283;104735
7331;24.286;111125
7332;24.290;113108
7333;24.293;121228
7334;24.296;108888
7335;24.300;105931
7336;24.303;106917
7337;24.306;105024
7338;24.309;105468
7339;24.313;113294
7340;24.316;116092
7341;24.319;114438
7342;24.323;111417
7343;24.326;116444
7344;24.329;110444
7345;24.333;115112
7346;24.336;111016
7347;24.339;106634
7348;24.342;111617
7349;24.346;104927
7350;24.349;109138
7351;24.352;113335
7352;24.356;119539
7353;24.359;109853
7354;24.362;108355
7355;24.366;117707
7356;24.369;108832
7357;24.372;102017
7358;24.376;107802
7359;24.379;111907
7360;24.382;110283
7361;24.385;107076
7362;24.389;106434
7363;24.392;112511
7364;24.395;108274
7365;24.399;101444
7366;24.402;115388
7367;24.405;110678
7368;24.409;107337
7369;24.412;106328
7370;24.415;110982
7371;24.419;109205
7372;24.422;109145
7373;24.425;120456
7374;24.428;104113
7375;24.432;105142
7376;24.435;116448
7377;24.438;105269
7378;24.442;111862
7379;24.445;109685
7380;24.448;109804
7381;24.452;117633
7382;24.455;115758
7383;24.458;105818
7384;24.461;113632
7385;24.465;109273
7386;24.468;113289
7387;24.471;115130
7388;24.475;114248
7389;24.478;116489
7390;24.481;113593
7391;24.485;108246
7392;24.488;112787
7393;24.491;112590
7394;24.495;116646
7395;24.498;103137
7396;24.501;111135
7397;24.504;109553
7398;24.508;107089
7399;24.511;104696
7400;24.514;110315
7401;24.518;116918
7402;24.521;111666
7403;24.524;113225
7404;24.528;106864
7405;24.531;116289
7406;24.534;118611
7407;24.538;116928
7408;24.541;109416
7409;24.544;109180
7410;24.548;113602
7411;24.551;110874
7412;24.554;115023
7413;24.558;108864
7414;24.561;106532
7415;24.564;102856
7416;24.567;112803
7417;24.571;111451
7418;24.574;107321
7419;24.577;112688
7420;24.581;104781
7421;24.584;109372
7422;24.587;115413
7423;24.591;108605
7424;24.594;109544
7425;24.597;116941
7426;24.600;109610
7427;24.604;121187
7428;24.607;111705
7429;24.610;105354
7430;24.614;106677
7431;24.617;111084
7432;24.620;109731
7433;24.624;115289
7434;24.627;113818
7435;24.630;111892
7436;24.634;113574
7437;24.637;110028
7438;24.640;110789
7439;24.643;100021
7440;24.647;110931
7441;24.650;110226
7442;24.653;107940
7443;24.657;108975
7444;24.660;109914
7445;24.663;110038
7446;24.667;113588
7447;24.670;112302
7448;24.673;110450
7449;24.676;110227
7450;24.680;107801
7451;24.683;119420
7452;24.686;110325
7453;24.690;108189
7454;24.693;103977
7455;24.696;109478
7456;24.700;104129
7457;24.703;120867
7458;24.706;113522
7459;24.710;111266
7460;24.713;108983
7461;24.716;112119
7462;24.719;121031
7463;24.723;110331
7464;24.726;112935
7465;24.729;116557
7466;24.733;100675
7467;24.736;107389
7468;24.739;114529
7469;24.743;99665
7470;24.746;112641
7471;24.749;109966
7472;24.753;123537
7473;24.756;114732
7474;24.759;102141
7475;24.762;110192
7476;24.766;112474
7477;24.769;118389
7478;24.773;108706
7479;24.776;109203
7480;24.779;112106
7481;24.782;108316
7482;24.786;120310
7483;24.789;110134
7484;24.792;107852
7485;24.796;108385
7486;24.799;105641
7487;24.802;110227
7488;24.806;119050
7489;24.809;114858
7490;24.812;111993
7491;24.815;113644
7492;24.819;111900
7493;24.822;116468
7494;24.825;109840
7495;24.829;111894
7496;24.832;109323
7497;24.835;105573
7498;24.839;109642
7499;24.842;112248
7500;24.845;110890
7501;24.849;108864
7502;24.852;111146
7503;24.855;117423
7504;24.858;104532
7505;24.862;103128
7506;24.865;112723
7507;24.868;115816
7508;24.872;111579
7509;24.875;106626
7510;24.878;118089
7511;24.882;114451
7512;24.885;111588
7513;24.888;113891
7514;24.891;109788
7515;24.895;113275
7516;24.898;115275
7517;24.901;113305
7518;24.905;110982
7519;24.908;111619
7520;24.911;109499
7521;24.915;113816
7522;24.918;115524
7523;24.921;111914
7524;24.925;105863
7525;24.928;107900
7526;24.931;113856
7527;24.934;116385
7528;24.938;107489
7529;24.941;120091
7530;24.944;113788
7531;24.948;115320
7532;24.951;107757
7533;24.954;113019
7534;24.958;100991
7535;24.961;117711
7536;24.964;114407
7537;24.968;110661
7538;24.971;117656
7539;24.974;119837
7540;24.977;111539
7541;24.981;108751
7542;24.984;109138
7543;24.987;111251
7544;24.991;116615
7545;24.994;111732
7546;24.997;112374
7547;25.001;102662
7548;25.004;110645
7549;25.007;106998
7550;25.010;120365
7551;25.014;113321
7552;25.017;107175
7553;25.020;120090
7554;25.024;111035
7555;25.027;107316
7556;25.030;109382
7557;25.034;111303
7558;25.037;113242
7559;25.040;108992
7560;25.044;105226
7561;25.047;106470
7562;25.050;110697
7563;25.054;109629
7564;25.057;106460
7565;25.060;115338
7566;25.064;117977
7567;25.067;111972
7568;25.070;106516
7569;25.073;101907
7570;25.077;108892
7571;25.080;107403
7572;25.083;126282
7573;25.087;110483
7574;25.090;113653
7575;25.093;107959
7576;25.097;118136
7577;25.100;118113
7578;25.103;107306
7579;25.107;110487
7580;25.110;106926
7581;25.113;104704
7582;25.116;107598
7583;25.120;111183
7584;25.123;115273
7585;25.126;114477
7586;25.130;114893
7587;25.133;113951
7588;25.136;110925
7589;25.140;104626
7590;25.143;112747
7591;25.146;109049
7592;25.149;108175
7593;25.153;109582
7594;25.156;109585
7595;25.159;108583
7596;25.163;108799
7597;25.166;111572
7598;25.169;112186
7599;25.173;111481
7600;25.176;114702
7601;25.179;114712
7602;25.183;118546
7603;25.186;124232
7604;25.189;107446
7605;25.192;119340
7606;25.196;120654
7607;25.199;109489
7608;25.202;117176
7609;25.206;111072
7610;25.209;113698
7611;25.212;105063
7612;25.216;112338
7613;25.219;107473
7614;25.222;110790
7615;25.225;105812
7616;25.229;123366
7617;25.232;104762
7618;25.235;104995
7619;25.239;106575
7620;25.242;103903
7621;25.245;111985
7622;25.249;104567
7623;25.252;107530
7624;25.255;111947
7625;25.259;110722
7626;25.262;109768
7627;25.265;108967
7628;25.268;112170
7629;25.272;108048
7630;25.275;105933
7631;25.279;107890
7632;25.282;110833
7633;25.285;113500
7634;25.288;112634
7635;25.292;114368
7636;25.295;106868
7637;25.298;113873
7638;25.302;108514
7639;25.305;108721
7640;25.308;111221
7641;25.312;106304
7642;25.315;109969
7643;25.318;115710
7644;25.322;118465
7645;25.325;115598
7646;25.328;109904
7647;25.331;112383
7648;25.335;123311
7649;25.338;109008
7650;25.341;114346
7651;25.345;107128
7652;25.348;115440
7653;25.351;104639
7654;25.355;109543
7655;25.358;111564
7656;25.361;115279
7657;25.364;115222
7658;25.368;111830
7659;25.371;103011
7660;25.374;106795
7661;25.378;113052
7662;25.381;108650
7663;25.384;115824
7664;25.388;110965
7665;25.391;117428
7666;25.394;108343
7667;25.398;106564
7668;25.401;109868
7669;25.404;112449
7670;25.407;114562
7671;25.411;115292
7672;25.414;114090
7673;25.417;105704
7674;25.421;112739
7675;25.424;109348
7676;25.427;106792
7677;25.431;111720
7678;25.434;114692
7679;25.437;119408
7680;25.441;107604
7681;25.444;114226
7682;25.447;103244
7683;25.450;121790
7684;25.454;110859
7685;25.457;103617
7686;25.460;115048
7687;25.464;113180
7688;25.467;115572
7689;25.470;113670
7690;25.474;108604
7691;25.477;122221
7692;25.480;113855
7693;25.483;115884
7694;25.487;110449
7695;25.490;108183
7696;25.493;115386
7697;25.497;119804
7698;25.500;117962
7699;25.503;119885
7700;25.507;107276
7701;25.510;109415
7702;25.513;125717
7703;25.517;112983
7704;25.520;115293
7705;25.523;117923
7706;25.526;114497
7707;25.530;122140
7708;25.533;97526
7709;25.537;117401
7710;25.540;117903
7711;25.543;113321
7712;25.546;113529
7713;25.550;112229
7714;25.553;109547
7715;25.556;120764
7716;25.560;113710
7717;25.563;108811
7718;25.566;112167
7719;25.570;110272
7720;25.573;115565
7721;25.576;110121
7722;25.579;106882
7723;25.583;103145
7724;25.586;113435
7725;25.589;116793
7726;25.593;118235
7727;25.596;107595
7728;25.599;116518
7729;25.603;117441
7730;25.606;121370
7731;25.609;120636
7732;25.613;121265
7733;25.616;106065
7734;25.619;120900
7735;25.622;117315
7736;25.626;113445
7737;25.629;112383
7738;25.632;110108
7739;25.636;108222
7740;25.639;109235
7741;25.642;123989
7742;25.646;116155
7743;25.649;127028
7744;25.652;111448
7745;25.656;116166
7746;25.659;115692
7747;25.662;108470
7748;25.665;112434
7749;25.669;106069
7750;25.672;107779
7751;25.675;113736
7752;25.679;113414
7753;25.682;110849
7754;25.685;121783
7755;25.689;112671
7756;25.692;114507
7757;25.695;113759
7758;25.699;103148
7759;25.702;109317
7760;25.705;119590
7761;25.708;111427
7762;25.712;109465
7763;25.715;114493
7764;25.718;108269
7765;25.722;106728
7766;25.725;111105
7767;25.728;112758
7768;25.732;119089
7769;25.735;103378
7770;25.738;114513
7771;25.741;99656
7772;25.745;110426
7773;25.748;106307
7774;25.751;118131
7775;25.755;101585
7776;25.758;111459
7777;25.761;103813
7778;25.765;112319
7779;25.768;116068
7780;25.771;116626
7781;25.775;124421
7782;25.778;110704
7783;25.781;109390
7784;25.785;110990
7785;25.788;110615
7786;25.791;111622
7787;25.795;113418
7788;25.798;107577
7789;25.801;113605
7790;25.804;113870
7791;25.808;105281
7792;25.811;112104
7793;25.814;102667
7794;25.818;110237
7795;25.821;117838
7796;25.824;107790
7797;25.828;115865
7798;25.831;115034
7799;25.834;114921
7800;25.838;107219
7801;25.841;109756
7802;25.844;115926
7803;25.847;111248
7804;25.851;118499
7805;25.854;106155
7806;25.857;117937
7807;25.861;118666
7808;25.864;101004
7809;25.867;115953
7810;25.871;116322
7811;25.874;110306
7812;25.877;108424
7813;25.880;109351
7814;25.884;115353
7815;25.887;105984
7816;25.890;108974
7817;25.894;109675
7818;25.897;108631
7819;25.900;118339
7820;25.904;104149
7821;25.907;128277
7822;25.910;109707
7823;25.914;114156
7824;25.917;103496
7825;25.920;112270
7826;25.923;107233
7827;25.927;108350
7828;25.930;105568
7829;25.933;109783
7830;25.937;109975
7831;25.940;107194
7832;25.943;108759
7833;25.947;112628
7834;25.950;112326
7835;25.953;116524
7836;25.956;114042
7837;25.960;109834
7838;25.963;108578
7839;25.966;112047
7840;25.970;119056
7841;25.973;115808
7842;25.976;119155
7843;25.980;109040
7844;25.983;104361
7845;25.986;115434
7846;25.990;109911
7847;25.993;114202
7848;25.996;98862
7849;25.999;111688
7850;26.003;105683
7851;26.006;108510
7852;26.009;113315
7853;26.013;107593
7854;26.016;109372
7855;26.019;103208
7856;26.023;118567
7857;26.026;116046
7858;26.029;112488
7859;26.033;117101
7860;26.036;113991
7861;26.039;109872
7862;26.043;107019
7863;26.046;111125
7864;26.049;100557
7865;26.053;114396
7866;26.056;108777
7867;26.059;114671
7868;26.062;108827
7869;26.066;103250
7870;26.069;107309
7871;26.072;114885
7872;26.076;114127
7873;26.079;116971
7874;26.082;104502
7875;26.086;108555
7876;26.089;105165
7877;26.092;106450
7878;26.095;115902
7879;26.099;102504
7880;26.102;106002
7881;26.105;106472
7882;26.109;115880
7883;26.112;109350
7884;26.115;110920
7885;26.119;110008
7886;26.122;110703
7887;26.125;117638
7888;26.129;104837
7889;26.132;115793
7890;26.135;110300
7891;26.138;110427
7892;26.142;107542
7893;26.145;115142
7894;26.148;111850
7895;26.152;112781
7896;26.155;104875
7897;26.158;100248
7898;26.162;107433
7899;26.165;113584
7900;26.168;112993
7901;26.172;104108
7902;26.175;119918
7903;26.178;104347
7904;26.181;104570
7905;26.185;104245
7906;26.188;111466
7907;26.191;113683
7908;26.195;104116
7909;26.198;115010
7910;26.201;101883
7911;26.205;97678
7912;26.208;114127
7913;26.211;110551
7914;26.214;112016
7915;26.218;105292
7916;26.221;112219
7917;26.224;112553
7918;26.228;109599
7919;26.231;109116
7920;26.234;107230
7921;26.238;109350
7922;26.241;114472
7923;26.244;115625
7924;26.248;109243
7925;26.251;112268
7926;26.254;110660
7927;26.257;107238
7928;26.261;100426
7929;26.264;111968
7930;26.267;108452
7931;26.271;105686
7932;26.274;110211
7933;26.277;108340
7934;26.281;106171
7935;26.284;113592
7936;26.287;111659
7937;26.291;120465
7938;26.294;105728
7939;26.297;108528
7940;26.301;111618
7941;26.304;99425
7942;26.307;108970
7943;26.310;110359
7944;26.314;113233
7945;26.317;110342
7946;26.320;108779
7947;26.324;107772
7948;26.327;114006
7949;26.330;107003
7950;26.334;101089
7951;26.337;110182
7952;26.340;107227
7953;26.344;111062
7954;26.347;112351
7955;26.350;109292
7956;26.353;109154
7957;26.357;111829
7958;26.360;100838
7959;26.363;108977
7960;26.367;115211
7961;26.370;106999
7962;26.373;107543
7963;26.377;104639
7964;26.380;111902
7965;26.383;104445
7966;26.387;102945
7967;26.390;111295
7968;26.393;114046
7969;26.396;118298
7970;26.400;114454
7971;26.403;109832
7972;26.406;113482
7973;26.410;106338
7974;26.413;105249
7975;26.416;106151
7976;26.420;115146
7977;26.423;112214
7978;26.426;110604
7979;26.429;104293
7980;26.433;111099
7981;26.436;113777
7982;26.439;104045
7983;26.443;107559
7984;26.446;111357
7985;26.449;108582
7986;26.453;105970
7987;26.456;115505
7988;26.459;108879
7989;26.463;108775
7990;26.466;107928
7991;26.469;113260
7992;26.472;106542
7993;26.476;103859
7994;26.479;102381
7995;26.482;118392
7996;26.486;129913
7997;26.489;112522
7998;26.492;100259
7999;26.496;108379
8000;26.499;106015
8001;26.502;109906
8002;26.506;108308
8003;26.509;110425
8004;26.512;103694
8005;26.515;106834
8006;26.519;104965
8007;26.522;109863
8008;26.525;105604
8009;26.529;114542
8010;26.532;102715
8011;26.535;107269
8012;26.539;102880
8013;26.542;109222
8014;26.545;107865
8015;26.549;117199
8016;26.552;107356
8017;26.555;109662
8018;26.559;109280
8019;26.562;111573
8020;26.565;109792
8021;26.568;117837
8022;26.572;108941
8023;26.575;112927
8024;26.578;116771
8025;26.582;115961
8026;26.585;112709
8027;26.588;120215
8028;26.592;109052
8029;26.595;105939
8030;26.598;105073
8031;26.602;117391
8032;26.605;106492
8033;26.608;118021
8034;26.611;113591
8035;26.615;101703
8036;26.618;105110
8037;26.621;107160
8038;26.625;108475
8039;26.628;103257
8040;26.631;102832
8041;26.635;114006
8042;26.638;110836
8043;26.641;110475
8044;26.644;108430
8045;26.648;109389
8046;26.651;103394
8047;26.654;106079
8048;26.658;106015
8049;26.661;103265
8050;26.664;111186
8051;26.668;99795
8052;26.671;98970
8053;26.674;105573
8054;26.678;107561
8055;26.681;111560
8056;26.684;107823
8057;26.687;115806
8058;26.691;112334
8059;26.694;95573
8060;26.697;112227
8061;26.701;108500
8062;26.704;104684
8063;26.707;103854
8064;26.711;109220
8065;26.714;108814
8066;26.717;110343
8067;26.721;108910
8068;26.724;119758
8069;26.727;109691
8070;26.730;100033
8071;26.734;104718
8072;26.737;100014
8073;26.740;104698
8074;26.744;103522
8075;26.747;108845
8076;26.750;104032
8077;26.754;114420
8078;26.757;107882
8079;26.760;108300
8080;26.763;103076
8081;26.767;102680
8082;26.770;110048
8083;26.774;106986
8084;26.777;99550
8085;26.780;96612
8086;26.783;113502
8087;26.787;101506
8088;26.790;110859
8089;26.793;111526
8090;26.797;107049
8091;26.800;101640
8092;26.803;100840
8093;26.807;108199
8094;26.810;106053
8095;26.813;113907
8096;26.817;122953
8097;26.820;111207
8098;26.823;105476
8099;26.826;115033
8100;26.830;105545
8101;26.833;114385
8102;26.836;110152
8103;26.840;108629
8104;26.843;114811
8105;26.846;111749
8106;26.850;110646
8107;26.853;115048
8108;26.856;108443
8109;26.859;102884
8110;26.863;99573
8111;26.866;113070
8112;26.869;111339
8113;26.873;104016
8114;26.876;114146
8115;26.879;105072
8116;26.883;108386
8117;26.886;112079
8118;26.889;101964
8119;26.893;108603
8120;26.896;113406
8121;26.899;103532
8122;26.902;106708
8123;26.906;112140
8124;26.909;108505
8125;26.912;95783
8126;26.916;108350
8127;26.919;112388
8128;26.922;110426
8129;26.926;115389
8130;26.929;111923
8131;26.932;104521
8132;26.936;107748
8133;26.939;105590
8134;26.942;107292
8135;26.945;103749
8136;26.949;109999
8137;26.952;117663
8138;26.955;102508
8139;26.959;109877
8140;26.962;105870
8141;26.965;105924
8142;26.969;107599
8143;26.972;122826
8144;26.975;108326
8145;26.978;98721
8146;26.982;107225
8147;26.985;106882
8148;26.988;115703
8149;26.992;108004
8150;26.995;108823
8151;26.998;105695
8152;27.002;105470
8153;27.005;99501
8154;27.008;111813
8155;27.012;103250
8156;27.015;111422
8157;27.018;111909
8158;27.021;101164
8159;27.025;108808
8160;27.028;102419
8161;27.032;109237
8162;27.035;113510
8163;27.038;108503
8164;27.041;107330
8165;27.045;110711
8166;27.048;112690
8167;27.051;106903
8168;27.055;109759
8169;27.058;103733
8170;27.061;110331
8171;27.065;103246
8172;27.068;114480
8173;27.071;98547
8174;27.075;111237
8175;27.078;105282
8176;27.081;106932
8177;27.084;102926
8178;27.088;110853
8179;27.091;106489
8180;27.094;107607
8181;27.098;100484
8182;27.101;104808
8183;27.104;102573
8184;27.108;108439
8185;27.111;106211
8186;27.114;102478
8187;27.117;100339
8188;27.121;105756
8189;27.124;98918
8190;27.127;103825
8191;27.131;108501
8192;27.134;114486
8193;27.137;105677
8194;27.141;104250
8195;27.144;113270
8196;27.147;109140
8197;27.151;109807
8198;27.154;107721
8199;27.157;103937
8200;27.160;115817
8201;27.164;110128
8202;27.167;111544
8203;27.170;119309
8204;27.174;103502
8205;27.177;103159
8206;27.180;108656
8207;27.184;109582
8208;27.187;103723
8209;27.190;106443
8210;27.193;109640
8211;27.197;114332
8212;27.200;104042
8213;27.203;109381
8214;27.207;102340
8215;27.210;117317
8216;27.213;116341
8217;27.217;119623
8218;27.220;110892
8219;27.223;105099
8220;27.227;110433
8221;27.230;110968
8222;27.233;113914
8223;27.236;112177
8224;27.240;103474
8225;27.243;109088
8226;27.246;107138
8227;27.250;112895
8228;27.253;100836
8229;27.256;103509
8230;27.260;109695
8231;27.263;96721
8232;27.266;111764
8233;27.270;108846
8234;27.273;98897
8235;27.276;107103
8236;27.280;110999
8237;27.283;105767
8238;27.286;100559
8239;27.290;103131
8240;27.293;109125
8241;27.296;104773
8242;27.299;103772
8243;27.303;106633
8244;27.306;113990
8245;27.309;107906
8246;27.313;115906
8247;27.316;104848
8248;27.319;108306
8249;27.323;109978
8250;27.326;104856
8251;27.329;106297
8252;27.332;110287
8253;27.336;98779
8254;27.339;109714
8255;27.342;104043
8256;27.346;98261
8257;27.349;102410
8258;27.352;111226
8259;27.356;106733
8260;27.359;100314
8261;27.362;106637
8262;27.366;101038
8263;27.369;105915
8264;27.372;114801
8265;27.375;109127
8266;27.379;105512
8267;27.382;105021
8268;27.385;109291
8269;27.389;102197
8270;27.392;111046
8271;27.395;104970
8272;27.399;108655
8273;27.402;117385
8274;27.405;105419
8275;27.409;103965
8276;27.412;107023
8277;27.415;105706
8278;27.418;106248
8279;27.422;108702
8280;27.425;101828
8281;27.428;104999
8282;27.432;101267
8283;27.435;103672
8284;27.438;102444
8285;27.442;108047
8286;27.445;113660
8287;27.448;107983
8288;27.451;106236
8289;27.455;108722
8290;27.458;112513
8291;27.461;97057
8292;27.465;114094
8293;27.468;102349
8294;27.471;104926
8295;27.475;105299
8296;27.478;117952
8297;27.481;109840
8298;27.485;106003
8299;27.488;110076
8300;27.491;107390
8301;27.494;118704
8302;27.498;101486
8303;27.501;110180
8304;27.504;106149
8305;27.508;105004
8306;27.511;108699
8307;27.514;106735
8308;27.518;103809
8309;27.521;112240
8310;27.524;104540
8311;27.527;109579
8312;27.531;113238
8313;27.534;104670
8314;27.538;111246
8315;27.541;110460
8316;27.544;106487
8317;27.547;108415
8318;27.551;113504
8319;27.554;106723
8320;27.557;109089
8321;27.561;98987
8322;27.564;115941
8323;27.567;108034
8324;27.571;107204
8325;27.574;107662
8326;27.577;99806
8327;27.581;100644
8328;27.584;100633
8329;27.587;107628
8330;27.590;106906
8331;27.594;106093
8332;27.597;109990
8333;27.600;104277
8334;27.604;112177
8335;27.607;108887
8336;27.610;104894
8337;27.614;109512
8338;27.617;111690
8339;27.620;116221
8340;27.624;99100
8341;27.627;99314
8342;27.630;107988
8343;27.633;109551
8344;27.637;114011
8345;27.640;107897
8346;27.643;107382
8347;27.647;105665
8348;27.650;109340
8349;27.653;108592
8350;27.657;102278
8351;27.660;121558
8352;27.663;112376
8353;27.666;106851
8354;27.670;111811
8355;27.673;110194
8356;27.676;101938
8357;27.680;107844
8358;27.683;106678
8359;27.686;111843
8360;27.690;106088
8361;27.693;101680
8362;27.696;101755
8363;27.700;106064
8364;27.703;109939
8365;27.706;102904
8366;27.709;100715
8367;27.713;106675
8368;27.716;109939
8369;27.719;107525
8370;27.723;105642
8371;27.726;106417
8372;27.729;101938
8373;27.733;113111
8374;27.736;101645
8375;27.739;102510
8376;27.743;107265
8377;27.746;106334
8378;27.749;107901
8379;27.752;107370
8380;27.756;111265
8381;27.759;109635
8382;27.762;112560
8383;27.766;115704
8384;27.769;111862
8385;27.772;110905
8386;27.776;111808
8387;27.779;105301
8388;27.782;102034
8389;27.786;110188
8390;27.789;105000
8391;27.792;103947
8392;27.796;105505
8393;27.799;107328
8394;27.802;111545
8395;27.805;101429
8396;27.809;97542
8397;27.812;110847
8398;27.815;109277
8399;27.819;112569
8400;27.822;110956
8401;27.825;106112
8402;27.829;116962
8403;27.832;108687
8404;27.835;101397
8405;27.839;103338
8406;27.842;105988
8407;27.845;101068
8408;27.848;106421
8409;27.852;101952
8410;27.855;98954
8411;27.858;103001
8412;27.862;109335
8413;27.865;107822
8414;27.868;99722
8415;27.872;108359
8416;27.875;109266
8417;27.878;95564
8418;27.882;108990
8419;27.885;106753
8420;27.888;114585
8421;27.891;109848
8422;27.895;116175
8423;27.898;110742
8424;27.901;109395
8425;27.905;97879
8426;27.908;101751
8427;27.911;93761
8428;27.915;115215
8429;27.918;119777
8430;27.921;108804
8431;27.924;111824
8432;27.928;100297
8433;27.931;113968
8434;27.934;113591
8435;27.938;111013
8436;27.941;111830
8437;27.944;112680
8438;27.948;107455
8439;27.951;99443
8440;27.954;106777
8441;27.958;106862
8442;27.961;108658
8443;27.964;103436
8444;27.967;108474
8445;27.971;123346
8446;27.974;109069
8447;27.977;107996
8448;27.981;97681
8449;27.984;106246
8450;27.987;114873
8451;27.991;107369
8452;27.994;102954
8453;27.997;115140
8454;28.001;111442
8455;28.004;113093
8456;28.007;105180
8457;28.010;99660
8458;28.014;112507
8459;28.017;104380
8460;28.020;104856
8461;28.024;99055
8462;28.027;108928
8463;28.030;107011
8464;28.034;109688
8465;28.037;99756
8466;28.040;98489
8467;28.044;104387
8468;28.047;110635
8469;28.050;110675
8470;28.054;110681
8471;28.057;102300
8472;28.060;106539
8473;28.063;115833
8474;28.067;108303
8475;28.070;104991
8476;28.073;111481
8477;28.077;105695
8478;28.080;114982
8479;28.083;106401
8480;28.087;106689
8481;28.090;109770
8482;28.093;108682
8483;28.097;103568
8484;28.100;106004
8485;28.103;105270
8486;28.106;109742
8487;28.110;104411
8488;28.113;111242
8489;28.116;118651
8490;28.120;103136
8491;28.123;104306
8492;28.126;114028
8493;28.130;101886
8494;28.133;113821
8495;28.136;106155
8496;28.139;113491
8497;28.143;104300
8498;28.146;112611
8499;28.149;109949
8500;28.153;109383
8501;28.156;105554
8502;28.159;110713
8503;28.163;103370
8504;28.166;117274
8505;28.169;113151
8506;28.173;113430
8507;28.176;102571
8508;28.179;108834
8509;28.182;109077
8510;28.186;111874
8511;28.189;106512
8512;28.192;111476
8513;28.196;113247
8514;28.199;105285
8515;28.202;105927
8516;28.206;105399
8517;28.209;101836
8518;28.212;111812
8519;28.216;107582
8520;28.219;112991
8521;28.222;100617
8522;28.225;110786
8523;28.229;114066
8524;28.232;111657
8525;28.235;105685
8526;28.239;108501
8527;28.242;115688
8528;28.245;101753
8529;28.249;109124
8530;28.252;109396
8531;28.255;105747
8532;28.258;106445
8533;28.262;104209
8534;28.265;109825
8535;28.268;98654
8536;28.272;114074
8537;28.275;105335
8538;28.278;98092
8539;28.282;112150
8540;28.285;108153
8541;28.288;110175
8542;28.292;113653
8543;28.295;111995
8544;28.298;101137
8545;28.302;111152
8546;28.305;109730
8547;28.308;100284
8548;28.312;99529
8549;28.315;99029
8550;28.318;107775
8551;28.321;103913
8552;28.325;103434
8553;28.328;110584
8554;28.331;113344
8555;28.335;101369
8556;28.338;101908
8557;28.341;103727
8558;28.345;103140
8559;28.348;112104
8560;28.351;108408
8561;28.355;110802
8562;28.358;97721
8563;28.361;102262
8564;28.364;106589
8565;28.368;105704
8566;28.371;107332
8567;28.374;112926
8568;28.378;110685
8569;28.381;107182
8570;28.384;105259
8571;28.388;103808
8572;28.391;105047
8573;28.394;112385
8574;28.397;111596
8575;28.401;106890
8576;28.404;111170
8577;28.407;104143
8578;28.411;106183
8579;28.414;118189
8580;28.417;112164
8581;28.421;110004
8582;28.424;113732
8583;28.427;111990
8584;28.431;105672
8585;28.434;97725
8586;28.437;108018
8587;28.440;110750
8588;28.444;104320
8589;28.447;107095
8590;28.450;106303
8591;28.454;104555
8592;28.457;116162
8593;28.460;113748
8594;28.464;105515
8595;28.467;112264
8596;28.470;107528
8597;28.473;101062
8598;28.477;106365
8599;28.480;105612
8600;28.483;104485
8601;28.487;111090
8602;28.490;109979
8603;28.493;106205
8604;28.497;105449
8605;28.500;104787
8606;28.503;100105
8607;28.507;111874
8608;28.510;107248
8609;28.513;109177
8610;28.516;104768
8611;28.520;114356
8612;28.523;114608
8613;28.526;97397
8614;28.530;100172
8615;28.533;107956
8616;28.536;106740
8617;28.540;109771
8618;28.543;111304
8619;28.546;107820
8620;28.550;110667
8621;28.553;108317
8622;28.556;108026
8623;28.560;98759
8624;28.563;114711
8625;28.566;108278
8626;28.570;104655
8627;28.573;102394
8628;28.576;109230
8629;28.579;98797
8630;28.583;109435
8631;28.586;105941
8632;28.589;110051
8633;28.593;105897
8634;28.596;105975
8635;28.599;105194
8636;28.603;103084
8637;28.606;116024
8638;28.609;106941
8639;28.612;106154
8640;28.616;109406
8641;28.619;108661
8642;28.622;94249
8643;28.626;104933
8644;28.629;116632
8645;28.632;108966
8646;28.636;104649
8647;28.639;101824
8648;28.642;96679
8649;28.646;108716
8650;28.649;101625
8651;28.652;111010
8652;28.655;99809
8653;28.659;113999
8654;28.662;100891
8655;28.665;106081
8656;28.669;104012
8657;28.672;111337
8658;28.675;111396
8659;28.679;114174
8660;28.682;107701
8661;28.685;103109
8662;28.689;108769
8663;28.692;104881
8664;28.695;106378
8665;28.698;108759
8666;28.702;103905
8667;28.705;112674
8668;28.708;103292
8669;28.712;100742
8670;28.715;118656
8671;28.718;99600
8672;28.722;104589
8673;28.725;106816
8674;28.728;112710
8675;28.731;106623
8676;28.735;103380
8677;28.738;113153
8678;28.741;112754
8679;28.745;104572
8680;28.748;102474
8681;28.751;100943
8682;28.755;109862
8683;28.758;110051
8684;28.761;109234
8685;28.765;106761
8686;28.768;111542
8687;28.771;104007
8688;28.775;102707
8689;28.778;102223
8690;28.781;111515
8691;28.785;119195
8692;28.788;101890
8693;28.791;104041
8694;28.794;107880
8695;28.798;107394
8696;28.801;104738
8697;28.804;112794
8698;28.808;101773
8699;28.811;103429
8700;28.814;107607
8701;28.818;106403
8702;28.821;107643
8703;28.824;102692
8704;28.827;99985
8705;28.831;93456
8706;28.834;102817
8707;28.837;105411
8708;28.841;98293
8709;28.844;102645
8710;28.847;106360
8711;28.851;110112
8712;28.854;105039
8713;28.857;109931
8714;28.861;107759
8715;28.864;98242
8716;28.867;109673
8717;28.870;103654
8718;28.874;105255
8719;28.877;108029
8720;28.880;112343
8721;28.884;104860
8722;28.887;114551
8723;28.890;110667
8724;28.894;114335
8725;28.897;95387
8726;28.900;108890
8727;28.904;104092
8728;28.907;105107
8729;28.910;96653
8730;28.913;108380
8731;28.917;106444
8732;28.920;104996
8733;28.923;99247
8734;28.927;99235
8735;28.930;106979
8736;28.933;99919
8737;28.937;116219
8738;28.940;106444
8739;28.943;111964
8740;28.946;110824
8741;28.950;104482
8742;28.953;106521
8743;28.956;111125
8744;28.960;105647
8745;28.963;107799
8746;28.966;113846
8747;28.970;102576
8748;28.973;108133
8749;28.976;103053
8750;28.980;113105
8751;28.983;119306
8752;28.986;104619
8753;28.989;103564
8754;28.993;107288
8755;28.996;102726
8756;28.999;114373
8757;29.003;106803
8758;29.006;105958
8759;29.009;109569
8760;29.013;106739
8761;29.016;112804
8762;29.019;108668
8763;29.023;115384
8764;29.026;102060
8765;29.029;99714
8766;29.033;105427
8767;29.036;111339
8768;29.039;104307
8769;29.043;101806
8770;29.046;104590
8771;29.049;106236
8772;29.052;113576
8773;29.056;117751
8774;29.059;104738
8775;29.062;115279
8776;29.066;101078
8777;29.069;107731
8778;29.072;111702
8779;29.076;96026
8780;29.079;107986
8781;29.082;107923
8782;29.085;100575
8783;29.089;111137
8784;29.092;101951
8785;29.095;104584
8786;29.099;112909
8787;29.102;107216
8788;29.105;113734
8789;29.109;108994
8790;29.112;97791
8791;29.115;107015
8792;29.119;104200
8793;29.122;98421
8794;29.125;108800
8795;29.128;102800
8796;29.132;99430
8797;29.135;110204
8798;29.138;103615
8799;29.142;113392
8800;29.145;107091
8801;29.148;110316
8802;29.152;101115
8803;29.155;112134
8804;29.158;110434
8805;29.161;105892
8806;29.165;108877
8807;29.168;103662
8808;29.171;103996
8809;29.175;107755
8810;29.178;103633
8811;29.181;104149
8812;29.185;109863
8813;29.188;108298
8814;29.191;98315
8815;29.195;100679
8816;29.198;98812
8817;29.201;108181
8818;29.204;103506
8819;29.208;108674
8820;29.211;97304
8821;29.214;100425
8822;29.218;110247
8823;29.221;114811
8824;29.224;108422
8825;29.228;102004
8826;29.231;109618
8827;29.234;103178
8828;29.238;106415
8829;29.241;111800
8830;29.244;105608
8831;29.247;103069
8832;29.251;104773
8833;29.254;104539
8834;29.257;104968
8835;29.261;103719
8836;29.264;100754
8837;29.267;110732
8838;29.271;112362
8839;29.274;100848
8840;29.277;104487
8841;29.281;103159
8842;29.284;107123
8843;29.287;106029
8844;29.291;105654
8845;29.294;109529
8846;29.297;97804
8847;29.300;102068
8848;29.304;106072
8849;29.307;106135
8850;29.310;108628
8851;29.314;107329
8852;29.317;95277
8853;29.320;100559
8854;29.324;107236
8855;29.327;113028
8856;29.330;113514
8857;29.334;115546
8858;29.337;108486
8859;29.340;106195
8860;29.343;103097
8861;29.347;111329
8862;29.350;104473
8863;29.353;101942
8864;29.357;100919
8865;29.360;107861
8866;29.363;104839
8867;29.367;106855
8868;29.370;100540
8869;29.373;112116
8870;29.376;102710
8871;29.380;106218
8872;29.383;109535
8873;29.386;113194
8874;29.390;106056
8875;29.393;107645
8876;29.396;109953
8877;29.400;107977
8878;29.403;100698
8879;29.406;118666
8880;29.410;98320
8881;29.413;105618
8882;29.416;110616
8883;29.419;110233
8884;29.423;101829
8885;29.426;97562
8886;29.429;105269
8887;29.433;106649
8888;29.436;114803
8889;29.439;116597
8890;29.443;111436
8891;29.446;105433
8892;29.449;100448
8893;29.453;106070
8894;29.456;108626
8895;29.459;103089
8896;29.462;107494
8897;29.466;93080
8898;29.469;104604
8899;29.472;105333
8900;29.476;108586
8901;29.479;113532
8902;29.482;105986
8903;29.486;108572
8904;29.489;107990
8905;29.492;101778
8906;29.495;107264
8907;29.499;111567
8908;29.502;105830
8909;29.505;108392
8910;29.509;106598
8911;29.512;96389
8912;29.515;112897
8913;29.519;106635
8914;29.522;109069
8915;29.525;104474
8916;29.529;109660
8917;29.532;105651
8918;29.535;100001
8919;29.539;104090
8920;29.542;105744
8921;29.545;109959
8922;29.549;106846
8923;29.552;108830
8924;29.555;102080
8925;29.558;108305
8926;29.562;107101
8927;29.565;102403
8928;29.568;104236
8929;29.572;110027
8930;29.575;109682
8931;29.578;104358
8932;29.582;107066
8933;29.585;106301
8934;29.588;103313
8935;29.592;105255
8936;29.595;105331
8937;29.598;111489
8938;29.601;107620
8939;29.605;109994
8940;29.608;112432
8941;29.611;100538
8942;29.615;104204
8943;29.618;99987
8944;29.621;109493
8945;29.625;111335
8946;29.628;110760
8947;29.631;111077
8948;29.634;101465
8949;29.638;112416
8950;29.641;114974
8951;29.644;110871
8952;29.648;110775
8953;29.651;102245
8954;29.654;111201
8955;29.658;101743
8956;29.661;105231
8957;29.664;101548
8958;29.668;107686
8959;29.671;109247
8960;29.674;102492
8961;29.677;103221
8962;29.681;101496
8963;29.684;100223
8964;29.687;107613
8965;29.691;101430
8966;29.694;101544
8967;29.697;105171
8968;29.701;104187
8969;29.704;109744
8970;29.707;102455
8971;29.710;100600
8972;29.714;125153
8973;29.717;104036
8974;29.720;107593
8975;29.724;97719
8976;29.727;105489
8977;29.730;103412
8978;29.734;104222
8979;29.737;98974
8980;29.740;106296
8981;29.744;105660
8982;29.747;99817
8983;29.750;103602
8984;29.753;103008
8985;29.757;102238
8986;29.760;110594
8987;29.763;107674
8988;29.767;103022
8989;29.770;103419
8990;29.773;101676
8991;29.777;105321
8992;29.780;114348
8993;29.783;109830
8994;29.787;106378
8995;29.790;102077
8996;29.793;100998
8997;29.797;106672
8998;29.800;103657
8999;29.803;100299
9000;29.807;105743
9001;29.810;95465
9002;29.813;105866
9003;29.816;101010
9004;29.820;98904
9005;29.823;104182
9006;29.826;106842
9007;29.830;110988
9008;29.833;104910
9009;29.836;102964
9010;29.840;93016
9011;29.843;98709
9012;29.846;102396
9013;29.849;105891
9014;29.853;110036
9015;29.856;107787
9016;29.859;106729
9017;29.863;107483
9018;29.866;106698
9019;29.869;104921
9020;29.873;108258
9021;29.876;103515
9022;29.879;111491
9023;29.883;100976
9024;29.886;105027
9025;29.889;102409
9026;29.892;102164
9027;29.896;101001
9028;29.899;97196
9029;29.902;106956
9030;29.906;105997
9031;29.909;111205
9032;29.912;98759
9033;29.916;107899
9034;29.919;111922
9035;29.922;101628
9036;29.926;103310
9037;29.929;101175
9038;29.932;101349
9039;29.935;105286
9040;29.939;106456
9041;29.942;102998
9042;29.945;104768
9043;29.949;101597
9044;29.952;104508
9045;29.955;107978
9046;29.959;98685
9047;29.962;110371
9048;29.965;105114
9049;29.968;109414
9050;29.972;97892
9051;29.975;107111
9052;29.978;109729
9053;29.982;102376
9054;29.985;99002
9055;29.988;108956
9056;29.992;112963
9057;29.995;106692
9058;29.998;96183
9059;30.002;110050
9060;30.005;102940
9061;30.008;105411
9062;30.011;105792
9063;30.015;107010
9064;30.018;113641
9065;30.021;108230
9066;30.025;105511
9067;30.028;108984
9068;30.031;103536
9069;30.035;102219
9070;30.038;97264
9071;30.041;100676
9072;30.045;99088
9073;30.048;112151
9074;30.051;103421
9075;30.055;95200
9076;30.058;102174
9077;30.061;100642
9078;30.064;105647
9079;30.068;99549
9080;30.071;97593
9081;30.074;103597
9082;30.078;96363
9083;30.081;99397
9084;30.084;114683
9085;30.088;109479
9086;30.091;106345
9087;30.094;103423
9088;30.098;100922
9089;30.101;107860
9090;30.104;96811
9091;30.107;102417
9092;30.111;107195
9093;30.114;106976
9094;30.117;113535
9095;30.121;96218
9096;30.124;97187
9097;30.127;103455
9098;30.131;95952
9099;30.134;105937
9100;30.137;114462
9101;30.141;106940
9102;30.144;114289
9103;30.147;99935
9104;30.150;101366
9105;30.154;107618
9106;30.157;104817
9107;30.160;104109
9108;30.164;103931
9109;30.167;98340
9110;30.170;97715
9111;30.174;105473
9112;30.177;92013
9113;30.180;109417
9114;30.183;109667
9115;30.187;106450
9116;30.190;112360
9117;30.193;103991
9118;30.197;101031
9119;30.200;105910
9120;30.203;93819
9121;30.207;108633
9122;30.210;100999
9123;30.213;109797
9124;30.217;107143
9125;30.220;111109
9126;30.223;107098
9127;30.226;99035
9128;30.230;103362
9129;30.233;103123
9130;30.236;96518
9131;30.240;100872
9132;30.243;103810
9133;30.246;103596
9134;30.250;103641
9135;30.253;104373
9136;30.256;108491
9137;30.260;108113
9138;30.263;91613
9139;30.266;101525
9140;30.269;99186
9141;30.273;110270
9142;30.276;109081
9143;30.280;98717
9144;30.283;104607
9145;30.286;118267
9146;30.289;109142
9147;30.293;104582
9148;30.296;108542
9149;30.299;100192
9150;30.303;104929
9151;30.306;107850
9152;30.309;102518
9153;30.313;112524
9154;30.316;97285
9155;30.319;118226
9156;30.322;107042
9157;30.326;97105
9158;30.329;100803
9159;30.332;105313
9160;30.336;107302
9161;30.339;108462
9162;30.342;103829
9163;30.346;102250
9164;30.349;104059
9165;30.352;98386
9166;30.356;102665
9167;30.359;98742
9168;30.362;108255
9169;30.365;110228
9170;30.369;108942
9171;30.372;108764
9172;30.375;104326
9173;30.379;111638
9174;30.382;99549
9175;30.385;104320
9176;30.389;104809
9177;30.392;95515
9178;30.395;106779
9179;30.399;108945
9180;30.402;101374
9181;30.405;109717
9182;30.408;101888
9183;30.412;112785
9184;30.415;95609
9185;30.418;102508
9186;30.422;102747
9187;30.425;109661
9188;30.428;106721
9189;30.432;99261
9190;30.435;109347
9191;30.438;115429
9192;30.441;122925
9193;30.445;107569
9194;30.448;106197
9195;30.451;100682
9196;30.455;104899
9197;30.458;99275
9198;30.461;105459
9199;30.465;107807
9200;30.468;104102
9201;30.471;104871
9202;30.475;107488
9203;30.478;104693
9204;30.481;106618
9205;30.484;111773
9206;30.488;105643
9207;30.491;99352
9208;30.494;104595
9209;30.498;104545
9210;30.501;109401
9211;30.504;100531
9212;30.508;103963
9213;30.511;113555
9214;30.514;112136
9215;30.518;98791
9216;30.521;105407
9217;30.524;105237
9218;30.527;109368
9219;30.531;104202
9220;30.534;105426
9221;30.538;103479
9222;30.541;97520
9223;30.544;110992
9224;30.547;99537
9225;30.551;100544
9226;30.554;111460
9227;30.557;105312
9228;30.561;103163
9229;30.564;106232
9230;30.567;103357
9231;30.571;105072
9232;30.574;97819
9233;30.577;105804
9234;30.580;108041
9235;30.584;102707
9236;30.587;110803
9237;30.590;104895
9238;30.594;107096
9239;30.597;105513
9240;30.600;96813
9241;30.604;111825
9242;30.607;103781
9243;30.610;105408
9244;30.614;103703
9245;30.617;101544
9246;30.620;107984
9247;30.623;98302
9248;30.627;100431
9249;30.630;110334
9250;30.633;105947
9251;30.637;109697
9252;30.640;103419
9253;30.643;106482
9254;30.647;104129
9255;30.650;99891
9256;30.653;112944
9257;30.657;113883
9258;30.660;108024
9259;30.663;106674
9260;30.666;92404
9261;30.670;109801
9262;30.673;97626
9263;30.676;98754
9264;30.680;108998
9265;30.683;101249
9266;30.686;98363
9267;30.690;103425
9268;30.693;110401
9269;30.696;109936
9270;30.699;95646
9271;30.703;105146
9272;30.706;105746
9273;30.709;102360
9274;30.713;98273
9275;30.716;100047
9276;30.719;96107
9277;30.723;102531
9278;30.726;102222
9279;30.729;94098
9280;30.733;109958
9281;30.736;101684
9282;30.739;107978
9283;30.742;97876
9284;30.746;114788
9285;30.749;97461
9286;30.752;97099
9287;30.756;108308
9288;30.759;105558
9289;30.762;96777
9290;30.766;99842
9291;30.769;108441
9292;30.772;111595
9293;30.776;107796
9294;30.779;90430
9295;30.782;110115
9296;30.786;111809
9297;30.789;104693
9298;30.792;104231
9299;30.795;100585
9300;30.799;107294
9301;30.802;104238
9302;30.805;102976
9303;30.809;99642
9304;30.812;107876
9305;30.815;106443
9306;30.819;100729
9307;30.822;109758
9308;30.825;103856
9309;30.829;108262
9310;30.832;98327
9311;30.835;100242
9312;30.838;106014
9313;30.842;104060
9314;30.845;105310
9315;30.848;102061
9316;30.852;106981
9317;30.855;113627
9318;30.858;109992
9319;30.862;102346
9320;30.865;113513
9321;30.868;94443
9322;30.872;105696
9323;30.875;109025
9324;30.878;102462
9325;30.881;105646
9326;30.885;95965
9327;30.888;100742
9328;30.891;102940
9329;30.895;105846
9330;30.898;99925
9331;30.901;108327
9332;30.905;110764
9333;30.908;99345
9334;30.911;105521
9335;30.914;103165
9336;30.918;100216
9337;30.921;104112
9338;30.924;107052
9339;30.928;109708
9340;30.931;102544
9341;30.934;100535
9342;30.938;107648
9343;30.941;107678
9344;30.944;97156
9345;30.948;95292
9346;30.951;104263
9347;30.954;112365
9348;30.957;99507
9349;30.961;99489
9350;30.964;103355
9351;30.967;109533
9352;30.971;107758
9353;30.974;107986
9354;30.977;106244
9355;30.981;114727
9356;30.984;108163
9357;30.987;111166
9358;30.990;107480
9359;30.994;99271
9360;30.997;107250
9361;31.000;109625
9362;31.004;94599
9363;31.007;105487
9364;31.010;106322
9365;31.014;94479
9366;31.017;95878
9367;31.020;109410
9368;31.024;107911
9369;31.027;110802
9370;31.030;100469
9371;31.034;100251
9372;31.037;116340
9373;31.040;101587
9374;31.044;96367
9375;31.047;102741
9376;31.050;101385
9377;31.053;106702
9378;31.057;103561
9379;31.060;101937
9380;31.063;113905
9381;31.067;103104
9382;31.070;98190
9383;31.073;108934
9384;31.077;102379
9385;31.080;111256
9386;31.083;101217
9387;31.087;110264
9388;31.090;107952
9389;31.093;109933
9390;31.096;105601
9391;31.100;97879
9392;31.103;104889
9393;31.106;107571
9394;31.110;114079
9395;31.113;99465
9396;31.116;97401
9397;31.120;101246
9398;31.123;101030
9399;31.126;104156
9400;31.129;111155
9401;31.133;108703
9402;31.136;102757
9403;31.139;107461
9404;31.143;102544
9405;31.146;104790
9406;31.149;98615
9407;31.153;100834
9408;31.156;102166
9409;31.159;102603
9410;31.163;99456
9411;31.166;107350
9412;31.169;104894
9413;31.172;95986
9414;31.176;102952
9415;31.179;111059
9416;31.182;104967
9417;31.186;107527
9418;31.189;104668
9419;31.192;99360
9420;31.196;101772
9421;31.199;106625
9422;31.202;103522
9423;31.206;101953
9424;31.209;106587
9425;31.212;104602
9426;31.215;102521
9427;31.219;100251
9428;31.222;99631
9429;31.225;107420
9430;31.229;96346
9431;31.232;105008
9432;31.235;105225
9433;31.239;105027
9434;31.242;102878
9435;31.245;102457
9436;31.248;99914
9437;31.252;109596
9438;31.255;110096
9439;31.258;103451
9440;31.262;101736
9441;31.265;98503
9442;31.268;99950
9443;31.272;97730
9444;31.275;110133
9445;31.278;102971
9446;31.282;97776
9447;31.285;103488
9448;31.288;90258
9449;31.292;108321
9450;31.295;103606
9451;31.298;95980
9452;31.302;91951
9453;31.305;102180
9454;31.308;101602
9455;31.311;104210
9456;31.315;111821
9457;31.318;112067
9458;31.321;103349
9459;31.325;101175
9460;31.328;111710
9461;31.331;107079
9462;31.335;107032
9463;31.338;107242
9464;31.341;101556
9465;31.344;108063
9466;31.348;110053
9467;31.351;109023
9468;31.354;106924
9469;31.358;105271
9470;31.361;103433
9471;31.364;103501
9472;31.368;108316
9473;31.371;98039
9474;31.374;104853
9475;31.378;106916
9476;31.381;97998
9477;31.384;105308
9478;31.387;100857
9479;31.391;100979
9480;31.394;111314
9481;31.397;115144
9482;31.401;115281
9483;31.404;102756
9484;31.407;102807
9485;31.411;98696
9486;31.414;101057
9487;31.417;104419
9488;31.421;104209
9489;31.424;104092
9490;31.427;100180
9491;31.430;105836
9492;31.434;106282
9493;31.437;102686
9494;31.440;106327
9495;31.444;100850
9496;31.447;98476
9497;31.450;114032
9498;31.454;104764
9499;31.457;104390
9500;31.460;99733
9501;31.463;104261
9502;31.467;102492
9503;31.470;97570
9504;31.473;110709
9505;31.477;106502
9506;31.480;106150
9507;31.483;103713
9508;31.487;110947
9509;31.490;115032
9510;31.493;101250
9511;31.497;106711
9512;31.500;105963
9513;31.503;101826
9514;31.506;112280
9515;31.510;101171
9516;31.513;106831
9517;31.516;103051
9518;31.520;115695
9519;31.523;110732
9520;31.526;105063
9521;31.530;98801
9522;31.533;99955
9523;31.536;98071
9524;31.540;101682
9525;31.543;105518
9526;31.546;103679
9527;31.550;103089
9528;31.553;101479
9529;31.556;101462
9530;31.560;111333
9531;31.563;101231
9532;31.566;99451
9533;31.569;99063
9534;31.573;104293
9535;31.576;95593
9536;31.579;98991
9537;31.583;100022
9538;31.586;102720
9539;31.589;98395
9540;31.593;105584
9541;31.596;99482
9542;31.599;100278
9543;31.602;100047
9544;31.606;104640
9545;31.609;102098
9546;31.612;108904
9547;31.616;118072
9548;31.619;102194
9549;31.622;109048
9550;31.626;100316
9551;31.629;109820
9552;31.632;104025
9553;31.636;107092
9554;31.639;96778
9555;31.642;106663
9556;31.645;100319
9557;31.649;101377
9558;31.652;101676
9559;31.655;101207
9560;31.659;102120
9561;31.662;100322
9562;31.665;103548
9563;31.669;101658
9564;31.672;99114
9565;31.675;99598
9566;31.678;105873
9567;31.682;93397
9568;31.685;90516
9569;31.688;109375
9570;31.692;96134
9571;31.695;104775
9572;31.698;106744
9573;31.702;96651
9574;31.705;107764
9575;31.708;94426
9576;31.712;99107
9577;31.715;98444
9578;31.718;105107
9579;31.721;109096
9580;31.725;102330
9581;31.728;98388
9582;31.731;100610
9583;31.735;101952
9584;31.738;103920
9585;31.741;102673
9586;31.745;108913
9587;31.748;97698
9588;31.751;99504
9589;31.755;99126
9590;31.758;102299
9591;31.761;98597
9592;31.764;101272
9593;31.768;111272
9594;31.771;96503
9595;31.775;100531
9596;31.778;114830
9597;31.781;103316
9598;31.784;101418
9599;31.788;95282
9600;31.791;97955
9601;31.794;97855
9602;31.798;98023
9603;31.801;95420
9604;31.804;104417
9605;31.808;103131
9606;31.811;107373
9607;31.814;107219
9608;31.817;99749
9609;31.821;111751
9610;31.824;102326
9611;31.827;91209
9612;31.831;97725
9613;31.834;103246
9614;31.837;100147
9615;31.841;106595
9616;31.844;101648
9617;31.847;102826
9618;31.851;109239
9619;31.854;104989
9620;31.857;96772
9621;31.860;104033
9622;31.864;100267
9623;31.867;112828
9624;31.870;98930
9625;31.874;103051
9626;31.877;108724
9627;31.880;107301
9628;31.884;100110
9629;31.887;97170
9630;31.890;112912
9631;31.894;99743
9632;31.897;101870
9633;31.900;107224
9634;31.903;108553
9635;31.907;102087
9636;31.910;100621
9637;31.913;109653
9638;31.917;94881
9639;31.920;96293
9640;31.923;100267
9641;31.927;105453
9642;31.930;104186
9643;31.933;104186
9644;31.936;92014
9645;31.940;102385
9646;31.943;106464
9647;31.946;95651
9648;31.950;105627
9649;31.953;106060
9650;31.956;101621
9651;31.960;105053
9652;31.963;113553
9653;31.966;96603
9654;31.970;106129
9655;31.973;100551
9656;31.976;98318
9657;31.979;103361
9658;31.983;96215
9659;31.986;104250
9660;31.989;112109
9661;31.993;98677
9662;31.996;101276
9663;31.999;102882
9664;32.003;105770
9665;32.006;100535
9666;32.009;105069
9667;32.012;106560
9668;32.016;106633
9669;32.019;107367
9670;32.022;102830
9671;32.026;110522
9672;32.029;107036
9673;32.032;107750
9674;32.036;98687
9675;32.039;101682
9676;32.042;103374
9677;32.046;102032
9678;32.049;96922
9679;32.052;104021
9680;32.056;104030
9681;32.059;96663
9682;32.062;105361
9683;32.066;101994
9684;32.069;100945
9685;32.072;95953
9686;32.075;108500
9687;32.079;101994
9688;32.082;99393
9689;32.085;101735
9690;32.089;97121
9691;32.092;100003
9692;32.095;105193
9693;32.099;102376
9694;32.102;97009
9695;32.105;102739
9696;32.109;91767
9697;32.112;99918
9698;32.115;99987
9699;32.118;109174
9700;32.122;98246
9701;32.125;99122
9702;32.128;108948
9703;32.132;101370
9704;32.135;97621
9705;32.138;103706
9706;32.142;105207
9707;32.145;99958
9708;32.148;102324
9709;32.151;114178
9710;32.155;101214
9711;32.158;105650
9712;32.161;101950
9713;32.165;103115
9714;32.168;104958
9715;32.171;107396
9716;32.175;96097
9717;32.178;96305
9718;32.181;100639
9719;32.185;103219
9720;32.188;100334
9721;32.191;99096
9722;32.194;92586
9723;32.198;92753
9724;32.201;107610
9725;32.204;103454
9726;32.208;102481
9727;32.211;97750
9728;32.214;101946
9729;32.218;100104
9730;32.221;114459
9731;32.224;104006
9732;32.227;112794
9733;32.231;103377
9734;32.234;107613
9735;32.237;101816
9736;32.241;106038
9737;32.244;105171
9738;32.247;92761
9739;32.251;94354
9740;32.254;107199
9741;32.257;105251
9742;32.261;107289
9743;32.264;100049
9744;32.267;95346
9745;32.270;96253
9746;32.274;97879
9747;32.277;96840
9748;32.281;109645
9749;32.284;100526
9750;32.287;103311
9751;32.290;99586
9752;32.294;102035
9753;32.297;104368
9754;32.300;113290
9755;32.304;100972
9756;32.307;104928
9757;32.310;102268
9758;32.314;105722
9759;32.317;98335
9760;32.320;96587
9761;32.324;96792
9762;32.327;101024
9763;32.330;106297
9764;32.333;94913
9765;32.337;107748
9766;32.340;104886
9767;32.343;101821
9768;32.347;100197
9769;32.350;101734
9770;32.353;104270
9771;32.357;102646
9772;32.360;107077
9773;32.363;100193
9774;32.366;105379
9775;32.370;102401
9776;32.373;94991
9777;32.376;107711
9778;32.380;107249
9779;32.383;102384
9780;32.386;104641
9781;32.390;108112
9782;32.393;100082
9783;32.396;102942
9784;32.400;93362
9785;32.403;112686
9786;32.406;101202
9787;32.409;95951
9788;32.413;105875
9789;32.416;108741
9790;32.419;109594
9791;32.423;106267
9792;32.426;108436
9793;32.429;108092
9794;32.433;109080
9795;32.436;108692
9796;32.439;110494
9797;32.443;106464
9798;32.446;109160
9799;32.449;100157
9800;32.452;111741
9801;32.456;101512
9802;32.459;104374
9803;32.462;105942
9804;32.466;109039
9805;32.469;97099
9806;32.472;115562
9807;32.476;97424
9808;32.479;109614
9809;32.482;113212
9810;32.485;111445
9811;32.489;108277
9812;32.492;112127
9813;32.495;106767
9814;32.499;98449
9815;32.502;107151
9816;32.505;101156
9817;32.509;100422
9818;32.512;101310
9819;32.515;112042
9820;32.519;98964
9821;32.522;105623
9822;32.525;107472
9823;32.528;104361
9824;32.532;107849
9825;32.535;106594
9826;32.539;105223
9827;32.542;101209
9828;32.545;100206
9829;32.548;106949
9830;32.552;100868
9831;32.555;120615
9832;32.558;103084
9833;32.562;95962
9834;32.565;102967
9835;32.568;104752
9836;32.572;101242
9837;32.575;106405
9838;32.578;105151
9839;32.582;113787
9840;32.585;103555
9841;32.588;103200
9842;32.591;105916
9843;32.595;95781
9844;32.598;104266
9845;32.601;106676
9846;32.605;106553
9847;32.608;104252
9848;32.611;100200
9849;32.615;94090
9850;32.618;101992
9851;32.621;97245
9852;32.624;101199
9853;32.628;104126
9854;32.631;102186
9855;32.634;95203
9856;32.638;95397
9857;32.641;92387
9858;32.644;103676
9859;32.648;103014
9860;32.651;95731
9861;32.654;103765
9862;32.658;108529
9863;32.661;100893
9864;32.664;113880
9865;32.667;104276
9866;32.671;100149
9867;32.674;95639
9868;32.677;108428
9869;32.681;111100
9870;32.684;99175
9871;32.687;104483
9872;32.691;99071
9873;32.694;99733
9874;32.697;98108
9875;32.701;101802
9876;32.704;97292
9877;32.707;103754
9878;32.710;96344
9879;32.714;99971
9880;32.717;105356
9881;32.720;103208
9882;32.724;99229
9883;32.727;100890
9884;32.730;98744
9885;32.734;97331
9886;32.737;96754
9887;32.740;103747
9888;32.743;91967
9889;32.747;103864
9890;32.750;96868
9891;32.753;98507
9892;32.757;104678
9893;32.760;98210
9894;32.763;105631
9895;32.767;95750
9896;32.770;98379
9897;32.773;99382
9898;32.777;102149
9899;32.780;94660
9900;32.783;108142
9901;32.787;102282
9902;32.790;99986
9903;32.793;104856
9904;32.797;102555
9905;32.800;100632
9906;32.803;106460
9907;32.806;96829
9908;32.810;98205
9909;32.813;105696
9910;32.816;100048
9911;32.820;105172
9912;32.823;105863
9913;32.826;101626
9914;32.830;100438
9915;32.833;100228
9916;32.836;101435
9917;32.840;102358
9918;32.843;100179
9919;32.846;92054
9920;32.849;113895
9921;32.853;109560
9922;32.856;105001
9923;32.859;104311
9924;32.863;98972
9925;32.866;98590
9926;32.869;98032
9927;32.873;92994
9928;32.876;103148
9929;32.879;103775
9930;32.882;109627
9931;32.886;102554
9932;32.889;106460
9933;32.892;91553
9934;32.896;113242
9935;32.899;103895
9936;32.902;93368
9937;32.906;97474
9938;32.909;97974
9939;32.912;100372
9940;32.916;105133
9941;32.919;105585
9942;32.922;105359
9943;32.925;98932
9944;32.929;107011
9945;32.932;108289
9946;32.935;95669
9947;32.939;102100
9948;32.942;101635
9949;32.945;103628
9950;32.949;98666
9951;32.952;107603
9952;32.955;106843
9953;32.958;97445
9954;32.962;95750
9955;32.965;103178
9956;32.968;96997
9957;32.972;102846
9958;32.975;100089
9959;32.978;104361
9960;32.982;102999
9961;32.985;100689
9962;32.988;96055
9963;32.992;100079
9964;32.995;100650
9965;32.998;106131
9966;33.001;96727
9967;33.005;103043
9968;33.008;104443
9969;33.011;105174
9970;33.015;98751
9971;33.018;99749
9972;33.021;100711
9973;33.025;99993
9974;33.028;97836
9975;33.031;97583
9976;33.035;99463
9977;33.038;106212
9978;33.041;104372
9979;33.045;100955
9980;33.048;110924
9981;33.051;107920
9982;33.055;97015
9983;33.058;104506
9984;33.061;107103
9985;33.064;102339
9986;33.068;95759
9987;33.071;102314
9988;33.074;107429
9989;33.078;103530
9990;33.081;103538
9991;33.084;103035
9992;33.088;102755
9993;33.091;99783
9994;33.094;109748
9995;33.097;91431
9996;33.101;100577
9997;33.104;101229
9998;33.107;105206
9999;33.111;104139
10000;33.114;105617
10001;33.117;106181
10002;33.121;97969
10003;33.124;103798
10004;33.127;102074
10005;33.131;98851
10006;33.134;97595
10007;33.137;105402
10008;33.140;107337
10009;33.144;93734
10010;33.147;96198
10011;33.150;102483
10012;33.154;94673
10013;33.157;100653
10014;33.160;106200
10015;33.164;102629
10016;33.167;106600
10017;33.170;97886
10018;33.174;103574
10019;33.177;101686
10020;33.180;104542
10021;33.183;109057
10022;33.187;92857
10023;33.190;104815
10024;33.193;96059
10025;33.197;103874
10026;33.200;97464
10027;33.203;97750
10028;33.207;103838
10029;33.210;107615
10030;33.213;104236
10031;33.216;108535
10032;33.220;99020
10033;33.223;102072
10034;33.226;95846
10035;33.230;99244
10036;33.233;101172
10037;33.236;102356
10038;33.240;105703
10039;33.243;100355
10040;33.246;96028
10041;33.250;102393
10042;33.253;91070
10043;33.256;102280
10044;33.259;105146
10045;33.263;91276
10046;33.266;94967
10047;33.269;96021
10048;33.273;102017
10049;33.276;94202
10050;33.279;108216
10051;33.283;105572
10052;33.286;95730
10053;33.289;104952
10054;33.293;98502
10055;33.296;104231
10056;33.299;96215
10057;33.303;96032
10058;33.306;100801
10059;33.309;103550
10060;33.312;99368
10061;33.316;99652
10062;33.319;99480
10063;33.322;108181
10064;33.326;98995
10065;33.329;98435
10066;33.332;96199
10067;33.336;97008
10068;33.339;104572
10069;33.342;103385
10070;33.346;102946
10071;33.349;98407
10072;33.352;106685
10073;33.355;99746
10074;33.359;105902
10075;33.362;106997
10076;33.365;107399
10077;33.369;92631
10078;33.372;103035
10079;33.375;96098
10080;33.379;104225
10081;33.382;99053
10082;33.385;108415
10083;33.389;98491
10084;33.392;99914
10085;33.395;108701
10086;33.398;103195
10087;33.402;103984
10088;33.405;101986
10089;33.408;105112
10090;33.412;111603
10091;33.415;102039
10092;33.418;104806
10093;33.422;102677
10094;33.425;100955
10095;33.428;92015
10096;33.431;100351
10097;33.435;105518
10098;33.438;107429
10099;33.441;104764
10100;33.445;96148
10101;33.448;109355
10102;33.451;104592
10103;33.455;101802
10104;33.458;96834
10105;33.461;99315
10106;33.465;108596
10107;33.468;102567
10108;33.471;106405
10109;33.474;93123
10110;33.478;102592
10111;33.481;96976
10112;33.484;96739
10113;33.488;95269
10114;33.491;99568
10115;33.494;107932
10116;33.498;101576
10117;33.501;100963
10118;33.504;96538
10119;33.508;104431
10120;33.511;104285
10121;33.514;95932
10122;33.517;101569
10123;33.521;105627
10124;33.524;108170
10125;33.527;109978
10126;33.531;104110
10127;33.534;101774
10128;33.537;98902
10129;33.541;105505
10130;33.544;100323
10131;33.547;99633
10132;33.551;102666
10133;33.554;101047
10134;33.557;97722
10135;33.561;100925
10136;33.564;99877
10137;33.567;97584
10138;33.570;103646
10139;33.574;97686
10140;33.577;101605
10141;33.580;101719
10142;33.584;101295
10143;33.587;105500
10144;33.590;94393
10145;33.594;103643
10146;33.597;96015
10147;33.600;96505
10148;33.604;106349
10149;33.607;98984
10150;33.610;101757
10151;33.613;97683
10152;33.617;98985
10153;33.620;92533
10154;33.623;103756
10155;33.627;96659
10156;33.630;98945
10157;33.633;96947
10158;33.637;96051
10159;33.640;92581
10160;33.643;92420
10161;33.646;98101
10162;33.650;102122
10163;33.653;103549
10164;33.656;98382
10165;33.660;104729
10166;33.663;95608
10167;33.666;94221
10168;33.670;94442
10169;33.673;102991
10170;33.676;95082
10171;33.680;104100
10172;33.683;102144
10173;33.686;100883
10174;33.689;95777
10175;33.693;100429
10176;33.696;93759
10177;33.699;106475
10178;33.703;89431
10179;33.706;106185
10180;33.709;104913
10181;33.713;97737
10182;33.716;101537
10183;33.719;93731
10184;33.723;95529
10185;33.726;92588
10186;33.729;101413
10187;33.732;90337
10188;33.736;103030
10189;33.739;98221
10190;33.742;97960
10191;33.746;95111
10192;33.749;97591
10193;33.752;103911
10194;33.756;94475
10195;33.759;94634
10196;33.762;100835
10197;33.765;92251
10198;33.769;103763
10199;33.772;102649
10200;33.776;107151
10201;33.779;100355
10202;33.782;91146
10203;33.785;98942
10204;33.789;105069
10205;33.792;96539
10206;33.795;99141
10207;33.799;96357
10208;33.802;101876
10209;33.805;98719
10210;33.809;91805
10211;33.812;106675
10212;33.815;97471
10213;33.819;95826
10214;33.822;98261
10215;33.825;105198
10216;33.828;101879
10217;33.832;104818
10218;33.835;105291
10219;33.838;98962
10220;33.842;91083
10221;33.845;98210
10222;33.848;93056
10223;33.852;101200
10224;33.855;100395
10225;33.858;88561
10226;33.862;100050
10227;33.865;105547
10228;33.868;98374
10229;33.871;109300
10230;33.875;92655
10231;33.878;106402
10232;33.881;103767
10233;33.885;98337
10234;33.888;95863
10235;33.891;98398
10236;33.895;102093
10237;33.898;101429
10238;33.901;101299
10239;33.904;105724
10240;33.908;100249
10241;33.911;97532
10242;33.914;98740
10243;33.918;102553
10244;33.921;93035
10245;33.924;103556
10246;33.928;104184
10247;33.931;95605
10248;33.934;91739
10249;33.938;98979
10250;33.941;95107
10251;33.944;101583
10252;33.947;94114
10253;33.951;107042
10254;33.954;104229
10255;33.957;100843
10256;33.961;106953
10257;33.964;97824
10258;33.967;103906
10259;33.971;107006
10260;33.974;93971
10261;33.977;103635
10262;33.980;110094
10263;33.984;94528
10264;33.987;98663
10265;33.990;103991
10266;33.994;95200
10267;33.997;103516
10268;34.000;95052
10269;34.004;105778
10270;34.007;99559
10271;34.010;103602
10272;34.014;99526
10273;34.017;96375
10274;34.020;97880
10275;34.023;93337
10276;34.027;111391
10277;34.030;102583
10278;34.034;112350
10279;34.037;94919
10280;34.040;94648
10281;34.043;99657
10282;34.047;102481
10283;34.050;100359
10284;34.053;98893
10285;34.057;103597
10286;34.060;93060
10287;34.063;99835
10288;34.067;102510
10289;34.070;96183
10290;34.073;99586
10291;34.077;93712
10292;34.080;110074
10293;34.083;99854
10294;34.086;96295
10295;34.090;95277
10296;34.093;94393
10297;34.096;99052
10298;34.100;96397
10299;34.103;106389
10300;34.106;104418
10301;34.110;97433
10302;34.113;105336
10303;34.116;95944
10304;34.119;93319
10305;34.123;107531
10306;34.126;100165
10307;34.129;100599
10308;34.133;102164
10309;34.136;101913
10310;34.139;99929
10311;34.143;102543
10312;34.146;101601
10313;34.149;95675
10314;34.153;105588
10315;34.156;104059
10316;34.159;99526
10317;34.162;101729
10318;34.166;100355
10319;34.169;105772
10320;34.172;99534
10321;34.176;99624
10322;34.179;99016
10323;34.182;102274
10324;34.186;103981
10325;34.189;100353
10326;34.192;102622
10327;34.195;106050
10328;34.199;101644
10329;34.202;94412
10330;34.205;102192
10331;34.209;101632
10332;34.212;94477
10333;34.215;101147
10334;34.219;105294
10335;34.222;100652
10336;34.225;99198
10337;34.229;96809
10338;34.232;112975
10339;34.235;100034
10340;34.238;107327
10341;34.242;104264
10342;34.245;110959
10343;34.248;101820
10344;34.252;102193
10345;34.255;100796
10346;34.258;100486
10347;34.262;98282
10348;34.265;110065
10349;34.268;106606
10350;34.272;100805
10351;34.275;101483
10352;34.278;101267
10353;34.282;97358
10354;34.285;101542
10355;34.288;102419
10356;34.292;105305
10357;34.295;99613
10358;34.298;104739
10359;34.301;96735
10360;34.305;102486
10361;34.308;97449
10362;34.311;99868
10363;34.315;97450
10364;34.318;103551
10365;34.321;95654
10366;34.325;100447
10367;34.328;98008
10368;34.331;102954
10369;34.334;105338
10370;34.338;101693
10371;34.341;101594
10372;34.344;103698
10373;34.348;101468
10374;34.351;96277
10375;34.354;106129
10376;34.358;103780
10377;34.361;99532
10378;34.364;100309
10379;34.368;94517
10380;34.371;108398
10381;34.374;102055
10382;34.377;102853
10383;34.381;97490
10384;34.384;93320
10385;34.387;105796
10386;34.391;93042
10387;34.394;98933
10388;34.397;105171
10389;34.401;93739
10390;34.404;108412
10391;34.407;102216
10392;34.410;101735
10393;34.414;94633
10394;34.417;103814
10395;34.420;107377
10396;34.424;104117
10397;34.427;102237
10398;34.430;94862
10399;34.434;104126
10400;34.437;98562
10401;34.440;104210
10402;34.444;92853
10403;34.447;98090
10404;34.450;100578
10405;34.453;98094
10406;34.457;97777
10407;34.460;97896
10408;34.463;106161
10409;34.467;99515
10410;34.470;104114
10411;34.473;104880
10412;34.477;105669
10413;34.480;96829
10414;34.483;102160
10415;34.487;96629
10416;34.490;98365
10417;34.493;95253
10418;34.496;103672
10419;34.500;99316
10420;34.503;103131
10421;34.506;93587
10422;34.510;90413
10423;34.513;99465
10424;34.516;96042
10425;34.520;90210
10426;34.523;98371
10427;34.526;91958
10428;34.529;92259
10429;34.533;101848
10430;34.536;98608
10431;34.540;91775
10432;34.543;102494
10433;34.546;101736
10434;34.549;107997
10435;34.553;94350
10436;34.556;98739
10437;34.559;104429
10438;34.563;94661
10439;34.566;107986
10440;34.569;91550
10441;34.573;94486
10442;34.576;97877
10443;34.579;102579
10444;34.583;97573
10445;34.586;89670
10446;34.589;96761
10447;34.592;98342
10448;34.596;88347
10449;34.599;106958
10450;34.602;101022
10451;34.606;96056
10452;34.609;100179
10453;34.612;102452
10454;34.616;95455
10455;34.619;99022
10456;34.622;93263
10457;34.626;96228
10458;34.629;96338
10459;34.632;102579
10460;34.635;101697
10461;34.639;97677
10462;34.642;106291
10463;34.645;95411
10464;34.649;100816
10465;34.652;102017
10466;34.655;107934
10467;34.659;102959
10468;34.662;101739
10469;34.665;98105
10470;34.668;102673
10471;34.672;98056
10472;34.675;94971
10473;34.678;100717
10474;34.682;95464
10475;34.685;102727
10476;34.688;89380
10477;34.692;96757
10478;34.695;95748
10479;34.698;103608
10480;34.702;107704
10481;34.705;99961
10482;34.708;97466
10483;34.711;96741
10484;34.715;94062
10485;34.718;93745
10486;34.721;93237
10487;34.725;97032
10488;34.728;105104
10489;34.731;104498
10490;34.735;99710
10491;34.738;99907
10492;34.741;101825
10493;34.744;93462
10494;34.748;94055
10495;34.751;98214
10496;34.754;98296
10497;34.758;103908
10498;34.761;93574
10499;34.764;98364
10500;34.768;95657
10501;34.771;97678
10502;34.774;96912
10503;34.778;103295
10504;34.781;92416
10505;34.784;97743
10506;34.788;103081
10507;34.791;99288
10508;34.794;104721
10509;34.798;98604
10510;34.801;98770
10511;34.804;100192
10512;34.807;98258
10513;34.811;97167
10514;34.814;99301
10515;34.817;101258
10516;34.821;98514
10517;34.824;99517
10518;34.827;92438
10519;34.831;95956
10520;34.834;94702
10521;34.837;98802
10522;34.841;99982
10523;34.844;100342
10524;34.847;97929
10525;34.850;103927
10526;34.854;98233
10527;34.857;101058
10528;34.860;101609
10529;34.864;97702
10530;34.867;97344
10531;34.870;101744
10532;34.874;102691
10533;34.877;100582
10534;34.880;102273
10535;34.883;93287
10536;34.887;87975
10537;34.890;96575
10538;34.893;98867
10539;34.897;99232
10540;34.900;101011
10541;34.903;98200
10542;34.907;95480
10543;34.910;102191
10544;34.913;93840
10545;34.917;104973
10546;34.920;103946
10547;34.923;109207
10548;34.926;104351
10549;34.930;100714
10550;34.933;99073
10551;34.936;99157
10552;34.940;103573
10553;34.943;99458
10554;34.946;91874
10555;34.950;97066
10556;34.953;102148
10557;34.956;103890
10558;34.960;96026
10559;34.963;97615
10560;34.966;102858
10561;34.969;97567
10562;34.973;92788
10563;34.976;97733
10564;34.979;92780
10565;34.983;96595
10566;34.986;98082
10567;34.989;100500
10568;34.993;101556
10569;34.996;109656
10570;34.999;91539
10571;35.002;92218
10572;35.006;103570
10573;35.009;101054
10574;35.012;96362
10575;35.016;101036
10576;35.019;103725
10577;35.022;101512
10578;35.026;102013
10579;35.029;94836
10580;35.039;105339
10581;35.042;17888
10582;35.046;773
10583;35.049;656
10584;35.052;761
10585;35.056;605
10586;35.059;327
10587;35.062;592
10588;35.065;500
10589;35.069;457
10590;35.072;456
10591;35.075;990
10592;35.079;604
10593;35.082;471
10594;35.085;464
10595;35.089;313
10596;35.092;461
10597;35.095;514
10598;35.099;411
10599;35.102;534
10600;35.105;603
10601;35.108;579
10602;35.112;396
10603;35.115;386
10604;35.118;410
10605;35.122;476
10606;35.125;522
10607;35.128;689
10608;35.132;1887
10609;35.135;441
10610;35.138;729
10611;35.142;432
10612;35.145;662
10613;35.148;493
10614;35.151;389
10615;35.155;356
10616;35.158;501
10617;35.161;497
10618;35.165;440
10619;35.168;411
10620;35.171;401
10621;35.175;569
10622;35.178;454
10623;35.181;1222
10624;35.184;446
10625;35.188;501
10626;35.191;788
10627;35.194;416
10628;35.198;366
10629;35.201;412
10630;35.204;415
10631;35.208;633
10632;35.211;410
10633;35.214;488
10634;35.218;466
10635;35.221;439
10636;35.224;517
10637;35.227;546
10638;35.231;482
10639;35.234;470
10640;35.237;605
10641;35.241;387
10642;35.244;716
10643;35.247;500
10644;35.251;523
10645;35.254;455
10646;35.257;400
10647;35.260;517
10648;35.264;450
10649;35.267;543
10650;35.270;586
10651;35.274;469
10652;35.277;557
10653;35.280;532
10654;35.284;783
10655;35.287;462
10656;35.290;439
10657;35.294;489
10658;35.297;400
10659;35.300;596
10660;35.304;522
10661;35.307;411
10662;35.310;559
10663;35.314;559
10664;35.317;543
10665;35.320;491
10666;35.323;681
10667;35.327;567
10668;35.330;450
10669;35.333;567
10670;35.337;740
10671;35.340;405
10672;35.343;496
10673;35.347;490
10674;35.350;509
10675;35.353;697
10676;35.357;611
10677;35.360;654
10678;35.363;572
10679;35.366;1120
10680;35.370;453
10681;35.373;462
10682;35.376;481
10683;35.380;571
10684;35.383;432
10685;35.386;559
10686;35.390;733
10687;35.393;544
10688;35.396;369
10689;35.399;2998
10690;35.403;663
10691;35.406;733
10692;35.409;353
10693;35.413;494
10694;35.416;374
10695;35.419;435
10696;35.423;474
10697;35.426;385
10698;35.429;541
10699;35.433;547
10700;35.436;496
10701;35.439;589
10702;35.442;408
10703;35.446;514
10704;35.449;594
10705;35.452;608
10706;35.456;512
10707;35.459;357
10708;35.462;482
10709;35.466;396
10710;35.469;447
10711;35.472;349
10712;35.476;376
10713;35.479;338
10714;35.482;437
10715;35.485;378
10716;35.489;561
10717;35.492;447
10718;35.495;490
10719;35.499;672
10720;35.502;592
10721;35.505;440
10722;35.509;502
10723;35.512;463
10724;35.515;384
10725;35.518;695
10726;35.522;474
10727;35.525;473
10728;35.528;581
10729;35.532;449
10730;35.535;571
10731;35.538;493
10732;35.542;422
10733;35.545;496
10734;35.548;405
10735;35.552;355
10736;35.555;397
10737;35.558;450
10738;35.562;541
10739;35.565;530
10740;35.568;2685
10741;35.572;494
10742;35.575;447
10743;35.578;614
10744;35.581;507
10745;35.585;462
10746;35.588;561
10747;35.591;406
10748;35.595;358
10749;35.598;473
10750;35.601;417
10751;35.605;725
10752;35.608;503
10753;35.611;445
10754;35.614;417
10755;35.618;1943
10756;35.621;412
10757;35.624;380
10758;35.628;593
10759;35.631;474
10760;35.634;376
10761;35.638;413
10762;35.641;480
10763;35.644;436
10764;35.648;389
10765;35.651;649
10766;35.654;484
10767;35.657;459
10768;35.661;330
10769;35.664;321
10770;35.667;358
10771;35.671;469
10772;35.674;519
10773;35.677;321
10774;35.681;378
10775;35.684;450
10776;35.687;349
10777;35.691;461
10778;35.694;423
10779;35.697;571
10780;35.700;516
10781;35.704;356
10782;35.707;634
10783;35.710;373
10784;35.714;592
10785;35.717;417
10786;35.720;464
10787;35.724;487
10788;35.727;1617
10789;35.730;388
10790;35.733;422
10791;35.737;500
10792;35.740;422
10793;35.743;501
10794;35.747;510
10795;35.750;472
10796;35.753;376
10797;35.757;639
10798;35.760;511
10799;35.763;598
10800;35.767;443
10801;35.770;489
10802;35.773;485
10803;35.777;636
10804;35.780;552
10805;35.783;573
10806;35.787;591
10807;35.790;518
10808;35.793;364
10809;35.796;925
10810;35.800;596
10811;35.803;540
10812;35.806;472
10813;35.810;788
10814;35.813;583
10815;35.816;404
10816;35.820;381
10817;35.823;425
10818;35.826;543
10819;35.829;380
10820;35.833;516
10821;35.836;329
10822;35.839;351
10823;35.843;424
10824;35.846;445
10825;35.849;362
10826;35.853;382
10827;35.856;369
10828;35.859;308
10829;35.863;515
10830;35.866;652
10831;35.869;491
10832;35.872;477
10833;35.876;457
10834;35.879;423
10835;35.882;349
10836;35.886;469
10837;35.889;419
10838;35.892;975
10839;35.896;332
10840;35.899;460
10841;35.902;367
10842;35.906;283
10843;35.909;304
10844;35.912;496
10845;35.915;605
10846;35.919;462
10847;35.922;517
10848;35.925;494
10849;35.929;376
10850;35.932;519
10851;35.935;655
10852;35.939;391
10853;35.942;467
10854;35.945;339
10855;35.948;837
10856;35.952;429
10857;35.955;567
10858;35.958;362
10859;35.962;343
10860;35.965;375
10861;35.968;401
10862;35.972;405
10863;35.975;449
10864;35.978;441
10865;35.982;377
10866;35.985;429
10867;35.988;511
10868;35.991;430
10869;35.995;548
10870;35.998;513
10871;36.001;477
10872;36.005;516
10873;36.008;456
10874;36.011;501
10875;36.015;553
10876;36.018;545
10877;36.021;448
10878;36.025;416
10879;36.028;422
10880;36.031;458
10881;36.035;412
10882;36.038;375
10883;36.041;342
10884;36.045;326
10885;36.048;385
10886;36.051;533
10887;36.054;477
10888;36.058;534
10889;36.061;547
10890;36.064;313
10891;36.068;343
10892;36.071;320
10893;36.074;457
10894;36.078;349
10895;36.081;804
10896;36.084;581
10897;36.087;317
10898;36.091;424
10899;36.094;364
10900;36.097;1677
10901;36.101;361
10902;36.104;482
10903;36.107;310
10904;36.111;523
10905;36.114;337
10906;36.117;1396
10907;36.121;302
10908;36.124;459
10909;36.127;402
10910;36.130;441
10911;36.134;429
10912;36.137;764
10913;36.140;380
10914;36.144;600
10915;36.147;451
10916;36.150;465
10917;36.154;441
10918;36.157;781
10919;36.160;377
10920;36.163;441
10921;36.167;367
10922;36.170;333
10923;36.173;702
10924;36.177;372
10925;36.180;440
10926;36.183;330
10927;36.187;243
10928;36.190;315
10929;36.193;371
10930;36.197;400
10931;36.200;303
10932;36.203;657
10933;36.206;748
10934;36.210;603
10935;36.213;388
10936;36.216;680
10937;36.220;1923
10938;36.223;1980
10939;36.226;504
10940;36.230;355
10941;36.233;344
10942;36.236;339
10943;36.240;577
10944;36.243;443
10945;36.246;317
10946;36.249;278
10947;36.253;377
10948;36.256;541
10949;36.259;385
10950;36.263;412
10951;36.266;1073
10952;36.269;395
10953;36.273;524
10954;36.276;512
10955;36.279;373
10956;36.283;502
10957;36.286;564
10958;36.289;2178
10959;36.293;566
10960;36.296;444
10961;36.299;620
10962;36.302;865
10963;36.306;474
10964;36.309;387
10965;36.312;464
10966;36.316;550
10967;36.319;547
10968;36.322;356
10969;36.326;330
10970;36.329;682
10971;36.332;561
10972;36.336;442
10973;36.339;551
10974;36.342;412
10975;36.345;451
10976;36.349;338
10977;36.352;540
10978;36.355;771
10979;36.359;652
10980;36.362;2587
10981;36.365;386
10982;36.369;381
10983;36.372;560
10984;36.375;587
10985;36.379;467
10986;36.382;562
10987;36.385;531
10988;36.388;403
10989;36.392;473
10990;36.395;406
10991;36.398;404
10992;36.402;561
10993;36.405;616
10994;36.408;581
10995;36.412;440
10996;36.415;534
10997;36.418;390
10998;36.421;480
10999;36.425;419
11000;36.428;471
11001;36.431;519
11002;36.435;446
11003;36.438;511
11004;36.441;2637
11005;36.445;519
11006;36.448;550
11007;36.451;488
11008;36.455;652
11009;36.458;383
11010;36.461;558
11011;36.464;426
11012;36.468;531
11013;36.471;465
11014;36.474;588
11015;36.478;336
11016;36.481;366
11017;36.484;482
11018;36.488;539
11019;36.491;540
11020;36.494;541
11021;36.497;436
11022;36.501;530
11023;36.504;551
11024;36.507;470
11025;36.511;564
11026;36.514;449
11027;36.517;611
11028;36.521;467
11029;36.524;488
11030;36.527;627
11031;36.531;546
11032;36.534;617
11033;36.537;416
11034;36.541;563
11035;36.544;827
11036;36.547;575
11037;36.551;502
11038;36.554;533
11039;36.557;456
11040;36.560;501
11041;36.564;395
11042;36.567;407
11043;36.570;519
11044;36.574;451
11045;36.577;516
11046;36.580;406
11047;36.584;523
11048;36.587;599
11049;36.590;523
11050;36.594;518
11051;36.597;477
11052;36.600;450
11053;36.603;426
11054;36.607;508
11055;36.610;622
11056;36.613;472
11057;36.617;323
11058;36.620;497
11059;36.623;333
11060;36.627;346
11061;36.630;605
11062;36.633;401
11063;36.636;476
11064;36.640;335
11065;36.643;498
11066;36.646;351
11067;36.650;510
11068;36.653;489
11069;36.656;436
11070;36.660;410
11071;36.663;576
11072;36.666;463
11073;36.670;505
11074;36.673;370
11075;36.676;407
11076;36.679;494
11077;36.683;471
11078;36.686;357
11079;36.689;303
11080;36.693;541
11081;36.696;590
11082;36.699;332
11083;36.703;553
11084;36.706;409
11085;36.709;327
11086;36.713;432
11087;36.716;388
11088;36.719;457
11089;36.722;509
11090;36.726;482
11091;36.729;373
11092;36.732;345
11093;36.736;290
11094;36.739;435
11095;36.742;534
11096;36.746;348
11097;36.749;511
11098;36.752;2435
11099;36.755;546
11100;36.759;454
11101;36.762;401
11102;36.765;462
11103;36.769;406
11104;36.772;445
11105;36.775;477
11106;36.779;1529
11107;36.782;427
11108;36.785;349
11109;36.789;422
11110;36.792;570
11111;36.795;546
11112;36.799;383
11113;36.802;300
11114;36.805;351
11115;36.809;391
11116;36.812;475
11117;36.815;406
11118;36.818;564
11119;36.822;535
11120;36.825;419
11121;36.828;558
11122;36.832;562
11123;36.835;444
11124;36.838;399
11125;36.842;487
11126;36.845;532
11127;36.848;592
11128;36.851;418
11129;36.855;474
11130;36.858;485
11131;36.861;475
11132;36.865;377
11133;36.868;409
11134;36.871;1087
11135;36.875;920
11136;36.878;579
11137;36.881;434
11138;36.885;472
11139;36.888;452
11140;36.891;334
11141;36.894;358
11142;36.898;439
11143;36.901;411
11144;36.904;439
11145;36.908;545
11146;36.911;551
11147;36.914;482
11148;36.918;512
11149;36.921;398
11150;36.924;583
11151;36.928;444
11152;36.931;505
11153;36.934;528
11154;36.937;468
11155;36.941;539
11156;36.944;669
11157;36.947;486
11158;36.951;476
11159;36.954;409
11160;36.957;585
11161;36.961;438
11162;36.964;353
11163;36.967;443
11164;36.970;499
11165;36.974;921
11166;36.977;546
11167;36.980;383
11168;36.984;512
11169;36.987;441
11170;36.990;441
11171;36.994;469
11172;36.997;854
11173;37.000;409
11174;37.004;511
11175;37.007;371
11176;37.010;448
11177;37.013;495
11178;37.017;630
11179;37.020;469
11180;37.023;452
11181;37.027;1165
11182;37.030;487
11183;37.033;601
11184;37.037;309
11185;37.040;572
11186;37.043;1165
11187;37.047;610
11188;37.050;783
11189;37.053;445
11190;37.057;613
11191;37.060;435
11192;37.063;471
11193;37.066;459
11194;37.070;546
11195;37.073;464
11196;37.076;650
11197;37.080;543
11198;37.083;566
11199;37.086;570
11200;37.090;489
11201;37.093;493
11202;37.096;521
11203;37.100;601
11204;37.103;494
11205;37.106;504
11206;37.109;587
11207;37.113;469
11208;37.116;460
11209;37.119;604
11210;37.123;411
11211;37.126;536
11212;37.129;443
11213;37.133;399
11214;37.136;597
11215;37.139;578
11216;37.143;483
11217;37.146;412
11218;37.149;525
11219;37.152;1916
11220;37.156;351
11221;37.159;2017
11222;37.162;468
11223;37.166;383
11224;37.169;526
11225;37.172;502
11226;37.176;632
11227;37.179;676
11228;37.182;515
11229;37.185;512
11230;37.189;483
11231;37.192;721
11232;37.195;478
11233;37.199;524
11234;37.202;463
11235;37.205;452
11236;37.209;798
11237;37.212;508
11238;37.215;593
11239;37.219;528
11240;37.222;489
11241;37.225;553
11242;37.228;481
11243;37.232;416
11244;37.235;494
11245;37.238;509
11246;37.242;531
11247;37.245;684
11248;37.248;558
11249;37.252;675
11250;37.255;540
11251;37.258;444
11252;37.262;518
11253;37.265;517
11254;37.268;339
11255;37.271;557
11256;37.275;339
11257;37.278;559
11258;37.282;559
11259;37.285;451
11260;37.288;615
11261;37.291;665
11262;37.295;474
11263;37.298;456
11264;37.301;680
11265;37.305;485
11266;37.308;547
11267;37.311;429
11268;37.315;496
11269;37.318;357
11270;37.321;551
11271;37.325;568
11272;37.328;629
11273;37.331;517
11274;37.334;490
11275;37.338;536
11276;37.341;579
11277;37.344;498
11278;37.348;493
11279;37.351;533
11280;37.354;352
11281;37.358;472
11282;37.361;362
11283;37.364;471
11284;37.367;1120
11285;37.371;395
11286;37.374;468
11287;37.377;550
11288;37.381;577
11289;37.384;485
11290;37.387;531
11291;37.391;495
11292;37.394;610
11293;37.397;461
11294;37.401;593
11295;37.404;597
11296;37.407;481
11297;37.410;498
11298;37.414;501
11299;37.417;589
11300;37.420;380
11301;37.424;553
11302;37.427;663
11303;37.430;537
11304;37.434;597
11305;37.437;448
11306;37.440;481
11307;37.443;664
11308;37.447;402
11309;37.450;684
11310;37.453;787
11311;37.457;294
11312;37.460;2228
11313;37.463;309
11314;37.467;324
11315;37.470;365
11316;37.473;403
11317;37.477;1158
11318;37.480;348
11319;37.483;362
11320;37.486;435
11321;37.490;568
11322;37.493;1202
11323;37.496;446
11324;37.500;582
11325;37.503;497
11326;37.506;354
11327;37.510;475
11328;37.513;2546
11329;37.516;493
11330;37.520;343
11331;37.523;487
11332;37.526;359
11333;37.529;549
11334;37.533;525
11335;37.536;333
11336;37.540;459
11337;37.543;540
11338;37.546;560
11339;37.549;316
11340;37.553;710
11341;37.556;400
11342;37.559;497
11343;37.563;341
11344;37.566;546
11345;37.569;501
11346;37.573;426
11347;37.576;379
11348;37.579;416
11349;37.582;282
11350;37.586;348
11351;37.589;411
11352;37.592;507
11353;37.596;452
11354;37.599;490
11355;37.602;541
11356;37.606;428
11357;37.609;502
11358;37.612;423
11359;37.616;467
11360;37.619;480
11361;37.622;409
11362;37.625;415
11363;37.629;446
11364;37.632;294
11365;37.635;551
11366;37.639;525
11367;37.642;824
11368;37.645;361
11369;37.649;349
11370;37.652;461
11371;37.655;317
11372;37.659;522
11373;37.662;424
11374;37.665;345
11375;37.668;372
11376;37.672;428
11377;37.675;359
11378;37.678;382
11379;37.682;326
11380;37.685;370
11381;37.688;1502
11382;37.692;409
11383;37.695;528
11384;37.698;372
11385;37.701;350
11386;37.705;442
11387;37.708;310
11388;37.711;463
11389;37.715;647
11390;37.718;267
11391;37.721;365
11392;37.725;375
11393;37.728;425
11394;37.731;413
11395;37.735;409
11396;37.738;462
11397;37.741;394
11398;37.744;379
11399;37.748;480
11400;37.751;446
11401;37.754;401
11402;37.758;386
11403;37.761;425
11404;37.764;473
11405;37.768;348
11406;37.771;402
11407;37.774;519
11408;37.778;406
11409;37.781;603
11410;37.784;586
11411;37.788;492
11412;37.791;405
11413;37.794;497
11414;37.797;321
11415;37.801;429
11416;37.804;392
11417;37.807;360
11418;37.811;561
11419;37.814;522
11420;37.817;323
11421;37.821;371
11422;37.824;630
11423;37.827;504
11424;37.831;528
11425;37.834;533
11426;37.837;555
11427;37.840;398
11428;37.844;403
11429;37.847;325
11430;37.850;563
11431;37.854;460
11432;37.857;522
11433;37.860;528
11434;37.864;437
11435;37.867;523
11436;37.870;404
11437;37.874;463
11438;37.877;448
11439;37.880;397
11440;37.883;366
11441;37.887;425
11442;37.890;404
11443;37.893;1921
11444;37.897;321
11445;37.900;512
11446;37.903;383
11447;37.907;494
11448;37.910;483
11449;37.913;370
11450;37.916;465
11451;37.920;428
11452;37.923;509
11453;37.926;474
11454;37.930;414
11455;37.933;482
11456;37.936;506
11457;37.940;434
11458;37.943;378
11459;37.946;419
11460;37.950;362
11461;37.953;582
11462;37.956;355
11463;37.959;537
11464;37.963;280
11465;37.966;506
11466;37.969;337
11467;37.973;326
11468;37.976;476
11469;37.979;529
11470;37.983;397
11471;37.986;365
11472;37.989;493
11473;37.993;551
11474;37.996;393
11475;37.999;345
11476;38.002;421
11477;38.006;341
11478;38.009;547
11479;38.012;496
11480;38.016;549
11481;38.019;360
11482;38.022;354
11483;38.026;1099
11484;38.029;426
11485;38.032;645
11486;38.036;323
11487;38.039;524
11488;38.042;522
11489;38.046;402
11490;38.049;870
11491;38.052;380
11492;38.055;468
11493;38.059;294
11494;38.062;442
11495;38.065;402
11496;38.069;603
11497;38.072;512
11498;38.075;330
11499;38.079;375
11500;38.082;359
11501;38.085;315
11502;38.089;487
11503;38.092;417
11504;38.095;513
11505;38.098;446
11506;38.102;587
11507;38.105;501
11508;38.108;439
11509;38.112;476
11510;38.115;482
11511;38.118;518
11512;38.122;364
11513;38.125;357
11514;38.128;480
11515;38.131;422
11516;38.135;492
11517;38.138;453
11518;38.141;499
11519;38.145;556
11520;38.148;384
11521;38.151;451
11522;38.155;641
11523;38.158;523
11524;38.161;420
11525;38.165;421
11526;38.168;393
11527;38.171;577
11528;38.174;696
11529;38.178;312
11530;38.181;354
11531;38.184;373
11532;38.188;417
11533;38.191;428
11534;38.194;383
11535;38.198;430
11536;38.201;490
11537;38.204;351
11538;38.208;402
11539;38.211;650
11540;38.214;364
11541;38.217;468
11542;38.221;487
11543;38.224;377
11544;38.227;501
11545;38.231;289
11546;38.234;562
11547;38.237;380
11548;38.241;590
11549;38.244;408
11550;38.247;465
11551;38.250;378
11552;38.254;473
11553;38.257;508
11554;38.260;659
11555;38.264;597
11556;38.267;509
11557;38.270;394
11558;38.274;502
11559;38.277;395
11560;38.280;367
11561;38.284;344
11562;38.287;627
11563;38.290;541
11564;38.294;500
11565;38.297;614
11566;38.300;436
11567;38.304;1517
11568;38.307;354
11569;38.310;384
11570;38.313;429
11571;38.317;454
11572;38.320;587
11573;38.323;596
11574;38.327;816
11575;38.330;494
11576;38.333;437
11577;38.337;459
11578;38.340;559
11579;38.343;616
11580;38.347;659
11581;38.350;432
11582;38.353;405
11583;38.356;1530
11584;38.360;462
11585;38.363;551
11586;38.366;605
11587;38.370;706
11588;38.373;581
11589;38.376;493
11590;38.380;606
11591;38.383;447
11592;38.386;472
11593;38.389;459
11594;38.393;405
11595;38.396;366
11596;38.399;432
11597;38.403;587
11598;38.406;556
11599;38.409;558
11600;38.413;471
11601;38.416;447
11602;38.419;653
11603;38.423;684
11604;38.426;441
11605;38.429;351
11606;38.432;369
11607;38.436;630
11608;38.439;420
11609;38.442;413
11610;38.446;510
11611;38.449;467
11612;38.452;492
11613;38.456;284
11614;38.459;626
11615;38.462;409
11616;38.465;501
11617;38.469;432
11618;38.472;644
11619;38.475;588
11620;38.479;526
11621;38.482;404
11622;38.485;509
11623;38.489;450
11624;38.492;509
11625;38.495;517
11626;38.499;423
11627;38.502;3101
11628;38.505;589
11629;38.508;544
11630;38.512;346
11631;38.515;494
11632;38.518;451
11633;38.522;517
11634;38.525;440
11635;38.528;461
11636;38.532;2500
11637;38.535;861
11638;38.538;594
11639;38.542;719
11640;38.545;480
11641;38.548;388
11642;38.552;450
11643;38.555;1480
11644;38.558;2079
11645;38.562;478
11646;38.565;353
11647;38.568;469
11648;38.571;454
11649;38.575;318
11650;38.578;490
11651;38.581;453
11652;38.585;453
11653;38.588;556
11654;38.591;417
11655;38.595;944
11656;38.598;422
11657;38.601;601
11658;38.604;606
11659;38.608;525
11660;38.611;489
11661;38.614;478
11662;38.618;556
11663;38.621;435
11664;38.624;370
11665;38.628;541
11666;38.631;467
11667;38.634;399
11668;38.638;440
11669;38.641;398
11670;38.644;354
11671;38.647;781
11672;38.651;586
11673;38.654;461
11674;38.657;507
11675;38.661;577
11676;38.664;446
11677;38.667;721
11678;38.671;668
11679;38.674;468
11680;38.677;401
11681;38.681;456
11682;38.684;416
11683;38.687;692
11684;38.690;540
11685;38.694;496
11686;38.697;532
11687;38.700;507
11688;38.704;533
11689;38.707;422
11690;38.710;517
11691;38.714;582
11692;38.717;435
11693;38.720;446
11694;38.723;390
11695;38.727;455
11696;38.730;581
11697;38.733;502
11698;38.737;483
11699;38.740;525
11700;38.743;358
11701;38.747;482
11702;38.750;588
11703;38.753;493
11704;38.757;547
11705;38.760;484
11706;38.763;667
11707;38.766;703
11708;38.770;324
11709;38.773;467
11710;38.777;429
11711;38.780;551
11712;38.783;379
11713;38.786;384
11714;38.790;414
11715;38.793;376
11716;38.796;581
11717;38.800;572
11718;38.803;440
11719;38.806;755
11720;38.810;411
11721;38.813;523
11722;38.816;456
11723;38.819;413
11724;38.823;360
11725;38.826;395
11726;38.829;434
11727;38.833;406
11728;38.836;462
11729;38.839;459
11730;38.843;509
11731;38.846;400
11732;38.849;644
11733;38.853;462
11734;38.856;400
11735;38.859;697
11736;38.862;514
11737;38.866;753
11738;38.869;447
11739;38.872;511
11740;38.876;472
11741;38.879;555
11742;38.882;566
11743;38.886;434
11744;38.889;768
11745;38.892;504
11746;38.896;409
11747;38.899;668
11748;38.902;415
11749;38.905;727
11750;38.909;380
11751;38.912;517
11752;38.915;941
11753;38.919;441
11754;38.922;2416
11755;38.925;406
11756;38.929;411
11757;38.932;336
11758;38.935;360
11759;38.938;455
11760;38.942;442
11761;38.945;430
11762;38.948;525
11763;38.952;371
11764;38.955;559
11765;38.958;425
11766;38.962;470
11767;38.965;524
11768;38.968;385
11769;38.972;502
11770;38.975;440
11771;38.978;341
11772;38.981;386
11773;38.985;431
11774;38.988;3115
11775;38.991;523
11776;38.995;467
11777;38.998;463
11778;39.001;771
11779;39.005;427
11780;39.008;438
11781;39.011;604
11782;39.015;512
11783;39.018;541
11784;39.021;435
11785;39.024;557
11786;39.028;526
11787;39.031;483
11788;39.034;443
11789;39.038;482
11790;39.041;467
11791;39.044;606
11792;39.048;621
11793;39.051;597
11794;39.054;492
11795;39.058;490
11796;39.061;453
11797;39.064;510
11798;39.068;358
11799;39.071;572
11800;39.074;2253
11801;39.077;520
11802;39.081;547
11803;39.084;411
11804;39.087;521
11805;39.091;393
11806;39.094;422
11807;39.097;547
11808;39.101;497
11809;39.104;341
11810;39.107;430
11811;39.111;522
11812;39.114;572
11813;39.117;518
11814;39.120;542
11815;39.124;400
11816;39.127;560
11817;39.130;496
11818;39.134;345
11819;39.137;516
11820;39.140;708
11821;39.144;397
11822;39.147;557
11823;39.150;418
11824;39.153;366
11825;39.157;563
11826;39.160;477
11827;39.163;775
11828;39.167;589
11829;39.170;489
11830;39.173;449
11831;39.177;559
11832;39.180;458
11833;39.183;501
11834;39.187;472
11835;39.190;480
11836;39.193;710
11837;39.196;575
11838;39.200;488
11839;39.203;544
11840;39.206;465
11841;39.210;543
11842;39.213;396
11843;39.216;442
11844;39.220;524
11845;39.223;567
11846;39.226;574
11847;39.230;493
11848;39.233;576
11849;39.236;318
11850;39.239;569
11851;39.243;489
11852;39.246;604
11853;39.249;608
11854;39.253;627
11855;39.256;485
11856;39.259;516
11857;39.263;336
11858;39.266;614
11859;39.269;440
11860;39.273;509
11861;39.276;513
11862;39.279;536
11863;39.283;572
11864;39.286;783
11865;39.289;468
11866;39.292;607
11867;39.296;572
11868;39.299;453
11869;39.302;411
11870;39.306;622
11871;39.309;635
11872;39.312;554
11873;39.316;347
11874;39.319;369
11875;39.322;473
11876;39.326;458
11877;39.329;384
11878;39.332;515
11879;39.335;475
11880;39.339;591
11881;39.342;411
11882;39.345;1185
11883;39.349;459
11884;39.352;576
11885;39.355;633
11886;39.359;447
11887;39.362;798
11888;39.365;450
11889;39.368;2429
11890;39.372;456
11891;39.375;455
11892;39.378;469
11893;39.382;507
11894;39.385;510
11895;39.388;580
11896;39.392;577
11897;39.395;389
11898;39.398;437
11899;39.402;489
11900;39.405;367
11901;39.408;377
11902;39.411;389
11903;39.415;458
11904;39.418;434
11905;39.421;2109
11906;39.425;591
11907;39.428;499
11908;39.431;459
11909;39.435;390
11910;39.438;446
11911;39.441;407
11912;39.445;545
11913;39.448;651
11914;39.451;440
11915;39.454;327
11916;39.458;422
11917;39.461;570
11918;39.464;483
11919;39.468;507
11920;39.471;431
11921;39.474;359
11922;39.478;352
11923;39.481;402
11924;39.484;443
11925;39.487;407
11926;39.491;388
11927;39.494;614
11928;39.497;478
11929;39.501;611
11930;39.504;613
11931;39.507;459
11932;39.511;394
11933;39.514;371
11934;39.517;426
11935;39.521;441
11936;39.524;430
11937;39.527;409
11938;39.530;291
11939;39.534;294
11940;39.537;775
11941;39.541;661
11942;39.544;529
11943;39.547;387
11944;39.550;337
11945;39.554;347
11946;39.557;395
11947;39.560;575
11948;39.564;534
11949;39.567;374
11950;39.570;381
11951;39.574;365
11952;39.577;361
11953;39.580;773
11954;39.584;422
11955;39.587;371
11956;39.590;408
11957;39.593;462
11958;39.597;390
11959;39.600;446
11960;39.603;601
11961;39.607;512
11962;39.610;370
11963;39.613;364
11964;39.617;521
11965;39.620;583
11966;39.623;494
11967;39.626;398
11968;39.630;663
11969;39.633;368
11970;39.636;426
11971;39.640;532
11972;39.643;488
11973;39.646;424
11974;39.650;412
11975;39.653;518
11976;39.656;480
11977;39.660;482
11978;39.663;387
11979;39.666;358
11980;39.669;296
11981;39.673;436
11982;39.676;3068
11983;39.679;986
11984;39.683;419
11985;39.686;726
11986;39.689;680
11987;39.693;623
11988;39.696;391
11989;39.699;550
11990;39.702;531
11991;39.706;620
11992;39.709;516
11993;39.712;353
11994;39.716;433
11995;39.719;369
11996;39.722;478
11997;39.726;420
11998;39.729;344
11999;39.732;504
12000;39.736;805
12001;39.739;507
12002;39.742;431
12003;39.745;434
12004;39.749;565
12005;39.752;439
12006;39.755;370
12007;39.759;437
12008;39.762;494
12009;39.765;352
12010;39.769;542
12011;39.772;408
12012;39.775;748
12013;39.779;598
12014;39.782;450
12015;39.785;509
12016;39.789;468
12017;39.792;410
12018;39.795;499
12019;39.799;671
12020;39.802;530
12021;39.805;790
12022;39.808;456
12023;39.812;416
12024;39.815;410
12025;39.818;741
12026;39.822;485
12027;39.825;344
12028;39.828;439
12029;39.832;501
12030;39.835;387
12031;39.838;505
12032;39.841;554
12033;39.845;850
12034;39.848;501
12035;39.851;625
12036;39.855;625
12037;39.858;599
12038;39.861;593
12039;39.865;451
12040;39.868;471
12041;39.871;433
12042;39.875;506
12043;39.878;477
12044;39.881;358
12045;39.884;477
12046;39.888;501
12047;39.891;1640
12048;39.894;640
12049;39.898;523
12050;39.901;544
12051;39.904;498
12052;39.908;471
12053;39.911;565
12054;39.914;476
12055;39.918;639
12056;39.921;626
12057;39.924;567
12058;39.927;373
12059;39.931;524
12060;39.934;527
12061;39.937;574
12062;39.941;671
12063;39.944;561
12064;39.947;736
12065;39.951;481
12066;39.954;626
12067;39.957;572
12068;39.961;398
12069;39.964;467
12070;39.967;443
12071;39.970;487
12072;39.974;564
12073;39.977;712
12074;39.980;354
12075;39.984;495
12076;39.987;488
12077;39.990;481
12078;39.994;509
12079;39.997;3257
12080;40.000;464
12081;40.003;448
12082;40.007;720
12083;40.010;537
12084;40.013;1305
12085;40.017;564
12086;40.020;486
12087;40.023;535
12088;40.027;589
12089;40.030;535
12090;40.033;516
12091;40.037;477
12092;40.040;461
12093;40.043;669
12094;40.047;495
12095;40.050;557
12096;40.053;579
12097;40.057;450
12098;40.060;554
12099;40.063;476
12100;40.066;558
12101;40.070;617
12102;40.073;437
12103;40.076;419
12104;40.080;493
12105;40.083;447
12106;40.086;487
12107;40.090;441
12108;40.093;472
12109;40.096;505
12110;40.099;592
12111;40.103;478
12112;40.106;475
12113;40.109;355
12114;40.113;417
12115;40.116;514
12116;40.119;498
12117;40.123;491
12118;40.126;549
12119;40.129;417
12120;40.133;527
12121;40.136;354
12122;40.139;401
12123;40.142;391
12124;40.146;467
12125;40.149;529
12126;40.152;499
12127;40.156;496
12128;40.159;388
12129;40.162;378
12130;40.166;558
12131;40.169;445
12132;40.172;620
12133;40.176;364
12134;40.179;442
12135;40.182;409
12136;40.185;503
12137;40.189;364
12138;40.192;448
12139;40.195;332
12140;40.199;550
12141;40.202;548
12142;40.205;472
12143;40.209;411
12144;40.212;2891
12145;40.215;1470
12146;40.218;492
12147;40.222;396
12148;40.225;505
12149;40.228;393
12150;40.232;342
12151;40.235;683
12152;40.238;365
12153;40.242;555
12154;40.245;567
12155;40.248;398
12156;40.252;602
12157;40.255;380
12158;40.258;498
12159;40.261;328
12160;40.265;596
12161;40.268;594
12162;40.272;509
12163;40.275;274
12164;40.278;472
12165;40.281;1104
12166;40.285;395
12167;40.288;471
12168;40.291;421
12169;40.295;629
12170;40.298;271
12171;40.301;650
12172;40.305;436
12173;40.308;507
12174;40.311;420
12175;40.314;526
12176;40.318;321
12177;40.321;403
12178;40.324;444
12179;40.328;347
12180;40.331;533
12181;40.334;600
12182;40.338;353
12183;40.341;432
12184;40.344;382
12185;40.348;654
12186;40.351;396
12187;40.354;328
12188;40.357;376
12189;40.361;367
12190;40.364;436
12191;40.367;549
12192;40.371;296
12193;40.374;662
12194;40.377;653
12195;40.381;1919
12196;40.384;458
12197;40.387;485
12198;40.391;442
12199;40.394;485
12200;40.397;468
12201;40.400;568
12202;40.404;507
12203;40.407;593
12204;40.410;395
12205;40.414;570
12206;40.417;396
12207;40.420;313
12208;40.424;570
12209;40.427;401
12210;40.430;517
12211;40.433;410
12212;40.437;504
12213;40.440;551
12214;40.443;473
12215;40.447;690
12216;40.450;490
12217;40.453;429
12218;40.457;409
12219;40.460;476
12220;40.463;593
12221;40.467;415
12222;40.470;465
12223;40.473;463
12224;40.476;494
12225;40.480;510
12226;40.483;517
12227;40.486;686
12228;40.490;466
12229;40.493;487
12230;40.496;486
12231;40.500;546
12232;40.503;590
12233;40.506;622
12234;40.510;516
12235;40.513;459
12236;40.516;472
12237;40.519;516
12238;40.523;539
12239;40.526;1659
12240;40.529;1570
12241;40.533;586
12242;40.536;381
12243;40.539;568
12244;40.543;491
12245;40.546;563
12246;40.549;424
12247;40.553;471
12248;40.556;489
12249;40.559;698
12250;40.563;383
12251;40.566;394
12252;40.569;461
12253;40.572;622
12254;40.576;490
12255;40.579;412
12256;40.582;753
12257;40.586;403
12258;40.589;594
12259;40.592;601
12260;40.596;409
12261;40.599;992
12262;40.602;388
12263;40.606;396
12264;40.609;408
12265;40.612;404
12266;40.615;476
12267;40.619;509
12268;40.622;517
12269;40.625;408
12270;40.629;759
12271;40.632;525
12272;40.635;393
12273;40.639;491
12274;40.642;415
12275;40.645;639
12276;40.648;494
12277;40.652;353
12278;40.655;439
12279;40.658;452
12280;40.662;387
12281;40.665;378
12282;40.668;570
12283;40.672;430
12284;40.675;492
12285;40.678;389
12286;40.682;463
12287;40.685;680
12288;40.688;427
12289;40.691;406
12290;40.695;468
12291;40.698;411
12292;40.701;430
12293;40.705;402
12294;40.708;513
12295;40.711;424
12296;40.715;463
12297;40.718;330
12298;40.721;402
12299;40.725;441
12300;40.728;657
12301;40.731;522
12302;40.734;562
12303;40.738;447
12304;40.741;537
12305;40.744;733
12306;40.748;431
12307;40.751;419
12308;40.754;653
12309;40.758;516
12310;40.761;544
12311;40.764;481
12312;40.767;486
12313;40.771;317
12314;40.774;487
12315;40.778;388
12316;40.781;479
12317;40.784;774
12318;40.787;398
12319;40.791;529
12320;40.794;568
12321;40.797;434
12322;40.801;568
12323;40.804;440
12324;40.807;363
12325;40.811;479
12326;40.814;392
12327;40.817;389
12328;40.821;493
12329;40.824;400
12330;40.827;557
12331;40.830;283
12332;40.834;417
12333;40.837;471
12334;40.840;508
12335;40.844;378
12336;40.847;345
12337;40.850;336
12338;40.854;781
12339;40.857;360
12340;40.860;449
12341;40.864;419
12342;40.867;520
12343;40.870;425
12344;40.873;271
12345;40.877;312
12346;40.880;322
12347;40.883;550
12348;40.887;409
12349;40.890;331
12350;40.893;468
12351;40.897;314
12352;40.900;403
12353;40.903;386
12354;40.906;466
12355;40.910;364
12356;40.913;368
12357;40.916;446
12358;40.920;491
12359;40.923;536
12360;40.926;422
12361;40.930;409
12362;40.933;382
12363;40.936;537
12364;40.940;569
12365;40.943;409
12366;40.946;814
12367;40.949;386
12368;40.953;453
12369;40.956;602
12370;40.959;497
12371;40.963;459
12372;40.966;374
12373;40.969;391
12374;40.973;429
12375;40.976;423
12376;40.979;415
12377;40.982;520
12378;40.986;841
12379;40.989;635
12380;40.992;519
12381;40.996;533
12382;40.999;343
12383;41.002;373
12384;41.006;422
12385;41.009;547
12386;41.012;772
12387;41.016;364
12388;41.019;482
12389;41.022;419
12390;41.025;567
12391;41.029;1679
12392;41.032;390
12393;41.036;421
12394;41.039;505
12395;41.042;441
12396;41.045;755
12397;41.049;2324
12398;41.052;329
12399;41.055;397
12400;41.059;369
12401;41.062;417
12402;41.065;365
12403;41.069;2337
12404;41.072;382
12405;41.075;367
12406;41.079;1888
12407;41.082;440
12408;41.085;417
12409;41.088;1926
12410;41.092;346
12411;41.095;368
12412;41.098;484
12413;41.102;405
12414;41.105;609
12415;41.108;504
12416;41.112;421
12417;41.115;673
12418;41.118;553
12419;41.121;373
12420;41.125;557
12421;41.128;427
12422;41.131;424
12423;41.135;373
12424;41.138;365
12425;41.141;403
12426;41.145;496
12427;41.148;446
12428;41.151;449
12429;41.155;452
12430;41.158;623
12431;41.161;439
12432;41.164;602
12433;41.168;568
12434;41.171;605
12435;41.174;677
12436;41.178;355
12437;41.181;554
12438;41.184;520
12439;41.188;441
12440;41.191;553
12441;41.194;576
12442;41.198;526
12443;41.201;509
12444;41.204;578
12445;41.207;625
12446;41.211;623
12447;41.214;368
12448;41.217;581
12449;41.221;523
12450;41.224;532
12451;41.227;514
12452;41.231;501
12453;41.234;398
12454;41.237;471
12455;41.240;550
12456;41.244;444
12457;41.247;489
12458;41.250;407
12459;41.254;570
12460;41.257;379
12461;41.260;531
12462;41.264;642
12463;41.267;474
12464;41.270;384
12465;41.274;558
12466;41.277;474
12467;41.280;486
12468;41.284;622
12469;41.287;452
12470;41.290;349
12471;41.294;591
12472;41.297;506
12473;41.300;394
12474;41.303;2779
12475;41.307;660
12476;41.310;509
12477;41.313;516
12478;41.317;405
12479;41.320;409
12480;41.323;511
12481;41.327;702
12482;41.330;386
12483;41.333;407
12484;41.336;465
12485;41.340;470
12486;41.343;583
12487;41.346;664
12488;41.350;539
12489;41.353;395
12490;41.356;450
12491;41.360;319
12492;41.363;472
12493;41.366;510
12494;41.370;490
12495;41.373;434
12496;41.376;406
12497;41.379;359
12498;41.383;358
12499;41.386;388
12500;41.389;502
12501;41.393;419
12502;41.396;606
12503;41.399;505
12504;41.403;577
12505;41.406;402
12506;41.409;427
12507;41.413;329
12508;41.416;387
12509;41.419;561
12510;41.422;552
12511;41.426;569
12512;41.429;583
12513;41.432;478
12514;41.436;474
12515;41.439;551
12516;41.442;374
12517;41.446;1327
12518;41.449;496
12519;41.452;366
12520;41.455;354
12521;41.459;464
12522;41.462;959
12523;41.465;613
12524;41.469;369
12525;41.472;511
12526;41.475;558
12527;41.479;313
12528;41.482;548
12529;41.485;375
12530;41.489;319
12531;41.492;327
12532;41.495;335
12533;41.498;2731
12534;41.502;428
12535;41.505;601
12536;41.508;563
12537;41.512;362
12538;41.515;421
12539;41.518;452
12540;41.522;361
12541;41.525;371
12542;41.528;543
12543;41.532;546
12544;41.535;415
12545;41.538;543
12546;41.542;551
12547;41.545;434
12548;41.548;495
12549;41.551;499
12550;41.555;411
12551;41.558;780
12552;41.561;406
12553;41.565;403
12554;41.568;402
12555;41.571;460
12556;41.575;612
12557;41.578;667
12558;41.581;352
12559;41.585;858
12560;41.588;421
12561;41.591;478
12562;41.594;410
12563;41.598;514
12564;41.601;414
12565;41.604;586
12566;41.608;713
12567;41.611;396
12568;41.614;413
12569;41.618;565
12570;41.621;524
12571;41.624;358
12572;41.628;568
12573;41.631;503
12574;41.634;3081
12575;41.637;491
12576;41.641;547
12577;41.644;532
12578;41.647;514
12579;41.651;643
12580;41.654;531
12581;41.657;399
12582;41.661;568
12583;41.664;527
12584;41.667;434
12585;41.670;785
12586;41.674;468
12587;41.677;811
12588;41.680;439
12589;41.684;625
12590;41.687;437
12591;41.690;454
12592;41.694;471
12593;41.697;619
12594;41.700;581
12595;41.704;479
12596;41.707;378
12597;41.710;595
12598;41.713;505
12599;41.717;632
12600;41.720;651
12601;41.723;596
12602;41.727;508
12603;41.730;441
12604;41.733;527
12605;41.737;566
12606;41.740;416
12607;41.743;363
12608;41.747;367
12609;41.750;625
12610;41.753;407
12611;41.756;513
12612;41.760;430
12613;41.763;552
12614;41.766;502
12615;41.770;389
12616;41.773;462
12617;41.776;3161
12618;41.780;523
12619;41.783;420
12620;41.786;398
12621;41.790;389
12622;41.793;418
12623;41.796;519
12624;41.800;547
12625;41.803;408
12626;41.806;380
12627;41.809;489
12628;41.813;415
12629;41.816;496
12630;41.819;415
12631;41.823;390
12632;41.826;402
12633;41.829;402
12634;41.833;388
12635;41.836;424
12636;41.839;510
12637;41.843;476
12638;41.846;557
12639;41.849;408
12640;41.852;508
12641;41.856;484
12642;41.859;405
12643;41.862;573
12644;41.866;498
12645;41.869;1905
12646;41.872;449
12647;41.876;558
12648;41.879;481
12649;41.882;595
12650;41.885;512
12651;41.889;436
12652;41.892;460
12653;41.895;677
12654;41.899;468
12655;41.902;389
12656;41.905;352
12657;41.909;502
12658;41.912;584
12659;41.915;422
12660;41.919;615
12661;41.922;592
12662;41.925;500
12663;41.928;650
12664;41.932;545
12665;41.935;681
12666;41.938;682
12667;41.942;527
12668;41.945;583
12669;41.948;479
12670;41.952;433
12671;41.955;443
12672;41.958;409
12673;41.962;654
12674;41.965;420
12675;41.968;509
12676;41.971;550
12677;41.975;438
12678;41.978;373
12679;41.981;489
12680;41.985;2082
12681;41.988;563
12682;41.991;595
12683;41.995;530
12684;41.998;410
12685;42.001;747
12686;42.004;593
12687;42.008;394
12688;42.011;476
12689;42.014;518
12690;42.018;494
12691;42.021;508
12692;42.024;464
12693;42.028;542
12694;42.031;476
12695;42.034;515
12696;42.038;543
12697;42.041;539
12698;42.044;493
12699;42.048;539
12700;42.051;481
12701;42.054;436
12702;42.058;453
12703;42.061;370
12704;42.064;395
12705;42.067;570
12706;42.071;421
12707;42.074;409
12708;42.077;347
12709;42.081;433
12710;42.084;355
12711;42.087;378
12712;42.091;433
12713;42.094;444
12714;42.097;439
12715;42.101;459
12716;42.104;339
12717;42.107;451
12718;42.110;654
12719;42.114;422
12720;42.117;363
12721;42.120;580
12722;42.124;444
12723;42.127;389
12724;42.130;386
12725;42.134;376
12726;42.137;451
12727;42.140;367
12728;42.144;481
12729;42.147;400
12730;42.150;403
12731;42.153;342
12732;42.157;521
12733;42.160;541
12734;42.163;570
12735;42.167;407
12736;42.170;377
12737;42.173;360
12738;42.177;369
12739;42.180;521
12740;42.183;353
12741;42.186;373
12742;42.190;374
12743;42.193;536
12744;42.196;550
12745;42.200;434
12746;42.203;547
12747;42.206;1104
12748;42.210;412
12749;42.213;359
12750;42.216;524
12751;42.220;596
12752;42.223;481
12753;42.226;457
12754;42.229;336
12755;42.233;570
12756;42.236;458
12757;42.239;752
12758;42.243;455
12759;42.246;536
12760;42.249;499
12761;42.253;534
12762;42.256;626
12763;42.259;509
12764;42.262;424
12765;42.266;454
12766;42.269;669
12767;42.273;2752
12768;42.276;402
12769;42.279;432
12770;42.282;498
12771;42.286;510
12772;42.289;461
12773;42.292;545
12774;42.296;650
12775;42.299;617
12776;42.302;429
12777;42.306;581
12778;42.309;458
12779;42.312;446
12780;42.316;532
12781;42.319;389
12782;42.322;493
12783;42.325;534
12784;42.329;560
12785;42.332;389
12786;42.335;408
12787;42.339;491
12788;42.342;665
12789;42.345;527
12790;42.349;541
12791;42.352;522
12792;42.355;1493
12793;42.359;496
12794;42.362;352
12795;42.365;379
12796;42.368;418
12797;42.372;497
12798;42.375;479
12799;42.378;476
12800;42.382;497
12801;42.385;399
12802;42.388;584
12803;42.392;622
12804;42.395;1951
12805;42.398;498
12806;42.401;664
12807;42.405;365
12808;42.408;495
12809;42.411;768
12810;42.415;473
12811;42.418;1005
12812;42.421;541
12813;42.425;510
12814;42.428;494
12815;42.431;558
12816;42.435;484
12817;42.438;2988
12818;42.441;552
12819;42.444;581
12820;42.448;408
12821;42.451;373
12822;42.454;532
12823;42.458;676
12824;42.461;599
12825;42.464;512
12826;42.468;652
12827;42.471;519
12828;42.474;497
12829;42.478;637
12830;42.481;501
12831;42.484;392
12832;42.487;482
12833;42.491;491
12834;42.494;613
12835;42.497;617
12836;42.501;379
12837;42.504;481
12838;42.507;448
12839;42.511;348
12840;42.514;612
12841;42.517;394
12842;42.520;443
12843;42.524;380
12844;42.527;518
12845;42.530;455
12846;42.534;536
12847;42.537;555
12848;42.540;725
12849;42.544;498
12850;42.547;470
12851;42.550;422
12852;42.554;409
12853;42.557;378
12854;42.560;415
12855;42.564;493
12856;42.567;357
12857;42.570;428
12858;42.574;576
12859;42.577;393
12860;42.580;418
12861;42.583;478
12862;42.587;441
12863;42.590;456
12864;42.593;612
12865;42.597;430
12866;42.600;595
12867;42.603;462
12868;42.607;410
12869;42.610;2261
12870;42.613;621
12871;42.616;670
12872;42.620;420
12873;42.623;482
12874;42.626;585
12875;42.630;457
12876;42.633;570
12877;42.636;466
12878;42.640;553
12879;42.643;378
12880;42.646;499
12881;42.650;469
12882;42.653;465
12883;42.656;463
12884;42.659;417
12885;42.663;441
12886;42.666;644
12887;42.669;420
12888;42.673;546
12889;42.676;432
12890;42.679;513
12891;42.683;466
12892;42.686;589
12893;42.689;384
12894;42.693;422
12895;42.696;676
12896;42.699;527
12897;42.702;549
12898;42.706;630
12899;42.709;508
12900;42.712;470
12901;42.716;468
12902;42.719;387
12903;42.722;483
12904;42.726;679
12905;42.729;415
12906;42.732;439
12907;42.735;442
12908;42.739;313
12909;42.742;496
12910;42.745;456
12911;42.749;530
12912;42.752;435
12913;42.755;370
12914;42.759;576
12915;42.762;1310
12916;42.765;420
12917;42.769;472
12918;42.772;642
12919;42.775;466
12920;42.779;477
12921;42.782;510
12922;42.785;395
12923;42.789;453
12924;42.792;654
12925;42.795;485
12926;42.798;1433
12927;42.802;504
12928;42.805;528
12929;42.808;380
12930;42.812;541
12931;42.815;444
12932;42.818;582
12933;42.822;471
12934;42.825;374
12935;42.828;479
12936;42.832;432
12937;42.835;638
12938;42.838;425
12939;42.841;431
12940;42.845;573
12941;42.848;639
12942;42.851;410
12943;42.855;369
12944;42.858;395
12945;42.861;434
12946;42.865;523
12947;42.868;436
12948;42.871;505
12949;42.874;423
12950;42.878;611
12951;42.881;523
12952;42.884;410
12953;42.888;459
12954;42.891;606
12955;42.894;600
12956;42.898;1861
12957;42.901;329
12958;42.904;343
12959;42.908;385
12960;42.911;472
12961;42.914;429
12962;42.917;374
12963;42.921;413
12964;42.924;439
12965;42.927;412
12966;42.931;592
12967;42.934;375
12968;42.937;478
12969;42.941;434
12970;42.944;720
12971;42.947;431
12972;42.950;462
12973;42.954;450
12974;42.957;312
12975;42.960;456
12976;42.964;1999
12977;42.967;547
12978;42.970;473
12979;42.974;535
12980;42.977;383
12981;42.980;543
12982;42.984;381
12983;42.987;1515
12984;42.990;439
12985;42.993;351
12986;42.997;409
12987;43.000;578
12988;43.003;517
12989;43.007;518
12990;43.010;462
12991;43.013;507
12992;43.017;529
12993;43.020;524
12994;43.023;383
12995;43.027;447
12996;43.030;485
12997;43.033;441
12998;43.037;444
12999;43.040;508
13000;43.043;494
13001;43.047;480
13002;43.050;671
13003;43.053;516
13004;43.056;512
13005;43.060;426
13006;43.063;478
13007;43.066;591
13008;43.070;592
13009;43.073;460
13010;43.076;386
13011;43.080;597
13012;43.083;526
13013;43.086;367
13014;43.089;569
13015;43.093;631
13016;43.096;560
13017;43.099;431
13018;43.103;584
13019;43.106;437
13020;43.109;321
13021;43.113;495
13022;43.116;394
13023;43.119;541
13024;43.123;375
13025;43.126;466
13026;43.129;386
13027;43.132;637
13028;43.136;536
13029;43.139;738
13030;43.142;501
13031;43.146;482
13032;43.149;466
13033;43.152;473
13034;43.156;598
13035;43.159;580
13036;43.162;511
13037;43.166;521
13038;43.169;558
13039;43.172;444
13040;43.175;601
13041;43.179;751
13042;43.182;616
13043;43.185;485
13044;43.189;807
13045;43.192;505
13046;43.195;507
13047;43.199;534
13048;43.202;501
13049;43.205;448
13050;43.208;429
13051;43.212;624
13052;43.215;574
13053;43.218;546
13054;43.222;2019
13055;43.225;537
13056;43.228;469
13057;43.232;519
13058;43.235;490
13059;43.238;570
13060;43.242;590
13061;43.245;378
13062;43.248;714
13063;43.251;799
13064;43.255;538
13065;43.258;601
13066;43.261;516
13067;43.265;661
13068;43.268;506
13069;43.271;2745
13070;43.275;455
13071;43.278;711
13072;43.281;559
13073;43.285;716
13074;43.288;715
13075;43.291;1210
13076;43.295;543
13077;43.298;645
13078;43.301;610
13079;43.304;541
13080;43.308;732
13081;43.311;428
13082;43.314;483
13083;43.318;417
13084;43.321;343
13085;43.324;384
13086;43.328;362
13087;43.331;623
13088;43.334;507
13089;43.338;759
13090;43.341;505
13091;43.344;538
13092;43.347;799
13093;43.351;579
13094;43.354;476
13095;43.357;509
13096;43.361;595
13097;43.364;522
13098;43.367;436
13099;43.371;489
13100;43.374;505
13101;43.377;451
13102;43.381;422
13103;43.384;577
13104;43.387;500
13105;43.390;573
13106;43.394;430
13107;43.397;554
13108;43.400;447
13109;43.404;378
13110;43.407;451
13111;43.410;737
13112;43.414;517
13113;43.417;433
13114;43.420;1171
13115;43.423;529
13116;43.427;641
13117;43.430;341
13118;43.433;542
13119;43.437;584
13120;43.440;691
13121;43.443;504
13122;43.447;602
13123;43.450;617
13124;43.453;433
13125;43.457;459
13126;43.460;471
13127;43.463;462
13128;43.466;511
13129;43.470;425
13130;43.473;632
13131;43.476;667
13132;43.480;570
13133;43.483;534
13134;43.486;503
13135;43.490;710
13136;43.493;698
13137;43.496;504
13138;43.499;2594
13139;43.503;350
13140;43.506;442
13141;43.509;451
13142;43.513;421
13143;43.516;447
13144;43.519;538
13145;43.523;370
13146;43.526;512
13147;43.529;519
13148;43.533;406
13149;43.536;471
13150;43.539;479
13151;43.543;653
13152;43.546;756
13153;43.549;380
13154;43.553;492
13155;43.556;395
13156;43.559;430
13157;43.562;313
13158;43.566;369
13159;43.569;678
13160;43.572;498
13161;43.576;554
13162;43.579;701
13163;43.582;331
13164;43.586;456
13165;43.589;416
13166;43.592;404
13167;43.596;624
13168;43.599;487
13169;43.602;337
13170;43.605;509
13171;43.609;453
13172;43.612;613
13173;43.615;426
13174;43.619;462
13175;43.622;477
13176;43.625;395
13177;43.629;452
13178;43.632;319
13179;43.635;631
13180;43.638;451
13181;43.642;444
13182;43.645;456
13183;43.648;542
13184;43.652;416
13185;43.655;502
13186;43.658;428
13187;43.662;681
13188;43.665;477
13189;43.668;297
13190;43.672;447
13191;43.675;422
13192;43.678;484
13193;43.681;326
13194;43.685;495
13195;43.688;481
13196;43.691;409
13197;43.695;348
13198;43.698;390
13199;43.701;550
13200;43.705;501
13201;43.708;640
13202;43.711;1028
13203;43.715;435
13204;43.718;409
13205;43.721;381
13206;43.724;620
13207;43.728;498
13208;43.731;750
13209;43.734;448
13210;43.738;502
13211;43.741;538
13212;43.744;486
13213;43.748;533
13214;43.751;357
13215;43.754;505
13216;43.757;619
13217;43.761;419
13218;43.764;473
13219;43.767;526
13220;43.771;492
13221;43.774;597
13222;43.777;390
13223;43.781;503
13224;43.784;459
13225;43.787;503
13226;43.791;469
13227;43.794;672
13228;43.797;477
13229;43.801;471
13230;43.804;1274
13231;43.807;452
13232;43.811;658
13233;43.814;470
13234;43.817;473
13235;43.820;402
13236;43.824;459
13237;43.827;579
13238;43.830;434
13239;43.834;777
13240;43.837;1765
13241;43.840;472
13242;43.844;481
13243;43.847;493
13244;43.850;333
13245;43.853;319
13246;43.857;507
13247;43.860;446
13248;43.863;503
13249;43.867;472
13250;43.870;649
13251;43.873;312
13252;43.877;437
13253;43.880;466
13254;43.883;861
13255;43.887;460
13256;43.890;454
13257;43.893;541
13258;43.896;556
13259;43.900;436
13260;43.903;479
13261;43.906;576
13262;43.910;445
13263;43.913;663
13264;43.916;570
13265;43.920;662
13266;43.923;584
13267;43.926;394
13268;43.930;538
13269;43.933;497
13270;43.936;571
13271;43.939;391
13272;43.943;396
13273;43.946;575
13274;43.949;642
13275;43.953;533
13276;43.956;531
13277;43.959;370
13278;43.963;463
13279;43.966;823
13280;43.969;536
13281;43.972;1107
13282;43.976;466
13283;43.979;371
13284;43.982;808
13285;43.986;715
13286;43.989;475
13287;43.992;498
13288;43.996;599
13289;43.999;475
13290;44.002;393
13291;44.006;453
13292;44.009;478
13293;44.012;643
13294;44.015;384
13295;44.019;474
13296;44.022;397
13297;44.025;409
13298;44.029;360
13299;44.032;514
13300;44.035;518
13301;44.039;458
13302;44.042;653
13303;44.045;599
13304;44.049;420
13305;44.052;329
13306;44.055;430
13307;44.059;621
13308;44.062;554
13309;44.065;511
13310;44.069;456
13311;44.072;441
13312;44.075;363
13313;44.078;522
13314;44.082;422
13315;44.085;429
13316;44.088;497
13317;44.092;677
13318;44.095;400
13319;44.098;712
13320;44.102;410
13321;44.105;438
13322;44.108;502
13323;44.111;486
13324;44.115;486
13325;44.118;469
13326;44.121;633
13327;44.125;438
13328;44.128;447
13329;44.131;373
13330;44.135;381
13331;44.138;1926
13332;44.141;380
13333;44.145;659
13334;44.148;539
13335;44.151;527
13336;44.154;514
13337;44.158;520
13338;44.161;501
13339;44.164;401
13340;44.168;472
13341;44.171;517
13342;44.174;388
13343;44.178;444
13344;44.181;501
13345;44.184;585
13346;44.187;445
13347;44.191;458
13348;44.194;499
13349;44.197;635
13350;44.201;606
13351;44.204;367
13352;44.207;418
13353;44.211;614
13354;44.214;419
13355;44.217;603
13356;44.221;524
13357;44.224;420
13358;44.227;318
13359;44.230;440
13360;44.234;486
13361;44.237;650
13362;44.240;456
13363;44.244;551
13364;44.247;521
13365;44.250;390
13366;44.254;690
13367;44.257;534
13368;44.260;450
13369;44.264;443
13370;44.267;462
13371;44.270;489
13372;44.274;435
13373;44.277;354
13374;44.280;505
13375;44.284;514
13376;44.287;411
13377;44.290;333
13378;44.293;526
13379;44.297;397
13380;44.300;452
13381;44.303;476
13382;44.307;474
13383;44.310;436
13384;44.313;389
13385;44.317;409
13386;44.320;335
13387;44.323;700
13388;44.326;521
13389;44.330;394
13390;44.333;433
13391;44.336;305
13392;44.340;319
13393;44.343;470
13394;44.346;375
13395;44.350;400
13396;44.353;392
13397;44.356;451
13398;44.360;639
13399;44.363;480
13400;44.366;477
13401;44.369;538
13402;44.373;369
13403;44.376;529
13404;44.379;321
13405;44.383;476
13406;44.386;455
13407;44.389;513
13408;44.393;470
13409;44.396;411
13410;44.399;415
13411;44.403;462
13412;44.406;500
13413;44.409;448
13414;44.412;329
13415;44.416;465
13416;44.419;367
13417;44.422;575
13418;44.426;387
13419;44.429;525
13420;44.432;520
13421;44.436;366
13422;44.439;364
13423;44.442;440
13424;44.445;545
13425;44.449;528
13426;44.452;675
13427;44.455;916
13428;44.459;420
13429;44.462;477
13430;44.465;475
13431;44.469;700
13432;44.472;372
13433;44.475;590
13434;44.479;447
13435;44.482;453
13436;44.485;410
13437;44.488;429
13438;44.492;478
13439;44.495;513
13440;44.498;480
13441;44.502;421
13442;44.505;357
13443;44.508;384
13444;44.512;448
13445;44.515;521
13446;44.518;516
13447;44.521;397
13448;44.525;454
13449;44.528;407
13450;44.532;418
13451;44.535;678
13452;44.539;423
13453;44.542;525
13454;44.545;422
13455;44.548;445
13456;44.552;2974
13457;44.555;455
13458;44.558;390
13459;44.562;364
13460;44.565;363
13461;44.568;315
13462;44.572;507
13463;44.575;313
13464;44.578;392
13465;44.581;481
13466;44.585;304
13467;44.588;403
13468;44.591;379
13469;44.595;555
13470;44.598;436
13471;44.601;492
13472;44.605;454
13473;44.608;446
13474;44.611;360
13475;44.615;382
13476;44.618;475
13477;44.621;471
13478;44.624;373
13479;44.628;2631
13480;44.631;475
13481;44.634;646
13482;44.638;570
13483;44.641;352
13484;44.644;491
13485;44.648;427
13486;44.651;532
13487;44.654;478
13488;44.658;492
13489;44.661;448
13490;44.664;518
13491;44.667;546
13492;44.671;478
13493;44.674;421
13494;44.677;481
13495;44.681;410
13496;44.684;544
13497;44.687;473
13498;44.691;616
13499;44.694;569
13500;44.697;1290
13501;44.700;480
13502;44.704;446
13503;44.707;473
13504;44.710;622
13505;44.714;535
13506;44.717;643
13507;44.720;460
13508;44.724;451
13509;44.727;412
13510;44.730;477
13511;44.734;652
13512;44.737;497
13513;44.740;476
13514;44.743;693
13515;44.747;477
13516;44.750;504
13517;44.753;362
13518;44.757;530
13519;44.760;428
13520;44.763;507
13521;44.767;801
13522;44.770;378
13523;44.773;473
13524;44.777;529
13525;44.780;372
13526;44.783;713
13527;44.787;492
13528;44.790;473
13529;44.793;861
13530;44.796;507
13531;44.800;477
13532;44.803;693
13533;44.806;475
13534;44.810;497
13535;44.813;380
13536;44.816;724
13537;44.820;552
13538;44.823;524
13539;44.826;1532
13540;44.830;538
13541;44.833;458
13542;44.836;525
13543;44.839;1267
13544;44.843;665
13545;44.846;548
13546;44.849;477
13547;44.853;506
13548;44.856;527
13549;44.859;431
13550;44.863;547
13551;44.866;546
13552;44.869;615
13553;44.873;653
13554;44.876;702
13555;44.879;649
13556;44.882;582
13557;44.886;526
13558;44.889;482
13559;44.892;553
13560;44.896;666
13561;44.899;550
13562;44.902;415
13563;44.906;665
13564;44.909;593
13565;44.912;458
13566;44.915;3253
13567;44.919;491
13568;44.922;670
13569;44.925;443
13570;44.929;366
13571;44.932;447
13572;44.935;468
13573;44.939;542
13574;44.942;530
13575;44.945;429
13576;44.949;465
13577;44.952;517
13578;44.955;425
13579;44.958;527
13580;44.962;668
13581;44.965;506
13582;44.968;569
13583;44.972;618
13584;44.975;722
13585;44.978;1283
13586;44.982;485
13587;44.985;1631
13588;44.988;356
13589;44.992;782
13590;44.995;637
13591;44.998;553
13592;45.001;526
13593;45.005;678
13594;45.008;527
13595;45.011;557
13596;45.015;560
13597;45.018;445
13598;45.021;599
13599;45.025;448
13600;45.028;613
13601;45.031;448
13602;45.035;571
13603;45.038;794
13604;45.041;607
13605;45.045;475
13606;45.048;3294
13607;45.051;456
13608;45.054;606
13609;45.058;428
13610;45.061;445
13611;45.064;511
13612;45.068;533
13613;45.071;443
13614;45.074;568
13615;45.078;580
13616;45.081;344
13617;45.084;523
13618;45.088;463
13619;45.091;491
13620;45.094;617
13621;45.097;688
13622;45.101;452
13623;45.104;564
13624;45.107;413
13625;45.111;423
13626;45.114;542
13627;45.117;491
13628;45.121;400
13629;45.124;570
13630;45.127;520
13631;45.130;468
13632;45.134;522
13633;45.137;508
13634;45.140;2848
13635;45.144;417
13636;45.147;539
13637;45.150;644
13638;45.154;444
13639;45.157;445
13640;45.160;453
13641;45.164;468
13642;45.167;423
13643;45.170;459
13644;45.173;521
13645;45.177;538
13646;45.180;2140
13647;45.183;451
13648;45.187;467
13649;45.190;422
13650;45.193;490
13651;45.197;505
13652;45.200;449
13653;45.203;534
13654;45.207;587
13655;45.210;490
13656;45.213;546
13657;45.216;696
13658;45.220;779
13659;45.223;363
13660;45.226;573
13661;45.230;451
13662;45.233;431
13663;45.236;600
13664;45.240;384
13665;45.243;424
13666;45.246;420
13667;45.249;527
13668;45.253;364
13669;45.256;481
13670;45.259;536
13671;45.263;564
13672;45.266;409
13673;45.269;424
13674;45.273;579
13675;45.276;490
13676;45.279;498
13677;45.283;506
13678;45.286;485
13679;45.289;3167
13680;45.293;425
13681;45.296;514
13682;45.299;367
13683;45.303;510
13684;45.306;386
13685;45.309;452
13686;45.312;413
13687;45.316;628
13688;45.319;461
13689;45.322;418
13690;45.326;493
13691;45.329;479
13692;45.332;488
13693;45.336;473
13694;45.339;578
13695;45.342;507
13696;45.345;469
13697;45.349;430
13698;45.352;622
13699;45.355;355
13700;45.359;446
13701;45.362;289
13702;45.365;373
13703;45.369;449
13704;45.372;468
13705;45.375;453
13706;45.379;469
13707;45.382;401
13708;45.385;506
13709;45.388;531
13710;45.392;445
13711;45.395;332
13712;45.398;399
13713;45.402;492
13714;45.405;553
13715;45.408;432
13716;45.412;429
13717;45.415;508
13718;45.418;364
13719;45.422;392
13720;45.425;554
13721;45.428;671
13722;45.431;416
13723;45.435;515
13724;45.438;480
13725;45.441;564
13726;45.445;551
13727;45.448;1798
13728;45.451;603
13729;45.455;439
13730;45.458;611
13731;45.461;444
13732;45.464;579
13733;45.468;734
13734;45.471;476
13735;45.474;662
13736;45.478;398
13737;45.481;391
13738;45.484;461
13739;45.488;559
13740;45.491;511
13741;45.494;471
13742;45.498;546
13743;45.501;580
13744;45.504;555
13745;45.507;588
13746;45.511;396
13747;45.514;768
13748;45.517;474
13749;45.521;437
13750;45.524;505
13751;45.527;399
13752;45.531;363
13753;45.534;547
13754;45.537;450
13755;45.541;513
13756;45.544;549
13757;45.547;494
13758;45.551;469
13759;45.554;437
13760;45.557;425
13761;45.561;547
13762;45.564;676
13763;45.567;509
13764;45.570;432
13765;45.574;575
13766;45.577;357
13767;45.580;525
13768;45.584;361
13769;45.587;452
13770;45.590;431
13771;45.594;363
13772;45.597;433
13773;45.600;439
13774;45.604;510
13775;45.607;559
13776;45.610;465
13777;45.613;362
13778;45.617;518
13779;45.620;460
13780;45.623;709
13781;45.627;371
13782;45.630;410
13783;45.633;399
13784;45.637;383
13785;45.640;444
13786;45.643;446
13787;45.647;362
13788;45.650;739
13789;45.653;488
13790;45.656;568
13791;45.660;414
13792;45.663;431
13793;45.666;440
13794;45.670;497
13795;45.673;437
13796;45.676;436
13797;45.680;413
13798;45.683;439
13799;45.686;330
13800;45.689;561
13801;45.693;373
13802;45.696;459
13803;45.699;371
13804;45.703;374
13805;45.706;481
13806;45.709;460
13807;45.713;437
13808;45.716;318
13809;45.719;432
13810;45.723;256
13811;45.726;398
13812;45.729;399
13813;45.732;324
13814;45.736;485
13815;45.739;582
13816;45.742;404
13817;45.746;440
13818;45.749;431
13819;45.752;403
13820;45.756;481
13821;45.759;398
13822;45.762;423
13823;45.766;968
13824;45.769;432
13825;45.772;789
13826;45.776;381
13827;45.779;452
13828;45.782;451
13829;45.786;421
13830;45.789;475
13831;45.792;371
13832;45.795;364
13833;45.799;615
13834;45.802;326
13835;45.805;371
13836;45.809;342
13837;45.812;427
13838;45.815;363
13839;45.819;457
13840;45.822;421
13841;45.825;400
13842;45.828;490
13843;45.832;589
13844;45.835;454
13845;45.838;389
13846;45.842;428
13847;45.845;536
13848;45.848;385
13849;45.852;467
13850;45.855;502
13851;45.858;508
13852;45.862;505
13853;45.865;425
13854;45.868;459
13855;45.871;601
13856;45.875;535
13857;45.878;598
13858;45.881;489
13859;45.885;430
13860;45.888;426
13861;45.891;432
13862;45.895;430
13863;45.898;412
13864;45.901;479
13865;45.904;533
13866;45.908;428
13867;45.911;435
13868;45.914;479
13869;45.918;431
13870;45.921;690
13871;45.924;834
13872;45.928;539
13873;45.931;637
13874;45.934;440
13875;45.938;661
13876;45.941;432
13877;45.944;496
13878;45.947;486
13879;45.951;610
13880;45.954;429
13881;45.957;428
13882;45.961;454
13883;45.964;749
13884;45.967;585
13885;45.971;524
13886;45.974;1020
13887;45.977;509
13888;45.981;530
13889;45.984;516
13890;45.987;1804
13891;45.990;639
13892;45.994;461
13893;45.997;467
13894;46.000;547
13895;46.004;467
13896;46.007;849
13897;46.010;414
13898;46.014;643
13899;46.017;415
13900;46.020;461
13901;46.023;394
13902;46.027;475
13903;46.030;572
13904;46.034;616
13905;46.037;782
13906;46.040;503
13907;46.043;475
13908;46.047;567
13909;46.050;501
13910;46.053;578
13911;46.057;558
13912;46.060;668
13913;46.063;667
13914;46.067;766
13915;46.070;527
13916;46.073;360
13917;46.077;549
13918;46.080;612
13919;46.083;387
13920;46.086;394
13921;46.090;628
13922;46.093;533
13923;46.096;508
13924;46.100;450
13925;46.103;499
13926;46.106;631
13927;46.110;505
13928;46.113;592
13929;46.116;460
13930;46.120;651
13931;46.123;553
13932;46.126;578
13933;46.129;525
13934;46.133;489
13935;46.136;429
13936;46.139;499
13937;46.143;509
13938;46.146;561
13939;46.149;531
13940;46.153;488
13941;46.156;546
13942;46.159;438
13943;46.162;440
13944;46.166;467
13945;46.169;489
13946;46.172;628
13947;46.176;351
13948;46.179;420
13949;46.182;1086
13950;46.186;531
13951;46.189;541
13952;46.192;618
13953;46.196;755
13954;46.199;738
13955;46.202;536
13956;46.205;422
13957;46.209;565
13958;46.212;455
13959;46.215;561
13960;46.219;493
13961;46.222;603
13962;46.225;551
13963;46.229;382
13964;46.232;529
13965;46.235;605
13966;46.238;481
13967;46.242;560
13968;46.245;1695
13969;46.248;429
13970;46.252;490
13971;46.255;813
13972;46.258;459
13973;46.262;503
13974;46.265;923
13975;46.268;580
13976;46.272;585
13977;46.275;380
13978;46.278;555
13979;46.282;384
13980;46.285;624
13981;46.288;444
13982;46.292;568
13983;46.295;404
13984;46.298;432
13985;46.301;513
13986;46.305;357
13987;46.308;547
13988;46.311;588
13989;46.315;452
13990;46.318;407
13991;46.321;403
13992;46.325;565
13993;46.328;458
13994;46.331;432
13995;46.335;373
13996;46.338;477
13997;46.341;416
13998;46.344;489
13999;46.348;410
14000;46.351;734
14001;46.354;789
14002;46.358;377
14003;46.361;463
14004;46.364;370
14005;46.368;433
14006;46.371;414
14007;46.374;527
14008;46.377;611
14009;46.381;514
14010;46.384;458
14011;46.387;493
14012;46.391;538
14013;46.394;610
14014;46.397;564
14015;46.401;435
14016;46.404;517
14017;46.407;437
14018;46.411;576
14019;46.414;527
14020;46.417;443
14021;46.420;605
14022;46.424;527
14023;46.427;439
14024;46.430;549
14025;46.434;439
14026;46.437;410
14027;46.440;509
14028;46.444;658
14029;46.447;2694
14030;46.450;412
14031;46.453;544
14032;46.457;530
14033;46.460;1459
14034;46.463;353
14035;46.467;646
14036;46.470;532
14037;46.473;686
14038;46.477;437
14039;46.480;508
14040;46.483;570
14041;46.487;452
14042;46.490;522
14043;46.493;492
14044;46.496;548
14045;46.500;654
14046;46.503;374
14047;46.506;1321
14048;46.510;572
14049;46.513;512
14050;46.516;463
14051;46.520;543
14052;46.523;459
14053;46.526;603
14054;46.530;670
14055;46.533;398
14056;46.536;428
14057;46.540;453
14058;46.543;467
14059;46.546;432
14060;46.550;559
14061;46.553;507
14062;46.556;515
14063;46.559;474
14064;46.563;770
14065;46.566;435
14066;46.569;506
14067;46.573;688
14068;46.576;2166
14069;46.579;608
14070;46.583;560
14071;46.586;562
14072;46.589;466
14073;46.592;516
14074;46.596;682
14075;46.599;513
14076;46.602;497
14077;46.606;636
14078;46.609;609
14079;46.612;502
14080;46.616;408
14081;46.619;471
14082;46.622;587
14083;46.626;372
14084;46.629;493
14085;46.632;534
14086;46.635;3658
14087;46.639;456
14088;46.642;663
14089;46.645;817
14090;46.649;598
14091;46.652;639
14092;46.655;2832
14093;46.659;371
14094;46.662;516
14095;46.665;604
14096;46.669;439
14097;46.672;495
14098;46.675;1212
14099;46.678;465
14100;46.682;412
14101;46.685;374
14102;46.688;364
14103;46.692;355
14104;46.695;428
14105;46.698;534
14106;46.702;511
14107;46.705;548
14108;46.708;507
14109;46.711;624
14110;46.715;550
14111;46.718;524
14112;46.721;911
14113;46.725;531
14114;46.728;500
14115;46.731;371
14116;46.735;457
14117;46.738;452
14118;46.741;348
14119;46.745;402
14120;46.748;457
14121;46.751;425
14122;46.754;336
14123;46.758;350
14124;46.761;460
14125;46.764;480
14126;46.768;440
14127;46.771;607
14128;46.774;466
14129;46.778;424
14130;46.781;381
14131;46.784;529
14132;46.788;439
14133;46.791;479
14134;46.794;411
14135;46.798;541
14136;46.801;460
14137;46.804;506
14138;46.807;579
14139;46.811;557
14140;46.814;536
14141;46.817;405
14142;46.821;466
14143;46.824;384
14144;46.827;539
14145;46.831;575
14146;46.834;490
14147;46.837;437
14148;46.841;551
14149;46.844;623
14150;46.847;605
14151;46.850;498
14152;46.854;453
14153;46.857;510
14154;46.860;609
14155;46.864;434
14156;46.867;567
14157;46.870;611
14158;46.874;424
14159;46.877;843
14160;46.880;527
14161;46.884;524
14162;46.887;528
14163;46.890;725
14164;46.893;406
14165;46.897;490
14166;46.900;559
14167;46.903;407
14168;46.907;594
14169;46.910;876
14170;46.913;619
14171;46.917;407
14172;46.920;496
14173;46.923;545
14174;46.926;547
14175;46.930;529
14176;46.933;456
14177;46.936;553
14178;46.940;472
14179;46.943;752
14180;46.946;512
14181;46.950;498
14182;46.953;472
14183;46.956;666
14184;46.960;436
14185;46.963;515
14186;46.966;434
14187;46.969;479
14188;46.973;424
14189;46.976;2306
14190;46.979;446
14191;46.983;538
14192;46.986;437
14193;46.989;497
14194;46.993;696
14195;46.996;1620
14196;46.999;391
14197;47.003;522
14198;47.006;478
14199;47.009;409
14200;47.012;632
14201;47.016;476
14202;47.019;334
14203;47.022;439
14204;47.026;452
14205;47.029;477
14206;47.032;617
14207;47.036;565
14208;47.039;436
14209;47.042;377
14210;47.046;395
14211;47.049;439
14212;47.052;497
14213;47.056;452
14214;47.059;364
14215;47.062;364
14216;47.065;340
14217;47.069;381
14218;47.072;436
14219;47.075;431
14220;47.079;298
14221;47.082;498
14222;47.085;388
14223;47.089;518
14224;47.092;436
14225;47.095;601
14226;47.099;579
14227;47.102;324
14228;47.105;448
14229;47.108;1423
14230;47.112;447
14231;47.115;605
14232;47.118;461
14233;47.122;443
14234;47.125;540
14235;47.128;583
14236;47.132;610
14237;47.135;527
14238;47.138;1197
14239;47.141;610
14240;47.145;558
14241;47.148;479
14242;47.151;473
14243;47.155;377
14244;47.158;435
14245;47.161;400
14246;47.165;446
14247;47.168;445
14248;47.171;405
14249;47.175;481
14250;47.178;403
14251;47.181;508
14252;47.184;445
14253;47.188;404
14254;47.191;478
14255;47.194;381
14256;47.198;450
14257;47.201;442
14258;47.204;480
14259;47.208;382
14260;47.211;476
14261;47.214;328
14262;47.218;388
14263;47.221;486
14264;47.224;702
14265;47.227;459
14266;47.231;567
14267;47.234;699
14268;47.237;325
14269;47.241;532
14270;47.244;581
14271;47.247;405
14272;47.251;473
14273;47.254;537
14274;47.257;385
14275;47.260;343
14276;47.264;726
14277;47.267;1253
14278;47.270;440
14279;47.274;426
14280;47.277;478
14281;47.280;399
14282;47.284;371
14283;47.287;440
14284;47.290;2884
14285;47.294;419
14286;47.297;418
14287;47.300;610
14288;47.304;727
14289;47.307;790
14290;47.310;379
14291;47.314;1906
14292;47.317;461
14293;47.320;524
14294;47.323;457
14295;47.327;574
14296;47.330;637
14297;47.333;484
14298;47.337;410
14299;47.340;437
14300;47.343;599
14301;47.347;1917
14302;47.350;502
14303;47.353;471
14304;47.357;502
14305;47.360;455
14306;47.363;401
14307;47.366;436
14308;47.370;387
14309;47.373;3145
14310;47.376;586
14311;47.380;1861
14312;47.383;566
14313;47.386;468
14314;47.390;394
14315;47.393;500
14316;47.396;362
14317;47.399;306
14318;47.403;393
14319;47.406;449
14320;47.409;573
14321;47.413;604
14322;47.416;485
14323;47.419;477
14324;47.423;421
14325;47.426;510
14326;47.429;469
14327;47.433;501
14328;47.436;694
14329;47.439;318
14330;47.442;446
14331;47.446;696
14332;47.449;554
14333;47.452;538
14334;47.456;791
14335;47.459;667
14336;47.462;645
14337;47.466;595
14338;47.469;478
14339;47.472;466
14340;47.475;598
14341;47.479;517
14342;47.482;409
14343;47.485;340
14344;47.489;621
14345;47.492;867
14346;47.495;456
14347;47.499;463
14348;47.502;387
14349;47.505;500
14350;47.509;517
14351;47.512;359
14352;47.515;513
14353;47.518;518
14354;47.522;661
14355;47.525;650
14356;47.528;549
14357;47.532;542
14358;47.535;692
14359;47.538;555
14360;47.542;649
14361;47.545;384
14362;47.548;538
14363;47.552;399
14364;47.555;514
14365;47.558;355
14366;47.562;398
14367;47.565;430
14368;47.568;558
14369;47.572;516
14370;47.575;2644
14371;47.578;338
14372;47.581;469
14373;47.585;432
14374;47.588;1135
14375;47.591;391
14376;47.595;468
14377;47.598;376
14378;47.601;426
14379;47.605;493
14380;47.608;469
14381;47.611;370
14382;47.614;313
14383;47.618;324
14384;47.621;617
14385;47.624;341
14386;47.628;473
14387;47.631;432
14388;47.634;324
14389;47.638;468
14390;47.641;462
14391;47.644;468
14392;47.648;600
14393;47.651;425
14394;47.654;426
14395;47.657;413
14396;47.661;423
14397;47.664;311
14398;47.667;257
14399;47.671;440
14400;47.674;418
14401;47.677;475
14402;47.681;408
14403;47.684;567
14404;47.687;484
14405;47.690;465
14406;47.694;447
14407;47.697;893
14408;47.700;385
14409;47.704;479
14410;47.707;596
14411;47.710;386
14412;47.714;531
14413;47.717;562
14414;47.720;392
14415;47.724;460
14416;47.727;980
14417;47.730;400
14418;47.733;352
14419;47.737;484
14420;47.740;508
14421;47.743;437
14422;47.747;534
14423;47.750;493
14424;47.753;385
14425;47.757;382
14426;47.760;474
14427;47.763;526
14428;47.767;369
14429;47.770;586
14430;47.773;902
14431;47.777;555
14432;47.780;477
14433;47.783;566
14434;47.787;495
14435;47.790;614
14436;47.793;490
14437;47.796;595
14438;47.800;356
14439;47.803;369
14440;47.806;364
14441;47.810;433
14442;47.813;390
14443;47.816;458
14444;47.820;442
14445;47.823;398
14446;47.826;620
14447;47.829;549
14448;47.833;612
14449;47.836;702
14450;47.839;376
14451;47.843;421
14452;47.846;468
14453;47.849;486
14454;47.853;402
14455;47.856;390
14456;47.859;659
14457;47.863;470
14458;47.866;568
14459;47.869;416
14460;47.872;461
14461;47.876;447
14462;47.879;602
14463;47.882;413
14464;47.886;697
14465;47.889;515
14466;47.892;477
14467;47.896;550
14468;47.899;393
14469;47.902;335
14470;47.906;388
14471;47.909;367
14472;47.912;484
14473;47.915;533
14474;47.919;388
14475;47.922;383
14476;47.925;367
14477;47.929;547
14478;47.932;442
14479;47.935;468
14480;47.939;461
14481;47.942;415
14482;47.945;522
14483;47.948;405
14484;47.952;608
14485;47.955;2190
14486;47.958;612
14487;47.962;485
14488;47.965;396
14489;47.968;476
14490;47.972;480
14491;47.975;389
14492;47.978;381
14493;47.982;383
14494;47.985;453
14495;47.988;689
14496;47.991;610
14497;47.995;371
14498;47.998;394
14499;48.001;439
14500;48.005;603
14501;48.008;465
14502;48.011;414
14503;48.015;606
14504;48.018;633
14505;48.021;495
14506;48.024;387
14507;48.028;408
14508;48.031;327
14509;48.035;354
14510;48.038;629
14511;48.041;549
14512;48.044;785
14513;48.048;526
14514;48.051;385
14515;48.054;435
14516;48.058;525
14517;48.061;615
14518;48.064;424
14519;48.068;598
14520;48.071;533
14521;48.074;520
14522;48.078;597
14523;48.081;586
14524;48.084;410
14525;48.087;372
14526;48.091;613
14527;48.094;416
14528;48.097;394
14529;48.101;490
14530;48.104;496
14531;48.107;537
14532;48.111;492
14533;48.114;302
14534;48.117;899
14535;48.121;441
14536;48.124;501
14537;48.127;382
14538;48.130;487
14539;48.134;320
14540;48.137;495
14541;48.140;528
14542;48.144;663
14543;48.147;436
14544;48.150;474
14545;48.154;507
14546;48.157;330
14547;48.160;430
14548;48.164;488
14549;48.167;2296
14550;48.170;630
14551;48.173;440
14552;48.177;621
14553;48.180;374
14554;48.183;598
14555;48.187;480
14556;48.190;405
14557;48.193;401
14558;48.197;430
14559;48.200;645
14560;48.203;408
14561;48.206;369
14562;48.210;512
14563;48.213;460
14564;48.216;585
14565;48.220;270
14566;48.223;441
14567;48.226;536
14568;48.230;433
14569;48.233;614
14570;48.236;345
14571;48.240;553
14572;48.243;380
14573;48.246;726
14574;48.249;471
14575;48.253;405
14576;48.256;398
14577;48.259;355
14578;48.263;450
14579;48.266;380
14580;48.269;400
14581;48.273;334
14582;48.276;410
14583;48.279;337
14584;48.283;394
14585;48.286;266
14586;48.289;290
14587;48.293;338
14588;48.296;515
14589;48.299;345
14590;48.303;451
14591;48.306;313
14592;48.309;434
14593;48.312;387
14594;48.316;456
14595;48.319;521
14596;48.322;468
14597;48.326;363
14598;48.329;371
14599;48.332;342
14600;48.336;2444
14601;48.339;415
14602;48.342;300
14603;48.345;377
14604;48.349;281
14605;48.352;386
14606;48.355;299
14607;48.359;370
14608;48.362;382
14609;48.365;480
14610;48.369;408
14611;48.372;397
14612;48.375;388
14613;48.379;478
14614;48.382;438
14615;48.385;417
14616;48.388;296
14617;48.392;341
14618;48.395;321
14619;48.398;413
14620;48.402;1353
14621;48.405;418
14622;48.408;309
14623;48.412;454
14624;48.415;331
14625;48.418;330
14626;48.421;503
14627;48.425;315
14628;48.428;477
14629;48.431;498
14630;48.435;275
14631;48.438;341
14632;48.441;318
14633;48.445;278
14634;48.448;302
14635;48.451;340
14636;48.455;250
14637;48.458;431
14638;48.461;365
14639;48.464;402
14640;48.468;315
14641;48.471;477
14642;48.474;437
14643;48.478;337
14644;48.481;354
14645;48.484;445
14646;48.488;331
14647;48.491;442
14648;48.494;619
14649;48.498;417
14650;48.501;433
14651;48.504;455
14652;48.507;485
14653;48.511;477
14654;48.514;554
14655;48.517;418
14656;48.521;466
14657;48.524;1373
14658;48.527;524
14659;48.531;435
14660;48.534;328
14661;48.537;472
14662;48.541;463
14663;48.544;558
14664;48.547;506
14665;48.551;603
14666;48.554;510
14667;48.557;645
14668;48.560;381
14669;48.564;609
14670;48.567;452
14671;48.570;646
14672;48.574;442
14673;48.577;469
14674;48.580;440
14675;48.584;378
14676;48.587;499
14677;48.590;445
14678;48.594;760
14679;48.597;755
14680;48.600;359
14681;48.603;572
14682;48.607;522
14683;48.610;339
14684;48.613;402
14685;48.617;355
14686;48.620;417
14687;48.623;398
14688;48.627;432
14689;48.630;507
14690;48.633;383
14691;48.637;510
14692;48.640;299
14693;48.643;266
14694;48.646;553
14695;48.650;530
14696;48.653;327
14697;48.656;1212
14698;48.660;389
14699;48.663;405
14700;48.666;457
14701;48.670;467
14702;48.673;415
14703;48.676;609
14704;48.679;538
14705;48.683;473
14706;48.686;405
14707;48.689;375
14708;48.693;1864
14709;48.696;420
14710;48.699;541
14711;48.703;532
14712;48.706;395
14713;48.709;333
14714;48.713;327
14715;48.716;397
14716;48.719;474
14717;48.722;435
14718;48.726;325
14719;48.729;509
14720;48.732;484
14721;48.736;336
14722;48.739;650
14723;48.742;1521
14724;48.746;459
14725;48.749;439
14726;48.752;376
14727;48.755;487
14728;48.759;385
14729;48.762;565
14730;48.765;545
14731;48.769;298
14732;48.772;1771
14733;48.775;516
14734;48.779;348
14735;48.782;351
14736;48.785;353
14737;48.789;429
14738;48.792;282
14739;48.795;388
14740;48.799;360
14741;48.802;300
14742;48.805;553
14743;48.809;493
14744;48.812;398
14745;48.815;733
14746;48.818;366
14747;48.822;452
14748;48.825;317
14749;48.828;369
14750;48.832;379
14751;48.835;373
14752;48.838;396
14753;48.842;1459
14754;48.845;1904
14755;48.848;486
14756;48.852;450
14757;48.855;567
14758;48.858;2907
14759;48.861;580
14760;48.865;371
14761;48.868;393
14762;48.871;402
14763;48.875;534
14764;48.878;471
14765;48.881;531
14766;48.885;440
14767;48.888;979
14768;48.891;515
14769;48.894;494
14770;48.898;1096
14771;48.901;327
14772;48.904;511
14773;48.908;370
14774;48.911;416
14775;48.914;427
14776;48.918;437
14777;48.921;2006
14778;48.924;506
14779;48.928;607
14780;48.931;378
14781;48.934;514
14782;48.937;410
14783;48.941;355
14784;48.944;1614
14785;48.947;398
14786;48.951;591
14787;48.954;334
14788;48.957;478
14789;48.961;417
14790;48.964;636
14791;48.967;408
14792;48.971;435
14793;48.974;377
14794;48.977;452
14795;48.980;280
14796;48.984;424
14797;48.987;355
14798;48.990;330
14799;48.994;683
14800;48.997;475
14801;49.000;368
14802;49.004;432
14803;49.007;369
14804;49.010;686
14805;49.013;387
14806;49.017;376
14807;49.020;348
14808;49.023;414
14809;49.027;442
14810;49.030;385
14811;49.033;572
14812;49.037;824
14813;49.040;417
14814;49.043;449
14815;49.047;471
14816;49.050;549
14817;49.053;396
14818;49.057;575
14819;49.060;422
14820;49.063;397
14821;49.067;383
14822;49.070;601
14823;49.073;308
14824;49.076;406
14825;49.080;436
14826;49.083;505
14827;49.086;362
14828;49.090;383
14829;49.093;271
14830;49.096;253
14831;49.100;347
14832;49.103;489
14833;49.106;366
14834;49.109;483
14835;49.113;382
14836;49.116;553
14837;49.119;344
14838;49.123;759
14839;49.126;433
14840;49.129;383
14841;49.133;479
14842;49.136;536
14843;49.139;419
14844;49.143;564
14845;49.146;621
14846;49.149;332
14847;49.152;325
14848;49.156;526
14849;49.159;611
14850;49.162;263
14851;49.166;301
14852;49.169;360
14853;49.172;393
14854;49.176;398
14855;49.179;412
14856;49.182;528
14857;49.186;529
14858;49.189;390
14859;49.192;431
14860;49.195;471
14861;49.199;508
14862;49.202;255
14863;49.205;328
14864;49.209;499
14865;49.212;349
14866;49.215;458
14867;49.219;315
14868;49.222;256
14869;49.225;315
14870;49.228;367
14871;49.232;409
14872;49.235;340
14873;49.238;389
14874;49.242;389
14875;49.245;508
14876;49.248;321
14877;49.252;323
14878;49.255;454
14879;49.258;464
14880;49.262;548
14881;49.265;504
14882;49.268;321
14883;49.271;323
14884;49.275;350
14885;49.278;349
14886;49.282;395
14887;49.285;445
14888;49.288;374
14889;49.291;735
14890;49.295;425
14891;49.298;348
14892;49.301;422
14893;49.305;516
14894;49.308;326
14895;49.311;326
14896;49.315;504
14897;49.318;308
14898;49.321;443
14899;49.325;597
14900;49.328;476
14901;49.331;392
14902;49.334;272
14903;49.338;351
14904;49.341;334
14905;49.344;335
14906;49.348;431
14907;49.351;465
14908;49.354;369
14909;49.358;513
14910;49.361;470
14911;49.364;380
14912;49.367;480
14913;49.371;429
14914;49.374;257
14915;49.377;417
14916;49.381;472
14917;49.384;479
14918;49.387;456
14919;49.391;333
14920;49.394;368
14921;49.397;426
14922;49.401;391
14923;49.404;346
14924;49.407;326
14925;49.410;389
14926;49.414;490
14927;49.417;301
14928;49.420;403
14929;49.424;546
14930;49.427;408
14931;49.430;395
14932;49.434;439
14933;49.437;553
14934;49.440;357
14935;49.443;459
14936;49.447;300
14937;49.450;496
14938;49.453;570
14939;49.457;434
14940;49.460;351
14941;49.463;285
14942;49.467;525
14943;49.470;493
14944;49.473;501
14945;49.477;300
14946;49.480;349
14947;49.483;468
14948;49.486;299
14949;49.490;392
14950;49.493;352
14951;49.496;415
14952;49.500;367
14953;49.503;287
14954;49.506;391
14955;49.510;280
14956;49.513;532
14957;49.516;491
14958;49.520;446
14959;49.523;312
14960;49.526;461
14961;49.529;336
14962;49.533;383
14963;49.536;482
14964;49.540;393
14965;49.543;493
14966;49.546;328
14967;49.549;394
14968;49.553;520
14969;49.556;313
14970;49.559;328
14971;49.563;242
14972;49.566;269
14973;49.569;496
14974;49.573;2179
14975;49.576;416
14976;49.579;675
14977;49.582;331
14978;49.586;398
14979;49.589;356
14980;49.592;388
14981;49.596;286
14982;49.599;514
14983;49.602;370
14984;49.606;373
14985;49.609;539
14986;49.612;467
14987;49.616;447
14988;49.619;333
14989;49.622;459
14990;49.625;533
14991;49.629;562
14992;49.632;466
14993;49.635;402
14994;49.639;503
14995;49.642;415
14996;49.645;372
14997;49.649;469
14998;49.652;448
14999;49.655;444
15000;49.658;566
15001;49.662;381
15002;49.665;353
15003;49.668;335
15004;49.672;387
15005;49.675;263
15006;49.678;428
15007;49.682;2772
15008;49.685;368
15009;49.688;353
15010;49.692;413
15011;49.695;352
15012;49.698;407
15013;49.701;361
15014;49.705;468
15015;49.708;391
15016;49.711;336
15017;49.715;320
15018;49.718;492
15019;49.721;458
15020;49.725;846
15021;49.728;543
15022;49.731;376
15023;49.735;488
15024;49.738;468
15025;49.741;404
15026;49.744;343
15027;49.748;445
15028;49.751;578
15029;49.754;387
15030;49.758;376
15031;49.761;637
15032;49.764;346
15033;49.768;270
15034;49.771;658
15035;49.774;501
15036;49.778;2212
15037;49.781;682
15038;49.784;520
15039;49.788;381
15040;49.791;620
15041;49.794;290
15042;49.797;371
15043;49.801;333
15044;49.804;428
15045;49.807;451
15046;49.811;409
15047;49.814;326
15048;49.817;1575
15049;49.821;395
15050;49.824;417
15051;49.827;289
15052;49.831;363
15053;49.834;346
15054;49.837;292
15055;49.840;377
15056;49.844;396
15057;49.847;474
15058;49.850;364
15059;49.854;812
15060;49.857;427
15061;49.860;329
15062;49.864;320
15063;49.867;444
15064;49.870;258
15065;49.874;510
15066;49.877;367
15067;49.880;442
15068;49.883;474
15069;49.887;445
15070;49.890;2925
15071;49.893;560
15072;49.897;307
15073;49.900;254
15074;49.903;358
15075;49.907;293
15076;49.910;457
15077;49.913;424
15078;49.916;312
15079;49.920;352
15080;49.923;397
15081;49.926;331
15082;49.930;352
15083;49.933;990
15084;49.936;393
15085;49.940;468
15086;49.943;467
15087;49.946;583
15088;49.950;444
15089;49.953;440
15090;49.956;415
15091;49.959;329
15092;49.963;412
15093;49.966;492
15094;49.969;581
15095;49.973;366
15096;49.976;411
15097;49.979;495
15098;49.983;424
15099;49.986;422
15100;49.989;454
15101;49.992;492
15102;49.996;305
15103;49.999;371
15104;50.002;441
15105;50.006;432
15106;50.009;662
15107;50.012;1872
15108;50.016;441
15109;50.019;384
15110;50.022;512
15111;50.026;642
15112;50.029;419
15113;50.032;571
15114;50.036;535
15115;50.039;400
15116;50.042;712
15117;50.046;623
15118;50.049;698
15119;50.052;540
15120;50.055;434
15121;50.059;301
15122;50.062;431
15123;50.065;387
15124;50.069;366
15125;50.072;542
15126;50.075;464
15127;50.079;501
15128;50.082;393
15129;50.085;254
15130;50.089;472
15131;50.092;416
15132;50.095;459
15133;50.098;411
15134;50.102;377
15135;50.105;307
15136;50.108;404
15137;50.112;417
15138;50.115;326
15139;50.118;591
15140;50.122;445
15141;50.125;430
15142;50.128;609
15143;50.131;502
15144;50.135;442
15145;50.138;375
15146;50.141;338
15147;50.145;617
15148;50.148;397
15149;50.151;420
15150;50.155;337
15151;50.158;440
15152;50.161;369
15153;50.165;766
15154;50.168;347
15155;50.171;312
15156;50.174;371
15157;50.178;319
15158;50.181;429
15159;50.184;402
15160;50.188;452
15161;50.191;418
15162;50.194;492
15163;50.198;504
15164;50.201;515
15165;50.204;403
15166;50.208;358
15167;50.211;335
15168;50.214;2285
15169;50.217;307
15170;50.221;501
15171;50.224;540
15172;50.227;429
15173;50.231;358
15174;50.234;360
15175;50.237;306
15176;50.241;427
15177;50.244;400
15178;50.247;407
15179;50.250;341
15180;50.254;334
15181;50.257;335
15182;50.260;536
15183;50.264;391
15184;50.267;436
15185;50.270;512
15186;50.274;304
15187;50.277;397
15188;50.280;465
15189;50.284;354
15190;50.287;359
15191;50.290;481
15192;50.294;476
15193;50.297;363
15194;50.300;497
15195;50.304;521
15196;50.307;476
15197;50.310;428
15198;50.313;372
15199;50.317;377
15200;50.320;485
15201;50.323;389
15202;50.327;411
15203;50.330;370
15204;50.333;397
15205;50.337;479
15206;50.340;381
15207;50.343;446
15208;50.347;393
15209;50.350;461
15210;50.353;438
15211;50.356;371
15212;50.360;414
15213;50.363;393
15214;50.366;433
15215;50.370;399
15216;50.373;473
15217;50.376;336
15218;50.380;409
15219;50.383;371
15220;50.386;529
15221;50.389;330
15222;50.393;629
15223;50.396;442
15224;50.399;464
15225;50.403;577
15226;50.406;556
15227;50.409;327
15228;50.413;406
15229;50.416;384
15230;50.419;490
15231;50.423;424
15232;50.426;867
15233;50.429;364
15234;50.432;438
15235;50.436;472
15236;50.439;585
15237;50.442;629
15238;50.446;478
15239;50.449;339
15240;50.452;450
15241;50.456;471
15242;50.459;427
15243;50.462;315
15244;50.466;386
15245;50.469;385
15246;50.472;539
15247;50.475;525
15248;50.479;278
15249;50.482;421
15250;50.485;395
15251;50.489;407
15252;50.492;440
15253;50.495;312
15254;50.499;2640
15255;50.502;514
15256;50.505;493
15257;50.508;352
15258;50.512;442
15259;50.515;461
15260;50.518;406
15261;50.522;330
15262;50.525;381
15263;50.528;344
15264;50.532;386
15265;50.535;783
15266;50.538;606
15267;50.542;430
15268;50.545;406
15269;50.548;677
15270;50.552;363
15271;50.555;447
15272;50.558;524
15273;50.562;525
15274;50.565;531
15275;50.568;334
15276;50.571;397
15277;50.575;380
15278;50.578;365
15279;50.581;277
15280;50.585;438
15281;50.588;381
15282;50.591;376
15283;50.595;314
15284;50.598;377
15285;50.601;441
15286;50.604;477
15287;50.608;438
15288;50.611;381
15289;50.614;439
15290;50.618;494
15291;50.621;542
15292;50.624;319
15293;50.628;560
15294;50.631;456
15295;50.634;2810
15296;50.638;288
15297;50.641;430
15298;50.644;538
15299;50.647;384
15300;50.651;399
15301;50.654;445
15302;50.657;268
15303;50.661;437
15304;50.664;577
15305;50.667;347
15306;50.671;412
15307;50.674;350
15308;50.677;353
15309;50.681;450
15310;50.684;318
15311;50.687;351
15312;50.690;323
15313;50.694;419
15314;50.697;423
15315;50.700;431
15316;50.704;364
15317;50.707;380
15318;50.710;333
15319;50.714;341
15320;50.717;385
15321;50.720;304
15322;50.723;385
15323;50.727;545
15324;50.730;291
15325;50.733;400
15326;50.737;345
15327;50.740;515
15328;50.743;602
15329;50.747;473
15330;50.750;411
15331;50.753;318
15332;50.757;407
15333;50.760;389
15334;50.763;261
15335;50.766;440
15336;50.770;420
15337;50.773;319
15338;50.777;486
15339;50.780;1272
15340;50.783;412
15341;50.786;493
15342;50.790;480
15343;50.793;404
15344;50.796;418
15345;50.800;431
15346;50.803;354
15347;50.806;385
15348;50.810;437
15349;50.813;1412
15350;50.816;386
15351;50.820;340
15352;50.823;553
15353;50.826;433
15354;50.829;437
15355;50.833;362
15356;50.836;562
15357;50.839;525
15358;50.843;462
15359;50.846;401
15360;50.849;327
15361;50.853;484
15362;50.856;711
15363;50.859;488
15364;50.862;313
15365;50.866;297
15366;50.869;458
15367;50.872;309
15368;50.876;1753
15369;50.879;2523
15370;50.882;423
15371;50.886;407
15372;50.889;499
15373;50.892;433
15374;50.896;470
15375;50.899;491
15376;50.902;365
15377;50.905;450
15378;50.909;358
15379;50.912;465
15380;50.915;477
15381;50.919;340
15382;50.922;4901
15383;50.925;480
15384;50.929;642
15385;50.932;2820
15386;50.935;398
15387;50.939;524
15388;50.942;354
15389;50.945;365
15390;50.948;481
15391;50.952;316
15392;50.955;723
15393;50.958;439
15394;50.962;329
15395;50.965;311
15396;50.968;391
15397;50.972;227
15398;50.975;398
15399;50.978;562
15400;50.981;385
15401;50.985;465
15402;50.988;618
15403;50.991;511
15404;50.995;507
15405;50.998;470
15406;51.001;439
15407;51.005;611
15408;51.008;397
15409;51.011;542
15410;51.015;380
15411;51.018;551
15412;51.021;375
15413;51.024;351
15414;51.028;468
15415;51.031;373
15416;51.035;545
15417;51.038;377
15418;51.041;368
15419;51.044;669
15420;51.048;450
15421;51.051;344
15422;51.054;321
15423;51.058;388
15424;51.061;435
15425;51.064;414
15426;51.068;465
15427;51.071;273
15428;51.074;424
15429;51.077;406
15430;51.081;387
15431;51.084;325
15432;51.087;2111
15433;51.091;493
15434;51.094;363
15435;51.097;482
15436;51.101;472
15437;51.104;596
15438;51.107;541
15439;51.111;501
15440;51.114;424
15441;51.117;271
15442;51.120;352
15443;51.124;280
15444;51.127;634
15445;51.130;436
15446;51.134;338
15447;51.137;430
15448;51.140;519
15449;51.144;339
15450;51.147;361
15451;51.150;379
15452;51.154;417
15453;51.157;301
15454;51.160;548
15455;51.163;377
15456;51.167;612
15457;51.170;373
15458;51.173;321
15459;51.177;555
15460;51.180;467
15461;51.183;471
15462;51.187;384
15463;51.190;457
15464;51.193;1903
15465;51.196;318
15466;51.200;602
15467;51.203;463
15468;51.206;424
15469;51.210;648
15470;51.213;472
15471;51.216;553
15472;51.220;499
15473;51.223;365
15474;51.226;664
15475;51.230;403
15476;51.233;433
15477;51.236;378
15478;51.239;441
15479;51.243;506
15480;51.246;316
15481;51.249;424
15482;51.253;489
15483;51.256;552
15484;51.259;611
15485;51.263;543
15486;51.266;428
15487;51.269;435
15488;51.273;745
15489;51.276;465
15490;51.279;459
15491;51.283;422
15492;51.286;541
15493;51.289;513
15494;51.293;613
15495;51.296;769
15496;51.299;421
15497;51.302;363
15498;51.306;478
15499;51.309;571
15500;51.312;370
15501;51.316;543
15502;51.319;439
15503;51.322;600
15504;51.326;609
15505;51.329;477
15506;51.332;589
15507;51.335;521
15508;51.339;1081
15509;51.342;584
15510;51.345;428
15511;51.349;1154
15512;51.352;552
15513;51.355;443
15514;51.359;670
15515;51.362;721
15516;51.365;2116
15517;51.369;579
15518;51.372;494
15519;51.375;476
15520;51.378;478
15521;51.382;476
15522;51.385;576
15523;51.388;552
15524;51.392;660
15525;51.395;732
15526;51.398;727
15527;51.402;451
15528;51.405;452
15529;51.408;526
15530;51.411;2168
15531;51.415;557
15532;51.418;684
15533;51.421;599
15534;51.425;511
15535;51.428;660
15536;51.431;435
15537;51.435;583
15538;51.438;524
15539;51.441;503
15540;51.445;678
15541;51.448;684
15542;51.451;540
15543;51.454;520
15544;51.458;717
15545;51.461;540
15546;51.464;489
15547;51.468;545
15548;51.471;467
15549;51.474;671
15550;51.478;495
15551;51.481;393
15552;51.484;513
15553;51.488;502
15554;51.491;449
15555;51.494;793
15556;51.497;515
15557;51.501;526
15558;51.504;372
15559;51.507;516
15560;51.511;474
15561;51.514;827
15562;51.517;444
15563;51.521;513
15564;51.524;480
15565;51.527;419
15566;51.530;437
15567;51.534;435
15568;51.537;521
15569;51.541;501
15570;51.544;828
15571;51.547;579
15572;51.550;483
15573;51.554;478
15574;51.557;465
15575;51.560;385
15576;51.564;476
15577;51.567;522
15578;51.570;442
15579;51.574;420
15580;51.577;402
15581;51.580;2451
15582;51.584;504
15583;51.587;2588
15584;51.590;586
15585;51.593;453
15586;51.597;549
15587;51.600;355
15588;51.603;594
15589;51.607;1463
15590;51.610;415
15591;51.613;440
15592;51.617;530
15593;51.620;641
15594;51.623;513
15595;51.626;452
15596;51.630;544
15597;51.633;642
15598;51.636;472
15599;51.640;827
15600;51.643;371
15601;51.646;442
15602;51.650;587
15603;51.653;649
15604;51.656;500
15605;51.660;610
15606;51.663;710
15607;51.666;518
15608;51.669;530
15609;51.673;623
15610;51.676;593
15611;51.679;739
15612;51.683;504
15613;51.686;510
15614;51.689;491
15615;51.693;635
15616;51.696;584
15617;51.699;687
15618;51.703;448
15619;51.706;565
15620;51.709;522
15621;51.712;420
15622;51.716;599
15623;51.719;445
15624;51.722;444
15625;51.726;692
15626;51.729;652
15627;51.732;603
15628;51.736;532
15629;51.739;739
15630;51.742;472
15631;51.745;645
15632;51.749;426
15633;51.752;439
15634;51.755;451
15635;51.759;331
15636;51.762;398
15637;51.765;456
15638;51.769;412
15639;51.772;548
15640;51.775;421
15641;51.779;392
15642;51.782;483
15643;51.785;361
15644;51.789;408
15645;51.792;426
15646;51.795;524
15647;51.799;382
15648;51.802;411
15649;51.805;402
15650;51.808;461
15651;51.812;463
15652;51.815;441
15653;51.818;454
15654;51.822;716
15655;51.825;517
15656;51.828;381
15657;51.832;560
15658;51.835;335
15659;51.838;372
15660;51.842;416
15661;51.845;2230
15662;51.848;666
15663;51.851;539
15664;51.855;544
15665;51.858;629
15666;51.861;348
15667;51.865;555
15668;51.868;365
15669;51.871;458
15670;51.875;523
15671;51.878;641
15672;51.881;603
15673;51.884;614
15674;51.888;577
15675;51.891;583
15676;51.894;454
15677;51.898;658
15678;51.901;620
15679;51.904;588
15680;51.908;505
15681;51.911;607
15682;51.914;527
15683;51.918;449
15684;51.921;564
15685;51.924;572
15686;51.927;474
15687;51.931;577
15688;51.934;580
15689;51.937;2022
15690;51.941;407
15691;51.944;519
15692;51.947;476
15693;51.951;516
15694;51.954;472
15695;51.957;604
15696;51.960;458
15697;51.964;528
15698;51.967;443
15699;51.970;391
15700;51.974;478
15701;51.977;563
15702;51.980;602
15703;51.984;455
15704;51.987;406
15705;51.990;354
15706;51.994;1312
15707;51.997;463
