# Supplementary material for: Successive remodeling of IgG glycans using a solid-phase enzymatic platform
Source: Commun Biol. 2022 Apr 7;5:328. doi: 10.1038/s42003-022-03257-4 (PMC8990068; doi:10.1038/s42003-022-03257-4)
Supplement: Supplementary file 4 — Supplementary Data 1 [file 42003_2022_3257_MOESM4_ESM.zip › Source Data/Figure S10/Figure S10b-48h.txt]

#""
#Point;X(Minutes);Y(Counts)
0;0.037;113462
1;0.040;113747
2;0.043;104651
3;0.047;113815
4;0.050;114772
5;0.053;110929
6;0.057;114099
7;0.060;115819
8;0.063;103722
9;0.066;105787
10;0.070;113424
11;0.073;117220
12;0.076;119614
13;0.080;110163
14;0.083;120163
15;0.086;115634
16;0.090;114863
17;0.093;115930
18;0.096;118522
19;0.100;109999
20;0.103;118214
21;0.106;111561
22;0.109;115662
23;0.113;117746
24;0.116;103841
25;0.120;120295
26;0.123;110283
27;0.126;109899
28;0.129;114172
29;0.133;105893
30;0.136;111237
31;0.139;116310
32;0.143;104877
33;0.146;112240
34;0.149;118969
35;0.153;108580
36;0.156;107860
37;0.159;127254
38;0.162;112410
39;0.166;114757
40;0.169;120718
41;0.172;120850
42;0.176;107299
43;0.179;117459
44;0.182;122603
45;0.186;113240
46;0.189;116849
47;0.192;119855
48;0.196;105589
49;0.199;103188
50;0.202;114436
51;0.205;116914
52;0.209;112025
53;0.212;117958
54;0.215;114307
55;0.219;108701
56;0.222;109371
57;0.225;109056
58;0.229;113016
59;0.232;117729
60;0.235;111974
61;0.239;113140
62;0.242;112968
63;0.245;118960
64;0.248;117141
65;0.252;115274
66;0.255;109321
67;0.258;113322
68;0.262;114952
69;0.265;112200
70;0.268;117562
71;0.272;114100
72;0.275;97425
73;0.278;111335
74;0.281;115539
75;0.285;111397
76;0.288;108572
77;0.291;111361
78;0.295;109629
79;0.298;112407
80;0.301;100630
81;0.305;102731
82;0.308;111228
83;0.311;121042
84;0.315;118024
85;0.318;113993
86;0.321;117060
87;0.324;111601
88;0.328;116421
89;0.331;106729
90;0.334;116347
91;0.338;114410
92;0.341;126614
93;0.344;116577
94;0.348;111777
95;0.351;107484
96;0.354;126532
97;0.357;109332
98;0.361;102547
99;0.364;111163
100;0.368;115930
101;0.371;108230
102;0.374;116580
103;0.377;117914
104;0.381;106502
105;0.384;116177
106;0.387;107542
107;0.391;111737
108;0.394;110109
109;0.397;103487
110;0.401;105883
111;0.404;107502
112;0.407;116031
113;0.411;116047
114;0.414;115133
115;0.417;114696
116;0.420;114576
117;0.424;112872
118;0.427;112350
119;0.430;105484
120;0.434;114191
121;0.437;113255
122;0.440;107432
123;0.444;107171
124;0.447;104077
125;0.450;109073
126;0.454;109968
127;0.457;115740
128;0.460;115837
129;0.463;109254
130;0.467;112088
131;0.470;118933
132;0.473;117264
133;0.477;111869
134;0.480;112236
135;0.483;113125
136;0.487;113189
137;0.490;109709
138;0.493;124211
139;0.496;116896
140;0.500;112677
141;0.503;120495
142;0.506;111431
143;0.510;119271
144;0.513;116284
145;0.516;114773
146;0.520;118364
147;0.523;116282
148;0.526;119890
149;0.530;104370
150;0.533;113998
151;0.536;120579
152;0.539;122002
153;0.543;123337
154;0.546;114970
155;0.549;115315
156;0.553;124164
157;0.556;109835
158;0.559;114072
159;0.563;106510
160;0.566;109121
161;0.569;118303
162;0.573;126496
163;0.576;115029
164;0.579;114860
165;0.582;110997
166;0.586;113659
167;0.589;112394
168;0.592;121292
169;0.596;112751
170;0.599;112426
171;0.602;109540
172;0.606;111072
173;0.609;113038
174;0.612;120477
175;0.615;117182
176;0.619;122410
177;0.622;110763
178;0.626;104726
179;0.629;103872
180;0.632;116871
181;0.635;117605
182;0.639;115809
183;0.642;111708
184;0.645;115379
185;0.649;112203
186;0.652;102437
187;0.655;104958
188;0.659;125314
189;0.662;114673
190;0.665;103412
191;0.669;111501
192;0.672;108376
193;0.675;105466
194;0.678;108789
195;0.682;108587
196;0.685;113559
197;0.688;108291
198;0.692;113711
199;0.695;112266
200;0.698;113484
201;0.702;105807
202;0.705;109685
203;0.708;103905
204;0.711;103142
205;0.715;111375
206;0.718;112218
207;0.721;114201
208;0.725;112538
209;0.728;112921
210;0.731;104854
211;0.735;111468
212;0.738;105045
213;0.741;114418
214;0.745;113724
215;0.748;120214
216;0.751;107669
217;0.754;120541
218;0.758;115474
219;0.761;109230
220;0.764;116061
221;0.768;111700
222;0.771;107967
223;0.774;113311
224;0.778;108277
225;0.781;104483
226;0.784;106365
227;0.788;110352
228;0.791;107508
229;0.794;113156
230;0.797;113847
231;0.801;117473
232;0.804;106580
233;0.807;127527
234;0.811;118405
235;0.814;113568
236;0.817;131926
237;0.821;113079
238;0.824;127039
239;0.827;133487
240;0.830;131780
241;0.834;123656
242;0.837;140665
243;0.840;121993
244;0.844;140129
245;0.847;142505
246;0.850;138198
247;0.854;132118
248;0.857;134771
249;0.860;157997
250;0.864;160135
251;0.867;161656
252;0.870;166645
253;0.874;189793
254;0.877;232255
255;0.880;335707
256;0.884;462135
257;0.887;689322
258;0.890;1026067
259;0.893;1498648
260;0.897;1955362
261;0.900;2525365
262;0.903;3025944
263;0.907;3377301
264;0.910;3513532
265;0.913;3926209
266;0.917;3915633
267;0.920;3920625
268;0.923;4030971
269;0.927;3918728
270;0.930;3808022
271;0.933;3416168
272;0.936;3118851
273;0.940;2717882
274;0.943;2588829
275;0.946;2308983
276;0.950;2058826
277;0.953;1887456
278;0.956;1834552
279;0.960;1680402
280;0.963;1636859
281;0.966;1650508
282;0.969;1525264
283;0.973;1487835
284;0.976;1362968
285;0.979;1226076
286;0.983;1172821
287;0.986;1026154
288;0.989;936667
289;0.993;875726
290;0.996;814803
291;0.999;705777
292;1.003;665365
293;1.006;586811
294;1.009;576636
295;1.012;542334
296;1.016;499600
297;1.019;485687
298;1.022;493492
299;1.026;470942
300;1.029;454823
301;1.032;462000
302;1.036;442004
303;1.039;430611
304;1.042;433024
305;1.045;426261
306;1.049;426357
307;1.052;435002
308;1.055;448986
309;1.059;479423
310;1.062;475434
311;1.065;530411
312;1.069;556986
313;1.072;580143
314;1.075;619426
315;1.079;619676
316;1.082;627187
317;1.085;656321
318;1.088;775368
319;1.092;1584159
320;1.095;3531315
321;1.098;5934302
322;1.102;8330366
323;1.105;10438142
324;1.108;12374499
325;1.112;13372133
326;1.115;14136880
327;1.118;14196912
328;1.122;14969942
329;1.125;15389689
330;1.128;15933524
331;1.132;15407269
332;1.135;16258976
333;1.138;15613202
334;1.142;15047448
335;1.145;14404450
336;1.148;13562924
337;1.151;13653058
338;1.155;13039460
339;1.158;12535917
340;1.161;11755297
341;1.165;11691736
342;1.168;11148614
343;1.171;10051225
344;1.175;9888191
345;1.178;9544248
346;1.181;8952729
347;1.184;8548912
348;1.188;8518933
349;1.191;7824043
350;1.194;7491018
351;1.198;7454778
352;1.201;6839731
353;1.204;6806657
354;1.208;6429726
355;1.211;6159695
356;1.214;6012036
357;1.218;6196522
358;1.221;5831642
359;1.224;5695256
360;1.227;5668588
361;1.231;5955430
362;1.234;5772286
363;1.237;6112835
364;1.241;6247609
365;1.244;6701522
366;1.247;7422804
367;1.251;7930151
368;1.254;9106314
369;1.257;9713408
370;1.260;10602886
371;1.264;11957801
372;1.267;12019037
373;1.270;13452052
374;1.274;13966881
375;1.277;14356951
376;1.280;15300154
377;1.284;16056807
378;1.287;16107046
379;1.290;16835932
380;1.294;17088172
381;1.297;17525476
382;1.300;17127368
383;1.303;18613892
384;1.307;18527120
385;1.310;19003630
386;1.313;18851080
387;1.317;18662896
388;1.320;18151566
389;1.323;18150928
390;1.327;18569328
391;1.330;17501086
392;1.333;17294760
393;1.337;17451562
394;1.340;17024536
395;1.343;15955548
396;1.346;15970076
397;1.350;14822181
398;1.353;14458577
399;1.356;13928766
400;1.360;13017847
401;1.363;12865940
402;1.366;12222270
403;1.370;11169214
404;1.373;10527914
405;1.376;9956394
406;1.380;9813572
407;1.383;8711737
408;1.386;7893371
409;1.390;7419976
410;1.393;7003648
411;1.396;6631793
412;1.399;6049659
413;1.403;6026718
414;1.406;5616630
415;1.409;5149036
416;1.413;4967051
417;1.416;4681023
418;1.419;4467446
419;1.423;4331572
420;1.426;4169788
421;1.429;3980589
422;1.433;3976698
423;1.436;3956702
424;1.439;3915789
425;1.442;3827360
426;1.446;4018444
427;1.449;3956214
428;1.452;3959170
429;1.456;3966825
430;1.459;4029791
431;1.462;3945352
432;1.466;4037987
433;1.469;3975485
434;1.472;4048998
435;1.476;3868922
436;1.479;3775609
437;1.482;3817771
438;1.485;3726760
439;1.489;3618336
440;1.492;3564443
441;1.495;3350701
442;1.499;3291058
443;1.502;3205466
444;1.505;3124247
445;1.509;2946520
446;1.512;2825008
447;1.515;2735289
448;1.518;2570946
449;1.522;2605265
450;1.525;2381858
451;1.528;2330574
452;1.532;2303480
453;1.535;2103318
454;1.538;2123026
455;1.542;1848932
456;1.545;1838376
457;1.548;1799426
458;1.552;1674683
459;1.555;1590446
460;1.558;1564871
461;1.561;1531985
462;1.565;1422801
463;1.568;1412315
464;1.571;1285516
465;1.575;1309026
466;1.578;1245142
467;1.581;1232027
468;1.585;1248358
469;1.588;1284963
470;1.591;1288462
471;1.594;1242386
472;1.598;1228319
473;1.601;1197705
474;1.604;1163733
475;1.608;1168502
476;1.611;1087795
477;1.614;1122974
478;1.618;1061753
479;1.621;1039904
480;1.624;1001492
481;1.628;984047
482;1.631;997533
483;1.634;966762
484;1.638;916955
485;1.641;955616
486;1.644;1004988
487;1.648;948170
488;1.651;925384
489;1.654;950182
490;1.657;988640
491;1.661;994105
492;1.664;1010481
493;1.667;1001719
494;1.671;1009629
495;1.674;1043010
496;1.677;1047457
497;1.681;1070641
498;1.684;1091856
499;1.687;1105408
500;1.691;1136746
501;1.694;1098387
502;1.697;1132048
503;1.700;1141646
504;1.704;1104508
505;1.707;1124694
506;1.710;1116069
507;1.714;1136917
508;1.717;1212248
509;1.720;1206446
510;1.724;1186879
511;1.727;1194859
512;1.730;1136818
513;1.733;1204897
514;1.737;1220876
515;1.740;1252715
516;1.743;1260555
517;1.747;1302249
518;1.750;1289521
519;1.753;1321848
520;1.757;1315000
521;1.760;1325830
522;1.763;1295620
523;1.767;1353912
524;1.770;1333020
525;1.773;1355789
526;1.776;1393211
527;1.780;1431917
528;1.783;1318326
529;1.786;1436795
530;1.790;1436865
531;1.793;1387179
532;1.796;1397549
533;1.800;1401181
534;1.803;1443927
535;1.806;1461004
536;1.810;1425023
537;1.813;1422590
538;1.816;1461293
539;1.819;1432215
540;1.823;1524194
541;1.826;1544579
542;1.829;1472655
543;1.833;1526037
544;1.836;1530065
545;1.839;1484688
546;1.843;1584969
547;1.846;1569253
548;1.849;1577186
549;1.852;1577063
550;1.856;1661780
551;1.859;1663675
552;1.862;1700054
553;1.866;1757518
554;1.869;1713807
555;1.872;1755854
556;1.876;1726182
557;1.879;1686842
558;1.882;1749476
559;1.886;1767715
560;1.889;1730016
561;1.892;1675298
562;1.896;1688004
563;1.899;1605484
564;1.902;1552211
565;1.906;1516380
566;1.909;1499862
567;1.912;1495904
568;1.915;1514752
569;1.919;1452576
570;1.922;1438554
571;1.925;1449552
572;1.929;1382113
573;1.932;1432815
574;1.935;1388425
575;1.939;1342406
576;1.942;1287430
577;1.945;1259713
578;1.948;1255589
579;1.952;1265976
580;1.955;1172319
581;1.958;1055655
582;1.962;938282
583;1.965;912127
584;1.968;932268
585;1.972;874821
586;1.975;888721
587;1.978;820576
588;1.982;777118
589;1.985;744410
590;1.988;715745
591;1.991;700040
592;1.995;662950
593;1.998;641791
594;2.001;617601
595;2.005;565960
596;2.008;531624
597;2.011;456712
598;2.015;438729
599;2.018;378152
600;2.021;361800
601;2.025;344514
602;2.028;288215
603;2.031;295742
604;2.034;266308
605;2.038;245220
606;2.041;238813
607;2.044;201745
608;2.048;207369
609;2.051;201467
610;2.054;201026
611;2.058;198300
612;2.061;207871
613;2.064;199483
614;2.067;215059
615;2.071;224741
616;2.074;242324
617;2.077;250787
618;2.081;265715
619;2.084;287949
620;2.087;347287
621;2.091;370965
622;2.094;416925
623;2.097;459650
624;2.101;489610
625;2.104;511014
626;2.107;565217
627;2.110;568034
628;2.114;579587
629;2.118;599483
630;2.121;631945
631;2.124;583917
632;2.127;609234
633;2.131;575159
634;2.134;572433
635;2.137;578180
636;2.141;566591
637;2.144;552130
638;2.147;576073
639;2.151;527207
640;2.154;532602
641;2.157;532054
642;2.161;534428
643;2.164;513209
644;2.167;527860
645;2.170;492865
646;2.174;480310
647;2.177;497542
648;2.180;461901
649;2.184;468452
650;2.187;471106
651;2.190;441555
652;2.194;453369
653;2.197;440077
654;2.200;450389
655;2.203;442403
656;2.207;435206
657;2.210;461148
658;2.213;432897
659;2.217;416815
660;2.220;408120
661;2.223;392647
662;2.227;387304
663;2.230;409153
664;2.233;385049
665;2.237;368716
666;2.240;371570
667;2.243;377036
668;2.246;355145
669;2.250;362767
670;2.253;375879
671;2.256;365177
672;2.260;373690
673;2.263;361079
674;2.266;343306
675;2.270;343758
676;2.273;348912
677;2.276;339250
678;2.280;339830
679;2.283;346502
680;2.286;339366
681;2.289;336949
682;2.293;350939
683;2.296;322843
684;2.299;309647
685;2.303;344681
686;2.306;327071
687;2.309;317446
688;2.313;342842
689;2.316;331273
690;2.319;299435
691;2.322;314864
692;2.326;315526
693;2.329;319715
694;2.332;307812
695;2.336;305007
696;2.339;288463
697;2.342;307059
698;2.346;301887
699;2.349;284632
700;2.352;291899
701;2.356;270925
702;2.359;273214
703;2.362;264050
704;2.365;286927
705;2.369;270047
706;2.372;274525
707;2.376;274615
708;2.379;256976
709;2.382;262156
710;2.385;264323
711;2.389;266141
712;2.392;245205
713;2.395;258666
714;2.399;256501
715;2.402;247742
716;2.405;264915
717;2.409;257338
718;2.412;253266
719;2.415;251368
720;2.419;254299
721;2.422;251840
722;2.425;236878
723;2.428;251257
724;2.432;248433
725;2.435;259214
726;2.438;241235
727;2.442;236690
728;2.445;246455
729;2.448;244479
730;2.452;242331
731;2.455;253266
732;2.458;241245
733;2.461;233293
734;2.465;241778
735;2.468;252464
736;2.471;240048
737;2.475;251766
738;2.478;278196
739;2.481;255944
740;2.485;257270
741;2.488;261288
742;2.491;267955
743;2.495;269097
744;2.498;267973
745;2.501;280278
746;2.504;263094
747;2.508;281669
748;2.511;277255
749;2.514;278045
750;2.518;286638
751;2.521;270865
752;2.524;279267
753;2.528;258235
754;2.531;274522
755;2.534;269561
756;2.537;276136
757;2.541;243824
758;2.544;261100
759;2.547;260218
760;2.551;258248
761;2.554;262780
762;2.557;255080
763;2.561;250915
764;2.564;239461
765;2.567;246903
766;2.571;255693
767;2.574;244135
768;2.577;228110
769;2.580;235553
770;2.584;236545
771;2.587;236988
772;2.590;223586
773;2.594;234612
774;2.597;241245
775;2.600;230550
776;2.604;236064
777;2.607;244492
778;2.610;227379
779;2.614;242125
780;2.617;231710
781;2.620;220519
782;2.624;226834
783;2.627;227898
784;2.630;215745
785;2.634;222337
786;2.637;215373
787;2.640;228770
788;2.643;220563
789;2.647;202213
790;2.650;211860
791;2.653;218479
792;2.657;205529
793;2.660;205879
794;2.663;215282
795;2.667;200077
796;2.670;203509
797;2.673;213591
798;2.676;212971
799;2.680;195138
800;2.683;206130
801;2.686;201296
802;2.690;194419
803;2.693;208461
804;2.696;199864
805;2.700;187204
806;2.703;199864
807;2.706;209215
808;2.710;201439
809;2.713;190868
810;2.716;173422
811;2.719;170615
812;2.723;158947
813;2.726;155937
814;2.729;134627
815;2.733;141269
816;2.736;146447
817;2.739;148381
818;2.743;165976
819;2.746;176416
820;2.749;168857
821;2.753;176483
822;2.756;176217
823;2.759;178979
824;2.762;187791
825;2.766;194056
826;2.769;183529
827;2.772;182826
828;2.776;185206
829;2.779;204373
830;2.782;187773
831;2.786;177754
832;2.789;180647
833;2.792;194948
834;2.795;183411
835;2.799;172109
836;2.802;188871
837;2.805;183402
838;2.809;178110
839;2.812;177549
840;2.815;188610
841;2.819;178886
842;2.822;176322
843;2.825;167913
844;2.829;178483
845;2.832;182341
846;2.835;167342
847;2.838;171127
848;2.842;165228
849;2.845;163365
850;2.848;152904
851;2.852;152575
852;2.855;158798
853;2.858;134551
854;2.862;137785
855;2.865;143404
856;2.868;132489
857;2.872;133928
858;2.875;134369
859;2.878;132761
860;2.882;142322
861;2.885;153835
862;2.888;158353
863;2.891;173355
864;2.895;193007
865;2.898;203717
866;2.901;229937
867;2.905;235126
868;2.908;245903
869;2.911;277128
870;2.915;299291
871;2.918;332895
872;2.921;374303
873;2.925;379950
874;2.928;417170
875;2.931;441287
876;2.934;436237
877;2.938;485219
878;2.941;492864
879;2.944;525981
880;2.948;562564
881;2.951;596571
882;2.954;652857
883;2.958;679826
884;2.961;723353
885;2.964;762054
886;2.968;769420
887;2.971;831787
888;2.974;883060
889;2.977;874981
890;2.981;864388
891;2.984;893448
892;2.987;893360
893;2.991;869067
894;2.994;872478
895;2.997;854529
896;3.001;870396
897;3.004;870213
898;3.007;821803
899;3.010;817787
900;3.014;807201
901;3.017;763803
902;3.020;749245
903;3.024;670077
904;3.027;672178
905;3.030;650731
906;3.034;600635
907;3.037;579341
908;3.040;546226
909;3.044;510718
910;3.047;492875
911;3.050;483377
912;3.053;458058
913;3.057;420115
914;3.060;399413
915;3.063;411842
916;3.067;380435
917;3.070;375393
918;3.073;330809
919;3.077;333210
920;3.080;326508
921;3.083;306398
922;3.086;297298
923;3.090;281489
924;3.093;257173
925;3.096;259652
926;3.100;249518
927;3.103;239891
928;3.106;251796
929;3.110;248362
930;3.113;255955
931;3.116;236995
932;3.120;249389
933;3.123;243298
934;3.126;244844
935;3.130;242681
936;3.133;233633
937;3.136;238347
938;3.140;236286
939;3.143;221814
940;3.146;238374
941;3.149;245892
942;3.153;228852
943;3.156;224608
944;3.159;238120
945;3.163;229044
946;3.166;213890
947;3.169;244353
948;3.173;221931
949;3.176;210780
950;3.179;214988
951;3.183;228648
952;3.186;209016
953;3.189;221048
954;3.192;218856
955;3.196;199795
956;3.199;223708
957;3.202;208804
958;3.206;214487
959;3.209;215964
960;3.212;212517
961;3.216;212170
962;3.219;198216
963;3.222;209642
964;3.225;204960
965;3.229;199870
966;3.232;208609
967;3.235;198721
968;3.239;197937
969;3.242;188543
970;3.245;200590
971;3.249;189400
972;3.252;181866
973;3.255;192697
974;3.259;183419
975;3.262;188174
976;3.265;186203
977;3.268;180480
978;3.272;172517
979;3.275;189060
980;3.278;190269
981;3.282;193977
982;3.285;182497
983;3.288;178339
984;3.292;192432
985;3.295;189936
986;3.298;182179
987;3.302;175862
988;3.305;189888
989;3.308;185022
990;3.311;188018
991;3.315;187153
992;3.318;188127
993;3.321;183633
994;3.325;187976
995;3.328;188983
996;3.331;183241
997;3.335;188162
998;3.338;185097
999;3.341;192815
1000;3.344;177128
1001;3.348;187408
1002;3.351;179651
1003;3.354;177639
1004;3.358;175827
1005;3.361;185279
1006;3.364;179609
1007;3.368;177360
1008;3.371;185923
1009;3.374;186889
1010;3.378;174659
1011;3.381;175505
1012;3.384;182711
1013;3.388;183099
1014;3.391;175247
1015;3.394;171734
1016;3.398;172177
1017;3.401;180923
1018;3.404;172765
1019;3.407;162900
1020;3.411;175042
1021;3.414;165443
1022;3.417;167607
1023;3.421;176999
1024;3.424;162337
1025;3.427;172936
1026;3.431;176040
1027;3.434;174134
1028;3.437;178798
1029;3.440;176584
1030;3.444;177568
1031;3.447;164089
1032;3.450;162381
1033;3.454;170839
1034;3.457;170361
1035;3.460;165287
1036;3.464;164665
1037;3.467;171875
1038;3.470;177149
1039;3.474;167106
1040;3.477;164864
1041;3.480;174514
1042;3.483;168009
1043;3.487;163922
1044;3.490;171248
1045;3.493;167043
1046;3.497;171647
1047;3.500;170038
1048;3.503;180735
1049;3.507;176457
1050;3.510;168503
1051;3.513;164067
1052;3.517;161195
1053;3.520;164008
1054;3.523;179854
1055;3.526;167893
1056;3.530;166744
1057;3.533;165967
1058;3.536;173188
1059;3.540;160981
1060;3.543;175677
1061;3.546;168855
1062;3.550;161692
1063;3.553;159631
1064;3.556;181571
1065;3.559;167540
1066;3.563;181836
1067;3.566;173770
1068;3.569;181475
1069;3.573;182029
1070;3.576;188172
1071;3.579;189910
1072;3.583;208025
1073;3.586;212144
1074;3.589;216512
1075;3.593;221147
1076;3.596;212352
1077;3.599;215256
1078;3.602;211041
1079;3.606;216938
1080;3.609;211968
1081;3.612;208854
1082;3.616;238446
1083;3.619;228042
1084;3.622;218672
1085;3.626;225255
1086;3.629;231268
1087;3.632;249367
1088;3.636;236698
1089;3.639;241508
1090;3.642;232096
1091;3.646;244874
1092;3.649;248218
1093;3.652;250801
1094;3.656;218166
1095;3.659;243009
1096;3.662;239096
1097;3.665;235266
1098;3.669;227931
1099;3.672;228053
1100;3.675;202718
1101;3.679;211027
1102;3.682;212950
1103;3.685;205652
1104;3.689;231619
1105;3.692;212008
1106;3.695;210673
1107;3.698;205832
1108;3.702;202016
1109;3.705;218815
1110;3.708;202323
1111;3.712;200312
1112;3.715;212429
1113;3.718;186959
1114;3.722;199966
1115;3.725;190094
1116;3.728;188105
1117;3.732;187030
1118;3.735;183394
1119;3.738;187904
1120;3.742;180677
1121;3.745;173734
1122;3.748;180122
1123;3.751;190060
1124;3.755;177529
1125;3.758;179853
1126;3.761;184350
1127;3.765;174202
1128;3.768;169381
1129;3.771;180451
1130;3.775;184959
1131;3.778;186119
1132;3.781;174840
1133;3.784;183650
1134;3.788;166896
1135;3.791;181961
1136;3.794;189463
1137;3.798;170308
1138;3.801;188311
1139;3.804;181990
1140;3.808;177078
1141;3.811;176292
1142;3.814;184372
1143;3.818;179924
1144;3.821;180183
1145;3.824;166375
1146;3.827;177328
1147;3.831;178639
1148;3.834;180976
1149;3.837;197474
1150;3.841;171803
1151;3.844;176385
1152;3.847;183345
1153;3.851;171495
1154;3.854;171063
1155;3.857;178031
1156;3.860;164991
1157;3.864;166448
1158;3.867;161292
1159;3.871;161706
1160;3.874;159521
1161;3.877;161431
1162;3.880;173378
1163;3.884;148346
1164;3.887;149253
1165;3.890;163646
1166;3.894;158391
1167;3.897;156850
1168;3.900;158862
1169;3.904;158254
1170;3.907;138500
1171;3.910;158518
1172;3.914;162388
1173;3.917;149483
1174;3.920;164740
1175;3.923;151862
1176;3.927;148985
1177;3.930;144890
1178;3.933;150829
1179;3.937;143659
1180;3.940;153025
1181;3.943;148504
1182;3.947;151596
1183;3.950;143556
1184;3.953;147348
1185;3.957;135640
1186;3.960;142736
1187;3.963;146483
1188;3.966;142392
1189;3.970;133367
1190;3.973;139703
1191;3.976;146874
1192;3.980;141795
1193;3.983;150770
1194;3.986;148679
1195;3.990;140642
1196;3.993;138224
1197;3.996;148750
1198;3.999;137452
1199;4.003;145832
1200;4.006;152174
1201;4.009;149722
1202;4.013;148563
1203;4.016;144309
1204;4.019;147460
1205;4.023;142100
1206;4.026;138654
1207;4.029;158001
1208;4.033;145942
1209;4.036;140775
1210;4.039;154383
1211;4.042;153525
1212;4.046;148101
1213;4.049;156180
1214;4.052;156160
1215;4.056;136990
1216;4.059;142354
1217;4.062;148790
1218;4.066;139432
1219;4.069;135494
1220;4.072;147510
1221;4.075;147507
1222;4.079;137563
1223;4.082;133887
1224;4.085;143701
1225;4.089;145421
1226;4.092;140876
1227;4.095;149516
1228;4.099;142125
1229;4.102;143170
1230;4.105;141090
1231;4.109;146667
1232;4.112;134405
1233;4.115;135511
1234;4.118;147123
1235;4.122;143034
1236;4.125;136894
1237;4.129;135181
1238;4.132;141239
1239;4.135;135895
1240;4.138;140029
1241;4.142;134498
1242;4.145;133776
1243;4.148;127012
1244;4.152;140585
1245;4.155;127814
1246;4.158;129727
1247;4.162;143580
1248;4.165;135186
1249;4.168;131099
1250;4.172;126491
1251;4.175;139385
1252;4.178;131839
1253;4.181;136020
1254;4.185;137043
1255;4.188;132446
1256;4.191;134242
1257;4.195;134087
1258;4.198;141449
1259;4.201;133448
1260;4.205;137124
1261;4.208;145512
1262;4.211;140577
1263;4.214;135535
1264;4.218;147202
1265;4.221;145738
1266;4.224;138899
1267;4.228;150577
1268;4.231;144095
1269;4.234;152017
1270;4.238;141524
1271;4.241;154638
1272;4.244;146501
1273;4.248;150165
1274;4.251;149273
1275;4.254;150595
1276;4.257;154995
1277;4.261;152501
1278;4.264;155550
1279;4.267;144689
1280;4.271;155478
1281;4.274;162067
1282;4.277;159639
1283;4.281;154194
1284;4.284;164372
1285;4.287;152918
1286;4.291;147191
1287;4.294;143793
1288;4.297;151442
1289;4.300;145404
1290;4.304;161314
1291;4.307;154240
1292;4.310;157574
1293;4.314;147560
1294;4.317;161139
1295;4.320;159924
1296;4.324;152244
1297;4.327;152591
1298;4.330;153305
1299;4.333;145269
1300;4.337;150695
1301;4.340;151907
1302;4.343;144806
1303;4.347;152569
1304;4.350;147177
1305;4.353;146306
1306;4.357;138866
1307;4.360;148629
1308;4.363;141183
1309;4.367;146488
1310;4.370;133534
1311;4.373;144202
1312;4.377;130268
1313;4.380;134900
1314;4.383;144267
1315;4.387;141396
1316;4.390;134045
1317;4.393;141307
1318;4.396;134950
1319;4.400;137457
1320;4.403;128726
1321;4.406;136496
1322;4.410;133736
1323;4.413;134579
1324;4.416;132313
1325;4.420;136325
1326;4.423;133722
1327;4.426;136837
1328;4.429;136606
1329;4.433;126327
1330;4.436;130824
1331;4.439;128271
1332;4.443;136321
1333;4.446;138637
1334;4.449;134756
1335;4.453;133298
1336;4.456;129129
1337;4.459;134124
1338;4.463;138164
1339;4.466;128808
1340;4.469;132433
1341;4.472;145192
1342;4.476;139910
1343;4.479;127741
1344;4.482;129088
1345;4.486;135648
1346;4.489;136007
1347;4.492;137997
1348;4.496;127102
1349;4.499;132180
1350;4.502;128713
1351;4.506;131746
1352;4.509;133294
1353;4.512;121753
1354;4.515;133810
1355;4.519;121072
1356;4.522;136498
1357;4.525;135564
1358;4.529;136969
1359;4.532;120971
1360;4.535;136766
1361;4.539;125453
1362;4.542;130760
1363;4.545;139031
1364;4.548;132845
1365;4.552;119463
1366;4.555;124217
1367;4.558;130979
1368;4.562;136124
1369;4.565;136271
1370;4.568;114844
1371;4.572;127027
1372;4.575;126268
1373;4.578;126640
1374;4.582;127300
1375;4.585;119902
1376;4.588;117775
1377;4.591;127940
1378;4.595;127215
1379;4.598;129889
1380;4.601;119797
1381;4.605;123323
1382;4.608;140959
1383;4.611;129241
1384;4.615;122844
1385;4.618;124719
1386;4.621;122816
1387;4.625;137106
1388;4.628;127141
1389;4.631;135455
1390;4.635;122765
1391;4.638;127674
1392;4.641;119690
1393;4.645;136378
1394;4.648;132744
1395;4.651;123268
1396;4.654;126943
1397;4.658;131538
1398;4.661;121715
1399;4.664;118016
1400;4.668;122006
1401;4.671;135830
1402;4.674;127685
1403;4.678;123013
1404;4.681;125743
1405;4.684;128972
1406;4.687;140550
1407;4.691;136674
1408;4.694;119831
1409;4.697;129963
1410;4.701;129421
1411;4.704;124689
1412;4.707;131084
1413;4.711;123919
1414;4.714;132966
1415;4.717;129724
1416;4.721;113495
1417;4.724;126441
1418;4.727;127912
1419;4.730;133117
1420;4.734;114927
1421;4.737;127198
1422;4.740;124089
1423;4.744;121186
1424;4.747;131074
1425;4.750;133479
1426;4.754;130162
1427;4.757;132348
1428;4.760;118765
1429;4.763;125530
1430;4.767;128114
1431;4.770;134634
1432;4.773;123199
1433;4.777;126857
1434;4.780;115431
1435;4.783;128560
1436;4.787;120616
1437;4.790;119936
1438;4.793;122882
1439;4.797;121992
1440;4.800;125350
1441;4.803;128443
1442;4.806;127667
1443;4.810;121288
1444;4.813;123145
1445;4.816;143356
1446;4.820;132896
1447;4.823;121390
1448;4.826;126418
1449;4.830;122214
1450;4.833;126078
1451;4.836;120550
1452;4.840;124148
1453;4.843;124784
1454;4.846;121905
1455;4.849;126290
1456;4.853;124261
1457;4.856;131394
1458;4.859;123558
1459;4.863;123841
1460;4.866;122424
1461;4.869;116549
1462;4.873;126443
1463;4.876;131602
1464;4.879;118885
1465;4.883;117226
1466;4.886;119371
1467;4.889;127213
1468;4.893;129001
1469;4.896;120961
1470;4.899;123599
1471;4.902;128274
1472;4.906;132240
1473;4.909;132621
1474;4.912;124996
1475;4.916;120194
1476;4.919;136322
1477;4.922;139279
1478;4.926;125708
1479;4.929;124371
1480;4.932;118853
1481;4.936;122934
1482;4.939;115742
1483;4.942;116307
1484;4.945;131625
1485;4.949;121785
1486;4.952;132504
1487;4.955;118816
1488;4.959;121626
1489;4.962;129211
1490;4.965;125113
1491;4.969;119861
1492;4.972;121441
1493;4.975;122279
1494;4.979;124213
1495;4.982;123912
1496;4.985;125700
1497;4.988;138456
1498;4.992;136005
1499;4.995;124125
1500;4.998;121701
1501;5.002;129653
1502;5.005;121467
1503;5.008;114761
1504;5.012;117300
1505;5.015;123684
1506;5.018;119819
1507;5.021;129997
1508;5.025;128930
1509;5.028;136688
1510;5.031;135542
1511;5.035;121421
1512;5.038;130096
1513;5.041;130869
1514;5.045;122945
1515;5.048;121340
1516;5.051;118444
1517;5.055;127649
1518;5.058;121992
1519;5.061;132599
1520;5.064;125920
1521;5.068;130542
1522;5.071;125830
1523;5.074;122039
1524;5.078;123694
1525;5.081;127391
1526;5.084;121498
1527;5.088;124653
1528;5.091;123168
1529;5.094;122801
1530;5.097;128721
1531;5.101;120822
1532;5.104;125500
1533;5.107;124791
1534;5.111;127301
1535;5.114;123290
1536;5.117;129191
1537;5.121;124962
1538;5.124;132690
1539;5.128;122302
1540;5.131;119678
1541;5.134;119183
1542;5.137;114998
1543;5.141;114788
1544;5.144;125240
1545;5.147;131547
1546;5.151;128544
1547;5.154;121559
1548;5.157;121932
1549;5.161;127443
1550;5.164;127062
1551;5.167;118566
1552;5.171;123045
1553;5.174;130566
1554;5.177;128529
1555;5.180;127672
1556;5.184;124543
1557;5.187;123946
1558;5.190;126989
1559;5.194;126024
1560;5.197;129523
1561;5.200;119945
1562;5.204;126009
1563;5.207;133389
1564;5.210;118350
1565;5.214;131526
1566;5.217;128891
1567;5.220;130994
1568;5.223;116690
1569;5.227;121245
1570;5.230;126077
1571;5.233;126448
1572;5.237;133917
1573;5.240;127302
1574;5.243;124030
1575;5.247;120447
1576;5.250;129445
1577;5.253;128366
1578;5.256;116642
1579;5.260;128103
1580;5.263;120605
1581;5.266;122500
1582;5.270;136093
1583;5.273;125986
1584;5.276;121647
1585;5.280;124210
1586;5.283;124448
1587;5.286;124988
1588;5.290;122226
1589;5.293;126003
1590;5.296;119814
1591;5.299;130273
1592;5.303;136825
1593;5.306;118424
1594;5.309;123482
1595;5.313;125062
1596;5.316;118501
1597;5.319;120377
1598;5.323;134071
1599;5.326;127733
1600;5.329;123989
1601;5.332;111487
1602;5.336;130039
1603;5.339;118994
1604;5.342;125742
1605;5.346;131620
1606;5.349;125669
1607;5.352;116987
1608;5.356;139513
1609;5.359;117212
1610;5.362;127085
1611;5.366;123349
1612;5.369;129310
1613;5.372;133453
1614;5.376;122933
1615;5.379;128407
1616;5.382;126420
1617;5.386;119685
1618;5.389;122201
1619;5.392;138485
1620;5.395;119868
1621;5.399;122385
1622;5.402;122465
1623;5.405;123023
1624;5.409;116258
1625;5.412;125668
1626;5.415;134583
1627;5.419;124181
1628;5.422;126572
1629;5.425;124597
1630;5.429;135572
1631;5.432;124728
1632;5.435;123344
1633;5.438;113305
1634;5.442;123013
1635;5.445;118267
1636;5.448;127035
1637;5.452;119094
1638;5.455;133251
1639;5.458;123554
1640;5.462;131954
1641;5.465;126950
1642;5.468;135156
1643;5.471;124738
1644;5.475;133227
1645;5.478;129835
1646;5.481;140144
1647;5.485;131205
1648;5.488;126438
1649;5.491;130825
1650;5.495;130296
1651;5.498;133682
1652;5.501;128928
1653;5.505;132631
1654;5.508;125040
1655;5.511;129967
1656;5.514;132607
1657;5.518;134210
1658;5.521;142615
1659;5.524;142957
1660;5.528;131512
1661;5.531;128831
1662;5.534;138457
1663;5.538;128869
1664;5.541;139386
1665;5.544;132602
1666;5.548;135334
1667;5.551;140294
1668;5.554;145680
1669;5.557;138258
1670;5.561;142831
1671;5.564;149873
1672;5.567;144942
1673;5.571;143548
1674;5.574;145885
1675;5.577;138180
1676;5.581;133899
1677;5.584;165980
1678;5.587;141722
1679;5.591;144015
1680;5.594;153034
1681;5.597;146964
1682;5.600;139616
1683;5.604;152899
1684;5.607;149184
1685;5.610;144803
1686;5.614;148476
1687;5.617;144430
1688;5.620;146092
1689;5.624;144013
1690;5.627;152039
1691;5.630;143592
1692;5.634;147399
1693;5.637;145883
1694;5.640;141922
1695;5.644;150056
1696;5.647;140178
1697;5.650;140212
1698;5.653;135085
1699;5.657;131191
1700;5.660;136618
1701;5.663;144965
1702;5.667;139018
1703;5.670;134655
1704;5.673;131677
1705;5.677;140385
1706;5.680;134440
1707;5.683;132583
1708;5.687;133396
1709;5.690;133065
1710;5.693;145069
1711;5.696;145166
1712;5.700;128408
1713;5.703;136648
1714;5.706;133247
1715;5.710;127133
1716;5.713;131192
1717;5.716;127497
1718;5.720;127079
1719;5.723;137717
1720;5.726;132049
1721;5.729;134734
1722;5.733;132926
1723;5.736;134610
1724;5.739;130145
1725;5.743;137843
1726;5.746;128990
1727;5.749;129176
1728;5.753;131706
1729;5.756;142116
1730;5.759;135693
1731;5.763;139635
1732;5.766;126911
1733;5.769;127141
1734;5.772;137176
1735;5.776;132777
1736;5.779;132647
1737;5.782;126404
1738;5.786;138964
1739;5.789;129018
1740;5.792;135779
1741;5.796;126842
1742;5.799;132825
1743;5.802;122977
1744;5.806;127095
1745;5.809;128453
1746;5.812;126585
1747;5.815;123112
1748;5.819;132520
1749;5.822;130480
1750;5.825;129608
1751;5.829;135181
1752;5.832;124805
1753;5.835;125813
1754;5.839;128062
1755;5.842;130030
1756;5.845;124633
1757;5.848;120720
1758;5.852;123064
1759;5.855;130065
1760;5.858;124690
1761;5.862;132850
1762;5.865;121955
1763;5.868;124403
1764;5.872;128425
1765;5.875;128996
1766;5.878;121754
1767;5.882;126716
1768;5.885;121712
1769;5.888;126217
1770;5.892;120367
1771;5.895;120400
1772;5.898;133370
1773;5.902;133312
1774;5.905;119125
1775;5.908;128483
1776;5.911;129332
1777;5.915;129802
1778;5.918;111880
1779;5.921;118238
1780;5.925;124264
1781;5.928;125827
1782;5.931;122389
1783;5.935;127925
1784;5.938;120355
1785;5.941;136822
1786;5.945;135969
1787;5.948;138463
1788;5.951;120753
1789;5.954;124884
1790;5.958;121237
1791;5.961;122084
1792;5.964;131569
1793;5.968;125091
1794;5.971;114378
1795;5.974;122359
1796;5.978;129613
1797;5.981;122173
1798;5.984;129881
1799;5.987;122570
1800;5.991;122251
1801;5.994;122083
1802;5.997;127600
1803;6.001;122908
1804;6.004;138331
1805;6.007;127624
1806;6.011;117717
1807;6.014;116730
1808;6.017;113784
1809;6.021;128774
1810;6.024;129922
1811;6.027;125588
1812;6.030;124584
1813;6.034;118296
1814;6.037;127989
1815;6.040;115969
1816;6.044;123121
1817;6.047;123376
1818;6.050;120707
1819;6.054;114697
1820;6.057;122983
1821;6.060;113772
1822;6.063;119796
1823;6.067;110360
1824;6.070;116526
1825;6.073;133741
1826;6.077;123083
1827;6.080;119326
1828;6.083;127459
1829;6.087;125253
1830;6.090;127533
1831;6.093;129811
1832;6.097;118127
1833;6.100;123574
1834;6.103;108440
1835;6.106;130130
1836;6.110;121357
1837;6.113;124660
1838;6.116;120195
1839;6.120;121206
1840;6.123;117259
1841;6.126;123314
1842;6.130;119550
1843;6.133;120371
1844;6.136;121744
1845;6.140;127088
1846;6.143;121774
1847;6.146;121461
1848;6.150;121201
1849;6.153;126345
1850;6.156;115453
1851;6.160;118415
1852;6.163;128040
1853;6.166;121597
1854;6.169;113777
1855;6.173;121724
1856;6.176;117569
1857;6.179;126969
1858;6.183;133634
1859;6.186;122412
1860;6.189;123360
1861;6.193;130208
1862;6.196;120783
1863;6.199;113170
1864;6.202;127760
1865;6.206;117848
1866;6.209;123495
1867;6.212;120893
1868;6.216;126302
1869;6.219;123828
1870;6.222;115316
1871;6.226;125977
1872;6.229;117416
1873;6.232;130635
1874;6.236;121287
1875;6.239;104736
1876;6.242;128659
1877;6.245;118523
1878;6.249;115195
1879;6.252;133123
1880;6.255;119577
1881;6.259;118396
1882;6.262;119823
1883;6.265;121710
1884;6.269;110143
1885;6.272;123013
1886;6.275;114282
1887;6.278;117303
1888;6.282;119641
1889;6.285;115664
1890;6.288;129332
1891;6.292;114873
1892;6.295;122924
1893;6.298;122204
1894;6.302;120579
1895;6.305;118984
1896;6.308;121914
1897;6.312;119718
1898;6.315;124300
1899;6.318;129807
1900;6.321;124880
1901;6.325;129872
1902;6.328;118947
1903;6.331;115236
1904;6.335;122809
1905;6.338;114976
1906;6.341;124069
1907;6.345;121652
1908;6.348;117294
1909;6.351;114291
1910;6.355;123941
1911;6.358;121814
1912;6.361;118580
1913;6.364;120098
1914;6.368;123949
1915;6.371;118333
1916;6.375;117877
1917;6.378;129801
1918;6.381;115308
1919;6.384;116723
1920;6.388;119546
1921;6.391;119558
1922;6.394;125865
1923;6.398;118853
1924;6.401;124427
1925;6.404;121437
1926;6.408;125577
1927;6.411;125686
1928;6.414;119288
1929;6.417;113523
1930;6.421;115335
1931;6.424;112878
1932;6.427;121974
1933;6.431;121013
1934;6.434;115542
1935;6.437;122553
1936;6.441;126261
1937;6.444;115508
1938;6.447;116113
1939;6.451;127883
1940;6.454;118372
1941;6.457;117470
1942;6.460;111645
1943;6.464;126159
1944;6.467;123505
1945;6.470;118942
1946;6.474;117942
1947;6.477;124574
1948;6.480;112912
1949;6.484;121497
1950;6.487;120243
1951;6.490;123868
1952;6.494;119502
1953;6.497;113923
1954;6.500;122241
1955;6.503;116415
1956;6.507;123281
1957;6.510;112969
1958;6.513;113426
1959;6.517;122772
1960;6.520;116985
1961;6.523;116358
1962;6.527;112068
1963;6.530;129488
1964;6.533;109266
1965;6.536;107721
1966;6.540;113643
1967;6.543;122982
1968;6.546;125468
1969;6.550;120505
1970;6.553;115409
1971;6.556;119273
1972;6.560;122734
1973;6.563;119665
1974;6.566;112673
1975;6.570;120219
1976;6.573;118551
1977;6.576;106603
1978;6.579;110855
1979;6.583;129643
1980;6.586;113567
1981;6.589;115527
1982;6.593;107938
1983;6.596;117996
1984;6.599;118894
1985;6.603;113783
1986;6.606;118978
1987;6.609;119800
1988;6.612;117702
1989;6.616;128211
1990;6.619;115919
1991;6.623;119648
1992;6.626;109095
1993;6.629;110365
1994;6.632;122864
1995;6.636;113708
1996;6.639;111457
1997;6.642;128042
1998;6.646;114277
1999;6.649;116141
2000;6.652;118472
2001;6.656;125791
2002;6.659;125655
2003;6.662;111907
2004;6.666;125566
2005;6.669;114225
2006;6.672;117597
2007;6.675;111356
2008;6.679;124052
2009;6.682;120424
2010;6.685;114076
2011;6.689;116765
2012;6.692;113534
2013;6.695;120378
2014;6.699;124116
2015;6.702;125548
2016;6.705;113012
2017;6.709;119486
2018;6.712;119556
2019;6.715;111600
2020;6.718;119390
2021;6.722;109613
2022;6.725;114102
2023;6.728;111855
2024;6.732;121188
2025;6.735;116920
2026;6.738;116395
2027;6.742;125593
2028;6.745;115322
2029;6.748;119254
2030;6.751;117118
2031;6.755;112490
2032;6.758;109327
2033;6.761;123440
2034;6.765;114489
2035;6.768;115637
2036;6.771;125439
2037;6.775;120967
2038;6.778;118928
2039;6.781;115051
2040;6.785;122299
2041;6.788;109722
2042;6.791;116834
2043;6.794;114059
2044;6.798;115568
2045;6.801;119013
2046;6.804;112496
2047;6.808;110328
2048;6.811;119388
2049;6.814;118916
2050;6.818;116764
2051;6.821;119288
2052;6.824;122513
2053;6.828;108700
2054;6.831;117329
2055;6.834;120165
2056;6.837;116021
2057;6.841;118075
2058;6.844;112284
2059;6.847;115342
2060;6.851;119575
2061;6.854;110910
2062;6.857;113781
2063;6.861;116894
2064;6.864;115477
2065;6.867;123994
2066;6.871;124491
2067;6.874;107117
2068;6.877;116076
2069;6.881;113059
2070;6.884;119192
2071;6.887;119381
2072;6.890;113365
2073;6.894;120534
2074;6.897;118070
2075;6.900;109754
2076;6.904;118645
2077;6.907;125957
2078;6.910;118596
2079;6.914;117941
2080;6.917;124102
2081;6.920;138637
2082;6.924;119352
2083;6.927;125865
2084;6.930;129471
2085;6.933;126455
2086;6.937;127870
2087;6.940;131677
2088;6.943;130822
2089;6.947;123879
2090;6.950;142406
2091;6.953;124607
2092;6.957;141185
2093;6.960;140390
2094;6.963;144048
2095;6.966;146199
2096;6.970;142708
2097;6.973;143902
2098;6.976;143902
2099;6.980;140542
2100;6.983;156832
2101;6.986;141610
2102;6.990;146414
2103;6.993;144412
2104;6.996;144324
2105;7.000;154889
2106;7.003;160772
2107;7.006;136733
2108;7.009;146346
2109;7.013;156243
2110;7.016;147574
2111;7.019;147780
2112;7.023;136869
2113;7.026;139475
2114;7.029;149024
2115;7.033;154007
2116;7.036;142994
2117;7.039;148071
2118;7.043;144915
2119;7.046;142433
2120;7.049;146500
2121;7.052;149497
2122;7.056;141655
2123;7.059;145996
2124;7.062;147917
2125;7.066;144809
2126;7.069;130817
2127;7.072;139023
2128;7.076;140435
2129;7.079;147144
2130;7.082;151493
2131;7.085;131933
2132;7.089;139720
2133;7.092;139606
2134;7.095;140438
2135;7.099;145006
2136;7.102;132599
2137;7.105;131568
2138;7.109;138632
2139;7.112;135735
2140;7.115;135011
2141;7.119;127088
2142;7.122;131411
2143;7.125;125045
2144;7.129;141857
2145;7.132;122264
2146;7.135;115608
2147;7.139;121732
2148;7.142;139159
2149;7.145;124307
2150;7.148;131839
2151;7.152;138552
2152;7.155;127748
2153;7.158;121658
2154;7.162;127877
2155;7.165;120324
2156;7.168;118453
2157;7.172;132918
2158;7.175;118361
2159;7.178;122834
2160;7.182;122805
2161;7.185;120604
2162;7.188;121485
2163;7.191;117838
2164;7.195;118846
2165;7.198;123196
2166;7.201;113579
2167;7.205;117390
2168;7.208;118409
2169;7.211;118261
2170;7.215;113421
2171;7.218;115832
2172;7.221;124799
2173;7.224;128279
2174;7.228;111734
2175;7.231;122530
2176;7.234;119783
2177;7.238;123676
2178;7.241;117650
2179;7.244;120170
2180;7.248;117119
2181;7.251;114558
2182;7.254;115471
2183;7.258;118023
2184;7.261;116197
2185;7.264;120157
2186;7.267;109948
2187;7.271;122515
2188;7.274;113831
2189;7.277;114254
2190;7.281;117309
2191;7.284;113818
2192;7.287;116162
2193;7.291;116756
2194;7.294;116324
2195;7.297;108101
2196;7.300;117193
2197;7.304;114337
2198;7.307;117434
2199;7.310;109442
2200;7.314;115195
2201;7.317;119927
2202;7.320;121740
2203;7.324;117384
2204;7.327;107239
2205;7.330;123016
2206;7.334;118728
2207;7.337;115314
2208;7.340;117009
2209;7.343;108380
2210;7.347;103698
2211;7.350;113942
2212;7.353;105300
2213;7.357;110947
2214;7.360;114209
2215;7.363;115458
2216;7.367;118669
2217;7.370;116480
2218;7.373;108520
2219;7.377;119277
2220;7.380;114085
2221;7.383;100853
2222;7.387;109398
2223;7.390;117119
2224;7.393;113992
2225;7.397;123660
2226;7.400;106932
2227;7.403;106589
2228;7.406;118575
2229;7.410;118975
2230;7.413;103935
2231;7.416;113920
2232;7.420;110628
2233;7.423;107829
2234;7.426;110855
2235;7.430;113650
2236;7.433;110955
2237;7.436;112577
2238;7.439;118336
2239;7.443;117414
2240;7.446;110161
2241;7.449;108957
2242;7.453;115704
2243;7.456;109241
2244;7.459;111296
2245;7.463;110036
2246;7.466;111704
2247;7.469;120088
2248;7.473;109693
2249;7.476;117147
2250;7.479;116862
2251;7.482;122842
2252;7.486;124307
2253;7.489;114598
2254;7.492;109651
2255;7.496;119758
2256;7.499;123391
2257;7.502;119602
2258;7.506;117835
2259;7.509;118413
2260;7.512;126339
2261;7.516;118360
2262;7.519;122526
2263;7.522;118522
2264;7.525;118972
2265;7.529;122154
2266;7.532;127476
2267;7.535;121858
2268;7.539;117790
2269;7.542;119350
2270;7.545;116327
2271;7.549;114109
2272;7.552;128867
2273;7.555;120647
2274;7.558;111156
2275;7.562;122146
2276;7.565;124044
2277;7.568;106505
2278;7.572;115797
2279;7.575;118965
2280;7.578;117160
2281;7.582;117430
2282;7.585;117757
2283;7.588;117115
2284;7.592;114255
2285;7.595;118641
2286;7.598;117662
2287;7.601;116030
2288;7.605;122532
2289;7.608;116563
2290;7.611;115585
2291;7.615;123973
2292;7.618;122542
2293;7.621;119341
2294;7.625;113842
2295;7.628;112300
2296;7.631;105723
2297;7.635;119749
2298;7.638;110448
2299;7.641;118066
2300;7.645;115605
2301;7.648;112503
2302;7.651;106340
2303;7.655;113335
2304;7.658;111103
2305;7.661;109780
2306;7.664;112330
2307;7.668;113020
2308;7.671;111922
2309;7.674;106714
2310;7.678;104415
2311;7.681;113003
2312;7.684;100597
2313;7.688;108600
2314;7.691;114804
2315;7.694;118065
2316;7.697;117638
2317;7.701;112652
2318;7.704;116001
2319;7.707;112057
2320;7.711;114206
2321;7.714;113341
2322;7.717;108645
2323;7.721;118014
2324;7.724;117811
2325;7.727;108228
2326;7.731;113401
2327;7.734;104020
2328;7.737;105296
2329;7.740;112633
2330;7.744;112499
2331;7.747;114195
2332;7.750;103800
2333;7.754;101165
2334;7.757;109967
2335;7.760;111131
2336;7.764;114332
2337;7.767;117617
2338;7.770;104869
2339;7.774;106461
2340;7.777;106474
2341;7.780;104052
2342;7.783;103870
2343;7.787;103562
2344;7.790;108902
2345;7.793;113361
2346;7.797;105138
2347;7.800;105506
2348;7.803;111162
2349;7.807;108618
2350;7.810;113846
2351;7.813;118470
2352;7.816;113283
2353;7.820;99963
2354;7.823;114247
2355;7.826;107863
2356;7.830;110474
2357;7.833;111012
2358;7.836;108388
2359;7.840;101195
2360;7.843;115701
2361;7.846;112469
2362;7.850;110669
2363;7.853;101398
2364;7.856;100478
2365;7.859;112871
2366;7.863;108353
2367;7.866;104433
2368;7.870;110164
2369;7.873;107076
2370;7.876;114112
2371;7.879;112075
2372;7.883;114441
2373;7.886;111263
2374;7.889;106463
2375;7.893;115902
2376;7.896;114735
2377;7.899;110989
2378;7.903;107922
2379;7.906;112750
2380;7.909;102516
2381;7.913;100441
2382;7.916;106027
2383;7.919;105756
2384;7.922;106321
2385;7.926;108905
2386;7.929;106088
2387;7.932;107303
2388;7.936;111463
2389;7.939;110226
2390;7.942;117744
2391;7.946;110236
2392;7.949;107283
2393;7.952;111571
2394;7.955;104030
2395;7.959;106257
2396;7.962;107989
2397;7.965;113728
2398;7.969;105308
2399;7.972;105796
2400;7.975;101809
2401;7.979;101182
2402;7.982;110400
2403;7.985;101420
2404;7.989;108809
2405;7.992;102060
2406;7.995;102902
2407;7.998;112098
2408;8.002;119192
2409;8.005;112080
2410;8.008;107365
2411;8.012;106824
2412;8.015;112730
2413;8.018;98944
2414;8.022;110417
2415;8.025;108335
2416;8.028;109612
2417;8.031;104552
2418;8.035;100491
2419;8.038;107107
2420;8.041;103986
2421;8.045;112203
2422;8.048;118366
2423;8.051;102341
2424;8.055;109748
2425;8.058;112193
2426;8.061;102688
2427;8.065;108687
2428;8.068;114750
2429;8.071;100921
2430;8.074;100237
2431;8.078;110830
2432;8.081;107212
2433;8.084;108801
2434;8.088;105249
2435;8.091;116698
2436;8.094;107839
2437;8.098;106509
2438;8.101;104746
2439;8.104;107440
2440;8.108;105017
2441;8.111;106535
2442;8.114;110608
2443;8.117;107587
2444;8.121;102307
2445;8.124;105612
2446;8.128;101974
2447;8.131;100437
2448;8.134;116284
2449;8.137;96293
2450;8.141;102027
2451;8.144;112813
2452;8.147;111843
2453;8.151;103729
2454;8.154;106490
2455;8.157;115068
2456;8.161;103911
2457;8.164;103722
2458;8.167;104961
2459;8.170;99109
2460;8.174;109349
2461;8.177;103941
2462;8.180;113047
2463;8.184;111642
2464;8.187;106518
2465;8.190;112118
2466;8.194;111119
2467;8.197;99928
2468;8.200;101644
2469;8.204;115742
2470;8.207;102398
2471;8.210;102804
2472;8.213;103385
2473;8.217;103610
2474;8.220;106291
2475;8.223;103373
2476;8.227;96265
2477;8.230;116015
2478;8.233;107110
2479;8.237;105853
2480;8.240;105141
2481;8.243;104178
2482;8.246;109346
2483;8.250;105788
2484;8.253;100150
2485;8.256;107103
2486;8.260;103511
2487;8.263;114744
2488;8.266;104862
2489;8.270;112147
2490;8.273;100341
2491;8.276;99063
2492;8.280;106464
2493;8.283;105521
2494;8.286;105423
2495;8.289;106461
2496;8.293;105373
2497;8.296;108026
2498;8.299;103611
2499;8.303;103528
2500;8.306;107177
2501;8.309;102234
2502;8.313;99081
2503;8.316;101527
2504;8.319;108342
2505;8.323;109133
2506;8.326;101140
2507;8.329;103176
2508;8.332;100758
2509;8.336;108771
2510;8.339;103316
2511;8.342;100821
2512;8.346;101954
2513;8.349;105074
2514;8.352;95570
2515;8.356;108141
2516;8.359;104132
2517;8.362;106191
2518;8.365;114216
2519;8.369;112546
2520;8.372;101340
2521;8.376;108984
2522;8.379;101871
2523;8.382;100975
2524;8.385;103129
2525;8.389;100588
2526;8.392;110601
2527;8.395;101479
2528;8.399;107527
2529;8.402;108670
2530;8.405;101166
2531;8.409;103119
2532;8.412;102208
2533;8.415;98805
2534;8.419;115370
2535;8.422;97857
2536;8.425;106712
2537;8.428;105687
2538;8.432;103798
2539;8.435;107530
2540;8.438;110156
2541;8.442;109658
2542;8.445;100630
2543;8.448;102173
2544;8.452;103680
2545;8.455;106514
2546;8.458;107692
2547;8.462;100696
2548;8.465;101003
2549;8.468;100854
2550;8.471;98408
2551;8.475;98601
2552;8.478;108397
2553;8.481;104619
2554;8.485;114249
2555;8.488;102114
2556;8.491;101407
2557;8.495;107555
2558;8.498;114062
2559;8.501;111295
2560;8.504;103374
2561;8.508;114249
2562;8.511;102595
2563;8.514;109477
2564;8.518;106847
2565;8.521;106111
2566;8.524;108142
2567;8.528;104830
2568;8.531;93494
2569;8.534;109717
2570;8.538;96305
2571;8.541;108696
2572;8.544;103765
2573;8.547;106512
2574;8.551;106384
2575;8.554;103560
2576;8.557;105875
2577;8.561;112119
2578;8.564;103765
2579;8.567;114706
2580;8.571;100023
2581;8.574;96043
2582;8.577;105263
2583;8.580;101353
2584;8.584;103723
2585;8.587;99633
2586;8.590;109532
2587;8.594;106458
2588;8.597;100036
2589;8.600;95866
2590;8.604;108026
2591;8.607;104872
2592;8.610;102772
2593;8.614;104709
2594;8.617;99612
2595;8.620;103393
2596;8.624;98908
2597;8.627;100812
2598;8.630;100576
2599;8.634;99894
2600;8.637;104844
2601;8.640;103187
2602;8.643;106418
2603;8.647;98140
2604;8.650;106597
2605;8.653;106962
2606;8.657;101861
2607;8.660;106177
2608;8.663;105240
2609;8.667;104872
2610;8.670;101436
2611;8.673;99595
2612;8.677;107544
2613;8.680;103608
2614;8.683;104033
2615;8.686;98601
2616;8.690;105840
2617;8.693;99415
2618;8.696;102851
2619;8.700;96793
2620;8.703;110235
2621;8.706;105290
2622;8.710;102723
2623;8.713;100382
2624;8.716;96617
2625;8.719;101573
2626;8.723;106523
2627;8.726;104662
2628;8.729;103355
2629;8.733;104229
2630;8.736;100478
2631;8.739;101428
2632;8.743;112682
2633;8.746;102420
2634;8.749;105739
2635;8.753;111177
2636;8.756;109032
2637;8.759;94018
2638;8.762;96889
2639;8.766;99062
2640;8.769;101499
2641;8.772;104423
2642;8.776;111256
2643;8.779;109497
2644;8.782;107174
2645;8.786;108488
2646;8.789;105098
2647;8.792;100317
2648;8.796;101437
2649;8.799;102375
2650;8.802;109231
2651;8.805;107579
2652;8.809;99590
2653;8.812;102309
2654;8.815;101893
2655;8.819;105372
2656;8.822;107401
2657;8.825;106162
2658;8.829;106274
2659;8.832;101796
2660;8.835;104572
2661;8.838;113668
2662;8.842;113536
2663;8.845;106874
2664;8.848;109810
2665;8.852;105893
2666;8.855;108948
2667;8.858;114375
2668;8.862;113685
2669;8.865;116118
2670;8.868;112422
2671;8.872;113691
2672;8.875;115861
2673;8.878;110643
2674;8.882;113778
2675;8.885;104419
2676;8.888;116683
2677;8.892;109014
2678;8.895;118269
2679;8.898;123796
2680;8.901;117700
2681;8.905;122774
2682;8.908;127181
2683;8.911;124642
2684;8.915;128480
2685;8.918;128786
2686;8.921;127114
2687;8.925;118503
2688;8.928;123304
2689;8.931;127729
2690;8.934;126397
2691;8.938;124848
2692;8.941;125740
2693;8.944;133093
2694;8.948;117848
2695;8.951;122942
2696;8.954;126122
2697;8.958;122694
2698;8.961;111052
2699;8.964;120684
2700;8.968;118893
2701;8.971;121748
2702;8.974;122377
2703;8.977;117115
2704;8.981;125790
2705;8.984;119164
2706;8.987;124350
2707;8.991;121116
2708;8.994;123016
2709;8.997;132577
2710;9.001;115841
2711;9.004;129930
2712;9.007;130091
2713;9.011;124866
2714;9.014;119979
2715;9.017;118912
2716;9.020;120525
2717;9.024;117792
2718;9.027;136442
2719;9.030;127766
2720;9.034;123488
2721;9.037;129236
2722;9.040;127438
2723;9.044;118147
2724;9.047;112773
2725;9.050;109671
2726;9.053;111196
2727;9.057;125542
2728;9.060;128957
2729;9.063;120007
2730;9.067;123346
2731;9.070;102612
2732;9.073;99887
2733;9.077;92489
2734;9.080;80370
2735;9.083;84589
2736;9.087;86487
2737;9.090;78588
2738;9.093;85473
2739;9.096;86399
2740;9.100;83021
2741;9.103;84801
2742;9.106;82742
2743;9.110;76873
2744;9.113;85785
2745;9.116;72222
2746;9.120;83777
2747;9.123;80086
2748;9.126;79623
2749;9.130;77662
2750;9.133;81096
2751;9.136;80657
2752;9.140;78865
2753;9.143;83222
2754;9.146;78401
2755;9.150;77235
2756;9.153;79586
2757;9.156;73304
2758;9.159;85425
2759;9.163;81037
2760;9.166;79653
2761;9.169;73811
2762;9.173;79487
2763;9.176;79224
2764;9.179;81690
2765;9.183;82864
2766;9.186;80166
2767;9.189;89202
2768;9.192;76026
2769;9.196;77761
2770;9.199;89962
2771;9.202;85593
2772;9.206;86749
2773;9.209;85962
2774;9.212;90575
2775;9.216;89184
2776;9.219;82090
2777;9.222;90106
2778;9.226;78076
2779;9.229;82149
2780;9.232;77563
2781;9.235;82491
2782;9.239;89279
2783;9.242;78325
2784;9.245;75584
2785;9.249;84263
2786;9.252;87988
2787;9.255;88490
2788;9.259;81509
2789;9.262;78477
2790;9.265;85638
2791;9.268;81324
2792;9.272;83446
2793;9.275;86751
2794;9.278;83181
2795;9.282;81484
2796;9.285;90364
2797;9.288;93123
2798;9.292;79833
2799;9.295;80320
2800;9.298;94651
2801;9.302;88003
2802;9.305;84944
2803;9.308;85103
2804;9.311;85388
2805;9.315;85961
2806;9.318;85048
2807;9.321;85879
2808;9.325;78658
2809;9.328;88559
2810;9.331;91223
2811;9.335;90549
2812;9.338;84954
2813;9.341;84758
2814;9.345;80560
2815;9.348;87909
2816;9.351;85830
2817;9.354;84949
2818;9.358;83145
2819;9.361;101232
2820;9.364;87778
2821;9.368;82787
2822;9.371;88917
2823;9.374;96852
2824;9.378;94464
2825;9.381;97097
2826;9.384;88122
2827;9.388;91401
2828;9.391;92453
2829;9.394;99301
2830;9.398;89571
2831;9.401;99856
2832;9.404;88418
2833;9.407;96589
2834;9.411;99580
2835;9.414;94433
2836;9.417;100090
2837;9.421;99703
2838;9.424;105502
2839;9.427;98183
2840;9.431;101299
2841;9.434;99738
2842;9.437;105257
2843;9.441;96177
2844;9.444;100128
2845;9.447;114422
2846;9.450;100210
2847;9.454;98957
2848;9.457;101982
2849;9.460;106755
2850;9.464;112345
2851;9.467;108056
2852;9.470;99426
2853;9.474;109799
2854;9.477;106986
2855;9.480;106634
2856;9.483;106105
2857;9.487;112976
2858;9.490;109727
2859;9.493;105370
2860;9.497;102449
2861;9.500;106383
2862;9.503;108366
2863;9.507;104334
2864;9.510;102943
2865;9.513;105748
2866;9.517;114674
2867;9.520;99596
2868;9.523;106999
2869;9.526;106335
2870;9.530;109404
2871;9.533;107514
2872;9.536;99888
2873;9.540;100991
2874;9.543;117141
2875;9.546;111252
2876;9.550;103052
2877;9.553;111975
2878;9.556;109430
2879;9.560;108993
2880;9.563;103515
2881;9.566;105493
2882;9.569;115839
2883;9.573;102751
2884;9.576;103672
2885;9.579;110269
2886;9.583;103254
2887;9.586;108705
2888;9.589;109357
2889;9.593;105022
2890;9.596;102518
2891;9.599;102673
2892;9.602;106083
2893;9.606;111769
2894;9.609;114630
2895;9.612;99567
2896;9.616;114975
2897;9.619;103651
2898;9.622;105148
2899;9.626;116531
2900;9.629;108484
2901;9.632;109956
2902;9.636;107741
2903;9.639;97225
2904;9.642;106092
2905;9.646;95732
2906;9.649;106821
2907;9.652;100834
2908;9.656;99738
2909;9.659;112806
2910;9.662;104500
2911;9.665;99457
2912;9.669;96855
2913;9.672;103966
2914;9.675;104651
2915;9.679;100701
2916;9.682;100667
2917;9.685;103541
2918;9.689;100494
2919;9.692;99485
2920;9.695;104137
2921;9.699;105895
2922;9.702;95436
2923;9.705;105536
2924;9.708;102374
2925;9.712;103870
2926;9.715;102598
2927;9.718;100243
2928;9.722;101202
2929;9.725;105624
2930;9.728;102073
2931;9.732;95900
2932;9.735;101496
2933;9.738;103277
2934;9.741;104344
2935;9.745;107604
2936;9.748;107220
2937;9.751;102812
2938;9.755;100165
2939;9.758;99476
2940;9.761;103389
2941;9.765;109804
2942;9.768;99575
2943;9.771;98563
2944;9.775;108404
2945;9.778;103721
2946;9.781;101279
2947;9.784;94613
2948;9.788;98531
2949;9.791;104726
2950;9.794;94987
2951;9.798;98777
2952;9.801;100118
2953;9.804;102656
2954;9.808;102735
2955;9.811;102341
2956;9.814;100333
2957;9.817;110621
2958;9.821;105920
2959;9.824;107492
2960;9.827;104537
2961;9.831;104763
2962;9.834;110931
2963;9.837;109413
2964;9.841;107728
2965;9.844;107385
2966;9.847;104957
2967;9.851;111260
2968;9.854;103706
2969;9.857;109439
2970;9.860;105996
2971;9.864;101460
2972;9.867;106802
2973;9.871;99869
2974;9.874;112965
2975;9.877;109927
2976;9.881;105721
2977;9.884;104491
2978;9.887;108747
2979;9.891;105942
2980;9.894;110653
2981;9.897;106081
2982;9.900;106246
2983;9.904;107767
2984;9.907;108858
2985;9.910;113577
2986;9.914;94092
2987;9.917;103131
2988;9.920;109139
2989;9.924;107531
2990;9.927;113054
2991;9.930;99677
2992;9.934;105681
2993;9.937;102431
2994;9.940;101501
2995;9.943;102092
2996;9.947;107025
2997;9.950;105004
2998;9.953;106242
2999;9.957;106145
3000;9.960;110793
3001;9.963;109332
3002;9.967;102546
3003;9.970;110930
3004;9.973;102628
3005;9.976;113891
3006;9.980;115480
3007;9.983;96407
3008;9.986;101522
3009;9.990;113564
3010;9.993;105075
3011;9.996;113267
3012;10.000;98132
3013;10.003;106157
3014;10.006;98662
3015;10.010;100840
3016;10.013;101192
3017;10.016;97083
3018;10.019;107204
3019;10.023;105376
3020;10.026;108833
3021;10.029;108199
3022;10.033;111589
3023;10.036;98766
3024;10.039;108547
3025;10.043;106896
3026;10.046;102381
3027;10.049;109046
3028;10.053;103858
3029;10.056;109444
3030;10.059;110137
3031;10.062;105191
3032;10.066;117746
3033;10.069;106951
3034;10.072;107345
3035;10.076;108346
3036;10.079;99821
3037;10.082;105905
3038;10.086;107891
3039;10.089;112514
3040;10.092;111977
3041;10.095;104326
3042;10.099;108554
3043;10.102;106319
3044;10.105;103363
3045;10.109;111615
3046;10.112;111215
3047;10.115;104520
3048;10.119;111054
3049;10.122;111263
3050;10.125;105883
3051;10.129;101936
3052;10.132;107306
3053;10.135;108032
3054;10.139;113116
3055;10.142;104878
3056;10.145;101003
3057;10.149;107259
3058;10.152;119962
3059;10.155;110322
3060;10.158;105497
3061;10.162;106404
3062;10.165;115044
3063;10.168;104938
3064;10.172;101808
3065;10.175;103993
3066;10.178;107534
3067;10.182;105131
3068;10.185;109287
3069;10.188;121784
3070;10.191;102271
3071;10.195;95317
3072;10.198;112929
3073;10.201;109209
3074;10.205;109513
3075;10.208;111792
3076;10.211;108718
3077;10.215;113909
3078;10.218;105753
3079;10.221;107190
3080;10.225;103010
3081;10.228;112307
3082;10.231;114304
3083;10.234;111149
3084;10.238;110106
3085;10.241;105311
3086;10.244;110676
3087;10.248;107418
3088;10.251;109074
3089;10.254;109015
3090;10.258;102402
3091;10.261;113507
3092;10.264;112219
3093;10.268;117466
3094;10.271;104835
3095;10.274;99710
3096;10.277;110361
3097;10.281;103814
3098;10.284;111470
3099;10.287;105295
3100;10.291;99202
3101;10.294;100128
3102;10.297;116231
3103;10.301;105419
3104;10.304;105815
3105;10.307;107604
3106;10.310;108890
3107;10.314;99271
3108;10.317;109164
3109;10.320;101655
3110;10.324;113387
3111;10.327;115245
3112;10.330;103952
3113;10.334;113166
3114;10.337;108340
3115;10.340;107606
3116;10.344;111295
3117;10.347;101912
3118;10.350;109167
3119;10.353;102141
3120;10.357;109820
3121;10.360;107161
3122;10.363;109799
3123;10.367;107744
3124;10.370;106475
3125;10.373;112003
3126;10.377;110920
3127;10.380;97449
3128;10.383;107106
3129;10.387;104044
3130;10.390;108660
3131;10.393;100757
3132;10.397;114873
3133;10.400;113093
3134;10.403;113057
3135;10.406;112973
3136;10.410;107296
3137;10.413;113845
3138;10.416;107713
3139;10.420;111203
3140;10.423;110671
3141;10.426;104682
3142;10.430;106089
3143;10.433;111476
3144;10.436;113990
3145;10.440;107215
3146;10.443;117279
3147;10.446;102596
3148;10.449;108839
3149;10.453;113198
3150;10.456;110337
3151;10.459;103241
3152;10.463;116908
3153;10.466;109226
3154;10.469;102175
3155;10.473;106016
3156;10.476;115311
3157;10.479;115176
3158;10.483;107820
3159;10.486;119794
3160;10.489;105516
3161;10.492;112915
3162;10.496;106261
3163;10.499;105004
3164;10.502;107713
3165;10.506;104932
3166;10.509;105588
3167;10.512;108332
3168;10.516;103893
3169;10.519;113380
3170;10.522;113302
3171;10.525;115223
3172;10.529;105665
3173;10.532;108743
3174;10.535;111881
3175;10.539;109413
3176;10.542;105484
3177;10.545;105072
3178;10.549;111896
3179;10.552;115280
3180;10.555;106053
3181;10.559;105913
3182;10.562;114855
3183;10.565;104333
3184;10.568;114916
3185;10.572;108181
3186;10.575;106595
3187;10.578;113499
3188;10.582;105921
3189;10.585;115856
3190;10.588;104897
3191;10.592;115329
3192;10.595;105892
3193;10.598;107964
3194;10.602;116584
3195;10.605;108437
3196;10.608;109733
3197;10.611;105155
3198;10.615;116775
3199;10.618;101102
3200;10.622;109165
3201;10.625;103350
3202;10.628;108227
3203;10.631;107621
3204;10.635;109294
3205;10.638;107924
3206;10.641;114641
3207;10.645;102137
3208;10.648;108500
3209;10.651;107247
3210;10.655;109241
3211;10.658;110161
3212;10.661;111520
3213;10.664;108266
3214;10.668;107737
3215;10.671;118261
3216;10.674;100909
3217;10.678;105194
3218;10.681;101410
3219;10.684;112543
3220;10.688;115576
3221;10.691;113618
3222;10.694;108383
3223;10.698;107280
3224;10.701;108223
3225;10.704;107344
3226;10.707;109579
3227;10.711;95763
3228;10.714;118945
3229;10.717;112120
3230;10.721;108508
3231;10.724;113038
3232;10.727;112278
3233;10.731;110282
3234;10.734;106188
3235;10.737;104372
3236;10.740;109536
3237;10.744;101315
3238;10.747;108817
3239;10.750;109028
3240;10.754;112598
3241;10.757;114118
3242;10.760;111748
3243;10.764;110541
3244;10.767;108776
3245;10.770;107590
3246;10.774;105313
3247;10.777;115173
3248;10.780;97473
3249;10.783;116224
3250;10.787;109420
3251;10.790;110142
3252;10.793;113869
3253;10.797;112325
3254;10.800;106159
3255;10.803;106397
3256;10.807;119177
3257;10.810;107678
3258;10.813;106252
3259;10.817;107876
3260;10.820;110385
3261;10.823;116466
3262;10.826;111564
3263;10.830;111814
3264;10.833;111798
3265;10.836;104096
3266;10.840;113191
3267;10.843;110469
3268;10.846;107456
3269;10.850;106206
3270;10.853;101596
3271;10.856;112255
3272;10.859;105149
3273;10.863;98198
3274;10.866;110880
3275;10.870;107508
3276;10.873;108140
3277;10.876;102603
3278;10.879;112509
3279;10.883;108313
3280;10.886;110415
3281;10.889;117761
3282;10.893;108198
3283;10.896;111575
3284;10.899;113523
3285;10.903;119596
3286;10.906;104037
3287;10.909;108723
3288;10.913;109317
3289;10.916;101949
3290;10.919;103983
3291;10.922;111001
3292;10.926;113296
3293;10.929;114922
3294;10.932;111463
3295;10.936;114096
3296;10.939;115832
3297;10.942;114540
3298;10.946;104544
3299;10.949;109756
3300;10.952;113415
3301;10.956;107098
3302;10.959;111755
3303;10.962;110007
3304;10.965;112326
3305;10.969;106031
3306;10.972;114318
3307;10.975;105725
3308;10.979;106422
3309;10.982;107808
3310;10.985;117741
3311;10.989;114103
3312;10.992;108802
3313;10.995;116969
3314;10.998;104871
3315;11.002;115966
3316;11.005;100963
3317;11.008;107205
3318;11.012;107700
3319;11.015;101854
3320;11.018;114312
3321;11.022;110406
3322;11.025;102982
3323;11.028;110253
3324;11.032;102658
3325;11.035;112329
3326;11.038;115910
3327;11.041;113722
3328;11.045;114613
3329;11.048;109559
3330;11.051;114634
3331;11.055;108832
3332;11.058;115101
3333;11.061;104444
3334;11.065;106346
3335;11.068;110309
3336;11.071;108004
3337;11.074;112208
3338;11.078;108300
3339;11.081;105825
3340;11.084;104847
3341;11.088;105468
3342;11.091;106901
3343;11.094;103070
3344;11.098;98177
3345;11.101;115144
3346;11.104;114831
3347;11.108;112407
3348;11.111;108563
3349;11.114;108512
3350;11.117;110909
3351;11.121;104518
3352;11.124;94721
3353;11.128;112382
3354;11.131;107404
3355;11.134;110805
3356;11.137;110013
3357;11.141;108661
3358;11.144;103649
3359;11.147;106959
3360;11.151;101470
3361;11.154;105961
3362;11.157;111692
3363;11.161;105809
3364;11.164;106800
3365;11.167;115144
3366;11.171;115786
3367;11.174;103627
3368;11.177;117009
3369;11.180;108284
3370;11.184;103562
3371;11.187;106416
3372;11.190;114019
3373;11.194;110034
3374;11.197;109098
3375;11.200;116969
3376;11.204;112344
3377;11.207;111236
3378;11.210;103762
3379;11.213;109217
3380;11.217;113464
3381;11.220;115907
3382;11.223;111207
3383;11.227;114680
3384;11.230;106627
3385;11.233;109949
3386;11.237;101907
3387;11.240;103012
3388;11.243;105345
3389;11.247;106821
3390;11.250;111174
3391;11.253;110540
3392;11.256;106566
3393;11.260;117902
3394;11.263;101314
3395;11.266;104916
3396;11.270;114792
3397;11.273;118285
3398;11.276;107503
3399;11.280;105419
3400;11.283;109029
3401;11.286;107710
3402;11.290;106855
3403;11.293;111426
3404;11.296;114476
3405;11.299;110603
3406;11.303;112244
3407;11.306;114313
3408;11.309;109849
3409;11.313;114823
3410;11.316;103713
3411;11.319;112683
3412;11.323;101795
3413;11.326;109710
3414;11.329;108241
3415;11.332;108997
3416;11.336;107449
3417;11.339;102881
3418;11.342;105137
3419;11.346;108695
3420;11.349;113499
3421;11.352;107757
3422;11.356;107885
3423;11.359;110133
3424;11.362;114925
3425;11.366;105940
3426;11.369;104522
3427;11.372;106695
3428;11.376;108051
3429;11.379;94583
3430;11.382;111974
3431;11.386;105386
3432;11.389;108984
3433;11.392;106389
3434;11.395;96177
3435;11.399;103539
3436;11.402;117377
3437;11.405;98823
3438;11.409;107755
3439;11.412;112488
3440;11.415;110846
3441;11.419;110111
3442;11.422;102767
3443;11.425;120811
3444;11.428;105671
3445;11.432;107194
3446;11.435;107960
3447;11.438;100693
3448;11.442;110486
3449;11.445;106015
3450;11.448;115352
3451;11.452;106946
3452;11.455;110255
3453;11.458;110309
3454;11.462;101336
3455;11.465;113763
3456;11.468;109112
3457;11.471;109097
3458;11.475;112277
3459;11.478;116029
3460;11.481;106582
3461;11.485;105517
3462;11.488;114106
3463;11.491;107156
3464;11.495;104929
3465;11.498;113212
3466;11.501;104795
3467;11.505;102228
3468;11.508;108437
3469;11.511;110688
3470;11.514;115175
3471;11.518;121973
3472;11.521;97537
3473;11.524;103490
3474;11.528;116912
3475;11.531;100024
3476;11.534;106310
3477;11.538;115364
3478;11.541;104831
3479;11.544;103187
3480;11.547;114139
3481;11.551;108185
3482;11.554;100314
3483;11.557;111955
3484;11.561;109793
3485;11.564;108481
3486;11.567;104363
3487;11.571;111649
3488;11.574;108713
3489;11.577;109106
3490;11.581;101648
3491;11.584;106730
3492;11.587;101470
3493;11.590;119208
3494;11.594;107837
3495;11.597;103165
3496;11.600;111901
3497;11.604;115512
3498;11.607;109797
3499;11.610;111177
3500;11.614;104892
3501;11.617;113128
3502;11.620;101224
3503;11.624;109383
3504;11.627;110345
3505;11.630;101554
3506;11.634;109920
3507;11.637;109089
3508;11.640;107227
3509;11.644;107649
3510;11.647;108405
3511;11.650;105224
3512;11.653;107416
3513;11.657;112912
3514;11.660;113834
3515;11.663;115454
3516;11.667;116380
3517;11.670;110896
3518;11.673;106262
3519;11.677;110750
3520;11.680;104971
3521;11.683;111192
3522;11.686;106475
3523;11.690;116035
3524;11.693;103936
3525;11.696;104505
3526;11.700;113471
3527;11.703;101483
3528;11.706;104659
3529;11.710;111857
3530;11.713;101937
3531;11.716;101530
3532;11.720;109559
3533;11.723;110533
3534;11.726;103804
3535;11.729;113334
3536;11.733;107543
3537;11.736;110238
3538;11.739;115032
3539;11.743;107444
3540;11.746;109140
3541;11.749;108158
3542;11.753;112422
3543;11.756;109584
3544;11.759;107685
3545;11.762;103906
3546;11.766;109874
3547;11.769;112220
3548;11.772;114169
3549;11.776;115012
3550;11.779;99591
3551;11.782;106272
3552;11.786;108628
3553;11.789;110288
3554;11.792;110754
3555;11.796;107360
3556;11.799;100459
3557;11.802;108896
3558;11.805;109322
3559;11.809;104969
3560;11.812;109927
3561;11.815;107012
3562;11.819;100011
3563;11.822;107383
3564;11.825;103302
3565;11.829;99775
3566;11.832;103719
3567;11.835;97585
3568;11.839;96504
3569;11.842;97726
3570;11.845;94912
3571;11.848;98855
3572;11.852;92587
3573;11.855;96990
3574;11.858;92942
3575;11.862;97617
3576;11.865;94951
3577;11.868;94174
3578;11.872;104430
3579;11.875;103616
3580;11.878;97817
3581;11.882;99705
3582;11.885;100615
3583;11.888;95207
3584;11.892;103215
3585;11.895;98768
3586;11.898;88482
3587;11.901;88474
3588;11.905;88585
3589;11.908;94730
3590;11.911;95341
3591;11.915;95655
3592;11.918;93505
3593;11.921;91756
3594;11.925;91181
3595;11.928;91425
3596;11.931;98279
3597;11.935;90112
3598;11.938;87240
3599;11.941;101429
3600;11.944;88069
3601;11.948;94172
3602;11.951;87352
3603;11.954;88650
3604;11.958;91454
3605;11.961;96079
3606;11.964;92406
3607;11.968;90355
3608;11.971;93386
3609;11.974;93444
3610;11.978;84311
3611;11.981;98446
3612;11.984;82799
3613;11.987;90083
3614;11.991;96647
3615;11.994;83501
3616;11.997;82717
3617;12.001;91493
3618;12.004;93343
3619;12.007;99282
3620;12.011;95716
3621;12.014;95645
3622;12.017;91520
3623;12.021;95949
3624;12.024;97157
3625;12.027;95377
3626;12.030;95122
3627;12.034;90480
3628;12.037;90545
3629;12.040;99137
3630;12.044;101118
3631;12.047;93673
3632;12.050;95166
3633;12.054;101759
3634;12.057;102533
3635;12.060;93275
3636;12.064;101430
3637;12.067;106064
3638;12.070;103244
3639;12.073;104352
3640;12.077;103075
3641;12.080;104357
3642;12.083;96582
3643;12.087;96961
3644;12.090;102060
3645;12.093;99661
3646;12.097;109844
3647;12.100;103851
3648;12.103;103731
3649;12.106;112528
3650;12.110;103228
3651;12.113;99706
3652;12.116;102794
3653;12.120;100143
3654;12.123;98292
3655;12.126;107818
3656;12.130;105963
3657;12.133;104148
3658;12.136;101658
3659;12.140;103533
3660;12.143;115465
3661;12.146;98760
3662;12.150;103278
3663;12.153;103788
3664;12.156;102765
3665;12.160;97610
3666;12.163;110801
3667;12.166;103865
3668;12.169;98602
3669;12.173;104921
3670;12.176;99536
3671;12.179;98871
3672;12.183;97633
3673;12.186;101967
3674;12.189;103589
3675;12.193;86213
3676;12.196;86669
3677;12.199;88026
3678;12.202;96665
3679;12.206;92578
3680;12.209;94409
3681;12.212;93559
3682;12.216;96547
3683;12.219;94293
3684;12.222;92660
3685;12.226;91022
3686;12.229;93878
3687;12.232;96664
3688;12.236;99986
3689;12.239;98928
3690;12.242;97127
3691;12.245;91122
3692;12.249;90212
3693;12.252;83853
3694;12.255;88973
3695;12.259;98171
3696;12.262;96312
3697;12.265;88757
3698;12.269;89927
3699;12.272;102957
3700;12.275;90647
3701;12.279;93178
3702;12.282;86592
3703;12.285;100648
3704;12.288;91218
3705;12.292;90092
3706;12.295;94405
3707;12.298;92613
3708;12.302;99200
3709;12.305;92019
3710;12.308;92768
3711;12.312;89199
3712;12.315;92410
3713;12.318;91835
3714;12.321;95457
3715;12.325;89559
3716;12.328;99384
3717;12.331;95887
3718;12.335;90078
3719;12.338;92111
3720;12.341;97654
3721;12.345;90136
3722;12.348;95375
3723;12.351;94380
3724;12.355;96611
3725;12.358;89271
3726;12.361;90181
3727;12.364;102185
3728;12.368;85695
3729;12.371;94160
3730;12.375;99224
3731;12.378;89140
3732;12.381;94058
3733;12.384;99673
3734;12.388;91876
3735;12.391;96006
3736;12.394;96572
3737;12.398;96029
3738;12.401;90922
3739;12.404;95502
3740;12.408;90227
3741;12.411;91710
3742;12.414;98215
3743;12.418;100889
3744;12.421;103511
3745;12.424;99763
3746;12.427;95497
3747;12.431;102572
3748;12.434;88812
3749;12.437;91612
3750;12.441;99299
3751;12.444;95792
3752;12.447;95561
3753;12.451;107176
3754;12.454;95060
3755;12.457;98043
3756;12.460;92630
3757;12.464;94762
3758;12.467;98829
3759;12.470;107058
3760;12.474;101319
3761;12.477;94202
3762;12.480;93950
3763;12.484;102005
3764;12.487;90565
3765;12.490;109430
3766;12.494;99413
3767;12.497;101653
3768;12.500;102687
3769;12.503;97867
3770;12.507;100265
3771;12.510;99255
3772;12.513;95054
3773;12.517;106308
3774;12.520;107538
3775;12.523;106424
3776;12.527;108410
3777;12.530;102257
3778;12.533;98791
3779;12.536;94977
3780;12.540;97775
3781;12.543;102057
3782;12.546;96364
3783;12.550;92834
3784;12.553;101156
3785;12.556;99723
3786;12.560;103214
3787;12.563;97552
3788;12.566;106039
3789;12.570;89160
3790;12.573;100140
3791;12.576;101287
3792;12.579;100734
3793;12.583;96551
3794;12.586;104719
3795;12.589;100042
3796;12.593;103806
3797;12.596;104298
3798;12.599;99442
3799;12.603;100780
3800;12.606;99905
3801;12.609;96298
3802;12.613;99770
3803;12.616;104148
3804;12.619;96240
3805;12.623;102628
3806;12.626;101707
3807;12.629;99242
3808;12.633;105419
3809;12.636;104908
3810;12.639;102080
3811;12.642;103984
3812;12.646;106745
3813;12.649;105084
3814;12.652;88190
3815;12.656;106912
3816;12.659;97875
3817;12.662;111378
3818;12.666;96593
3819;12.669;104651
3820;12.672;99812
3821;12.675;99979
3822;12.679;108274
3823;12.682;102137
3824;12.685;103889
3825;12.689;101333
3826;12.692;108293
3827;12.695;104891
3828;12.699;96137
3829;12.702;102681
3830;12.705;103071
3831;12.709;94510
3832;12.712;110470
3833;12.715;105861
3834;12.718;100620
3835;12.722;100378
3836;12.725;108878
3837;12.728;98752
3838;12.732;102790
3839;12.735;103874
3840;12.738;102744
3841;12.742;107097
3842;12.745;99532
3843;12.748;102389
3844;12.752;107596
3845;12.755;107516
3846;12.758;114342
3847;12.761;110983
3848;12.765;106178
3849;12.768;104554
3850;12.771;98953
3851;12.775;101823
3852;12.778;106034
3853;12.781;98778
3854;12.785;112098
3855;12.788;110728
3856;12.791;113673
3857;12.794;103922
3858;12.798;107517
3859;12.801;106940
3860;12.804;104427
3861;12.808;106809
3862;12.811;108820
3863;12.814;107895
3864;12.818;102584
3865;12.821;102672
3866;12.824;99975
3867;12.828;105828
3868;12.831;102585
3869;12.834;104605
3870;12.837;106527
3871;12.841;112860
3872;12.844;95424
3873;12.847;99529
3874;12.851;110801
3875;12.854;99044
3876;12.857;104627
3877;12.861;96588
3878;12.864;103757
3879;12.867;111332
3880;12.871;103729
3881;12.874;101767
3882;12.877;115245
3883;12.881;98004
3884;12.884;103576
3885;12.887;99528
3886;12.890;104001
3887;12.894;112565
3888;12.897;102688
3889;12.900;101875
3890;12.904;110170
3891;12.907;103684
3892;12.910;102572
3893;12.914;105057
3894;12.917;101960
3895;12.920;108868
3896;12.924;104609
3897;12.927;104992
3898;12.930;109551
3899;12.933;108960
3900;12.937;101048
3901;12.940;104024
3902;12.943;95513
3903;12.947;107344
3904;12.950;103423
3905;12.953;110264
3906;12.957;102306
3907;12.960;103381
3908;12.963;104996
3909;12.967;99159
3910;12.970;110307
3911;12.973;103736
3912;12.976;100380
3913;12.980;103352
3914;12.983;110649
3915;12.986;104122
3916;12.990;102777
3917;12.993;118421
3918;12.996;109744
3919;13.000;109194
3920;13.003;107978
3921;13.006;106263
3922;13.009;112748
3923;13.013;109105
3924;13.016;106594
3925;13.019;102226
3926;13.023;106240
3927;13.026;102037
3928;13.029;96460
3929;13.033;105890
3930;13.036;109380
3931;13.039;105376
3932;13.043;101660
3933;13.046;114189
3934;13.049;95860
3935;13.052;108954
3936;13.056;106861
3937;13.059;108159
3938;13.062;111386
3939;13.066;102469
3940;13.069;106703
3941;13.072;109079
3942;13.076;111509
3943;13.079;109575
3944;13.082;110083
3945;13.085;106064
3946;13.089;113995
3947;13.092;109060
3948;13.095;116854
3949;13.099;102738
3950;13.102;108282
3951;13.105;111297
3952;13.109;96294
3953;13.112;101104
3954;13.115;111850
3955;13.119;106186
3956;13.122;100990
3957;13.125;106147
3958;13.129;118837
3959;13.132;113041
3960;13.135;111416
3961;13.139;105829
3962;13.142;103717
3963;13.145;101214
3964;13.148;104648
3965;13.152;110292
3966;13.155;99616
3967;13.158;104234
3968;13.162;107363
3969;13.165;103727
3970;13.168;108410
3971;13.172;110223
3972;13.175;103293
3973;13.178;104562
3974;13.182;94639
3975;13.185;107770
3976;13.188;103593
3977;13.191;107351
3978;13.195;108881
3979;13.198;106819
3980;13.201;105989
3981;13.205;103978
3982;13.208;111415
3983;13.211;103040
3984;13.215;118043
3985;13.218;108963
3986;13.221;112744
3987;13.224;105441
3988;13.228;107826
3989;13.231;106348
3990;13.234;106877
3991;13.238;105644
3992;13.241;107660
3993;13.244;100338
3994;13.248;109045
3995;13.251;113871
3996;13.254;100835
3997;13.258;113118
3998;13.261;102230
3999;13.264;110810
4000;13.267;108207
4001;13.271;114260
4002;13.274;108450
4003;13.277;113417
4004;13.281;102074
4005;13.284;122049
4006;13.287;104780
4007;13.291;105720
4008;13.294;113556
4009;13.297;99343
4010;13.301;110728
4011;13.304;113781
4012;13.307;110949
4013;13.310;115208
4014;13.314;117407
4015;13.317;114478
4016;13.320;106992
4017;13.324;107921
4018;13.327;107612
4019;13.330;116282
4020;13.334;104164
4021;13.337;111141
4022;13.340;111279
4023;13.343;109050
4024;13.347;105513
4025;13.350;110642
4026;13.353;114108
4027;13.357;111444
4028;13.360;102519
4029;13.363;111558
4030;13.367;106641
4031;13.370;111056
4032;13.373;105601
4033;13.377;111696
4034;13.380;107094
4035;13.383;105187
4036;13.387;112279
4037;13.390;113986
4038;13.393;101180
4039;13.397;109889
4040;13.400;113456
4041;13.403;107564
4042;13.406;110117
4043;13.410;108870
4044;13.413;114600
4045;13.416;106661
4046;13.420;111360
4047;13.423;111982
4048;13.426;110677
4049;13.430;107012
4050;13.433;109492
4051;13.436;108615
4052;13.439;116086
4053;13.443;106255
4054;13.446;98819
4055;13.449;101655
4056;13.453;101342
4057;13.456;111523
4058;13.459;111266
4059;13.463;119658
4060;13.466;107928
4061;13.469;109197
4062;13.473;109268
4063;13.476;104568
4064;13.479;116910
4065;13.482;115669
4066;13.486;112940
4067;13.489;107406
4068;13.492;104111
4069;13.496;106161
4070;13.499;100732
4071;13.502;109087
4072;13.506;114068
4073;13.509;102131
4074;13.512;108766
4075;13.516;109254
4076;13.519;105432
4077;13.522;110221
4078;13.525;111524
4079;13.529;99104
4080;13.532;100501
4081;13.535;110493
4082;13.539;102904
4083;13.542;116557
4084;13.545;114904
4085;13.549;117272
4086;13.552;110198
4087;13.555;115203
4088;13.558;107360
4089;13.562;112609
4090;13.565;104239
4091;13.568;105477
4092;13.572;113854
4093;13.575;106429
4094;13.578;107194
4095;13.582;104922
4096;13.585;111114
4097;13.588;101563
4098;13.592;113841
4099;13.595;121641
4100;13.598;107226
4101;13.601;108194
4102;13.605;110519
4103;13.608;110801
4104;13.611;118136
4105;13.615;110870
4106;13.618;103790
4107;13.621;115681
4108;13.625;103116
4109;13.628;108071
4110;13.631;115066
4111;13.635;105801
4112;13.638;106742
4113;13.641;110303
4114;13.645;101562
4115;13.648;104275
4116;13.651;117356
4117;13.655;106467
4118;13.658;112814
4119;13.661;110465
4120;13.664;104176
4121;13.668;106488
4122;13.671;115841
4123;13.674;112542
4124;13.678;119889
4125;13.681;106357
4126;13.684;102208
4127;13.688;112206
4128;13.691;116932
4129;13.694;112325
4130;13.697;105718
4131;13.701;108042
4132;13.704;115896
4133;13.707;104101
4134;13.711;109751
4135;13.714;104833
4136;13.717;116459
4137;13.721;108489
4138;13.724;119524
4139;13.727;108936
4140;13.731;115276
4141;13.734;113949
4142;13.737;114342
4143;13.740;106853
4144;13.744;106083
4145;13.747;113177
4146;13.750;117084
4147;13.754;114972
4148;13.757;122221
4149;13.760;115973
4150;13.764;107977
4151;13.767;110844
4152;13.770;121984
4153;13.773;123100
4154;13.777;113082
4155;13.780;116063
4156;13.783;122255
4157;13.787;111473
4158;13.790;113792
4159;13.793;121555
4160;13.797;128091
4161;13.800;133424
4162;13.803;119434
4163;13.807;125052
4164;13.810;119238
4165;13.813;131443
4166;13.816;134973
4167;13.820;138134
4168;13.823;148113
4169;13.826;130530
4170;13.830;135396
4171;13.833;135783
4172;13.836;141590
4173;13.840;146592
4174;13.843;140824
4175;13.846;142378
4176;13.850;140544
4177;13.853;139379
4178;13.856;140027
4179;13.859;140233
4180;13.863;142880
4181;13.866;152349
4182;13.870;141442
4183;13.873;139997
4184;13.876;138573
4185;13.879;145419
4186;13.883;144475
4187;13.886;140581
4188;13.889;148007
4189;13.893;151114
4190;13.896;143360
4191;13.899;144207
4192;13.903;133349
4193;13.906;144593
4194;13.909;149622
4195;13.912;141569
4196;13.916;144659
4197;13.919;145253
4198;13.922;150309
4199;13.926;138669
4200;13.929;138352
4201;13.932;122806
4202;13.936;129343
4203;13.939;134290
4204;13.942;131105
4205;13.946;124011
4206;13.949;132794
4207;13.952;130638
4208;13.955;118698
4209;13.959;135469
4210;13.962;116310
4211;13.965;131690
4212;13.969;121463
4213;13.972;121606
4214;13.975;124958
4215;13.979;124690
4216;13.982;130413
4217;13.985;114350
4218;13.989;122019
4219;13.992;110893
4220;13.995;122453
4221;13.998;110576
4222;14.002;107009
4223;14.005;107037
4224;14.008;113477
4225;14.012;116216
4226;14.015;105774
4227;14.018;111426
4228;14.022;113416
4229;14.025;101197
4230;14.028;118962
4231;14.031;107675
4232;14.035;117408
4233;14.038;113247
4234;14.041;111112
4235;14.045;113185
4236;14.048;113788
4237;14.051;102996
4238;14.055;112250
4239;14.058;108576
4240;14.061;111353
4241;14.065;104446
4242;14.068;107569
4243;14.071;102215
4244;14.074;105663
4245;14.078;112737
4246;14.081;111293
4247;14.084;117290
4248;14.088;108371
4249;14.091;112183
4250;14.094;104740
4251;14.098;112124
4252;14.101;108324
4253;14.104;105612
4254;14.107;109313
4255;14.111;112122
4256;14.114;106411
4257;14.117;107605
4258;14.121;114507
4259;14.124;110849
4260;14.127;108155
4261;14.131;107509
4262;14.134;110621
4263;14.137;98269
4264;14.141;115214
4265;14.144;107785
4266;14.147;116770
4267;14.151;107137
4268;14.154;102981
4269;14.157;107866
4270;14.161;116121
4271;14.164;109525
4272;14.167;110381
4273;14.170;114221
4274;14.174;107327
4275;14.177;119413
4276;14.180;101813
4277;14.184;106294
4278;14.187;105700
4279;14.190;109430
4280;14.194;120523
4281;14.197;106827
4282;14.200;112245
4283;14.204;117457
4284;14.207;105078
4285;14.210;112190
4286;14.213;111763
4287;14.217;105031
4288;14.220;101318
4289;14.223;119970
4290;14.227;109891
4291;14.230;110228
4292;14.233;102330
4293;14.237;103577
4294;14.240;108257
4295;14.243;121157
4296;14.247;111323
4297;14.250;105761
4298;14.253;115320
4299;14.256;114200
4300;14.260;104289
4301;14.263;103379
4302;14.266;113354
4303;14.270;109610
4304;14.273;105873
4305;14.276;107991
4306;14.280;112479
4307;14.283;111344
4308;14.286;113469
4309;14.289;113076
4310;14.293;112925
4311;14.296;107817
4312;14.299;109242
4313;14.303;114712
4314;14.306;113244
4315;14.309;102062
4316;14.313;110549
4317;14.316;112664
4318;14.319;103193
4319;14.323;103109
4320;14.326;117800
4321;14.329;108533
4322;14.332;109222
4323;14.336;108594
4324;14.339;109937
4325;14.342;109792
4326;14.346;109996
4327;14.349;110156
4328;14.352;102163
4329;14.356;116069
4330;14.359;108118
4331;14.362;107535
4332;14.366;113425
4333;14.369;104339
4334;14.372;116662
4335;14.376;102705
4336;14.379;107812
4337;14.382;112304
4338;14.386;109533
4339;14.389;110575
4340;14.392;111740
4341;14.395;107666
4342;14.399;98708
4343;14.402;116304
4344;14.405;114813
4345;14.409;115550
4346;14.412;108600
4347;14.415;120712
4348;14.419;103751
4349;14.422;112953
4350;14.425;111282
4351;14.428;120186
4352;14.432;100084
4353;14.435;99125
4354;14.438;108360
4355;14.442;107946
4356;14.445;111514
4357;14.448;109029
4358;14.452;116032
4359;14.455;101393
4360;14.458;112142
4361;14.462;99061
4362;14.465;110102
4363;14.468;110888
4364;14.471;112147
4365;14.475;111717
4366;14.478;101364
4367;14.481;106991
4368;14.485;111319
4369;14.488;104007
4370;14.491;109273
4371;14.495;107877
4372;14.498;110077
4373;14.501;112207
4374;14.504;99238
4375;14.508;104644
4376;14.511;116291
4377;14.514;111646
4378;14.518;114178
4379;14.521;113036
4380;14.524;104456
4381;14.528;109255
4382;14.531;110908
4383;14.534;110796
4384;14.538;121833
4385;14.541;108847
4386;14.544;112269
4387;14.547;114770
4388;14.551;108677
4389;14.554;111020
4390;14.557;106659
4391;14.561;110874
4392;14.564;110013
4393;14.567;111255
4394;14.571;114117
4395;14.574;101767
4396;14.577;118346
4397;14.581;103352
4398;14.584;115316
4399;14.587;107509
4400;14.590;115557
4401;14.594;112083
4402;14.597;103749
4403;14.600;114509
4404;14.604;118407
4405;14.607;108688
4406;14.610;111348
4407;14.614;115793
4408;14.617;116752
4409;14.620;120151
4410;14.624;108682
4411;14.627;96851
4412;14.630;107077
4413;14.634;108814
4414;14.637;118506
4415;14.640;108090
4416;14.643;108571
4417;14.647;112214
4418;14.650;107095
4419;14.653;99958
4420;14.657;112159
4421;14.660;114941
4422;14.663;119777
4423;14.667;103750
4424;14.670;115622
4425;14.673;112710
4426;14.677;113282
4427;14.680;106286
4428;14.683;108327
4429;14.686;106072
4430;14.690;108046
4431;14.693;108059
4432;14.696;104259
4433;14.700;115875
4434;14.703;103347
4435;14.706;105606
4436;14.710;114115
4437;14.713;110838
4438;14.716;102774
4439;14.720;102168
4440;14.723;114811
4441;14.726;117987
4442;14.729;111325
4443;14.733;111955
4444;14.736;108720
4445;14.739;105045
4446;14.743;101673
4447;14.746;111747
4448;14.749;106262
4449;14.753;123658
4450;14.756;117042
4451;14.759;110160
4452;14.762;118614
4453;14.766;117043
4454;14.769;120738
4455;14.772;114238
4456;14.776;117555
4457;14.779;119070
4458;14.782;126191
4459;14.786;121062
4460;14.789;133136
4461;14.792;147306
4462;14.796;140442
4463;14.799;148957
4464;14.802;150552
4465;14.805;162449
4466;14.809;157133
4467;14.812;155675
4468;14.815;171172
4469;14.819;190651
4470;14.822;192223
4471;14.825;209110
4472;14.829;228538
4473;14.832;222229
4474;14.835;242895
4475;14.838;253935
4476;14.842;280909
4477;14.845;287166
4478;14.848;304737
4479;14.852;346620
4480;14.855;357410
4481;14.858;369332
4482;14.862;401559
4483;14.865;445270
4484;14.868;452627
4485;14.872;493531
4486;14.875;502793
4487;14.878;589842
4488;14.882;577901
4489;14.885;630888
4490;14.888;677237
4491;14.892;733506
4492;14.895;750976
4493;14.898;786645
4494;14.901;808175
4495;14.905;866732
4496;14.908;896622
4497;14.911;868805
4498;14.915;942697
4499;14.918;981415
4500;14.921;1046969
4501;14.925;1048438
4502;14.928;1089595
4503;14.931;1099088
4504;14.935;1129688
4505;14.938;1152387
4506;14.941;1164797
4507;14.944;1185148
4508;14.948;1197783
4509;14.951;1182981
4510;14.954;1203930
4511;14.958;1196725
4512;14.961;1218264
4513;14.964;1185815
4514;14.968;1195197
4515;14.971;1127305
4516;14.974;1179278
4517;14.977;1137164
4518;14.981;1125599
4519;14.984;1097042
4520;14.987;1053055
4521;14.991;1045038
4522;14.994;1012098
4523;14.997;982313
4524;15.001;958290
4525;15.004;950324
4526;15.007;891114
4527;15.011;886480
4528;15.014;847613
4529;15.017;777668
4530;15.020;703281
4531;15.024;717105
4532;15.027;715723
4533;15.030;644874
4534;15.034;612661
4535;15.037;564112
4536;15.040;555509
4537;15.044;528750
4538;15.047;490433
4539;15.050;451567
4540;15.054;433133
4541;15.057;397740
4542;15.060;397473
4543;15.063;370963
4544;15.067;380908
4545;15.070;340611
4546;15.073;316085
4547;15.077;308305
4548;15.080;300801
4549;15.083;279325
4550;15.087;258390
4551;15.090;247674
4552;15.093;235891
4553;15.096;224568
4554;15.100;214216
4555;15.103;218684
4556;15.106;194151
4557;15.110;205700
4558;15.113;191249
4559;15.116;179490
4560;15.120;177133
4561;15.123;169685
4562;15.126;161118
4563;15.130;153108
4564;15.133;153082
4565;15.136;156915
4566;15.140;149624
4567;15.143;147766
4568;15.146;141671
4569;15.150;139638
4570;15.153;131767
4571;15.156;130883
4572;15.159;134479
4573;15.163;139267
4574;15.166;135692
4575;15.169;129518
4576;15.173;122155
4577;15.176;129758
4578;15.179;123583
4579;15.183;129161
4580;15.186;121818
4581;15.189;128097
4582;15.192;117171
4583;15.196;123338
4584;15.199;124174
4585;15.202;125284
4586;15.206;116052
4587;15.209;114619
4588;15.212;119123
4589;15.216;120812
4590;15.219;118807
4591;15.222;120078
4592;15.226;117137
4593;15.229;119944
4594;15.232;121193
4595;15.235;121871
4596;15.239;117363
4597;15.242;124493
4598;15.245;121086
4599;15.249;114218
4600;15.252;117866
4601;15.255;121293
4602;15.259;110060
4603;15.262;100549
4604;15.265;118976
4605;15.269;109600
4606;15.272;112081
4607;15.275;117339
4608;15.278;117056
4609;15.282;115240
4610;15.285;118427
4611;15.288;108316
4612;15.292;105798
4613;15.295;109923
4614;15.298;107071
4615;15.302;111262
4616;15.305;104147
4617;15.308;109798
4618;15.311;106792
4619;15.315;112248
4620;15.318;111818
4621;15.321;104425
4622;15.325;112407
4623;15.328;109734
4624;15.331;111210
4625;15.335;108446
4626;15.338;111147
4627;15.341;113354
4628;15.345;117676
4629;15.348;119559
4630;15.351;117614
4631;15.354;113243
4632;15.358;118262
4633;15.361;116142
4634;15.364;101769
4635;15.368;109459
4636;15.371;109566
4637;15.375;115877
4638;15.378;109590
4639;15.381;112496
4640;15.385;111842
4641;15.388;113591
4642;15.391;110369
4643;15.394;110071
4644;15.398;105629
4645;15.401;110736
4646;15.404;112031
4647;15.408;116832
4648;15.411;100389
4649;15.414;109095
4650;15.418;108621
4651;15.421;110769
4652;15.424;104389
4653;15.427;108709
4654;15.431;111381
4655;15.434;114598
4656;15.437;106409
4657;15.441;112509
4658;15.444;108753
4659;15.447;105075
4660;15.451;99229
4661;15.454;110203
4662;15.457;101273
4663;15.461;109340
4664;15.464;103224
4665;15.467;116872
4666;15.470;106752
4667;15.474;112861
4668;15.477;119719
4669;15.480;112325
4670;15.484;111381
4671;15.487;106391
4672;15.490;106895
4673;15.494;116039
4674;15.497;113339
4675;15.500;104077
4676;15.504;105196
4677;15.507;109294
4678;15.510;108295
4679;15.513;109681
4680;15.517;104466
4681;15.520;122877
4682;15.523;109978
4683;15.527;102818
4684;15.530;108662
4685;15.533;108885
4686;15.537;110498
4687;15.540;106827
4688;15.543;101039
4689;15.546;102590
4690;15.550;111812
4691;15.553;101109
4692;15.556;101953
4693;15.560;114551
4694;15.563;110049
4695;15.566;114135
4696;15.570;117842
4697;15.573;98715
4698;15.576;110380
4699;15.580;106690
4700;15.583;110250
4701;15.586;107609
4702;15.589;108634
4703;15.593;110540
4704;15.596;113118
4705;15.599;108234
4706;15.603;106446
4707;15.606;112097
4708;15.609;109161
4709;15.613;112920
4710;15.616;103898
4711;15.619;115474
4712;15.623;109766
4713;15.626;104949
4714;15.629;100976
4715;15.633;107544
4716;15.636;110502
4717;15.639;111893
4718;15.643;103323
4719;15.646;107287
4720;15.649;115454
4721;15.652;117067
4722;15.656;111011
4723;15.659;114501
4724;15.662;106478
4725;15.666;112733
4726;15.669;107332
4727;15.672;118112
4728;15.676;106183
4729;15.679;110246
4730;15.682;115996
4731;15.685;111376
4732;15.689;115040
4733;15.692;113164
4734;15.695;111430
4735;15.699;108414
4736;15.702;115096
4737;15.705;110866
4738;15.709;114715
4739;15.712;113981
4740;15.715;122308
4741;15.719;110572
4742;15.722;103297
4743;15.725;110829
4744;15.728;109996
4745;15.732;107870
4746;15.735;109885
4747;15.738;114635
4748;15.742;108659
4749;15.745;111367
4750;15.748;111779
4751;15.752;115507
4752;15.755;105571
4753;15.758;113627
4754;15.761;111051
4755;15.765;103193
4756;15.768;117576
4757;15.771;111713
4758;15.775;108896
4759;15.778;103965
4760;15.781;117064
4761;15.785;114635
4762;15.788;118521
4763;15.791;116237
4764;15.795;116793
4765;15.798;118256
4766;15.801;118335
4767;15.804;120954
4768;15.808;106120
4769;15.811;118449
4770;15.814;115060
4771;15.818;112956
4772;15.821;117347
4773;15.824;108709
4774;15.828;119830
4775;15.831;114739
4776;15.834;105765
4777;15.838;124476
4778;15.841;127172
4779;15.844;115725
4780;15.847;112847
4781;15.851;116437
4782;15.854;119850
4783;15.857;131257
4784;15.861;125415
4785;15.864;127547
4786;15.867;138809
4787;15.871;139593
4788;15.874;137763
4789;15.877;141981
4790;15.881;144748
4791;15.884;146951
4792;15.887;145326
4793;15.891;164162
4794;15.894;164815
4795;15.897;175615
4796;15.901;182881
4797;15.904;172141
4798;15.907;188997
4799;15.910;195628
4800;15.914;216336
4801;15.917;229242
4802;15.920;249295
4803;15.924;246341
4804;15.927;243197
4805;15.930;272725
4806;15.934;273552
4807;15.937;276248
4808;15.940;286320
4809;15.943;319844
4810;15.947;322533
4811;15.950;332605
4812;15.953;354698
4813;15.957;367755
4814;15.960;357982
4815;15.963;392713
4816;15.967;413731
4817;15.970;409727
4818;15.973;445922
4819;15.977;429136
4820;15.980;450241
4821;15.983;475817
4822;15.986;468087
4823;15.990;482609
4824;15.993;502700
4825;15.996;506940
4826;16.000;482829
4827;16.003;496889
4828;16.006;532527
4829;16.010;516875
4830;16.013;537755
4831;16.016;490489
4832;16.020;538248
4833;16.023;511574
4834;16.026;504410
4835;16.029;501236
4836;16.033;468593
4837;16.036;475167
4838;16.039;458912
4839;16.043;458104
4840;16.046;461663
4841;16.049;422501
4842;16.053;425900
4843;16.056;412520
4844;16.059;396208
4845;16.062;392129
4846;16.066;393890
4847;16.069;379648
4848;16.072;363781
4849;16.076;354419
4850;16.079;332920
4851;16.082;306038
4852;16.086;303820
4853;16.089;308793
4854;16.092;286319
4855;16.096;277153
4856;16.099;272017
4857;16.102;238070
4858;16.105;245235
4859;16.109;239836
4860;16.112;234191
4861;16.115;217593
4862;16.119;212963
4863;16.122;194807
4864;16.125;181492
4865;16.129;186922
4866;16.132;187696
4867;16.135;187852
4868;16.139;186828
4869;16.142;171369
4870;16.145;180080
4871;16.149;173707
4872;16.152;159059
4873;16.155;164803
4874;16.158;148294
4875;16.162;147939
4876;16.165;155642
4877;16.168;145546
4878;16.172;138489
4879;16.175;146313
4880;16.178;137483
4881;16.182;137487
4882;16.185;131319
4883;16.188;130991
4884;16.192;129816
4885;16.195;135873
4886;16.198;125049
4887;16.201;122727
4888;16.205;119054
4889;16.208;124660
4890;16.211;129093
4891;16.215;125138
4892;16.218;119752
4893;16.221;122346
4894;16.225;125939
4895;16.228;121440
4896;16.231;113617
4897;16.235;111822
4898;16.238;117467
4899;16.241;114522
4900;16.244;119849
4901;16.248;121471
4902;16.251;121426
4903;16.254;127383
4904;16.258;111040
4905;16.261;111291
4906;16.264;121476
4907;16.268;115841
4908;16.271;121825
4909;16.274;110417
4910;16.277;122893
4911;16.281;109666
4912;16.284;108905
4913;16.287;114953
4914;16.291;110903
4915;16.294;112274
4916;16.297;112452
4917;16.301;115715
4918;16.304;120861
4919;16.307;115164
4920;16.311;114366
4921;16.314;129763
4922;16.317;113544
4923;16.320;120640
4924;16.324;121174
4925;16.327;122848
4926;16.330;116433
4927;16.334;115118
4928;16.337;118751
4929;16.340;122652
4930;16.344;123822
4931;16.347;118329
4932;16.350;118590
4933;16.354;123851
4934;16.357;126756
4935;16.360;127449
4936;16.363;121970
4937;16.367;121950
4938;16.370;118157
4939;16.374;126652
4940;16.377;117600
4941;16.380;127969
4942;16.383;120274
4943;16.387;126338
4944;16.390;117207
4945;16.393;123200
4946;16.397;119221
4947;16.400;113787
4948;16.403;118924
4949;16.407;115910
4950;16.410;121588
4951;16.413;119787
4952;16.416;115381
4953;16.420;121653
4954;16.423;115558
4955;16.426;115877
4956;16.430;116236
4957;16.433;119192
4958;16.436;117250
4959;16.440;125673
4960;16.443;114274
4961;16.446;114535
4962;16.450;118162
4963;16.453;107338
4964;16.456;114881
4965;16.459;106751
4966;16.463;123466
4967;16.466;114273
4968;16.469;106496
4969;16.473;114358
4970;16.476;104294
4971;16.479;113493
4972;16.483;107192
4973;16.486;114346
4974;16.489;105641
4975;16.492;114659
4976;16.496;116217
4977;16.499;113686
4978;16.502;107178
4979;16.506;113395
4980;16.509;110739
4981;16.512;109691
4982;16.516;97389
4983;16.519;113848
4984;16.522;106933
4985;16.526;102812
4986;16.529;115829
4987;16.532;110595
4988;16.535;110737
4989;16.539;99792
4990;16.542;100138
4991;16.545;112350
4992;16.549;112573
4993;16.552;112257
4994;16.555;104432
4995;16.559;107896
4996;16.562;99328
4997;16.565;108759
4998;16.569;103845
4999;16.572;117783
5000;16.575;102627
5001;16.578;103196
5002;16.582;110415
5003;16.585;108741
5004;16.588;107704
5005;16.592;105416
5006;16.595;112189
5007;16.598;112017
5008;16.602;107281
5009;16.605;115406
5010;16.608;103110
5011;16.611;107684
5012;16.615;108448
5013;16.618;112713
5014;16.622;107106
5015;16.625;112871
5016;16.628;105397
5017;16.631;110408
5018;16.635;105703
5019;16.638;107645
5020;16.641;114934
5021;16.645;107501
5022;16.648;110786
5023;16.651;117087
5024;16.655;105687
5025;16.658;125338
5026;16.661;122618
5027;16.665;108640
5028;16.668;118063
5029;16.671;111689
5030;16.674;104629
5031;16.678;110820
5032;16.681;120393
5033;16.684;114164
5034;16.688;108616
5035;16.691;124561
5036;16.694;109034
5037;16.698;128073
5038;16.701;124803
5039;16.704;115232
5040;16.708;117183
5041;16.711;116606
5042;16.714;120396
5043;16.717;122804
5044;16.721;117011
5045;16.724;114520
5046;16.727;124212
5047;16.731;130514
5048;16.734;120600
5049;16.737;115604
5050;16.741;124827
5051;16.744;124893
5052;16.747;129061
5053;16.750;125252
5054;16.754;122292
5055;16.757;126508
5056;16.760;119837
5057;16.764;121992
5058;16.767;110677
5059;16.770;115727
5060;16.774;121651
5061;16.777;122075
5062;16.780;130589
5063;16.784;117339
5064;16.787;117777
5065;16.790;120891
5066;16.793;123939
5067;16.797;118325
5068;16.800;121012
5069;16.803;124674
5070;16.807;114266
5071;16.810;119521
5072;16.813;117353
5073;16.817;128481
5074;16.820;123486
5075;16.823;120072
5076;16.826;111028
5077;16.830;114432
5078;16.833;116855
5079;16.836;119581
5080;16.840;107538
5081;16.843;116898
5082;16.846;112178
5083;16.850;124261
5084;16.853;119853
5085;16.856;119862
5086;16.860;122713
5087;16.863;124263
5088;16.866;118311
5089;16.870;127165
5090;16.873;145787
5091;16.876;139774
5092;16.880;133366
5093;16.883;139213
5094;16.886;138528
5095;16.889;138667
5096;16.893;156665
5097;16.896;151868
5098;16.899;162682
5099;16.903;156584
5100;16.906;181123
5101;16.909;175458
5102;16.913;176042
5103;16.916;184815
5104;16.919;194492
5105;16.923;206168
5106;16.926;203340
5107;16.929;223027
5108;16.932;234697
5109;16.936;230378
5110;16.939;260277
5111;16.942;259067
5112;16.946;258656
5113;16.949;290496
5114;16.952;311290
5115;16.956;315026
5116;16.959;310398
5117;16.962;330198
5118;16.965;323482
5119;16.969;344837
5120;16.972;342782
5121;16.975;356707
5122;16.979;358818
5123;16.982;384124
5124;16.985;385535
5125;16.989;387565
5126;16.992;376013
5127;16.995;398412
5128;16.999;389182
5129;17.002;399417
5130;17.005;405254
5131;17.008;419350
5132;17.012;420322
5133;17.015;368090
5134;17.018;396769
5135;17.022;366278
5136;17.025;388090
5137;17.028;385099
5138;17.032;382576
5139;17.035;387057
5140;17.038;350815
5141;17.042;352760
5142;17.045;339394
5143;17.048;334738
5144;17.051;324990
5145;17.055;306543
5146;17.058;310331
5147;17.061;301214
5148;17.065;274903
5149;17.068;303609
5150;17.071;261966
5151;17.075;243687
5152;17.078;257770
5153;17.081;224388
5154;17.084;225335
5155;17.088;226744
5156;17.091;218350
5157;17.094;204657
5158;17.098;200234
5159;17.101;197765
5160;17.104;184618
5161;17.108;188023
5162;17.111;177615
5163;17.114;173552
5164;17.118;160289
5165;17.121;162021
5166;17.124;144381
5167;17.128;142813
5168;17.131;138090
5169;17.134;137723
5170;17.138;131464
5171;17.141;136936
5172;17.144;135844
5173;17.147;129642
5174;17.151;127871
5175;17.154;133100
5176;17.157;121972
5177;17.161;119094
5178;17.164;128282
5179;17.167;117832
5180;17.171;130572
5181;17.174;127531
5182;17.177;116416
5183;17.180;133649
5184;17.184;126577
5185;17.187;124589
5186;17.190;123207
5187;17.194;128687
5188;17.197;124800
5189;17.200;122331
5190;17.204;125772
5191;17.207;131058
5192;17.210;125570
5193;17.214;138430
5194;17.217;132178
5195;17.220;137744
5196;17.223;139151
5197;17.227;138540
5198;17.230;134140
5199;17.233;137989
5200;17.237;146828
5201;17.240;155486
5202;17.243;158916
5203;17.247;159909
5204;17.250;153963
5205;17.253;178987
5206;17.257;175339
5207;17.260;163515
5208;17.263;190248
5209;17.266;193437
5210;17.270;197778
5211;17.273;195217
5212;17.276;207101
5213;17.280;219460
5214;17.283;216556
5215;17.286;214272
5216;17.290;225660
5217;17.293;244335
5218;17.296;267479
5219;17.299;260622
5220;17.303;287540
5221;17.306;263816
5222;17.309;277725
5223;17.313;290508
5224;17.316;289612
5225;17.319;303713
5226;17.323;291785
5227;17.326;295448
5228;17.329;310100
5229;17.333;311663
5230;17.336;308610
5231;17.339;325857
5232;17.342;329752
5233;17.346;325925
5234;17.349;322932
5235;17.352;299403
5236;17.356;317102
5237;17.359;306758
5238;17.362;306398
5239;17.366;304489
5240;17.369;301983
5241;17.372;294531
5242;17.376;302128
5243;17.379;284993
5244;17.382;286706
5245;17.386;278634
5246;17.389;273272
5247;17.392;269085
5248;17.395;251588
5249;17.399;259111
5250;17.402;245491
5251;17.405;235144
5252;17.409;236556
5253;17.412;223812
5254;17.415;206836
5255;17.419;213663
5256;17.422;200899
5257;17.425;187826
5258;17.429;178757
5259;17.432;193213
5260;17.435;178797
5261;17.438;177727
5262;17.442;169060
5263;17.445;172369
5264;17.448;167263
5265;17.452;153324
5266;17.455;138727
5267;17.458;145919
5268;17.462;147714
5269;17.465;139510
5270;17.468;142899
5271;17.472;135833
5272;17.475;140574
5273;17.478;139958
5274;17.481;128402
5275;17.485;121862
5276;17.488;128697
5277;17.491;128401
5278;17.495;123991
5279;17.498;124244
5280;17.501;129054
5281;17.505;125434
5282;17.508;123892
5283;17.511;120555
5284;17.514;116646
5285;17.518;126695
5286;17.521;122419
5287;17.524;121409
5288;17.528;122570
5289;17.531;119113
5290;17.534;108503
5291;17.538;107344
5292;17.541;118954
5293;17.544;109128
5294;17.548;118853
5295;17.551;117351
5296;17.554;113312
5297;17.557;100219
5298;17.561;111642
5299;17.564;119650
5300;17.567;122374
5301;17.571;110532
5302;17.574;115561
5303;17.577;119338
5304;17.581;122289
5305;17.584;112655
5306;17.587;118301
5307;17.591;107944
5308;17.594;118838
5309;17.597;120360
5310;17.600;131854
5311;17.604;123287
5312;17.607;128156
5313;17.610;121534
5314;17.614;139551
5315;17.617;125927
5316;17.620;135901
5317;17.624;135069
5318;17.627;155897
5319;17.630;141390
5320;17.634;147207
5321;17.637;147533
5322;17.640;146490
5323;17.644;169078
5324;17.647;158769
5325;17.650;164178
5326;17.653;166501
5327;17.657;167745
5328;17.660;180758
5329;17.663;180250
5330;17.667;199812
5331;17.670;214725
5332;17.673;219771
5333;17.677;237526
5334;17.680;223889
5335;17.683;239013
5336;17.687;261711
5337;17.690;259068
5338;17.693;267403
5339;17.696;292996
5340;17.700;301282
5341;17.703;311115
5342;17.706;306203
5343;17.710;317969
5344;17.713;345808
5345;17.716;355361
5346;17.720;360702
5347;17.723;381059
5348;17.726;366640
5349;17.729;363294
5350;17.733;378861
5351;17.736;377762
5352;17.739;418357
5353;17.743;408905
5354;17.746;412471
5355;17.749;408615
5356;17.753;409388
5357;17.756;403099
5358;17.759;420524
5359;17.763;403594
5360;17.766;418247
5361;17.769;386110
5362;17.772;390365
5363;17.776;396497
5364;17.779;383612
5365;17.782;378077
5366;17.786;383401
5367;17.789;370119
5368;17.792;366049
5369;17.796;347294
5370;17.799;321228
5371;17.802;313963
5372;17.806;313088
5373;17.809;314379
5374;17.812;304954
5375;17.815;306004
5376;17.819;278219
5377;17.822;242702
5378;17.825;264060
5379;17.829;249451
5380;17.832;230851
5381;17.835;227094
5382;17.839;219072
5383;17.842;201716
5384;17.845;203439
5385;17.848;203167
5386;17.852;209334
5387;17.855;185296
5388;17.858;170131
5389;17.862;175686
5390;17.865;171490
5391;17.868;160331
5392;17.872;146334
5393;17.875;154356
5394;17.878;138939
5395;17.882;150521
5396;17.885;136515
5397;17.888;141769
5398;17.892;132901
5399;17.895;140582
5400;17.898;132066
5401;17.902;136591
5402;17.905;116174
5403;17.908;129051
5404;17.911;120460
5405;17.915;123355
5406;17.918;131087
5407;17.921;128557
5408;17.925;115140
5409;17.928;113609
5410;17.931;116224
5411;17.935;112580
5412;17.938;114971
5413;17.941;117778
5414;17.945;120329
5415;17.948;110748
5416;17.951;115921
5417;17.954;119557
5418;17.958;114718
5419;17.961;120969
5420;17.964;114785
5421;17.968;116370
5422;17.971;105556
5423;17.974;111163
5424;17.978;108860
5425;17.981;111351
5426;17.984;123963
5427;17.987;110185
5428;17.991;118140
5429;17.994;119135
5430;17.997;120089
5431;18.001;131926
5432;18.004;124524
5433;18.007;124374
5434;18.011;125213
5435;18.014;127132
5436;18.017;124009
5437;18.021;120088
5438;18.024;121712
5439;18.027;125585
5440;18.030;130684
5441;18.034;131365
5442;18.037;129930
5443;18.040;136618
5444;18.044;135641
5445;18.047;128351
5446;18.050;133837
5447;18.054;131964
5448;18.057;134389
5449;18.060;130731
5450;18.063;136071
5451;18.067;140750
5452;18.070;140083
5453;18.073;143636
5454;18.077;135658
5455;18.080;136710
5456;18.083;139945
5457;18.087;148673
5458;18.090;145027
5459;18.093;135053
5460;18.097;141283
5461;18.100;133190
5462;18.103;129558
5463;18.106;134212
5464;18.110;128801
5465;18.113;132927
5466;18.116;129681
5467;18.120;130402
5468;18.123;127169
5469;18.126;128794
5470;18.130;127213
5471;18.133;125194
5472;18.136;130561
5473;18.140;148082
5474;18.143;125788
5475;18.146;125843
5476;18.150;117740
5477;18.153;138436
5478;18.156;122351
5479;18.160;123100
5480;18.163;120666
5481;18.166;116945
5482;18.169;123561
5483;18.173;114573
5484;18.176;114059
5485;18.179;117763
5486;18.183;116408
5487;18.186;121038
5488;18.189;114082
5489;18.193;116380
5490;18.196;115629
5491;18.199;104736
5492;18.202;109293
5493;18.206;116751
5494;18.209;111065
5495;18.212;109880
5496;18.216;118984
5497;18.219;112892
5498;18.222;109918
5499;18.226;119293
5500;18.229;114523
5501;18.232;119369
5502;18.236;115915
5503;18.239;114018
5504;18.242;116326
5505;18.245;115856
5506;18.249;116996
5507;18.252;118214
5508;18.255;112516
5509;18.259;108259
5510;18.262;120796
5511;18.265;111068
5512;18.269;113397
5513;18.272;113664
5514;18.275;115062
5515;18.279;106250
5516;18.282;123069
5517;18.285;116414
5518;18.288;115830
5519;18.292;127490
5520;18.295;116628
5521;18.298;106403
5522;18.302;113701
5523;18.305;113569
5524;18.308;110893
5525;18.312;111780
5526;18.315;112132
5527;18.318;104291
5528;18.321;120891
5529;18.325;120075
5530;18.328;121729
5531;18.331;112455
5532;18.335;115095
5533;18.338;111445
5534;18.341;111537
5535;18.345;114377
5536;18.348;111589
5537;18.351;111916
5538;18.355;107804
5539;18.358;108051
5540;18.361;124231
5541;18.364;120483
5542;18.368;117514
5543;18.371;108811
5544;18.375;113399
5545;18.378;111366
5546;18.381;119014
5547;18.384;112224
5548;18.388;111557
5549;18.391;112482
5550;18.394;111675
5551;18.398;119741
5552;18.401;113652
5553;18.404;116130
5554;18.408;112064
5555;18.411;118891
5556;18.414;104985
5557;18.417;114389
5558;18.421;109894
5559;18.424;120353
5560;18.427;114463
5561;18.431;116741
5562;18.434;104440
5563;18.437;122907
5564;18.441;118953
5565;18.444;127684
5566;18.447;122885
5567;18.451;124994
5568;18.454;113964
5569;18.457;112517
5570;18.460;116618
5571;18.464;117741
5572;18.467;111150
5573;18.470;121413
5574;18.474;122078
5575;18.477;110273
5576;18.480;115503
5577;18.484;113742
5578;18.487;109951
5579;18.490;110661
5580;18.494;120130
5581;18.497;114342
5582;18.500;108689
5583;18.503;112268
5584;18.507;109999
5585;18.510;110682
5586;18.513;115695
5587;18.517;98287
5588;18.520;112210
5589;18.523;111803
5590;18.527;111157
5591;18.530;112597
5592;18.533;100494
5593;18.537;121967
5594;18.540;114124
5595;18.543;115804
5596;18.546;107553
5597;18.550;110335
5598;18.553;119162
5599;18.556;106455
5600;18.560;108856
5601;18.563;107531
5602;18.566;110760
5603;18.570;115069
5604;18.573;104371
5605;18.576;104364
5606;18.579;107471
5607;18.583;105255
5608;18.586;111301
5609;18.589;97682
5610;18.593;107208
5611;18.596;111462
5612;18.599;114040
5613;18.603;94806
5614;18.606;104963
5615;18.609;117981
5616;18.613;102029
5617;18.616;111744
5618;18.619;109578
5619;18.623;101991
5620;18.626;106564
5621;18.629;99649
5622;18.633;109001
5623;18.636;109630
5624;18.639;108942
5625;18.642;110804
5626;18.646;105477
5627;18.649;110778
5628;18.652;97086
5629;18.656;115803
5630;18.659;107505
5631;18.662;107161
5632;18.666;111008
5633;18.669;108360
5634;18.672;103430
5635;18.676;109651
5636;18.679;101440
5637;18.682;103381
5638;18.685;110757
5639;18.689;102079
5640;18.692;108362
5641;18.695;114289
5642;18.699;113715
5643;18.702;111214
5644;18.705;107799
5645;18.709;108707
5646;18.712;112512
5647;18.715;116694
5648;18.718;104692
5649;18.722;98292
5650;18.725;112450
5651;18.728;105584
5652;18.732;108063
5653;18.735;116846
5654;18.738;116129
5655;18.742;113723
5656;18.745;105756
5657;18.748;108878
5658;18.752;108052
5659;18.755;117021
5660;18.758;105655
5661;18.761;102763
5662;18.765;105909
5663;18.768;110406
5664;18.771;106211
5665;18.775;114661
5666;18.778;100198
5667;18.781;108076
5668;18.785;100591
5669;18.788;109997
5670;18.791;106206
5671;18.794;110815
5672;18.798;116587
5673;18.801;103640
5674;18.804;105116
5675;18.808;98610
5676;18.811;102471
5677;18.814;99873
5678;18.818;111756
5679;18.821;112584
5680;18.824;107722
5681;18.828;119167
5682;18.831;110707
5683;18.834;107447
5684;18.837;102685
5685;18.841;106360
5686;18.844;109731
5687;18.847;105002
5688;18.851;117742
5689;18.854;107284
5690;18.857;101711
5691;18.861;107259
5692;18.864;107539
5693;18.867;108522
5694;18.871;114436
5695;18.874;103665
5696;18.877;102246
5697;18.881;103954
5698;18.884;110589
5699;18.887;104885
5700;18.891;101883
5701;18.894;98898
5702;18.897;111521
5703;18.900;99194
5704;18.904;102580
5705;18.907;109064
5706;18.910;109834
5707;18.914;100675
5708;18.917;106249
5709;18.920;106537
5710;18.924;102915
5711;18.927;106858
5712;18.930;103352
5713;18.933;107495
5714;18.937;116582
5715;18.940;108150
5716;18.943;106521
5717;18.947;117171
5718;18.950;103443
5719;18.953;103959
5720;18.957;110737
5721;18.960;109282
5722;18.963;112955
5723;18.967;112841
5724;18.970;116663
5725;18.973;105614
5726;18.976;102140
5727;18.980;108836
5728;18.983;103844
5729;18.986;109232
5730;18.990;107433
5731;18.993;111508
5732;18.996;112856
5733;19.000;109229
5734;19.003;103334
5735;19.006;106639
5736;19.010;98416
5737;19.013;102522
5738;19.016;101773
5739;19.019;111843
5740;19.023;103645
5741;19.026;102176
5742;19.029;108387
5743;19.033;106461
5744;19.036;100416
5745;19.039;105395
5746;19.043;99705
5747;19.046;103016
5748;19.049;105450
5749;19.052;98968
5750;19.056;119545
5751;19.059;102813
5752;19.062;111546
5753;19.066;107504
5754;19.069;110448
5755;19.072;109376
5756;19.076;101114
5757;19.079;100677
5758;19.082;107915
5759;19.086;103711
5760;19.089;106275
5761;19.092;107527
5762;19.095;107696
5763;19.099;105908
5764;19.102;103009
5765;19.105;106583
5766;19.109;114323
5767;19.112;108734
5768;19.115;105061
5769;19.119;99354
5770;19.122;112577
5771;19.125;100505
5772;19.129;104119
5773;19.132;103292
5774;19.135;105119
5775;19.139;110768
5776;19.142;108140
5777;19.145;103492
5778;19.148;109964
5779;19.152;106441
5780;19.155;102407
5781;19.158;111080
5782;19.162;102741
5783;19.165;118068
5784;19.168;96822
5785;19.172;105062
5786;19.175;109786
5787;19.178;105387
5788;19.182;102739
5789;19.185;103089
5790;19.188;102478
5791;19.191;112555
5792;19.195;103567
5793;19.198;109182
5794;19.201;99377
5795;19.205;103417
5796;19.208;110159
5797;19.211;99566
5798;19.215;112242
5799;19.218;99417
5800;19.221;105516
5801;19.225;104515
5802;19.228;110104
5803;19.231;109794
5804;19.234;102264
5805;19.238;107634
5806;19.241;107507
5807;19.244;110722
5808;19.248;111619
5809;19.251;97341
5810;19.254;105975
5811;19.258;104206
5812;19.261;110359
5813;19.264;109450
5814;19.267;109768
5815;19.271;99318
5816;19.274;103387
5817;19.277;103443
5818;19.281;102571
5819;19.284;108292
5820;19.287;98472
5821;19.291;102888
5822;19.294;106607
5823;19.297;111727
5824;19.301;98716
5825;19.304;107228
5826;19.307;106452
5827;19.310;104896
5828;19.314;101757
5829;19.317;107957
5830;19.320;109523
5831;19.324;109340
5832;19.327;108022
5833;19.330;99793
5834;19.334;97987
5835;19.337;103750
5836;19.340;111963
5837;19.343;99895
5838;19.347;95199
5839;19.350;101096
5840;19.353;104607
5841;19.357;103832
5842;19.360;105119
5843;19.363;108825
5844;19.367;100951
5845;19.370;108992
5846;19.373;102704
5847;19.377;102979
5848;19.380;107358
5849;19.383;102578
5850;19.387;106402
5851;19.390;103240
5852;19.393;103307
5853;19.397;109596
5854;19.400;102861
5855;19.403;103111
5856;19.406;105083
5857;19.410;106780
5858;19.413;104116
5859;19.416;101980
5860;19.420;110332
5861;19.423;104554
5862;19.426;98609
5863;19.430;99586
5864;19.433;107618
5865;19.436;106026
5866;19.440;110222
5867;19.443;97085
5868;19.446;105744
5869;19.449;110485
5870;19.453;99122
5871;19.456;109373
5872;19.459;101565
5873;19.463;107933
5874;19.466;105908
5875;19.469;104731
5876;19.473;109627
5877;19.476;105460
5878;19.479;107740
5879;19.482;113511
5880;19.486;104688
5881;19.489;103568
5882;19.492;114639
5883;19.496;113901
5884;19.499;103073
5885;19.502;114898
5886;19.506;114082
5887;19.509;105897
5888;19.512;110173
5889;19.516;118470
5890;19.519;115388
5891;19.522;114279
5892;19.525;109279
5893;19.529;112016
5894;19.532;125760
5895;19.535;110100
5896;19.539;116674
5897;19.542;108242
5898;19.545;111576
5899;19.549;107660
5900;19.552;116429
5901;19.555;122649
5902;19.559;119894
5903;19.562;113335
5904;19.565;118764
5905;19.568;118472
5906;19.572;121070
5907;19.575;117334
5908;19.578;114418
5909;19.582;113257
5910;19.585;115904
5911;19.588;118794
5912;19.592;114619
5913;19.595;109475
5914;19.598;114201
5915;19.601;110918
5916;19.605;117917
5917;19.608;112555
5918;19.611;112356
5919;19.615;120111
5920;19.618;112442
5921;19.621;112627
5922;19.625;105877
5923;19.628;105789
5924;19.631;112131
5925;19.635;115917
5926;19.638;109593
5927;19.641;116094
5928;19.645;104835
5929;19.648;103801
5930;19.651;108330
5931;19.655;106210
5932;19.658;107466
5933;19.661;113315
5934;19.664;114581
5935;19.668;109102
5936;19.671;98898
5937;19.674;98169
5938;19.678;107371
5939;19.681;108185
5940;19.684;104244
5941;19.688;107711
5942;19.691;116485
5943;19.694;103592
5944;19.697;102574
5945;19.701;98950
5946;19.704;107015
5947;19.707;101371
5948;19.711;99564
5949;19.714;110287
5950;19.717;101691
5951;19.721;97491
5952;19.724;108364
5953;19.727;95348
5954;19.731;100060
5955;19.734;104132
5956;19.737;107700
5957;19.740;104533
5958;19.744;102448
5959;19.747;105081
5960;19.750;102908
5961;19.754;103924
5962;19.757;103025
5963;19.760;108162
5964;19.764;103797
5965;19.767;106232
5966;19.770;101492
5967;19.774;105479
5968;19.777;100462
5969;19.780;109612
5970;19.783;106038
5971;19.787;104373
5972;19.790;99351
5973;19.793;105234
5974;19.797;91660
5975;19.800;104947
5976;19.803;106528
5977;19.807;105422
5978;19.810;110806
5979;19.813;100718
5980;19.816;105737
5981;19.820;107389
5982;19.823;104852
5983;19.826;107493
5984;19.830;99803
5985;19.833;100940
5986;19.836;100284
5987;19.840;98564
5988;19.843;104264
5989;19.846;100541
5990;19.850;99753
5991;19.853;101611
5992;19.856;102068
5993;19.859;104562
5994;19.863;108998
5995;19.866;104565
5996;19.870;101536
5997;19.873;102076
5998;19.876;108851
5999;19.879;105063
6000;19.883;101339
6001;19.886;107834
6002;19.889;119001
6003;19.893;103272
6004;19.896;112495
6005;19.899;111002
6006;19.903;107797
6007;19.906;106204
6008;19.909;105161
6009;19.913;107050
6010;19.916;107208
6011;19.919;99399
6012;19.922;104613
6013;19.926;109985
6014;19.929;105557
6015;19.932;110552
6016;19.936;111730
6017;19.939;109303
6018;19.942;104873
6019;19.946;109115
6020;19.949;97266
6021;19.952;108281
6022;19.955;111402
6023;19.959;110175
6024;19.962;106794
6025;19.965;115997
6026;19.969;109724
6027;19.972;112209
6028;19.975;106450
6029;19.979;109103
6030;19.982;111229
6031;19.985;112046
6032;19.989;104155
6033;19.992;103886
6034;19.995;104167
6035;19.998;101236
6036;20.002;106172
6037;20.005;107309
6038;20.008;106310
6039;20.012;108070
6040;20.015;110202
6041;20.018;103256
6042;20.022;113565
6043;20.025;102705
6044;20.028;102597
6045;20.031;110689
6046;20.035;115064
6047;20.038;109547
6048;20.041;109039
6049;20.045;107066
6050;20.048;97987
6051;20.051;103085
6052;20.055;108048
6053;20.058;113474
6054;20.061;108373
6055;20.065;102655
6056;20.068;104644
6057;20.071;104568
6058;20.074;107754
6059;20.078;100961
6060;20.081;101854
6061;20.084;105358
6062;20.088;98582
6063;20.091;103242
6064;20.094;108613
6065;20.098;109023
6066;20.101;110651
6067;20.104;108696
6068;20.108;107486
6069;20.111;101772
6070;20.114;101879
6071;20.118;109984
6072;20.121;110667
6073;20.124;99010
6074;20.128;106796
6075;20.131;105764
6076;20.134;108564
6077;20.137;109071
6078;20.141;103004
6079;20.144;110041
6080;20.147;102058
6081;20.151;111893
6082;20.154;101240
6083;20.157;98348
6084;20.161;109628
6085;20.164;107121
6086;20.167;104581
6087;20.170;113104
6088;20.174;105138
6089;20.177;109648
6090;20.180;110476
6091;20.184;103685
6092;20.187;102386
6093;20.190;101585
6094;20.194;107523
6095;20.197;107917
6096;20.200;107035
6097;20.204;103870
6098;20.207;109154
6099;20.210;110552
6100;20.213;111495
6101;20.217;108918
6102;20.220;106477
6103;20.223;106569
6104;20.227;101777
6105;20.230;121050
6106;20.233;102199
6107;20.237;96852
6108;20.240;110918
6109;20.243;104413
6110;20.247;99956
6111;20.250;103246
6112;20.253;102419
6113;20.256;103175
6114;20.260;104681
6115;20.263;99820
6116;20.266;108973
6117;20.270;108189
6118;20.273;108734
6119;20.276;110653
6120;20.280;109236
6121;20.283;104405
6122;20.286;107130
6123;20.289;104099
6124;20.293;107031
6125;20.296;111812
6126;20.299;112306
6127;20.303;104851
6128;20.306;102767
6129;20.309;94168
6130;20.313;108438
6131;20.316;106508
6132;20.319;103799
6133;20.323;98507
6134;20.326;98002
6135;20.329;97224
6136;20.332;103022
6137;20.336;96871
6138;20.339;108427
6139;20.342;102029
6140;20.346;96945
6141;20.349;96797
6142;20.352;97577
6143;20.356;102424
6144;20.359;102623
6145;20.362;107302
6146;20.365;98333
6147;20.369;103189
6148;20.372;102503
6149;20.376;105449
6150;20.379;114718
6151;20.382;99202
6152;20.385;107877
6153;20.389;107331
6154;20.392;108413
6155;20.395;107125
6156;20.399;97633
6157;20.402;108596
6158;20.405;103539
6159;20.409;104853
6160;20.412;106879
6161;20.415;107887
6162;20.419;96218
6163;20.422;94683
6164;20.425;95695
6165;20.428;99678
6166;20.432;108613
6167;20.435;98237
6168;20.438;97358
6169;20.442;94092
6170;20.445;101985
6171;20.448;104266
6172;20.452;103283
6173;20.455;109531
6174;20.458;102072
6175;20.462;112072
6176;20.465;99972
6177;20.468;102323
6178;20.471;100871
6179;20.475;100041
6180;20.478;100020
6181;20.481;103788
6182;20.485;102736
6183;20.488;103184
6184;20.491;107364
6185;20.495;103679
6186;20.498;101030
6187;20.501;99917
6188;20.504;103974
6189;20.508;106650
6190;20.511;103354
6191;20.514;99318
6192;20.518;109548
6193;20.521;106498
6194;20.524;105872
6195;20.528;101280
6196;20.531;107192
6197;20.534;106585
6198;20.538;98249
6199;20.541;102490
6200;20.544;98199
6201;20.547;112528
6202;20.551;101075
6203;20.554;102677
6204;20.557;109256
6205;20.561;99951
6206;20.564;102688
6207;20.567;98385
6208;20.571;102762
6209;20.574;111646
6210;20.577;92681
6211;20.580;96950
6212;20.584;98340
6213;20.587;104353
6214;20.590;99851
6215;20.594;107990
6216;20.597;106420
6217;20.600;97324
6218;20.604;103771
6219;20.607;109950
6220;20.610;108507
6221;20.614;107658
6222;20.617;104803
6223;20.620;96700
6224;20.624;106708
6225;20.627;106882
6226;20.630;104570
6227;20.634;103487
6228;20.637;106568
6229;20.640;102348
6230;20.643;102969
6231;20.647;112158
6232;20.650;108929
6233;20.653;104612
6234;20.657;109306
6235;20.660;101013
6236;20.663;104188
6237;20.667;100886
6238;20.670;105872
6239;20.673;102931
6240;20.677;107363
6241;20.680;106433
6242;20.683;105773
6243;20.686;97891
6244;20.690;101044
6245;20.693;98730
6246;20.696;99039
6247;20.700;103979
6248;20.703;103553
6249;20.706;101286
6250;20.710;92945
6251;20.713;106275
6252;20.716;105179
6253;20.720;103407
6254;20.723;112096
6255;20.726;101266
6256;20.729;96275
6257;20.733;95318
6258;20.736;104939
6259;20.739;105712
6260;20.743;99203
6261;20.746;100247
6262;20.749;101264
6263;20.753;96605
6264;20.756;113076
6265;20.759;101832
6266;20.762;109564
6267;20.766;111727
6268;20.769;107512
6269;20.772;102323
6270;20.776;103377
6271;20.779;102608
6272;20.782;94946
6273;20.786;98762
6274;20.789;104867
6275;20.792;101585
6276;20.796;102142
6277;20.799;105866
6278;20.802;104001
6279;20.805;103253
6280;20.809;105779
6281;20.812;108407
6282;20.815;105844
6283;20.819;102530
6284;20.822;106210
6285;20.825;103982
6286;20.829;93308
6287;20.832;108888
6288;20.835;99357
6289;20.839;108189
6290;20.842;109893
6291;20.845;105061
6292;20.848;108760
6293;20.852;106486
6294;20.855;91609
6295;20.858;102519
6296;20.862;104755
6297;20.865;111389
6298;20.868;98332
6299;20.872;101165
6300;20.875;102536
6301;20.878;98454
6302;20.882;103950
6303;20.885;103544
6304;20.888;100057
6305;20.892;101744
6306;20.895;108841
6307;20.898;109951
6308;20.901;103316
6309;20.905;100180
6310;20.908;109664
6311;20.911;105495
6312;20.915;102262
6313;20.918;97761
6314;20.921;99345
6315;20.925;106129
6316;20.928;101096
6317;20.931;98548
6318;20.935;99626
6319;20.938;109302
6320;20.941;113181
6321;20.944;107852
6322;20.948;101776
6323;20.951;103086
6324;20.954;105572
6325;20.958;107072
6326;20.961;108180
6327;20.964;105990
6328;20.968;99420
6329;20.971;100126
6330;20.974;110378
6331;20.977;104861
6332;20.981;99637
6333;20.984;100743
6334;20.987;116460
6335;20.991;106255
6336;20.994;103258
6337;20.997;102567
6338;21.001;106084
6339;21.004;105832
6340;21.007;100416
6341;21.011;97137
6342;21.014;104078
6343;21.017;112209
6344;21.020;106029
6345;21.024;98781
6346;21.027;101576
6347;21.030;104062
6348;21.034;104177
6349;21.037;101867
6350;21.040;111852
6351;21.044;97210
6352;21.047;105429
6353;21.050;103200
6354;21.054;100875
6355;21.057;101750
6356;21.060;106304
6357;21.063;101884
6358;21.067;99643
6359;21.070;111336
6360;21.073;99824
6361;21.077;106991
6362;21.080;103516
6363;21.083;102542
6364;21.087;105931
6365;21.090;105158
6366;21.093;107563
6367;21.096;109937
6368;21.100;104796
6369;21.103;102734
6370;21.106;97901
6371;21.110;88938
6372;21.113;103508
6373;21.116;95748
6374;21.120;103751
6375;21.123;106795
6376;21.126;102307
6377;21.130;105478
6378;21.133;108134
6379;21.136;105730
6380;21.140;108706
6381;21.143;94676
6382;21.146;108875
6383;21.150;108118
6384;21.153;109147
6385;21.156;107581
6386;21.159;107890
6387;21.163;101123
6388;21.166;95508
6389;21.169;94226
6390;21.173;104302
6391;21.176;104099
6392;21.179;103572
6393;21.183;108538
6394;21.186;113184
6395;21.189;97561
6396;21.193;101696
6397;21.196;104300
6398;21.199;104614
6399;21.202;104018
6400;21.206;104353
6401;21.209;106290
6402;21.212;105478
6403;21.216;100683
6404;21.219;109947
6405;21.222;97433
6406;21.226;109768
6407;21.229;100094
6408;21.232;117012
6409;21.235;96149
6410;21.239;106773
6411;21.242;99481
6412;21.245;99043
6413;21.249;107881
6414;21.252;104750
6415;21.255;103111
6416;21.259;108178
6417;21.262;108942
6418;21.265;101190
6419;21.269;104545
6420;21.272;98629
6421;21.275;104160
6422;21.278;101874
6423;21.282;107356
6424;21.285;110181
6425;21.288;101320
6426;21.292;110194
6427;21.295;105155
6428;21.298;101546
6429;21.302;101746
6430;21.305;101577
6431;21.308;103293
6432;21.311;108002
6433;21.315;97861
6434;21.318;96216
6435;21.321;101899
6436;21.325;105412
6437;21.328;111004
6438;21.331;99459
6439;21.335;97232
6440;21.338;98204
6441;21.341;106360
6442;21.345;97550
6443;21.348;104636
6444;21.351;101038
6445;21.354;108052
6446;21.358;105600
6447;21.361;100958
6448;21.364;95977
6449;21.368;104295
6450;21.371;95742
6451;21.375;103995
6452;21.378;102761
6453;21.381;99028
6454;21.385;100659
6455;21.388;95944
6456;21.391;96746
6457;21.394;101478
6458;21.398;105609
6459;21.401;105123
6460;21.404;102348
6461;21.408;100914
6462;21.411;103924
6463;21.414;108739
6464;21.418;105988
6465;21.421;102119
6466;21.424;106557
6467;21.428;109700
6468;21.431;102055
6469;21.434;95773
6470;21.437;115339
6471;21.441;94786
6472;21.444;103116
6473;21.447;107445
6474;21.451;106213
6475;21.454;103181
6476;21.457;108378
6477;21.461;106304
6478;21.464;99057
6479;21.467;101873
6480;21.470;111071
6481;21.474;103753
6482;21.477;98911
6483;21.480;105604
6484;21.484;106234
6485;21.487;113415
6486;21.490;108177
6487;21.494;103553
6488;21.497;97410
6489;21.500;107422
6490;21.504;100996
6491;21.507;92778
6492;21.510;98642
6493;21.513;111205
6494;21.517;115396
6495;21.520;105680
6496;21.523;109506
6497;21.527;110159
6498;21.530;102285
6499;21.533;96766
6500;21.537;95462
6501;21.540;96484
6502;21.543;108573
6503;21.547;104856
6504;21.550;97417
6505;21.553;95945
6506;21.556;104203
6507;21.560;104450
6508;21.563;101940
6509;21.566;97005
6510;21.570;100437
6511;21.573;102906
6512;21.576;94748
6513;21.580;107142
6514;21.583;100826
6515;21.586;101228
6516;21.589;106544
6517;21.593;101401
6518;21.596;103549
6519;21.599;99542
6520;21.603;94175
6521;21.606;107006
6522;21.609;101940
6523;21.613;98364
6524;21.616;102494
6525;21.619;108641
6526;21.623;100838
6527;21.626;100320
6528;21.629;111888
6529;21.633;101692
6530;21.636;97261
6531;21.639;107146
6532;21.643;101268
6533;21.646;95912
6534;21.649;101448
6535;21.652;97844
6536;21.656;96716
6537;21.659;103267
6538;21.662;108433
6539;21.666;95080
6540;21.669;105229
6541;21.672;111371
6542;21.676;105587
6543;21.679;95648
6544;21.682;96060
6545;21.685;109087
6546;21.689;110110
6547;21.692;95957
6548;21.695;96350
6549;21.699;94750
6550;21.702;98824
6551;21.705;101487
6552;21.709;107842
6553;21.712;103209
6554;21.715;107697
6555;21.719;101159
6556;21.722;99890
6557;21.725;103852
6558;21.728;94371
6559;21.732;102223
6560;21.735;100393
6561;21.738;101787
6562;21.742;96106
6563;21.745;94366
6564;21.748;102791
6565;21.752;102496
6566;21.755;101446
6567;21.758;104552
6568;21.762;95733
6569;21.765;99690
6570;21.768;102784
6571;21.771;100534
6572;21.775;100080
6573;21.778;95965
6574;21.781;106790
6575;21.785;96775
6576;21.788;101165
6577;21.791;106199
6578;21.795;102354
6579;21.798;103195
6580;21.801;100122
6581;21.804;96845
6582;21.808;104208
6583;21.811;103578
6584;21.814;110272
6585;21.818;103911
6586;21.821;107599
6587;21.824;103781
6588;21.828;101272
6589;21.831;97009
6590;21.834;112884
6591;21.838;103497
6592;21.841;98376
6593;21.844;108310
6594;21.847;101506
6595;21.851;95628
6596;21.854;95994
6597;21.857;94202
6598;21.861;107994
6599;21.864;94522
6600;21.868;96507
6601;21.871;104657
6602;21.874;102458
6603;21.878;104286
6604;21.881;107290
6605;21.884;102026
6606;21.887;106987
6607;21.891;95936
6608;21.894;93649
6609;21.897;101707
6610;21.901;103077
6611;21.904;103433
6612;21.907;104283
6613;21.911;101834
6614;21.914;92868
6615;21.917;102420
6616;21.920;97740
6617;21.924;108863
6618;21.927;102444
6619;21.930;101672
6620;21.934;104098
6621;21.937;101139
6622;21.940;106692
6623;21.944;99652
6624;21.947;92356
6625;21.950;100005
6626;21.954;101387
6627;21.957;103457
6628;21.960;100245
6629;21.963;103356
6630;21.967;102741
6631;21.970;101414
6632;21.973;103079
6633;21.977;104867
6634;21.980;106344
6635;21.983;105349
6636;21.987;110427
6637;21.990;97936
6638;21.993;98303
6639;21.997;100021
6640;22.000;101113
6641;22.003;107587
6642;22.006;95185
6643;22.010;99466
6644;22.013;100684
6645;22.016;102719
6646;22.020;103499
6647;22.023;98415
6648;22.026;104098
6649;22.030;105150
6650;22.033;107031
6651;22.036;108369
6652;22.040;102419
6653;22.043;101335
6654;22.046;100344
6655;22.049;103819
6656;22.053;104155
6657;22.056;104045
6658;22.059;97850
6659;22.063;99502
6660;22.066;105810
6661;22.069;101693
6662;22.073;104542
6663;22.076;107453
6664;22.079;103813
6665;22.082;99875
6666;22.086;97675
6667;22.089;110328
6668;22.092;89448
6669;22.096;112293
6670;22.099;105816
6671;22.102;97936
6672;22.106;101324
6673;22.109;98551
6674;22.112;103355
6675;22.116;100528
6676;22.119;95563
6677;22.122;98639
6678;22.126;102292
6679;22.129;105793
6680;22.132;98339
6681;22.136;97467
6682;22.139;96564
6683;22.142;106054
6684;22.145;100418
6685;22.149;99408
6686;22.152;96857
6687;22.155;107655
6688;22.159;106045
6689;22.162;103237
6690;22.165;106777
6691;22.169;98365
6692;22.172;100235
6693;22.175;105932
6694;22.179;103860
6695;22.182;106220
6696;22.185;90013
6697;22.188;107842
6698;22.192;108809
6699;22.195;98543
6700;22.198;100601
6701;22.202;103901
6702;22.205;95470
6703;22.208;100374
6704;22.212;103348
6705;22.215;99930
6706;22.218;108859
6707;22.221;98672
6708;22.225;107858
6709;22.228;100752
6710;22.231;98207
6711;22.235;98490
6712;22.238;110753
6713;22.241;101142
6714;22.245;96429
6715;22.248;104011
6716;22.251;104671
6717;22.255;94284
6718;22.258;102345
6719;22.261;96888
6720;22.264;108293
6721;22.268;101100
6722;22.271;105798
6723;22.274;101181
6724;22.278;96696
6725;22.281;94395
6726;22.284;102328
6727;22.288;101614
6728;22.291;97251
6729;22.294;101519
6730;22.297;102264
6731;22.301;100405
6732;22.304;100920
6733;22.307;99945
6734;22.311;101246
6735;22.314;99551
6736;22.317;111426
6737;22.321;100277
6738;22.324;102525
6739;22.327;98904
6740;22.331;105219
6741;22.334;103647
6742;22.337;104224
6743;22.340;101646
6744;22.344;103578
6745;22.347;103252
6746;22.350;106769
6747;22.354;103431
6748;22.357;91721
6749;22.360;97119
6750;22.364;96217
6751;22.367;95407
6752;22.370;102708
6753;22.374;103803
6754;22.377;101273
6755;22.380;101610
6756;22.384;99720
6757;22.387;107673
6758;22.390;96210
6759;22.394;98964
6760;22.397;106881
6761;22.400;104912
6762;22.403;98947
6763;22.407;100179
6764;22.410;96753
6765;22.413;101891
6766;22.417;108980
6767;22.420;104820
6768;22.423;95652
6769;22.427;100821
6770;22.430;109124
6771;22.433;100244
6772;22.436;104024
6773;22.440;104660
6774;22.443;106791
6775;22.446;99161
6776;22.450;111822
6777;22.453;102899
6778;22.456;102343
6779;22.460;106214
6780;22.463;100279
6781;22.466;96732
6782;22.470;99536
6783;22.473;100792
6784;22.476;100866
6785;22.479;102356
6786;22.483;99802
6787;22.486;108160
6788;22.489;96068
6789;22.493;96396
6790;22.496;104178
6791;22.499;106449
6792;22.503;98360
6793;22.506;96759
6794;22.509;105997
6795;22.513;102151
6796;22.516;100908
6797;22.519;100234
6798;22.522;101347
6799;22.526;100451
6800;22.529;101544
6801;22.532;102943
6802;22.536;104007
6803;22.539;103283
6804;22.542;103917
6805;22.546;100760
6806;22.549;101989
6807;22.552;108077
6808;22.555;96410
6809;22.559;104143
6810;22.562;96618
6811;22.565;94504
6812;22.569;98802
6813;22.572;98371
6814;22.575;94949
6815;22.579;102910
6816;22.582;104862
6817;22.585;108205
6818;22.589;97186
6819;22.592;111485
6820;22.595;97447
6821;22.598;100036
6822;22.602;104128
6823;22.605;95391
6824;22.608;105465
6825;22.612;95983
6826;22.615;99000
6827;22.618;104757
6828;22.622;99890
6829;22.625;96303
6830;22.628;100120
6831;22.632;100592
6832;22.635;96508
6833;22.638;101823
6834;22.642;95346
6835;22.645;106332
6836;22.648;102118
6837;22.651;108294
6838;22.655;103490
6839;22.658;107002
6840;22.661;95881
6841;22.665;96751
6842;22.668;101796
6843;22.671;95379
6844;22.675;99439
6845;22.678;98685
6846;22.681;100836
6847;22.685;100479
6848;22.688;101018
6849;22.691;107619
6850;22.694;107109
6851;22.698;101148
6852;22.701;105339
6853;22.704;105008
6854;22.708;107451
6855;22.711;101727
6856;22.714;98576
6857;22.718;107978
6858;22.721;111230
6859;22.724;104351
6860;22.728;96083
6861;22.731;99113
6862;22.734;108985
6863;22.737;108572
6864;22.741;97338
6865;22.744;102012
6866;22.747;95650
6867;22.751;98282
6868;22.754;106362
6869;22.757;101201
6870;22.761;101106
6871;22.764;103801
6872;22.767;102055
6873;22.770;101429
6874;22.774;106329
6875;22.777;102802
6876;22.780;97585
6877;22.784;103572
6878;22.787;96218
6879;22.790;99409
6880;22.794;105261
6881;22.797;107504
6882;22.800;100186
6883;22.804;100188
6884;22.807;96767
6885;22.810;106595
6886;22.813;102609
6887;22.817;100690
6888;22.820;99176
6889;22.823;105923
6890;22.827;94644
6891;22.830;101851
6892;22.833;101115
6893;22.837;107530
6894;22.840;101955
6895;22.843;102756
6896;22.847;104180
6897;22.850;101641
6898;22.853;91733
6899;22.856;100540
6900;22.860;98550
6901;22.863;106205
6902;22.866;102978
6903;22.870;98645
6904;22.873;101183
6905;22.876;97599
6906;22.880;101495
6907;22.883;103257
6908;22.886;98500
6909;22.890;99027
6910;22.893;98662
6911;22.896;108273
6912;22.900;95106
6913;22.903;97787
6914;22.906;94082
6915;22.909;100043
6916;22.913;107710
6917;22.916;102790
6918;22.919;100379
6919;22.923;103507
6920;22.926;101551
6921;22.929;103792
6922;22.933;94383
6923;22.936;88963
6924;22.939;103623
6925;22.943;104317
6926;22.946;108015
6927;22.949;98082
6928;22.952;99201
6929;22.956;102844
6930;22.959;107892
6931;22.962;97305
6932;22.966;110177
6933;22.969;109883
6934;22.972;101218
6935;22.976;96702
6936;22.979;95600
6937;22.982;101242
6938;22.985;107775
6939;22.989;106926
6940;22.992;102955
6941;22.995;108522
6942;22.999;102502
6943;23.002;101095
6944;23.005;102610
6945;23.009;105940
6946;23.012;104569
6947;23.015;105271
6948;23.019;105656
6949;23.022;104861
6950;23.025;100452
6951;23.028;100155
6952;23.032;105533
6953;23.035;99475
6954;23.038;99345
6955;23.042;101247
6956;23.045;96615
6957;23.048;95509
6958;23.052;98894
6959;23.055;103057
6960;23.058;101102
6961;23.062;98836
6962;23.065;98876
6963;23.068;95857
6964;23.071;105178
6965;23.075;100026
6966;23.078;108073
6967;23.081;95551
6968;23.085;111557
6969;23.088;98966
6970;23.091;92995
6971;23.095;103820
6972;23.098;95325
6973;23.101;112057
6974;23.104;91736
6975;23.108;111451
6976;23.111;103504
6977;23.114;101015
6978;23.118;96349
6979;23.121;109594
6980;23.124;123006
6981;23.128;110741
6982;23.131;103849
6983;23.134;113479
6984;23.138;102085
6985;23.141;106820
6986;23.144;106632
6987;23.148;103694
6988;23.151;97135
6989;23.154;101919
6990;23.158;94651
6991;23.161;104231
6992;23.164;104196
6993;23.167;105493
6994;23.171;104693
6995;23.174;106169
6996;23.177;100501
6997;23.181;102445
6998;23.184;97804
6999;23.187;97604
7000;23.191;99696
7001;23.194;94279
7002;23.197;101966
7003;23.201;107480
7004;23.204;88673
7005;23.207;103139
7006;23.210;104250
7007;23.214;102303
7008;23.217;105522
7009;23.220;96649
7010;23.224;110329
7011;23.227;101405
7012;23.230;105745
7013;23.234;101176
7014;23.237;101478
7015;23.240;110105
7016;23.243;100115
7017;23.247;97166
7018;23.250;96167
7019;23.253;94175
7020;23.257;105674
7021;23.260;97462
7022;23.263;97167
7023;23.267;99573
7024;23.270;106209
7025;23.273;94014
7026;23.277;105452
7027;23.280;99459
7028;23.283;100398
7029;23.286;101639
7030;23.290;98014
7031;23.293;102427
7032;23.296;102598
7033;23.300;103150
7034;23.303;100608
7035;23.306;101463
7036;23.310;108485
7037;23.313;99112
7038;23.316;108180
7039;23.319;100885
7040;23.323;93659
7041;23.326;108109
7042;23.329;104349
7043;23.333;103569
7044;23.336;98915
7045;23.339;101438
7046;23.343;99787
7047;23.346;105809
7048;23.349;107409
7049;23.353;100761
7050;23.356;99615
7051;23.359;98080
7052;23.362;95038
7053;23.366;95432
7054;23.369;104560
7055;23.373;99047
7056;23.376;105278
7057;23.379;103815
7058;23.382;102437
7059;23.386;104543
7060;23.389;103861
7061;23.392;107291
7062;23.396;100618
7063;23.399;98945
7064;23.402;100619
7065;23.406;106662
7066;23.409;103717
7067;23.412;109770
7068;23.416;98123
7069;23.419;98972
7070;23.422;104953
7071;23.425;99664
7072;23.429;107011
7073;23.432;99601
7074;23.435;97174
7075;23.439;99516
7076;23.442;103540
7077;23.445;106204
7078;23.449;109119
7079;23.452;99830
7080;23.455;99903
7081;23.458;105848
7082;23.462;100283
7083;23.465;93442
7084;23.468;104840
7085;23.472;104768
7086;23.475;102075
7087;23.478;104007
7088;23.482;100620
7089;23.485;104264
7090;23.488;99458
7091;23.492;93855
7092;23.495;104690
7093;23.498;113103
7094;23.501;101160
7095;23.505;109407
7096;23.508;104304
7097;23.511;112001
7098;23.515;104146
7099;23.518;110858
7100;23.521;99068
7101;23.525;102743
7102;23.528;103242
7103;23.531;103943
7104;23.534;103251
7105;23.538;100169
7106;23.541;106291
7107;23.544;110303
7108;23.548;104583
7109;23.551;111040
7110;23.554;106612
7111;23.558;102776
7112;23.561;102480
7113;23.564;101083
7114;23.568;102203
7115;23.571;104779
7116;23.574;101662
7117;23.577;107280
7118;23.581;104032
7119;23.584;106674
7120;23.587;103794
7121;23.591;101759
7122;23.594;92129
7123;23.597;102843
7124;23.601;108223
7125;23.604;108840
7126;23.607;110281
7127;23.611;101187
7128;23.614;105657
7129;23.617;104649
7130;23.621;108633
7131;23.624;105773
7132;23.627;111555
7133;23.631;103696
7134;23.634;100734
7135;23.637;96694
7136;23.640;108155
7137;23.644;104534
7138;23.647;105091
7139;23.650;103067
7140;23.654;110785
7141;23.657;114160
7142;23.660;107750
7143;23.664;107828
7144;23.667;112095
7145;23.670;109016
7146;23.673;109433
7147;23.677;108587
7148;23.680;107970
7149;23.683;112359
7150;23.687;109754
7151;23.690;107312
7152;23.693;108859
7153;23.697;100219
7154;23.700;110078
7155;23.703;101234
7156;23.707;108097
7157;23.710;98939
7158;23.713;106024
7159;23.716;109066
7160;23.720;110600
7161;23.723;105634
7162;23.726;107969
7163;23.730;111457
7164;23.733;106344
7165;23.736;109525
7166;23.740;98895
7167;23.743;104727
7168;23.746;109340
7169;23.750;105096
7170;23.753;110738
7171;23.756;104524
7172;23.759;111997
7173;23.763;113147
7174;23.766;108744
7175;23.769;103068
7176;23.773;103912
7177;23.776;104846
7178;23.779;107715
7179;23.783;109476
7180;23.786;106612
7181;23.789;104531
7182;23.792;109264
7183;23.796;104617
7184;23.799;106547
7185;23.802;110819
7186;23.806;102812
7187;23.809;109695
7188;23.812;106586
7189;23.816;103906
7190;23.819;115947
7191;23.822;107184
7192;23.826;106670
7193;23.829;104215
7194;23.832;106490
7195;23.835;111902
7196;23.839;103987
7197;23.842;106645
7198;23.845;100155
7199;23.849;114577
7200;23.852;112206
7201;23.855;104493
7202;23.859;113184
7203;23.862;106736
7204;23.865;112881
7205;23.869;102681
7206;23.872;111284
7207;23.875;108054
7208;23.879;111391
7209;23.882;112872
7210;23.885;107748
7211;23.888;107721
7212;23.892;107458
7213;23.895;108608
7214;23.898;106645
7215;23.902;110961
7216;23.905;100795
7217;23.908;112670
7218;23.912;105546
7219;23.915;98072
7220;23.918;111459
7221;23.922;111640
7222;23.925;102940
7223;23.928;100038
7224;23.931;105087
7225;23.935;113340
7226;23.938;101348
7227;23.941;109141
7228;23.945;101711
7229;23.948;110361
7230;23.951;106938
7231;23.955;105561
7232;23.958;103981
7233;23.961;105151
7234;23.965;98403
7235;23.968;100815
7236;23.971;98316
7237;23.974;104169
7238;23.978;115604
7239;23.981;102892
7240;23.984;111563
7241;23.988;108939
7242;23.991;105575
7243;23.994;103602
7244;23.998;110249
7245;24.001;100363
7246;24.004;112265
7247;24.007;114219
7248;24.011;113722
7249;24.014;103178
7250;24.017;102970
7251;24.021;108654
7252;24.024;104264
7253;24.027;102300
7254;24.031;105467
7255;24.034;101481
7256;24.037;97452
7257;24.041;107309
7258;24.044;104030
7259;24.047;111429
7260;24.050;106785
7261;24.054;100069
7262;24.057;103218
7263;24.060;102876
7264;24.064;107446
7265;24.067;109671
7266;24.070;109185
7267;24.074;108977
7268;24.077;113724
7269;24.080;109233
7270;24.084;104487
7271;24.087;100527
7272;24.090;113905
7273;24.093;99353
7274;24.097;110201
7275;24.100;109011
7276;24.103;108580
7277;24.107;100602
7278;24.110;106874
7279;24.113;105380
7280;24.117;110757
7281;24.120;103522
7282;24.123;105704
7283;24.127;108441
7284;24.130;110603
7285;24.133;104022
7286;24.137;99416
7287;24.140;113123
7288;24.143;108181
7289;24.147;114680
7290;24.150;110266
7291;24.153;105756
7292;24.156;109204
7293;24.160;101731
7294;24.163;106981
7295;24.166;99016
7296;24.170;105797
7297;24.173;111928
7298;24.176;100970
7299;24.180;112066
7300;24.183;113053
7301;24.186;100035
7302;24.189;102080
7303;24.193;103959
7304;24.196;103947
7305;24.199;104960
7306;24.203;107282
7307;24.206;115573
7308;24.209;107391
7309;24.213;114473
7310;24.216;96593
7311;24.219;104043
7312;24.223;106977
7313;24.226;105422
7314;24.229;105101
7315;24.232;110353
7316;24.236;104941
7317;24.239;106785
7318;24.242;100005
7319;24.246;103677
7320;24.249;101869
7321;24.252;106811
7322;24.256;96647
7323;24.259;110968
7324;24.262;103121
7325;24.265;107898
7326;24.269;103568
7327;24.272;104978
7328;24.275;101190
7329;24.279;113139
7330;24.282;102649
7331;24.285;100917
7332;24.289;109433
7333;24.292;97003
7334;24.295;113973
7335;24.299;111941
7336;24.302;111238
7337;24.305;108675
7338;24.308;110984
7339;24.312;103222
7340;24.315;109715
7341;24.318;111841
7342;24.322;105384
7343;24.325;100909
7344;24.328;105547
7345;24.332;111588
7346;24.335;107173
7347;24.338;106161
7348;24.342;105662
7349;24.345;108274
7350;24.348;108972
7351;24.351;105020
7352;24.355;109320
7353;24.358;106800
7354;24.361;107650
7355;24.365;95799
7356;24.368;106775
7357;24.371;107776
7358;24.375;108856
7359;24.378;97858
7360;24.381;103609
7361;24.385;103199
7362;24.388;108449
7363;24.391;104529
7364;24.395;108086
7365;24.398;101398
7366;24.401;95833
7367;24.404;106807
7368;24.408;109174
7369;24.411;104480
7370;24.414;99863
7371;24.418;103600
7372;24.421;113005
7373;24.424;104490
7374;24.428;103088
7375;24.431;116608
7376;24.434;102924
7377;24.438;104664
7378;24.441;104347
7379;24.444;116829
7380;24.447;105285
7381;24.451;120472
7382;24.454;112847
7383;24.457;118417
7384;24.461;103737
7385;24.464;106190
7386;24.467;104462
7387;24.471;106042
7388;24.474;112870
7389;24.477;98753
7390;24.481;103943
7391;24.484;107166
7392;24.487;101601
7393;24.490;123781
7394;24.494;106041
7395;24.497;107989
7396;24.500;104183
7397;24.504;107769
7398;24.507;103175
7399;24.510;109455
7400;24.514;102787
7401;24.517;103544
7402;24.520;100480
7403;24.523;99942
7404;24.527;108916
7405;24.530;111028
7406;24.533;105169
7407;24.537;111905
7408;24.540;105331
7409;24.543;98810
7410;24.547;110538
7411;24.550;98583
7412;24.553;97641
7413;24.557;102411
7414;24.560;109208
7415;24.563;107212
7416;24.566;109352
7417;24.570;104117
7418;24.573;104072
7419;24.576;106715
7420;24.580;107951
7421;24.583;101766
7422;24.586;105419
7423;24.590;96356
7424;24.593;100749
7425;24.596;115054
7426;24.599;109047
7427;24.603;102571
7428;24.606;100837
7429;24.609;102475
7430;24.613;107428
7431;24.616;98875
7432;24.619;109056
7433;24.623;100540
7434;24.626;96010
7435;24.629;107331
7436;24.633;98168
7437;24.636;101072
7438;24.639;106579
7439;24.643;106487
7440;24.646;107185
7441;24.649;98820
7442;24.653;102281
7443;24.656;103130
7444;24.659;102057
7445;24.662;101433
7446;24.666;105826
7447;24.669;106770
7448;24.672;104826
7449;24.676;98674
7450;24.679;109820
7451;24.682;99504
7452;24.686;110265
7453;24.689;107494
7454;24.692;107345
7455;24.696;103658
7456;24.699;104955
7457;24.702;109855
7458;24.705;106045
7459;24.709;113595
7460;24.712;98382
7461;24.715;102356
7462;24.719;99052
7463;24.722;106551
7464;24.725;102066
7465;24.729;108131
7466;24.732;99646
7467;24.735;99833
7468;24.738;112947
7469;24.742;100662
7470;24.745;105625
7471;24.748;103869
7472;24.752;110875
7473;24.755;99130
7474;24.758;105955
7475;24.762;103601
7476;24.765;104794
7477;24.768;106301
7478;24.772;106014
7479;24.775;110783
7480;24.778;105543
7481;24.781;107561
7482;24.785;104367
7483;24.788;106301
7484;24.791;104509
7485;24.795;107346
7486;24.798;99329
7487;24.801;112444
7488;24.805;102403
7489;24.808;99900
7490;24.811;104620
7491;24.815;98279
7492;24.818;119714
7493;24.821;100547
7494;24.824;104203
7495;24.828;107499
7496;24.831;105052
7497;24.834;104342
7498;24.838;111771
7499;24.841;103960
7500;24.844;104124
7501;24.848;106856
7502;24.851;109367
7503;24.854;101282
7504;24.857;104540
7505;24.861;104355
7506;24.864;109051
7507;24.868;103105
7508;24.871;108752
7509;24.874;107269
7510;24.877;101572
7511;24.881;105588
7512;24.884;104161
7513;24.887;93759
7514;24.891;103686
7515;24.894;106965
7516;24.897;99444
7517;24.901;108535
7518;24.904;97939
7519;24.907;106170
7520;24.911;109062
7521;24.914;99905
7522;24.917;100761
7523;24.920;105967
7524;24.924;108383
7525;24.927;108690
7526;24.930;99367
7527;24.934;111917
7528;24.937;111899
7529;24.940;108901
7530;24.944;112146
7531;24.947;102259
7532;24.950;109469
7533;24.953;111048
7534;24.957;104109
7535;24.960;103049
7536;24.963;102088
7537;24.967;109880
7538;24.970;113638
7539;24.973;111720
7540;24.977;109372
7541;24.980;107598
7542;24.983;102141
7543;24.987;109644
7544;24.990;105490
7545;24.993;113364
7546;24.996;97635
7547;25.000;107406
7548;25.003;107206
7549;25.006;104994
7550;25.010;105780
7551;25.013;101901
7552;25.016;102292
7553;25.020;109025
7554;25.023;110734
7555;25.026;102964
7556;25.030;100434
7557;25.033;101483
7558;25.036;104115
7559;25.039;105832
7560;25.043;97280
7561;25.046;113535
7562;25.049;105429
7563;25.053;107587
7564;25.056;110678
7565;25.059;103863
7566;25.063;103914
7567;25.066;108131
7568;25.069;101729
7569;25.072;106311
7570;25.076;111190
7571;25.079;106048
7572;25.082;106717
7573;25.086;99188
7574;25.089;97989
7575;25.092;108680
7576;25.096;115629
7577;25.099;116000
7578;25.102;104796
7579;25.106;99727
7580;25.109;100325
7581;25.112;102200
7582;25.115;104679
7583;25.119;109126
7584;25.122;107026
7585;25.126;113419
7586;25.129;105331
7587;25.132;99978
7588;25.135;104195
7589;25.139;102965
7590;25.142;103657
7591;25.145;118214
7592;25.149;109902
7593;25.152;112877
7594;25.155;101893
7595;25.159;104186
7596;25.162;104886
7597;25.165;111277
7598;25.169;101152
7599;25.172;104889
7600;25.175;93702
7601;25.178;103942
7602;25.182;100214
7603;25.185;107148
7604;25.188;102113
7605;25.192;100407
7606;25.195;102793
7607;25.198;100995
7608;25.202;98548
7609;25.205;102606
7610;25.208;103197
7611;25.211;108232
7612;25.215;107367
7613;25.218;103167
7614;25.221;104154
7615;25.225;105675
7616;25.228;105810
7617;25.231;103050
7618;25.235;107133
7619;25.238;105961
7620;25.241;101929
7621;25.245;107319
7622;25.248;105918
7623;25.251;101536
7624;25.254;110210
7625;25.258;109391
7626;25.261;109216
7627;25.264;105807
7628;25.268;110881
7629;25.271;109585
7630;25.274;103113
7631;25.278;107367
7632;25.281;111979
7633;25.284;103551
7634;25.287;101979
7635;25.291;102785
7636;25.294;107290
7637;25.297;96298
7638;25.301;103070
7639;25.304;98217
7640;25.307;112225
7641;25.311;99065
7642;25.314;94705
7643;25.317;103287
7644;25.321;94934
7645;25.324;102940
7646;25.327;107709
7647;25.330;105338
7648;25.334;103299
7649;25.337;109637
7650;25.340;105323
7651;25.344;96645
7652;25.347;107392
7653;25.350;99486
7654;25.354;110254
7655;25.357;106228
7656;25.360;99643
7657;25.364;107851
7658;25.367;105733
7659;25.370;99195
7660;25.374;98312
7661;25.377;106152
7662;25.380;100079
7663;25.384;107584
7664;25.387;112272
7665;25.390;105434
7666;25.393;107497
7667;25.397;103490
7668;25.400;113692
7669;25.403;106339
7670;25.407;99831
7671;25.410;102799
7672;25.413;106924
7673;25.417;102483
7674;25.420;105923
7675;25.423;95406
7676;25.426;110559
7677;25.430;114142
7678;25.433;100596
7679;25.436;106133
7680;25.440;105673
7681;25.443;100330
7682;25.446;104199
7683;25.450;104753
7684;25.453;103217
7685;25.456;119222
7686;25.460;93389
7687;25.463;109773
7688;25.466;102422
7689;25.469;108002
7690;25.473;108286
7691;25.476;107019
7692;25.479;112327
7693;25.483;107321
7694;25.486;113496
7695;25.489;105715
7696;25.493;104885
7697;25.496;107271
7698;25.499;105223
7699;25.503;111998
7700;25.506;101187
7701;25.509;117326
7702;25.512;112239
7703;25.516;108108
7704;25.519;110208
7705;25.522;99471
7706;25.526;108237
7707;25.529;108662
7708;25.532;110535
7709;25.536;106036
7710;25.539;110490
7711;25.542;111404
7712;25.545;104641
7713;25.549;105861
7714;25.552;103783
7715;25.555;104769
7716;25.559;105139
7717;25.562;112448
7718;25.565;102694
7719;25.569;111396
7720;25.572;110405
7721;25.575;98931
7722;25.579;105402
7723;25.582;108169
7724;25.585;106636
7725;25.588;98535
7726;25.592;105123
7727;25.595;108039
7728;25.598;110033
7729;25.602;109418
7730;25.605;106951
7731;25.608;103826
7732;25.612;112675
7733;25.615;105469
7734;25.618;100434
7735;25.622;108989
7736;25.625;113260
7737;25.628;102200
7738;25.632;107275
7739;25.635;112592
7740;25.638;108866
7741;25.641;105679
7742;25.645;102854
7743;25.648;100563
7744;25.651;108771
7745;25.655;103713
7746;25.658;101185
7747;25.661;107531
7748;25.665;103773
7749;25.668;108360
7750;25.671;102856
7751;25.675;93004
7752;25.678;107311
7753;25.681;97785
7754;25.684;106949
7755;25.688;97674
7756;25.691;100279
7757;25.694;104395
7758;25.698;102485
7759;25.701;108540
7760;25.704;109612
7761;25.708;102751
7762;25.711;105232
7763;25.714;110120
7764;25.718;112295
7765;25.721;98427
7766;25.724;106599
7767;25.727;108556
7768;25.731;101927
7769;25.734;102407
7770;25.737;110256
7771;25.741;101266
7772;25.744;111879
7773;25.747;113797
7774;25.751;105873
7775;25.754;100989
7776;25.757;101325
7777;25.760;105533
7778;25.764;100330
7779;25.767;100685
7780;25.770;100901
7781;25.774;99445
7782;25.777;103489
7783;25.780;104401
7784;25.784;104281
7785;25.787;103804
7786;25.790;102387
7787;25.794;100903
7788;25.797;104877
7789;25.800;105354
7790;25.803;111051
7791;25.807;110446
7792;25.810;109311
7793;25.813;100157
7794;25.817;99618
7795;25.820;108421
7796;25.823;97986
7797;25.827;101957
7798;25.830;98659
7799;25.833;97039
7800;25.837;115523
7801;25.840;112167
7802;25.843;111696
7803;25.846;108299
7804;25.850;102718
7805;25.853;107936
7806;25.856;106877
7807;25.860;101820
7808;25.863;111904
7809;25.866;103529
7810;25.870;111070
7811;25.873;97096
7812;25.876;106329
7813;25.880;101547
7814;25.883;109373
7815;25.886;98439
7816;25.890;103990
7817;25.893;103447
7818;25.896;98062
7819;25.899;106424
7820;25.903;116409
7821;25.906;108166
7822;25.909;105772
7823;25.913;110916
7824;25.916;111539
7825;25.919;104161
7826;25.923;110241
7827;25.926;97527
7828;25.929;103596
7829;25.933;116183
7830;25.936;115365
7831;25.939;99929
7832;25.942;107021
7833;25.946;97006
7834;25.949;100030
7835;25.952;103323
7836;25.956;116920
7837;25.959;98463
7838;25.962;105060
7839;25.966;103336
7840;25.969;101662
7841;25.972;109239
7842;25.975;112913
7843;25.979;102629
7844;25.982;104274
7845;25.985;106755
7846;25.989;107695
7847;25.992;105651
7848;25.995;108089
7849;25.999;102743
7850;26.002;98587
7851;26.005;112934
7852;26.009;105796
7853;26.012;98142
7854;26.015;109476
7855;26.018;102747
7856;26.022;98072
7857;26.025;107054
7858;26.028;105044
7859;26.032;104260
7860;26.035;106638
7861;26.038;98680
7862;26.042;101305
7863;26.045;112231
7864;26.048;109788
7865;26.052;98821
7866;26.055;101444
7867;26.058;102723
7868;26.061;107755
7869;26.065;103177
7870;26.068;102609
7871;26.071;103235
7872;26.075;108655
7873;26.078;110175
7874;26.081;97847
7875;26.085;98704
7876;26.088;95534
7877;26.091;101223
7878;26.094;106411
7879;26.098;103318
7880;26.101;99970
7881;26.104;102146
7882;26.108;102866
7883;26.111;108126
7884;26.114;112219
7885;26.118;112095
7886;26.121;103205
7887;26.124;104109
7888;26.128;102584
7889;26.131;99953
7890;26.134;101335
7891;26.138;99804
7892;26.141;103414
7893;26.144;101805
7894;26.148;98591
7895;26.151;99785
7896;26.154;101052
7897;26.157;110899
7898;26.161;103535
7899;26.164;101886
7900;26.167;108949
7901;26.171;103047
7902;26.174;101155
7903;26.177;100279
7904;26.181;94684
7905;26.184;104535
7906;26.187;113104
7907;26.190;105869
7908;26.194;105023
7909;26.197;102437
7910;26.200;105734
7911;26.204;104610
7912;26.207;105778
7913;26.210;108390
7914;26.214;100703
7915;26.217;101506
7916;26.220;100077
7917;26.224;107357
7918;26.227;104396
7919;26.230;104986
7920;26.233;113363
7921;26.237;94357
7922;26.240;116748
7923;26.243;104152
7924;26.247;101707
7925;26.250;99725
7926;26.253;100529
7927;26.257;99668
7928;26.260;110117
7929;26.263;99213
7930;26.267;109890
7931;26.270;103826
7932;26.273;96275
7933;26.276;105321
7934;26.280;98524
7935;26.283;100338
7936;26.286;98459
7937;26.290;107529
7938;26.293;99245
7939;26.296;102951
7940;26.300;100641
7941;26.303;103934
7942;26.306;106413
7943;26.309;98041
7944;26.313;104198
7945;26.316;99966
7946;26.319;98118
7947;26.323;97941
7948;26.326;108159
7949;26.329;91081
7950;26.333;100073
7951;26.336;107920
7952;26.339;100836
7953;26.343;98707
7954;26.346;109898
7955;26.349;103080
7956;26.352;97475
7957;26.356;100712
7958;26.359;102193
7959;26.362;104833
7960;26.366;98424
7961;26.369;100837
7962;26.372;104152
7963;26.376;103180
7964;26.379;97307
7965;26.382;93083
7966;26.386;107362
7967;26.389;106669
7968;26.392;107406
7969;26.396;100392
7970;26.399;102978
7971;26.402;104702
7972;26.406;101276
7973;26.409;102707
7974;26.412;106993
7975;26.415;110518
7976;26.419;96240
7977;26.422;99306
7978;26.425;105499
7979;26.429;109492
7980;26.432;108020
7981;26.435;98828
7982;26.439;97076
7983;26.442;106337
7984;26.445;103590
7985;26.448;103035
7986;26.452;107675
7987;26.455;100346
7988;26.458;100241
7989;26.462;108928
7990;26.465;105892
7991;26.468;101062
7992;26.472;109084
7993;26.475;107961
7994;26.478;104779
7995;26.482;105271
7996;26.485;99572
7997;26.488;104304
7998;26.491;118858
7999;26.495;112433
8000;26.498;107351
8001;26.501;105444
8002;26.505;103184
8003;26.508;97934
8004;26.511;105116
8005;26.515;100166
8006;26.518;108630
8007;26.521;97062
8008;26.524;102978
8009;26.528;104024
8010;26.531;110946
8011;26.534;104525
8012;26.538;105140
8013;26.541;99452
8014;26.544;105033
8015;26.548;106874
8016;26.551;109982
8017;26.554;105153
8018;26.558;95376
8019;26.561;101886
8020;26.564;109547
8021;26.567;108004
8022;26.571;109034
8023;26.574;105884
8024;26.577;97506
8025;26.581;99617
8026;26.584;104140
8027;26.587;99069
8028;26.591;106123
8029;26.594;109067
8030;26.597;104878
8031;26.601;103419
8032;26.604;100762
8033;26.607;105155
8034;26.610;90514
8035;26.614;98635
8036;26.617;103772
8037;26.621;107716
8038;26.624;105168
8039;26.627;97057
8040;26.630;104148
8041;26.634;104176
8042;26.637;100184
8043;26.640;100714
8044;26.644;110553
8045;26.647;104295
8046;26.650;111817
8047;26.654;100232
8048;26.657;110713
8049;26.660;109789
8050;26.663;108771
8051;26.667;103915
8052;26.670;99739
8053;26.673;104770
8054;26.677;112513
8055;26.680;98910
8056;26.683;100151
8057;26.687;93868
8058;26.690;102979
8059;26.693;96253
8060;26.697;98845
8061;26.700;97000
8062;26.703;109521
8063;26.706;101841
8064;26.710;96838
8065;26.713;99100
8066;26.716;103669
8067;26.720;114525
8068;26.723;112595
8069;26.726;107061
8070;26.730;103890
8071;26.733;106244
8072;26.736;106030
8073;26.740;98432
8074;26.743;106789
8075;26.746;108681
8076;26.749;94903
8077;26.753;96093
8078;26.756;104332
8079;26.759;106612
8080;26.763;102837
8081;26.766;102125
8082;26.769;104541
8083;26.773;104814
8084;26.776;98842
8085;26.779;106210
8086;26.783;112968
8087;26.786;101192
8088;26.789;122275
8089;26.792;103246
8090;26.796;104733
8091;26.799;103337
8092;26.802;106859
8093;26.806;108543
8094;26.809;111000
8095;26.812;104628
8096;26.816;101849
8097;26.819;106725
8098;26.822;110940
8099;26.825;100099
8100;26.829;98940
8101;26.832;109154
8102;26.835;105998
8103;26.839;99784
8104;26.842;111942
8105;26.845;97523
8106;26.849;111756
8107;26.852;90437
8108;26.855;108968
8109;26.859;103327
8110;26.862;108221
8111;26.865;108236
8112;26.868;104405
8113;26.872;97194
8114;26.875;99821
8115;26.879;104950
8116;26.882;106678
8117;26.885;111587
8118;26.888;104621
8119;26.892;101113
8120;26.895;105161
8121;26.898;104591
8122;26.902;103447
8123;26.905;108834
8124;26.908;107260
8125;26.912;96031
8126;26.915;111143
8127;26.918;104549
8128;26.921;102743
8129;26.925;106483
8130;26.928;101252
8131;26.931;110667
8132;26.935;108703
8133;26.938;98996
8134;26.941;97851
8135;26.945;111872
8136;26.948;102797
8137;26.951;99243
8138;26.955;105132
8139;26.958;97103
8140;26.961;111988
8141;26.964;109699
8142;26.968;100723
8143;26.971;105365
8144;26.974;99415
8145;26.978;100575
8146;26.981;103935
8147;26.984;109828
8148;26.988;94746
8149;26.991;99323
8150;26.994;108475
8151;26.998;104035
8152;27.001;93502
8153;27.004;102434
8154;27.007;111531
8155;27.011;106664
8156;27.014;106081
8157;27.017;99258
8158;27.021;100456
8159;27.024;104843
8160;27.027;103448
8161;27.031;101407
8162;27.034;109708
8163;27.037;105946
8164;27.040;94651
8165;27.044;102901
8166;27.047;106886
8167;27.050;107167
8168;27.054;96745
8169;27.057;96701
8170;27.060;107253
8171;27.064;107314
8172;27.067;100420
8173;27.070;99149
8174;27.074;96657
8175;27.077;110491
8176;27.080;107991
8177;27.083;109011
8178;27.087;99421
8179;27.090;102770
8180;27.093;104913
8181;27.097;95692
8182;27.100;112083
8183;27.103;96491
8184;27.107;99668
8185;27.110;99706
8186;27.113;101451
8187;27.117;107494
8188;27.120;100483
8189;27.123;107708
8190;27.127;106493
8191;27.130;100483
8192;27.133;100374
8193;27.137;103569
8194;27.140;105655
8195;27.143;110919
8196;27.146;98390
8197;27.150;101220
8198;27.153;104094
8199;27.156;104137
8200;27.160;89980
8201;27.163;99864
8202;27.166;104649
8203;27.170;96835
8204;27.173;101788
8205;27.176;106156
8206;27.179;104522
8207;27.183;105637
8208;27.186;98957
8209;27.189;102752
8210;27.193;100879
8211;27.196;100088
8212;27.199;111263
8213;27.203;99270
8214;27.206;93600
8215;27.209;102313
8216;27.213;94746
8217;27.216;108994
8218;27.219;102051
8219;27.222;107944
8220;27.226;104590
8221;27.229;104301
8222;27.232;94369
8223;27.236;103949
8224;27.239;107418
8225;27.242;93722
8226;27.246;113135
8227;27.249;95820
8228;27.252;101801
8229;27.255;101545
8230;27.259;103321
8231;27.262;109664
8232;27.265;100116
8233;27.269;110731
8234;27.272;102593
8235;27.275;102842
8236;27.279;106842
8237;27.282;106626
8238;27.285;103501
8239;27.289;100736
8240;27.292;101404
8241;27.295;96615
8242;27.298;98334
8243;27.302;105976
8244;27.305;109797
8245;27.308;99925
8246;27.312;98949
8247;27.315;117658
8248;27.318;105118
8249;27.322;99499
8250;27.325;111869
8251;27.328;101480
8252;27.332;98305
8253;27.335;98801
8254;27.338;103732
8255;27.341;98406
8256;27.345;105606
8257;27.348;103777
8258;27.351;105836
8259;27.355;106988
8260;27.358;103300
8261;27.361;94850
8262;27.365;103054
8263;27.368;101340
8264;27.371;94438
8265;27.375;107655
8266;27.378;106549
8267;27.381;115977
8268;27.385;102650
8269;27.388;101816
8270;27.391;104713
8271;27.394;104905
8272;27.398;96737
8273;27.401;105362
8274;27.404;101469
8275;27.408;99539
8276;27.411;105312
8277;27.414;99082
8278;27.418;102329
8279;27.421;108786
8280;27.424;112010
8281;27.428;98700
8282;27.431;104591
8283;27.434;108121
8284;27.437;101827
8285;27.441;104328
8286;27.444;100557
8287;27.447;106213
8288;27.451;110385
8289;27.454;108570
8290;27.457;100562
8291;27.461;101832
8292;27.464;102475
8293;27.467;103111
8294;27.470;104550
8295;27.474;112128
8296;27.477;100878
8297;27.480;102277
8298;27.484;105255
8299;27.487;123882
8300;27.490;114736
8301;27.494;110040
8302;27.497;110220
8303;27.500;113076
8304;27.504;104220
8305;27.507;105214
8306;27.510;107415
8307;27.513;109643
8308;27.517;109823
8309;27.520;102314
8310;27.523;106359
8311;27.527;109477
8312;27.530;101071
8313;27.533;100435
8314;27.537;97901
8315;27.540;112999
8316;27.543;106150
8317;27.547;91698
8318;27.550;100886
8319;27.553;107344
8320;27.556;109000
8321;27.560;103738
8322;27.563;101633
8323;27.566;108305
8324;27.570;104536
8325;27.573;107539
8326;27.576;113865
8327;27.580;100868
8328;27.583;102229
8329;27.586;110646
8330;27.589;104965
8331;27.593;107990
8332;27.596;105532
8333;27.599;105329
8334;27.603;102428
8335;27.606;102677
8336;27.609;109453
8337;27.613;116375
8338;27.616;109707
8339;27.619;103704
8340;27.623;104541
8341;27.626;101915
8342;27.629;102043
8343;27.633;98169
8344;27.636;106544
8345;27.639;99703
8346;27.643;101297
8347;27.646;103422
8348;27.649;95112
8349;27.652;107451
8350;27.656;104874
8351;27.659;100146
8352;27.662;108571
8353;27.666;106839
8354;27.669;102284
8355;27.672;112089
8356;27.676;98571
8357;27.679;103655
8358;27.682;97463
8359;27.686;101796
8360;27.689;98562
8361;27.692;101068
8362;27.695;109489
8363;27.699;98280
8364;27.702;97942
8365;27.705;95832
8366;27.709;103019
8367;27.712;104906
8368;27.715;93642
8369;27.719;98886
8370;27.722;95296
8371;27.725;108205
8372;27.728;115633
8373;27.732;103273
8374;27.735;103056
8375;27.738;105381
8376;27.742;107798
8377;27.745;112205
8378;27.748;95619
8379;27.752;102133
8380;27.755;100247
8381;27.758;109316
8382;27.762;96919
8383;27.765;111227
8384;27.768;105433
8385;27.771;103606
8386;27.775;110389
8387;27.778;102344
8388;27.781;110579
8389;27.785;102678
8390;27.788;105322
8391;27.791;102532
8392;27.795;109808
8393;27.798;100256
8394;27.801;107699
8395;27.804;100015
8396;27.808;100699
8397;27.811;100515
8398;27.814;101684
8399;27.818;103980
8400;27.821;105575
8401;27.824;98583
8402;27.828;103205
8403;27.831;112429
8404;27.834;101737
8405;27.838;103486
8406;27.841;100675
8407;27.844;104291
8408;27.847;108692
8409;27.851;110687
8410;27.854;102234
8411;27.857;107797
8412;27.861;101425
8413;27.864;105231
8414;27.867;101229
8415;27.871;105367
8416;27.874;103243
8417;27.877;105293
8418;27.881;115900
8419;27.884;104482
8420;27.887;98395
8421;27.891;104088
8422;27.894;110221
8423;27.897;106746
8424;27.901;94331
8425;27.904;97979
8426;27.907;99912
8427;27.910;109527
8428;27.914;103507
8429;27.917;96494
8430;27.920;92957
8431;27.924;106908
8432;27.927;107390
8433;27.930;100618
8434;27.934;113108
8435;27.937;96861
8436;27.940;103887
8437;27.943;104705
8438;27.947;106043
8439;27.950;102243
8440;27.953;105431
8441;27.957;105347
8442;27.960;110765
8443;27.963;100579
8444;27.967;95930
8445;27.970;96589
8446;27.973;103043
8447;27.977;108410
8448;27.980;101665
8449;27.983;104797
8450;27.986;93455
8451;27.990;105214
8452;27.993;102606
8453;27.996;107755
8454;28.000;93945
8455;28.003;98813
8456;28.006;99384
8457;28.010;96185
8458;28.013;102975
8459;28.016;92037
8460;28.020;100830
8461;28.023;97057
8462;28.026;103993
8463;28.029;103724
8464;28.033;109778
8465;28.036;100011
8466;28.039;99325
8467;28.043;103441
8468;28.046;108054
8469;28.049;96243
8470;28.053;96992
8471;28.056;105468
8472;28.059;94289
8473;28.062;95403
8474;28.066;99963
8475;28.069;106242
8476;28.072;101050
8477;28.076;92463
8478;28.079;111823
8479;28.082;106725
8480;28.086;103945
8481;28.089;93378
8482;28.092;104256
8483;28.096;104895
8484;28.099;100216
8485;28.102;100049
8486;28.105;108045
8487;28.109;110480
8488;28.112;105781
8489;28.115;106398
8490;28.119;102888
8491;28.122;111181
8492;28.125;99681
8493;28.129;108214
8494;28.132;107416
8495;28.135;114885
8496;28.139;100740
8497;28.142;105722
8498;28.145;99830
8499;28.149;99020
8500;28.152;108056
8501;28.155;107837
8502;28.158;101939
8503;28.162;102234
8504;28.165;109581
8505;28.168;111812
8506;28.172;99357
8507;28.175;99346
8508;28.178;103007
8509;28.182;96351
8510;28.185;104514
8511;28.188;98646
8512;28.192;111600
8513;28.195;104764
8514;28.198;110726
8515;28.201;101876
8516;28.205;108951
8517;28.208;97855
8518;28.211;100267
8519;28.215;99279
8520;28.218;101416
8521;28.221;101129
8522;28.225;99489
8523;28.228;99542
8524;28.231;101110
8525;28.235;104392
8526;28.238;107329
8527;28.241;104438
8528;28.244;105626
8529;28.248;91857
8530;28.251;108797
8531;28.254;104798
8532;28.258;104635
8533;28.261;101503
8534;28.264;104231
8535;28.268;109846
8536;28.271;96852
8537;28.274;100654
8538;28.277;94101
8539;28.281;98969
8540;28.284;95591
8541;28.287;95481
8542;28.291;104484
8543;28.294;105996
8544;28.297;103610
8545;28.301;94790
8546;28.304;108671
8547;28.307;102198
8548;28.311;102176
8549;28.314;100985
8550;28.317;107530
8551;28.320;105070
8552;28.324;96755
8553;28.327;90765
8554;28.330;102421
8555;28.334;102952
8556;28.337;107495
8557;28.340;96603
8558;28.344;111712
8559;28.347;100625
8560;28.350;108456
8561;28.354;91908
8562;28.357;98859
8563;28.360;114471
8564;28.363;98698
8565;28.367;104236
8566;28.370;107244
8567;28.374;97056
8568;28.377;105274
8569;28.380;109652
8570;28.383;106096
8571;28.387;108951
8572;28.390;105540
8573;28.393;105818
8574;28.397;94173
8575;28.400;100148
8576;28.403;106048
8577;28.407;99994
8578;28.410;101406
8579;28.413;104560
8580;28.416;107110
8581;28.420;109693
8582;28.423;102105
8583;28.426;97530
8584;28.430;108974
8585;28.433;97010
8586;28.436;101650
8587;28.440;98552
8588;28.443;106402
8589;28.446;100712
8590;28.450;102730
8591;28.453;104363
8592;28.456;106354
8593;28.459;104697
8594;28.463;105306
8595;28.466;108885
8596;28.469;107368
8597;28.473;99299
8598;28.476;103070
8599;28.479;106756
8600;28.483;103239
8601;28.486;109540
8602;28.489;99188
8603;28.492;100973
8604;28.496;97172
8605;28.499;99831
8606;28.502;99610
8607;28.506;106938
8608;28.509;99309
8609;28.512;96365
8610;28.516;104575
8611;28.519;93210
8612;28.522;112657
8613;28.526;105365
8614;28.529;100812
8615;28.532;107282
8616;28.535;96910
8617;28.539;99263
8618;28.542;97443
8619;28.545;112772
8620;28.549;98565
8621;28.552;102021
8622;28.555;98891
8623;28.559;106830
8624;28.562;90260
8625;28.565;110890
8626;28.569;105048
8627;28.572;102366
8628;28.575;105304
8629;28.578;103794
8630;28.582;107439
8631;28.585;99131
8632;28.588;99445
8633;28.592;109842
8634;28.595;106414
8635;28.598;110037
8636;28.602;101538
8637;28.605;103950
8638;28.608;104830
8639;28.611;100019
8640;28.615;102120
8641;28.618;105930
8642;28.622;97273
8643;28.625;103833
8644;28.628;100163
8645;28.631;106098
8646;28.635;105272
8647;28.638;111152
8648;28.641;102327
8649;28.645;100547
8650;28.648;112033
8651;28.651;106684
8652;28.655;112497
8653;28.658;106037
8654;28.661;107016
8655;28.665;108312
8656;28.668;113887
8657;28.671;110130
8658;28.674;111722
8659;28.678;107584
8660;28.681;104522
8661;28.684;108705
8662;28.688;108935
8663;28.691;108587
8664;28.694;108314
8665;28.698;108155
8666;28.701;100812
8667;28.704;100508
8668;28.707;111703
8669;28.711;101887
8670;28.714;110826
8671;28.717;106891
8672;28.721;106171
8673;28.724;113224
8674;28.727;109318
8675;28.731;112758
8676;28.734;108525
8677;28.737;119964
8678;28.741;112717
8679;28.744;107880
8680;28.747;110649
8681;28.750;111313
8682;28.754;110595
8683;28.757;114867
8684;28.760;120138
8685;28.764;106367
8686;28.767;112938
8687;28.770;107396
8688;28.774;107666
8689;28.777;108534
8690;28.780;107925
8691;28.784;105128
8692;28.787;112257
8693;28.790;111946
8694;28.793;110015
8695;28.797;114578
8696;28.800;111643
8697;28.803;118042
8698;28.807;102066
8699;28.810;106414
8700;28.813;101090
8701;28.817;106811
8702;28.820;106249
8703;28.823;107190
8704;28.826;107739
8705;28.830;101406
8706;28.833;96104
8707;28.836;107629
8708;28.840;110859
8709;28.843;102802
8710;28.846;104843
8711;28.850;100514
8712;28.853;104349
8713;28.856;106720
8714;28.860;106809
8715;28.863;102408
8716;28.866;116231
8717;28.870;111989
8718;28.873;110117
8719;28.876;103353
8720;28.880;112027
8721;28.883;94043
8722;28.886;112901
8723;28.889;108959
8724;28.893;106346
8725;28.896;122039
8726;28.899;104948
8727;28.903;98543
8728;28.906;115535
8729;28.909;109247
8730;28.913;103992
8731;28.916;104493
8732;28.919;107495
8733;28.923;107363
8734;28.926;98763
8735;28.929;103334
8736;28.932;111441
8737;28.936;107849
8738;28.939;106760
8739;28.942;107459
8740;28.946;99338
8741;28.949;106464
8742;28.952;111378
8743;28.956;109485
8744;28.959;109006
8745;28.962;108078
8746;28.966;100471
8747;28.969;104758
8748;28.972;101819
8749;28.975;107976
8750;28.979;109937
8751;28.982;100792
8752;28.985;104751
8753;28.989;106372
8754;28.992;102087
8755;28.995;114199
8756;28.999;104788
8757;29.002;116996
8758;29.005;103843
8759;29.008;115266
8760;29.012;104833
8761;29.015;98029
8762;29.018;107921
8763;29.022;110819
8764;29.025;104263
8765;29.028;105074
8766;29.032;112582
8767;29.035;96093
8768;29.038;108747
8769;29.042;115549
8770;29.045;100416
8771;29.048;102939
8772;29.051;108359
8773;29.055;104385
8774;29.058;108103
8775;29.061;103568
8776;29.065;108164
8777;29.068;108408
8778;29.071;115650
8779;29.075;109644
8780;29.078;103559
8781;29.081;108939
8782;29.085;113778
8783;29.088;101212
8784;29.091;110508
8785;29.094;100574
8786;29.098;101250
8787;29.101;107589
8788;29.104;110227
8789;29.108;107387
8790;29.111;106249
8791;29.114;111209
8792;29.118;103566
8793;29.121;104828
8794;29.124;107032
8795;29.128;103765
8796;29.131;105964
8797;29.134;103788
8798;29.138;103051
8799;29.141;105956
8800;29.144;97646
8801;29.148;110844
8802;29.151;110086
8803;29.154;103110
8804;29.158;109286
8805;29.161;105260
8806;29.164;104124
8807;29.167;106754
8808;29.171;116779
8809;29.174;107052
8810;29.177;107369
8811;29.181;116016
8812;29.184;104129
8813;29.187;113800
8814;29.191;102093
8815;29.194;104545
8816;29.197;102467
8817;29.201;100161
8818;29.204;106770
8819;29.207;105341
8820;29.210;102196
8821;29.214;109725
8822;29.217;103648
8823;29.220;110909
8824;29.224;105421
8825;29.227;113232
8826;29.230;105045
8827;29.234;101764
8828;29.237;93779
8829;29.240;104621
8830;29.243;107228
8831;29.247;117036
8832;29.250;104374
8833;29.253;106748
8834;29.257;106790
8835;29.260;96869
8836;29.263;106966
8837;29.267;107019
8838;29.270;107132
8839;29.273;104535
8840;29.277;104691
8841;29.280;100176
8842;29.283;104362
8843;29.286;105243
8844;29.290;106853
8845;29.293;108436
8846;29.296;112451
8847;29.300;104032
8848;29.303;106877
8849;29.306;107224
8850;29.310;108170
8851;29.313;107249
8852;29.316;104622
8853;29.320;98386
8854;29.323;109097
8855;29.326;115598
8856;29.329;102863
8857;29.333;104522
8858;29.336;98841
8859;29.339;101752
8860;29.343;105468
8861;29.346;102611
8862;29.349;108806
8863;29.353;111248
8864;29.356;98969
8865;29.359;101672
8866;29.362;102618
8867;29.366;105276
8868;29.369;104743
8869;29.373;108183
8870;29.376;105985
8871;29.379;104677
8872;29.382;105229
8873;29.386;113436
8874;29.389;109771
8875;29.392;107331
8876;29.396;105544
8877;29.399;103281
8878;29.402;109980
8879;29.406;111816
8880;29.409;106873
8881;29.412;114185
8882;29.416;108621
8883;29.419;101778
8884;29.422;104340
8885;29.425;108095
8886;29.429;111676
8887;29.432;100979
8888;29.435;115401
8889;29.439;112102
8890;29.442;110346
8891;29.445;110844
8892;29.449;101764
8893;29.452;109711
8894;29.455;99225
8895;29.458;101398
8896;29.462;107096
8897;29.465;107004
8898;29.468;107563
8899;29.472;96071
8900;29.475;112625
8901;29.478;105899
8902;29.482;99134
8903;29.485;101149
8904;29.488;101968
8905;29.492;111086
8906;29.495;101860
8907;29.498;109085
8908;29.501;98600
8909;29.505;106545
8910;29.508;96443
8911;29.511;111402
8912;29.515;100488
8913;29.518;106970
8914;29.521;113615
8915;29.525;108590
8916;29.528;115356
8917;29.531;98588
8918;29.535;104385
8919;29.538;105718
8920;29.541;108289
8921;29.544;110926
8922;29.548;105620
8923;29.551;109862
8924;29.554;109102
8925;29.558;106554
8926;29.561;103661
8927;29.564;112488
8928;29.568;102860
8929;29.571;99729
8930;29.574;105899
8931;29.577;107449
8932;29.581;102198
8933;29.584;107431
8934;29.587;103153
8935;29.591;103992
8936;29.594;105367
8937;29.597;105661
8938;29.601;110954
8939;29.604;108241
8940;29.607;101964
8941;29.611;107901
8942;29.614;105821
8943;29.617;111225
8944;29.621;102879
8945;29.624;105853
8946;29.627;108839
8947;29.631;107127
8948;29.634;106687
8949;29.637;113420
8950;29.641;108844
8951;29.644;103031
8952;29.647;108026
8953;29.651;107029
8954;29.654;111110
8955;29.657;105642
8956;29.660;113073
8957;29.664;101667
8958;29.667;113945
8959;29.670;109271
8960;29.674;96945
8961;29.677;109078
8962;29.680;103710
8963;29.684;99990
8964;29.687;101570
8965;29.690;106100
8966;29.694;110371
8967;29.697;107756
8968;29.700;106844
8969;29.703;100749
8970;29.707;108136
8971;29.710;113017
8972;29.713;102452
8973;29.717;102838
8974;29.720;97305
8975;29.723;105713
8976;29.727;96993
8977;29.730;116052
8978;29.733;101475
8979;29.736;103803
8980;29.740;106197
8981;29.743;101633
8982;29.746;103349
8983;29.750;98472
8984;29.753;111152
8985;29.756;109936
8986;29.760;98044
8987;29.763;102268
8988;29.766;100129
8989;29.770;107426
8990;29.773;108176
8991;29.776;110166
8992;29.779;116985
8993;29.783;105264
8994;29.786;104312
8995;29.789;104145
8996;29.793;101867
8997;29.796;108927
8998;29.799;101724
8999;29.803;100750
9000;29.806;111004
9001;29.809;109801
9002;29.812;104670
9003;29.816;105496
9004;29.819;112491
9005;29.822;101902
9006;29.826;109364
9007;29.829;106371
9008;29.832;107262
9009;29.836;106728
9010;29.839;114897
9011;29.842;107312
9012;29.846;100058
9013;29.849;112264
9014;29.852;101674
9015;29.855;103524
9016;29.859;104197
9017;29.862;103310
9018;29.865;115148
9019;29.869;105305
9020;29.872;107367
9021;29.875;101996
9022;29.879;108313
9023;29.882;113069
9024;29.885;111186
9025;29.889;105898
9026;29.892;112790
9027;29.895;113410
9028;29.899;104411
9029;29.902;100132
9030;29.905;106717
9031;29.909;116148
9032;29.912;104036
9033;29.915;95507
9034;29.918;110422
9035;29.922;108702
9036;29.925;112528
9037;29.928;103499
9038;29.932;96761
9039;29.935;114897
9040;29.938;102050
9041;29.942;104667
9042;29.945;104641
9043;29.948;113387
9044;29.951;109927
9045;29.955;103391
9046;29.958;110859
9047;29.961;102048
9048;29.965;105811
9049;29.968;110379
9050;29.971;101469
9051;29.975;108693
9052;29.978;109574
9053;29.981;110660
9054;29.985;97316
9055;29.988;107645
9056;29.991;100598
9057;29.994;104605
9058;29.998;102694
9059;30.001;112585
9060;30.004;112922
9061;30.008;106452
9062;30.011;111645
9063;30.014;104689
9064;30.018;100045
9065;30.021;107739
9066;30.024;102496
9067;30.028;111535
9068;30.031;103388
9069;30.034;112095
9070;30.037;105296
9071;30.041;106224
9072;30.044;110971
9073;30.047;114538
9074;30.051;101876
9075;30.054;99434
9076;30.057;106697
9077;30.061;96408
9078;30.064;105119
9079;30.067;102609
9080;30.070;109876
9081;30.074;102640
9082;30.077;111180
9083;30.080;106055
9084;30.084;109577
9085;30.087;117663
9086;30.090;105113
9087;30.094;102486
9088;30.097;117554
9089;30.100;105655
9090;30.104;107762
9091;30.107;107514
9092;30.110;115926
9093;30.113;103936
9094;30.117;105871
9095;30.120;108517
9096;30.124;110445
9097;30.127;111459
9098;30.130;105637
9099;30.133;108909
9100;30.137;102278
9101;30.140;100118
9102;30.143;117668
9103;30.147;112793
9104;30.150;107097
9105;30.153;104651
9106;30.157;104622
9107;30.160;101144
9108;30.163;107627
9109;30.166;106482
9110;30.170;96820
9111;30.173;108383
9112;30.176;111517
9113;30.180;106604
9114;30.183;112423
9115;30.186;105075
9116;30.190;94879
9117;30.193;110758
9118;30.196;115684
9119;30.200;102874
9120;30.203;104398
9121;30.206;106968
9122;30.209;112169
9123;30.213;112320
9124;30.216;102133
9125;30.219;115483
9126;30.223;110342
9127;30.226;100174
9128;30.229;108633
9129;30.233;98404
9130;30.236;102360
9131;30.239;112023
9132;30.243;108985
9133;30.246;99299
9134;30.249;104355
9135;30.252;102152
9136;30.256;101921
9137;30.259;104771
9138;30.262;109240
9139;30.266;110546
9140;30.269;106990
9141;30.272;110992
9142;30.276;106644
9143;30.279;96415
9144;30.282;109584
9145;30.286;109858
9146;30.289;107399
9147;30.292;98452
9148;30.295;101757
9149;30.299;100618
9150;30.302;107866
9151;30.305;106792
9152;30.309;100045
9153;30.312;109680
9154;30.315;107000
9155;30.319;106949
9156;30.322;103664
9157;30.325;103513
9158;30.328;111824
9159;30.332;104304
9160;30.335;108410
9161;30.338;100777
9162;30.342;108485
9163;30.345;99965
9164;30.348;106966
9165;30.352;113887
9166;30.355;107161
9167;30.358;109329
9168;30.362;107272
9169;30.365;105568
9170;30.368;108799
9171;30.372;112171
9172;30.375;102378
9173;30.378;109920
9174;30.382;107898
9175;30.385;105242
9176;30.388;110621
9177;30.391;102684
9178;30.395;112082
9179;30.398;102422
9180;30.401;106633
9181;30.405;101152
9182;30.408;105051
9183;30.411;108608
9184;30.415;111571
9185;30.418;102523
9186;30.421;103190
9187;30.425;99406
9188;30.428;110542
9189;30.431;100220
9190;30.434;111561
9191;30.438;101885
9192;30.441;106376
9193;30.444;103355
9194;30.448;101254
9195;30.451;107506
9196;30.454;108485
9197;30.458;113507
9198;30.461;108355
9199;30.464;108073
9200;30.467;103558
9201;30.471;111660
9202;30.474;101162
9203;30.477;111292
9204;30.481;110064
9205;30.484;100432
9206;30.487;112962
9207;30.491;109018
9208;30.494;107614
9209;30.497;103579
9210;30.501;114231
9211;30.504;107779
9212;30.507;109933
9213;30.510;110380
9214;30.514;108906
9215;30.517;112944
9216;30.520;115698
9217;30.524;100213
9218;30.527;102019
9219;30.530;102171
9220;30.534;111171
9221;30.537;108620
9222;30.540;109095
9223;30.543;102884
9224;30.547;111723
9225;30.550;99857
9226;30.553;103075
9227;30.557;98749
9228;30.560;108107
9229;30.563;104308
9230;30.567;112792
9231;30.570;110169
9232;30.573;104694
9233;30.577;105780
9234;30.580;100869
9235;30.583;104630
9236;30.586;104527
9237;30.590;102881
9238;30.593;105361
9239;30.596;101558
9240;30.600;105985
9241;30.603;98570
9242;30.606;115661
9243;30.610;105205
9244;30.613;108011
9245;30.616;103421
9246;30.620;104219
9247;30.623;101453
9248;30.626;103045
9249;30.630;102776
9250;30.633;99177
9251;30.636;103082
9252;30.640;104603
9253;30.643;104402
9254;30.646;102472
9255;30.649;115230
9256;30.653;105823
9257;30.656;109334
9258;30.659;106365
9259;30.663;108579
9260;30.666;105146
9261;30.669;102713
9262;30.673;103699
9263;30.676;102548
9264;30.679;104207
9265;30.682;103739
9266;30.686;104272
9267;30.689;106441
9268;30.692;101662
9269;30.696;98487
9270;30.699;108544
9271;30.702;103967
9272;30.706;101908
9273;30.709;103449
9274;30.712;98330
9275;30.716;105885
9276;30.719;94235
9277;30.722;105192
9278;30.725;111156
9279;30.729;104161
9280;30.732;104746
9281;30.735;104024
9282;30.739;97740
9283;30.742;107313
9284;30.745;103713
9285;30.749;115848
9286;30.752;105653
9287;30.755;105437
9288;30.759;111351
9289;30.762;107527
9290;30.765;101375
9291;30.768;109020
9292;30.772;103158
9293;30.775;97871
9294;30.778;102941
9295;30.782;106535
9296;30.785;113071
9297;30.788;107330
9298;30.792;107725
9299;30.795;102074
9300;30.798;112261
9301;30.801;108907
9302;30.805;104914
9303;30.808;104169
9304;30.811;98463
9305;30.815;104550
9306;30.818;110095
9307;30.821;99273
9308;30.825;105386
9309;30.828;103832
9310;30.831;116090
9311;30.835;104571
9312;30.838;103636
9313;30.841;107459
9314;30.844;107727
9315;30.848;111154
9316;30.851;103678
9317;30.854;104962
9318;30.858;106648
9319;30.861;102557
9320;30.864;102402
9321;30.868;89549
9322;30.871;97503
9323;30.874;104326
9324;30.878;115229
9325;30.881;111870
9326;30.884;97747
9327;30.888;98782
9328;30.891;104783
9329;30.894;100205
9330;30.897;99151
9331;30.901;107928
9332;30.904;104031
9333;30.907;100573
9334;30.911;107738
9335;30.914;108491
9336;30.917;105971
9337;30.921;105975
9338;30.924;104940
9339;30.927;100060
9340;30.931;102235
9341;30.934;112701
9342;30.937;95961
9343;30.940;101852
9344;30.944;113768
9345;30.947;111459
9346;30.950;107702
9347;30.954;112125
9348;30.957;101379
9349;30.960;99566
9350;30.964;112096
9351;30.967;98532
9352;30.970;109522
9353;30.974;106400
9354;30.977;101033
9355;30.980;105008
9356;30.983;102059
9357;30.987;101604
9358;30.990;103418
9359;30.993;103585
9360;30.997;107578
9361;31.000;107363
9362;31.003;102322
9363;31.007;115045
9364;31.010;108820
9365;31.013;103553
9366;31.016;111963
9367;31.020;107113
9368;31.023;104111
9369;31.026;108075
9370;31.030;105543
9371;31.033;107522
9372;31.036;110136
9373;31.040;113755
9374;31.043;106003
9375;31.046;103711
9376;31.050;102507
9377;31.053;105012
9378;31.056;104264
9379;31.059;96359
9380;31.063;110506
9381;31.066;108003
9382;31.069;104025
9383;31.073;107994
9384;31.076;104328
9385;31.079;116028
9386;31.083;108033
9387;31.086;105865
9388;31.089;96670
9389;31.092;110485
9390;31.096;107004
9391;31.099;106822
9392;31.102;104128
9393;31.106;105844
9394;31.109;104070
9395;31.112;108961
9396;31.116;104899
9397;31.119;100675
9398;31.122;108814
9399;31.126;107090
9400;31.129;103485
9401;31.132;101933
9402;31.136;99206
9403;31.139;102130
9404;31.142;107831
9405;31.146;94683
9406;31.149;97235
9407;31.152;103770
9408;31.155;101567
9409;31.159;102550
9410;31.162;105154
9411;31.165;103620
9412;31.169;101068
9413;31.172;100701
9414;31.175;105954
9415;31.179;103517
9416;31.182;100416
9417;31.185;100817
9418;31.189;100437
9419;31.192;105303
9420;31.195;109945
9421;31.198;107678
9422;31.202;100066
9423;31.205;109693
9424;31.208;107507
9425;31.212;116099
9426;31.215;104181
9427;31.218;109050
9428;31.222;100282
9429;31.225;92734
9430;31.228;105004
9431;31.231;107037
9432;31.235;108423
9433;31.238;108208
9434;31.241;99608
9435;31.245;110375
9436;31.248;99347
9437;31.251;104893
9438;31.255;106336
9439;31.258;100781
9440;31.261;110644
9441;31.265;100623
9442;31.268;109808
9443;31.271;99855
9444;31.274;102690
9445;31.278;104560
9446;31.281;102917
9447;31.284;102500
9448;31.288;104746
9449;31.291;107026
9450;31.294;103559
9451;31.298;105621
9452;31.301;101148
9453;31.304;103081
9454;31.308;103198
9455;31.311;93448
9456;31.314;106438
9457;31.317;97575
9458;31.321;111582
9459;31.324;111793
9460;31.327;102332
9461;31.331;96887
9462;31.334;99059
9463;31.337;102620
9464;31.341;102418
9465;31.344;106932
9466;31.347;103557
9467;31.350;102668
9468;31.354;102317
9469;31.357;103601
9470;31.360;111089
9471;31.364;103127
9472;31.367;105456
9473;31.370;99953
9474;31.374;113648
9475;31.377;99705
9476;31.380;109861
9477;31.384;100153
9478;31.387;108177
9479;31.390;103380
9480;31.394;103942
9481;31.397;112808
9482;31.400;110933
9483;31.404;105255
9484;31.407;102057
9485;31.410;106250
9486;31.413;109776
9487;31.417;103758
9488;31.420;110449
9489;31.423;111794
9490;31.427;101298
9491;31.430;115710
9492;31.433;104528
9493;31.437;108975
9494;31.440;100834
9495;31.443;110487
9496;31.446;105966
9497;31.450;105262
9498;31.453;98982
9499;31.456;101040
9500;31.460;109403
9501;31.463;117937
9502;31.466;98152
9503;31.470;104415
9504;31.473;111328
9505;31.476;111228
9506;31.480;100929
9507;31.483;108753
9508;31.486;100269
9509;31.489;107130
9510;31.493;111461
9511;31.496;101211
9512;31.499;111767
9513;31.503;112262
9514;31.506;115024
9515;31.509;104301
9516;31.513;110591
9517;31.516;99902
9518;31.519;98656
9519;31.523;102614
9520;31.526;103446
9521;31.529;99098
9522;31.532;111113
9523;31.536;108758
9524;31.539;106235
9525;31.542;109686
9526;31.546;112765
9527;31.549;105962
9528;31.552;98309
9529;31.556;104125
9530;31.559;98710
9531;31.562;106235
9532;31.565;104788
9533;31.569;103282
9534;31.572;103079
9535;31.575;110303
9536;31.579;109857
9537;31.582;115162
9538;31.585;105982
9539;31.589;102583
9540;31.592;98836
9541;31.595;106134
9542;31.599;97113
9543;31.602;96203
9544;31.605;106124
9545;31.608;98213
9546;31.612;100430
9547;31.615;102714
9548;31.619;101691
9549;31.622;100524
9550;31.625;103732
9551;31.628;108590
9552;31.632;107400
9553;31.635;106613
9554;31.638;102201
9555;31.642;103908
9556;31.645;100808
9557;31.648;94255
9558;31.652;107489
9559;31.655;99740
9560;31.658;114287
9561;31.662;104696
9562;31.665;107218
9563;31.668;99387
9564;31.671;110030
9565;31.675;108340
9566;31.678;106817
9567;31.681;101089
9568;31.685;104272
9569;31.688;102017
9570;31.691;98751
9571;31.695;107029
9572;31.698;105446
9573;31.701;106086
9574;31.704;100548
9575;31.708;102271
9576;31.711;103076
9577;31.714;110961
9578;31.718;99390
9579;31.721;99354
9580;31.724;102959
9581;31.728;109876
9582;31.731;103712
9583;31.734;102729
9584;31.738;109797
9585;31.741;103281
9586;31.744;106997
9587;31.747;102243
9588;31.751;99900
9589;31.754;104674
9590;31.757;92135
9591;31.761;104011
9592;31.764;102598
9593;31.767;102337
9594;31.771;99133
9595;31.774;111560
9596;31.777;100015
9597;31.780;107864
9598;31.784;97915
9599;31.787;96212
9600;31.790;98013
9601;31.794;105066
9602;31.797;116515
9603;31.800;97436
9604;31.804;96251
9605;31.807;98422
9606;31.810;102285
9607;31.814;105732
9608;31.817;104444
9609;31.820;104275
9610;31.823;105685
9611;31.827;90379
9612;31.830;113165
9613;31.833;102896
9614;31.837;101219
9615;31.840;101600
9616;31.843;112673
9617;31.847;108129
9618;31.850;102264
9619;31.853;106647
9620;31.857;105846
9621;31.860;106716
9622;31.863;100075
9623;31.866;100170
9624;31.870;107831
9625;31.873;100828
9626;31.877;97360
9627;31.880;112059
9628;31.883;98046
9629;31.886;99235
9630;31.890;93420
9631;31.893;100960
9632;31.896;99872
9633;31.900;101033
9634;31.903;108837
9635;31.906;108907
9636;31.910;105779
9637;31.913;101111
9638;31.916;97352
9639;31.919;104766
9640;31.923;98533
9641;31.926;97796
9642;31.929;103052
9643;31.933;97420
9644;31.936;109405
9645;31.939;111384
9646;31.943;102535
9647;31.946;111535
9648;31.949;106683
9649;31.953;105024
9650;31.956;99119
9651;31.959;106042
9652;31.962;102094
9653;31.966;96196
9654;31.969;100838
9655;31.972;104822
9656;31.976;101346
9657;31.979;110701
9658;31.982;101713
9659;31.986;96559
9660;31.989;106117
9661;31.992;103169
9662;31.996;103482
9663;31.999;100360
9664;32.002;96033
9665;32.005;97699
9666;32.009;99956
9667;32.012;111453
9668;32.015;97202
9669;32.019;105505
9670;32.022;99057
9671;32.025;110538
9672;32.029;96297
9673;32.032;94720
9674;32.035;103282
9675;32.038;106184
9676;32.042;108515
9677;32.045;102136
9678;32.048;108861
9679;32.052;108553
9680;32.055;106104
9681;32.058;102270
9682;32.062;102202
9683;32.065;106125
9684;32.068;111200
9685;32.072;99105
9686;32.075;108023
9687;32.078;102811
9688;32.081;105517
9689;32.085;105813
9690;32.088;110260
9691;32.091;104967
9692;32.095;99321
9693;32.098;107768
9694;32.101;103397
9695;32.105;98723
9696;32.108;103508
9697;32.111;101708
9698;32.114;106051
9699;32.118;108370
9700;32.121;95056
9701;32.125;107168
9702;32.128;106322
9703;32.131;103113
9704;32.134;107502
9705;32.138;103023
9706;32.141;105937
9707;32.144;99342
9708;32.148;106509
9709;32.151;101336
9710;32.154;103875
9711;32.158;105076
9712;32.161;98792
9713;32.164;97514
9714;32.168;103841
9715;32.171;103723
9716;32.174;98218
9717;32.177;99947
9718;32.181;92892
9719;32.184;100490
9720;32.187;105380
9721;32.191;97758
9722;32.194;100335
9723;32.197;102993
9724;32.201;105768
9725;32.204;102648
9726;32.207;105311
9727;32.211;100654
9728;32.214;103036
9729;32.217;96893
9730;32.220;101016
9731;32.224;103021
9732;32.227;103498
9733;32.230;101102
9734;32.234;112652
9735;32.237;110378
9736;32.240;102835
9737;32.244;109493
9738;32.247;95312
9739;32.250;103212
9740;32.253;100413
9741;32.257;96773
9742;32.260;94712
9743;32.263;104455
9744;32.267;103247
9745;32.270;105396
9746;32.273;102598
9747;32.277;106896
9748;32.280;101992
9749;32.283;104601
9750;32.287;97242
9751;32.290;104051
9752;32.293;106182
9753;32.296;104947
9754;32.300;95574
9755;32.303;110400
9756;32.306;106266
9757;32.310;98922
9758;32.313;95925
9759;32.316;102033
9760;32.320;103373
9761;32.323;91591
9762;32.326;104125
9763;32.329;107861
9764;32.333;100684
9765;32.336;93802
9766;32.339;98914
9767;32.343;104464
9768;32.346;106234
9769;32.349;100184
9770;32.353;104574
9771;32.356;102307
9772;32.359;113681
9773;32.363;109345
9774;32.366;105083
9775;32.369;110229
9776;32.373;100755
9777;32.376;108907
9778;32.379;103887
9779;32.383;111417
9780;32.386;104704
9781;32.389;109394
9782;32.393;108243
9783;32.396;105829
9784;32.399;110642
9785;32.402;114240
9786;32.406;108587
9787;32.409;106338
9788;32.412;111542
9789;32.416;114519
9790;32.419;109570
9791;32.422;109937
9792;32.426;104797
9793;32.429;115609
9794;32.432;114915
9795;32.435;110868
9796;32.439;111253
9797;32.442;108270
9798;32.445;120880
9799;32.449;109084
9800;32.452;112635
9801;32.455;112080
9802;32.459;115241
9803;32.462;114526
9804;32.465;118460
9805;32.469;106901
9806;32.472;111742
9807;32.475;112087
9808;32.478;105289
9809;32.482;119308
9810;32.485;102252
9811;32.488;108503
9812;32.492;113713
9813;32.495;112876
9814;32.498;113478
9815;32.502;113691
9816;32.505;109469
9817;32.508;104151
9818;32.511;97578
9819;32.515;111093
9820;32.518;118313
9821;32.521;109831
9822;32.525;103395
9823;32.528;106834
9824;32.531;101838
9825;32.535;105536
9826;32.538;109418
9827;32.541;103869
9828;32.545;115117
9829;32.548;99437
9830;32.551;106323
9831;32.554;102685
9832;32.558;99930
9833;32.561;109376
9834;32.564;108731
9835;32.568;106565
9836;32.571;106020
9837;32.574;106092
9838;32.578;110669
9839;32.581;95308
9840;32.584;97894
9841;32.588;105629
9842;32.591;98403
9843;32.594;111275
9844;32.597;102107
9845;32.601;104528
9846;32.604;102793
9847;32.607;103291
9848;32.611;103029
9849;32.614;101021
9850;32.617;101076
9851;32.621;101954
9852;32.624;93781
9853;32.627;97387
9854;32.631;100601
9855;32.634;94796
9856;32.637;113409
9857;32.641;104331
9858;32.644;104354
9859;32.647;99125
9860;32.650;111072
9861;32.654;109653
9862;32.657;106143
9863;32.660;105941
9864;32.664;103841
9865;32.667;95318
9866;32.670;110705
9867;32.674;104976
9868;32.677;106816
9869;32.680;107050
9870;32.684;101283
9871;32.687;102380
9872;32.690;105090
9873;32.693;103400
9874;32.697;100423
9875;32.700;103909
9876;32.703;97250
9877;32.707;101704
9878;32.710;102688
9879;32.713;98776
9880;32.717;105087
9881;32.720;105143
9882;32.723;97557
9883;32.726;98648
9884;32.730;99375
9885;32.733;99747
9886;32.736;105335
9887;32.740;105820
9888;32.743;95090
9889;32.746;95325
9890;32.750;94824
9891;32.753;100648
9892;32.756;106131
9893;32.760;99520
9894;32.763;108350
9895;32.766;105340
9896;32.769;98703
9897;32.773;107100
9898;32.776;103177
9899;32.779;97410
9900;32.783;102283
9901;32.786;103284
9902;32.789;93196
9903;32.793;103560
9904;32.796;100911
9905;32.799;101534
9906;32.803;102165
9907;32.806;105539
9908;32.809;99983
9909;32.812;98577
9910;32.816;95950
9911;32.819;101991
9912;32.822;107462
9913;32.826;92826
9914;32.829;108003
9915;32.832;98957
9916;32.836;101549
9917;32.839;103853
9918;32.842;102490
9919;32.845;99250
9920;32.849;94462
9921;32.852;101916
9922;32.855;104450
9923;32.859;107258
9924;32.862;101861
9925;32.865;100239
9926;32.869;91991
9927;32.872;105484
9928;32.875;100252
9929;32.879;104968
9930;32.882;94541
9931;32.885;104670
9932;32.889;103128
9933;32.892;100278
9934;32.895;105728
9935;32.899;102124
9936;32.902;102089
9937;32.905;103764
9938;32.908;108581
9939;32.912;101509
9940;32.915;103011
9941;32.918;97122
9942;32.922;105701
9943;32.925;113541
9944;32.928;100505
9945;32.932;100561
9946;32.935;101792
9947;32.938;102794
9948;32.942;100007
9949;32.945;100708
9950;32.948;103943
9951;32.951;99074
9952;32.955;104358
9953;32.958;106836
9954;32.961;102490
9955;32.965;101763
9956;32.968;104856
9957;32.971;90340
9958;32.975;104519
9959;32.978;95914
9960;32.981;102651
9961;32.984;110568
9962;32.988;110986
9963;32.991;100534
9964;32.994;90897
9965;32.998;96595
9966;33.001;110885
9967;33.004;94434
9968;33.008;104762
9969;33.011;108553
9970;33.014;104657
9971;33.018;105489
9972;33.021;107350
9973;33.024;90850
9974;33.027;94610
9975;33.031;101219
9976;33.034;101596
9977;33.037;97208
9978;33.041;101633
9979;33.044;97850
9980;33.047;102180
9981;33.051;100891
9982;33.054;102843
9983;33.057;103741
9984;33.060;111056
9985;33.064;106483
9986;33.067;98379
9987;33.070;99831
9988;33.074;100629
9989;33.077;107499
9990;33.080;100533
9991;33.084;104612
9992;33.087;96675
9993;33.090;104887
9994;33.094;105312
9995;33.097;96805
9996;33.100;106679
9997;33.103;94195
9998;33.107;107845
9999;33.110;100916
10000;33.113;102155
10001;33.117;104741
10002;33.120;102511
10003;33.123;103318
10004;33.127;104871
10005;33.130;99007
10006;33.133;101915
10007;33.137;103053
10008;33.140;99933
10009;33.143;103466
10010;33.147;97068
10011;33.150;102547
10012;33.153;99546
10013;33.157;105834
10014;33.160;102977
10015;33.163;107983
10016;33.166;93660
10017;33.170;107283
10018;33.173;101130
10019;33.176;110758
10020;33.180;96316
10021;33.183;107503
10022;33.186;107397
10023;33.190;104158
10024;33.193;105026
10025;33.196;105684
10026;33.199;96345
10027;33.203;100778
10028;33.206;91698
10029;33.209;89909
10030;33.213;91158
10031;33.216;104360
10032;33.219;107667
10033;33.223;99915
10034;33.226;105264
10035;33.229;97436
10036;33.233;102565
10037;33.236;97905
10038;33.239;105802
10039;33.242;100538
10040;33.246;99339
10041;33.249;101201
10042;33.252;96895
10043;33.256;91220
10044;33.259;109656
10045;33.262;92013
10046;33.266;100339
10047;33.269;88666
10048;33.272;98700
10049;33.276;100685
10050;33.279;95259
10051;33.282;100590
10052;33.285;106030
10053;33.289;100738
10054;33.292;98000
10055;33.295;100778
10056;33.299;100917
10057;33.302;111685
10058;33.305;105969
10059;33.309;104303
10060;33.312;102074
10061;33.315;102071
10062;33.318;90531
10063;33.322;105631
10064;33.325;95952
10065;33.328;100148
10066;33.332;103305
10067;33.335;105067
10068;33.338;109482
10069;33.342;95043
10070;33.345;99529
10071;33.348;96058
10072;33.352;97303
10073;33.355;101128
10074;33.358;103064
10075;33.361;97185
10076;33.365;103859
10077;33.368;100291
10078;33.372;98755
10079;33.375;103602
10080;33.378;104288
10081;33.381;105357
10082;33.385;99492
10083;33.388;98792
10084;33.391;97624
10085;33.395;98233
10086;33.398;100955
10087;33.401;94846
10088;33.405;102518
10089;33.408;101966
10090;33.411;107409
10091;33.414;93661
10092;33.418;97868
10093;33.421;93437
10094;33.424;96392
10095;33.428;102003
10096;33.431;91415
10097;33.434;108948
10098;33.438;96800
10099;33.441;95751
10100;33.444;87505
10101;33.448;97255
10102;33.451;103663
10103;33.454;106916
10104;33.457;96725
10105;33.461;97886
10106;33.464;101877
10107;33.467;92645
10108;33.471;89399
10109;33.474;95389
10110;33.477;95076
10111;33.481;104066
10112;33.484;94790
10113;33.487;100381
10114;33.491;106620
10115;33.494;102132
10116;33.497;98593
10117;33.500;104598
10118;33.504;99386
10119;33.507;103597
10120;33.510;93201
10121;33.514;98414
10122;33.517;99169
10123;33.520;94160
10124;33.524;105807
10125;33.527;96165
10126;33.530;105039
10127;33.533;101284
10128;33.537;97926
10129;33.540;100062
10130;33.543;100075
10131;33.547;105840
10132;33.550;94622
10133;33.553;99038
10134;33.557;100407
10135;33.560;99273
10136;33.563;104896
10137;33.567;101541
10138;33.570;102644
10139;33.573;103552
10140;33.576;105025
10141;33.580;97009
10142;33.583;102149
10143;33.586;101915
10144;33.590;97578
10145;33.593;96813
10146;33.596;96171
10147;33.600;100578
10148;33.603;97195
10149;33.606;97808
10150;33.610;93001
10151;33.613;97920
10152;33.616;104431
10153;33.620;104657
10154;33.623;95172
10155;33.626;104562
10156;33.630;100210
10157;33.633;105291
10158;33.636;94976
10159;33.639;99226
10160;33.643;101077
10161;33.646;110125
10162;33.649;97089
10163;33.653;101995
10164;33.656;98615
10165;33.659;102190
10166;33.663;97100
10167;33.666;101185
10168;33.669;101720
10169;33.672;104628
10170;33.676;102048
10171;33.679;98663
10172;33.682;91997
10173;33.686;100449
10174;33.689;111942
10175;33.692;110151
10176;33.696;99265
10177;33.699;102234
10178;33.702;93766
10179;33.706;96863
10180;33.709;101258
10181;33.712;101542
10182;33.715;92109
10183;33.719;99522
10184;33.722;101171
10185;33.725;98434
10186;33.729;99493
10187;33.732;105717
10188;33.735;95683
10189;33.739;99545
10190;33.742;93268
10191;33.745;93980
10192;33.748;106366
10193;33.752;90962
10194;33.755;102036
10195;33.758;105357
10196;33.762;104626
10197;33.765;97652
10198;33.768;104231
10199;33.772;98640
10200;33.775;107818
10201;33.778;99965
10202;33.782;97513
10203;33.785;105238
10204;33.788;92728
10205;33.791;102453
10206;33.795;108575
10207;33.798;97367
10208;33.801;96815
10209;33.805;98664
10210;33.808;100028
10211;33.811;91361
10212;33.815;99911
10213;33.818;92924
10214;33.821;99762
10215;33.825;103784
10216;33.828;100720
10217;33.831;103874
10218;33.834;101465
10219;33.838;99084
10220;33.841;101441
10221;33.844;101585
10222;33.848;90740
10223;33.851;93461
10224;33.854;96599
10225;33.858;99810
10226;33.861;97457
10227;33.864;97039
10228;33.867;91120
10229;33.871;106852
10230;33.874;96677
10231;33.878;100727
10232;33.881;99409
10233;33.884;102406
10234;33.887;97635
10235;33.891;93162
10236;33.894;111126
10237;33.897;105169
10238;33.901;96644
10239;33.904;94667
10240;33.907;100646
10241;33.911;95495
10242;33.914;98031
10243;33.917;99070
10244;33.921;96241
10245;33.924;95947
10246;33.927;99714
10247;33.930;100011
10248;33.934;103176
10249;33.937;97245
10250;33.940;96307
10251;33.944;99701
10252;33.947;108537
10253;33.950;95609
10254;33.954;98810
10255;33.957;100322
10256;33.960;100664
10257;33.964;93777
10258;33.967;97889
10259;33.970;104809
10260;33.973;103670
10261;33.977;97896
10262;33.980;97363
10263;33.983;97843
10264;33.987;90118
10265;33.990;98574
10266;33.993;98866
10267;33.997;102213
10268;34.000;98925
10269;34.003;97663
10270;34.006;91605
10271;34.010;95297
10272;34.013;94466
10273;34.016;94773
10274;34.020;103848
10275;34.023;100363
10276;34.026;94781
10277;34.030;103994
10278;34.033;100066
10279;34.036;102807
10280;34.040;98476
10281;34.043;102237
10282;34.046;99273
10283;34.049;104153
10284;34.053;106795
10285;34.056;101345
10286;34.059;98937
10287;34.063;104886
10288;34.066;103737
10289;34.069;90253
10290;34.073;96210
10291;34.076;103780
10292;34.079;98285
10293;34.082;105048
10294;34.086;95627
10295;34.089;105517
10296;34.092;102208
10297;34.096;99221
10298;34.099;98971
10299;34.102;101233
10300;34.106;102774
10301;34.109;98119
10302;34.112;96210
10303;34.116;101635
10304;34.119;100766
10305;34.122;107297
10306;34.126;96282
10307;34.129;100318
10308;34.132;92721
10309;34.136;100415
10310;34.139;98514
10311;34.142;100296
10312;34.145;96733
10313;34.149;91568
10314;34.152;111533
10315;34.155;98838
10316;34.159;103645
10317;34.162;102086
10318;34.165;98825
10319;34.169;99925
10320;34.172;98527
10321;34.175;103116
10322;34.179;95557
10323;34.182;106298
10324;34.185;94719
10325;34.188;106385
10326;34.192;95316
10327;34.195;91730
10328;34.198;98323
10329;34.202;98935
10330;34.205;104134
10331;34.208;102030
10332;34.212;97804
10333;34.215;102656
10334;34.218;99891
10335;34.221;94160
10336;34.225;96376
10337;34.228;99274
10338;34.231;100405
10339;34.235;103863
10340;34.238;101732
10341;34.241;97629
10342;34.245;94864
10343;34.248;102673
10344;34.251;111002
10345;34.255;106330
10346;34.258;97995
10347;34.261;94826
10348;34.264;102687
10349;34.268;98120
10350;34.271;91389
10351;34.274;103560
10352;34.278;96716
10353;34.281;101179
10354;34.284;102733
10355;34.288;94988
10356;34.291;101564
10357;34.294;100693
10358;34.298;106988
10359;34.301;100691
10360;34.304;96535
10361;34.307;100074
10362;34.311;98100
10363;34.314;97964
10364;34.317;96612
10365;34.321;102019
10366;34.324;99557
10367;34.327;96657
10368;34.331;102162
10369;34.334;105177
10370;34.337;94862
10371;34.340;106367
10372;34.344;105892
10373;34.347;102322
10374;34.350;93281
10375;34.354;98834
10376;34.357;88911
10377;34.360;104163
10378;34.364;102497
10379;34.367;103399
10380;34.370;97206
10381;34.374;108448
10382;34.377;98089
10383;34.380;101766
10384;34.384;101337
10385;34.387;99003
10386;34.390;104432
10387;34.394;102252
10388;34.397;99535
10389;34.400;90534
10390;34.403;96313
10391;34.407;95185
10392;34.410;101549
10393;34.413;99127
10394;34.417;97194
10395;34.420;108138
10396;34.423;97564
10397;34.427;93800
10398;34.430;96083
10399;34.433;103502
10400;34.436;102540
10401;34.440;93952
10402;34.443;106253
10403;34.446;93818
10404;34.450;98376
10405;34.453;99863
10406;34.456;105241
10407;34.460;97315
10408;34.463;103648
10409;34.466;96096
10410;34.470;93264
10411;34.473;100805
10412;34.476;104765
10413;34.479;94427
10414;34.483;101055
10415;34.486;102118
10416;34.489;99129
10417;34.493;104443
10418;34.496;106021
10419;34.499;103579
10420;34.503;107141
10421;34.506;102463
10422;34.509;95308
10423;34.513;95454
10424;34.516;100854
10425;34.519;99704
10426;34.522;98693
10427;34.526;106699
10428;34.529;92117
10429;34.532;106768
10430;34.536;98427
10431;34.539;93915
10432;34.542;99504
10433;34.546;90534
10434;34.549;102505
10435;34.552;95948
10436;34.555;101055
10437;34.559;95478
10438;34.562;99142
10439;34.565;96497
10440;34.569;102710
10441;34.572;91431
10442;34.575;94865
10443;34.579;106067
10444;34.582;96055
10445;34.585;107861
10446;34.589;94053
10447;34.592;100173
10448;34.595;97284
10449;34.598;105524
10450;34.602;108542
10451;34.605;104033
10452;34.608;107899
10453;34.612;96459
10454;34.615;107250
10455;34.618;95406
10456;34.622;95760
10457;34.625;95888
10458;34.628;89839
10459;34.632;96163
10460;34.635;94520
10461;34.638;102829
10462;34.642;102320
10463;34.645;97550
10464;34.648;104308
10465;34.651;98655
10466;34.655;95835
10467;34.658;99317
10468;34.661;98395
10469;34.665;102009
10470;34.668;103186
10471;34.671;96550
10472;34.675;100139
10473;34.678;97603
10474;34.681;93972
10475;34.685;86137
10476;34.688;104953
10477;34.691;97119
10478;34.694;97468
10479;34.698;99027
10480;34.701;98212
10481;34.704;102739
10482;34.708;100763
10483;34.711;99929
10484;34.714;84745
10485;34.718;102563
10486;34.721;103685
10487;34.724;92302
10488;34.728;102019
10489;34.731;103687
10490;34.734;100715
10491;34.737;104441
10492;34.741;95557
10493;34.744;96938
10494;34.747;97216
10495;34.751;102769
10496;34.754;94214
10497;34.757;100526
10498;34.761;96780
10499;34.764;105841
10500;34.767;103474
10501;34.770;100030
10502;34.774;103349
10503;34.777;99950
10504;34.780;96270
10505;34.784;100660
10506;34.787;98018
10507;34.790;94645
10508;34.794;96310
10509;34.797;96734
10510;34.800;96597
10511;34.804;97859
10512;34.807;102532
10513;34.810;103350
10514;34.813;99086
10515;34.817;102727
10516;34.820;105878
10517;34.823;100052
10518;34.827;100259
10519;34.830;90317
10520;34.833;102711
10521;34.837;104111
10522;34.840;107520
10523;34.843;95128
10524;34.847;109965
10525;34.850;101582
10526;34.853;102379
10527;34.856;105880
10528;34.860;112401
10529;34.863;101313
10530;34.866;98749
10531;34.870;103013
10532;34.873;100559
10533;34.876;100827
10534;34.880;100251
10535;34.883;104749
10536;34.886;108801
10537;34.890;100497
10538;34.893;100993
10539;34.896;101563
10540;34.900;103092
10541;34.903;100502
10542;34.906;96185
10543;34.909;101075
10544;34.913;101312
10545;34.916;104506
10546;34.919;97738
10547;34.923;98080
10548;34.926;93649
10549;34.929;102970
10550;34.933;105846
10551;34.936;105798
10552;34.939;112443
10553;34.943;100628
10554;34.946;104972
10555;34.949;107047
10556;34.952;107392
10557;34.956;107561
10558;34.959;107747
10559;34.962;98984
10560;34.966;103119
10561;34.969;107673
10562;34.972;101846
10563;34.976;103016
10564;34.979;103126
10565;34.982;105211
10566;34.986;102323
10567;34.989;113651
10568;34.992;103271
10569;34.995;100954
10570;34.999;96387
10571;35.002;107766
10572;35.005;102676
10573;35.009;93625
10574;35.012;105956
10575;35.015;96183
10576;35.019;102500
10577;35.022;100081
10578;35.025;104660
10579;35.028;104872
10580;35.038;100882
10581;35.042;19904
10582;35.045;1153
10583;35.048;620
10584;35.052;670
10585;35.055;551
10586;35.058;430
10587;35.062;520
10588;35.065;445
10589;35.068;828
10590;35.071;428
10591;35.075;680
10592;35.078;448
10593;35.081;457
10594;35.085;430
10595;35.088;553
10596;35.091;547
10597;35.095;487
10598;35.098;3239
10599;35.101;314
10600;35.105;570
10601;35.108;516
10602;35.111;381
10603;35.114;399
10604;35.118;503
10605;35.121;311
10606;35.125;3338
10607;35.128;411
10608;35.131;428
10609;35.134;377
10610;35.138;506
10611;35.141;397
10612;35.144;462
10613;35.148;571
10614;35.151;491
10615;35.154;447
10616;35.158;367
10617;35.161;501
10618;35.164;486
10619;35.167;348
10620;35.171;328
10621;35.174;319
10622;35.177;405
10623;35.181;596
10624;35.184;493
10625;35.187;469
10626;35.191;608
10627;35.194;456
10628;35.197;378
10629;35.201;467
10630;35.204;435
10631;35.207;495
10632;35.210;407
10633;35.214;551
10634;35.217;363
10635;35.220;318
10636;35.224;448
10637;35.227;405
10638;35.230;677
10639;35.234;470
10640;35.237;458
10641;35.240;517
10642;35.244;807
10643;35.247;456
10644;35.250;483
10645;35.253;369
10646;35.257;499
10647;35.260;3223
10648;35.263;526
10649;35.267;314
10650;35.270;340
10651;35.273;493
10652;35.277;466
10653;35.280;296
10654;35.283;608
10655;35.286;392
10656;35.290;419
10657;35.293;466
10658;35.296;507
10659;35.300;559
10660;35.303;465
10661;35.306;447
10662;35.310;485
10663;35.313;458
10664;35.316;434
10665;35.320;374
10666;35.323;495
10667;35.326;466
10668;35.329;558
10669;35.333;470
10670;35.336;597
10671;35.339;465
10672;35.343;456
10673;35.346;457
10674;35.349;471
10675;35.353;492
10676;35.356;1621
10677;35.359;578
10678;35.362;429
10679;35.366;571
10680;35.369;483
10681;35.373;448
10682;35.376;403
10683;35.379;534
10684;35.382;596
10685;35.386;485
10686;35.389;650
10687;35.392;393
10688;35.396;385
10689;35.399;424
10690;35.402;341
10691;35.406;428
10692;35.409;496
10693;35.412;700
10694;35.416;485
10695;35.419;670
10696;35.422;414
10697;35.425;406
10698;35.429;449
10699;35.432;419
10700;35.435;480
10701;35.439;504
10702;35.442;384
10703;35.445;538
10704;35.449;460
10705;35.452;344
10706;35.455;539
10707;35.459;521
10708;35.462;2849
10709;35.465;510
10710;35.468;486
10711;35.472;345
10712;35.475;549
10713;35.478;496
10714;35.482;574
10715;35.485;624
10716;35.488;422
10717;35.492;607
10718;35.495;330
10719;35.498;564
10720;35.501;726
10721;35.505;435
10722;35.508;440
10723;35.511;382
10724;35.515;374
10725;35.518;470
10726;35.521;571
10727;35.525;326
10728;35.528;376
10729;35.531;458
10730;35.535;629
10731;35.538;717
10732;35.541;493
10733;35.544;494
10734;35.548;556
10735;35.551;366
10736;35.554;394
10737;35.558;514
10738;35.561;510
10739;35.564;1790
10740;35.568;525
10741;35.571;584
10742;35.574;481
10743;35.578;542
10744;35.581;391
10745;35.584;374
10746;35.587;362
10747;35.591;408
10748;35.594;419
10749;35.597;2269
10750;35.601;397
10751;35.604;362
10752;35.607;512
10753;35.611;470
10754;35.614;478
10755;35.617;495
10756;35.621;2836
10757;35.624;419
10758;35.628;357
10759;35.631;399
10760;35.634;414
10761;35.637;492
10762;35.641;370
10763;35.644;423
10764;35.647;361
10765;35.651;457
10766;35.654;606
10767;35.657;405
10768;35.661;674
10769;35.664;465
10770;35.667;636
10771;35.671;498
10772;35.674;575
10773;35.677;558
10774;35.680;547
10775;35.684;585
10776;35.687;661
10777;35.690;466
10778;35.694;434
10779;35.697;418
10780;35.700;347
10781;35.704;457
10782;35.707;518
10783;35.710;683
10784;35.714;400
10785;35.717;483
10786;35.720;364
10787;35.723;409
10788;35.727;344
10789;35.730;408
10790;35.733;443
10791;35.737;491
10792;35.740;363
10793;35.743;440
10794;35.747;360
10795;35.750;510
10796;35.753;520
10797;35.756;741
10798;35.760;414
10799;35.763;502
10800;35.766;337
10801;35.770;445
10802;35.773;428
10803;35.776;504
10804;35.780;439
10805;35.783;373
10806;35.786;402
10807;35.790;574
10808;35.793;472
10809;35.796;492
10810;35.799;523
10811;35.803;441
10812;35.806;357
10813;35.809;527
10814;35.813;455
10815;35.816;417
10816;35.819;360
10817;35.823;505
10818;35.826;700
10819;35.829;463
10820;35.833;442
10821;35.836;484
10822;35.839;409
10823;35.842;605
10824;35.846;481
10825;35.849;505
10826;35.852;478
10827;35.856;605
10828;35.859;3226
10829;35.862;572
10830;35.866;460
10831;35.869;577
10832;35.872;547
10833;35.876;916
10834;35.879;567
10835;35.882;516
10836;35.886;528
10837;35.889;627
10838;35.892;469
10839;35.896;466
10840;35.899;386
10841;35.902;527
10842;35.905;565
10843;35.909;546
10844;35.912;508
10845;35.915;589
10846;35.919;693
10847;35.922;537
10848;35.925;446
10849;35.929;425
10850;35.932;582
10851;35.935;624
10852;35.938;475
10853;35.942;619
10854;35.945;679
10855;35.948;552
10856;35.952;612
10857;35.955;416
10858;35.958;578
10859;35.962;594
10860;35.965;519
10861;35.968;683
10862;35.972;723
10863;35.975;574
10864;35.978;1340
10865;35.981;652
10866;35.985;782
10867;35.988;586
10868;35.991;537
10869;35.995;610
10870;35.998;541
10871;36.001;490
10872;36.005;760
10873;36.008;697
10874;36.011;433
10875;36.014;698
10876;36.018;603
10877;36.021;526
10878;36.024;543
10879;36.028;454
10880;36.031;595
10881;36.034;466
10882;36.038;321
10883;36.041;723
10884;36.044;678
10885;36.048;430
10886;36.051;510
10887;36.054;588
10888;36.057;570
10889;36.061;357
10890;36.064;582
10891;36.067;504
10892;36.071;747
10893;36.074;658
10894;36.077;463
10895;36.081;623
10896;36.084;586
10897;36.087;517
10898;36.091;508
10899;36.094;565
10900;36.097;609
10901;36.100;461
10902;36.104;502
10903;36.107;600
10904;36.110;496
10905;36.114;552
10906;36.117;548
10907;36.120;499
10908;36.124;885
10909;36.127;421
10910;36.130;541
10911;36.134;479
10912;36.137;499
10913;36.140;563
10914;36.144;576
10915;36.147;579
10916;36.150;474
10917;36.153;502
10918;36.157;524
10919;36.160;482
10920;36.163;547
10921;36.167;402
10922;36.170;361
10923;36.173;488
10924;36.177;423
10925;36.180;383
10926;36.183;427
10927;36.187;495
10928;36.190;590
10929;36.193;387
10930;36.196;449
10931;36.200;600
10932;36.203;508
10933;36.206;662
10934;36.210;471
10935;36.213;557
10936;36.216;409
10937;36.220;446
10938;36.223;1887
10939;36.226;355
10940;36.230;661
10941;36.233;379
10942;36.236;472
10943;36.239;418
10944;36.243;427
10945;36.246;459
10946;36.249;662
10947;36.253;385
10948;36.256;687
10949;36.259;428
10950;36.263;515
10951;36.266;564
10952;36.269;438
10953;36.272;504
10954;36.276;422
10955;36.279;519
10956;36.282;594
10957;36.286;1438
10958;36.289;444
10959;36.292;385
10960;36.296;409
10961;36.299;574
10962;36.302;745
10963;36.306;536
10964;36.309;460
10965;36.312;626
10966;36.315;607
10967;36.319;466
10968;36.322;530
10969;36.325;510
10970;36.329;515
10971;36.332;556
10972;36.335;449
10973;36.339;418
10974;36.342;498
10975;36.345;537
10976;36.348;519
10977;36.352;556
10978;36.355;447
10979;36.358;549
10980;36.362;1029
10981;36.365;606
10982;36.368;564
10983;36.372;572
10984;36.375;625
10985;36.378;2470
10986;36.382;735
10987;36.385;630
10988;36.388;507
10989;36.392;380
10990;36.395;687
10991;36.398;348
10992;36.402;443
10993;36.405;341
10994;36.408;530
10995;36.411;396
10996;36.415;533
10997;36.418;386
10998;36.421;373
10999;36.425;2825
11000;36.428;609
11001;36.431;476
11002;36.435;480
11003;36.438;370
11004;36.441;526
11005;36.445;566
11006;36.448;602
11007;36.451;553
11008;36.454;517
11009;36.458;411
11010;36.461;392
11011;36.464;546
11012;36.468;417
11013;36.471;612
11014;36.474;668
11015;36.478;455
11016;36.481;433
11017;36.484;2305
11018;36.487;2495
11019;36.491;364
11020;36.494;429
11021;36.497;656
11022;36.501;554
11023;36.504;1353
11024;36.507;514
11025;36.511;518
11026;36.514;475
11027;36.517;449
11028;36.521;583
11029;36.524;446
11030;36.527;615
11031;36.530;624
11032;36.534;433
11033;36.537;564
11034;36.540;421
11035;36.544;470
11036;36.547;608
11037;36.550;601
11038;36.554;641
11039;36.557;433
11040;36.560;379
11041;36.564;370
11042;36.567;436
11043;36.570;497
11044;36.573;458
11045;36.577;411
11046;36.580;484
11047;36.583;390
11048;36.587;476
11049;36.590;360
11050;36.593;434
11051;36.597;650
11052;36.600;651
11053;36.603;343
11054;36.606;333
11055;36.610;480
11056;36.613;559
11057;36.616;498
11058;36.620;512
11059;36.623;320
11060;36.626;420
11061;36.630;506
11062;36.633;618
11063;36.636;495
11064;36.640;666
11065;36.643;490
11066;36.646;501
11067;36.650;429
11068;36.653;1403
11069;36.656;379
11070;36.660;576
11071;36.663;511
11072;36.666;499
11073;36.669;439
11074;36.673;2290
11075;36.676;445
11076;36.679;428
11077;36.683;463
11078;36.686;572
11079;36.689;520
11080;36.693;391
11081;36.696;532
11082;36.699;638
11083;36.702;363
11084;36.706;384
11085;36.709;480
11086;36.712;470
11087;36.716;657
11088;36.719;416
11089;36.722;459
11090;36.726;431
11091;36.729;293
11092;36.732;554
11093;36.736;324
11094;36.739;453
11095;36.742;482
11096;36.745;389
11097;36.749;2048
11098;36.752;640
11099;36.755;623
11100;36.759;429
11101;36.762;442
11102;36.765;538
11103;36.769;450
11104;36.772;515
11105;36.775;456
11106;36.779;518
11107;36.782;360
11108;36.785;405
11109;36.788;572
11110;36.792;397
11111;36.795;463
11112;36.798;456
11113;36.802;540
11114;36.805;395
11115;36.808;552
11116;36.812;489
11117;36.815;1804
11118;36.818;462
11119;36.821;524
11120;36.825;478
11121;36.828;494
11122;36.831;576
11123;36.835;568
11124;36.838;807
11125;36.841;587
11126;36.845;399
11127;36.848;486
11128;36.851;437
11129;36.855;510
11130;36.858;374
11131;36.861;850
11132;36.864;599
11133;36.868;514
11134;36.871;563
11135;36.875;425
11136;36.878;497
11137;36.881;371
11138;36.884;485
11139;36.888;551
11140;36.891;546
11141;36.894;593
11142;36.898;519
11143;36.901;561
11144;36.904;439
11145;36.908;713
11146;36.911;642
11147;36.914;558
11148;36.918;548
11149;36.921;460
11150;36.924;431
11151;36.927;381
11152;36.931;521
11153;36.934;665
11154;36.937;553
11155;36.941;457
11156;36.944;770
11157;36.947;552
11158;36.951;461
11159;36.954;1614
11160;36.957;625
11161;36.960;710
11162;36.964;419
11163;36.967;446
11164;36.970;677
11165;36.974;461
11166;36.977;468
11167;36.980;682
11168;36.984;534
11169;36.987;429
11170;36.990;523
11171;36.994;553
11172;36.997;605
11173;37.000;2561
11174;37.003;422
11175;37.007;591
11176;37.010;386
11177;37.013;525
11178;37.017;501
11179;37.020;423
11180;37.023;510
11181;37.027;409
11182;37.030;555
11183;37.033;608
11184;37.036;606
11185;37.040;520
11186;37.043;545
11187;37.046;362
11188;37.050;381
11189;37.053;544
11190;37.056;514
11191;37.060;950
11192;37.063;453
11193;37.066;537
11194;37.070;419
11195;37.073;407
11196;37.076;462
11197;37.079;447
11198;37.083;416
11199;37.086;653
11200;37.089;391
11201;37.093;482
11202;37.096;399
11203;37.099;518
11204;37.103;423
11205;37.106;520
11206;37.109;431
11207;37.113;490
11208;37.116;460
11209;37.119;412
11210;37.123;434
11211;37.126;327
11212;37.129;451
11213;37.133;477
11214;37.136;413
11215;37.139;993
11216;37.142;463
11217;37.146;601
11218;37.149;519
11219;37.152;457
11220;37.156;578
11221;37.159;667
11222;37.162;731
11223;37.166;467
11224;37.169;472
11225;37.172;575
11226;37.175;508
11227;37.179;502
11228;37.182;453
11229;37.185;545
11230;37.189;501
11231;37.192;714
11232;37.195;453
11233;37.199;449
11234;37.202;589
11235;37.205;430
11236;37.209;548
11237;37.212;528
11238;37.215;357
11239;37.218;357
11240;37.222;402
11241;37.225;529
11242;37.228;575
11243;37.232;464
11244;37.235;528
11245;37.238;430
11246;37.242;574
11247;37.245;594
11248;37.248;700
11249;37.251;772
11250;37.255;733
11251;37.258;520
11252;37.261;1216
11253;37.265;523
11254;37.268;627
11255;37.271;571
11256;37.275;390
11257;37.278;675
11258;37.281;487
11259;37.285;584
11260;37.288;438
11261;37.291;1972
11262;37.294;547
11263;37.298;598
11264;37.301;834
11265;37.304;566
11266;37.308;507
11267;37.311;745
11268;37.314;605
11269;37.318;474
11270;37.321;449
11271;37.324;492
11272;37.328;2727
11273;37.331;407
11274;37.334;533
11275;37.337;718
11276;37.341;393
11277;37.344;549
11278;37.347;930
11279;37.351;547
11280;37.354;449
11281;37.357;538
11282;37.361;504
11283;37.364;510
11284;37.367;661
11285;37.371;637
11286;37.374;558
11287;37.377;408
11288;37.381;442
11289;37.384;544
11290;37.387;571
11291;37.390;435
11292;37.394;537
11293;37.397;513
11294;37.400;575
11295;37.404;589
11296;37.407;411
11297;37.410;511
11298;37.414;485
11299;37.417;563
11300;37.420;467
11301;37.424;390
11302;37.427;379
11303;37.430;463
11304;37.433;462
11305;37.437;566
11306;37.440;417
11307;37.443;577
11308;37.447;2193
11309;37.450;599
11310;37.453;475
11311;37.457;473
11312;37.460;483
11313;37.463;493
11314;37.467;577
11315;37.470;700
11316;37.473;614
11317;37.476;645
11318;37.480;567
11319;37.483;669
11320;37.486;592
11321;37.490;534
11322;37.493;649
11323;37.496;415
11324;37.500;493
11325;37.503;1017
11326;37.506;617
11327;37.509;757
11328;37.513;592
11329;37.516;692
11330;37.519;410
11331;37.523;486
11332;37.526;604
11333;37.529;775
11334;37.533;2985
11335;37.536;492
11336;37.539;542
11337;37.543;547
11338;37.546;616
11339;37.549;674
11340;37.552;508
11341;37.556;484
11342;37.559;654
11343;37.562;671
11344;37.566;648
11345;37.569;438
11346;37.572;547
11347;37.576;640
11348;37.579;633
11349;37.582;538
11350;37.585;542
11351;37.589;456
11352;37.592;465
11353;37.595;603
11354;37.599;589
11355;37.602;546
11356;37.605;582
11357;37.609;486
11358;37.612;356
11359;37.615;764
11360;37.619;497
11361;37.622;474
11362;37.625;524
11363;37.629;431
11364;37.632;495
11365;37.635;496
11366;37.639;388
11367;37.642;501
11368;37.645;494
11369;37.648;549
11370;37.652;412
11371;37.655;512
11372;37.658;618
11373;37.662;487
11374;37.665;501
11375;37.668;555
11376;37.672;638
11377;37.675;813
11378;37.678;556
11379;37.682;509
11380;37.685;404
11381;37.688;563
11382;37.691;565
11383;37.695;655
11384;37.698;361
11385;37.701;455
11386;37.705;606
11387;37.708;430
11388;37.711;798
11389;37.715;560
11390;37.718;528
11391;37.721;435
11392;37.724;491
11393;37.728;538
11394;37.731;494
11395;37.734;564
11396;37.738;389
11397;37.741;414
11398;37.744;535
11399;37.748;518
11400;37.751;529
11401;37.754;427
11402;37.758;675
11403;37.761;592
11404;37.764;523
11405;37.767;404
11406;37.771;634
11407;37.774;592
11408;37.777;615
11409;37.781;644
11410;37.784;490
11411;37.787;462
11412;37.791;516
11413;37.794;441
11414;37.797;658
11415;37.801;822
11416;37.804;478
11417;37.807;478
11418;37.810;387
11419;37.814;401
11420;37.817;765
11421;37.820;588
11422;37.824;588
11423;37.827;529
11424;37.830;568
11425;37.834;530
11426;37.837;631
11427;37.840;557
11428;37.843;436
11429;37.847;1347
11430;37.850;431
11431;37.853;636
11432;37.857;633
11433;37.860;596
11434;37.863;399
11435;37.867;445
11436;37.870;479
11437;37.873;504
11438;37.877;403
11439;37.880;410
11440;37.883;374
11441;37.887;641
11442;37.890;500
11443;37.893;575
11444;37.897;589
11445;37.900;510
11446;37.903;443
11447;37.906;436
11448;37.910;528
11449;37.913;642
11450;37.916;530
11451;37.920;536
11452;37.923;833
11453;37.926;504
11454;37.930;518
11455;37.933;424
11456;37.936;449
11457;37.939;481
11458;37.943;633
11459;37.946;601
11460;37.949;745
11461;37.953;577
11462;37.956;944
11463;37.959;558
11464;37.963;420
11465;37.966;670
11466;37.969;517
11467;37.973;579
11468;37.976;429
11469;37.979;517
11470;37.982;597
11471;37.986;442
11472;37.989;480
11473;37.992;430
11474;37.996;503
11475;37.999;403
11476;38.002;1004
11477;38.006;444
11478;38.009;655
11479;38.012;694
11480;38.016;547
11481;38.019;524
11482;38.022;561
11483;38.025;622
11484;38.029;596
11485;38.032;535
11486;38.035;497
11487;38.039;606
11488;38.042;635
11489;38.045;526
11490;38.049;665
11491;38.052;579
11492;38.055;1384
11493;38.058;547
11494;38.062;555
11495;38.065;504
11496;38.068;413
11497;38.072;561
11498;38.075;555
11499;38.078;358
11500;38.082;615
11501;38.085;588
11502;38.088;542
11503;38.092;596
11504;38.095;748
11505;38.098;633
11506;38.101;509
11507;38.105;622
11508;38.108;582
11509;38.111;608
11510;38.115;456
11511;38.118;2115
11512;38.122;419
11513;38.125;478
11514;38.128;433
11515;38.132;427
11516;38.135;527
11517;38.138;541
11518;38.141;504
11519;38.145;554
11520;38.148;495
11521;38.151;475
11522;38.155;452
11523;38.158;670
11524;38.161;660
11525;38.165;486
11526;38.168;480
11527;38.171;1875
11528;38.174;581
11529;38.178;478
11530;38.181;676
11531;38.184;589
11532;38.188;670
11533;38.191;467
11534;38.194;501
11535;38.198;537
11536;38.201;624
11537;38.204;560
11538;38.208;505
11539;38.211;405
11540;38.214;875
11541;38.217;573
11542;38.221;514
11543;38.224;624
11544;38.227;680
11545;38.231;651
11546;38.234;670
11547;38.237;484
11548;38.241;561
11549;38.244;406
11550;38.247;451
11551;38.251;710
11552;38.254;419
11553;38.257;509
11554;38.260;483
11555;38.264;648
11556;38.267;517
11557;38.270;406
11558;38.274;550
11559;38.277;396
11560;38.280;472
11561;38.284;468
11562;38.287;431
11563;38.290;671
11564;38.293;482
11565;38.297;563
11566;38.300;467
11567;38.303;514
11568;38.307;619
11569;38.310;574
11570;38.313;485
11571;38.317;486
11572;38.320;754
11573;38.323;522
11574;38.327;348
11575;38.330;471
11576;38.333;424
11577;38.336;552
11578;38.340;460
11579;38.343;570
11580;38.346;647
11581;38.350;409
11582;38.353;450
11583;38.356;526
11584;38.360;654
11585;38.363;557
11586;38.366;517
11587;38.370;499
11588;38.373;436
11589;38.376;402
11590;38.380;447
11591;38.383;445
11592;38.386;571
11593;38.390;424
11594;38.393;525
11595;38.396;410
11596;38.399;331
11597;38.403;598
11598;38.406;470
11599;38.409;725
11600;38.413;473
11601;38.416;505
11602;38.419;358
11603;38.423;471
11604;38.426;520
11605;38.429;482
11606;38.432;550
11607;38.436;469
11608;38.439;1663
11609;38.442;627
11610;38.446;517
11611;38.449;398
11612;38.452;681
11613;38.456;490
11614;38.459;476
11615;38.462;425
11616;38.466;440
11617;38.469;514
11618;38.472;351
11619;38.475;1034
11620;38.479;445
11621;38.482;452
11622;38.485;432
11623;38.489;488
11624;38.492;458
11625;38.495;429
11626;38.499;594
11627;38.502;526
11628;38.505;545
11629;38.508;478
11630;38.512;554
11631;38.515;562
11632;38.518;405
11633;38.522;536
11634;38.525;553
11635;38.528;448
11636;38.532;526
11637;38.535;654
11638;38.538;542
11639;38.542;354
11640;38.545;635
11641;38.548;276
11642;38.551;1242
11643;38.555;843
11644;38.558;527
11645;38.561;869
11646;38.565;437
11647;38.568;404
11648;38.571;570
11649;38.575;583
11650;38.578;535
11651;38.581;601
11652;38.585;409
11653;38.588;563
11654;38.591;403
11655;38.594;533
11656;38.598;526
11657;38.601;487
11658;38.604;504
11659;38.608;563
11660;38.611;613
11661;38.614;642
11662;38.618;502
11663;38.621;550
11664;38.624;451
11665;38.628;479
11666;38.631;539
11667;38.634;671
11668;38.638;453
11669;38.641;476
11670;38.644;604
11671;38.647;456
11672;38.651;425
11673;38.654;669
11674;38.657;476
11675;38.661;685
11676;38.664;514
11677;38.667;459
11678;38.671;479
11679;38.674;574
11680;38.677;721
11681;38.681;640
11682;38.684;533
11683;38.687;618
11684;38.690;731
11685;38.694;623
11686;38.697;500
11687;38.700;632
11688;38.704;491
11689;38.707;501
11690;38.710;1887
11691;38.714;478
11692;38.717;526
11693;38.720;739
11694;38.724;705
11695;38.727;558
11696;38.730;481
11697;38.733;1889
11698;38.737;794
11699;38.740;548
11700;38.743;693
11701;38.747;555
11702;38.750;504
11703;38.753;651
11704;38.757;475
11705;38.760;445
11706;38.763;530
11707;38.766;459
11708;38.770;850
11709;38.773;439
11710;38.776;577
11711;38.780;638
11712;38.783;473
11713;38.786;504
11714;38.790;476
11715;38.793;474
11716;38.796;688
11717;38.800;459
11718;38.803;415
11719;38.806;499
11720;38.809;482
11721;38.813;522
11722;38.816;421
11723;38.819;459
11724;38.823;768
11725;38.826;515
11726;38.829;564
11727;38.833;489
11728;38.836;439
11729;38.839;685
11730;38.842;414
11731;38.846;426
11732;38.849;560
11733;38.852;693
11734;38.856;430
11735;38.859;1105
11736;38.862;525
11737;38.866;1561
11738;38.869;425
11739;38.872;579
11740;38.876;479
11741;38.879;391
11742;38.882;660
11743;38.886;658
11744;38.889;3263
11745;38.892;436
11746;38.896;542
11747;38.899;525
11748;38.902;409
11749;38.905;602
11750;38.909;560
11751;38.912;515
11752;38.915;440
11753;38.919;358
11754;38.922;528
11755;38.925;388
11756;38.929;446
11757;38.932;435
11758;38.935;555
11759;38.939;469
11760;38.942;597
11761;38.945;820
11762;38.948;840
11763;38.952;446
11764;38.955;370
11765;38.958;413
11766;38.962;479
11767;38.965;415
11768;38.968;477
11769;38.972;559
11770;38.975;531
11771;38.978;488
11772;38.981;500
11773;38.985;814
11774;38.988;526
11775;38.991;482
11776;38.995;426
11777;38.998;609
11778;39.001;519
11779;39.005;380
11780;39.008;489
11781;39.011;543
11782;39.015;451
11783;39.018;353
11784;39.021;508
11785;39.024;667
11786;39.028;508
11787;39.031;455
11788;39.034;480
11789;39.038;510
11790;39.041;481
11791;39.044;547
11792;39.048;654
11793;39.051;572
11794;39.054;529
11795;39.058;497
11796;39.061;549
11797;39.064;473
11798;39.067;606
11799;39.071;498
11800;39.074;426
11801;39.077;582
11802;39.081;472
11803;39.084;697
11804;39.087;521
11805;39.091;432
11806;39.094;695
11807;39.097;588
11808;39.100;683
11809;39.104;364
11810;39.107;429
11811;39.110;534
11812;39.114;657
11813;39.117;560
11814;39.120;504
11815;39.124;563
11816;39.127;550
11817;39.130;457
11818;39.134;522
11819;39.137;455
11820;39.140;633
11821;39.144;481
11822;39.147;481
11823;39.150;469
11824;39.154;443
11825;39.157;563
11826;39.160;543
11827;39.163;463
11828;39.167;583
11829;39.170;417
11830;39.173;687
11831;39.177;451
11832;39.180;393
11833;39.183;628
11834;39.187;406
11835;39.190;552
11836;39.193;395
11837;39.196;479
11838;39.200;434
11839;39.203;427
11840;39.206;517
11841;39.210;517
11842;39.213;447
11843;39.216;513
11844;39.220;627
11845;39.223;607
11846;39.226;611
11847;39.230;503
11848;39.233;530
11849;39.236;657
11850;39.239;425
11851;39.243;510
11852;39.246;548
11853;39.249;689
11854;39.253;569
11855;39.256;610
11856;39.259;553
11857;39.263;532
11858;39.266;538
11859;39.269;646
11860;39.273;477
11861;39.276;465
11862;39.279;510
11863;39.282;509
11864;39.286;2381
11865;39.289;506
11866;39.292;483
11867;39.296;717
11868;39.299;555
11869;39.302;524
11870;39.306;589
11871;39.309;516
11872;39.312;661
11873;39.315;517
11874;39.319;499
11875;39.322;495
11876;39.325;561
11877;39.329;552
11878;39.332;587
11879;39.335;557
11880;39.339;510
11881;39.342;684
11882;39.345;553
11883;39.349;466
11884;39.352;576
11885;39.355;392
11886;39.358;665
11887;39.362;438
11888;39.365;487
11889;39.369;616
11890;39.372;740
11891;39.375;486
11892;39.378;724
11893;39.382;2340
11894;39.385;465
11895;39.388;519
11896;39.392;555
11897;39.395;762
11898;39.398;499
11899;39.402;744
11900;39.405;682
11901;39.408;790
11902;39.412;718
11903;39.415;474
11904;39.418;482
11905;39.421;624
11906;39.425;1565
11907;39.428;654
11908;39.431;557
11909;39.435;796
11910;39.438;586
11911;39.441;626
11912;39.445;639
11913;39.448;816
11914;39.451;562
11915;39.454;680
11916;39.458;2340
11917;39.461;630
11918;39.464;588
11919;39.468;448
11920;39.471;626
11921;39.474;687
11922;39.478;555
11923;39.481;592
11924;39.484;470
11925;39.488;453
11926;39.491;581
11927;39.494;547
11928;39.497;552
11929;39.501;553
11930;39.504;462
11931;39.507;540
11932;39.511;485
11933;39.514;419
11934;39.517;439
11935;39.521;441
11936;39.524;719
11937;39.527;661
11938;39.530;758
11939;39.534;956
11940;39.537;634
11941;39.540;693
11942;39.544;803
11943;39.547;536
11944;39.550;555
11945;39.554;596
11946;39.557;533
11947;39.560;749
11948;39.564;730
11949;39.567;709
11950;39.570;642
11951;39.573;473
11952;39.577;533
11953;39.580;496
11954;39.583;490
11955;39.587;510
11956;39.590;486
11957;39.593;668
11958;39.597;2743
11959;39.600;606
11960;39.603;572
11961;39.607;661
11962;39.610;691
11963;39.613;593
11964;39.616;528
11965;39.620;676
11966;39.623;540
11967;39.627;506
11968;39.630;601
11969;39.633;581
11970;39.636;615
11971;39.640;675
11972;39.643;595
11973;39.646;1283
11974;39.650;526
11975;39.653;588
11976;39.656;508
11977;39.660;598
11978;39.663;566
11979;39.666;607
11980;39.669;459
11981;39.673;710
11982;39.676;568
11983;39.679;611
11984;39.683;1386
11985;39.686;707
11986;39.689;537
11987;39.693;450
11988;39.696;483
11989;39.699;612
11990;39.703;447
11991;39.706;554
11992;39.709;423
11993;39.712;540
11994;39.716;476
11995;39.719;567
11996;39.722;547
11997;39.726;864
11998;39.729;631
11999;39.732;516
12000;39.736;552
12001;39.739;591
12002;39.742;570
12003;39.745;615
12004;39.749;403
12005;39.752;536
12006;39.755;549
12007;39.759;843
12008;39.762;482
12009;39.765;522
12010;39.769;813
12011;39.772;461
12012;39.775;484
12013;39.779;525
12014;39.782;631
12015;39.785;587
12016;39.788;543
12017;39.792;564
12018;39.795;441
12019;39.798;571
12020;39.802;558
12021;39.805;440
12022;39.808;575
12023;39.812;431
12024;39.815;518
12025;39.818;596
12026;39.822;512
12027;39.825;566
12028;39.828;637
12029;39.831;582
12030;39.835;892
12031;39.838;562
12032;39.841;551
12033;39.845;598
12034;39.848;478
12035;39.851;548
12036;39.855;586
12037;39.858;593
12038;39.861;676
12039;39.864;795
12040;39.868;598
12041;39.871;721
12042;39.875;518
12043;39.878;575
12044;39.881;624
12045;39.884;504
12046;39.888;599
12047;39.891;536
12048;39.894;993
12049;39.898;672
12050;39.901;852
12051;39.904;512
12052;39.908;702
12053;39.911;528
12054;39.914;654
12055;39.918;726
12056;39.921;595
12057;39.924;517
12058;39.927;438
12059;39.931;423
12060;39.934;586
12061;39.937;718
12062;39.941;796
12063;39.944;547
12064;39.947;757
12065;39.951;517
12066;39.954;487
12067;39.957;597
12068;39.961;582
12069;39.964;641
12070;39.967;505
12071;39.970;504
12072;39.974;536
12073;39.977;509
12074;39.980;505
12075;39.984;740
12076;39.987;714
12077;39.990;463
12078;39.994;583
12079;39.997;561
12080;40.000;685
12081;40.003;615
12082;40.007;753
12083;40.010;627
12084;40.013;641
12085;40.017;644
12086;40.020;394
12087;40.023;857
12088;40.027;506
12089;40.030;1522
12090;40.033;491
12091;40.037;611
12092;40.040;542
12093;40.043;547
12094;40.046;615
12095;40.050;631
12096;40.053;609
12097;40.056;560
12098;40.060;574
12099;40.063;619
12100;40.066;611
12101;40.070;529
12102;40.073;624
12103;40.076;3819
12104;40.079;601
12105;40.083;754
12106;40.086;586
12107;40.089;599
12108;40.093;661
12109;40.096;587
12110;40.099;608
12111;40.103;529
12112;40.106;476
12113;40.109;744
12114;40.113;528
12115;40.116;788
12116;40.119;575
12117;40.123;489
12118;40.126;492
12119;40.129;448
12120;40.133;578
12121;40.136;475
12122;40.139;478
12123;40.142;527
12124;40.146;608
12125;40.149;565
12126;40.152;696
12127;40.156;653
12128;40.159;663
12129;40.162;564
12130;40.166;442
12131;40.169;488
12132;40.172;458
12133;40.176;455
12134;40.179;359
12135;40.182;576
12136;40.185;681
12137;40.189;546
12138;40.192;685
12139;40.195;512
12140;40.199;661
12141;40.202;716
12142;40.205;502
12143;40.209;598
12144;40.212;541
12145;40.215;669
12146;40.218;510
12147;40.222;640
12148;40.225;477
12149;40.228;667
12150;40.232;445
12151;40.235;550
12152;40.238;476
12153;40.242;534
12154;40.245;644
12155;40.248;686
12156;40.252;547
12157;40.255;713
12158;40.258;681
12159;40.262;607
12160;40.265;701
12161;40.268;488
12162;40.271;538
12163;40.275;482
12164;40.278;706
12165;40.281;782
12166;40.285;1687
12167;40.288;573
12168;40.291;674
12169;40.295;702
12170;40.298;666
12171;40.301;556
12172;40.304;706
12173;40.308;440
12174;40.311;715
12175;40.314;547
12176;40.318;599
12177;40.321;465
12178;40.324;507
12179;40.328;806
12180;40.331;550
12181;40.334;551
12182;40.338;533
12183;40.341;536
12184;40.344;602
12185;40.347;521
12186;40.351;436
12187;40.354;406
12188;40.357;571
12189;40.361;496
12190;40.364;500
12191;40.367;788
12192;40.371;560
12193;40.374;334
12194;40.377;720
12195;40.381;511
12196;40.384;488
12197;40.387;599
12198;40.391;463
12199;40.394;430
12200;40.397;681
12201;40.401;543
12202;40.404;607
12203;40.407;595
12204;40.410;453
12205;40.414;736
12206;40.417;762
12207;40.420;480
12208;40.424;559
12209;40.427;753
12210;40.430;507
12211;40.434;494
12212;40.437;566
12213;40.440;525
12214;40.443;620
12215;40.447;687
12216;40.450;724
12217;40.453;481
12218;40.457;491
12219;40.460;478
12220;40.463;656
12221;40.467;726
12222;40.470;405
12223;40.473;358
12224;40.477;1704
12225;40.480;523
12226;40.483;499
12227;40.486;2614
12228;40.490;668
12229;40.493;435
12230;40.496;436
12231;40.500;527
12232;40.503;504
12233;40.506;551
12234;40.510;439
12235;40.513;659
12236;40.516;613
12237;40.520;470
12238;40.523;497
12239;40.526;503
12240;40.529;524
12241;40.533;790
12242;40.536;507
12243;40.539;557
12244;40.543;554
12245;40.546;645
12246;40.549;392
12247;40.553;334
12248;40.556;432
12249;40.559;569
12250;40.562;904
12251;40.566;410
12252;40.569;486
12253;40.572;675
12254;40.576;623
12255;40.579;441
12256;40.582;610
12257;40.586;616
12258;40.589;627
12259;40.592;545
12260;40.596;571
12261;40.599;527
12262;40.602;649
12263;40.605;718
12264;40.609;482
12265;40.612;513
12266;40.615;622
12267;40.619;519
12268;40.622;654
12269;40.625;566
12270;40.629;582
12271;40.632;445
12272;40.635;849
12273;40.639;886
12274;40.642;527
12275;40.645;810
12276;40.649;427
12277;40.652;523
12278;40.655;583
12279;40.658;468
12280;40.662;647
12281;40.665;399
12282;40.668;633
12283;40.672;461
12284;40.675;438
12285;40.678;522
12286;40.682;380
12287;40.685;538
12288;40.688;625
12289;40.692;380
12290;40.695;455
12291;40.698;591
12292;40.701;524
12293;40.705;431
12294;40.708;579
12295;40.711;693
12296;40.715;775
12297;40.718;565
12298;40.721;531
12299;40.725;485
12300;40.728;471
12301;40.731;466
12302;40.735;568
12303;40.738;502
12304;40.741;505
12305;40.744;510
12306;40.748;351
12307;40.751;448
12308;40.754;537
12309;40.758;701
12310;40.761;468
12311;40.764;440
12312;40.768;548
12313;40.771;568
12314;40.774;450
12315;40.777;676
12316;40.781;616
12317;40.784;688
12318;40.787;562
12319;40.791;482
12320;40.794;662
12321;40.797;485
12322;40.801;461
12323;40.804;475
12324;40.807;421
12325;40.811;468
12326;40.814;419
12327;40.817;2931
12328;40.820;585
12329;40.824;507
12330;40.827;555
12331;40.830;527
12332;40.834;631
12333;40.837;767
12334;40.840;485
12335;40.844;535
12336;40.847;637
12337;40.850;514
12338;40.854;626
12339;40.857;557
12340;40.860;488
12341;40.863;435
12342;40.867;485
12343;40.870;558
12344;40.874;483
12345;40.877;565
12346;40.880;508
12347;40.883;433
12348;40.887;407
12349;40.890;572
12350;40.893;588
12351;40.897;393
12352;40.900;466
12353;40.903;535
12354;40.907;605
12355;40.910;585
12356;40.913;566
12357;40.916;515
12358;40.920;808
12359;40.923;910
12360;40.926;503
12361;40.930;549
12362;40.933;510
12363;40.936;446
12364;40.940;2340
12365;40.943;580
12366;40.946;461
12367;40.950;474
12368;40.953;501
12369;40.956;544
12370;40.959;1124
12371;40.963;537
12372;40.966;402
12373;40.969;436
12374;40.973;402
12375;40.976;399
12376;40.979;410
12377;40.983;494
12378;40.986;406
12379;40.989;455
12380;40.992;441
12381;40.996;594
12382;40.999;630
12383;41.002;520
12384;41.006;410
12385;41.009;522
12386;41.012;419
12387;41.016;647
12388;41.019;590
12389;41.022;597
12390;41.026;659
12391;41.029;648
12392;41.032;554
12393;41.035;792
12394;41.039;556
12395;41.042;787
12396;41.045;555
12397;41.049;2724
12398;41.052;489
12399;41.055;471
12400;41.059;538
12401;41.062;503
12402;41.065;632
12403;41.069;598
12404;41.072;598
12405;41.075;493
12406;41.078;523
12407;41.082;477
12408;41.085;796
12409;41.088;531
12410;41.092;595
12411;41.095;582
12412;41.098;488
12413;41.102;1119
12414;41.105;631
12415;41.108;535
12416;41.111;651
12417;41.115;632
12418;41.118;590
12419;41.122;647
12420;41.125;643
12421;41.128;808
12422;41.131;545
12423;41.135;655
12424;41.138;1593
12425;41.141;2227
12426;41.145;635
12427;41.148;600
12428;41.151;627
12429;41.155;401
12430;41.158;618
12431;41.161;538
12432;41.165;367
12433;41.168;682
12434;41.171;457
12435;41.174;487
12436;41.178;394
12437;41.181;623
12438;41.184;523
12439;41.188;661
12440;41.191;674
12441;41.194;416
12442;41.198;1110
12443;41.201;489
12444;41.204;531
12445;41.208;475
12446;41.211;527
12447;41.214;754
12448;41.217;470
12449;41.221;672
12450;41.224;866
12451;41.227;536
12452;41.231;515
12453;41.234;657
12454;41.237;1715
12455;41.241;665
12456;41.244;523
12457;41.247;766
12458;41.250;801
12459;41.254;603
12460;41.257;558
12461;41.260;466
12462;41.264;576
12463;41.267;613
12464;41.270;646
12465;41.274;642
12466;41.277;919
12467;41.280;591
12468;41.284;491
12469;41.287;688
12470;41.290;507
12471;41.293;449
12472;41.297;724
12473;41.300;547
12474;41.303;640
12475;41.307;503
12476;41.310;592
12477;41.313;470
12478;41.317;479
12479;41.320;580
12480;41.323;700
12481;41.326;577
12482;41.330;3118
12483;41.333;552
12484;41.336;765
12485;41.340;519
12486;41.343;592
12487;41.346;625
12488;41.350;545
12489;41.353;544
12490;41.356;520
12491;41.360;446
12492;41.363;745
12493;41.366;407
12494;41.370;547
12495;41.373;465
12496;41.376;479
12497;41.380;801
12498;41.383;473
12499;41.386;427
12500;41.389;1296
12501;41.393;464
12502;41.396;557
12503;41.399;786
12504;41.403;667
12505;41.406;619
12506;41.409;494
12507;41.413;458
12508;41.416;618
12509;41.419;662
12510;41.423;977
12511;41.426;568
12512;41.429;568
12513;41.432;423
12514;41.436;716
12515;41.439;844
12516;41.442;486
12517;41.446;679
12518;41.449;512
12519;41.452;449
12520;41.456;454
12521;41.459;529
12522;41.462;871
12523;41.465;522
12524;41.469;548
12525;41.472;451
12526;41.475;518
12527;41.479;355
12528;41.482;459
12529;41.485;399
12530;41.489;388
12531;41.492;512
12532;41.495;383
12533;41.499;1489
12534;41.502;629
12535;41.505;659
12536;41.508;824
12537;41.512;417
12538;41.515;389
12539;41.518;553
12540;41.522;3137
12541;41.525;318
12542;41.528;611
12543;41.532;441
12544;41.535;576
12545;41.538;486
12546;41.541;837
12547;41.545;534
12548;41.548;470
12549;41.551;458
12550;41.555;457
12551;41.558;549
12552;41.561;877
12553;41.565;528
12554;41.568;433
12555;41.571;376
12556;41.575;647
12557;41.578;674
12558;41.581;564
12559;41.584;642
12560;41.588;548
12561;41.591;505
12562;41.594;338
12563;41.598;656
12564;41.601;482
12565;41.604;594
12566;41.608;529
12567;41.611;451
12568;41.614;642
12569;41.618;1748
12570;41.621;560
12571;41.624;406
12572;41.628;481
12573;41.631;432
12574;41.634;455
12575;41.638;439
12576;41.641;536
12577;41.644;472
12578;41.647;373
12579;41.651;406
12580;41.654;2329
12581;41.657;652
12582;41.661;462
12583;41.664;470
12584;41.667;444
12585;41.671;557
12586;41.674;612
12587;41.677;625
12588;41.680;655
12589;41.684;486
12590;41.687;525
12591;41.690;465
12592;41.694;755
12593;41.697;481
12594;41.700;595
12595;41.704;469
12596;41.707;484
12597;41.710;652
12598;41.714;449
12599;41.717;502
12600;41.720;695
12601;41.723;676
12602;41.727;360
12603;41.730;562
12604;41.733;533
12605;41.737;464
12606;41.740;479
12607;41.743;534
12608;41.747;563
12609;41.750;923
12610;41.753;634
12611;41.757;711
12612;41.760;481
12613;41.763;542
12614;41.766;459
12615;41.770;636
12616;41.773;473
12617;41.776;554
12618;41.780;398
12619;41.783;434
12620;41.786;532
12621;41.790;813
12622;41.793;510
12623;41.796;431
12624;41.799;297
12625;41.803;460
12626;41.806;503
12627;41.809;498
12628;41.813;519
12629;41.816;761
12630;41.819;566
12631;41.823;730
12632;41.826;400
12633;41.829;2329
12634;41.833;626
12635;41.836;583
12636;41.839;512
12637;41.842;894
12638;41.846;799
12639;41.849;460
12640;41.852;773
12641;41.856;550
12642;41.859;583
12643;41.862;510
12644;41.866;557
12645;41.869;583
12646;41.872;421
12647;41.876;455
12648;41.879;371
12649;41.882;570
12650;41.886;347
12651;41.889;817
12652;41.892;270
12653;41.895;616
12654;41.899;364
12655;41.902;493
12656;41.905;701
12657;41.909;455
12658;41.912;453
12659;41.915;535
12660;41.919;471
12661;41.922;427
12662;41.925;392
12663;41.929;552
12664;41.932;652
12665;41.935;448
12666;41.938;534
12667;41.942;525
12668;41.945;466
12669;41.948;742
12670;41.952;1221
12671;41.955;670
12672;41.958;392
12673;41.962;447
12674;41.965;504
12675;41.968;589
12676;41.972;445
12677;41.975;480
12678;41.978;454
12679;41.981;571
12680;41.985;501
12681;41.988;662
12682;41.991;536
12683;41.995;770
12684;41.998;446
12685;42.001;520
12686;42.005;575
12687;42.008;480
12688;42.011;626
12689;42.014;427
12690;42.018;521
12691;42.021;683
12692;42.024;939
12693;42.028;705
12694;42.031;563
12695;42.034;590
12696;42.038;410
12697;42.041;475
12698;42.044;489
12699;42.048;687
12700;42.051;516
12701;42.054;448
12702;42.057;607
12703;42.061;374
12704;42.064;313
12705;42.067;366
12706;42.071;391
12707;42.074;387
12708;42.077;706
12709;42.081;633
12710;42.084;539
12711;42.087;475
12712;42.091;490
12713;42.094;486
12714;42.097;436
12715;42.100;507
12716;42.104;507
12717;42.107;543
12718;42.110;688
12719;42.114;410
12720;42.117;662
12721;42.120;573
12722;42.124;491
12723;42.127;492
12724;42.130;443
12725;42.134;485
12726;42.137;507
12727;42.140;491
12728;42.144;390
12729;42.147;538
12730;42.150;633
12731;42.153;628
12732;42.157;466
12733;42.160;454
12734;42.163;473
12735;42.167;439
12736;42.170;498
12737;42.173;566
12738;42.177;618
12739;42.180;474
12740;42.183;645
12741;42.187;602
12742;42.190;378
12743;42.193;575
12744;42.196;474
12745;42.200;687
12746;42.203;536
12747;42.206;461
12748;42.210;626
12749;42.213;512
12750;42.216;418
12751;42.220;1700
12752;42.223;459
12753;42.226;603
12754;42.229;373
12755;42.233;580
12756;42.236;571
12757;42.239;424
12758;42.243;1719
12759;42.246;441
12760;42.249;536
12761;42.253;334
12762;42.256;443
12763;42.259;327
12764;42.263;350
12765;42.266;384
12766;42.269;455
12767;42.272;569
12768;42.276;592
12769;42.279;485
12770;42.282;457
12771;42.286;466
12772;42.289;367
12773;42.292;509
12774;42.296;461
12775;42.299;383
12776;42.302;556
12777;42.306;388
12778;42.309;486
12779;42.312;526
12780;42.315;364
12781;42.319;339
12782;42.322;470
12783;42.325;470
12784;42.329;432
12785;42.332;524
12786;42.335;357
12787;42.339;483
12788;42.342;2331
12789;42.345;525
12790;42.348;508
12791;42.352;484
12792;42.355;434
12793;42.358;448
12794;42.362;842
12795;42.365;534
12796;42.368;499
12797;42.372;480
12798;42.375;475
12799;42.378;473
12800;42.382;451
12801;42.385;423
12802;42.388;420
12803;42.392;448
12804;42.395;400
12805;42.398;333
12806;42.402;469
12807;42.405;721
12808;42.408;392
12809;42.411;407
12810;42.415;619
12811;42.418;408
12812;42.421;471
12813;42.425;518
12814;42.428;523
12815;42.431;505
12816;42.435;512
12817;42.438;531
12818;42.441;583
12819;42.445;525
12820;42.448;463
12821;42.451;659
12822;42.454;434
12823;42.458;479
12824;42.461;550
12825;42.464;574
12826;42.468;498
12827;42.471;444
12828;42.474;793
12829;42.478;675
12830;42.481;489
12831;42.484;549
12832;42.488;452
12833;42.491;657
12834;42.494;581
12835;42.497;733
12836;42.501;471
12837;42.504;326
12838;42.507;381
12839;42.511;513
12840;42.514;469
12841;42.517;465
12842;42.521;473
12843;42.524;710
12844;42.527;401
12845;42.530;398
12846;42.534;460
12847;42.537;476
12848;42.540;568
12849;42.544;528
12850;42.547;702
12851;42.550;461
12852;42.554;611
12853;42.557;390
12854;42.560;513
12855;42.564;323
12856;42.567;522
12857;42.570;348
12858;42.573;723
12859;42.577;368
12860;42.580;534
12861;42.583;383
12862;42.587;408
12863;42.590;1441
12864;42.593;428
12865;42.597;508
12866;42.600;448
12867;42.603;419
12868;42.606;433
12869;42.610;616
12870;42.613;545
12871;42.616;513
12872;42.620;554
12873;42.623;567
12874;42.626;544
12875;42.630;351
12876;42.633;441
12877;42.636;539
12878;42.640;632
12879;42.643;602
12880;42.646;1109
12881;42.650;451
12882;42.653;379
12883;42.656;411
12884;42.660;552
12885;42.663;608
12886;42.666;652
12887;42.669;439
12888;42.673;562
12889;42.676;526
12890;42.679;524
12891;42.683;483
12892;42.686;547
12893;42.689;438
12894;42.693;553
12895;42.696;467
12896;42.699;375
12897;42.703;725
12898;42.706;429
12899;42.709;523
12900;42.712;531
12901;42.716;496
12902;42.719;513
12903;42.722;628
12904;42.726;500
12905;42.729;515
12906;42.732;380
12907;42.736;628
12908;42.739;526
12909;42.742;369
12910;42.745;502
12911;42.749;346
12912;42.752;1609
12913;42.755;522
12914;42.759;374
12915;42.762;404
12916;42.765;617
12917;42.769;397
12918;42.772;676
12919;42.775;609
12920;42.779;424
12921;42.782;524
12922;42.785;521
12923;42.788;468
12924;42.792;500
12925;42.795;441
12926;42.798;668
12927;42.802;489
12928;42.805;485
12929;42.808;526
12930;42.812;610
12931;42.815;456
12932;42.818;509
12933;42.822;592
12934;42.825;457
12935;42.828;3332
12936;42.831;385
12937;42.835;687
12938;42.838;479
12939;42.841;640
12940;42.845;404
12941;42.848;438
12942;42.851;554
12943;42.855;629
12944;42.858;470
12945;42.861;471
12946;42.864;520
12947;42.868;466
12948;42.871;534
12949;42.875;607
12950;42.878;402
12951;42.881;1408
12952;42.884;510
12953;42.888;528
12954;42.891;415
12955;42.894;808
12956;42.898;569
12957;42.901;519
12958;42.904;504
12959;42.908;434
12960;42.911;2440
12961;42.914;425
12962;42.918;499
12963;42.921;615
12964;42.924;421
12965;42.927;434
12966;42.931;510
12967;42.934;471
12968;42.937;430
12969;42.941;469
12970;42.944;447
12971;42.947;551
12972;42.951;449
12973;42.954;525
12974;42.957;589
12975;42.960;545
12976;42.964;634
12977;42.967;537
12978;42.970;751
12979;42.974;574
12980;42.977;695
12981;42.980;369
12982;42.984;573
12983;42.987;638
12984;42.990;602
12985;42.994;684
12986;42.997;669
12987;43.000;923
12988;43.003;512
12989;43.007;629
12990;43.010;694
12991;43.013;616
12992;43.017;545
12993;43.020;539
12994;43.023;626
12995;43.027;410
12996;43.030;492
12997;43.033;598
12998;43.037;474
12999;43.040;447
13000;43.043;442
13001;43.046;625
13002;43.050;567
13003;43.053;545
13004;43.056;625
13005;43.060;683
13006;43.063;530
13007;43.066;416
13008;43.070;513
13009;43.073;581
13010;43.076;468
13011;43.079;576
13012;43.083;527
13013;43.086;583
13014;43.089;578
13015;43.093;656
13016;43.096;627
13017;43.099;343
13018;43.103;568
13019;43.106;461
13020;43.109;386
13021;43.113;592
13022;43.116;539
13023;43.119;380
13024;43.123;441
13025;43.126;679
13026;43.129;440
13027;43.133;530
13028;43.136;437
13029;43.139;735
13030;43.142;458
13031;43.146;708
13032;43.149;455
13033;43.152;429
13034;43.156;426
13035;43.159;468
13036;43.162;562
13037;43.166;541
13038;43.169;440
13039;43.172;426
13040;43.176;511
13041;43.179;503
13042;43.182;620
13043;43.185;551
13044;43.189;778
13045;43.192;567
13046;43.195;403
13047;43.199;435
13048;43.202;929
13049;43.205;503
13050;43.209;546
13051;43.212;597
13052;43.215;557
13053;43.218;456
13054;43.222;465
13055;43.225;511
13056;43.228;416
13057;43.232;786
13058;43.235;643
13059;43.238;680
13060;43.242;441
13061;43.245;681
13062;43.248;522
13063;43.252;590
13064;43.255;487
13065;43.258;393
13066;43.261;474
13067;43.265;473
13068;43.268;564
13069;43.271;405
13070;43.275;494
13071;43.278;605
13072;43.281;490
13073;43.285;430
13074;43.288;579
13075;43.291;398
13076;43.294;605
13077;43.298;578
13078;43.301;573
13079;43.304;457
13080;43.308;438
13081;43.311;607
13082;43.314;546
13083;43.318;525
13084;43.321;492
13085;43.324;443
13086;43.328;513
13087;43.331;695
13088;43.334;489
13089;43.337;504
13090;43.341;464
13091;43.344;485
13092;43.347;422
13093;43.351;607
13094;43.354;416
13095;43.357;417
13096;43.361;519
13097;43.364;491
13098;43.367;535
13099;43.371;630
13100;43.374;646
13101;43.377;607
13102;43.381;578
13103;43.384;487
13104;43.387;507
13105;43.391;494
13106;43.394;412
13107;43.397;375
13108;43.400;509
13109;43.404;445
13110;43.407;512
13111;43.410;472
13112;43.414;913
13113;43.417;534
13114;43.420;551
13115;43.424;617
13116;43.427;474
13117;43.430;462
13118;43.433;677
13119;43.437;741
13120;43.440;540
13121;43.443;602
13122;43.447;508
13123;43.450;571
13124;43.453;652
13125;43.457;450
13126;43.460;453
13127;43.463;503
13128;43.467;440
13129;43.470;535
13130;43.473;602
13131;43.476;495
13132;43.480;668
13133;43.483;579
13134;43.486;597
13135;43.490;597
13136;43.493;668
13137;43.496;576
13138;43.500;555
13139;43.503;697
13140;43.506;537
13141;43.510;618
13142;43.513;566
13143;43.516;688
13144;43.519;658
13145;43.523;550
13146;43.526;499
13147;43.529;578
13148;43.533;449
13149;43.536;445
13150;43.539;402
13151;43.543;425
13152;43.546;420
13153;43.549;932
13154;43.552;377
13155;43.556;359
13156;43.559;357
13157;43.562;2243
13158;43.566;753
13159;43.569;437
13160;43.572;715
13161;43.576;509
13162;43.579;454
13163;43.582;430
13164;43.586;467
13165;43.589;860
13166;43.592;444
13167;43.595;547
13168;43.599;524
13169;43.602;500
13170;43.605;1055
13171;43.609;500
13172;43.612;529
13173;43.615;521
13174;43.619;470
13175;43.622;289
13176;43.625;485
13177;43.629;530
13178;43.632;422
13179;43.635;502
13180;43.639;497
13181;43.642;407
13182;43.645;451
13183;43.648;650
13184;43.652;385
13185;43.655;728
13186;43.658;477
13187;43.662;477
13188;43.665;479
13189;43.668;497
13190;43.672;499
13191;43.675;430
13192;43.678;473
13193;43.682;502
13194;43.685;526
13195;43.688;489
13196;43.691;653
13197;43.695;738
13198;43.698;783
13199;43.701;459
13200;43.705;472
13201;43.708;516
13202;43.711;603
13203;43.715;646
13204;43.718;779
13205;43.721;769
13206;43.725;914
13207;43.728;635
13208;43.731;403
13209;43.734;426
13210;43.738;462
13211;43.741;523
13212;43.744;472
13213;43.748;713
13214;43.751;433
13215;43.754;638
13216;43.758;521
13217;43.761;644
13218;43.764;547
13219;43.767;505
13220;43.771;617
13221;43.774;393
13222;43.777;483
13223;43.781;372
13224;43.784;517
13225;43.787;502
13226;43.791;2388
13227;43.794;675
13228;43.797;403
13229;43.801;536
13230;43.804;769
13231;43.807;457
13232;43.810;656
13233;43.814;384
13234;43.817;958
13235;43.820;393
13236;43.824;535
13237;43.827;456
13238;43.830;589
13239;43.834;394
13240;43.837;495
13241;43.840;468
13242;43.843;390
13243;43.847;357
13244;43.850;500
13245;43.853;422
13246;43.857;528
13247;43.860;569
13248;43.863;641
13249;43.867;428
13250;43.870;610
13251;43.873;379
13252;43.877;556
13253;43.880;676
13254;43.883;611
13255;43.887;438
13256;43.890;460
13257;43.893;462
13258;43.897;615
13259;43.900;518
13260;43.903;609
13261;43.906;448
13262;43.910;545
13263;43.913;413
13264;43.916;632
13265;43.920;368
13266;43.923;434
13267;43.926;545
13268;43.930;452
13269;43.933;443
13270;43.936;581
13271;43.940;862
13272;43.943;418
13273;43.946;1568
13274;43.949;2445
13275;43.953;589
13276;43.956;486
13277;43.959;396
13278;43.963;440
13279;43.966;500
13280;43.969;391
13281;43.973;541
13282;43.976;584
13283;43.979;625
13284;43.982;528
13285;43.986;616
13286;43.989;555
13287;43.992;665
13288;43.996;415
13289;43.999;354
13290;44.002;404
13291;44.006;665
13292;44.009;440
13293;44.012;472
13294;44.016;490
13295;44.019;511
13296;44.022;485
13297;44.025;676
13298;44.029;399
13299;44.032;427
13300;44.035;582
13301;44.039;361
13302;44.042;457
13303;44.045;534
13304;44.049;579
13305;44.052;498
13306;44.055;799
13307;44.059;586
13308;44.062;737
13309;44.065;569
13310;44.068;482
13311;44.072;408
13312;44.075;569
13313;44.078;473
13314;44.082;420
13315;44.085;417
13316;44.088;602
13317;44.092;541
13318;44.095;484
13319;44.098;556
13320;44.101;498
13321;44.105;331
13322;44.108;535
13323;44.111;478
13324;44.115;448
13325;44.118;399
13326;44.121;529
13327;44.125;509
13328;44.128;636
13329;44.131;506
13330;44.135;447
13331;44.138;378
13332;44.141;542
13333;44.145;515
13334;44.148;396
13335;44.151;481
13336;44.155;438
13337;44.158;513
13338;44.161;395
13339;44.164;380
13340;44.168;646
13341;44.171;657
13342;44.174;461
13343;44.178;1462
13344;44.181;368
13345;44.184;390
13346;44.188;393
13347;44.191;495
13348;44.194;416
13349;44.197;490
13350;44.201;402
13351;44.204;515
13352;44.207;652
13353;44.211;593
13354;44.214;604
13355;44.217;524
13356;44.221;483
13357;44.224;400
13358;44.227;1105
13359;44.231;575
13360;44.234;703
13361;44.237;523
13362;44.240;492
13363;44.244;700
13364;44.247;631
13365;44.250;387
13366;44.254;559
13367;44.257;621
13368;44.260;506
13369;44.264;415
13370;44.267;516
13371;44.270;514
13372;44.274;561
13373;44.277;527
13374;44.280;581
13375;44.283;487
13376;44.287;498
13377;44.290;495
13378;44.293;439
13379;44.297;579
13380;44.300;552
13381;44.303;576
13382;44.307;570
13383;44.310;530
13384;44.313;469
13385;44.316;388
13386;44.320;432
13387;44.323;457
13388;44.326;402
13389;44.330;456
13390;44.333;325
13391;44.336;428
13392;44.340;444
13393;44.343;490
13394;44.346;622
13395;44.350;451
13396;44.353;373
13397;44.356;506
13398;44.359;447
13399;44.363;497
13400;44.366;476
13401;44.370;621
13402;44.373;534
13403;44.376;407
13404;44.379;360
13405;44.383;545
13406;44.386;958
13407;44.389;462
13408;44.393;577
13409;44.396;551
13410;44.399;519
13411;44.403;590
13412;44.406;825
13413;44.409;439
13414;44.413;642
13415;44.416;705
13416;44.419;399
13417;44.422;483
13418;44.426;490
13419;44.429;414
13420;44.432;569
13421;44.436;563
13422;44.439;427
13423;44.442;490
13424;44.446;572
13425;44.449;468
13426;44.452;517
13427;44.455;650
13428;44.459;470
13429;44.462;534
13430;44.465;525
13431;44.469;787
13432;44.472;485
13433;44.475;572
13434;44.479;653
13435;44.482;607
13436;44.485;407
13437;44.489;540
13438;44.492;492
13439;44.495;644
13440;44.498;762
13441;44.502;533
13442;44.505;500
13443;44.508;613
13444;44.512;500
13445;44.515;588
13446;44.518;2440
13447;44.522;678
13448;44.525;573
13449;44.528;601
13450;44.531;509
13451;44.535;509
13452;44.538;492
13453;44.541;707
13454;44.545;419
13455;44.548;479
13456;44.551;579
13457;44.555;522
13458;44.558;520
13459;44.561;564
13460;44.565;482
13461;44.568;505
13462;44.571;545
13463;44.574;647
13464;44.578;612
13465;44.581;473
13466;44.584;666
13467;44.588;514
13468;44.591;560
13469;44.594;560
13470;44.598;403
13471;44.601;483
13472;44.604;564
13473;44.608;627
13474;44.611;655
13475;44.614;485
13476;44.618;602
13477;44.621;466
13478;44.624;735
13479;44.628;739
13480;44.631;614
13481;44.634;640
13482;44.637;1751
13483;44.641;581
13484;44.644;538
13485;44.647;466
13486;44.651;534
13487;44.654;564
13488;44.657;545
13489;44.661;618
13490;44.664;469
13491;44.667;539
13492;44.670;500
13493;44.674;636
13494;44.677;477
13495;44.680;590
13496;44.684;489
13497;44.687;416
13498;44.690;570
13499;44.694;601
13500;44.697;477
13501;44.700;612
13502;44.704;525
13503;44.707;553
13504;44.710;501
13505;44.713;393
13506;44.717;571
13507;44.720;529
13508;44.723;443
13509;44.727;609
13510;44.730;452
13511;44.733;749
13512;44.737;404
13513;44.740;396
13514;44.743;753
13515;44.747;583
13516;44.750;462
13517;44.753;448
13518;44.756;355
13519;44.760;505
13520;44.763;572
13521;44.766;469
13522;44.770;407
13523;44.773;433
13524;44.776;665
13525;44.780;476
13526;44.783;708
13527;44.786;599
13528;44.789;489
13529;44.793;810
13530;44.796;631
13531;44.799;545
13532;44.803;534
13533;44.806;618
13534;44.809;597
13535;44.813;516
13536;44.816;679
13537;44.819;457
13538;44.823;418
13539;44.826;763
13540;44.829;578
13541;44.832;557
13542;44.836;495
13543;44.839;504
13544;44.842;542
13545;44.846;459
13546;44.849;721
13547;44.852;2905
13548;44.856;707
13549;44.859;651
13550;44.862;395
13551;44.865;448
13552;44.869;614
13553;44.872;439
13554;44.876;499
13555;44.879;431
13556;44.882;692
13557;44.885;502
13558;44.889;500
13559;44.892;577
13560;44.895;598
13561;44.899;595
13562;44.902;474
13563;44.905;447
13564;44.909;496
13565;44.912;478
13566;44.915;711
13567;44.919;657
13568;44.922;627
13569;44.925;488
13570;44.928;555
13571;44.932;554
13572;44.935;601
13573;44.938;548
13574;44.942;484
13575;44.945;566
13576;44.948;539
13577;44.952;493
13578;44.955;460
13579;44.958;606
13580;44.962;505
13581;44.965;385
13582;44.968;540
13583;44.971;481
13584;44.975;541
13585;44.978;561
13586;44.981;479
13587;44.985;458
13588;44.988;608
13589;44.991;902
13590;44.995;523
13591;44.998;530
13592;45.001;452
13593;45.005;715
13594;45.008;531
13595;45.011;1712
13596;45.014;456
13597;45.018;384
13598;45.021;492
13599;45.024;564
13600;45.028;516
13601;45.031;518
13602;45.034;597
13603;45.038;812
13604;45.041;729
13605;45.044;527
13606;45.047;596
13607;45.051;660
13608;45.054;493
13609;45.057;677
13610;45.061;527
13611;45.064;456
13612;45.067;550
13613;45.071;467
13614;45.074;571
13615;45.077;441
13616;45.081;515
13617;45.084;442
13618;45.087;565
13619;45.090;384
13620;45.094;482
13621;45.097;447
13622;45.100;496
13623;45.104;519
13624;45.107;1433
13625;45.110;529
13626;45.114;542
13627;45.117;402
13628;45.120;501
13629;45.124;322
13630;45.127;459
13631;45.130;587
13632;45.134;507
13633;45.137;587
13634;45.140;472
13635;45.144;683
13636;45.147;606
13637;45.150;504
13638;45.153;410
13639;45.157;501
13640;45.160;610
13641;45.163;475
13642;45.167;567
13643;45.170;581
13644;45.173;560
13645;45.177;364
13646;45.180;577
13647;45.183;525
13648;45.186;466
13649;45.190;2743
13650;45.193;453
13651;45.196;486
13652;45.200;531
13653;45.203;462
13654;45.206;543
13655;45.210;410
13656;45.213;483
13657;45.216;626
13658;45.220;507
13659;45.223;544
13660;45.226;419
13661;45.229;423
13662;45.233;633
13663;45.236;575
13664;45.239;649
13665;45.243;419
13666;45.246;563
13667;45.249;594
13668;45.253;488
13669;45.256;536
13670;45.259;717
13671;45.262;629
13672;45.266;563
13673;45.269;578
13674;45.272;521
13675;45.276;550
13676;45.279;501
13677;45.282;894
13678;45.286;439
13679;45.289;451
13680;45.292;512
13681;45.296;538
13682;45.299;633
13683;45.302;509
13684;45.305;420
13685;45.309;433
13686;45.312;521
13687;45.315;420
13688;45.319;446
13689;45.322;445
13690;45.325;413
13691;45.329;451
13692;45.332;451
13693;45.335;497
13694;45.339;415
13695;45.342;381
13696;45.345;421
13697;45.348;435
13698;45.352;2465
13699;45.355;510
13700;45.358;464
13701;45.362;376
13702;45.365;582
13703;45.368;555
13704;45.372;492
13705;45.375;781
13706;45.378;385
13707;45.382;1880
13708;45.385;434
13709;45.388;360
13710;45.392;735
13711;45.395;532
13712;45.398;565
13713;45.401;455
13714;45.405;535
13715;45.408;427
13716;45.411;447
13717;45.415;441
13718;45.418;440
13719;45.421;373
13720;45.425;367
13721;45.428;422
13722;45.431;715
13723;45.435;535
13724;45.438;516
13725;45.441;426
13726;45.444;555
13727;45.448;533
13728;45.451;532
13729;45.454;1268
13730;45.458;514
13731;45.461;351
13732;45.464;393
13733;45.468;490
13734;45.471;327
13735;45.474;586
13736;45.478;415
13737;45.481;601
13738;45.484;479
13739;45.487;373
13740;45.491;458
13741;45.494;359
13742;45.497;663
13743;45.501;492
13744;45.504;473
13745;45.507;684
13746;45.511;560
13747;45.514;424
13748;45.517;600
13749;45.520;483
13750;45.524;603
13751;45.527;454
13752;45.530;518
13753;45.534;481
13754;45.537;522
13755;45.540;561
13756;45.544;497
13757;45.547;508
13758;45.550;410
13759;45.554;490
13760;45.557;405
13761;45.560;761
13762;45.563;451
13763;45.567;473
13764;45.570;667
13765;45.573;519
13766;45.577;388
13767;45.580;528
13768;45.583;549
13769;45.587;503
13770;45.590;467
13771;45.593;589
13772;45.596;545
13773;45.600;286
13774;45.603;427
13775;45.606;470
13776;45.610;504
13777;45.613;533
13778;45.616;519
13779;45.620;582
13780;45.623;530
13781;45.626;427
13782;45.630;471
13783;45.633;430
13784;45.636;555
13785;45.640;468
13786;45.643;703
13787;45.646;570
13788;45.650;652
13789;45.653;629
13790;45.656;758
13791;45.659;468
13792;45.663;325
13793;45.666;360
13794;45.669;454
13795;45.673;602
13796;45.676;586
13797;45.679;649
13798;45.683;689
13799;45.686;642
13800;45.689;629
13801;45.693;535
13802;45.696;440
13803;45.699;1647
13804;45.702;518
13805;45.706;485
13806;45.709;421
13807;45.712;552
13808;45.716;437
13809;45.719;538
13810;45.722;523
13811;45.726;451
13812;45.729;555
13813;45.732;533
13814;45.735;564
13815;45.739;548
13816;45.742;527
13817;45.745;393
13818;45.749;453
13819;45.752;453
13820;45.755;466
13821;45.759;378
13822;45.762;494
13823;45.765;478
13824;45.769;533
13825;45.772;475
13826;45.775;730
13827;45.778;506
13828;45.782;609
13829;45.785;679
13830;45.788;587
13831;45.792;663
13832;45.795;568
13833;45.798;700
13834;45.802;423
13835;45.805;565
13836;45.808;562
13837;45.811;517
13838;45.815;418
13839;45.818;742
13840;45.821;344
13841;45.825;541
13842;45.828;602
13843;45.831;352
13844;45.835;463
13845;45.838;441
13846;45.841;879
13847;45.845;421
13848;45.848;506
13849;45.851;388
13850;45.854;443
13851;45.858;394
13852;45.861;671
13853;45.864;589
13854;45.868;464
13855;45.871;392
13856;45.874;500
13857;45.878;492
13858;45.881;577
13859;45.884;389
13860;45.888;763
13861;45.891;384
13862;45.894;370
13863;45.898;574
13864;45.901;434
13865;45.904;487
13866;45.908;404
13867;45.911;640
13868;45.914;441
13869;45.917;593
13870;45.921;436
13871;45.924;685
13872;45.927;432
13873;45.931;546
13874;45.934;467
13875;45.937;667
13876;45.941;1238
13877;45.944;525
13878;45.947;768
13879;45.950;485
13880;45.954;801
13881;45.957;492
13882;45.960;419
13883;45.964;568
13884;45.967;538
13885;45.970;471
13886;45.974;1116
13887;45.977;683
13888;45.980;611
13889;45.984;485
13890;45.987;593
13891;45.990;485
13892;45.993;376
13893;45.997;454
13894;46.000;432
13895;46.003;351
13896;46.007;388
13897;46.010;389
13898;46.013;477
13899;46.017;442
13900;46.020;467
13901;46.023;483
13902;46.027;470
13903;46.030;506
13904;46.033;662
13905;46.036;574
13906;46.040;633
13907;46.043;485
13908;46.046;624
13909;46.050;518
13910;46.053;481
13911;46.056;808
13912;46.060;429
13913;46.063;471
13914;46.066;2085
13915;46.069;515
13916;46.073;403
13917;46.076;460
13918;46.079;422
13919;46.083;469
13920;46.086;682
13921;46.089;579
13922;46.093;435
13923;46.096;494
13924;46.099;531
13925;46.103;541
13926;46.106;552
13927;46.109;675
13928;46.112;541
13929;46.116;533
13930;46.119;511
13931;46.123;435
13932;46.126;480
13933;46.129;438
13934;46.132;822
13935;46.136;832
13936;46.139;533
13937;46.142;516
13938;46.146;422
13939;46.149;717
13940;46.152;607
13941;46.156;511
13942;46.159;535
13943;46.162;778
13944;46.165;658
13945;46.169;822
13946;46.172;552
13947;46.175;603
13948;46.179;742
13949;46.182;501
13950;46.185;609
13951;46.189;444
13952;46.192;565
13953;46.195;517
13954;46.199;482
13955;46.202;600
13956;46.205;440
13957;46.208;415
13958;46.212;470
13959;46.215;427
13960;46.218;501
13961;46.222;436
13962;46.225;638
13963;46.228;499
13964;46.232;592
13965;46.235;546
13966;46.238;456
13967;46.242;372
13968;46.245;527
13969;46.248;437
13970;46.251;372
13971;46.255;611
13972;46.258;525
13973;46.261;391
13974;46.265;461
13975;46.268;574
13976;46.271;592
13977;46.275;499
13978;46.278;482
13979;46.281;417
13980;46.284;437
13981;46.288;583
13982;46.291;408
13983;46.294;649
13984;46.298;507
13985;46.301;491
13986;46.304;892
13987;46.308;1156
13988;46.311;445
13989;46.314;424
13990;46.318;401
13991;46.321;454
13992;46.324;456
13993;46.327;441
13994;46.331;520
13995;46.334;474
13996;46.337;563
13997;46.341;444
13998;46.344;527
13999;46.347;489
14000;46.351;473
14001;46.354;652
14002;46.357;419
14003;46.361;543
14004;46.364;543
14005;46.367;504
14006;46.371;511
14007;46.374;625
14008;46.377;410
14009;46.381;402
14010;46.384;447
14011;46.387;436
14012;46.390;524
14013;46.394;312
14014;46.397;504
14015;46.400;350
14016;46.404;400
14017;46.407;614
14018;46.410;389
14019;46.414;475
14020;46.417;414
14021;46.420;388
14022;46.423;1437
14023;46.427;361
14024;46.430;526
14025;46.433;626
14026;46.437;454
14027;46.440;391
14028;46.443;448
14029;46.447;445
14030;46.450;1663
14031;46.453;556
14032;46.457;399
14033;46.460;626
14034;46.463;480
14035;46.466;475
14036;46.470;636
14037;46.473;470
14038;46.476;557
14039;46.480;502
14040;46.483;501
14041;46.486;536
14042;46.490;701
14043;46.493;433
14044;46.496;665
14045;46.499;477
14046;46.503;447
14047;46.506;567
14048;46.509;528
14049;46.513;497
14050;46.516;597
14051;46.519;571
14052;46.523;450
14053;46.526;444
14054;46.529;732
14055;46.533;476
14056;46.536;622
14057;46.539;351
14058;46.542;557
14059;46.546;420
14060;46.549;514
14061;46.552;557
14062;46.556;596
14063;46.559;377
14064;46.562;477
14065;46.566;366
14066;46.569;705
14067;46.572;532
14068;46.576;484
14069;46.579;619
14070;46.582;638
14071;46.585;596
14072;46.589;514
14073;46.592;531
14074;46.595;410
14075;46.599;629
14076;46.602;755
14077;46.605;692
14078;46.609;448
14079;46.612;434
14080;46.615;644
14081;46.619;385
14082;46.622;489
14083;46.625;398
14084;46.629;418
14085;46.632;589
14086;46.635;463
14087;46.638;480
14088;46.642;467
14089;46.645;542
14090;46.648;433
14091;46.652;380
14092;46.655;1980
14093;46.658;467
14094;46.662;526
14095;46.665;827
14096;46.668;535
14097;46.672;472
14098;46.675;475
14099;46.678;603
14100;46.681;542
14101;46.685;629
14102;46.688;472
14103;46.691;558
14104;46.695;538
14105;46.698;768
14106;46.701;648
14107;46.705;428
14108;46.708;665
14109;46.711;845
14110;46.715;394
14111;46.718;503
14112;46.721;503
14113;46.724;508
14114;46.728;536
14115;46.731;484
14116;46.734;585
14117;46.738;477
14118;46.741;453
14119;46.744;809
14120;46.748;525
14121;46.751;398
14122;46.754;569
14123;46.757;495
14124;46.761;439
14125;46.764;699
14126;46.767;1219
14127;46.771;577
14128;46.774;529
14129;46.777;508
14130;46.781;542
14131;46.784;486
14132;46.787;400
14133;46.791;1017
14134;46.794;756
14135;46.797;988
14136;46.800;637
14137;46.804;525
14138;46.807;501
14139;46.810;464
14140;46.814;419
14141;46.817;485
14142;46.820;486
14143;46.824;454
14144;46.827;378
14145;46.830;435
14146;46.833;535
14147;46.837;430
14148;46.840;586
14149;46.843;612
14150;46.847;663
14151;46.850;2818
14152;46.853;514
14153;46.857;537
14154;46.860;492
14155;46.863;740
14156;46.867;478
14157;46.870;564
14158;46.873;669
14159;46.877;688
14160;46.880;766
14161;46.883;887
14162;46.887;679
14163;46.890;533
14164;46.893;675
14165;46.896;403
14166;46.900;501
14167;46.903;392
14168;46.906;656
14169;46.910;713
14170;46.913;450
14171;46.916;491
14172;46.920;606
14173;46.923;505
14174;46.926;483
14175;46.930;492
14176;46.933;564
14177;46.936;559
14178;46.939;514
14179;46.943;623
14180;46.946;582
14181;46.949;651
14182;46.953;506
14183;46.956;516
14184;46.959;443
14185;46.963;511
14186;46.966;539
14187;46.969;532
14188;46.972;657
14189;46.976;630
14190;46.979;606
14191;46.982;891
14192;46.986;474
14193;46.989;550
14194;46.992;459
14195;46.996;550
14196;46.999;597
14197;47.002;2142
14198;47.006;588
14199;47.009;363
14200;47.012;579
14201;47.015;624
14202;47.019;580
14203;47.022;587
14204;47.025;543
14205;47.029;443
14206;47.032;532
14207;47.035;756
14208;47.039;437
14209;47.042;533
14210;47.045;444
14211;47.048;502
14212;47.052;501
14213;47.055;472
14214;47.058;419
14215;47.062;534
14216;47.065;558
14217;47.068;533
14218;47.072;557
14219;47.075;591
14220;47.078;390
14221;47.082;722
14222;47.085;574
14223;47.088;777
14224;47.091;451
14225;47.095;408
14226;47.098;555
14227;47.101;512
14228;47.105;626
14229;47.108;529
14230;47.111;442
14231;47.115;372
14232;47.118;567
14233;47.121;422
14234;47.125;539
14235;47.128;541
14236;47.131;581
14237;47.135;479
14238;47.138;571
14239;47.141;1137
14240;47.145;446
14241;47.148;614
14242;47.151;522
14243;47.154;558
14244;47.158;486
14245;47.161;428
14246;47.164;371
14247;47.168;461
14248;47.171;837
14249;47.174;497
14250;47.178;586
14251;47.181;550
14252;47.184;441
14253;47.188;593
14254;47.191;643
14255;47.194;556
14256;47.197;723
14257;47.201;572
14258;47.204;469
14259;47.207;468
14260;47.211;506
14261;47.214;600
14262;47.217;555
14263;47.221;578
14264;47.224;454
14265;47.227;596
14266;47.230;510
14267;47.234;558
14268;47.237;452
14269;47.240;615
14270;47.244;495
14271;47.247;485
14272;47.250;514
14273;47.254;549
14274;47.257;526
14275;47.260;604
14276;47.264;607
14277;47.267;497
14278;47.270;892
14279;47.273;583
14280;47.277;449
14281;47.280;579
14282;47.283;976
14283;47.287;630
14284;47.290;598
14285;47.293;673
14286;47.297;483
14287;47.300;550
14288;47.303;526
14289;47.307;594
14290;47.310;675
14291;47.313;641
14292;47.316;775
14293;47.320;718
14294;47.323;641
14295;47.326;782
14296;47.330;632
14297;47.333;503
14298;47.336;601
14299;47.340;414
14300;47.343;532
14301;47.346;502
14302;47.349;724
14303;47.353;452
14304;47.356;658
14305;47.359;429
14306;47.363;584
14307;47.366;561
14308;47.369;558
14309;47.373;653
14310;47.376;423
14311;47.379;491
14312;47.383;422
14313;47.386;770
14314;47.389;586
14315;47.393;456
14316;47.396;496
14317;47.399;442
14318;47.403;608
14319;47.406;796
14320;47.409;532
14321;47.412;654
14322;47.416;604
14323;47.419;472
14324;47.422;612
14325;47.426;517
14326;47.429;754
14327;47.432;569
14328;47.436;703
14329;47.439;621
14330;47.442;638
14331;47.446;862
14332;47.449;672
14333;47.452;677
14334;47.455;574
14335;47.459;582
14336;47.462;605
14337;47.465;544
14338;47.469;876
14339;47.472;554
14340;47.475;584
14341;47.479;3000
14342;47.482;457
14343;47.485;748
14344;47.488;687
14345;47.492;689
14346;47.495;608
14347;47.498;834
14348;47.502;859
14349;47.505;658
14350;47.508;642
14351;47.512;685
14352;47.515;788
14353;47.518;554
14354;47.522;864
14355;47.525;605
14356;47.528;484
14357;47.531;2462
14358;47.535;693
14359;47.538;606
14360;47.541;825
14361;47.545;654
14362;47.548;787
14363;47.551;539
14364;47.555;780
14365;47.558;597
14366;47.561;665
14367;47.564;543
14368;47.568;670
14369;47.571;502
14370;47.574;549
14371;47.578;494
14372;47.581;455
14373;47.584;537
14374;47.588;706
14375;47.591;529
14376;47.594;385
14377;47.598;421
14378;47.601;476
14379;47.604;483
14380;47.607;1203
14381;47.611;646
14382;47.614;423
14383;47.617;449
14384;47.621;502
14385;47.624;614
14386;47.627;719
14387;47.631;406
14388;47.634;440
14389;47.637;429
14390;47.641;622
14391;47.644;403
14392;47.647;335
14393;47.651;474
14394;47.654;637
14395;47.657;404
14396;47.661;393
14397;47.664;789
14398;47.667;563
14399;47.670;563
14400;47.674;469
14401;47.677;487
14402;47.680;2956
14403;47.684;447
14404;47.687;685
14405;47.690;589
14406;47.694;614
14407;47.697;590
14408;47.700;460
14409;47.703;643
14410;47.707;498
14411;47.710;647
14412;47.713;551
14413;47.717;512
14414;47.720;566
14415;47.723;671
14416;47.727;785
14417;47.730;614
14418;47.733;627
14419;47.737;429
14420;47.740;557
14421;47.743;503
14422;47.746;509
14423;47.750;557
14424;47.753;609
14425;47.756;523
14426;47.760;566
14427;47.763;603
14428;47.766;748
14429;47.770;549
14430;47.773;670
14431;47.776;596
14432;47.780;525
14433;47.783;666
14434;47.786;750
14435;47.789;557
14436;47.793;584
14437;47.796;542
14438;47.799;1247
14439;47.803;498
14440;47.806;450
14441;47.809;468
14442;47.813;610
14443;47.816;514
14444;47.819;478
14445;47.822;556
14446;47.826;513
14447;47.829;605
14448;47.832;573
14449;47.836;572
14450;47.839;620
14451;47.842;442
14452;47.846;451
14453;47.849;489
14454;47.852;585
14455;47.856;489
14456;47.859;370
14457;47.862;415
14458;47.865;464
14459;47.869;385
14460;47.872;500
14461;47.876;1415
14462;47.879;510
14463;47.882;524
14464;47.885;801
14465;47.889;648
14466;47.892;591
14467;47.895;720
14468;47.899;620
14469;47.902;614
14470;47.905;362
14471;47.909;449
14472;47.912;441
14473;47.915;331
14474;47.918;639
14475;47.922;565
14476;47.925;696
14477;47.928;631
14478;47.932;587
14479;47.935;466
14480;47.938;517
14481;47.942;476
14482;47.945;1652
14483;47.948;425
14484;47.952;602
14485;47.955;972
14486;47.958;512
14487;47.961;612
14488;47.965;509
14489;47.968;495
14490;47.971;475
14491;47.975;480
14492;47.978;398
14493;47.981;642
14494;47.985;698
14495;47.988;596
14496;47.991;603
14497;47.995;475
14498;47.998;358
14499;48.001;595
14500;48.004;1835
14501;48.008;451
14502;48.011;472
14503;48.014;458
14504;48.018;484
14505;48.021;861
14506;48.024;500
14507;48.028;498
14508;48.031;543
14509;48.034;531
14510;48.037;511
14511;48.041;452
14512;48.044;555
14513;48.047;593
14514;48.051;394
14515;48.054;499
14516;48.057;511
14517;48.061;633
14518;48.064;367
14519;48.067;689
14520;48.071;412
14521;48.074;625
14522;48.077;1386
14523;48.080;619
14524;48.084;564
14525;48.087;649
14526;48.090;561
14527;48.094;1556
14528;48.097;485
14529;48.100;654
14530;48.104;501
14531;48.107;946
14532;48.110;533
14533;48.114;497
14534;48.117;512
14535;48.120;619
14536;48.124;483
14537;48.127;673
14538;48.130;525
14539;48.134;613
14540;48.137;553
14541;48.140;682
14542;48.143;554
14543;48.147;505
14544;48.150;633
14545;48.153;446
14546;48.157;506
14547;48.160;448
14548;48.163;1924
14549;48.167;527
14550;48.170;558
14551;48.173;620
14552;48.176;882
14553;48.180;483
14554;48.183;527
14555;48.186;1900
14556;48.190;367
14557;48.193;509
14558;48.196;382
14559;48.200;430
14560;48.203;680
14561;48.206;553
14562;48.210;587
14563;48.213;597
14564;48.216;538
14565;48.219;685
14566;48.223;579
14567;48.226;516
14568;48.229;607
14569;48.233;470
14570;48.236;538
14571;48.239;758
14572;48.243;635
14573;48.246;477
14574;48.249;385
14575;48.252;446
14576;48.256;484
14577;48.259;506
14578;48.262;1369
14579;48.266;521
14580;48.269;488
14581;48.272;607
14582;48.276;607
14583;48.279;620
14584;48.282;449
14585;48.286;393
14586;48.289;506
14587;48.292;575
14588;48.295;468
14589;48.299;605
14590;48.302;483
14591;48.305;696
14592;48.309;383
14593;48.312;812
14594;48.315;369
14595;48.319;649
14596;48.322;649
14597;48.325;370
14598;48.329;550
14599;48.332;452
14600;48.335;500
14601;48.338;623
14602;48.342;616
14603;48.345;580
14604;48.348;804
14605;48.352;557
14606;48.355;612
14607;48.358;370
14608;48.362;444
14609;48.365;509
14610;48.368;533
14611;48.372;636
14612;48.375;1389
14613;48.378;504
14614;48.382;501
14615;48.385;511
14616;48.388;402
14617;48.391;592
14618;48.395;488
14619;48.398;702
14620;48.401;474
14621;48.405;538
14622;48.408;392
14623;48.411;717
14624;48.415;635
14625;48.418;507
14626;48.421;513
14627;48.425;457
14628;48.428;490
14629;48.431;653
14630;48.434;491
14631;48.438;528
14632;48.441;551
14633;48.444;537
14634;48.448;508
14635;48.451;655
14636;48.454;587
14637;48.458;527
14638;48.461;561
14639;48.464;547
14640;48.467;504
14641;48.471;574
14642;48.474;459
14643;48.477;322
14644;48.481;554
14645;48.484;435
14646;48.487;490
14647;48.491;384
14648;48.494;423
14649;48.497;360
14650;48.501;599
14651;48.504;731
14652;48.507;592
14653;48.510;625
14654;48.514;502
14655;48.517;560
14656;48.520;670
14657;48.524;507
14658;48.527;551
14659;48.530;570
14660;48.534;566
14661;48.537;384
14662;48.540;548
14663;48.544;618
14664;48.547;888
14665;48.550;422
14666;48.553;610
14667;48.557;678
14668;48.560;423
14669;48.563;517
14670;48.567;660
14671;48.570;682
14672;48.573;403
14673;48.577;543
14674;48.580;460
14675;48.583;515
14676;48.586;862
14677;48.590;550
14678;48.593;515
14679;48.596;1323
14680;48.600;489
14681;48.603;667
14682;48.606;502
14683;48.610;766
14684;48.613;513
14685;48.616;696
14686;48.620;411
14687;48.623;710
14688;48.626;618
14689;48.630;471
14690;48.633;2423
14691;48.636;885
14692;48.640;363
14693;48.643;517
14694;48.646;406
14695;48.649;602
14696;48.653;499
14697;48.656;402
14698;48.659;499
14699;48.663;358
14700;48.666;438
14701;48.669;495
14702;48.673;471
14703;48.676;378
14704;48.679;440
14705;48.683;564
14706;48.686;446
14707;48.689;456
14708;48.692;535
14709;48.696;510
14710;48.699;440
14711;48.702;415
14712;48.706;492
14713;48.709;459
14714;48.712;485
14715;48.716;493
14716;48.719;586
14717;48.722;578
14718;48.725;791
14719;48.729;635
14720;48.732;423
14721;48.735;545
14722;48.739;626
14723;48.742;448
14724;48.745;541
14725;48.749;416
14726;48.752;1033
14727;48.755;550
14728;48.759;559
14729;48.762;601
14730;48.765;452
14731;48.768;603
14732;48.772;419
14733;48.775;554
14734;48.778;392
14735;48.782;412
14736;48.785;611
14737;48.788;421
14738;48.792;455
14739;48.795;515
14740;48.798;493
14741;48.801;431
14742;48.805;417
14743;48.808;573
14744;48.811;573
14745;48.815;528
14746;48.818;496
14747;48.821;518
14748;48.825;574
14749;48.828;401
14750;48.831;462
14751;48.835;540
14752;48.838;490
14753;48.841;606
14754;48.844;503
14755;48.848;449
14756;48.851;637
14757;48.854;540
14758;48.858;422
14759;48.861;539
14760;48.864;563
14761;48.868;386
14762;48.871;547
14763;48.875;514
14764;48.878;572
14765;48.881;595
14766;48.885;713
14767;48.888;594
14768;48.891;571
14769;48.895;497
14770;48.898;512
14771;48.901;484
14772;48.904;580
14773;48.908;466
14774;48.911;604
14775;48.914;603
14776;48.918;734
14777;48.921;678
14778;48.924;641
14779;48.928;636
14780;48.931;683
14781;48.934;573
14782;48.938;489
14783;48.941;580
14784;48.944;708
14785;48.947;733
14786;48.951;486
14787;48.954;763
14788;48.957;659
14789;48.961;470
14790;48.964;629
14791;48.967;585
14792;48.971;488
14793;48.974;526
14794;48.977;581
14795;48.980;593
14796;48.984;586
14797;48.987;506
14798;48.990;419
14799;48.994;579
14800;48.997;514
14801;49.000;601
14802;49.004;453
14803;49.007;461
14804;49.010;399
14805;49.014;529
14806;49.017;446
14807;49.020;607
14808;49.023;595
14809;49.027;435
14810;49.030;410
14811;49.033;546
14812;49.037;577
14813;49.040;577
14814;49.043;410
14815;49.047;682
14816;49.050;646
14817;49.053;486
14818;49.056;649
14819;49.060;794
14820;49.063;608
14821;49.066;683
14822;49.070;572
14823;49.073;511
14824;49.076;523
14825;49.080;429
14826;49.083;508
14827;49.086;422
14828;49.090;466
14829;49.093;500
14830;49.096;487
14831;49.099;628
14832;49.103;660
14833;49.106;671
14834;49.109;531
14835;49.113;424
14836;49.116;380
14837;49.119;471
14838;49.123;498
14839;49.126;499
14840;49.129;534
14841;49.133;543
14842;49.136;1997
14843;49.139;760
14844;49.143;482
14845;49.146;622
14846;49.149;416
14847;49.153;539
14848;49.156;522
14849;49.159;408
14850;49.162;479
14851;49.166;721
14852;49.169;461
14853;49.172;416
14854;49.176;631
14855;49.179;431
14856;49.182;325
14857;49.186;375
14858;49.189;395
14859;49.192;415
14860;49.195;542
14861;49.199;2152
14862;49.202;532
14863;49.205;479
14864;49.209;487
14865;49.212;469
14866;49.215;497
14867;49.219;665
14868;49.222;721
14869;49.225;666
14870;49.229;597
14871;49.232;510
14872;49.235;2320
14873;49.238;569
14874;49.242;508
14875;49.245;620
14876;49.248;879
14877;49.252;559
14878;49.255;418
14879;49.258;500
14880;49.262;516
14881;49.265;846
14882;49.268;581
14883;49.272;768
14884;49.275;656
14885;49.278;531
14886;49.281;698
14887;49.285;680
14888;49.288;638
14889;49.291;696
14890;49.295;734
14891;49.298;711
14892;49.301;464
14893;49.305;666
14894;49.308;694
14895;49.311;705
14896;49.314;848
14897;49.318;525
14898;49.321;525
14899;49.324;434
14900;49.328;558
14901;49.331;363
14902;49.334;485
14903;49.338;528
14904;49.341;440
14905;49.344;601
14906;49.348;607
14907;49.351;568
14908;49.354;783
14909;49.357;676
14910;49.361;483
14911;49.364;546
14912;49.367;684
14913;49.371;629
14914;49.374;599
14915;49.377;530
14916;49.381;507
14917;49.384;640
14918;49.387;645
14919;49.391;674
14920;49.394;673
14921;49.397;542
14922;49.401;583
14923;49.404;603
14924;49.407;504
14925;49.410;607
14926;49.414;635
14927;49.417;709
14928;49.420;461
14929;49.424;465
14930;49.427;415
14931;49.430;492
14932;49.434;461
14933;49.437;688
14934;49.440;447
14935;49.444;503
14936;49.447;469
14937;49.450;436
14938;49.453;546
14939;49.457;397
14940;49.460;476
14941;49.463;430
14942;49.467;482
14943;49.470;680
14944;49.473;586
14945;49.477;824
14946;49.480;469
14947;49.483;521
14948;49.487;508
14949;49.490;517
14950;49.493;435
14951;49.496;540
14952;49.500;605
14953;49.503;438
14954;49.506;473
14955;49.510;368
14956;49.513;1120
14957;49.516;510
14958;49.520;1024
14959;49.523;531
14960;49.526;529
14961;49.529;523
14962;49.533;495
14963;49.536;502
14964;49.539;475
14965;49.543;481
14966;49.546;555
14967;49.549;926
14968;49.553;540
14969;49.556;562
14970;49.559;489
14971;49.563;601
14972;49.566;407
14973;49.569;520
14974;49.572;373
14975;49.576;501
14976;49.579;682
14977;49.582;368
14978;49.586;534
14979;49.589;496
14980;49.592;461
14981;49.596;491
14982;49.599;525
14983;49.602;477
14984;49.606;616
14985;49.609;346
14986;49.612;490
14987;49.615;429
14988;49.619;604
14989;49.622;711
14990;49.626;441
14991;49.629;385
14992;49.632;411
14993;49.635;662
14994;49.639;544
14995;49.642;829
14996;49.645;625
14997;49.649;617
14998;49.652;395
14999;49.655;499
15000;49.659;465
15001;49.662;427
15002;49.665;341
15003;49.668;449
15004;49.672;564
15005;49.675;2258
15006;49.678;482
15007;49.682;617
15008;49.685;2209
15009;49.688;488
15010;49.692;609
15011;49.695;682
15012;49.698;387
15013;49.702;562
15014;49.705;440
15015;49.708;388
15016;49.711;378
15017;49.715;579
15018;49.718;703
15019;49.721;359
15020;49.725;451
15021;49.728;554
15022;49.731;530
15023;49.735;503
15024;49.738;567
15025;49.741;504
15026;49.744;509
15027;49.748;420
15028;49.751;544
15029;49.754;573
15030;49.758;499
15031;49.761;735
15032;49.764;663
15033;49.768;711
15034;49.771;443
15035;49.774;424
15036;49.778;535
15037;49.781;579
15038;49.784;747
15039;49.787;656
15040;49.791;723
15041;49.794;607
15042;49.797;501
15043;49.801;683
15044;49.804;686
15045;49.807;618
15046;49.811;501
15047;49.814;473
15048;49.817;516
15049;49.821;511
15050;49.824;444
15051;49.827;452
15052;49.830;427
15053;49.834;822
15054;49.837;598
15055;49.840;451
15056;49.844;441
15057;49.847;485
15058;49.850;909
15059;49.854;509
15060;49.857;627
15061;49.860;536
15062;49.863;586
15063;49.867;634
15064;49.870;680
15065;49.874;680
15066;49.877;579
15067;49.880;487
15068;49.883;714
15069;49.887;557
15070;49.890;477
15071;49.893;461
15072;49.897;523
15073;49.900;500
15074;49.903;448
15075;49.907;524
15076;49.910;324
15077;49.913;461
15078;49.917;534
15079;49.920;466
15080;49.923;538
15081;49.926;591
15082;49.930;525
15083;49.933;500
15084;49.936;418
15085;49.940;707
15086;49.943;760
15087;49.946;621
15088;49.950;1883
15089;49.953;580
15090;49.956;619
15091;49.960;540
15092;49.963;445
15093;49.966;548
15094;49.969;618
15095;49.973;497
15096;49.976;468
15097;49.979;557
15098;49.983;699
15099;49.986;528
15100;49.989;516
15101;49.993;565
15102;49.996;560
15103;49.999;518
15104;50.002;498
15105;50.006;545
15106;50.009;519
15107;50.012;382
15108;50.016;514
15109;50.019;578
15110;50.022;493
15111;50.026;693
15112;50.029;430
15113;50.032;642
15114;50.036;600
15115;50.039;571
15116;50.042;744
15117;50.045;759
15118;50.049;490
15119;50.052;846
15120;50.055;628
15121;50.059;555
15122;50.062;555
15123;50.065;551
15124;50.069;464
15125;50.072;686
15126;50.075;545
15127;50.078;473
15128;50.082;599
15129;50.085;590
15130;50.088;821
15131;50.092;684
15132;50.095;626
15133;50.098;562
15134;50.102;3284
15135;50.105;641
15136;50.108;693
15137;50.112;536
15138;50.115;416
15139;50.118;821
15140;50.122;804
15141;50.125;530
15142;50.128;646
15143;50.132;537
15144;50.135;514
15145;50.138;536
15146;50.142;532
15147;50.145;526
15148;50.148;497
15149;50.152;551
15150;50.155;520
15151;50.158;513
15152;50.161;2290
15153;50.165;593
15154;50.168;431
15155;50.171;765
15156;50.175;468
15157;50.178;386
15158;50.181;429
15159;50.185;493
15160;50.188;436
15161;50.191;440
15162;50.195;462
15163;50.198;465
15164;50.201;511
15165;50.204;475
15166;50.208;470
15167;50.211;471
15168;50.214;619
15169;50.218;441
15170;50.221;589
15171;50.224;473
15172;50.228;519
15173;50.231;428
15174;50.234;635
15175;50.238;536
15176;50.241;590
15177;50.244;631
15178;50.247;447
15179;50.251;538
15180;50.254;460
15181;50.257;618
15182;50.261;554
15183;50.264;553
15184;50.267;568
15185;50.271;462
15186;50.274;570
15187;50.277;478
15188;50.281;723
15189;50.284;724
15190;50.287;510
15191;50.290;677
15192;50.294;541
15193;50.297;595
15194;50.300;691
15195;50.304;599
15196;50.307;817
15197;50.310;478
15198;50.314;546
15199;50.317;489
15200;50.320;534
15201;50.323;827
15202;50.327;590
15203;50.330;633
15204;50.333;630
15205;50.337;554
15206;50.340;502
15207;50.343;546
15208;50.347;648
15209;50.350;778
15210;50.353;518
15211;50.357;570
15212;50.360;446
15213;50.363;504
15214;50.366;736
15215;50.370;741
15216;50.373;805
15217;50.377;431
15218;50.380;642
15219;50.383;455
15220;50.386;602
15221;50.390;513
15222;50.393;581
15223;50.396;672
15224;50.400;556
15225;50.403;701
15226;50.406;426
15227;50.410;511
15228;50.413;741
15229;50.416;668
15230;50.420;518
15231;50.423;518
15232;50.426;673
15233;50.429;550
15234;50.433;795
15235;50.436;597
15236;50.439;580
15237;50.443;876
15238;50.446;580
15239;50.449;458
15240;50.453;568
15241;50.456;469
15242;50.459;555
15243;50.462;559
15244;50.466;690
15245;50.469;445
15246;50.472;494
15247;50.476;604
15248;50.479;527
15249;50.482;515
15250;50.486;557
15251;50.489;589
15252;50.492;775
15253;50.496;661
15254;50.499;525
15255;50.502;513
15256;50.505;405
15257;50.509;657
15258;50.512;477
15259;50.515;569
15260;50.519;637
15261;50.522;669
15262;50.525;640
15263;50.529;544
15264;50.532;618
15265;50.535;450
15266;50.538;476
15267;50.542;420
15268;50.545;429
15269;50.548;587
15270;50.552;591
15271;50.555;434
15272;50.558;704
15273;50.562;432
15274;50.565;567
15275;50.568;413
15276;50.572;707
15277;50.575;693
15278;50.578;553
15279;50.581;492
15280;50.585;611
15281;50.588;1526
15282;50.591;604
15283;50.595;548
15284;50.598;646
15285;50.601;646
15286;50.605;456
15287;50.608;836
15288;50.611;587
15289;50.615;379
15290;50.618;673
15291;50.621;542
15292;50.625;755
15293;50.628;528
15294;50.631;477
15295;50.635;405
15296;50.638;712
15297;50.641;512
15298;50.644;435
15299;50.648;558
15300;50.651;542
15301;50.654;626
15302;50.658;498
15303;50.661;446
15304;50.664;630
15305;50.668;431
15306;50.671;520
15307;50.674;600
15308;50.677;411
15309;50.681;472
15310;50.684;2223
15311;50.687;532
15312;50.691;400
15313;50.694;412
15314;50.697;510
15315;50.701;450
15316;50.704;556
15317;50.707;626
15318;50.711;481
15319;50.714;535
15320;50.717;475
15321;50.720;436
15322;50.724;473
15323;50.727;547
15324;50.730;794
15325;50.734;642
15326;50.737;487
15327;50.740;526
15328;50.744;662
15329;50.747;513
15330;50.750;469
15331;50.754;452
15332;50.757;509
15333;50.760;519
15334;50.763;354
15335;50.767;519
15336;50.770;429
15337;50.773;641
15338;50.777;561
15339;50.780;431
15340;50.783;618
15341;50.787;386
15342;50.790;509
15343;50.793;522
15344;50.796;573
15345;50.800;785
15346;50.803;542
15347;50.806;339
15348;50.810;594
15349;50.813;522
15350;50.816;643
15351;50.820;1930
15352;50.823;323
15353;50.826;555
15354;50.830;583
15355;50.833;664
15356;50.836;532
15357;50.839;504
15358;50.843;2268
15359;50.846;586
15360;50.849;755
15361;50.853;466
15362;50.856;641
15363;50.859;375
15364;50.863;427
15365;50.866;436
15366;50.869;425
15367;50.873;560
15368;50.876;463
15369;50.879;398
15370;50.883;374
15371;50.886;398
15372;50.889;639
15373;50.892;425
15374;50.896;727
15375;50.899;632
15376;50.902;757
15377;50.906;718
15378;50.909;459
15379;50.912;473
15380;50.916;521
15381;50.919;527
15382;50.922;497
15383;50.926;545
15384;50.929;563
15385;50.932;629
15386;50.935;703
15387;50.939;338
15388;50.942;365
15389;50.945;627
15390;50.949;461
15391;50.952;568
15392;50.955;468
15393;50.959;534
15394;50.962;868
15395;50.965;366
15396;50.969;592
15397;50.972;512
15398;50.975;544
15399;50.978;489
15400;50.982;629
15401;50.985;463
15402;50.988;2571
15403;50.992;442
15404;50.995;421
15405;50.998;388
15406;51.002;453
15407;51.005;2687
15408;51.008;512
15409;51.011;693
15410;51.015;495
15411;51.018;546
15412;51.021;761
15413;51.025;411
15414;51.028;460
15415;51.031;725
15416;51.035;452
15417;51.038;394
15418;51.041;504
15419;51.045;497
15420;51.048;465
15421;51.051;380
15422;51.054;384
15423;51.058;706
15424;51.061;1138
15425;51.064;309
15426;51.068;513
15427;51.071;432
15428;51.074;489
15429;51.078;534
15430;51.081;519
15431;51.084;472
15432;51.088;509
15433;51.091;633
15434;51.094;465
15435;51.097;1035
15436;51.101;514
15437;51.104;772
15438;51.107;489
15439;51.111;519
15440;51.114;548
15441;51.117;477
15442;51.121;395
15443;51.124;493
15444;51.127;510
15445;51.131;443
15446;51.134;503
15447;51.137;548
15448;51.141;418
15449;51.144;418
15450;51.147;456
15451;51.150;392
15452;51.154;652
15453;51.157;489
15454;51.160;289
15455;51.164;589
15456;51.167;1025
15457;51.170;453
15458;51.174;451
15459;51.177;518
15460;51.180;388
15461;51.184;499
15462;51.187;468
15463;51.190;387
15464;51.193;385
15465;51.197;501
15466;51.200;451
15467;51.203;501
15468;51.207;523
15469;51.210;370
15470;51.213;730
15471;51.217;432
15472;51.220;427
15473;51.223;454
15474;51.226;616
15475;51.230;493
15476;51.233;413
15477;51.236;806
15478;51.240;571
15479;51.243;587
15480;51.246;465
15481;51.250;683
15482;51.253;440
15483;51.256;456
15484;51.260;603
15485;51.263;652
15486;51.266;452
15487;51.269;502
15488;51.273;551
15489;51.276;606
15490;51.279;400
15491;51.283;591
15492;51.286;424
15493;51.289;564
15494;51.293;627
15495;51.296;644
15496;51.299;540
15497;51.303;484
15498;51.306;490
15499;51.309;546
15500;51.312;540
15501;51.316;505
15502;51.319;380
15503;51.322;476
15504;51.326;411
15505;51.329;391
15506;51.332;409
15507;51.336;696
15508;51.339;442
15509;51.342;563
15510;51.345;654
15511;51.349;485
15512;51.352;791
15513;51.355;487
15514;51.359;2756
15515;51.362;492
15516;51.365;582
15517;51.369;755
15518;51.372;440
15519;51.375;745
15520;51.379;666
15521;51.382;513
15522;51.385;455
15523;51.389;538
15524;51.392;692
15525;51.395;597
15526;51.399;1236
15527;51.402;486
15528;51.405;342
15529;51.408;574
15530;51.412;444
15531;51.415;436
15532;51.418;581
15533;51.422;573
15534;51.425;462
15535;51.428;618
15536;51.432;339
15537;51.435;417
15538;51.438;497
15539;51.442;461
15540;51.445;564
15541;51.448;508
15542;51.451;307
15543;51.455;494
15544;51.458;518
15545;51.461;520
15546;51.465;492
15547;51.468;418
15548;51.471;479
15549;51.475;441
15550;51.478;321
15551;51.481;426
15552;51.484;417
15553;51.488;446
15554;51.491;357
15555;51.494;607
15556;51.498;536
15557;51.501;449
15558;51.504;513
15559;51.508;566
15560;51.511;681
15561;51.514;407
15562;51.518;470
15563;51.521;456
15564;51.524;372
15565;51.527;454
15566;51.531;586
15567;51.534;592
15568;51.537;459
15569;51.541;502
15570;51.544;527
15571;51.547;381
15572;51.551;373
15573;51.554;790
15574;51.557;473
15575;51.560;613
15576;51.564;360
15577;51.567;943
15578;51.570;466
15579;51.574;516
15580;51.577;886
15581;51.580;489
15582;51.584;423
15583;51.587;470
15584;51.590;386
15585;51.594;356
15586;51.597;580
15587;51.600;640
15588;51.603;424
15589;51.607;504
15590;51.610;481
15591;51.613;516
15592;51.617;430
15593;51.620;317
15594;51.623;344
15595;51.627;464
15596;51.630;428
15597;51.633;565
15598;51.637;371
15599;51.640;314
15600;51.643;508
15601;51.647;479
15602;51.650;738
15603;51.653;636
15604;51.657;469
15605;51.660;458
15606;51.663;551
15607;51.666;401
15608;51.670;463
15609;51.673;444
15610;51.676;441
15611;51.680;317
15612;51.683;441
15613;51.686;511
15614;51.690;412
15615;51.693;400
15616;51.696;387
15617;51.699;382
15618;51.703;473
15619;51.706;354
15620;51.709;417
15621;51.713;289
15622;51.716;424
15623;51.719;472
15624;51.723;400
15625;51.726;566
15626;51.729;394
15627;51.733;338
15628;51.736;391
15629;51.739;349
15630;51.742;421
15631;51.746;353
15632;51.749;302
15633;51.752;352
15634;51.756;345
15635;51.759;449
15636;51.762;276
15637;51.766;349
15638;51.769;583
15639;51.772;545
15640;51.775;495
15641;51.779;457
15642;51.782;527
15643;51.785;323
15644;51.789;578
15645;51.792;608
15646;51.795;399
15647;51.799;460
15648;51.802;485
15649;51.805;403
15650;51.809;255
15651;51.812;427
15652;51.815;438
15653;51.818;838
15654;51.822;509
15655;51.825;561
15656;51.828;430
15657;51.832;376
15658;51.835;768
15659;51.838;380
15660;51.842;478
15661;51.845;742
15662;51.848;361
15663;51.852;530
15664;51.855;381
15665;51.858;341
15666;51.861;433
15667;51.865;420
15668;51.868;452
15669;51.872;644
15670;51.875;384
15671;51.878;450
15672;51.881;453
15673;51.885;528
15674;51.888;471
15675;51.891;882
15676;51.895;368
15677;51.898;459
15678;51.901;403
15679;51.905;437
15680;51.908;416
15681;51.911;467
15682;51.914;459
15683;51.918;361
15684;51.921;447
15685;51.924;369
15686;51.928;412
15687;51.931;402
15688;51.934;481
15689;51.938;450
15690;51.941;474
15691;51.944;493
15692;51.948;526
15693;51.951;467
15694;51.954;3222
15695;51.957;450
15696;51.961;562
15697;51.964;379
15698;51.967;421
15699;51.971;510
15700;51.974;574
15701;51.977;495
15702;51.981;414
15703;51.984;440
15704;51.987;615
15705;51.991;572
15706;51.994;613
15707;51.997;539
