# Supplementary material for: Successive remodeling of IgG glycans using a solid-phase enzymatic platform
Source: Commun Biol. 2022 Apr 7;5:328. doi: 10.1038/s42003-022-03257-4 (PMC8990068; doi:10.1038/s42003-022-03257-4)
Supplement: Supplementary file 4 — Supplementary Data 1 [file 42003_2022_3257_MOESM4_ESM.zip › Source Data/Figure S10/Figure S10c.txt]

#""
#Point;X(Thompsons);Y(Counts)
0;599.8333;0
1;599.8418;0
2;599.8503;0
3;599.8587;0
4;599.8672;0
5;599.8757;0
6;599.8841;0
7;599.8926;0
8;599.9011;0
9;599.9095;0
10;599.9180;0
11;599.9265;0
12;599.9349;0
13;599.9434;0
14;599.9519;0
15;599.9603;0
16;599.9688;0
17;599.9773;0
18;599.9857;0
19;599.9942;0
20;600.0027;0
21;600.0111;0
22;600.0196;0
23;600.0281;0
24;600.0365;0
25;600.0450;0
26;600.0535;0
27;600.0620;0
28;600.0704;0
29;600.0789;0
30;600.0874;0
31;600.0958;0
32;600.1043;0
33;600.1128;0
34;600.1212;0
35;600.1297;0
36;600.1382;0
37;600.1466;0
38;600.1551;0
39;600.1636;0
40;600.1720;0
41;600.1805;0
42;600.1890;0
43;600.1975;0
44;600.2059;0
45;600.2144;0
46;600.2229;0
47;600.2313;0
48;600.2398;0
49;600.2483;0
50;600.2567;0
51;600.2652;0
52;600.2737;89
53;600.2822;63
54;600.2906;54
55;600.2991;34
56;600.3076;13
57;600.3160;3
58;600.3245;7
59;600.3330;0
60;600.3415;1
61;600.3499;0
62;600.3584;0
63;600.3669;0
64;600.3753;0
65;600.3838;0
66;600.3923;1
67;600.4007;0
68;600.4092;0
69;600.4177;0
70;600.4262;0
71;600.4346;0
72;600.4431;0
73;600.4516;0
74;600.4600;0
75;600.4685;0
76;600.4770;0
77;600.4855;0
78;600.4939;0
79;600.5024;0
80;600.5109;0
81;600.5193;0
82;600.5278;0
83;600.5363;0
84;600.5448;0
85;600.5532;0
86;600.5617;0
87;600.5702;0
88;600.5787;0
89;600.5871;0
90;600.5956;0
91;600.6041;0
92;600.6125;0
93;600.6210;0
94;600.6295;0
95;600.6380;0
96;600.6464;0
97;600.6549;0
98;600.6634;0
99;600.6719;0
100;600.6803;0
101;600.6888;0
102;600.6973;0
103;600.7057;0
104;600.7142;0
105;600.7227;0
106;600.7312;0
107;600.7396;0
108;600.7481;0
109;600.7566;0
110;600.7651;0
111;600.7735;0
112;600.7820;0
113;600.7905;0
114;600.7990;0
115;600.8074;0
116;600.8159;0
117;600.8244;0
118;600.8328;0
119;600.8413;0
120;600.8498;0
121;600.8583;0
122;600.8667;0
123;600.8752;0
124;600.8837;0
125;600.8922;0
126;600.9006;0
127;600.9091;0
128;600.9176;0
129;600.9261;0
130;600.9345;0
131;600.9430;0
132;600.9515;0
133;600.9600;0
134;600.9684;0
135;600.9769;0
136;600.9854;0
137;600.9939;0
138;601.0023;0
139;601.0108;0
140;601.0193;0
141;601.0278;0
142;601.0362;0
143;601.0447;0
144;601.0532;0
145;601.0617;0
146;601.0701;0
147;601.0786;0
148;601.0871;0
149;601.0956;0
150;601.1041;0
151;601.1125;0
152;601.1210;0
153;601.1295;0
154;601.1380;0
155;601.1464;0
156;601.1549;0
157;601.1634;0
158;601.1719;0
159;601.1803;0
160;601.1888;0
161;601.1973;0
162;601.2058;0
163;601.2142;0
164;601.2227;0
165;601.2312;2
166;601.2397;42
167;601.2482;10
168;601.2566;9
169;601.2651;5
170;601.2736;15
171;601.2821;10
172;601.2905;4
173;601.2990;0
174;601.3075;0
175;601.3160;0
176;601.3245;0
177;601.3329;1
178;601.3414;0
179;601.3499;0
180;601.3584;21
181;601.3668;42
182;601.3753;9
183;601.3838;0
184;601.3923;0
185;601.4008;0
186;601.4092;0
187;601.4177;2
188;601.4262;0
189;601.4347;0
190;601.4431;0
191;601.4516;0
192;601.4601;0
193;601.4686;0
194;601.4771;0
195;601.4855;0
196;601.4940;0
197;601.5025;0
198;601.5110;0
199;601.5195;0
200;601.5279;0
201;601.5364;0
202;601.5449;0
203;601.5534;0
204;601.5618;0
205;601.5703;0
206;601.5788;0
207;601.5873;0
208;601.5958;0
209;601.6042;0
210;601.6127;0
211;601.6212;0
212;601.6297;0
213;601.6382;0
214;601.6466;0
215;601.6551;0
216;601.6636;0
217;601.6721;0
218;601.6806;0
219;601.6890;0
220;601.6975;0
221;601.7060;0
222;601.7145;0
223;601.7230;0
224;601.7314;0
225;601.7399;0
226;601.7484;0
227;601.7569;0
228;601.7654;0
229;601.7738;0
230;601.7823;0
231;601.7908;0
232;601.7993;0
233;601.8078;0
234;601.8163;0
235;601.8247;0
236;601.8332;0
237;601.8417;0
238;601.8502;0
239;601.8587;0
240;601.8671;0
241;601.8756;0
242;601.8841;0
243;601.8926;0
244;601.9011;0
245;601.9095;0
246;601.9180;0
247;601.9265;0
248;601.9350;0
249;601.9435;0
250;601.9520;0
251;601.9604;0
252;601.9689;0
253;601.9774;0
254;601.9859;0
255;601.9944;0
256;602.0029;0
257;602.0113;0
258;602.0198;0
259;602.0283;0
260;602.0368;0
261;602.0453;0
262;602.0537;0
263;602.0622;0
264;602.0707;0
265;602.0792;0
266;602.0877;0
267;602.0962;0
268;602.1046;0
269;602.1131;0
270;602.1216;0
271;602.1301;0
272;602.1386;0
273;602.1471;0
274;602.1555;0
275;602.1640;0
276;602.1725;0
277;602.1810;0
278;602.1895;0
279;602.1980;0
280;602.2064;0
281;602.2149;0
282;602.2234;0
283;602.2319;0
284;602.2404;0
285;602.2489;0
286;602.2573;0
287;602.2658;0
288;602.2743;0
289;602.2828;0
290;602.2913;0
291;602.2998;0
292;602.3083;0
293;602.3167;0
294;602.3252;0
295;602.3337;0
296;602.3422;0
297;602.3507;0
298;602.3592;0
299;602.3676;0
300;602.3761;0
301;602.3846;0
302;602.3931;0
303;602.4016;0
304;602.4101;0
305;602.4186;0
306;602.4270;0
307;602.4355;0
308;602.4440;0
309;602.4525;0
310;602.4610;0
311;602.4695;0
312;602.4780;0
313;602.4864;0
314;602.4949;0
315;602.5034;0
316;602.5119;0
317;602.5204;0
318;602.5289;0
319;602.5374;0
320;602.5458;0
321;602.5543;0
322;602.5628;0
323;602.5713;0
324;602.5798;0
325;602.5883;0
326;602.5968;0
327;602.6053;0
328;602.6137;0
329;602.6222;0
330;602.6307;0
331;602.6392;0
332;602.6477;0
333;602.6562;0
334;602.6647;0
335;602.6731;0
336;602.6816;0
337;602.6901;0
338;602.6986;0
339;602.7071;0
340;602.7156;0
341;602.7241;0
342;602.7326;0
343;602.7410;0
344;602.7495;0
345;602.7580;0
346;602.7665;0
347;602.7750;0
348;602.7835;0
349;602.7920;0
350;602.8005;0
351;602.8089;0
352;602.8174;0
353;602.8259;0
354;602.8344;0
355;602.8429;0
356;602.8514;0
357;602.8599;0
358;602.8684;0
359;602.8769;0
360;602.8853;0
361;602.8938;0
362;602.9023;0
363;602.9108;0
364;602.9193;0
365;602.9278;0
366;602.9363;0
367;602.9448;0
368;602.9533;0
369;602.9617;0
370;602.9702;0
371;602.9787;0
372;602.9872;0
373;602.9957;0
374;603.0042;2
375;603.0127;28
376;603.0212;12
377;603.0297;0
378;603.0381;0
379;603.0466;3
380;603.0551;0
381;603.0636;0
382;603.0721;0
383;603.0806;0
384;603.0891;0
385;603.0976;0
386;603.1061;0
387;603.1146;0
388;603.1230;0
389;603.1315;0
390;603.1400;0
391;603.1485;0
392;603.1570;0
393;603.1655;0
394;603.1740;0
395;603.1825;0
396;603.1910;0
397;603.1995;0
398;603.2080;0
399;603.2164;0
400;603.2249;0
401;603.2334;0
402;603.2419;0
403;603.2504;0
404;603.2589;0
405;603.2674;0
406;603.2759;0
407;603.2844;0
408;603.2929;0
409;603.3014;0
410;603.3098;0
411;603.3183;0
412;603.3268;0
413;603.3353;0
414;603.3438;0
415;603.3523;0
416;603.3608;0
417;603.3693;0
418;603.3778;0
419;603.3863;0
420;603.3948;0
421;603.4033;0
422;603.4118;0
423;603.4202;0
424;603.4287;0
425;603.4372;0
426;603.4457;0
427;603.4542;0
428;603.4627;0
429;603.4712;0
430;603.4797;0
431;603.4882;0
432;603.4967;0
433;603.5052;0
434;603.5137;0
435;603.5222;0
436;603.5306;0
437;603.5391;0
438;603.5476;0
439;603.5561;0
440;603.5646;0
441;603.5731;0
442;603.5816;0
443;603.5901;0
444;603.5986;0
445;603.6071;0
446;603.6156;0
447;603.6241;0
448;603.6326;0
449;603.6411;0
450;603.6496;0
451;603.6581;0
452;603.6665;0
453;603.6750;0
454;603.6835;0
455;603.6920;0
456;603.7005;0
457;603.7090;0
458;603.7175;0
459;603.7260;0
460;603.7345;0
461;603.7430;38
462;603.7515;127
463;603.7600;54
464;603.7685;37
465;603.7770;24
466;603.7855;13
467;603.7940;7
468;603.8025;8
469;603.8110;0
470;603.8194;0
471;603.8279;0
472;603.8364;0
473;603.8449;4
474;603.8534;0
475;603.8619;0
476;603.8704;0
477;603.8789;0
478;603.8874;0
479;603.8959;0
480;603.9044;0
481;603.9129;0
482;603.9214;0
483;603.9299;0
484;603.9384;0
485;603.9469;0
486;603.9554;27
487;603.9639;0
488;603.9724;0
489;603.9809;0
490;603.9894;0
491;603.9979;0
492;604.0064;0
493;604.0149;0
494;604.0234;0
495;604.0318;0
496;604.0403;0
497;604.0488;0
498;604.0573;0
499;604.0658;0
500;604.0743;0
501;604.0828;0
502;604.0913;0
503;604.0998;0
504;604.1083;0
505;604.1168;0
506;604.1253;0
507;604.1338;0
508;604.1423;0
509;604.1508;0
510;604.1593;0
511;604.1678;0
512;604.1763;0
513;604.1848;0
514;604.1933;0
515;604.2018;0
516;604.2103;0
517;604.2188;0
518;604.2273;0
519;604.2358;0
520;604.2443;0
521;604.2528;0
522;604.2613;0
523;604.2698;0
524;604.2783;0
525;604.2868;0
526;604.2953;0
527;604.3038;0
528;604.3123;0
529;604.3208;0
530;604.3293;0
531;604.3378;0
532;604.3463;0
533;604.3548;0
534;604.3633;0
535;604.3718;0
536;604.3803;0
537;604.3888;0
538;604.3973;0
539;604.4058;0
540;604.4143;10
541;604.4228;4
542;604.4313;4
543;604.4398;0
544;604.4483;0
545;604.4568;0
546;604.4653;0
547;604.4738;0
548;604.4823;0
549;604.4908;0
550;604.4993;0
551;604.5078;0
552;604.5163;0
553;604.5248;0
554;604.5333;0
555;604.5418;0
556;604.5503;0
557;604.5588;0
558;604.5673;0
559;604.5758;0
560;604.5843;0
561;604.5928;0
562;604.6013;0
563;604.6098;0
564;604.6183;0
565;604.6268;0
566;604.6353;0
567;604.6438;0
568;604.6523;0
569;604.6608;0
570;604.6693;0
571;604.6778;0
572;604.6863;0
573;604.6948;0
574;604.7033;0
575;604.7118;0
576;604.7203;0
577;604.7288;0
578;604.7373;0
579;604.7458;0
580;604.7543;0
581;604.7628;0
582;604.7713;0
583;604.7798;0
584;604.7883;0
585;604.7968;0
586;604.8053;0
587;604.8138;0
588;604.8223;0
589;604.8308;0
590;604.8393;0
591;604.8478;0
592;604.8563;0
593;604.8648;0
594;604.8733;0
595;604.8818;0
596;604.8903;0
597;604.8988;0
598;604.9073;0
599;604.9158;0
600;604.9243;0
601;604.9328;0
602;604.9413;0
603;604.9498;0
604;604.9583;0
605;604.9668;0
606;604.9753;0
607;604.9838;27
608;604.9924;17
609;605.0009;0
610;605.0094;1
611;605.0179;2
612;605.0264;0
613;605.0349;0
614;605.0434;0
615;605.0519;0
616;605.0604;0
617;605.0689;0
618;605.0774;0
619;605.0859;0
620;605.0944;0
621;605.1029;0
622;605.1114;0
623;605.1199;0
624;605.1284;0
625;605.1369;0
626;605.1454;0
627;605.1539;0
628;605.1624;0
629;605.1709;2
630;605.1794;0
631;605.1879;0
632;605.1965;0
633;605.2050;0
634;605.2135;0
635;605.2220;0
636;605.2305;0
637;605.2390;0
638;605.2475;0
639;605.2560;0
640;605.2645;0
641;605.2730;0
642;605.2815;0
643;605.2900;0
644;605.2985;0
645;605.3070;0
646;605.3155;0
647;605.3240;0
648;605.3325;0
649;605.3410;0
650;605.3495;0
651;605.3581;0
652;605.3666;0
653;605.3751;0
654;605.3836;0
655;605.3921;0
656;605.4006;0
657;605.4091;0
658;605.4176;0
659;605.4261;0
660;605.4346;0
661;605.4431;0
662;605.4516;19
663;605.4601;18
664;605.4686;8
665;605.4771;1
666;605.4857;0
667;605.4942;40
668;605.5027;82
669;605.5112;30
670;605.5197;25
671;605.5282;12
672;605.5367;0
673;605.5452;1
674;605.5537;5
675;605.5622;0
676;605.5707;0
677;605.5792;0
678;605.5877;0
679;605.5962;0
680;605.6048;0
681;605.6133;0
682;605.6218;0
683;605.6303;0
684;605.6388;0
685;605.6473;0
686;605.6558;0
687;605.6643;0
688;605.6728;0
689;605.6813;0
690;605.6898;0
691;605.6983;0
692;605.7069;0
693;605.7154;0
694;605.7239;0
695;605.7324;0
696;605.7409;0
697;605.7494;0
698;605.7579;0
699;605.7664;0
700;605.7749;0
701;605.7834;0
702;605.7919;0
703;605.8004;0
704;605.8090;0
705;605.8175;0
706;605.8260;0
707;605.8345;0
708;605.8430;0
709;605.8515;0
710;605.8600;0
711;605.8685;0
712;605.8770;0
713;605.8855;0
714;605.8941;0
715;605.9026;0
716;605.9111;0
717;605.9196;0
718;605.9281;0
719;605.9366;0
720;605.9451;0
721;605.9536;0
722;605.9621;0
723;605.9706;0
724;605.9792;0
725;605.9877;0
726;605.9962;0
727;606.0047;7
728;606.0132;0
729;606.0217;0
730;606.0302;0
731;606.0387;0
732;606.0472;0
733;606.0557;0
734;606.0643;0
735;606.0728;0
736;606.0813;0
737;606.0898;0
738;606.0983;0
739;606.1068;0
740;606.1153;0
741;606.1238;0
742;606.1323;0
743;606.1409;0
744;606.1494;0
745;606.1579;0
746;606.1664;0
747;606.1749;0
748;606.1834;0
749;606.1919;0
750;606.2004;0
751;606.2090;0
752;606.2175;0
753;606.2260;0
754;606.2345;0
755;606.2430;0
756;606.2515;0
757;606.2600;0
758;606.2685;0
759;606.2771;0
760;606.2856;0
761;606.2941;0
762;606.3026;0
763;606.3111;0
764;606.3196;0
765;606.3281;0
766;606.3366;0
767;606.3452;0
768;606.3537;0
769;606.3622;0
770;606.3707;0
771;606.3792;0
772;606.3877;0
773;606.3962;0
774;606.4047;0
775;606.4133;0
776;606.4218;0
777;606.4303;0
778;606.4388;0
779;606.4473;0
780;606.4558;0
781;606.4643;0
782;606.4729;0
783;606.4814;0
784;606.4899;0
785;606.4984;0
786;606.5069;0
787;606.5154;0
788;606.5239;0
789;606.5325;0
790;606.5410;0
791;606.5495;0
792;606.5580;0
793;606.5665;0
794;606.5750;0
795;606.5835;0
796;606.5921;0
797;606.6006;0
798;606.6091;0
799;606.6176;0
800;606.6261;0
801;606.6346;0
802;606.6431;0
803;606.6517;0
804;606.6602;0
805;606.6687;0
806;606.6772;0
807;606.6857;0
808;606.6942;0
809;606.7027;0
810;606.7113;0
811;606.7198;0
812;606.7283;0
813;606.7368;0
814;606.7453;0
815;606.7538;0
816;606.7624;0
817;606.7709;0
818;606.7794;0
819;606.7879;0
820;606.7964;0
821;606.8049;0
822;606.8135;0
823;606.8220;0
824;606.8305;0
825;606.8390;0
826;606.8475;0
827;606.8560;0
828;606.8646;0
829;606.8731;0
830;606.8816;0
831;606.8901;0
832;606.8986;0
833;606.9071;0
834;606.9157;0
835;606.9242;0
836;606.9327;0
837;606.9412;0
838;606.9497;0
839;606.9582;0
840;606.9668;0
841;606.9753;0
842;606.9838;0
843;606.9923;0
844;607.0008;0
845;607.0093;0
846;607.0179;0
847;607.0264;0
848;607.0349;0
849;607.0434;0
850;607.0519;0
851;607.0604;0
852;607.0690;0
853;607.0775;0
854;607.0860;0
855;607.0945;0
856;607.1030;0
857;607.1116;0
858;607.1201;0
859;607.1286;0
860;607.1371;0
861;607.1456;0
862;607.1542;0
863;607.1627;0
864;607.1712;0
865;607.1797;0
866;607.1882;0
867;607.1967;0
868;607.2053;0
869;607.2138;0
870;607.2223;0
871;607.2308;0
872;607.2393;0
873;607.2479;0
874;607.2564;0
875;607.2649;0
876;607.2734;0
877;607.2819;0
878;607.2905;0
879;607.2990;0
880;607.3075;0
881;607.3160;0
882;607.3245;0
883;607.3331;0
884;607.3416;0
885;607.3501;0
886;607.3586;0
887;607.3671;0
888;607.3757;0
889;607.3842;0
890;607.3927;0
891;607.4012;0
892;607.4097;0
893;607.4183;0
894;607.4268;0
895;607.4353;0
896;607.4438;0
897;607.4523;0
898;607.4609;0
899;607.4694;0
900;607.4779;0
901;607.4864;0
902;607.4949;0
903;607.5035;0
904;607.5120;0
905;607.5205;0
906;607.5290;0
907;607.5375;0
908;607.5461;0
909;607.5546;0
910;607.5631;0
911;607.5716;0
912;607.5802;0
913;607.5887;0
914;607.5972;0
915;607.6057;0
916;607.6142;0
917;607.6228;0
918;607.6313;0
919;607.6398;0
920;607.6483;0
921;607.6569;0
922;607.6654;0
923;607.6739;0
924;607.6824;0
925;607.6909;0
926;607.6995;0
927;607.7080;0
928;607.7165;0
929;607.7250;0
930;607.7336;0
931;607.7421;0
932;607.7506;0
933;607.7591;0
934;607.7676;0
935;607.7762;0
936;607.7847;0
937;607.7932;0
938;607.8017;0
939;607.8103;0
940;607.8188;0
941;607.8273;0
942;607.8358;0
943;607.8444;0
944;607.8529;0
945;607.8614;0
946;607.8699;0
947;607.8784;0
948;607.8870;0
949;607.8955;0
950;607.9040;0
951;607.9125;0
952;607.9211;0
953;607.9296;0
954;607.9381;0
955;607.9466;0
956;607.9552;0
957;607.9637;0
958;607.9722;0
959;607.9807;0
960;607.9893;0
961;607.9978;0
962;608.0063;0
963;608.0148;0
964;608.0234;0
965;608.0319;0
966;608.0404;0
967;608.0489;0
968;608.0575;0
969;608.0660;0
970;608.0745;0
971;608.0830;0
972;608.0916;0
973;608.1001;0
974;608.1086;0
975;608.1171;0
976;608.1257;0
977;608.1342;0
978;608.1427;0
979;608.1512;0
980;608.1598;0
981;608.1683;0
982;608.1768;0
983;608.1853;0
984;608.1939;0
985;608.2024;0
986;608.2109;0
987;608.2194;0
988;608.2280;0
989;608.2365;0
990;608.2450;0
991;608.2535;0
992;608.2621;0
993;608.2706;0
994;608.2791;0
995;608.2877;0
996;608.2962;0
997;608.3047;0
998;608.3132;0
999;608.3218;0
1000;608.3303;0
1001;608.3388;0
1002;608.3473;0
1003;608.3559;0
1004;608.3644;7
1005;608.3729;29
1006;608.3814;34
1007;608.3900;10
1008;608.3985;0
1009;608.4070;3
1010;608.4156;0
1011;608.4241;0
1012;608.4326;0
1013;608.4411;0
1014;608.4497;0
1015;608.4582;0
1016;608.4667;0
1017;608.4753;0
1018;608.4838;0
1019;608.4923;0
1020;608.5008;0
1021;608.5094;0
1022;608.5179;0
1023;608.5264;0
1024;608.5349;0
1025;608.5435;0
1026;608.5520;0
1027;608.5605;0
1028;608.5691;0
1029;608.5776;0
1030;608.5861;0
1031;608.5946;0
1032;608.6032;0
1033;608.6117;0
1034;608.6202;0
1035;608.6288;0
1036;608.6373;0
1037;608.6458;0
1038;608.6543;0
1039;608.6629;0
1040;608.6714;0
1041;608.6799;0
1042;608.6885;0
1043;608.6970;0
1044;608.7055;0
1045;608.7141;0
1046;608.7226;0
1047;608.7311;17
1048;608.7396;6
1049;608.7482;1
1050;608.7567;6
1051;608.7652;8
1052;608.7738;0
1053;608.7823;5
1054;608.7908;0
1055;608.7994;0
1056;608.8079;0
1057;608.8164;0
1058;608.8249;0
1059;608.8335;0
1060;608.8420;0
1061;608.8505;0
1062;608.8591;0
1063;608.8676;0
1064;608.8761;0
1065;608.8847;0
1066;608.8932;0
1067;608.9017;0
1068;608.9103;0
1069;608.9188;0
1070;608.9273;0
1071;608.9358;0
1072;608.9444;0
1073;608.9529;0
1074;608.9614;0
1075;608.9700;0
1076;608.9785;0
1077;608.9870;0
1078;608.9956;0
1079;609.0041;0
1080;609.0126;0
1081;609.0212;0
1082;609.0297;0
1083;609.0382;0
1084;609.0468;0
1085;609.0553;0
1086;609.0638;0
1087;609.0723;0
1088;609.0809;0
1089;609.0894;0
1090;609.0979;0
1091;609.1065;0
1092;609.1150;0
1093;609.1235;0
1094;609.1321;0
1095;609.1406;0
1096;609.1491;0
1097;609.1577;0
1098;609.1662;0
1099;609.1747;0
1100;609.1833;0
1101;609.1918;0
1102;609.2003;0
1103;609.2089;0
1104;609.2174;0
1105;609.2259;0
1106;609.2345;0
1107;609.2430;0
1108;609.2515;0
1109;609.2601;0
1110;609.2686;0
1111;609.2771;0
1112;609.2857;0
1113;609.2942;0
1114;609.3027;0
1115;609.3113;0
1116;609.3198;0
1117;609.3283;0
1118;609.3369;0
1119;609.3454;0
1120;609.3539;0
1121;609.3625;0
1122;609.3710;0
1123;609.3795;0
1124;609.3881;15
1125;609.3966;30
1126;609.4051;5
1127;609.4137;0
1128;609.4222;0
1129;609.4307;1
1130;609.4393;0
1131;609.4478;0
1132;609.4564;0
1133;609.4649;0
1134;609.4734;0
1135;609.4820;0
1136;609.4905;0
1137;609.4990;0
1138;609.5076;0
1139;609.5161;0
1140;609.5246;0
1141;609.5332;0
1142;609.5417;0
1143;609.5502;0
1144;609.5588;0
1145;609.5673;0
1146;609.5758;0
1147;609.5844;0
1148;609.5929;0
1149;609.6014;0
1150;609.6100;0
1151;609.6185;0
1152;609.6271;0
1153;609.6356;0
1154;609.6441;0
1155;609.6527;0
1156;609.6612;0
1157;609.6697;0
1158;609.6783;0
1159;609.6868;0
1160;609.6953;0
1161;609.7039;0
1162;609.7124;0
1163;609.7210;0
1164;609.7295;0
1165;609.7380;0
1166;609.7466;0
1167;609.7551;0
1168;609.7636;0
1169;609.7722;0
1170;609.7807;0
1171;609.7893;0
1172;609.7978;0
1173;609.8063;0
1174;609.8149;0
1175;609.8234;0
1176;609.8319;0
1177;609.8405;0
1178;609.8490;0
1179;609.8575;0
1180;609.8661;0
1181;609.8746;0
1182;609.8832;0
1183;609.8917;0
1184;609.9002;0
1185;609.9088;0
1186;609.9173;0
1187;609.9259;0
1188;609.9344;0
1189;609.9429;0
1190;609.9515;0
1191;609.9600;0
1192;609.9685;0
1193;609.9771;0
1194;609.9856;0
1195;609.9942;0
1196;610.0027;0
1197;610.0112;0
1198;610.0198;0
1199;610.0283;0
1200;610.0369;0
1201;610.0454;0
1202;610.0539;0
1203;610.0625;0
1204;610.0710;0
1205;610.0795;0
1206;610.0881;0
1207;610.0966;0
1208;610.1052;0
1209;610.1137;0
1210;610.1222;0
1211;610.1308;0
1212;610.1393;0
1213;610.1479;0
1214;610.1564;0
1215;610.1649;0
1216;610.1735;0
1217;610.1820;0
1218;610.1906;0
1219;610.1991;0
1220;610.2076;0
1221;610.2162;0
1222;610.2247;0
1223;610.2333;0
1224;610.2418;0
1225;610.2503;0
1226;610.2589;0
1227;610.2674;0
1228;610.2760;0
1229;610.2845;0
1230;610.2930;0
1231;610.3016;0
1232;610.3101;0
1233;610.3187;0
1234;610.3272;0
1235;610.3357;0
1236;610.3443;0
1237;610.3528;0
1238;610.3614;0
1239;610.3699;0
1240;610.3785;0
1241;610.3870;0
1242;610.3955;0
1243;610.4041;0
1244;610.4126;0
1245;610.4212;0
1246;610.4297;0
1247;610.4382;0
1248;610.4468;0
1249;610.4553;0
1250;610.4639;0
1251;610.4724;0
1252;610.4809;0
1253;610.4895;0
1254;610.4980;0
1255;610.5066;0
1256;610.5151;0
1257;610.5237;0
1258;610.5322;0
1259;610.5407;0
1260;610.5493;0
1261;610.5578;0
1262;610.5664;0
1263;610.5749;0
1264;610.5835;0
1265;610.5920;0
1266;610.6005;0
1267;610.6091;0
1268;610.6176;0
1269;610.6262;0
1270;610.6347;0
1271;610.6433;0
1272;610.6518;0
1273;610.6603;0
1274;610.6689;0
1275;610.6774;0
1276;610.6860;0
1277;610.6945;0
1278;610.7031;0
1279;610.7116;0
1280;610.7201;0
1281;610.7287;0
1282;610.7372;0
1283;610.7458;0
1284;610.7543;0
1285;610.7629;0
1286;610.7714;0
1287;610.7800;0
1288;610.7885;0
1289;610.7970;0
1290;610.8056;0
1291;610.8141;0
1292;610.8227;0
1293;610.8312;0
1294;610.8398;0
1295;610.8483;0
1296;610.8569;0
1297;610.8654;0
1298;610.8739;0
1299;610.8825;0
1300;610.8910;0
1301;610.8996;0
1302;610.9081;0
1303;610.9167;0
1304;610.9252;0
1305;610.9338;0
1306;610.9423;0
1307;610.9508;0
1308;610.9594;0
1309;610.9679;0
1310;610.9765;0
1311;610.9850;0
1312;610.9936;0
1313;611.0021;0
1314;611.0107;0
1315;611.0192;0
1316;611.0278;0
1317;611.0363;0
1318;611.0448;0
1319;611.0534;0
1320;611.0619;0
1321;611.0705;0
1322;611.0790;0
1323;611.0876;0
1324;611.0961;0
1325;611.1047;0
1326;611.1132;0
1327;611.1218;0
1328;611.1303;0
1329;611.1389;0
1330;611.1474;0
1331;611.1559;0
1332;611.1645;0
1333;611.1730;0
1334;611.1816;0
1335;611.1901;0
1336;611.1987;0
1337;611.2072;0
1338;611.2158;0
1339;611.2243;0
1340;611.2329;0
1341;611.2414;0
1342;611.2500;0
1343;611.2585;0
1344;611.2671;0
1345;611.2756;0
1346;611.2842;0
1347;611.2927;0
1348;611.3012;0
1349;611.3098;0
1350;611.3183;30
1351;611.3269;11
1352;611.3354;3
1353;611.3440;2
1354;611.3525;2
1355;611.3611;0
1356;611.3696;0
1357;611.3782;0
1358;611.3867;0
1359;611.3953;0
1360;611.4038;0
1361;611.4124;0
1362;611.4209;0
1363;611.4295;0
1364;611.4380;0
1365;611.4466;0
1366;611.4551;0
1367;611.4637;0
1368;611.4722;0
1369;611.4808;0
1370;611.4893;0
1371;611.4979;0
1372;611.5064;0
1373;611.5150;0
1374;611.5235;0
1375;611.5321;0
1376;611.5406;0
1377;611.5492;0
1378;611.5577;0
1379;611.5663;0
1380;611.5748;0
1381;611.5834;0
1382;611.5919;0
1383;611.6005;0
1384;611.6090;0
1385;611.6176;0
1386;611.6261;0
1387;611.6347;0
1388;611.6432;0
1389;611.6518;0
1390;611.6603;0
1391;611.6689;0
1392;611.6774;0
1393;611.6860;0
1394;611.6945;0
1395;611.7031;0
1396;611.7116;0
1397;611.7202;0
1398;611.7287;0
1399;611.7373;0
1400;611.7458;0
1401;611.7544;0
1402;611.7629;30
1403;611.7715;12
1404;611.7800;8
1405;611.7886;0
1406;611.7971;0
1407;611.8057;0
1408;611.8142;0
1409;611.8228;0
1410;611.8313;0
1411;611.8399;0
1412;611.8484;0
1413;611.8570;0
1414;611.8655;0
1415;611.8741;0
1416;611.8826;0
1417;611.8912;0
1418;611.8997;0
1419;611.9083;0
1420;611.9168;0
1421;611.9254;0
1422;611.9339;0
1423;611.9425;0
1424;611.9510;0
1425;611.9596;0
1426;611.9681;0
1427;611.9767;0
1428;611.9853;0
1429;611.9938;0
1430;612.0024;0
1431;612.0109;0
1432;612.0195;0
1433;612.0280;0
1434;612.0366;0
1435;612.0451;0
1436;612.0537;0
1437;612.0622;0
1438;612.0708;0
1439;612.0793;0
1440;612.0879;0
1441;612.0964;0
1442;612.1050;0
1443;612.1135;0
1444;612.1221;0
1445;612.1307;0
1446;612.1392;0
1447;612.1478;0
1448;612.1563;0
1449;612.1649;0
1450;612.1734;0
1451;612.1820;0
1452;612.1905;0
1453;612.1991;0
1454;612.2076;0
1455;612.2162;1
1456;612.2247;0
1457;612.2333;0
1458;612.2419;0
1459;612.2504;0
1460;612.2590;0
1461;612.2675;0
1462;612.2761;0
1463;612.2846;0
1464;612.2932;0
1465;612.3017;0
1466;612.3103;0
1467;612.3188;0
1468;612.3274;0
1469;612.3360;0
1470;612.3445;0
1471;612.3531;0
1472;612.3616;0
1473;612.3702;0
1474;612.3787;0
1475;612.3873;0
1476;612.3958;0
1477;612.4044;0
1478;612.4129;0
1479;612.4215;0
1480;612.4301;0
1481;612.4386;0
1482;612.4472;0
1483;612.4557;0
1484;612.4643;0
1485;612.4728;0
1486;612.4814;0
1487;612.4899;0
1488;612.4985;0
1489;612.5071;0
1490;612.5156;0
1491;612.5242;0
1492;612.5327;0
1493;612.5413;0
1494;612.5498;0
1495;612.5584;0
1496;612.5670;0
1497;612.5755;0
1498;612.5841;0
1499;612.5926;0
1500;612.6012;0
1501;612.6097;0
1502;612.6183;0
1503;612.6269;0
1504;612.6354;0
1505;612.6440;0
1506;612.6525;0
1507;612.6611;0
1508;612.6696;0
1509;612.6782;0
1510;612.6868;0
1511;612.6953;0
1512;612.7039;0
1513;612.7124;0
1514;612.7210;0
1515;612.7295;0
1516;612.7381;0
1517;612.7467;0
1518;612.7552;0
1519;612.7638;0
1520;612.7723;0
1521;612.7809;0
1522;612.7894;0
1523;612.7980;0
1524;612.8066;0
1525;612.8151;0
1526;612.8237;0
1527;612.8322;0
1528;612.8408;0
1529;612.8494;0
1530;612.8579;0
1531;612.8665;0
1532;612.8750;0
1533;612.8836;0
1534;612.8921;0
1535;612.9007;0
1536;612.9093;0
1537;612.9178;0
1538;612.9264;0
1539;612.9349;0
1540;612.9435;0
1541;612.9521;0
1542;612.9606;0
1543;612.9692;0
1544;612.9777;0
1545;612.9863;0
1546;612.9949;0
1547;613.0034;0
1548;613.0120;0
1549;613.0205;0
1550;613.0291;0
1551;613.0377;0
1552;613.0462;0
1553;613.0548;0
1554;613.0633;0
1555;613.0719;0
1556;613.0805;0
1557;613.0890;0
1558;613.0976;0
1559;613.1061;0
1560;613.1147;0
1561;613.1233;0
1562;613.1318;0
1563;613.1404;0
1564;613.1489;0
1565;613.1575;0
1566;613.1661;0
1567;613.1746;0
1568;613.1832;0
1569;613.1917;0
1570;613.2003;0
1571;613.2089;0
1572;613.2174;0
1573;613.2260;0
1574;613.2345;0
1575;613.2431;0
1576;613.2517;0
1577;613.2602;0
1578;613.2688;0
1579;613.2773;0
1580;613.2859;0
1581;613.2945;0
1582;613.3030;0
1583;613.3116;0
1584;613.3202;0
1585;613.3287;0
1586;613.3373;0
1587;613.3458;0
1588;613.3544;0
1589;613.3630;0
1590;613.3715;0
1591;613.3801;0
1592;613.3887;0
1593;613.3972;0
1594;613.4058;0
1595;613.4143;0
1596;613.4229;0
1597;613.4315;0
1598;613.4400;0
1599;613.4486;0
1600;613.4572;0
1601;613.4657;0
1602;613.4743;0
1603;613.4828;0
1604;613.4914;0
1605;613.5000;0
1606;613.5085;0
1607;613.5171;0
1608;613.5257;0
1609;613.5342;0
1610;613.5428;0
1611;613.5513;0
1612;613.5599;0
1613;613.5685;0
1614;613.5770;0
1615;613.5856;0
1616;613.5942;0
1617;613.6027;0
1618;613.6113;0
1619;613.6199;0
1620;613.6284;0
1621;613.6370;0
1622;613.6455;0
1623;613.6541;0
1624;613.6627;0
1625;613.6712;0
1626;613.6798;0
1627;613.6884;0
1628;613.6969;3
1629;613.7055;0
1630;613.7141;0
1631;613.7226;0
1632;613.7312;0
1633;613.7398;0
1634;613.7483;0
1635;613.7569;0
1636;613.7654;0
1637;613.7740;0
1638;613.7826;0
1639;613.7911;0
1640;613.7997;0
1641;613.8083;0
1642;613.8168;0
1643;613.8254;0
1644;613.8340;0
1645;613.8425;0
1646;613.8511;0
1647;613.8597;0
1648;613.8682;0
1649;613.8768;0
1650;613.8854;0
1651;613.8939;0
1652;613.9025;0
1653;613.9111;0
1654;613.9196;0
1655;613.9282;0
1656;613.9368;0
1657;613.9453;0
1658;613.9539;0
1659;613.9625;0
1660;613.9710;0
1661;613.9796;0
1662;613.9882;0
1663;613.9967;0
1664;614.0053;0
1665;614.0139;0
1666;614.0224;0
1667;614.0310;0
1668;614.0396;0
1669;614.0481;0
1670;614.0567;0
1671;614.0653;0
1672;614.0738;0
1673;614.0824;0
1674;614.0910;0
1675;614.0995;0
1676;614.1081;0
1677;614.1167;0
1678;614.1252;0
1679;614.1338;0
1680;614.1424;0
1681;614.1509;0
1682;614.1595;0
1683;614.1681;0
1684;614.1766;0
1685;614.1852;0
1686;614.1938;0
1687;614.2023;0
1688;614.2109;0
1689;614.2195;0
1690;614.2280;0
1691;614.2366;0
1692;614.2452;0
1693;614.2537;0
1694;614.2623;0
1695;614.2709;0
1696;614.2794;0
1697;614.2880;0
1698;614.2966;0
1699;614.3052;0
1700;614.3137;0
1701;614.3223;0
1702;614.3309;0
1703;614.3394;0
1704;614.3480;0
1705;614.3566;0
1706;614.3651;0
1707;614.3737;0
1708;614.3823;0
1709;614.3908;0
1710;614.3994;0
1711;614.4080;0
1712;614.4165;0
1713;614.4251;0
1714;614.4337;0
1715;614.4423;0
1716;614.4508;0
1717;614.4594;0
1718;614.4680;0
1719;614.4765;0
1720;614.4851;0
1721;614.4937;0
1722;614.5022;0
1723;614.5108;0
1724;614.5194;0
1725;614.5280;0
1726;614.5365;0
1727;614.5451;0
1728;614.5537;0
1729;614.5622;0
1730;614.5708;9
1731;614.5794;6
1732;614.5879;2
1733;614.5965;0
1734;614.6051;0
1735;614.6137;0
1736;614.6222;0
1737;614.6308;0
1738;614.6394;0
1739;614.6479;0
1740;614.6565;0
1741;614.6651;0
1742;614.6737;0
1743;614.6822;0
1744;614.6908;0
1745;614.6994;0
1746;614.7079;0
1747;614.7165;0
1748;614.7251;0
1749;614.7337;0
1750;614.7422;0
1751;614.7508;0
1752;614.7594;0
1753;614.7679;0
1754;614.7765;0
1755;614.7851;0
1756;614.7937;0
1757;614.8022;0
1758;614.8108;0
1759;614.8194;0
1760;614.8279;0
1761;614.8365;0
1762;614.8451;0
1763;614.8537;0
1764;614.8622;0
1765;614.8708;0
1766;614.8794;0
1767;614.8880;0
1768;614.8965;0
1769;614.9051;0
1770;614.9137;0
1771;614.9222;0
1772;614.9308;0
1773;614.9394;0
1774;614.9480;0
1775;614.9565;0
1776;614.9651;0
1777;614.9737;0
1778;614.9823;0
1779;614.9908;0
1780;614.9994;0
1781;615.0080;0
1782;615.0166;0
1783;615.0251;0
1784;615.0337;0
1785;615.0423;0
1786;615.0508;0
1787;615.0594;0
1788;615.0680;0
1789;615.0766;0
1790;615.0851;0
1791;615.0937;0
1792;615.1023;0
1793;615.1109;0
1794;615.1194;0
1795;615.1280;0
1796;615.1366;0
1797;615.1452;0
1798;615.1537;0
1799;615.1623;0
1800;615.1709;0
1801;615.1795;0
1802;615.1880;0
1803;615.1966;0
1804;615.2052;0
1805;615.2138;0
1806;615.2223;0
1807;615.2309;0
1808;615.2395;0
1809;615.2481;0
1810;615.2566;0
1811;615.2652;0
1812;615.2738;0
1813;615.2824;0
1814;615.2909;0
1815;615.2995;0
1816;615.3081;0
1817;615.3167;0
1818;615.3252;0
1819;615.3338;0
1820;615.3424;0
1821;615.3510;0
1822;615.3595;0
1823;615.3681;0
1824;615.3767;0
1825;615.3853;0
1826;615.3938;0
1827;615.4024;0
1828;615.4110;0
1829;615.4196;0
1830;615.4282;0
1831;615.4367;0
1832;615.4453;0
1833;615.4539;0
1834;615.4625;0
1835;615.4710;0
1836;615.4796;0
1837;615.4882;0
1838;615.4968;0
1839;615.5053;0
1840;615.5139;0
1841;615.5225;0
1842;615.5311;0
1843;615.5397;0
1844;615.5482;0
1845;615.5568;0
1846;615.5654;0
1847;615.5740;0
1848;615.5825;0
1849;615.5911;0
1850;615.5997;0
1851;615.6083;0
1852;615.6169;0
1853;615.6254;0
1854;615.6340;0
1855;615.6426;0
1856;615.6512;0
1857;615.6597;0
1858;615.6683;0
1859;615.6769;0
1860;615.6855;0
1861;615.6941;0
1862;615.7026;0
1863;615.7112;0
1864;615.7198;0
1865;615.7284;0
1866;615.7369;0
1867;615.7455;0
1868;615.7541;0
1869;615.7627;0
1870;615.7713;0
1871;615.7798;0
1872;615.7884;0
1873;615.7970;0
1874;615.8056;0
1875;615.8142;1
1876;615.8227;0
1877;615.8313;0
1878;615.8399;0
1879;615.8485;0
1880;615.8571;0
1881;615.8656;0
1882;615.8742;0
1883;615.8828;0
1884;615.8914;0
1885;615.8999;0
1886;615.9085;0
1887;615.9171;0
1888;615.9257;0
1889;615.9343;0
1890;615.9428;65
1891;615.9514;40
1892;615.9600;12
1893;615.9686;23
1894;615.9772;0
1895;615.9857;0
1896;615.9943;0
1897;616.0029;0
1898;616.0115;0
1899;616.0201;0
1900;616.0287;0
1901;616.0372;0
1902;616.0458;0
1903;616.0544;0
1904;616.0630;0
1905;616.0716;0
1906;616.0801;22
1907;616.0887;31
1908;616.0973;5
1909;616.1059;0
1910;616.1145;0
1911;616.1230;0
1912;616.1316;0
1913;616.1402;2
1914;616.1488;0
1915;616.1574;0
1916;616.1659;0
1917;616.1745;0
1918;616.1831;0
1919;616.1917;0
1920;616.2003;0
1921;616.2089;0
1922;616.2174;0
1923;616.2260;0
1924;616.2346;0
1925;616.2432;0
1926;616.2518;0
1927;616.2604;0
1928;616.2689;0
1929;616.2775;0
1930;616.2861;0
1931;616.2947;0
1932;616.3033;0
1933;616.3118;0
1934;616.3204;0
1935;616.3290;0
1936;616.3376;0
1937;616.3462;0
1938;616.3548;0
1939;616.3633;0
1940;616.3719;0
1941;616.3805;0
1942;616.3891;0
1943;616.3977;0
1944;616.4063;0
1945;616.4148;0
1946;616.4234;0
1947;616.4320;0
1948;616.4406;0
1949;616.4492;0
1950;616.4578;0
1951;616.4663;0
1952;616.4749;0
1953;616.4835;0
1954;616.4921;0
1955;616.5007;0
1956;616.5093;0
1957;616.5178;0
1958;616.5264;0
1959;616.5350;0
1960;616.5436;0
1961;616.5522;0
1962;616.5608;0
1963;616.5694;0
1964;616.5779;0
1965;616.5865;0
1966;616.5951;0
1967;616.6037;0
1968;616.6123;0
1969;616.6209;0
1970;616.6294;0
1971;616.6380;0
1972;616.6466;0
1973;616.6552;0
1974;616.6638;0
1975;616.6724;0
1976;616.6810;0
1977;616.6895;0
1978;616.6981;0
1979;616.7067;0
1980;616.7153;0
1981;616.7239;0
1982;616.7325;0
1983;616.7411;0
1984;616.7496;0
1985;616.7582;0
1986;616.7668;0
1987;616.7754;0
1988;616.7840;0
1989;616.7926;0
1990;616.8012;0
1991;616.8097;0
1992;616.8183;0
1993;616.8269;0
1994;616.8355;0
1995;616.8441;0
1996;616.8527;0
1997;616.8613;0
1998;616.8698;0
1999;616.8784;0
2000;616.8870;0
2001;616.8956;0
2002;616.9042;0
2003;616.9128;0
2004;616.9214;0
2005;616.9299;0
2006;616.9385;0
2007;616.9471;0
2008;616.9557;0
2009;616.9643;0
2010;616.9729;0
2011;616.9815;0
2012;616.9901;0
2013;616.9986;0
2014;617.0072;0
2015;617.0158;0
2016;617.0244;0
2017;617.0330;0
2018;617.0416;0
2019;617.0502;0
2020;617.0588;0
2021;617.0673;0
2022;617.0759;0
2023;617.0845;0
2024;617.0931;0
2025;617.1017;0
2026;617.1103;0
2027;617.1189;0
2028;617.1275;0
2029;617.1361;0
2030;617.1446;0
2031;617.1532;0
2032;617.1618;0
2033;617.1704;0
2034;617.1790;16
2035;617.1876;13
2036;617.1962;1
2037;617.2048;0
2038;617.2133;0
2039;617.2219;0
2040;617.2305;0
2041;617.2391;0
2042;617.2477;0
2043;617.2563;0
2044;617.2649;0
2045;617.2735;0
2046;617.2821;0
2047;617.2907;0
2048;617.2992;0
2049;617.3078;0
2050;617.3164;0
2051;617.3250;0
2052;617.3336;0
2053;617.3422;0
2054;617.3508;0
2055;617.3594;0
2056;617.3680;0
2057;617.3765;0
2058;617.3851;0
2059;617.3937;0
2060;617.4023;0
2061;617.4109;0
2062;617.4195;0
2063;617.4281;0
2064;617.4367;0
2065;617.4453;0
2066;617.4539;0
2067;617.4625;0
2068;617.4710;0
2069;617.4796;0
2070;617.4882;0
2071;617.4968;0
2072;617.5054;0
2073;617.5140;0
2074;617.5226;0
2075;617.5312;0
2076;617.5398;0
2077;617.5484;0
2078;617.5570;0
2079;617.5655;0
2080;617.5741;0
2081;617.5827;0
2082;617.5913;0
2083;617.5999;0
2084;617.6085;0
2085;617.6171;0
2086;617.6257;0
2087;617.6343;0
2088;617.6429;0
2089;617.6515;0
2090;617.6601;0
2091;617.6686;0
2092;617.6772;0
2093;617.6858;0
2094;617.6944;0
2095;617.7030;0
2096;617.7116;0
2097;617.7202;0
2098;617.7288;0
2099;617.7374;0
2100;617.7460;0
2101;617.7546;0
2102;617.7632;0
2103;617.7718;0
2104;617.7803;0
2105;617.7889;0
2106;617.7975;0
2107;617.8061;0
2108;617.8147;0
2109;617.8233;0
2110;617.8319;0
2111;617.8405;0
2112;617.8491;0
2113;617.8577;0
2114;617.8663;0
2115;617.8749;0
2116;617.8835;0
2117;617.8921;0
2118;617.9006;0
2119;617.9092;0
2120;617.9178;0
2121;617.9264;0
2122;617.9350;0
2123;617.9436;0
2124;617.9522;0
2125;617.9608;0
2126;617.9694;0
2127;617.9780;0
2128;617.9866;0
2129;617.9952;0
2130;618.0038;0
2131;618.0124;0
2132;618.0210;0
2133;618.0296;0
2134;618.0382;0
2135;618.0468;0
2136;618.0553;0
2137;618.0639;0
2138;618.0725;0
2139;618.0811;0
2140;618.0897;0
2141;618.0983;0
2142;618.1069;0
2143;618.1155;0
2144;618.1241;0
2145;618.1327;0
2146;618.1413;0
2147;618.1499;0
2148;618.1585;0
2149;618.1671;0
2150;618.1757;0
2151;618.1843;0
2152;618.1929;0
2153;618.2015;0
2154;618.2101;0
2155;618.2187;0
2156;618.2273;0
2157;618.2358;0
2158;618.2444;0
2159;618.2530;0
2160;618.2616;0
2161;618.2702;0
2162;618.2788;0
2163;618.2874;0
2164;618.2960;0
2165;618.3046;0
2166;618.3132;0
2167;618.3218;0
2168;618.3304;0
2169;618.3390;0
2170;618.3476;0
2171;618.3562;0
2172;618.3648;0
2173;618.3734;0
2174;618.3820;0
2175;618.3906;0
2176;618.3992;0
2177;618.4078;0
2178;618.4164;0
2179;618.4250;0
2180;618.4336;0
2181;618.4422;0
2182;618.4508;0
2183;618.4594;0
2184;618.4680;0
2185;618.4766;0
2186;618.4852;0
2187;618.4938;0
2188;618.5024;0
2189;618.5109;0
2190;618.5195;0
2191;618.5281;0
2192;618.5367;0
2193;618.5453;0
2194;618.5539;0
2195;618.5625;0
2196;618.5711;0
2197;618.5797;0
2198;618.5883;0
2199;618.5969;0
2200;618.6055;0
2201;618.6141;0
2202;618.6227;0
2203;618.6313;0
2204;618.6399;0
2205;618.6485;0
2206;618.6571;0
2207;618.6657;0
2208;618.6743;0
2209;618.6829;0
2210;618.6915;0
2211;618.7001;0
2212;618.7087;0
2213;618.7173;0
2214;618.7259;0
2215;618.7345;0
2216;618.7431;0
2217;618.7517;0
2218;618.7603;0
2219;618.7689;0
2220;618.7775;0
2221;618.7861;0
2222;618.7947;0
2223;618.8033;0
2224;618.8119;0
2225;618.8205;0
2226;618.8291;0
2227;618.8377;0
2228;618.8463;0
2229;618.8549;0
2230;618.8635;0
2231;618.8721;0
2232;618.8807;0
2233;618.8893;0
2234;618.8979;0
2235;618.9065;0
2236;618.9151;0
2237;618.9237;0
2238;618.9323;0
2239;618.9409;0
2240;618.9495;0
2241;618.9581;0
2242;618.9667;0
2243;618.9753;0
2244;618.9839;0
2245;618.9925;0
2246;619.0011;0
2247;619.0097;0
2248;619.0183;0
2249;619.0269;0
2250;619.0355;0
2251;619.0441;0
2252;619.0527;0
2253;619.0613;0
2254;619.0699;0
2255;619.0785;0
2256;619.0871;0
2257;619.0957;0
2258;619.1043;0
2259;619.1129;0
2260;619.1216;0
2261;619.1302;0
2262;619.1388;0
2263;619.1474;0
2264;619.1560;4
2265;619.1646;0
2266;619.1732;0
2267;619.1818;0
2268;619.1904;0
2269;619.1990;0
2270;619.2076;0
2271;619.2162;0
2272;619.2248;0
2273;619.2334;0
2274;619.2420;0
2275;619.2506;0
2276;619.2592;0
2277;619.2678;0
2278;619.2764;0
2279;619.2850;0
2280;619.2936;0
2281;619.3022;0
2282;619.3108;0
2283;619.3194;0
2284;619.3280;0
2285;619.3366;0
2286;619.3452;0
2287;619.3538;0
2288;619.3624;0
2289;619.3710;0
2290;619.3796;0
2291;619.3882;0
2292;619.3969;0
2293;619.4055;0
2294;619.4141;0
2295;619.4227;0
2296;619.4313;0
2297;619.4399;0
2298;619.4485;0
2299;619.4571;0
2300;619.4657;0
2301;619.4743;0
2302;619.4829;0
2303;619.4915;0
2304;619.5001;0
2305;619.5087;0
2306;619.5173;0
2307;619.5259;0
2308;619.5345;0
2309;619.5431;0
2310;619.5517;0
2311;619.5603;0
2312;619.5689;0
2313;619.5775;0
2314;619.5862;0
2315;619.5948;0
2316;619.6034;0
2317;619.6120;0
2318;619.6206;0
2319;619.6292;0
2320;619.6378;0
2321;619.6464;0
2322;619.6550;0
2323;619.6636;0
2324;619.6722;0
2325;619.6808;0
2326;619.6894;0
2327;619.6980;0
2328;619.7066;0
2329;619.7152;0
2330;619.7238;0
2331;619.7325;0
2332;619.7411;0
2333;619.7497;0
2334;619.7583;0
2335;619.7669;0
2336;619.7755;0
2337;619.7841;0
2338;619.7927;0
2339;619.8013;0
2340;619.8099;0
2341;619.8185;0
2342;619.8271;0
2343;619.8357;0
2344;619.8443;0
2345;619.8529;0
2346;619.8616;0
2347;619.8702;0
2348;619.8788;0
2349;619.8874;0
2350;619.8960;0
2351;619.9046;0
2352;619.9132;0
2353;619.9218;0
2354;619.9304;0
2355;619.9390;0
2356;619.9476;0
2357;619.9562;0
2358;619.9648;0
2359;619.9735;0
2360;619.9821;0
2361;619.9907;0
2362;619.9993;0
2363;620.0079;0
2364;620.0165;0
2365;620.0251;0
2366;620.0337;0
2367;620.0423;0
2368;620.0509;0
2369;620.0595;0
2370;620.0681;0
2371;620.0768;0
2372;620.0854;0
2373;620.0940;0
2374;620.1026;0
2375;620.1112;0
2376;620.1198;0
2377;620.1284;0
2378;620.1370;0
2379;620.1456;0
2380;620.1542;0
2381;620.1628;0
2382;620.1715;0
2383;620.1801;0
2384;620.1887;0
2385;620.1973;0
2386;620.2059;0
2387;620.2145;0
2388;620.2231;0
2389;620.2317;0
2390;620.2403;0
2391;620.2489;0
2392;620.2576;0
2393;620.2662;0
2394;620.2748;0
2395;620.2834;0
2396;620.2920;0
2397;620.3006;0
2398;620.3092;0
2399;620.3178;0
2400;620.3264;0
2401;620.3350;0
2402;620.3437;0
2403;620.3523;0
2404;620.3609;0
2405;620.3695;0
2406;620.3781;0
2407;620.3867;0
2408;620.3953;0
2409;620.4039;0
2410;620.4125;0
2411;620.4212;0
2412;620.4298;0
2413;620.4384;0
2414;620.4470;0
2415;620.4556;0
2416;620.4642;0
2417;620.4728;0
2418;620.4814;0
2419;620.4900;0
2420;620.4987;0
2421;620.5073;0
2422;620.5159;0
2423;620.5245;0
2424;620.5331;0
2425;620.5417;0
2426;620.5503;0
2427;620.5589;0
2428;620.5676;0
2429;620.5762;0
2430;620.5848;0
2431;620.5934;0
2432;620.6020;0
2433;620.6106;0
2434;620.6192;0
2435;620.6278;0
2436;620.6365;0
2437;620.6451;0
2438;620.6537;0
2439;620.6623;0
2440;620.6709;0
2441;620.6795;0
2442;620.6881;0
2443;620.6967;0
2444;620.7054;0
2445;620.7140;0
2446;620.7226;0
2447;620.7312;0
2448;620.7398;0
2449;620.7484;0
2450;620.7570;0
2451;620.7657;0
2452;620.7743;0
2453;620.7829;0
2454;620.7915;0
2455;620.8001;0
2456;620.8087;0
2457;620.8173;0
2458;620.8259;0
2459;620.8346;0
2460;620.8432;0
2461;620.8518;0
2462;620.8604;0
2463;620.8690;0
2464;620.8776;0
2465;620.8862;0
2466;620.8949;0
2467;620.9035;0
2468;620.9121;0
2469;620.9207;0
2470;620.9293;0
2471;620.9379;0
2472;620.9465;0
2473;620.9552;0
2474;620.9638;0
2475;620.9724;0
2476;620.9810;0
2477;620.9896;0
2478;620.9982;0
2479;621.0069;0
2480;621.0155;0
2481;621.0241;0
2482;621.0327;0
2483;621.0413;0
2484;621.0499;0
2485;621.0585;0
2486;621.0672;0
2487;621.0758;0
2488;621.0844;0
2489;621.0930;0
2490;621.1016;0
2491;621.1102;0
2492;621.1189;0
2493;621.1275;0
2494;621.1361;0
2495;621.1447;0
2496;621.1533;0
2497;621.1619;0
2498;621.1706;0
2499;621.1792;0
2500;621.1878;0
2501;621.1964;0
2502;621.2050;0
2503;621.2136;0
2504;621.2223;0
2505;621.2309;7
2506;621.2395;0
2507;621.2481;0
2508;621.2567;0
2509;621.2653;0
2510;621.2740;0
2511;621.2826;0
2512;621.2912;0
2513;621.2998;0
2514;621.3084;0
2515;621.3170;0
2516;621.3257;0
2517;621.3343;0
2518;621.3429;0
2519;621.3515;0
2520;621.3601;0
2521;621.3687;0
2522;621.3774;0
2523;621.3860;0
2524;621.3946;0
2525;621.4032;0
2526;621.4118;0
2527;621.4205;0
2528;621.4291;0
2529;621.4377;0
2530;621.4463;0
2531;621.4549;0
2532;621.4635;0
2533;621.4722;0
2534;621.4808;0
2535;621.4894;0
2536;621.4980;0
2537;621.5066;0
2538;621.5153;0
2539;621.5239;0
2540;621.5325;0
2541;621.5411;0
2542;621.5497;0
2543;621.5584;0
2544;621.5670;0
2545;621.5756;0
2546;621.5842;0
2547;621.5928;0
2548;621.6014;0
2549;621.6101;0
2550;621.6187;0
2551;621.6273;0
2552;621.6359;0
2553;621.6445;0
2554;621.6532;0
2555;621.6618;0
2556;621.6704;0
2557;621.6790;0
2558;621.6876;0
2559;621.6963;0
2560;621.7049;0
2561;621.7135;0
2562;621.7221;0
2563;621.7307;0
2564;621.7394;0
2565;621.7480;0
2566;621.7566;0
2567;621.7652;0
2568;621.7738;0
2569;621.7825;0
2570;621.7911;0
2571;621.7997;0
2572;621.8083;0
2573;621.8169;0
2574;621.8256;0
2575;621.8342;0
2576;621.8428;0
2577;621.8514;0
2578;621.8601;0
2579;621.8687;0
2580;621.8773;0
2581;621.8859;0
2582;621.8945;0
2583;621.9032;0
2584;621.9118;0
2585;621.9204;0
2586;621.9290;0
2587;621.9376;0
2588;621.9463;0
2589;621.9549;0
2590;621.9635;0
2591;621.9721;0
2592;621.9808;0
2593;621.9894;0
2594;621.9980;0
2595;622.0066;0
2596;622.0152;0
2597;622.0239;0
2598;622.0325;0
2599;622.0411;0
2600;622.0497;0
2601;622.0584;0
2602;622.0670;0
2603;622.0756;0
2604;622.0842;0
2605;622.0928;0
2606;622.1015;0
2607;622.1101;0
2608;622.1187;0
2609;622.1273;0
2610;622.1360;0
2611;622.1446;0
2612;622.1532;0
2613;622.1618;0
2614;622.1705;0
2615;622.1791;0
2616;622.1877;0
2617;622.1963;0
2618;622.2049;0
2619;622.2136;0
2620;622.2222;0
2621;622.2308;0
2622;622.2394;0
2623;622.2481;0
2624;622.2567;0
2625;622.2653;0
2626;622.2739;0
2627;622.2826;0
2628;622.2912;0
2629;622.2998;0
2630;622.3084;0
2631;622.3171;0
2632;622.3257;0
2633;622.3343;0
2634;622.3429;0
2635;622.3516;0
2636;622.3602;0
2637;622.3688;0
2638;622.3774;0
2639;622.3861;0
2640;622.3947;0
2641;622.4033;0
2642;622.4119;0
2643;622.4206;0
2644;622.4292;0
2645;622.4378;0
2646;622.4464;0
2647;622.4551;0
2648;622.4637;0
2649;622.4723;0
2650;622.4809;0
2651;622.4896;0
2652;622.4982;0
2653;622.5068;0
2654;622.5154;0
2655;622.5241;0
2656;622.5327;0
2657;622.5413;0
2658;622.5499;0
2659;622.5586;0
2660;622.5672;0
2661;622.5758;0
2662;622.5844;0
2663;622.5931;0
2664;622.6017;0
2665;622.6103;0
2666;622.6189;0
2667;622.6276;0
2668;622.6362;0
2669;622.6448;0
2670;622.6535;0
2671;622.6621;0
2672;622.6707;0
2673;622.6793;0
2674;622.6880;0
2675;622.6966;0
2676;622.7052;0
2677;622.7138;0
2678;622.7225;0
2679;622.7311;0
2680;622.7397;0
2681;622.7484;0
2682;622.7570;0
2683;622.7656;0
2684;622.7742;0
2685;622.7829;0
2686;622.7915;0
2687;622.8001;0
2688;622.8087;0
2689;622.8174;0
2690;622.8260;0
2691;622.8346;0
2692;622.8433;0
2693;622.8519;0
2694;622.8605;0
2695;622.8691;0
2696;622.8778;0
2697;622.8864;0
2698;622.8950;0
2699;622.9037;0
2700;622.9123;0
2701;622.9209;0
2702;622.9295;0
2703;622.9382;0
2704;622.9468;0
2705;622.9554;0
2706;622.9641;0
2707;622.9727;0
2708;622.9813;0
2709;622.9899;0
2710;622.9986;0
2711;623.0072;0
2712;623.0158;0
2713;623.0245;0
2714;623.0331;0
2715;623.0417;0
2716;623.0503;0
2717;623.0590;0
2718;623.0676;0
2719;623.0762;0
2720;623.0849;0
2721;623.0935;0
2722;623.1021;0
2723;623.1107;0
2724;623.1194;0
2725;623.1280;0
2726;623.1366;0
2727;623.1453;0
2728;623.1539;0
2729;623.1625;0
2730;623.1712;0
2731;623.1798;0
2732;623.1884;0
2733;623.1971;0
2734;623.2057;0
2735;623.2143;0
2736;623.2229;0
2737;623.2316;0
2738;623.2402;0
2739;623.2488;0
2740;623.2575;0
2741;623.2661;0
2742;623.2747;0
2743;623.2834;0
2744;623.2920;0
2745;623.3006;0
2746;623.3093;0
2747;623.3179;0
2748;623.3265;0
2749;623.3351;0
2750;623.3438;0
2751;623.3524;0
2752;623.3610;0
2753;623.3697;0
2754;623.3783;0
2755;623.3869;0
2756;623.3956;0
2757;623.4042;0
2758;623.4128;0
2759;623.4215;0
2760;623.4301;0
2761;623.4387;0
2762;623.4474;0
2763;623.4560;0
2764;623.4646;0
2765;623.4733;0
2766;623.4819;0
2767;623.4905;0
2768;623.4992;0
2769;623.5078;0
2770;623.5164;0
2771;623.5250;0
2772;623.5337;0
2773;623.5423;0
2774;623.5509;0
2775;623.5596;0
2776;623.5682;0
2777;623.5768;0
2778;623.5855;0
2779;623.5941;0
2780;623.6027;0
2781;623.6114;0
2782;623.6200;0
2783;623.6286;0
2784;623.6373;0
2785;623.6459;0
2786;623.6545;0
2787;623.6632;0
2788;623.6718;0
2789;623.6804;0
2790;623.6891;0
2791;623.6977;0
2792;623.7063;0
2793;623.7150;0
2794;623.7236;0
2795;623.7323;0
2796;623.7409;0
2797;623.7495;0
2798;623.7582;0
2799;623.7668;0
2800;623.7754;0
2801;623.7841;0
2802;623.7927;0
2803;623.8013;0
2804;623.8100;0
2805;623.8186;0
2806;623.8272;0
2807;623.8359;0
2808;623.8445;0
2809;623.8531;0
2810;623.8618;0
2811;623.8704;0
2812;623.8790;0
2813;623.8877;0
2814;623.8963;0
2815;623.9049;0
2816;623.9136;0
2817;623.9222;0
2818;623.9309;0
2819;623.9395;0
2820;623.9481;0
2821;623.9568;0
2822;623.9654;0
2823;623.9740;0
2824;623.9827;0
2825;623.9913;0
2826;623.9999;0
2827;624.0086;0
2828;624.0172;0
2829;624.0258;0
2830;624.0345;0
2831;624.0431;0
2832;624.0518;0
2833;624.0604;0
2834;624.0690;0
2835;624.0777;0
2836;624.0863;0
2837;624.0949;0
2838;624.1036;0
2839;624.1122;0
2840;624.1208;0
2841;624.1295;0
2842;624.1381;0
2843;624.1468;0
2844;624.1554;0
2845;624.1640;0
2846;624.1727;0
2847;624.1813;0
2848;624.1899;0
2849;624.1986;0
2850;624.2072;0
2851;624.2159;0
2852;624.2245;0
2853;624.2331;0
2854;624.2418;0
2855;624.2504;0
2856;624.2590;0
2857;624.2677;0
2858;624.2763;0
2859;624.2850;0
2860;624.2936;0
2861;624.3022;0
2862;624.3109;0
2863;624.3195;0
2864;624.3281;0
2865;624.3368;0
2866;624.3454;0
2867;624.3541;0
2868;624.3627;0
2869;624.3713;0
2870;624.3800;0
2871;624.3886;0
2872;624.3973;0
2873;624.4059;0
2874;624.4145;0
2875;624.4232;0
2876;624.4318;0
2877;624.4404;0
2878;624.4491;0
2879;624.4577;0
2880;624.4664;0
2881;624.4750;0
2882;624.4836;0
2883;624.4923;0
2884;624.5009;0
2885;624.5096;0
2886;624.5182;0
2887;624.5268;0
2888;624.5355;0
2889;624.5441;0
2890;624.5528;0
2891;624.5614;0
2892;624.5700;0
2893;624.5787;0
2894;624.5873;33
2895;624.5960;30
2896;624.6046;21
2897;624.6132;5
2898;624.6219;1
2899;624.6305;0
2900;624.6392;0
2901;624.6478;0
2902;624.6564;0
2903;624.6651;0
2904;624.6737;0
2905;624.6824;0
2906;624.6910;0
2907;624.6996;0
2908;624.7083;0
2909;624.7169;0
2910;624.7256;0
2911;624.7342;0
2912;624.7429;0
2913;624.7515;0
2914;624.7601;0
2915;624.7688;0
2916;624.7774;0
2917;624.7861;0
2918;624.7947;0
2919;624.8033;0
2920;624.8120;0
2921;624.8206;0
2922;624.8293;0
2923;624.8379;0
2924;624.8465;0
2925;624.8552;0
2926;624.8638;0
2927;624.8725;0
2928;624.8811;0
2929;624.8898;0
2930;624.8984;0
2931;624.9070;0
2932;624.9157;0
2933;624.9243;0
2934;624.9330;0
2935;624.9416;0
2936;624.9503;0
2937;624.9589;0
2938;624.9675;0
2939;624.9762;0
2940;624.9848;0
2941;624.9935;0
2942;625.0021;0
2943;625.0108;0
2944;625.0194;0
2945;625.0280;0
2946;625.0367;0
2947;625.0453;0
2948;625.0540;0
2949;625.0626;0
2950;625.0713;0
2951;625.0799;0
2952;625.0885;0
2953;625.0972;0
2954;625.1058;0
2955;625.1145;0
2956;625.1231;0
2957;625.1318;0
2958;625.1404;0
2959;625.1490;0
2960;625.1577;0
2961;625.1663;0
2962;625.1750;0
2963;625.1836;0
2964;625.1923;0
2965;625.2009;0
2966;625.2096;0
2967;625.2182;0
2968;625.2268;0
2969;625.2355;0
2970;625.2441;0
2971;625.2528;0
2972;625.2614;0
2973;625.2701;0
2974;625.2787;0
2975;625.2874;0
2976;625.2960;0
2977;625.3046;0
2978;625.3133;0
2979;625.3219;0
2980;625.3306;0
2981;625.3392;0
2982;625.3479;0
2983;625.3565;0
2984;625.3652;0
2985;625.3738;0
2986;625.3825;0
2987;625.3911;0
2988;625.3997;0
2989;625.4084;0
2990;625.4170;0
2991;625.4257;0
2992;625.4343;0
2993;625.4430;0
2994;625.4516;0
2995;625.4603;0
2996;625.4689;0
2997;625.4776;0
2998;625.4862;0
2999;625.4949;0
3000;625.5035;0
3001;625.5121;0
3002;625.5208;0
3003;625.5294;0
3004;625.5381;0
3005;625.5467;0
3006;625.5554;0
3007;625.5640;0
3008;625.5727;8
3009;625.5813;15
3010;625.5900;0
3011;625.5986;0
3012;625.6073;0
3013;625.6159;0
3014;625.6246;0
3015;625.6332;0
3016;625.6418;0
3017;625.6505;0
3018;625.6591;0
3019;625.6678;0
3020;625.6764;0
3021;625.6851;0
3022;625.6937;0
3023;625.7024;0
3024;625.7110;0
3025;625.7197;0
3026;625.7283;0
3027;625.7370;0
3028;625.7456;0
3029;625.7543;0
3030;625.7629;0
3031;625.7716;0
3032;625.7802;0
3033;625.7889;0
3034;625.7975;0
3035;625.8062;0
3036;625.8148;0
3037;625.8235;0
3038;625.8321;0
3039;625.8408;0
3040;625.8494;0
3041;625.8581;0
3042;625.8667;0
3043;625.8753;0
3044;625.8840;0
3045;625.8926;0
3046;625.9013;0
3047;625.9099;0
3048;625.9186;0
3049;625.9272;0
3050;625.9359;0
3051;625.9445;0
3052;625.9532;0
3053;625.9618;0
3054;625.9705;0
3055;625.9791;0
3056;625.9878;0
3057;625.9964;0
3058;626.0051;0
3059;626.0137;0
3060;626.0224;0
3061;626.0310;0
3062;626.0397;0
3063;626.0483;0
3064;626.0570;0
3065;626.0656;0
3066;626.0743;0
3067;626.0829;0
3068;626.0916;0
3069;626.1002;0
3070;626.1089;0
3071;626.1175;0
3072;626.1262;0
3073;626.1348;0
3074;626.1435;0
3075;626.1521;0
3076;626.1608;0
3077;626.1694;0
3078;626.1781;0
3079;626.1867;0
3080;626.1954;0
3081;626.2041;0
3082;626.2127;0
3083;626.2214;0
3084;626.2300;0
3085;626.2387;0
3086;626.2473;0
3087;626.2560;0
3088;626.2646;0
3089;626.2733;0
3090;626.2819;0
3091;626.2906;0
3092;626.2992;0
3093;626.3079;0
3094;626.3165;0
3095;626.3252;0
3096;626.3338;0
3097;626.3425;0
3098;626.3511;0
3099;626.3598;0
3100;626.3684;0
3101;626.3771;0
3102;626.3857;0
3103;626.3944;0
3104;626.4030;0
3105;626.4117;0
3106;626.4204;0
3107;626.4290;0
3108;626.4377;0
3109;626.4463;0
3110;626.4550;0
3111;626.4636;0
3112;626.4723;0
3113;626.4809;0
3114;626.4896;0
3115;626.4982;0
3116;626.5069;0
3117;626.5155;0
3118;626.5242;0
3119;626.5328;0
3120;626.5415;0
3121;626.5501;0
3122;626.5588;0
3123;626.5675;0
3124;626.5761;0
3125;626.5848;0
3126;626.5934;0
3127;626.6021;0
3128;626.6107;0
3129;626.6194;0
3130;626.6280;0
3131;626.6367;0
3132;626.6453;0
3133;626.6540;0
3134;626.6626;0
3135;626.6713;0
3136;626.6800;0
3137;626.6886;0
3138;626.6973;0
3139;626.7059;0
3140;626.7146;0
3141;626.7232;0
3142;626.7319;0
3143;626.7405;0
3144;626.7492;0
3145;626.7579;0
3146;626.7665;0
3147;626.7752;0
3148;626.7838;0
3149;626.7925;0
3150;626.8011;0
3151;626.8098;0
3152;626.8184;0
3153;626.8271;0
3154;626.8357;0
3155;626.8444;0
3156;626.8531;0
3157;626.8617;0
3158;626.8704;0
3159;626.8790;0
3160;626.8877;0
3161;626.8963;0
3162;626.9050;0
3163;626.9137;0
3164;626.9223;0
3165;626.9310;0
3166;626.9396;0
3167;626.9483;0
3168;626.9569;0
3169;626.9656;0
3170;626.9742;0
3171;626.9829;0
3172;626.9916;0
3173;627.0002;0
3174;627.0089;0
3175;627.0175;0
3176;627.0262;0
3177;627.0348;0
3178;627.0435;0
3179;627.0522;0
3180;627.0608;0
3181;627.0695;0
3182;627.0781;0
3183;627.0868;0
3184;627.0954;0
3185;627.1041;3
3186;627.1128;0
3187;627.1214;0
3188;627.1301;0
3189;627.1387;0
3190;627.1474;0
3191;627.1560;0
3192;627.1647;0
3193;627.1734;0
3194;627.1820;0
3195;627.1907;0
3196;627.1993;0
3197;627.2080;0
3198;627.2167;0
3199;627.2253;0
3200;627.2340;0
3201;627.2426;0
3202;627.2513;0
3203;627.2599;0
3204;627.2686;0
3205;627.2773;0
3206;627.2859;0
3207;627.2946;0
3208;627.3032;0
3209;627.3119;0
3210;627.3206;0
3211;627.3292;0
3212;627.3379;0
3213;627.3465;0
3214;627.3552;0
3215;627.3638;0
3216;627.3725;0
3217;627.3812;0
3218;627.3898;0
3219;627.3985;0
3220;627.4071;0
3221;627.4158;0
3222;627.4245;0
3223;627.4331;0
3224;627.4418;0
3225;627.4504;0
3226;627.4591;0
3227;627.4678;0
3228;627.4764;0
3229;627.4851;0
3230;627.4937;0
3231;627.5024;7
3232;627.5111;68
3233;627.5197;44
3234;627.5284;15
3235;627.5370;10
3236;627.5457;16
3237;627.5544;0
3238;627.5630;0
3239;627.5717;0
3240;627.5803;0
3241;627.5890;5
3242;627.5977;0
3243;627.6063;0
3244;627.6150;0
3245;627.6237;0
3246;627.6323;0
3247;627.6410;0
3248;627.6496;0
3249;627.6583;0
3250;627.6670;0
3251;627.6756;0
3252;627.6843;0
3253;627.6929;0
3254;627.7016;0
3255;627.7103;0
3256;627.7189;0
3257;627.7276;0
3258;627.7363;0
3259;627.7449;0
3260;627.7536;0
3261;627.7622;0
3262;627.7709;0
3263;627.7796;0
3264;627.7882;0
3265;627.7969;0
3266;627.8055;0
3267;627.8142;0
3268;627.8229;0
3269;627.8315;0
3270;627.8402;0
3271;627.8489;0
3272;627.8575;0
3273;627.8662;0
3274;627.8748;0
3275;627.8835;0
3276;627.8922;0
3277;627.9008;0
3278;627.9095;0
3279;627.9182;0
3280;627.9268;0
3281;627.9355;0
3282;627.9442;0
3283;627.9528;0
3284;627.9615;0
3285;627.9701;0
3286;627.9788;0
3287;627.9875;0
3288;627.9961;0
3289;628.0048;0
3290;628.0135;0
3291;628.0221;0
3292;628.0308;0
3293;628.0395;0
3294;628.0481;0
3295;628.0568;0
3296;628.0654;0
3297;628.0741;0
3298;628.0828;0
3299;628.0914;0
3300;628.1001;0
3301;628.1088;0
3302;628.1174;0
3303;628.1261;0
3304;628.1348;0
3305;628.1434;0
3306;628.1521;0
3307;628.1608;0
3308;628.1694;0
3309;628.1781;0
3310;628.1867;0
3311;628.1954;0
3312;628.2041;0
3313;628.2127;0
3314;628.2214;0
3315;628.2301;0
3316;628.2387;0
3317;628.2474;0
3318;628.2561;0
3319;628.2647;0
3320;628.2734;0
3321;628.2821;0
3322;628.2907;0
3323;628.2994;0
3324;628.3081;0
3325;628.3167;0
3326;628.3254;0
3327;628.3341;0
3328;628.3427;0
3329;628.3514;30
3330;628.3601;183
3331;628.3687;106
3332;628.3774;80
3333;628.3861;36
3334;628.3947;24
3335;628.4034;6
3336;628.4121;11
3337;628.4207;0
3338;628.4294;0
3339;628.4381;3
3340;628.4467;0
3341;628.4554;0
3342;628.4641;0
3343;628.4727;0
3344;628.4814;0
3345;628.4901;0
3346;628.4987;0
3347;628.5074;0
3348;628.5161;0
3349;628.5247;0
3350;628.5334;0
3351;628.5421;0
3352;628.5507;0
3353;628.5594;0
3354;628.5681;0
3355;628.5767;0
3356;628.5854;0
3357;628.5941;0
3358;628.6027;0
3359;628.6114;0
3360;628.6201;0
3361;628.6287;0
3362;628.6374;0
3363;628.6461;0
3364;628.6547;0
3365;628.6634;0
3366;628.6721;0
3367;628.6807;0
3368;628.6894;0
3369;628.6981;0
3370;628.7067;0
3371;628.7154;0
3372;628.7241;0
3373;628.7328;0
3374;628.7414;0
3375;628.7501;0
3376;628.7588;0
3377;628.7674;0
3378;628.7761;0
3379;628.7848;0
3380;628.7934;0
3381;628.8021;0
3382;628.8108;0
3383;628.8194;0
3384;628.8281;0
3385;628.8368;0
3386;628.8454;0
3387;628.8541;0
3388;628.8628;0
3389;628.8715;0
3390;628.8801;0
3391;628.8888;0
3392;628.8975;0
3393;628.9061;0
3394;628.9148;0
3395;628.9235;0
3396;628.9321;0
3397;628.9408;0
3398;628.9495;0
3399;628.9582;0
3400;628.9668;0
3401;628.9755;0
3402;628.9842;0
3403;628.9928;0
3404;629.0015;0
3405;629.0102;0
3406;629.0188;0
3407;629.0275;0
3408;629.0362;0
3409;629.0449;0
3410;629.0535;0
3411;629.0622;0
3412;629.0709;0
3413;629.0795;0
3414;629.0882;0
3415;629.0969;0
3416;629.1056;0
3417;629.1142;0
3418;629.1229;0
3419;629.1316;0
3420;629.1402;0
3421;629.1489;1
3422;629.1576;9
3423;629.1663;2
3424;629.1749;0
3425;629.1836;14
3426;629.1923;20
3427;629.2009;7
3428;629.2096;20
3429;629.2183;20
3430;629.2270;5
3431;629.2356;1
3432;629.2443;0
3433;629.2530;0
3434;629.2617;0
3435;629.2703;0
3436;629.2790;0
3437;629.2877;0
3438;629.2963;0
3439;629.3050;0
3440;629.3137;2
3441;629.3224;0
3442;629.3310;0
3443;629.3397;0
3444;629.3484;0
3445;629.3570;0
3446;629.3657;0
3447;629.3744;0
3448;629.3831;0
3449;629.3917;0
3450;629.4004;0
3451;629.4091;0
3452;629.4178;0
3453;629.4264;0
3454;629.4351;0
3455;629.4438;0
3456;629.4525;0
3457;629.4611;0
3458;629.4698;0
3459;629.4785;0
3460;629.4872;0
3461;629.4958;0
3462;629.5045;0
3463;629.5132;0
3464;629.5218;0
3465;629.5305;0
3466;629.5392;0
3467;629.5479;0
3468;629.5565;0
3469;629.5652;0
3470;629.5739;0
3471;629.5826;0
3472;629.5912;0
3473;629.5999;0
3474;629.6086;0
3475;629.6173;0
3476;629.6259;0
3477;629.6346;0
3478;629.6433;0
3479;629.6520;0
3480;629.6606;0
3481;629.6693;0
3482;629.6780;0
3483;629.6867;0
3484;629.6953;0
3485;629.7040;0
3486;629.7127;0
3487;629.7214;0
3488;629.7300;0
3489;629.7387;0
3490;629.7474;0
3491;629.7561;0
3492;629.7647;0
3493;629.7734;0
3494;629.7821;0
3495;629.7908;0
3496;629.7994;0
3497;629.8081;0
3498;629.8168;0
3499;629.8255;40
3500;629.8342;70
3501;629.8428;30
3502;629.8515;17
3503;629.8602;4
3504;629.8689;0
3505;629.8775;0
3506;629.8862;0
3507;629.8949;0
3508;629.9036;0
3509;629.9122;0
3510;629.9209;0
3511;629.9296;0
3512;629.9383;0
3513;629.9469;0
3514;629.9556;0
3515;629.9643;0
3516;629.9730;2
3517;629.9817;0
3518;629.9903;0
3519;629.9990;0
3520;630.0077;0
3521;630.0164;0
3522;630.0250;0
3523;630.0337;0
3524;630.0424;0
3525;630.0511;0
3526;630.0598;0
3527;630.0684;0
3528;630.0771;0
3529;630.0858;0
3530;630.0945;0
3531;630.1031;0
3532;630.1118;0
3533;630.1205;0
3534;630.1292;0
3535;630.1379;0
3536;630.1465;0
3537;630.1552;0
3538;630.1639;0
3539;630.1726;0
3540;630.1813;0
3541;630.1899;0
3542;630.1986;0
3543;630.2073;0
3544;630.2160;0
3545;630.2246;0
3546;630.2333;0
3547;630.2420;0
3548;630.2507;0
3549;630.2594;0
3550;630.2680;0
3551;630.2767;0
3552;630.2854;0
3553;630.2941;0
3554;630.3028;0
3555;630.3114;0
3556;630.3201;0
3557;630.3288;0
3558;630.3375;0
3559;630.3462;0
3560;630.3548;0
3561;630.3635;0
3562;630.3722;0
3563;630.3809;0
3564;630.3896;0
3565;630.3982;0
3566;630.4069;0
3567;630.4156;0
3568;630.4243;0
3569;630.4330;0
3570;630.4416;0
3571;630.4503;0
3572;630.4590;0
3573;630.4677;0
3574;630.4764;0
3575;630.4850;0
3576;630.4937;0
3577;630.5024;0
3578;630.5111;0
3579;630.5198;0
3580;630.5284;0
3581;630.5371;0
3582;630.5458;0
3583;630.5545;0
3584;630.5632;0
3585;630.5718;0
3586;630.5805;0
3587;630.5892;0
3588;630.5979;0
3589;630.6066;0
3590;630.6153;0
3591;630.6239;0
3592;630.6326;0
3593;630.6413;0
3594;630.6500;0
3595;630.6587;0
3596;630.6673;0
3597;630.6760;0
3598;630.6847;0
3599;630.6934;0
3600;630.7021;0
3601;630.7108;0
3602;630.7194;0
3603;630.7281;0
3604;630.7368;0
3605;630.7455;0
3606;630.7542;0
3607;630.7629;0
3608;630.7715;0
3609;630.7802;0
3610;630.7889;0
3611;630.7976;0
3612;630.8063;0
3613;630.8149;0
3614;630.8236;0
3615;630.8323;0
3616;630.8410;0
3617;630.8497;0
3618;630.8584;0
3619;630.8670;0
3620;630.8757;0
3621;630.8844;0
3622;630.8931;0
3623;630.9018;0
3624;630.9105;0
3625;630.9192;0
3626;630.9278;0
3627;630.9365;0
3628;630.9452;0
3629;630.9539;0
3630;630.9626;0
3631;630.9713;0
3632;630.9799;0
3633;630.9886;0
3634;630.9973;0
3635;631.0060;0
3636;631.0147;0
3637;631.0234;0
3638;631.0320;0
3639;631.0407;0
3640;631.0494;0
3641;631.0581;0
3642;631.0668;0
3643;631.0755;0
3644;631.0842;0
3645;631.0928;0
3646;631.1015;0
3647;631.1102;0
3648;631.1189;0
3649;631.1276;0
3650;631.1363;0
3651;631.1449;0
3652;631.1536;0
3653;631.1623;0
3654;631.1710;0
3655;631.1797;0
3656;631.1884;0
3657;631.1971;0
3658;631.2057;0
3659;631.2144;0
3660;631.2231;0
3661;631.2318;0
3662;631.2405;0
3663;631.2492;0
3664;631.2579;0
3665;631.2665;0
3666;631.2752;0
3667;631.2839;0
3668;631.2926;0
3669;631.3013;0
3670;631.3100;0
3671;631.3187;0
3672;631.3274;0
3673;631.3360;0
3674;631.3447;0
3675;631.3534;0
3676;631.3621;0
3677;631.3708;0
3678;631.3795;0
3679;631.3882;0
3680;631.3968;0
3681;631.4055;0
3682;631.4142;0
3683;631.4229;0
3684;631.4316;0
3685;631.4403;0
3686;631.4490;0
3687;631.4577;23
3688;631.4663;13
3689;631.4750;13
3690;631.4837;15
3691;631.4924;7
3692;631.5011;0
3693;631.5098;0
3694;631.5185;0
3695;631.5272;0
3696;631.5358;0
3697;631.5445;0
3698;631.5532;0
3699;631.5619;0
3700;631.5706;0
3701;631.5793;0
3702;631.5880;0
3703;631.5967;0
3704;631.6054;0
3705;631.6140;0
3706;631.6227;0
3707;631.6314;0
3708;631.6401;0
3709;631.6488;0
3710;631.6575;0
3711;631.6662;0
3712;631.6749;0
3713;631.6835;0
3714;631.6922;0
3715;631.7009;0
3716;631.7096;0
3717;631.7183;0
3718;631.7270;0
3719;631.7357;0
3720;631.7444;0
3721;631.7531;0
3722;631.7618;0
3723;631.7704;0
3724;631.7791;0
3725;631.7878;0
3726;631.7965;0
3727;631.8052;0
3728;631.8139;0
3729;631.8226;0
3730;631.8313;0
3731;631.8400;0
3732;631.8486;0
3733;631.8573;0
3734;631.8660;0
3735;631.8747;0
3736;631.8834;0
3737;631.8921;0
3738;631.9008;0
3739;631.9095;0
3740;631.9182;0
3741;631.9269;0
3742;631.9356;0
3743;631.9442;0
3744;631.9529;0
3745;631.9616;3
3746;631.9703;0
3747;631.9790;0
3748;631.9877;0
3749;631.9964;0
3750;632.0051;0
3751;632.0138;0
3752;632.0225;0
3753;632.0312;0
3754;632.0398;0
3755;632.0485;0
3756;632.0572;0
3757;632.0659;0
3758;632.0746;0
3759;632.0833;0
3760;632.0920;0
3761;632.1007;0
3762;632.1094;0
3763;632.1181;0
3764;632.1268;0
3765;632.1355;0
3766;632.1441;0
3767;632.1528;0
3768;632.1615;0
3769;632.1702;0
3770;632.1789;0
3771;632.1876;0
3772;632.1963;0
3773;632.2050;0
3774;632.2137;0
3775;632.2224;0
3776;632.2311;0
3777;632.2398;0
3778;632.2485;0
3779;632.2572;0
3780;632.2658;0
3781;632.2745;0
3782;632.2832;0
3783;632.2919;0
3784;632.3006;0
3785;632.3093;0
3786;632.3180;0
3787;632.3267;0
3788;632.3354;0
3789;632.3441;0
3790;632.3528;0
3791;632.3615;0
3792;632.3702;0
3793;632.3789;0
3794;632.3876;0
3795;632.3962;0
3796;632.4049;0
3797;632.4136;0
3798;632.4223;0
3799;632.4310;0
3800;632.4397;0
3801;632.4484;0
3802;632.4571;0
3803;632.4658;0
3804;632.4745;0
3805;632.4832;0
3806;632.4919;0
3807;632.5006;0
3808;632.5093;0
3809;632.5180;0
3810;632.5267;0
3811;632.5354;0
3812;632.5440;0
3813;632.5527;0
3814;632.5614;0
3815;632.5701;0
3816;632.5788;0
3817;632.5875;0
3818;632.5962;0
3819;632.6049;0
3820;632.6136;0
3821;632.6223;0
3822;632.6310;0
3823;632.6397;0
3824;632.6484;0
3825;632.6571;0
3826;632.6658;0
3827;632.6745;0
3828;632.6832;0
3829;632.6919;0
3830;632.7006;0
3831;632.7093;0
3832;632.7180;0
3833;632.7267;0
3834;632.7354;0
3835;632.7440;0
3836;632.7527;0
3837;632.7614;0
3838;632.7701;0
3839;632.7788;0
3840;632.7875;0
3841;632.7962;0
3842;632.8049;0
3843;632.8136;0
3844;632.8223;0
3845;632.8310;0
3846;632.8397;0
3847;632.8484;0
3848;632.8571;0
3849;632.8658;0
3850;632.8745;0
3851;632.8832;0
3852;632.8919;0
3853;632.9006;0
3854;632.9093;0
3855;632.9180;0
3856;632.9267;0
3857;632.9354;0
3858;632.9441;0
3859;632.9528;0
3860;632.9615;0
3861;632.9702;0
3862;632.9789;0
3863;632.9876;0
3864;632.9963;0
3865;633.0050;0
3866;633.0137;0
3867;633.0224;3
3868;633.0311;0
3869;633.0398;0
3870;633.0485;0
3871;633.0572;0
3872;633.0659;0
3873;633.0745;0
3874;633.0832;0
3875;633.0919;0
3876;633.1006;0
3877;633.1093;0
3878;633.1180;0
3879;633.1267;0
3880;633.1354;0
3881;633.1441;0
3882;633.1528;0
3883;633.1615;0
3884;633.1702;0
3885;633.1789;55
3886;633.1876;132
3887;633.1963;56
3888;633.2050;34
3889;633.2137;23
3890;633.2224;5
3891;633.2311;6
3892;633.2398;4
3893;633.2485;0
3894;633.2572;3
3895;633.2659;0
3896;633.2746;0
3897;633.2833;2
3898;633.2920;5
3899;633.3007;1
3900;633.3094;0
3901;633.3181;0
3902;633.3268;1
3903;633.3355;0
3904;633.3442;0
3905;633.3529;0
3906;633.3616;0
3907;633.3703;0
3908;633.3790;0
3909;633.3877;0
3910;633.3964;0
3911;633.4051;0
3912;633.4138;0
3913;633.4225;0
3914;633.4312;0
3915;633.4399;0
3916;633.4486;0
3917;633.4573;0
3918;633.4660;1
3919;633.4747;0
3920;633.4834;0
3921;633.4921;0
3922;633.5008;0
3923;633.5096;0
3924;633.5183;0
3925;633.5270;0
3926;633.5357;0
3927;633.5444;0
3928;633.5531;22
3929;633.5618;16
3930;633.5705;5
3931;633.5792;10
3932;633.5879;1
3933;633.5966;0
3934;633.6053;0
3935;633.6140;29
3936;633.6227;5
3937;633.6314;0
3938;633.6401;0
3939;633.6488;0
3940;633.6575;0
3941;633.6662;0
3942;633.6749;0
3943;633.6836;0
3944;633.6923;0
3945;633.7010;0
3946;633.7097;0
3947;633.7184;0
3948;633.7271;0
3949;633.7358;0
3950;633.7445;0
3951;633.7532;0
3952;633.7619;0
3953;633.7706;0
3954;633.7793;0
3955;633.7880;0
3956;633.7967;0
3957;633.8054;0
3958;633.8141;0
3959;633.8228;0
3960;633.8315;0
3961;633.8403;0
3962;633.8490;0
3963;633.8577;0
3964;633.8664;0
3965;633.8751;0
3966;633.8838;0
3967;633.8925;1
3968;633.9012;0
3969;633.9099;0
3970;633.9186;0
3971;633.9273;0
3972;633.9360;0
3973;633.9447;0
3974;633.9534;0
3975;633.9621;0
3976;633.9708;0
3977;633.9795;0
3978;633.9882;0
3979;633.9969;0
3980;634.0056;0
3981;634.0143;0
3982;634.0230;0
3983;634.0317;0
3984;634.0405;0
3985;634.0492;0
3986;634.0579;0
3987;634.0666;0
3988;634.0753;0
3989;634.0840;0
3990;634.0927;0
3991;634.1014;0
3992;634.1101;0
3993;634.1188;0
3994;634.1275;0
3995;634.1362;0
3996;634.1449;0
3997;634.1536;0
3998;634.1623;0
3999;634.1710;0
4000;634.1797;0
4001;634.1885;0
4002;634.1972;0
4003;634.2059;0
4004;634.2146;0
4005;634.2233;0
4006;634.2320;0
4007;634.2407;0
4008;634.2494;0
4009;634.2581;0
4010;634.2668;0
4011;634.2755;0
4012;634.2842;0
4013;634.2929;0
4014;634.3016;0
4015;634.3103;0
4016;634.3191;0
4017;634.3278;0
4018;634.3365;0
4019;634.3452;0
4020;634.3539;0
4021;634.3626;0
4022;634.3713;0
4023;634.3800;0
4024;634.3887;0
4025;634.3974;0
4026;634.4061;0
4027;634.4148;0
4028;634.4235;0
4029;634.4322;0
4030;634.4410;0
4031;634.4497;0
4032;634.4584;0
4033;634.4671;0
4034;634.4758;0
4035;634.4845;0
4036;634.4932;0
4037;634.5019;0
4038;634.5106;0
4039;634.5193;0
4040;634.5280;0
4041;634.5367;0
4042;634.5455;0
4043;634.5542;0
4044;634.5629;0
4045;634.5716;0
4046;634.5803;0
4047;634.5890;0
4048;634.5977;0
4049;634.6064;0
4050;634.6151;0
4051;634.6238;0
4052;634.6325;0
4053;634.6413;0
4054;634.6500;0
4055;634.6587;0
4056;634.6674;0
4057;634.6761;0
4058;634.6848;0
4059;634.6935;0
4060;634.7022;0
4061;634.7109;19
4062;634.7196;34
4063;634.7283;0
4064;634.7371;1
4065;634.7458;4
4066;634.7545;1
4067;634.7632;0
4068;634.7719;0
4069;634.7806;0
4070;634.7893;0
4071;634.7980;0
4072;634.8067;0
4073;634.8155;0
4074;634.8242;0
4075;634.8329;0
4076;634.8416;0
4077;634.8503;0
4078;634.8590;0
4079;634.8677;0
4080;634.8764;0
4081;634.8851;0
4082;634.8938;0
4083;634.9026;0
4084;634.9113;0
4085;634.9200;0
4086;634.9287;0
4087;634.9374;0
4088;634.9461;0
4089;634.9548;0
4090;634.9635;0
4091;634.9722;0
4092;634.9810;0
4093;634.9897;0
4094;634.9984;0
4095;635.0071;0
4096;635.0158;0
4097;635.0245;0
4098;635.0332;0
4099;635.0419;0
4100;635.0507;0
4101;635.0594;0
4102;635.0681;0
4103;635.0768;0
4104;635.0855;0
4105;635.0942;0
4106;635.1029;0
4107;635.1116;0
4108;635.1204;0
4109;635.1291;0
4110;635.1378;0
4111;635.1465;0
4112;635.1552;0
4113;635.1639;0
4114;635.1726;0
4115;635.1813;0
4116;635.1901;0
4117;635.1988;0
4118;635.2075;0
4119;635.2162;0
4120;635.2249;0
4121;635.2336;0
4122;635.2423;0
4123;635.2511;0
4124;635.2598;0
4125;635.2685;0
4126;635.2772;4
4127;635.2859;11
4128;635.2946;5
4129;635.3033;0
4130;635.3120;0
4131;635.3208;0
4132;635.3295;0
4133;635.3382;0
4134;635.3469;0
4135;635.3556;0
4136;635.3643;0
4137;635.3730;0
4138;635.3818;0
4139;635.3905;0
4140;635.3992;0
4141;635.4079;0
4142;635.4166;0
4143;635.4253;0
4144;635.4340;0
4145;635.4428;0
4146;635.4515;0
4147;635.4602;0
4148;635.4689;0
4149;635.4776;0
4150;635.4863;0
4151;635.4951;0
4152;635.5038;11
4153;635.5125;12
4154;635.5212;4
4155;635.5299;0
4156;635.5386;0
4157;635.5473;0
4158;635.5561;0
4159;635.5648;0
4160;635.5735;0
4161;635.5822;0
4162;635.5909;0
4163;635.5996;0
4164;635.6084;0
4165;635.6171;0
4166;635.6258;0
4167;635.6345;0
4168;635.6432;0
4169;635.6519;0
4170;635.6606;0
4171;635.6694;0
4172;635.6781;0
4173;635.6868;0
4174;635.6955;0
4175;635.7042;0
4176;635.7129;0
4177;635.7217;0
4178;635.7304;0
4179;635.7391;0
4180;635.7478;0
4181;635.7565;0
4182;635.7652;0
4183;635.7740;0
4184;635.7827;0
4185;635.7914;113
4186;635.8001;156
4187;635.8088;60
4188;635.8176;34
4189;635.8263;25
4190;635.8350;22
4191;635.8437;6
4192;635.8524;6
4193;635.8611;0
4194;635.8699;11
4195;635.8786;6
4196;635.8873;0
4197;635.8960;3
4198;635.9047;1
4199;635.9134;0
4200;635.9222;0
4201;635.9309;0
4202;635.9396;0
4203;635.9483;0
4204;635.9570;0
4205;635.9658;0
4206;635.9745;0
4207;635.9832;0
4208;635.9919;0
4209;636.0006;0
4210;636.0093;0
4211;636.0181;0
4212;636.0268;0
4213;636.0355;0
4214;636.0442;0
4215;636.0529;0
4216;636.0617;0
4217;636.0704;0
4218;636.0791;0
4219;636.0878;0
4220;636.0965;0
4221;636.1053;0
4222;636.1140;0
4223;636.1227;0
4224;636.1314;0
4225;636.1401;0
4226;636.1489;0
4227;636.1576;0
4228;636.1663;0
4229;636.1750;0
4230;636.1837;0
4231;636.1925;0
4232;636.2012;0
4233;636.2099;0
4234;636.2186;0
4235;636.2273;0
4236;636.2361;0
4237;636.2448;0
4238;636.2535;0
4239;636.2622;0
4240;636.2709;0
4241;636.2797;0
4242;636.2884;0
4243;636.2971;0
4244;636.3058;0
4245;636.3145;0
4246;636.3233;0
4247;636.3320;0
4248;636.3407;0
4249;636.3494;0
4250;636.3581;0
4251;636.3669;0
4252;636.3756;0
4253;636.3843;0
4254;636.3930;0
4255;636.4017;0
4256;636.4105;0
4257;636.4192;0
4258;636.4279;0
4259;636.4366;0
4260;636.4454;0
4261;636.4541;0
4262;636.4628;0
4263;636.4715;0
4264;636.4802;0
4265;636.4890;0
4266;636.4977;0
4267;636.5064;0
4268;636.5151;0
4269;636.5239;0
4270;636.5326;0
4271;636.5413;0
4272;636.5500;0
4273;636.5587;0
4274;636.5675;0
4275;636.5762;0
4276;636.5849;0
4277;636.5936;0
4278;636.6024;0
4279;636.6111;0
4280;636.6198;0
4281;636.6285;0
4282;636.6372;0
4283;636.6460;0
4284;636.6547;0
4285;636.6634;0
4286;636.6721;0
4287;636.6809;0
4288;636.6896;0
4289;636.6983;0
4290;636.7070;0
4291;636.7158;0
4292;636.7245;0
4293;636.7332;0
4294;636.7419;0
4295;636.7507;0
4296;636.7594;0
4297;636.7681;0
4298;636.7768;0
4299;636.7855;0
4300;636.7943;0
4301;636.8030;0
4302;636.8117;0
4303;636.8204;0
4304;636.8292;0
4305;636.8379;0
4306;636.8466;0
4307;636.8553;0
4308;636.8641;0
4309;636.8728;0
4310;636.8815;0
4311;636.8902;0
4312;636.8990;0
4313;636.9077;0
4314;636.9164;0
4315;636.9251;0
4316;636.9339;0
4317;636.9426;0
4318;636.9513;0
4319;636.9600;0
4320;636.9688;0
4321;636.9775;0
4322;636.9862;0
4323;636.9949;0
4324;637.0037;0
4325;637.0124;0
4326;637.0211;0
4327;637.0298;0
4328;637.0386;0
4329;637.0473;0
4330;637.0560;0
4331;637.0647;0
4332;637.0735;0
4333;637.0822;0
4334;637.0909;0
4335;637.0996;0
4336;637.1084;0
4337;637.1171;0
4338;637.1258;0
4339;637.1346;0
4340;637.1433;0
4341;637.1520;0
4342;637.1607;0
4343;637.1695;0
4344;637.1782;0
4345;637.1869;0
4346;637.1956;0
4347;637.2044;0
4348;637.2131;0
4349;637.2218;0
4350;637.2305;0
4351;637.2393;0
4352;637.2480;0
4353;637.2567;0
4354;637.2655;0
4355;637.2742;0
4356;637.2829;0
4357;637.2916;0
4358;637.3004;0
4359;637.3091;0
4360;637.3178;0
4361;637.3265;0
4362;637.3353;0
4363;637.3440;0
4364;637.3527;0
4365;637.3615;0
4366;637.3702;0
4367;637.3789;0
4368;637.3876;0
4369;637.3964;0
4370;637.4051;0
4371;637.4138;0
4372;637.4226;0
4373;637.4313;0
4374;637.4400;0
4375;637.4487;0
4376;637.4575;0
4377;637.4662;0
4378;637.4749;0
4379;637.4837;0
4380;637.4924;0
4381;637.5011;0
4382;637.5098;0
4383;637.5186;0
4384;637.5273;0
4385;637.5360;1
4386;637.5448;41
4387;637.5535;20
4388;637.5622;7
4389;637.5709;0
4390;637.5797;0
4391;637.5884;0
4392;637.5971;0
4393;637.6059;0
4394;637.6146;0
4395;637.6233;0
4396;637.6321;0
4397;637.6408;0
4398;637.6495;0
4399;637.6582;0
4400;637.6670;0
4401;637.6757;0
4402;637.6844;0
4403;637.6932;0
4404;637.7019;0
4405;637.7106;0
4406;637.7194;0
4407;637.7281;0
4408;637.7368;0
4409;637.7455;0
4410;637.7543;0
4411;637.7630;0
4412;637.7717;0
4413;637.7805;0
4414;637.7892;0
4415;637.7979;0
4416;637.8067;0
4417;637.8154;0
4418;637.8241;0
4419;637.8329;0
4420;637.8416;0
4421;637.8503;0
4422;637.8591;0
4423;637.8678;0
4424;637.8765;0
4425;637.8852;0
4426;637.8940;0
4427;637.9027;0
4428;637.9114;0
4429;637.9202;0
4430;637.9289;0
4431;637.9376;0
4432;637.9464;0
4433;637.9551;0
4434;637.9638;0
4435;637.9726;0
4436;637.9813;0
4437;637.9900;0
4438;637.9988;0
4439;638.0075;0
4440;638.0162;0
4441;638.0250;0
4442;638.0337;0
4443;638.0424;0
4444;638.0512;0
4445;638.0599;0
4446;638.0686;0
4447;638.0774;0
4448;638.0861;0
4449;638.0948;0
4450;638.1036;0
4451;638.1123;0
4452;638.1210;0
4453;638.1298;0
4454;638.1385;0
4455;638.1472;0
4456;638.1560;0
4457;638.1647;0
4458;638.1734;0
4459;638.1822;0
4460;638.1909;0
4461;638.1996;0
4462;638.2084;0
4463;638.2171;0
4464;638.2258;0
4465;638.2346;0
4466;638.2433;0
4467;638.2520;0
4468;638.2608;0
4469;638.2695;0
4470;638.2782;0
4471;638.2870;0
4472;638.2957;0
4473;638.3044;0
4474;638.3132;0
4475;638.3219;0
4476;638.3306;0
4477;638.3394;0
4478;638.3481;0
4479;638.3568;0
4480;638.3656;0
4481;638.3743;0
4482;638.3830;0
4483;638.3918;0
4484;638.4005;0
4485;638.4092;0
4486;638.4180;0
4487;638.4267;0
4488;638.4354;0
4489;638.4442;0
4490;638.4529;0
4491;638.4617;0
4492;638.4704;0
4493;638.4791;0
4494;638.4879;0
4495;638.4966;0
4496;638.5053;0
4497;638.5141;0
4498;638.5228;0
4499;638.5315;0
4500;638.5403;0
4501;638.5490;0
4502;638.5577;0
4503;638.5665;0
4504;638.5752;0
4505;638.5840;0
4506;638.5927;0
4507;638.6014;0
4508;638.6102;0
4509;638.6189;0
4510;638.6276;0
4511;638.6364;0
4512;638.6451;0
4513;638.6538;0
4514;638.6626;0
4515;638.6713;0
4516;638.6801;0
4517;638.6888;0
4518;638.6975;0
4519;638.7063;0
4520;638.7150;0
4521;638.7237;0
4522;638.7325;0
4523;638.7412;0
4524;638.7500;0
4525;638.7587;0
4526;638.7674;0
4527;638.7762;0
4528;638.7849;0
4529;638.7936;0
4530;638.8024;0
4531;638.8111;0
4532;638.8199;0
4533;638.8286;0
4534;638.8373;0
4535;638.8461;0
4536;638.8548;0
4537;638.8635;0
4538;638.8723;0
4539;638.8810;0
4540;638.8898;0
4541;638.8985;0
4542;638.9072;0
4543;638.9160;0
4544;638.9247;0
4545;638.9335;0
4546;638.9422;0
4547;638.9509;0
4548;638.9597;0
4549;638.9684;0
4550;638.9772;0
4551;638.9859;0
4552;638.9946;0
4553;639.0034;0
4554;639.0121;0
4555;639.0208;0
4556;639.0296;0
4557;639.0383;0
4558;639.0471;0
4559;639.0558;0
4560;639.0645;0
4561;639.0733;0
4562;639.0820;0
4563;639.0908;0
4564;639.0995;0
4565;639.1082;0
4566;639.1170;0
4567;639.1257;0
4568;639.1345;0
4569;639.1432;0
4570;639.1519;0
4571;639.1607;0
4572;639.1694;0
4573;639.1782;0
4574;639.1869;0
4575;639.1956;0
4576;639.2044;0
4577;639.2131;0
4578;639.2219;0
4579;639.2306;0
4580;639.2393;0
4581;639.2481;0
4582;639.2568;0
4583;639.2656;0
4584;639.2743;0
4585;639.2831;0
4586;639.2918;0
4587;639.3005;0
4588;639.3093;0
4589;639.3180;0
4590;639.3268;0
4591;639.3355;0
4592;639.3442;0
4593;639.3530;0
4594;639.3617;0
4595;639.3705;0
4596;639.3792;0
4597;639.3880;0
4598;639.3967;0
4599;639.4054;0
4600;639.4142;0
4601;639.4229;0
4602;639.4317;0
4603;639.4404;0
4604;639.4491;0
4605;639.4579;0
4606;639.4666;0
4607;639.4754;0
4608;639.4841;0
4609;639.4929;0
4610;639.5016;0
4611;639.5103;0
4612;639.5191;0
4613;639.5278;0
4614;639.5366;0
4615;639.5453;0
4616;639.5541;0
4617;639.5628;0
4618;639.5715;0
4619;639.5803;0
4620;639.5890;0
4621;639.5978;0
4622;639.6065;0
4623;639.6153;0
4624;639.6240;0
4625;639.6327;0
4626;639.6415;0
4627;639.6502;0
4628;639.6590;0
4629;639.6677;0
4630;639.6765;0
4631;639.6852;0
4632;639.6939;0
4633;639.7027;0
4634;639.7114;0
4635;639.7202;0
4636;639.7289;0
4637;639.7377;0
4638;639.7464;0
4639;639.7552;0
4640;639.7639;0
4641;639.7726;0
4642;639.7814;0
4643;639.7901;0
4644;639.7989;0
4645;639.8076;0
4646;639.8164;0
4647;639.8251;0
4648;639.8339;0
4649;639.8426;0
4650;639.8513;0
4651;639.8601;0
4652;639.8688;0
4653;639.8776;0
4654;639.8863;0
4655;639.8951;0
4656;639.9038;0
4657;639.9126;0
4658;639.9213;0
4659;639.9301;0
4660;639.9388;0
4661;639.9475;0
4662;639.9563;0
4663;639.9650;0
4664;639.9738;0
4665;639.9825;0
4666;639.9913;0
4667;640.0000;0
4668;640.0088;0
4669;640.0175;0
4670;640.0263;0
4671;640.0350;0
4672;640.0438;0
4673;640.0525;0
4674;640.0612;0
4675;640.0700;0
4676;640.0787;0
4677;640.0875;0
4678;640.0962;0
4679;640.1050;0
4680;640.1137;0
4681;640.1225;0
4682;640.1312;0
4683;640.1400;0
4684;640.1487;0
4685;640.1575;0
4686;640.1662;0
4687;640.1750;0
4688;640.1837;0
4689;640.1924;0
4690;640.2012;0
4691;640.2099;0
4692;640.2187;0
4693;640.2274;0
4694;640.2362;0
4695;640.2449;0
4696;640.2537;0
4697;640.2624;0
4698;640.2712;0
4699;640.2799;0
4700;640.2887;0
4701;640.2974;0
4702;640.3062;0
4703;640.3149;0
4704;640.3237;0
4705;640.3324;0
4706;640.3412;0
4707;640.3499;0
4708;640.3587;0
4709;640.3674;0
4710;640.3762;0
4711;640.3849;0
4712;640.3937;0
4713;640.4024;0
4714;640.4111;0
4715;640.4199;0
4716;640.4286;0
4717;640.4374;0
4718;640.4461;0
4719;640.4549;0
4720;640.4636;0
4721;640.4724;0
4722;640.4811;0
4723;640.4899;0
4724;640.4986;0
4725;640.5074;0
4726;640.5161;0
4727;640.5249;0
4728;640.5336;0
4729;640.5424;0
4730;640.5511;0
4731;640.5599;0
4732;640.5686;0
4733;640.5774;0
4734;640.5861;0
4735;640.5949;0
4736;640.6036;0
4737;640.6124;0
4738;640.6211;0
4739;640.6299;0
4740;640.6386;0
4741;640.6474;0
4742;640.6561;0
4743;640.6649;0
4744;640.6736;0
4745;640.6824;0
4746;640.6911;0
4747;640.6999;0
4748;640.7086;0
4749;640.7174;0
4750;640.7261;0
4751;640.7349;0
4752;640.7436;0
4753;640.7524;0
4754;640.7611;0
4755;640.7699;0
4756;640.7787;0
4757;640.7874;0
4758;640.7962;0
4759;640.8049;0
4760;640.8137;0
4761;640.8224;0
4762;640.8312;0
4763;640.8399;0
4764;640.8487;0
4765;640.8574;0
4766;640.8662;0
4767;640.8749;0
4768;640.8837;0
4769;640.8924;0
4770;640.9012;0
4771;640.9099;0
4772;640.9187;0
4773;640.9274;0
4774;640.9362;0
4775;640.9449;0
4776;640.9537;0
4777;640.9624;0
4778;640.9712;0
4779;640.9799;0
4780;640.9887;0
4781;640.9975;0
4782;641.0062;0
4783;641.0150;0
4784;641.0237;0
4785;641.0325;0
4786;641.0412;0
4787;641.0500;0
4788;641.0587;0
4789;641.0675;0
4790;641.0762;0
4791;641.0850;0
4792;641.0937;0
4793;641.1025;0
4794;641.1112;0
4795;641.1200;0
4796;641.1288;0
4797;641.1375;0
4798;641.1463;0
4799;641.1550;0
4800;641.1638;0
4801;641.1725;0
4802;641.1813;0
4803;641.1900;0
4804;641.1988;0
4805;641.2075;0
4806;641.2163;0
4807;641.2250;0
4808;641.2338;0
4809;641.2426;0
4810;641.2513;0
4811;641.2601;0
4812;641.2688;0
4813;641.2776;0
4814;641.2863;0
4815;641.2951;0
4816;641.3038;0
4817;641.3126;0
4818;641.3213;0
4819;641.3301;0
4820;641.3389;0
4821;641.3476;0
4822;641.3564;0
4823;641.3651;0
4824;641.3739;0
4825;641.3826;0
4826;641.3914;0
4827;641.4001;0
4828;641.4089;0
4829;641.4177;0
4830;641.4264;0
4831;641.4352;0
4832;641.4439;0
4833;641.4527;0
4834;641.4614;0
4835;641.4702;0
4836;641.4789;0
4837;641.4877;0
4838;641.4965;0
4839;641.5052;0
4840;641.5140;0
4841;641.5227;0
4842;641.5315;0
4843;641.5402;0
4844;641.5490;0
4845;641.5578;0
4846;641.5665;0
4847;641.5753;0
4848;641.5840;0
4849;641.5928;0
4850;641.6015;0
4851;641.6103;0
4852;641.6191;0
4853;641.6278;0
4854;641.6366;0
4855;641.6453;0
4856;641.6541;8
4857;641.6628;0
4858;641.6716;0
4859;641.6804;0
4860;641.6891;0
4861;641.6979;0
4862;641.7066;0
4863;641.7154;0
4864;641.7241;0
4865;641.7329;0
4866;641.7417;0
4867;641.7504;0
4868;641.7592;0
4869;641.7679;0
4870;641.7767;0
4871;641.7854;0
4872;641.7942;0
4873;641.8030;0
4874;641.8117;0
4875;641.8205;0
4876;641.8292;0
4877;641.8380;0
4878;641.8468;0
4879;641.8555;0
4880;641.8643;0
4881;641.8730;0
4882;641.8818;0
4883;641.8905;0
4884;641.8993;0
4885;641.9081;0
4886;641.9168;0
4887;641.9256;0
4888;641.9343;0
4889;641.9431;0
4890;641.9519;0
4891;641.9606;0
4892;641.9694;0
4893;641.9781;0
4894;641.9869;0
4895;641.9957;0
4896;642.0044;0
4897;642.0132;0
4898;642.0219;0
4899;642.0307;0
4900;642.0395;0
4901;642.0482;0
4902;642.0570;0
4903;642.0657;0
4904;642.0745;0
4905;642.0833;0
4906;642.0920;0
4907;642.1008;0
4908;642.1095;0
4909;642.1183;0
4910;642.1271;0
4911;642.1358;0
4912;642.1446;0
4913;642.1533;0
4914;642.1621;0
4915;642.1709;0
4916;642.1796;0
4917;642.1884;0
4918;642.1971;0
4919;642.2059;0
4920;642.2147;0
4921;642.2234;0
4922;642.2322;0
4923;642.2410;0
4924;642.2497;0
4925;642.2585;0
4926;642.2672;0
4927;642.2760;0
4928;642.2848;0
4929;642.2935;0
4930;642.3023;0
4931;642.3110;0
4932;642.3198;0
4933;642.3286;0
4934;642.3373;0
4935;642.3461;0
4936;642.3549;0
4937;642.3636;0
4938;642.3724;0
4939;642.3811;0
4940;642.3899;0
4941;642.3987;0
4942;642.4074;0
4943;642.4162;0
4944;642.4250;0
4945;642.4337;0
4946;642.4425;0
4947;642.4512;0
4948;642.4600;0
4949;642.4688;0
4950;642.4775;0
4951;642.4863;0
4952;642.4951;0
4953;642.5038;0
4954;642.5126;0
4955;642.5213;0
4956;642.5301;0
4957;642.5389;0
4958;642.5476;0
4959;642.5564;0
4960;642.5652;0
4961;642.5739;0
4962;642.5827;0
4963;642.5915;0
4964;642.6002;0
4965;642.6090;0
4966;642.6177;0
4967;642.6265;0
4968;642.6353;0
4969;642.6440;0
4970;642.6528;0
4971;642.6616;0
4972;642.6703;0
4973;642.6791;0
4974;642.6879;0
4975;642.6966;0
4976;642.7054;0
4977;642.7141;0
4978;642.7229;0
4979;642.7317;0
4980;642.7404;0
4981;642.7492;0
4982;642.7580;0
4983;642.7667;0
4984;642.7755;0
4985;642.7843;0
4986;642.7930;0
4987;642.8018;0
4988;642.8106;0
4989;642.8193;0
4990;642.8281;0
4991;642.8369;0
4992;642.8456;0
4993;642.8544;0
4994;642.8632;0
4995;642.8719;0
4996;642.8807;0
4997;642.8895;0
4998;642.8982;0
4999;642.9070;0
5000;642.9157;0
5001;642.9245;0
5002;642.9333;0
5003;642.9420;0
5004;642.9508;0
5005;642.9596;0
5006;642.9683;0
5007;642.9771;0
5008;642.9859;0
5009;642.9946;0
5010;643.0034;0
5011;643.0122;0
5012;643.0209;0
5013;643.0297;0
5014;643.0385;0
5015;643.0472;0
5016;643.0560;0
5017;643.0648;0
5018;643.0735;0
5019;643.0823;0
5020;643.0911;0
5021;643.0998;0
5022;643.1086;0
5023;643.1174;0
5024;643.1261;0
5025;643.1349;0
5026;643.1437;0
5027;643.1524;0
5028;643.1612;0
5029;643.1700;0
5030;643.1788;0
5031;643.1875;0
5032;643.1963;0
5033;643.2051;0
5034;643.2138;0
5035;643.2226;0
5036;643.2314;0
5037;643.2401;0
5038;643.2489;0
5039;643.2577;0
5040;643.2664;0
5041;643.2752;0
5042;643.2840;0
5043;643.2927;0
5044;643.3015;0
5045;643.3103;0
5046;643.3190;0
5047;643.3278;0
5048;643.3366;0
5049;643.3453;0
5050;643.3541;0
5051;643.3629;0
5052;643.3717;0
5053;643.3804;0
5054;643.3892;0
5055;643.3980;0
5056;643.4067;0
5057;643.4155;5
5058;643.4243;5
5059;643.4330;0
5060;643.4418;1
5061;643.4506;2
5062;643.4593;0
5063;643.4681;0
5064;643.4769;0
5065;643.4857;0
5066;643.4944;0
5067;643.5032;0
5068;643.5120;0
5069;643.5207;0
5070;643.5295;0
5071;643.5383;0
5072;643.5470;0
5073;643.5558;0
5074;643.5646;0
5075;643.5734;0
5076;643.5821;0
5077;643.5909;0
5078;643.5997;0
5079;643.6084;0
5080;643.6172;0
5081;643.6260;0
5082;643.6348;0
5083;643.6435;0
5084;643.6523;2
5085;643.6611;8
5086;643.6698;2
5087;643.6786;3
5088;643.6874;1
5089;643.6961;3
5090;643.7049;0
5091;643.7137;0
5092;643.7225;0
5093;643.7312;0
5094;643.7400;0
5095;643.7488;0
5096;643.7575;0
5097;643.7663;0
5098;643.7751;0
5099;643.7839;0
5100;643.7926;0
5101;643.8014;0
5102;643.8102;0
5103;643.8190;0
5104;643.8277;0
5105;643.8365;0
5106;643.8453;0
5107;643.8540;0
5108;643.8628;0
5109;643.8716;0
5110;643.8804;0
5111;643.8891;0
5112;643.8979;0
5113;643.9067;0
5114;643.9154;0
5115;643.9242;0
5116;643.9330;0
5117;643.9418;0
5118;643.9505;0
5119;643.9593;0
5120;643.9681;0
5121;643.9769;0
5122;643.9856;0
5123;643.9944;0
5124;644.0032;0
5125;644.0120;0
5126;644.0207;0
5127;644.0295;0
5128;644.0383;0
5129;644.0470;0
5130;644.0558;0
5131;644.0646;0
5132;644.0734;0
5133;644.0821;0
5134;644.0909;0
5135;644.0997;0
5136;644.1085;0
5137;644.1172;0
5138;644.1260;0
5139;644.1348;0
5140;644.1436;0
5141;644.1523;0
5142;644.1611;0
5143;644.1699;0
5144;644.1787;0
5145;644.1874;0
5146;644.1962;0
5147;644.2050;0
5148;644.2138;0
5149;644.2225;0
5150;644.2313;0
5151;644.2401;0
5152;644.2489;0
5153;644.2576;0
5154;644.2664;0
5155;644.2752;0
5156;644.2840;0
5157;644.2927;0
5158;644.3015;0
5159;644.3103;0
5160;644.3191;0
5161;644.3278;0
5162;644.3366;0
5163;644.3454;0
5164;644.3542;0
5165;644.3629;15
5166;644.3717;38
5167;644.3805;38
5168;644.3893;34
5169;644.3980;27
5170;644.4068;12
5171;644.4156;4
5172;644.4244;8
5173;644.4331;0
5174;644.4419;0
5175;644.4507;0
5176;644.4595;0
5177;644.4682;0
5178;644.4770;0
5179;644.4858;0
5180;644.4946;0
5181;644.5034;0
5182;644.5121;0
5183;644.5209;0
5184;644.5297;0
5185;644.5385;0
5186;644.5472;0
5187;644.5560;0
5188;644.5648;0
5189;644.5736;0
5190;644.5823;0
5191;644.5911;0
5192;644.5999;0
5193;644.6087;0
5194;644.6175;0
5195;644.6262;0
5196;644.6350;0
5197;644.6438;0
5198;644.6526;0
5199;644.6613;0
5200;644.6701;0
5201;644.6789;0
5202;644.6877;0
5203;644.6965;0
5204;644.7052;0
5205;644.7140;0
5206;644.7228;0
5207;644.7316;0
5208;644.7403;0
5209;644.7491;0
5210;644.7579;0
5211;644.7667;0
5212;644.7755;0
5213;644.7842;0
5214;644.7930;0
5215;644.8018;0
5216;644.8106;0
5217;644.8194;0
5218;644.8281;0
5219;644.8369;0
5220;644.8457;0
5221;644.8545;0
5222;644.8632;0
5223;644.8720;0
5224;644.8808;0
5225;644.8896;0
5226;644.8984;0
5227;644.9071;0
5228;644.9159;0
5229;644.9247;0
5230;644.9335;0
5231;644.9423;22
5232;644.9510;77
5233;644.9598;39
5234;644.9686;31
5235;644.9774;20
5236;644.9862;0
5237;644.9949;1
5238;645.0037;0
5239;645.0125;0
5240;645.0213;0
5241;645.0301;0
5242;645.0388;0
5243;645.0476;0
5244;645.0564;0
5245;645.0652;0
5246;645.0740;0
5247;645.0827;0
5248;645.0915;6
5249;645.1003;0
5250;645.1091;3
5251;645.1179;0
5252;645.1266;0
5253;645.1354;0
5254;645.1442;0
5255;645.1530;0
5256;645.1618;0
5257;645.1706;0
5258;645.1793;0
5259;645.1881;0
5260;645.1969;0
5261;645.2057;0
5262;645.2145;0
5263;645.2232;0
5264;645.2320;0
5265;645.2408;0
5266;645.2496;0
5267;645.2584;0
5268;645.2672;0
5269;645.2759;0
5270;645.2847;0
5271;645.2935;0
5272;645.3023;0
5273;645.3111;0
5274;645.3198;0
5275;645.3286;0
5276;645.3374;0
5277;645.3462;0
5278;645.3550;0
5279;645.3638;0
5280;645.3725;0
5281;645.3813;0
5282;645.3901;0
5283;645.3989;0
5284;645.4077;0
5285;645.4165;0
5286;645.4252;0
5287;645.4340;0
5288;645.4428;0
5289;645.4516;0
5290;645.4604;0
5291;645.4692;0
5292;645.4779;0
5293;645.4867;0
5294;645.4955;0
5295;645.5043;0
5296;645.5131;0
5297;645.5219;0
5298;645.5306;0
5299;645.5394;0
5300;645.5482;0
5301;645.5570;0
5302;645.5658;0
5303;645.5746;0
5304;645.5833;0
5305;645.5921;0
5306;645.6009;0
5307;645.6097;0
5308;645.6185;0
5309;645.6273;0
5310;645.6360;0
5311;645.6448;0
5312;645.6536;0
5313;645.6624;0
5314;645.6712;0
5315;645.6800;0
5316;645.6888;0
5317;645.6975;0
5318;645.7063;0
5319;645.7151;0
5320;645.7239;0
5321;645.7327;0
5322;645.7415;0
5323;645.7502;0
5324;645.7590;0
5325;645.7678;0
5326;645.7766;0
5327;645.7854;0
5328;645.7942;0
5329;645.8030;0
5330;645.8117;0
5331;645.8205;0
5332;645.8293;0
5333;645.8381;0
5334;645.8469;0
5335;645.8557;0
5336;645.8645;0
5337;645.8732;0
5338;645.8820;0
5339;645.8908;0
5340;645.8996;0
5341;645.9084;0
5342;645.9172;0
5343;645.9260;0
5344;645.9347;0
5345;645.9435;0
5346;645.9523;0
5347;645.9611;0
5348;645.9699;0
5349;645.9787;0
5350;645.9875;0
5351;645.9963;0
5352;646.0050;0
5353;646.0138;0
5354;646.0226;0
5355;646.0314;0
5356;646.0402;0
5357;646.0490;0
5358;646.0578;0
5359;646.0666;0
5360;646.0753;0
5361;646.0841;0
5362;646.0929;0
5363;646.1017;0
5364;646.1105;0
5365;646.1193;0
5366;646.1281;0
5367;646.1369;0
5368;646.1456;0
5369;646.1544;0
5370;646.1632;0
5371;646.1720;0
5372;646.1808;0
5373;646.1896;0
5374;646.1984;0
5375;646.2072;0
5376;646.2159;0
5377;646.2247;0
5378;646.2335;0
5379;646.2423;0
5380;646.2511;0
5381;646.2599;0
5382;646.2687;0
5383;646.2775;0
5384;646.2863;0
5385;646.2950;0
5386;646.3038;0
5387;646.3126;0
5388;646.3214;0
5389;646.3302;0
5390;646.3390;0
5391;646.3478;0
5392;646.3566;0
5393;646.3654;0
5394;646.3741;0
5395;646.3829;0
5396;646.3917;0
5397;646.4005;0
5398;646.4093;0
5399;646.4181;0
5400;646.4269;0
5401;646.4357;0
5402;646.4445;0
5403;646.4533;0
5404;646.4620;0
5405;646.4708;0
5406;646.4796;0
5407;646.4884;0
5408;646.4972;0
5409;646.5060;0
5410;646.5148;0
5411;646.5236;0
5412;646.5324;0
5413;646.5412;0
5414;646.5499;0
5415;646.5587;0
5416;646.5675;0
5417;646.5763;0
5418;646.5851;0
5419;646.5939;0
5420;646.6027;0
5421;646.6115;0
5422;646.6203;0
5423;646.6291;0
5424;646.6379;0
5425;646.6466;0
5426;646.6554;0
5427;646.6642;0
5428;646.6730;0
5429;646.6818;0
5430;646.6906;0
5431;646.6994;0
5432;646.7082;1
5433;646.7170;0
5434;646.7258;0
5435;646.7346;33
5436;646.7434;31
5437;646.7521;20
5438;646.7609;8
5439;646.7697;1
5440;646.7785;0
5441;646.7873;0
5442;646.7961;6
5443;646.8049;0
5444;646.8137;0
5445;646.8225;0
5446;646.8313;0
5447;646.8401;0
5448;646.8489;0
5449;646.8577;0
5450;646.8664;0
5451;646.8752;0
5452;646.8840;0
5453;646.8928;0
5454;646.9016;0
5455;646.9104;0
5456;646.9192;0
5457;646.9280;0
5458;646.9368;0
5459;646.9456;0
5460;646.9544;0
5461;646.9632;0
5462;646.9720;0
5463;646.9808;0
5464;646.9896;0
5465;646.9983;0
5466;647.0071;0
5467;647.0159;0
5468;647.0247;0
5469;647.0335;0
5470;647.0423;0
5471;647.0511;0
5472;647.0599;0
5473;647.0687;0
5474;647.0775;0
5475;647.0863;0
5476;647.0951;0
5477;647.1039;0
5478;647.1127;0
5479;647.1215;0
5480;647.1303;0
5481;647.1391;0
5482;647.1478;0
5483;647.1566;0
5484;647.1654;0
5485;647.1742;0
5486;647.1830;0
5487;647.1918;0
5488;647.2006;0
5489;647.2094;0
5490;647.2182;0
5491;647.2270;0
5492;647.2358;0
5493;647.2446;0
5494;647.2534;0
5495;647.2622;26
5496;647.2710;172
5497;647.2798;83
5498;647.2886;23
5499;647.2974;22
5500;647.3062;21
5501;647.3150;0
5502;647.3238;4
5503;647.3325;0
5504;647.3413;0
5505;647.3501;0
5506;647.3589;0
5507;647.3677;0
5508;647.3765;0
5509;647.3853;0
5510;647.3941;0
5511;647.4029;0
5512;647.4117;0
5513;647.4205;0
5514;647.4293;4
5515;647.4381;53
5516;647.4469;30
5517;647.4557;79
5518;647.4645;53
5519;647.4733;28
5520;647.4821;9
5521;647.4909;13
5522;647.4997;0
5523;647.5085;2
5524;647.5173;0
5525;647.5261;0
5526;647.5349;0
5527;647.5437;0
5528;647.5525;0
5529;647.5613;0
5530;647.5701;0
5531;647.5789;0
5532;647.5877;0
5533;647.5965;0
5534;647.6052;0
5535;647.6140;0
5536;647.6228;0
5537;647.6316;0
5538;647.6404;0
5539;647.6492;0
5540;647.6580;0
5541;647.6668;0
5542;647.6756;0
5543;647.6844;0
5544;647.6932;0
5545;647.7020;0
5546;647.7108;0
5547;647.7196;0
5548;647.7284;0
5549;647.7372;0
5550;647.7460;0
5551;647.7548;0
5552;647.7636;0
5553;647.7724;0
5554;647.7812;0
5555;647.7900;0
5556;647.7988;0
5557;647.8076;0
5558;647.8164;0
5559;647.8252;0
5560;647.8340;0
5561;647.8428;0
5562;647.8516;0
5563;647.8604;0
5564;647.8692;0
5565;647.8780;0
5566;647.8868;0
5567;647.8956;0
5568;647.9044;0
5569;647.9132;0
5570;647.9220;0
5571;647.9308;0
5572;647.9396;0
5573;647.9484;0
5574;647.9572;0
5575;647.9660;0
5576;647.9748;0
5577;647.9836;0
5578;647.9924;0
5579;648.0012;0
5580;648.0100;0
5581;648.0188;0
5582;648.0276;0
5583;648.0364;0
5584;648.0452;0
5585;648.0540;0
5586;648.0628;0
5587;648.0716;0
5588;648.0804;0
5589;648.0892;0
5590;648.0980;0
5591;648.1068;0
5592;648.1156;0
5593;648.1244;0
5594;648.1332;0
5595;648.1420;0
5596;648.1508;0
5597;648.1596;0
5598;648.1684;0
5599;648.1772;0
5600;648.1860;0
5601;648.1948;0
5602;648.2036;0
5603;648.2124;0
5604;648.2212;0
5605;648.2300;0
5606;648.2388;0
5607;648.2476;0
5608;648.2565;0
5609;648.2653;0
5610;648.2741;0
5611;648.2829;0
5612;648.2917;0
5613;648.3005;0
5614;648.3093;0
5615;648.3181;0
5616;648.3269;0
5617;648.3357;0
5618;648.3445;0
5619;648.3533;0
5620;648.3621;0
5621;648.3709;0
5622;648.3797;0
5623;648.3885;0
5624;648.3973;0
5625;648.4061;0
5626;648.4149;0
5627;648.4237;0
5628;648.4325;0
5629;648.4413;0
5630;648.4501;0
5631;648.4589;0
5632;648.4677;0
5633;648.4765;0
5634;648.4853;0
5635;648.4941;0
5636;648.5029;0
5637;648.5117;0
5638;648.5205;0
5639;648.5293;0
5640;648.5382;0
5641;648.5470;0
5642;648.5558;0
5643;648.5646;0
5644;648.5734;0
5645;648.5822;0
5646;648.5910;0
5647;648.5998;0
5648;648.6086;0
5649;648.6174;0
5650;648.6262;0
5651;648.6350;0
5652;648.6438;0
5653;648.6526;0
5654;648.6614;0
5655;648.6702;0
5656;648.6790;0
5657;648.6878;0
5658;648.6966;0
5659;648.7054;0
5660;648.7142;0
5661;648.7231;0
5662;648.7319;0
5663;648.7407;0
5664;648.7495;0
5665;648.7583;0
5666;648.7671;0
5667;648.7759;0
5668;648.7847;0
5669;648.7935;0
5670;648.8023;0
5671;648.8111;0
5672;648.8199;0
5673;648.8287;0
5674;648.8375;0
5675;648.8463;0
5676;648.8551;0
5677;648.8639;0
5678;648.8728;0
5679;648.8816;0
5680;648.8904;0
5681;648.8992;0
5682;648.9080;0
5683;648.9168;0
5684;648.9256;0
5685;648.9344;0
5686;648.9432;0
5687;648.9520;0
5688;648.9608;0
5689;648.9696;0
5690;648.9784;0
5691;648.9872;0
5692;648.9960;0
5693;649.0049;0
5694;649.0137;0
5695;649.0225;0
5696;649.0313;0
5697;649.0401;0
5698;649.0489;0
5699;649.0577;0
5700;649.0665;0
5701;649.0753;0
5702;649.0841;0
5703;649.0929;0
5704;649.1017;0
5705;649.1105;0
5706;649.1194;0
5707;649.1282;0
5708;649.1370;0
5709;649.1458;0
5710;649.1546;0
5711;649.1634;0
5712;649.1722;0
5713;649.1810;0
5714;649.1898;0
5715;649.1986;0
5716;649.2074;0
5717;649.2162;0
5718;649.2251;0
5719;649.2339;0
5720;649.2427;0
5721;649.2515;0
5722;649.2603;0
5723;649.2691;0
5724;649.2779;0
5725;649.2867;0
5726;649.2955;0
5727;649.3043;0
5728;649.3131;0
5729;649.3220;0
5730;649.3308;0
5731;649.3396;0
5732;649.3484;0
5733;649.3572;0
5734;649.3660;0
5735;649.3748;0
5736;649.3836;0
5737;649.3924;0
5738;649.4012;0
5739;649.4101;0
5740;649.4189;0
5741;649.4277;0
5742;649.4365;0
5743;649.4453;0
5744;649.4541;0
5745;649.4629;0
5746;649.4717;0
5747;649.4805;0
5748;649.4893;0
5749;649.4982;0
5750;649.5070;0
5751;649.5158;0
5752;649.5246;0
5753;649.5334;0
5754;649.5422;0
5755;649.5510;0
5756;649.5598;0
5757;649.5686;0
5758;649.5775;0
5759;649.5863;0
5760;649.5951;0
5761;649.6039;0
5762;649.6127;0
5763;649.6215;0
5764;649.6303;0
5765;649.6391;0
5766;649.6479;0
5767;649.6568;0
5768;649.6656;0
5769;649.6744;0
5770;649.6832;0
5771;649.6920;0
5772;649.7008;0
5773;649.7096;0
5774;649.7184;0
5775;649.7273;0
5776;649.7361;0
5777;649.7449;0
5778;649.7537;0
5779;649.7625;0
5780;649.7713;0
5781;649.7801;0
5782;649.7889;0
5783;649.7978;0
5784;649.8066;0
5785;649.8154;0
5786;649.8242;0
5787;649.8330;0
5788;649.8418;0
5789;649.8506;0
5790;649.8594;0
5791;649.8683;0
5792;649.8771;0
5793;649.8859;0
5794;649.8947;0
5795;649.9035;0
5796;649.9123;0
5797;649.9211;0
5798;649.9300;0
5799;649.9388;0
5800;649.9476;0
5801;649.9564;0
5802;649.9652;0
5803;649.9740;0
5804;649.9828;0
5805;649.9916;0
5806;650.0005;0
5807;650.0093;0
5808;650.0181;0
5809;650.0269;0
5810;650.0357;1
5811;650.0445;0
5812;650.0533;0
5813;650.0622;0
5814;650.0710;0
5815;650.0798;0
5816;650.0886;0
5817;650.0974;0
5818;650.1062;0
5819;650.1150;0
5820;650.1239;0
5821;650.1327;0
5822;650.1415;0
5823;650.1503;0
5824;650.1591;0
5825;650.1679;0
5826;650.1768;0
5827;650.1856;0
5828;650.1944;0
5829;650.2032;0
5830;650.2120;0
5831;650.2208;0
5832;650.2296;0
5833;650.2385;0
5834;650.2473;0
5835;650.2561;0
5836;650.2649;0
5837;650.2737;0
5838;650.2825;0
5839;650.2914;0
5840;650.3002;0
5841;650.3090;0
5842;650.3178;0
5843;650.3266;0
5844;650.3354;0
5845;650.3443;0
5846;650.3531;0
5847;650.3619;0
5848;650.3707;0
5849;650.3795;0
5850;650.3883;0
5851;650.3972;0
5852;650.4060;0
5853;650.4148;0
5854;650.4236;0
5855;650.4324;0
5856;650.4412;0
5857;650.4501;0
5858;650.4589;0
5859;650.4677;0
5860;650.4765;0
5861;650.4853;0
5862;650.4941;0
5863;650.5030;0
5864;650.5118;0
5865;650.5206;0
5866;650.5294;0
5867;650.5382;0
5868;650.5470;0
5869;650.5559;0
5870;650.5647;0
5871;650.5735;0
5872;650.5823;0
5873;650.5911;0
5874;650.6000;0
5875;650.6088;0
5876;650.6176;0
5877;650.6264;0
5878;650.6352;0
5879;650.6440;0
5880;650.6529;0
5881;650.6617;0
5882;650.6705;0
5883;650.6793;0
5884;650.6881;0
5885;650.6970;0
5886;650.7058;0
5887;650.7146;0
5888;650.7234;0
5889;650.7322;0
5890;650.7411;0
5891;650.7499;0
5892;650.7587;0
5893;650.7675;0
5894;650.7763;0
5895;650.7851;0
5896;650.7940;0
5897;650.8028;0
5898;650.8116;0
5899;650.8204;0
5900;650.8292;0
5901;650.8381;0
5902;650.8469;0
5903;650.8557;0
5904;650.8645;0
5905;650.8733;0
5906;650.8822;0
5907;650.8910;0
5908;650.8998;0
5909;650.9086;0
5910;650.9174;0
5911;650.9263;0
5912;650.9351;0
5913;650.9439;9
5914;650.9527;0
5915;650.9615;0
5916;650.9704;0
5917;650.9792;0
5918;650.9880;0
5919;650.9968;0
5920;651.0057;0
5921;651.0145;0
5922;651.0233;0
5923;651.0321;0
5924;651.0409;0
5925;651.0498;0
5926;651.0586;0
5927;651.0674;0
5928;651.0762;0
5929;651.0850;0
5930;651.0939;0
5931;651.1027;0
5932;651.1115;0
5933;651.1203;0
5934;651.1291;0
5935;651.1380;0
5936;651.1468;0
5937;651.1556;0
5938;651.1644;0
5939;651.1733;0
5940;651.1821;0
5941;651.1909;0
5942;651.1997;0
5943;651.2085;0
5944;651.2174;0
5945;651.2262;0
5946;651.2350;0
5947;651.2438;0
5948;651.2527;0
5949;651.2615;0
5950;651.2703;0
5951;651.2791;0
5952;651.2879;0
5953;651.2968;0
5954;651.3056;0
5955;651.3144;0
5956;651.3232;0
5957;651.3321;0
5958;651.3409;0
5959;651.3497;0
5960;651.3585;0
5961;651.3674;0
5962;651.3762;0
5963;651.3850;0
5964;651.3938;0
5965;651.4026;0
5966;651.4115;0
5967;651.4203;0
5968;651.4291;0
5969;651.4379;0
5970;651.4468;0
5971;651.4556;0
5972;651.4644;0
5973;651.4732;0
5974;651.4821;0
5975;651.4909;0
5976;651.4997;0
5977;651.5085;0
5978;651.5174;0
5979;651.5262;0
5980;651.5350;0
5981;651.5438;0
5982;651.5527;0
5983;651.5615;0
5984;651.5703;0
5985;651.5791;0
5986;651.5880;0
5987;651.5968;0
5988;651.6056;0
5989;651.6144;0
5990;651.6233;0
5991;651.6321;0
5992;651.6409;0
5993;651.6497;0
5994;651.6586;0
5995;651.6674;0
5996;651.6762;0
5997;651.6850;0
5998;651.6939;0
5999;651.7027;0
6000;651.7115;0
6001;651.7203;0
6002;651.7292;0
6003;651.7380;0
6004;651.7468;0
6005;651.7556;0
6006;651.7645;0
6007;651.7733;0
6008;651.7821;0
6009;651.7909;0
6010;651.7998;0
6011;651.8086;0
6012;651.8174;0
6013;651.8262;0
6014;651.8351;0
6015;651.8439;0
6016;651.8527;0
6017;651.8616;0
6018;651.8704;0
6019;651.8792;0
6020;651.8880;0
6021;651.8969;0
6022;651.9057;0
6023;651.9145;0
6024;651.9233;0
6025;651.9322;0
6026;651.9410;0
6027;651.9498;0
6028;651.9587;0
6029;651.9675;0
6030;651.9763;0
6031;651.9851;0
6032;651.9940;0
6033;652.0028;0
6034;652.0116;0
6035;652.0204;0
6036;652.0293;0
6037;652.0381;0
6038;652.0469;0
6039;652.0558;0
6040;652.0646;0
6041;652.0734;0
6042;652.0822;0
6043;652.0911;0
6044;652.0999;0
6045;652.1087;0
6046;652.1176;0
6047;652.1264;0
6048;652.1352;0
6049;652.1440;0
6050;652.1529;0
6051;652.1617;0
6052;652.1705;0
6053;652.1794;0
6054;652.1882;0
6055;652.1970;0
6056;652.2058;0
6057;652.2147;0
6058;652.2235;0
6059;652.2323;0
6060;652.2412;0
6061;652.2500;0
6062;652.2588;0
6063;652.2676;0
6064;652.2765;0
6065;652.2853;0
6066;652.2941;0
6067;652.3030;0
6068;652.3118;0
6069;652.3206;0
6070;652.3295;0
6071;652.3383;0
6072;652.3471;0
6073;652.3559;0
6074;652.3648;0
6075;652.3736;0
6076;652.3824;0
6077;652.3913;0
6078;652.4001;4
6079;652.4089;0
6080;652.4178;4
6081;652.4266;0
6082;652.4354;0
6083;652.4442;0
6084;652.4531;0
6085;652.4619;0
6086;652.4707;0
6087;652.4796;0
6088;652.4884;0
6089;652.4972;0
6090;652.5061;0
6091;652.5149;0
6092;652.5237;0
6093;652.5326;0
6094;652.5414;0
6095;652.5502;0
6096;652.5590;0
6097;652.5679;0
6098;652.5767;0
6099;652.5855;0
6100;652.5944;0
6101;652.6032;0
6102;652.6120;0
6103;652.6209;0
6104;652.6297;0
6105;652.6385;0
6106;652.6474;0
6107;652.6562;0
6108;652.6650;0
6109;652.6739;0
6110;652.6827;0
6111;652.6915;0
6112;652.7004;0
6113;652.7092;0
6114;652.7180;0
6115;652.7269;0
6116;652.7357;15
6117;652.7445;18
6118;652.7534;4
6119;652.7622;2
6120;652.7710;0
6121;652.7799;0
6122;652.7887;0
6123;652.7975;0
6124;652.8063;0
6125;652.8152;0
6126;652.8240;0
6127;652.8328;0
6128;652.8417;0
6129;652.8505;0
6130;652.8593;0
6131;652.8682;0
6132;652.8770;0
6133;652.8858;0
6134;652.8947;0
6135;652.9035;0
6136;652.9124;0
6137;652.9212;0
6138;652.9300;0
6139;652.9389;0
6140;652.9477;0
6141;652.9565;0
6142;652.9654;0
6143;652.9742;0
6144;652.9830;0
6145;652.9919;0
6146;653.0007;0
6147;653.0095;0
6148;653.0184;0
6149;653.0272;0
6150;653.0360;0
6151;653.0449;0
6152;653.0537;0
6153;653.0625;0
6154;653.0714;0
6155;653.0802;0
6156;653.0890;0
6157;653.0979;0
6158;653.1067;0
6159;653.1155;0
6160;653.1244;0
6161;653.1332;0
6162;653.1420;0
6163;653.1509;0
6164;653.1597;0
6165;653.1686;0
6166;653.1774;0
6167;653.1862;0
6168;653.1951;0
6169;653.2039;0
6170;653.2127;0
6171;653.2216;0
6172;653.2304;0
6173;653.2392;0
6174;653.2481;0
6175;653.2569;0
6176;653.2657;0
6177;653.2746;0
6178;653.2834;0
6179;653.2923;0
6180;653.3011;0
6181;653.3099;0
6182;653.3188;0
6183;653.3276;0
6184;653.3364;0
6185;653.3453;0
6186;653.3541;0
6187;653.3630;0
6188;653.3718;0
6189;653.3806;0
6190;653.3895;0
6191;653.3983;0
6192;653.4071;0
6193;653.4160;0
6194;653.4248;0
6195;653.4336;0
6196;653.4425;0
6197;653.4513;0
6198;653.4602;0
6199;653.4690;4
6200;653.4778;5
6201;653.4867;2
6202;653.4955;6
6203;653.5043;0
6204;653.5132;0
6205;653.5220;0
6206;653.5309;0
6207;653.5397;0
6208;653.5485;0
6209;653.5574;0
6210;653.5662;0
6211;653.5751;0
6212;653.5839;0
6213;653.5927;0
6214;653.6016;0
6215;653.6104;0
6216;653.6192;0
6217;653.6281;0
6218;653.6369;0
6219;653.6458;0
6220;653.6546;0
6221;653.6634;0
6222;653.6723;0
6223;653.6811;0
6224;653.6900;0
6225;653.6988;0
6226;653.7076;0
6227;653.7165;0
6228;653.7253;0
6229;653.7341;0
6230;653.7430;0
6231;653.7518;0
6232;653.7607;0
6233;653.7695;0
6234;653.7783;0
6235;653.7872;0
6236;653.7960;0
6237;653.8049;0
6238;653.8137;0
6239;653.8225;0
6240;653.8314;0
6241;653.8402;0
6242;653.8491;0
6243;653.8579;0
6244;653.8667;0
6245;653.8756;0
6246;653.8844;0
6247;653.8933;0
6248;653.9021;0
6249;653.9109;0
6250;653.9198;0
6251;653.9286;0
6252;653.9375;0
6253;653.9463;0
6254;653.9552;0
6255;653.9640;0
6256;653.9728;0
6257;653.9817;0
6258;653.9905;0
6259;653.9994;0
6260;654.0082;0
6261;654.0170;0
6262;654.0259;0
6263;654.0347;0
6264;654.0436;0
6265;654.0524;0
6266;654.0612;0
6267;654.0701;0
6268;654.0789;0
6269;654.0878;0
6270;654.0966;0
6271;654.1055;0
6272;654.1143;0
6273;654.1231;0
6274;654.1320;0
6275;654.1408;0
6276;654.1497;0
6277;654.1585;0
6278;654.1673;0
6279;654.1762;0
6280;654.1850;0
6281;654.1939;0
6282;654.2027;0
6283;654.2116;0
6284;654.2204;0
6285;654.2292;0
6286;654.2381;0
6287;654.2469;0
6288;654.2558;0
6289;654.2646;0
6290;654.2735;0
6291;654.2823;0
6292;654.2911;0
6293;654.3000;0
6294;654.3088;0
6295;654.3177;0
6296;654.3265;0
6297;654.3354;0
6298;654.3442;0
6299;654.3530;0
6300;654.3619;0
6301;654.3707;0
6302;654.3796;0
6303;654.3884;0
6304;654.3973;0
6305;654.4061;0
6306;654.4150;0
6307;654.4238;0
6308;654.4326;0
6309;654.4415;0
6310;654.4503;0
6311;654.4592;0
6312;654.4680;0
6313;654.4769;0
6314;654.4857;0
6315;654.4946;0
6316;654.5034;0
6317;654.5122;0
6318;654.5211;0
6319;654.5299;0
6320;654.5388;0
6321;654.5476;0
6322;654.5565;0
6323;654.5653;0
6324;654.5742;0
6325;654.5830;0
6326;654.5918;0
6327;654.6007;0
6328;654.6095;0
6329;654.6184;0
6330;654.6272;0
6331;654.6361;0
6332;654.6449;0
6333;654.6538;0
6334;654.6626;0
6335;654.6715;0
6336;654.6803;0
6337;654.6891;0
6338;654.6980;0
6339;654.7068;0
6340;654.7157;0
6341;654.7245;0
6342;654.7334;0
6343;654.7422;0
6344;654.7511;0
6345;654.7599;0
6346;654.7688;0
6347;654.7776;0
6348;654.7865;0
6349;654.7953;0
6350;654.8041;0
6351;654.8130;0
6352;654.8218;0
6353;654.8307;0
6354;654.8395;0
6355;654.8484;0
6356;654.8572;0
6357;654.8661;0
6358;654.8749;0
6359;654.8838;0
6360;654.8926;0
6361;654.9015;0
6362;654.9103;0
6363;654.9192;0
6364;654.9280;0
6365;654.9369;0
6366;654.9457;0
6367;654.9545;0
6368;654.9634;0
6369;654.9722;0
6370;654.9811;0
6371;654.9899;0
6372;654.9988;0
6373;655.0076;0
6374;655.0165;0
6375;655.0253;0
6376;655.0342;0
6377;655.0430;0
6378;655.0519;0
6379;655.0607;0
6380;655.0696;0
6381;655.0784;0
6382;655.0873;0
6383;655.0961;0
6384;655.1050;0
6385;655.1138;0
6386;655.1227;0
6387;655.1315;0
6388;655.1404;0
6389;655.1492;0
6390;655.1581;0
6391;655.1669;0
6392;655.1758;0
6393;655.1846;0
6394;655.1935;0
6395;655.2023;0
6396;655.2111;0
6397;655.2200;0
6398;655.2288;0
6399;655.2377;0
6400;655.2465;0
6401;655.2554;0
6402;655.2642;0
6403;655.2731;0
6404;655.2819;0
6405;655.2908;0
6406;655.2996;0
6407;655.3085;0
6408;655.3173;0
6409;655.3262;0
6410;655.3350;0
6411;655.3439;0
6412;655.3527;0
6413;655.3616;0
6414;655.3704;0
6415;655.3793;0
6416;655.3881;0
6417;655.3970;1
6418;655.4058;0
6419;655.4147;0
6420;655.4236;0
6421;655.4324;0
6422;655.4413;0
6423;655.4501;0
6424;655.4590;0
6425;655.4678;0
6426;655.4767;0
6427;655.4855;0
6428;655.4944;0
6429;655.5032;0
6430;655.5121;0
6431;655.5209;0
6432;655.5298;0
6433;655.5386;0
6434;655.5475;0
6435;655.5563;0
6436;655.5652;0
6437;655.5740;0
6438;655.5829;0
6439;655.5917;6
6440;655.6006;18
6441;655.6094;4
6442;655.6183;0
6443;655.6271;0
6444;655.6360;0
6445;655.6448;0
6446;655.6537;0
6447;655.6625;0
6448;655.6714;0
6449;655.6802;0
6450;655.6891;0
6451;655.6980;0
6452;655.7068;0
6453;655.7157;0
6454;655.7245;0
6455;655.7334;0
6456;655.7422;0
6457;655.7511;0
6458;655.7599;0
6459;655.7688;0
6460;655.7776;0
6461;655.7865;0
6462;655.7953;0
6463;655.8042;0
6464;655.8130;0
6465;655.8219;0
6466;655.8307;0
6467;655.8396;0
6468;655.8485;0
6469;655.8573;0
6470;655.8662;0
6471;655.8750;0
6472;655.8839;0
6473;655.8927;0
6474;655.9016;0
6475;655.9104;0
6476;655.9193;0
6477;655.9281;0
6478;655.9370;0
6479;655.9458;0
6480;655.9547;0
6481;655.9636;0
6482;655.9724;0
6483;655.9813;0
6484;655.9901;0
6485;655.9990;0
6486;656.0078;0
6487;656.0167;0
6488;656.0255;0
6489;656.0344;0
6490;656.0432;0
6491;656.0521;0
6492;656.0610;0
6493;656.0698;0
6494;656.0787;0
6495;656.0875;0
6496;656.0964;0
6497;656.1052;0
6498;656.1141;0
6499;656.1229;0
6500;656.1318;0
6501;656.1407;0
6502;656.1495;0
6503;656.1584;0
6504;656.1672;0
6505;656.1761;0
6506;656.1849;0
6507;656.1938;0
6508;656.2026;0
6509;656.2115;0
6510;656.2204;0
6511;656.2292;0
6512;656.2381;0
6513;656.2469;0
6514;656.2558;0
6515;656.2646;0
6516;656.2735;0
6517;656.2824;0
6518;656.2912;0
6519;656.3001;0
6520;656.3089;0
6521;656.3178;0
6522;656.3266;0
6523;656.3355;0
6524;656.3444;0
6525;656.3532;0
6526;656.3621;0
6527;656.3709;0
6528;656.3798;0
6529;656.3886;0
6530;656.3975;0
6531;656.4064;0
6532;656.4152;0
6533;656.4241;0
6534;656.4329;0
6535;656.4418;0
6536;656.4506;0
6537;656.4595;0
6538;656.4684;0
6539;656.4772;0
6540;656.4861;0
6541;656.4949;0
6542;656.5038;0
6543;656.5126;0
6544;656.5215;0
6545;656.5304;0
6546;656.5392;0
6547;656.5481;0
6548;656.5569;0
6549;656.5658;0
6550;656.5747;0
6551;656.5835;0
6552;656.5924;0
6553;656.6012;0
6554;656.6101;0
6555;656.6189;0
6556;656.6278;0
6557;656.6367;0
6558;656.6455;0
6559;656.6544;1
6560;656.6632;0
6561;656.6721;0
6562;656.6810;0
6563;656.6898;0
6564;656.6987;0
6565;656.7075;0
6566;656.7164;0
6567;656.7253;0
6568;656.7341;0
6569;656.7430;0
6570;656.7518;0
6571;656.7607;0
6572;656.7696;0
6573;656.7784;0
6574;656.7873;0
6575;656.7961;0
6576;656.8050;0
6577;656.8139;0
6578;656.8227;0
6579;656.8316;0
6580;656.8404;0
6581;656.8493;0
6582;656.8582;0
6583;656.8670;0
6584;656.8759;0
6585;656.8847;0
6586;656.8936;0
6587;656.9025;0
6588;656.9113;0
6589;656.9202;0
6590;656.9290;0
6591;656.9379;0
6592;656.9468;0
6593;656.9556;0
6594;656.9645;0
6595;656.9733;0
6596;656.9822;0
6597;656.9911;0
6598;656.9999;0
6599;657.0088;0
6600;657.0177;0
6601;657.0265;0
6602;657.0354;0
6603;657.0442;0
6604;657.0531;0
6605;657.0620;0
6606;657.0708;0
6607;657.0797;0
6608;657.0885;0
6609;657.0974;0
6610;657.1063;0
6611;657.1151;0
6612;657.1240;0
6613;657.1329;0
6614;657.1417;0
6615;657.1506;0
6616;657.1594;0
6617;657.1683;0
6618;657.1772;0
6619;657.1860;0
6620;657.1949;0
6621;657.2038;0
6622;657.2126;0
6623;657.2215;0
6624;657.2303;0
6625;657.2392;0
6626;657.2481;0
6627;657.2569;0
6628;657.2658;0
6629;657.2747;0
6630;657.2835;0
6631;657.2924;0
6632;657.3013;0
6633;657.3101;0
6634;657.3190;0
6635;657.3278;0
6636;657.3367;0
6637;657.3456;0
6638;657.3544;0
6639;657.3633;0
6640;657.3722;0
6641;657.3810;0
6642;657.3899;0
6643;657.3988;0
6644;657.4076;0
6645;657.4165;0
6646;657.4253;0
6647;657.4342;0
6648;657.4431;0
6649;657.4519;0
6650;657.4608;0
6651;657.4697;0
6652;657.4785;0
6653;657.4874;0
6654;657.4963;0
6655;657.5051;0
6656;657.5140;0
6657;657.5229;0
6658;657.5317;0
6659;657.5406;0
6660;657.5494;0
6661;657.5583;0
6662;657.5672;0
6663;657.5760;5
6664;657.5849;0
6665;657.5938;0
6666;657.6026;0
6667;657.6115;0
6668;657.6204;0
6669;657.6292;0
6670;657.6381;0
6671;657.6470;0
6672;657.6558;0
6673;657.6647;0
6674;657.6736;0
6675;657.6824;0
6676;657.6913;0
6677;657.7002;0
6678;657.7090;0
6679;657.7179;0
6680;657.7268;0
6681;657.7356;0
6682;657.7445;0
6683;657.7534;0
6684;657.7622;0
6685;657.7711;0
6686;657.7800;0
6687;657.7888;0
6688;657.7977;0
6689;657.8066;0
6690;657.8154;0
6691;657.8243;0
6692;657.8332;0
6693;657.8420;0
6694;657.8509;0
6695;657.8598;0
6696;657.8686;0
6697;657.8775;0
6698;657.8864;0
6699;657.8952;0
6700;657.9041;0
6701;657.9130;0
6702;657.9218;0
6703;657.9307;0
6704;657.9396;0
6705;657.9484;0
6706;657.9573;0
6707;657.9662;0
6708;657.9750;0
6709;657.9839;0
6710;657.9928;0
6711;658.0016;0
6712;658.0105;0
6713;658.0194;0
6714;658.0283;0
6715;658.0371;0
6716;658.0460;0
6717;658.0549;0
6718;658.0637;1
6719;658.0726;0
6720;658.0815;0
6721;658.0903;0
6722;658.0992;0
6723;658.1081;0
6724;658.1169;0
6725;658.1258;0
6726;658.1347;0
6727;658.1435;0
6728;658.1524;0
6729;658.1613;0
6730;658.1702;0
6731;658.1790;0
6732;658.1879;0
6733;658.1968;0
6734;658.2056;0
6735;658.2145;0
6736;658.2234;0
6737;658.2322;0
6738;658.2411;0
6739;658.2500;0
6740;658.2588;0
6741;658.2677;0
6742;658.2766;0
6743;658.2855;0
6744;658.2943;0
6745;658.3032;0
6746;658.3121;0
6747;658.3209;0
6748;658.3298;0
6749;658.3387;0
6750;658.3475;0
6751;658.3564;0
6752;658.3653;0
6753;658.3742;0
6754;658.3830;0
6755;658.3919;0
6756;658.4008;0
6757;658.4096;0
6758;658.4185;0
6759;658.4274;0
6760;658.4363;0
6761;658.4451;0
6762;658.4540;0
6763;658.4629;0
6764;658.4717;0
6765;658.4806;0
6766;658.4895;0
6767;658.4984;0
6768;658.5072;0
6769;658.5161;0
6770;658.5250;0
6771;658.5338;0
6772;658.5427;0
6773;658.5516;0
6774;658.5605;0
6775;658.5693;0
6776;658.5782;0
6777;658.5871;0
6778;658.5959;0
6779;658.6048;0
6780;658.6137;0
6781;658.6226;0
6782;658.6314;0
6783;658.6403;0
6784;658.6492;0
6785;658.6581;0
6786;658.6669;0
6787;658.6758;0
6788;658.6847;0
6789;658.6935;0
6790;658.7024;0
6791;658.7113;0
6792;658.7202;0
6793;658.7290;0
6794;658.7379;0
6795;658.7468;0
6796;658.7557;0
6797;658.7645;0
6798;658.7734;0
6799;658.7823;0
6800;658.7911;0
6801;658.8000;0
6802;658.8089;0
6803;658.8178;0
6804;658.8266;0
6805;658.8355;0
6806;658.8444;0
6807;658.8533;0
6808;658.8621;0
6809;658.8710;0
6810;658.8799;0
6811;658.8888;0
6812;658.8976;0
6813;658.9065;0
6814;658.9154;0
6815;658.9243;0
6816;658.9331;0
6817;658.9420;0
6818;658.9509;0
6819;658.9598;0
6820;658.9686;0
6821;658.9775;0
6822;658.9864;0
6823;658.9953;0
6824;659.0041;0
6825;659.0130;0
6826;659.0219;0
6827;659.0308;0
6828;659.0396;0
6829;659.0485;0
6830;659.0574;0
6831;659.0663;0
6832;659.0751;0
6833;659.0840;0
6834;659.0929;0
6835;659.1018;0
6836;659.1106;0
6837;659.1195;0
6838;659.1284;0
6839;659.1373;0
6840;659.1461;0
6841;659.1550;0
6842;659.1639;0
6843;659.1728;0
6844;659.1816;0
6845;659.1905;0
6846;659.1994;0
6847;659.2083;0
6848;659.2171;0
6849;659.2260;0
6850;659.2349;0
6851;659.2438;0
6852;659.2526;0
6853;659.2615;0
6854;659.2704;0
6855;659.2793;0
6856;659.2882;0
6857;659.2970;0
6858;659.3059;0
6859;659.3148;0
6860;659.3237;0
6861;659.3325;0
6862;659.3414;0
6863;659.3503;0
6864;659.3592;0
6865;659.3680;0
6866;659.3769;0
6867;659.3858;0
6868;659.3947;0
6869;659.4036;0
6870;659.4124;0
6871;659.4213;0
6872;659.4302;0
6873;659.4391;0
6874;659.4479;0
6875;659.4568;0
6876;659.4657;0
6877;659.4746;0
6878;659.4835;0
6879;659.4923;0
6880;659.5012;0
6881;659.5101;0
6882;659.5190;0
6883;659.5278;0
6884;659.5367;0
6885;659.5456;0
6886;659.5545;0
6887;659.5634;0
6888;659.5722;0
6889;659.5811;0
6890;659.5900;0
6891;659.5989;0
6892;659.6078;0
6893;659.6166;0
6894;659.6255;0
6895;659.6344;0
6896;659.6433;0
6897;659.6522;0
6898;659.6610;0
6899;659.6699;0
6900;659.6788;0
6901;659.6877;0
6902;659.6965;0
6903;659.7054;0
6904;659.7143;0
6905;659.7232;0
6906;659.7321;0
6907;659.7409;0
6908;659.7498;0
6909;659.7587;0
6910;659.7676;0
6911;659.7765;0
6912;659.7853;0
6913;659.7942;0
6914;659.8031;0
6915;659.8120;0
6916;659.8209;0
6917;659.8297;0
6918;659.8386;0
6919;659.8475;0
6920;659.8564;0
6921;659.8653;0
6922;659.8742;0
6923;659.8830;0
6924;659.8919;0
6925;659.9008;0
6926;659.9097;0
6927;659.9186;0
6928;659.9274;0
6929;659.9363;0
6930;659.9452;11
6931;659.9541;4
6932;659.9630;0
6933;659.9718;0
6934;659.9807;0
6935;659.9896;0
6936;659.9985;0
6937;660.0074;0
6938;660.0163;0
6939;660.0251;0
6940;660.0340;0
6941;660.0429;0
6942;660.0518;0
6943;660.0607;0
6944;660.0695;0
6945;660.0784;0
6946;660.0873;0
6947;660.0962;0
6948;660.1051;0
6949;660.1140;0
6950;660.1228;0
6951;660.1317;0
6952;660.1406;0
6953;660.1495;0
6954;660.1584;0
6955;660.1672;0
6956;660.1761;0
6957;660.1850;0
6958;660.1939;0
6959;660.2028;0
6960;660.2117;0
6961;660.2205;0
6962;660.2294;0
6963;660.2383;0
6964;660.2472;0
6965;660.2561;0
6966;660.2650;0
6967;660.2738;0
6968;660.2827;0
6969;660.2916;0
6970;660.3005;0
6971;660.3094;0
6972;660.3183;0
6973;660.3271;0
6974;660.3360;0
6975;660.3449;0
6976;660.3538;0
6977;660.3627;0
6978;660.3716;18
6979;660.3805;14
6980;660.3893;0
6981;660.3982;0
6982;660.4071;0
6983;660.4160;0
6984;660.4249;0
6985;660.4338;0
6986;660.4426;0
6987;660.4515;0
6988;660.4604;0
6989;660.4693;0
6990;660.4782;0
6991;660.4871;0
6992;660.4959;0
6993;660.5048;0
6994;660.5137;0
6995;660.5226;0
6996;660.5315;0
6997;660.5404;0
6998;660.5493;0
6999;660.5581;0
7000;660.5670;0
7001;660.5759;0
7002;660.5848;0
7003;660.5937;0
7004;660.6026;0
7005;660.6115;0
7006;660.6203;0
7007;660.6292;0
7008;660.6381;0
7009;660.6470;0
7010;660.6559;0
7011;660.6648;0
7012;660.6737;0
7013;660.6825;0
7014;660.6914;0
7015;660.7003;0
7016;660.7092;0
7017;660.7181;0
7018;660.7270;0
7019;660.7359;0
7020;660.7448;0
7021;660.7536;0
7022;660.7625;0
7023;660.7714;0
7024;660.7803;0
7025;660.7892;0
7026;660.7981;0
7027;660.8070;0
7028;660.8158;0
7029;660.8247;0
7030;660.8336;0
7031;660.8425;0
7032;660.8514;0
7033;660.8603;0
7034;660.8692;0
7035;660.8781;0
7036;660.8869;0
7037;660.8958;0
7038;660.9047;0
7039;660.9136;0
7040;660.9225;0
7041;660.9314;0
7042;660.9403;0
7043;660.9492;0
7044;660.9580;0
7045;660.9669;0
7046;660.9758;0
7047;660.9847;0
7048;660.9936;0
7049;661.0025;0
7050;661.0114;0
7051;661.0203;1
7052;661.0292;0
7053;661.0380;0
7054;661.0469;0
7055;661.0558;0
7056;661.0647;0
7057;661.0736;0
7058;661.0825;0
7059;661.0914;0
7060;661.1003;0
7061;661.1092;0
7062;661.1180;0
7063;661.1269;0
7064;661.1358;0
7065;661.1447;0
7066;661.1536;0
7067;661.1625;0
7068;661.1714;0
7069;661.1803;0
7070;661.1892;0
7071;661.1980;0
7072;661.2069;0
7073;661.2158;0
7074;661.2247;0
7075;661.2336;0
7076;661.2425;0
7077;661.2514;0
7078;661.2603;0
7079;661.2692;0
7080;661.2781;0
7081;661.2869;0
7082;661.2958;0
7083;661.3047;0
7084;661.3136;0
7085;661.3225;0
7086;661.3314;0
7087;661.3403;0
7088;661.3492;0
7089;661.3581;0
7090;661.3670;0
7091;661.3758;0
7092;661.3847;0
7093;661.3936;20
7094;661.4025;65
7095;661.4114;26
7096;661.4203;16
7097;661.4292;8
7098;661.4381;0
7099;661.4470;0
7100;661.4559;0
7101;661.4648;0
7102;661.4737;0
7103;661.4825;0
7104;661.4914;0
7105;661.5003;0
7106;661.5092;0
7107;661.5181;0
7108;661.5270;0
7109;661.5359;0
7110;661.5448;0
7111;661.5537;0
7112;661.5626;0
7113;661.5715;0
7114;661.5804;0
7115;661.5892;0
7116;661.5981;0
7117;661.6070;0
7118;661.6159;0
7119;661.6248;0
7120;661.6337;0
7121;661.6426;0
7122;661.6515;0
7123;661.6604;0
7124;661.6693;0
7125;661.6782;0
7126;661.6871;0
7127;661.6960;0
7128;661.7049;0
7129;661.7137;0
7130;661.7226;0
7131;661.7315;0
7132;661.7404;0
7133;661.7493;0
7134;661.7582;0
7135;661.7671;0
7136;661.7760;0
7137;661.7849;0
7138;661.7938;0
7139;661.8027;0
7140;661.8116;0
7141;661.8205;0
7142;661.8294;0
7143;661.8383;0
7144;661.8471;0
7145;661.8560;0
7146;661.8649;0
7147;661.8738;0
7148;661.8827;0
7149;661.8916;0
7150;661.9005;0
7151;661.9094;0
7152;661.9183;0
7153;661.9272;0
7154;661.9361;0
7155;661.9450;0
7156;661.9539;0
7157;661.9628;0
7158;661.9717;0
7159;661.9806;0
7160;661.9895;0
7161;661.9984;0
7162;662.0072;0
7163;662.0161;0
7164;662.0250;0
7165;662.0339;0
7166;662.0428;0
7167;662.0517;0
7168;662.0606;0
7169;662.0695;0
7170;662.0784;0
7171;662.0873;0
7172;662.0962;0
7173;662.1051;0
7174;662.1140;0
7175;662.1229;0
7176;662.1318;0
7177;662.1407;0
7178;662.1496;0
7179;662.1585;0
7180;662.1674;0
7181;662.1763;0
7182;662.1852;0
7183;662.1941;0
7184;662.2030;0
7185;662.2119;0
7186;662.2207;0
7187;662.2296;0
7188;662.2385;0
7189;662.2474;0
7190;662.2563;0
7191;662.2652;0
7192;662.2741;0
7193;662.2830;0
7194;662.2919;0
7195;662.3008;0
7196;662.3097;0
7197;662.3186;0
7198;662.3275;0
7199;662.3364;0
7200;662.3453;0
7201;662.3542;0
7202;662.3631;0
7203;662.3720;0
7204;662.3809;0
7205;662.3898;0
7206;662.3987;0
7207;662.4076;0
7208;662.4165;0
7209;662.4254;0
7210;662.4343;0
7211;662.4432;0
7212;662.4521;0
7213;662.4610;0
7214;662.4699;0
7215;662.4788;0
7216;662.4877;0
7217;662.4966;0
7218;662.5055;0
7219;662.5144;0
7220;662.5233;0
7221;662.5322;0
7222;662.5411;0
7223;662.5500;0
7224;662.5589;0
7225;662.5678;0
7226;662.5767;0
7227;662.5856;0
7228;662.5945;0
7229;662.6034;0
7230;662.6123;0
7231;662.6212;0
7232;662.6301;0
7233;662.6390;0
7234;662.6479;0
7235;662.6567;0
7236;662.6656;0
7237;662.6745;0
7238;662.6834;0
7239;662.6923;0
7240;662.7012;0
7241;662.7101;0
7242;662.7190;0
7243;662.7279;0
7244;662.7368;0
7245;662.7457;0
7246;662.7546;0
7247;662.7635;0
7248;662.7724;0
7249;662.7813;0
7250;662.7902;0
7251;662.7991;0
7252;662.8080;0
7253;662.8169;0
7254;662.8259;0
7255;662.8348;0
7256;662.8437;0
7257;662.8526;0
7258;662.8615;0
7259;662.8704;0
7260;662.8793;0
7261;662.8882;0
7262;662.8971;0
7263;662.9060;0
7264;662.9149;0
7265;662.9238;0
7266;662.9327;0
7267;662.9416;0
7268;662.9505;0
7269;662.9594;0
7270;662.9683;0
7271;662.9772;0
7272;662.9861;0
7273;662.9950;0
7274;663.0039;0
7275;663.0128;0
7276;663.0217;0
7277;663.0306;0
7278;663.0395;0
7279;663.0484;0
7280;663.0573;0
7281;663.0662;0
7282;663.0751;0
7283;663.0840;0
7284;663.0929;0
7285;663.1018;0
7286;663.1107;0
7287;663.1196;0
7288;663.1285;0
7289;663.1374;0
7290;663.1463;0
7291;663.1552;0
7292;663.1641;0
7293;663.1730;0
7294;663.1819;0
7295;663.1908;0
7296;663.1997;0
7297;663.2086;0
7298;663.2175;0
7299;663.2264;0
7300;663.2353;0
7301;663.2442;0
7302;663.2531;0
7303;663.2621;0
7304;663.2710;0
7305;663.2799;0
7306;663.2888;0
7307;663.2977;0
7308;663.3066;0
7309;663.3155;0
7310;663.3244;1
7311;663.3333;0
7312;663.3422;0
7313;663.3511;0
7314;663.3600;0
7315;663.3689;0
7316;663.3778;0
7317;663.3867;0
7318;663.3956;0
7319;663.4045;0
7320;663.4134;0
7321;663.4223;0
7322;663.4312;40
7323;663.4401;111
7324;663.4490;28
7325;663.4579;15
7326;663.4668;6
7327;663.4758;3
7328;663.4847;0
7329;663.4936;1
7330;663.5025;0
7331;663.5114;0
7332;663.5203;0
7333;663.5292;0
7334;663.5381;3
7335;663.5470;0
7336;663.5559;0
7337;663.5648;0
7338;663.5737;0
7339;663.5826;0
7340;663.5915;0
7341;663.6004;0
7342;663.6093;0
7343;663.6182;0
7344;663.6271;0
7345;663.6361;0
7346;663.6450;0
7347;663.6539;0
7348;663.6628;0
7349;663.6717;0
7350;663.6806;0
7351;663.6895;0
7352;663.6984;0
7353;663.7073;0
7354;663.7162;0
7355;663.7251;0
7356;663.7340;0
7357;663.7429;0
7358;663.7518;0
7359;663.7607;0
7360;663.7696;0
7361;663.7786;0
7362;663.7875;0
7363;663.7964;0
7364;663.8053;0
7365;663.8142;0
7366;663.8231;0
7367;663.8320;0
7368;663.8409;0
7369;663.8498;0
7370;663.8587;0
7371;663.8676;0
7372;663.8765;0
7373;663.8854;0
7374;663.8943;0
7375;663.9033;0
7376;663.9122;0
7377;663.9211;0
7378;663.9300;0
7379;663.9389;1
7380;663.9478;0
7381;663.9567;0
7382;663.9656;0
7383;663.9745;0
7384;663.9834;0
7385;663.9923;0
7386;664.0012;0
7387;664.0102;0
7388;664.0191;0
7389;664.0280;0
7390;664.0369;0
7391;664.0458;0
7392;664.0547;0
7393;664.0636;0
7394;664.0725;0
7395;664.0814;0
7396;664.0903;0
7397;664.0992;0
7398;664.1082;0
7399;664.1171;0
7400;664.1260;0
7401;664.1349;0
7402;664.1438;0
7403;664.1527;0
7404;664.1616;0
7405;664.1705;0
7406;664.1794;0
7407;664.1883;0
7408;664.1972;0
7409;664.2062;0
7410;664.2151;0
7411;664.2240;0
7412;664.2329;0
7413;664.2418;0
7414;664.2507;0
7415;664.2596;0
7416;664.2685;0
7417;664.2774;0
7418;664.2863;0
7419;664.2953;0
7420;664.3042;0
7421;664.3131;0
7422;664.3220;0
7423;664.3309;0
7424;664.3398;0
7425;664.3487;0
7426;664.3576;0
7427;664.3665;0
7428;664.3755;0
7429;664.3844;0
7430;664.3933;0
7431;664.4022;0
7432;664.4111;0
7433;664.4200;0
7434;664.4289;0
7435;664.4378;2
7436;664.4467;4
7437;664.4557;4
7438;664.4646;0
7439;664.4735;0
7440;664.4824;0
7441;664.4913;0
7442;664.5002;0
7443;664.5091;0
7444;664.5180;0
7445;664.5270;0
7446;664.5359;0
7447;664.5448;0
7448;664.5537;0
7449;664.5626;0
7450;664.5715;0
7451;664.5804;0
7452;664.5893;0
7453;664.5982;0
7454;664.6072;0
7455;664.6161;0
7456;664.6250;0
7457;664.6339;0
7458;664.6428;0
7459;664.6517;0
7460;664.6606;0
7461;664.6696;0
7462;664.6785;0
7463;664.6874;0
7464;664.6963;0
7465;664.7052;0
7466;664.7141;0
7467;664.7230;0
7468;664.7319;0
7469;664.7409;0
7470;664.7498;0
7471;664.7587;0
7472;664.7676;0
7473;664.7765;0
7474;664.7854;0
7475;664.7943;0
7476;664.8033;0
7477;664.8122;0
7478;664.8211;0
7479;664.8300;0
7480;664.8389;0
7481;664.8478;0
7482;664.8567;0
7483;664.8656;0
7484;664.8746;0
7485;664.8835;0
7486;664.8924;0
7487;664.9013;0
7488;664.9102;0
7489;664.9191;0
7490;664.9281;0
7491;664.9370;0
7492;664.9459;0
7493;664.9548;0
7494;664.9637;0
7495;664.9726;0
7496;664.9815;0
7497;664.9905;0
7498;664.9994;0
7499;665.0083;0
7500;665.0172;0
7501;665.0261;0
7502;665.0350;0
7503;665.0439;0
7504;665.0529;0
7505;665.0618;0
7506;665.0707;0
7507;665.0796;0
7508;665.0885;0
7509;665.0974;0
7510;665.1064;0
7511;665.1153;0
7512;665.1242;0
7513;665.1331;0
7514;665.1420;0
7515;665.1509;0
7516;665.1599;0
7517;665.1688;0
7518;665.1777;0
7519;665.1866;0
7520;665.1955;0
7521;665.2044;0
7522;665.2134;0
7523;665.2223;0
7524;665.2312;0
7525;665.2401;0
7526;665.2490;0
7527;665.2579;0
7528;665.2669;0
7529;665.2758;0
7530;665.2847;0
7531;665.2936;0
7532;665.3025;0
7533;665.3114;0
7534;665.3204;0
7535;665.3293;0
7536;665.3382;0
7537;665.3471;0
7538;665.3560;0
7539;665.3649;0
7540;665.3739;0
7541;665.3828;0
7542;665.3917;0
7543;665.4006;0
7544;665.4095;0
7545;665.4184;0
7546;665.4274;0
7547;665.4363;0
7548;665.4452;0
7549;665.4541;0
7550;665.4630;0
7551;665.4720;0
7552;665.4809;0
7553;665.4898;0
7554;665.4987;0
7555;665.5076;0
7556;665.5165;0
7557;665.5255;0
7558;665.5344;0
7559;665.5433;0
7560;665.5522;0
7561;665.5611;0
7562;665.5701;0
7563;665.5790;0
7564;665.5879;0
7565;665.5968;0
7566;665.6057;0
7567;665.6147;0
7568;665.6236;0
7569;665.6325;0
7570;665.6414;0
7571;665.6503;0
7572;665.6593;0
7573;665.6682;0
7574;665.6771;0
7575;665.6860;0
7576;665.6949;0
7577;665.7039;0
7578;665.7128;0
7579;665.7217;0
7580;665.7306;0
7581;665.7395;0
7582;665.7485;0
7583;665.7574;0
7584;665.7663;0
7585;665.7752;0
7586;665.7841;0
7587;665.7931;0
7588;665.8020;0
7589;665.8109;0
7590;665.8198;0
7591;665.8287;0
7592;665.8377;0
7593;665.8466;0
7594;665.8555;0
7595;665.8644;0
7596;665.8733;0
7597;665.8823;0
7598;665.8912;0
7599;665.9001;0
7600;665.9090;0
7601;665.9179;0
7602;665.9269;0
7603;665.9358;0
7604;665.9447;0
7605;665.9536;0
7606;665.9626;0
7607;665.9715;0
7608;665.9804;0
7609;665.9893;0
7610;665.9982;0
7611;666.0072;0
7612;666.0161;0
7613;666.0250;0
7614;666.0339;0
7615;666.0429;0
7616;666.0518;0
7617;666.0607;0
7618;666.0696;0
7619;666.0785;0
7620;666.0875;0
7621;666.0964;0
7622;666.1053;0
7623;666.1142;0
7624;666.1232;0
7625;666.1321;0
7626;666.1410;0
7627;666.1499;0
7628;666.1588;0
7629;666.1678;0
7630;666.1767;0
7631;666.1856;0
7632;666.1945;0
7633;666.2035;0
7634;666.2124;0
7635;666.2213;0
7636;666.2302;0
7637;666.2392;0
7638;666.2481;0
7639;666.2570;0
7640;666.2659;0
7641;666.2748;0
7642;666.2838;0
7643;666.2927;0
7644;666.3016;0
7645;666.3105;0
7646;666.3195;0
7647;666.3284;0
7648;666.3373;0
7649;666.3462;0
7650;666.3552;0
7651;666.3641;0
7652;666.3730;0
7653;666.3819;0
7654;666.3909;0
7655;666.3998;0
7656;666.4087;0
7657;666.4176;0
7658;666.4266;0
7659;666.4355;0
7660;666.4444;0
7661;666.4533;0
7662;666.4623;0
7663;666.4712;0
7664;666.4801;0
7665;666.4890;0
7666;666.4980;0
7667;666.5069;0
7668;666.5158;0
7669;666.5247;0
7670;666.5337;0
7671;666.5426;0
7672;666.5515;0
7673;666.5604;0
7674;666.5694;0
7675;666.5783;0
7676;666.5872;0
7677;666.5961;0
7678;666.6051;0
7679;666.6140;0
7680;666.6229;0
7681;666.6318;0
7682;666.6408;0
7683;666.6497;0
7684;666.6586;0
7685;666.6675;0
7686;666.6765;0
7687;666.6854;0
7688;666.6943;0
7689;666.7033;0
7690;666.7122;0
7691;666.7211;0
7692;666.7300;0
7693;666.7390;0
7694;666.7479;0
7695;666.7568;0
7696;666.7657;0
7697;666.7747;0
7698;666.7836;0
7699;666.7925;0
7700;666.8015;0
7701;666.8104;0
7702;666.8193;0
7703;666.8282;0
7704;666.8372;0
7705;666.8461;0
7706;666.8550;0
7707;666.8639;0
7708;666.8729;0
7709;666.8818;0
7710;666.8907;0
7711;666.8997;0
7712;666.9086;0
7713;666.9175;0
7714;666.9264;0
7715;666.9354;0
7716;666.9443;0
7717;666.9532;0
7718;666.9622;0
7719;666.9711;0
7720;666.9800;0
7721;666.9889;0
7722;666.9979;0
7723;667.0068;0
7724;667.0157;0
7725;667.0247;0
7726;667.0336;0
7727;667.0425;0
7728;667.0514;0
7729;667.0604;0
7730;667.0693;0
7731;667.0782;0
7732;667.0872;0
7733;667.0961;0
7734;667.1050;0
7735;667.1139;0
7736;667.1229;0
7737;667.1318;0
7738;667.1407;0
7739;667.1497;0
7740;667.1586;0
7741;667.1675;0
7742;667.1764;0
7743;667.1854;0
7744;667.1943;0
7745;667.2032;0
7746;667.2122;0
7747;667.2211;0
7748;667.2300;0
7749;667.2390;0
7750;667.2479;0
7751;667.2568;0
7752;667.2657;0
7753;667.2747;0
7754;667.2836;0
7755;667.2925;0
7756;667.3015;0
7757;667.3104;0
7758;667.3193;0
7759;667.3283;0
7760;667.3372;0
7761;667.3461;0
7762;667.3551;0
7763;667.3640;0
7764;667.3729;0
7765;667.3818;0
7766;667.3908;0
7767;667.3997;0
7768;667.4086;0
7769;667.4176;0
7770;667.4265;0
7771;667.4354;0
7772;667.4444;0
7773;667.4533;0
7774;667.4622;0
7775;667.4712;0
7776;667.4801;0
7777;667.4890;0
7778;667.4980;0
7779;667.5069;0
7780;667.5158;0
7781;667.5248;0
7782;667.5337;0
7783;667.5426;0
7784;667.5515;0
7785;667.5605;0
7786;667.5694;0
7787;667.5783;0
7788;667.5873;0
7789;667.5962;0
7790;667.6051;0
7791;667.6141;0
7792;667.6230;0
7793;667.6319;0
7794;667.6409;0
7795;667.6498;0
7796;667.6587;0
7797;667.6677;0
7798;667.6766;0
7799;667.6855;0
7800;667.6945;0
7801;667.7034;0
7802;667.7123;0
7803;667.7213;0
7804;667.7302;0
7805;667.7391;0
7806;667.7481;0
7807;667.7570;0
7808;667.7659;0
7809;667.7749;0
7810;667.7838;0
7811;667.7927;0
7812;667.8017;0
7813;667.8106;0
7814;667.8195;0
7815;667.8285;0
7816;667.8374;0
7817;667.8463;0
7818;667.8553;0
7819;667.8642;0
7820;667.8731;0
7821;667.8821;0
7822;667.8910;0
7823;667.9000;0
7824;667.9089;0
7825;667.9178;0
7826;667.9268;0
7827;667.9357;0
7828;667.9446;0
7829;667.9536;0
7830;667.9625;0
7831;667.9714;0
7832;667.9804;0
7833;667.9893;0
7834;667.9982;0
7835;668.0072;0
7836;668.0161;0
7837;668.0250;0
7838;668.0340;0
7839;668.0429;0
7840;668.0518;0
7841;668.0608;0
7842;668.0697;0
7843;668.0787;0
7844;668.0876;0
7845;668.0965;0
7846;668.1055;0
7847;668.1144;0
7848;668.1233;0
7849;668.1323;0
7850;668.1412;0
7851;668.1501;0
7852;668.1591;0
7853;668.1680;0
7854;668.1770;0
7855;668.1859;0
7856;668.1948;0
7857;668.2038;0
7858;668.2127;13
7859;668.2216;4
7860;668.2306;25
7861;668.2395;3
7862;668.2484;8
7863;668.2574;0
7864;668.2663;0
7865;668.2753;0
7866;668.2842;0
7867;668.2931;1
7868;668.3021;3
7869;668.3110;5
7870;668.3199;0
7871;668.3289;0
7872;668.3378;0
7873;668.3468;0
7874;668.3557;0
7875;668.3646;2
7876;668.3736;18
7877;668.3825;9
7878;668.3914;2
7879;668.4004;1
7880;668.4093;0
7881;668.4183;0
7882;668.4272;0
7883;668.4361;0
7884;668.4451;0
7885;668.4540;0
7886;668.4630;0
7887;668.4719;0
7888;668.4808;0
7889;668.4898;0
7890;668.4987;0
7891;668.5076;0
7892;668.5166;0
7893;668.5255;0
7894;668.5345;0
7895;668.5434;0
7896;668.5523;0
7897;668.5613;0
7898;668.5702;0
7899;668.5792;0
7900;668.5881;0
7901;668.5970;0
7902;668.6060;0
7903;668.6149;0
7904;668.6239;0
7905;668.6328;0
7906;668.6417;0
7907;668.6507;0
7908;668.6596;0
7909;668.6685;0
7910;668.6775;0
7911;668.6864;0
7912;668.6954;0
7913;668.7043;0
7914;668.7132;0
7915;668.7222;0
7916;668.7311;0
7917;668.7401;0
7918;668.7490;0
7919;668.7579;0
7920;668.7669;0
7921;668.7758;0
7922;668.7848;0
7923;668.7937;0
7924;668.8027;0
7925;668.8116;0
7926;668.8205;0
7927;668.8295;0
7928;668.8384;0
7929;668.8474;0
7930;668.8563;0
7931;668.8652;0
7932;668.8742;0
7933;668.8831;0
7934;668.8921;0
7935;668.9010;0
7936;668.9099;0
7937;668.9189;0
7938;668.9278;0
7939;668.9368;0
7940;668.9457;0
7941;668.9546;0
7942;668.9636;0
7943;668.9725;0
7944;668.9815;0
7945;668.9904;0
7946;668.9994;0
7947;669.0083;0
7948;669.0172;0
7949;669.0262;0
7950;669.0351;0
7951;669.0441;0
7952;669.0530;0
7953;669.0620;0
7954;669.0709;0
7955;669.0798;0
7956;669.0888;0
7957;669.0977;0
7958;669.1067;0
7959;669.1156;0
7960;669.1246;0
7961;669.1335;0
7962;669.1424;0
7963;669.1514;0
7964;669.1603;0
7965;669.1693;0
7966;669.1782;0
7967;669.1872;0
7968;669.1961;0
7969;669.2050;0
7970;669.2140;34
7971;669.2229;19
7972;669.2319;10
7973;669.2408;12
7974;669.2498;0
7975;669.2587;0
7976;669.2676;0
7977;669.2766;0
7978;669.2855;0
7979;669.2945;0
7980;669.3034;0
7981;669.3124;0
7982;669.3213;0
7983;669.3303;0
7984;669.3392;0
7985;669.3481;0
7986;669.3571;0
7987;669.3660;0
7988;669.3750;0
7989;669.3839;0
7990;669.3929;0
7991;669.4018;0
7992;669.4108;0
7993;669.4197;0
7994;669.4286;0
7995;669.4376;0
7996;669.4465;0
7997;669.4555;0
7998;669.4644;0
7999;669.4734;0
8000;669.4823;0
8001;669.4913;0
8002;669.5002;0
8003;669.5091;0
8004;669.5181;0
8005;669.5270;0
8006;669.5360;0
8007;669.5449;0
8008;669.5539;0
8009;669.5628;0
8010;669.5718;0
8011;669.5807;0
8012;669.5897;0
8013;669.5986;0
8014;669.6075;0
8015;669.6165;0
8016;669.6254;0
8017;669.6344;0
8018;669.6433;0
8019;669.6523;0
8020;669.6612;0
8021;669.6702;0
8022;669.6791;0
8023;669.6881;0
8024;669.6970;0
8025;669.7060;0
8026;669.7149;0
8027;669.7239;0
8028;669.7328;0
8029;669.7417;0
8030;669.7507;0
8031;669.7596;0
8032;669.7686;0
8033;669.7775;0
8034;669.7865;0
8035;669.7954;0
8036;669.8044;0
8037;669.8133;0
8038;669.8223;0
8039;669.8312;0
8040;669.8402;0
8041;669.8491;0
8042;669.8581;0
8043;669.8670;0
8044;669.8760;0
8045;669.8849;0
8046;669.8939;0
8047;669.9028;0
8048;669.9117;0
8049;669.9207;0
8050;669.9296;0
8051;669.9386;0
8052;669.9475;0
8053;669.9565;0
8054;669.9654;0
8055;669.9744;0
8056;669.9833;0
8057;669.9923;0
8058;670.0012;0
8059;670.0102;0
8060;670.0191;0
8061;670.0281;0
8062;670.0370;0
8063;670.0460;0
8064;670.0549;0
8065;670.0639;0
8066;670.0728;0
8067;670.0818;0
8068;670.0907;0
8069;670.0997;0
8070;670.1086;0
8071;670.1176;0
8072;670.1265;0
8073;670.1355;0
8074;670.1444;0
8075;670.1534;0
8076;670.1623;0
8077;670.1713;0
8078;670.1802;0
8079;670.1892;0
8080;670.1981;0
8081;670.2071;0
8082;670.2160;0
8083;670.2250;0
8084;670.2339;0
8085;670.2429;0
8086;670.2518;0
8087;670.2608;0
8088;670.2697;0
8089;670.2787;0
8090;670.2876;0
8091;670.2966;0
8092;670.3055;0
8093;670.3145;0
8094;670.3234;0
8095;670.3324;0
8096;670.3413;0
8097;670.3503;0
8098;670.3592;0
8099;670.3682;0
8100;670.3771;0
8101;670.3861;0
8102;670.3950;0
8103;670.4040;0
8104;670.4129;0
8105;670.4219;0
8106;670.4308;0
8107;670.4398;0
8108;670.4487;0
8109;670.4577;0
8110;670.4666;0
8111;670.4756;0
8112;670.4845;0
8113;670.4935;0
8114;670.5024;0
8115;670.5114;0
8116;670.5204;0
8117;670.5293;0
8118;670.5383;0
8119;670.5472;0
8120;670.5562;0
8121;670.5651;0
8122;670.5741;0
8123;670.5830;0
8124;670.5920;0
8125;670.6009;0
8126;670.6099;0
8127;670.6188;0
8128;670.6278;0
8129;670.6367;0
8130;670.6457;0
8131;670.6546;0
8132;670.6636;0
8133;670.6725;0
8134;670.6815;0
8135;670.6905;0
8136;670.6994;0
8137;670.7084;0
8138;670.7173;0
8139;670.7263;0
8140;670.7352;0
8141;670.7442;0
8142;670.7531;0
8143;670.7621;0
8144;670.7710;0
8145;670.7800;0
8146;670.7889;0
8147;670.7979;0
8148;670.8068;0
8149;670.8158;0
8150;670.8248;0
8151;670.8337;0
8152;670.8427;0
8153;670.8516;0
8154;670.8606;0
8155;670.8695;0
8156;670.8785;0
8157;670.8874;0
8158;670.8964;0
8159;670.9053;0
8160;670.9143;0
8161;670.9233;0
8162;670.9322;0
8163;670.9412;0
8164;670.9501;0
8165;670.9591;0
8166;670.9680;0
8167;670.9770;0
8168;670.9859;0
8169;670.9949;0
8170;671.0039;0
8171;671.0128;0
8172;671.0218;0
8173;671.0307;0
8174;671.0397;0
8175;671.0486;0
8176;671.0576;0
8177;671.0665;0
8178;671.0755;0
8179;671.0845;0
8180;671.0934;0
8181;671.1024;0
8182;671.1113;0
8183;671.1203;0
8184;671.1292;0
8185;671.1382;0
8186;671.1471;0
8187;671.1561;0
8188;671.1651;0
8189;671.1740;0
8190;671.1830;0
8191;671.1919;0
8192;671.2009;0
8193;671.2098;0
8194;671.2188;0
8195;671.2278;0
8196;671.2367;0
8197;671.2457;0
8198;671.2546;0
8199;671.2636;0
8200;671.2725;0
8201;671.2815;0
8202;671.2905;0
8203;671.2994;0
8204;671.3084;0
8205;671.3173;0
8206;671.3263;0
8207;671.3352;0
8208;671.3442;0
8209;671.3532;0
8210;671.3621;0
8211;671.3711;0
8212;671.3800;0
8213;671.3890;0
8214;671.3979;0
8215;671.4069;0
8216;671.4159;0
8217;671.4248;10
8218;671.4338;9
8219;671.4427;0
8220;671.4517;6
8221;671.4606;0
8222;671.4696;0
8223;671.4786;0
8224;671.4875;0
8225;671.4965;0
8226;671.5054;0
8227;671.5144;0
8228;671.5234;0
8229;671.5323;0
8230;671.5413;0
8231;671.5502;0
8232;671.5592;0
8233;671.5682;0
8234;671.5771;0
8235;671.5861;0
8236;671.5950;0
8237;671.6040;0
8238;671.6130;0
8239;671.6219;0
8240;671.6309;0
8241;671.6398;0
8242;671.6488;0
8243;671.6577;0
8244;671.6667;0
8245;671.6757;0
8246;671.6846;0
8247;671.6936;0
8248;671.7025;0
8249;671.7115;0
8250;671.7205;0
8251;671.7294;0
8252;671.7384;0
8253;671.7473;0
8254;671.7563;0
8255;671.7653;0
8256;671.7742;0
8257;671.7832;0
8258;671.7921;0
8259;671.8011;0
8260;671.8101;0
8261;671.8190;0
8262;671.8280;0
8263;671.8370;0
8264;671.8459;0
8265;671.8549;0
8266;671.8638;0
8267;671.8728;0
8268;671.8818;0
8269;671.8907;0
8270;671.8997;0
8271;671.9086;0
8272;671.9176;0
8273;671.9266;0
8274;671.9355;0
8275;671.9445;0
8276;671.9534;0
8277;671.9624;0
8278;671.9714;0
8279;671.9803;0
8280;671.9893;0
8281;671.9983;0
8282;672.0072;0
8283;672.0162;0
8284;672.0251;0
8285;672.0341;0
8286;672.0431;0
8287;672.0520;0
8288;672.0610;0
8289;672.0700;0
8290;672.0789;0
8291;672.0879;0
8292;672.0968;0
8293;672.1058;0
8294;672.1148;0
8295;672.1237;0
8296;672.1327;0
8297;672.1417;0
8298;672.1506;0
8299;672.1596;0
8300;672.1685;0
8301;672.1775;0
8302;672.1865;0
8303;672.1954;0
8304;672.2044;0
8305;672.2134;0
8306;672.2223;0
8307;672.2313;0
8308;672.2403;0
8309;672.2492;0
8310;672.2582;0
8311;672.2671;0
8312;672.2761;0
8313;672.2851;0
8314;672.2940;0
8315;672.3030;0
8316;672.3120;0
8317;672.3209;0
8318;672.3299;0
8319;672.3389;0
8320;672.3478;0
8321;672.3568;0
8322;672.3657;0
8323;672.3747;0
8324;672.3837;0
8325;672.3926;0
8326;672.4016;0
8327;672.4106;0
8328;672.4195;0
8329;672.4285;0
8330;672.4375;0
8331;672.4464;0
8332;672.4554;0
8333;672.4644;0
8334;672.4733;0
8335;672.4823;0
8336;672.4913;0
8337;672.5002;0
8338;672.5092;0
8339;672.5182;0
8340;672.5271;0
8341;672.5361;0
8342;672.5450;0
8343;672.5540;0
8344;672.5630;0
8345;672.5719;0
8346;672.5809;0
8347;672.5899;0
8348;672.5988;0
8349;672.6078;0
8350;672.6168;0
8351;672.6257;0
8352;672.6347;0
8353;672.6437;0
8354;672.6526;0
8355;672.6616;0
8356;672.6706;0
8357;672.6795;0
8358;672.6885;0
8359;672.6975;0
8360;672.7064;0
8361;672.7154;0
8362;672.7244;0
8363;672.7333;0
8364;672.7423;0
8365;672.7513;0
8366;672.7602;3
8367;672.7692;0
8368;672.7782;0
8369;672.7871;2
8370;672.7961;0
8371;672.8051;0
8372;672.8140;0
8373;672.8230;0
8374;672.8320;0
8375;672.8409;0
8376;672.8499;0
8377;672.8589;0
8378;672.8678;0
8379;672.8768;0
8380;672.8858;0
8381;672.8948;0
8382;672.9037;9
8383;672.9127;100
8384;672.9217;58
8385;672.9306;35
8386;672.9396;24
8387;672.9486;15
8388;672.9575;0
8389;672.9665;9
8390;672.9755;0
8391;672.9844;0
8392;672.9934;0
8393;673.0024;0
8394;673.0113;0
8395;673.0203;23
8396;673.0293;42
8397;673.0382;15
8398;673.0472;17
8399;673.0562;14
8400;673.0652;0
8401;673.0741;0
8402;673.0831;0
8403;673.0921;0
8404;673.1010;0
8405;673.1100;0
8406;673.1190;0
8407;673.1279;0
8408;673.1369;0
8409;673.1459;0
8410;673.1548;0
8411;673.1638;0
8412;673.1728;0
8413;673.1818;0
8414;673.1907;0
8415;673.1997;0
8416;673.2087;0
8417;673.2176;0
8418;673.2266;0
8419;673.2356;0
8420;673.2445;28
8421;673.2535;59
8422;673.2625;35
8423;673.2715;17
8424;673.2804;73
8425;673.2894;45
8426;673.2984;20
8427;673.3073;12
8428;673.3163;12
8429;673.3253;3
8430;673.3343;0
8431;673.3432;0
8432;673.3522;0
8433;673.3612;0
8434;673.3701;0
8435;673.3791;0
8436;673.3881;0
8437;673.3971;0
8438;673.4060;0
8439;673.4150;0
8440;673.4240;0
8441;673.4329;0
8442;673.4419;0
8443;673.4509;0
8444;673.4599;0
8445;673.4688;0
8446;673.4778;0
8447;673.4868;0
8448;673.4957;0
8449;673.5047;0
8450;673.5137;0
8451;673.5227;0
8452;673.5316;0
8453;673.5406;0
8454;673.5496;0
8455;673.5585;0
8456;673.5675;0
8457;673.5765;0
8458;673.5855;78
8459;673.5944;97
8460;673.6034;32
8461;673.6124;22
8462;673.6214;0
8463;673.6303;11
8464;673.6393;7
8465;673.6483;3
8466;673.6572;0
8467;673.6662;0
8468;673.6752;9
8469;673.6842;11
8470;673.6931;0
8471;673.7021;0
8472;673.7111;0
8473;673.7201;0
8474;673.7290;0
8475;673.7380;0
8476;673.7470;0
8477;673.7559;0
8478;673.7649;0
8479;673.7739;0
8480;673.7829;0
8481;673.7918;0
8482;673.8008;0
8483;673.8098;0
8484;673.8188;0
8485;673.8277;0
8486;673.8367;0
8487;673.8457;0
8488;673.8547;0
8489;673.8636;0
8490;673.8726;0
8491;673.8816;0
8492;673.8906;0
8493;673.8995;0
8494;673.9085;0
8495;673.9175;0
8496;673.9265;0
8497;673.9354;0
8498;673.9444;0
8499;673.9534;0
8500;673.9624;0
8501;673.9713;0
8502;673.9803;0
8503;673.9893;0
8504;673.9983;0
8505;674.0072;0
8506;674.0162;0
8507;674.0252;0
8508;674.0342;0
8509;674.0431;0
8510;674.0521;0
8511;674.0611;0
8512;674.0701;0
8513;674.0790;0
8514;674.0880;0
8515;674.0970;0
8516;674.1060;0
8517;674.1149;0
8518;674.1239;0
8519;674.1329;0
8520;674.1419;0
8521;674.1508;0
8522;674.1598;0
8523;674.1688;0
8524;674.1778;0
8525;674.1868;0
8526;674.1957;0
8527;674.2047;0
8528;674.2137;0
8529;674.2227;0
8530;674.2316;0
8531;674.2406;0
8532;674.2496;0
8533;674.2586;0
8534;674.2675;0
8535;674.2765;0
8536;674.2855;58
8537;674.2945;65
8538;674.3035;12
8539;674.3124;18
8540;674.3214;14
8541;674.3304;2
8542;674.3394;7
8543;674.3483;3
8544;674.3573;0
8545;674.3663;0
8546;674.3753;0
8547;674.3843;0
8548;674.3932;0
8549;674.4022;0
8550;674.4112;0
8551;674.4202;0
8552;674.4291;0
8553;674.4381;0
8554;674.4471;0
8555;674.4561;0
8556;674.4651;0
8557;674.4740;65
8558;674.4830;72
8559;674.4920;21
8560;674.5010;14
8561;674.5099;15
8562;674.5189;1
8563;674.5279;0
8564;674.5369;0
8565;674.5459;0
8566;674.5548;0
8567;674.5638;0
8568;674.5728;0
8569;674.5818;0
8570;674.5908;4
8571;674.5997;0
8572;674.6087;1
8573;674.6177;4
8574;674.6267;0
8575;674.6357;0
8576;674.6446;0
8577;674.6536;0
8578;674.6626;0
8579;674.6716;0
8580;674.6806;0
8581;674.6895;9
8582;674.6985;61
8583;674.7075;20
8584;674.7165;27
8585;674.7255;9
8586;674.7344;10
8587;674.7434;13
8588;674.7524;4
8589;674.7614;0
8590;674.7704;0
8591;674.7793;0
8592;674.7883;0
8593;674.7973;0
8594;674.8063;0
8595;674.8153;0
8596;674.8242;0
8597;674.8332;0
8598;674.8422;0
8599;674.8512;0
8600;674.8602;0
8601;674.8691;0
8602;674.8781;0
8603;674.8871;0
8604;674.8961;0
8605;674.9051;0
8606;674.9140;0
8607;674.9230;0
8608;674.9320;0
8609;674.9410;0
8610;674.9500;0
8611;674.9590;0
8612;674.9679;0
8613;674.9769;0
8614;674.9859;0
8615;674.9949;0
8616;675.0039;0
8617;675.0128;0
8618;675.0218;0
8619;675.0308;0
8620;675.0398;0
8621;675.0488;0
8622;675.0578;0
8623;675.0667;0
8624;675.0757;0
8625;675.0847;0
8626;675.0937;0
8627;675.1027;0
8628;675.1117;0
8629;675.1206;0
8630;675.1296;0
8631;675.1386;0
8632;675.1476;0
8633;675.1566;5
8634;675.1656;1
8635;675.1745;0
8636;675.1835;0
8637;675.1925;0
8638;675.2015;0
8639;675.2105;0
8640;675.2194;0
8641;675.2284;0
8642;675.2374;0
8643;675.2464;4
8644;675.2554;0
8645;675.2644;0
8646;675.2734;0
8647;675.2823;0
8648;675.2913;0
8649;675.3003;0
8650;675.3093;12
8651;675.3183;209
8652;675.3273;142
8653;675.3362;85
8654;675.3452;63
8655;675.3542;34
8656;675.3632;5
8657;675.3722;15
8658;675.3812;3
8659;675.3901;13
8660;675.3991;6
8661;675.4081;5
8662;675.4171;0
8663;675.4261;0
8664;675.4351;0
8665;675.4441;3
8666;675.4530;0
8667;675.4620;2
8668;675.4710;0
8669;675.4800;0
8670;675.4890;0
8671;675.4980;0
8672;675.5069;0
8673;675.5159;0
8674;675.5249;0
8675;675.5339;0
8676;675.5429;0
8677;675.5519;0
8678;675.5609;0
8679;675.5698;0
8680;675.5788;0
8681;675.5878;0
8682;675.5968;0
8683;675.6058;0
8684;675.6148;0
8685;675.6238;0
8686;675.6327;0
8687;675.6417;0
8688;675.6507;0
8689;675.6597;0
8690;675.6687;0
8691;675.6777;0
8692;675.6867;0
8693;675.6957;0
8694;675.7046;0
8695;675.7136;0
8696;675.7226;0
8697;675.7316;0
8698;675.7406;0
8699;675.7496;0
8700;675.7586;0
8701;675.7675;0
8702;675.7765;0
8703;675.7855;0
8704;675.7945;0
8705;675.8035;0
8706;675.8125;0
8707;675.8215;0
8708;675.8305;0
8709;675.8394;0
8710;675.8484;0
8711;675.8574;0
8712;675.8664;0
8713;675.8754;0
8714;675.8844;6
8715;675.8934;5
8716;675.9024;4
8717;675.9113;0
8718;675.9203;3
8719;675.9293;0
8720;675.9383;0
8721;675.9473;0
8722;675.9563;0
8723;675.9653;0
8724;675.9743;0
8725;675.9833;0
8726;675.9922;0
8727;676.0012;0
8728;676.0102;0
8729;676.0192;0
8730;676.0282;0
8731;676.0372;0
8732;676.0462;0
8733;676.0552;0
8734;676.0642;0
8735;676.0731;0
8736;676.0821;0
8737;676.0911;0
8738;676.1001;0
8739;676.1091;0
8740;676.1181;0
8741;676.1271;0
8742;676.1361;0
8743;676.1451;0
8744;676.1540;0
8745;676.1630;0
8746;676.1720;0
8747;676.1810;0
8748;676.1900;0
8749;676.1990;0
8750;676.2080;0
8751;676.2170;0
8752;676.2260;0
8753;676.2350;0
8754;676.2439;0
8755;676.2529;0
8756;676.2619;0
8757;676.2709;0
8758;676.2799;0
8759;676.2889;0
8760;676.2979;0
8761;676.3069;0
8762;676.3159;0
8763;676.3249;0
8764;676.3339;0
8765;676.3428;0
8766;676.3518;0
8767;676.3608;0
8768;676.3698;0
8769;676.3788;0
8770;676.3878;0
8771;676.3968;0
8772;676.4058;0
8773;676.4148;0
8774;676.4238;0
8775;676.4328;0
8776;676.4417;0
8777;676.4507;0
8778;676.4597;0
8779;676.4687;0
8780;676.4777;0
8781;676.4867;0
8782;676.4957;0
8783;676.5047;0
8784;676.5137;0
8785;676.5227;0
8786;676.5317;0
8787;676.5407;0
8788;676.5496;0
8789;676.5586;0
8790;676.5676;0
8791;676.5766;0
8792;676.5856;0
8793;676.5946;0
8794;676.6036;0
8795;676.6126;0
8796;676.6216;0
8797;676.6306;0
8798;676.6396;0
8799;676.6486;0
8800;676.6576;0
8801;676.6666;0
8802;676.6755;0
8803;676.6845;0
8804;676.6935;0
8805;676.7025;6
8806;676.7115;0
8807;676.7205;0
8808;676.7295;0
8809;676.7385;0
8810;676.7475;0
8811;676.7565;0
8812;676.7655;0
8813;676.7745;0
8814;676.7835;0
8815;676.7925;0
8816;676.8015;0
8817;676.8104;0
8818;676.8194;0
8819;676.8284;0
8820;676.8374;0
8821;676.8464;0
8822;676.8554;0
8823;676.8644;0
8824;676.8734;0
8825;676.8824;0
8826;676.8914;0
8827;676.9004;0
8828;676.9094;0
8829;676.9184;0
8830;676.9274;0
8831;676.9364;0
8832;676.9454;0
8833;676.9544;0
8834;676.9634;0
8835;676.9723;0
8836;676.9813;0
8837;676.9903;0
8838;676.9993;0
8839;677.0083;0
8840;677.0173;0
8841;677.0263;0
8842;677.0353;0
8843;677.0443;0
8844;677.0533;0
8845;677.0623;0
8846;677.0713;0
8847;677.0803;0
8848;677.0893;0
8849;677.0983;0
8850;677.1073;0
8851;677.1163;0
8852;677.1253;0
8853;677.1343;0
8854;677.1433;0
8855;677.1523;0
8856;677.1613;0
8857;677.1703;0
8858;677.1793;0
8859;677.1882;0
8860;677.1972;0
8861;677.2062;0
8862;677.2152;0
8863;677.2242;0
8864;677.2332;0
8865;677.2422;0
8866;677.2512;0
8867;677.2602;0
8868;677.2692;0
8869;677.2782;0
8870;677.2872;0
8871;677.2962;0
8872;677.3052;0
8873;677.3142;0
8874;677.3232;0
8875;677.3322;2
8876;677.3412;0
8877;677.3502;0
8878;677.3592;0
8879;677.3682;0
8880;677.3772;0
8881;677.3862;0
8882;677.3952;0
8883;677.4042;0
8884;677.4132;0
8885;677.4222;0
8886;677.4312;0
8887;677.4402;0
8888;677.4492;0
8889;677.4582;0
8890;677.4672;0
8891;677.4762;0
8892;677.4852;0
8893;677.4942;0
8894;677.5032;0
8895;677.5122;0
8896;677.5212;0
8897;677.5302;0
8898;677.5392;0
8899;677.5482;0
8900;677.5572;5
8901;677.5662;0
8902;677.5752;0
8903;677.5842;0
8904;677.5932;0
8905;677.6021;0
8906;677.6111;0
8907;677.6201;0
8908;677.6291;0
8909;677.6381;0
8910;677.6471;0
8911;677.6561;0
8912;677.6651;0
8913;677.6741;0
8914;677.6831;0
8915;677.6921;0
8916;677.7011;0
8917;677.7101;0
8918;677.7191;0
8919;677.7281;0
8920;677.7371;0
8921;677.7461;0
8922;677.7551;0
8923;677.7641;0
8924;677.7731;0
8925;677.7821;0
8926;677.7911;0
8927;677.8001;0
8928;677.8091;0
8929;677.8181;0
8930;677.8271;0
8931;677.8362;0
8932;677.8452;0
8933;677.8542;0
8934;677.8632;0
8935;677.8722;0
8936;677.8812;5
8937;677.8902;3
8938;677.8992;11
8939;677.9082;1
8940;677.9172;2
8941;677.9262;0
8942;677.9352;0
8943;677.9442;0
8944;677.9532;0
8945;677.9622;0
8946;677.9712;0
8947;677.9802;0
8948;677.9892;0
8949;677.9982;0
8950;678.0072;0
8951;678.0162;0
8952;678.0252;0
8953;678.0342;0
8954;678.0432;0
8955;678.0522;0
8956;678.0612;0
8957;678.0702;0
8958;678.0792;0
8959;678.0882;0
8960;678.0972;0
8961;678.1062;0
8962;678.1152;0
8963;678.1242;0
8964;678.1332;0
8965;678.1422;0
8966;678.1512;0
8967;678.1602;0
8968;678.1692;0
8969;678.1782;0
8970;678.1872;0
8971;678.1962;0
8972;678.2052;0
8973;678.2142;0
8974;678.2232;0
8975;678.2322;0
8976;678.2412;0
8977;678.2503;0
8978;678.2593;0
8979;678.2683;0
8980;678.2773;0
8981;678.2863;0
8982;678.2953;0
8983;678.3043;0
8984;678.3133;0
8985;678.3223;0
8986;678.3313;0
8987;678.3403;0
8988;678.3493;0
8989;678.3583;0
8990;678.3673;0
8991;678.3763;0
8992;678.3853;0
8993;678.3943;0
8994;678.4033;0
8995;678.4123;0
8996;678.4213;0
8997;678.4303;0
8998;678.4393;0
8999;678.4483;0
9000;678.4573;0
9001;678.4664;0
9002;678.4754;0
9003;678.4844;0
9004;678.4934;0
9005;678.5024;0
9006;678.5114;0
9007;678.5204;0
9008;678.5294;0
9009;678.5384;0
9010;678.5474;0
9011;678.5564;0
9012;678.5654;0
9013;678.5744;0
9014;678.5834;0
9015;678.5924;0
9016;678.6014;0
9017;678.6104;0
9018;678.6194;0
9019;678.6285;0
9020;678.6375;0
9021;678.6465;0
9022;678.6555;0
9023;678.6645;0
9024;678.6735;0
9025;678.6825;0
9026;678.6915;0
9027;678.7005;0
9028;678.7095;0
9029;678.7185;0
9030;678.7275;0
9031;678.7365;0
9032;678.7455;0
9033;678.7545;0
9034;678.7635;0
9035;678.7726;0
9036;678.7816;0
9037;678.7906;0
9038;678.7996;23
9039;678.8086;41
9040;678.8176;35
9041;678.8266;21
9042;678.8356;8
9043;678.8446;5
9044;678.8536;0
9045;678.8626;4
9046;678.8716;1
9047;678.8806;0
9048;678.8897;0
9049;678.8987;0
9050;678.9077;0
9051;678.9167;2
9052;678.9257;0
9053;678.9347;0
9054;678.9437;0
9055;678.9527;0
9056;678.9617;0
9057;678.9707;0
9058;678.9797;0
9059;678.9887;0
9060;678.9978;0
9061;679.0068;0
9062;679.0158;0
9063;679.0248;0
9064;679.0338;0
9065;679.0428;0
9066;679.0518;0
9067;679.0608;0
9068;679.0698;0
9069;679.0788;0
9070;679.0878;0
9071;679.0968;0
9072;679.1059;0
9073;679.1149;0
9074;679.1239;0
9075;679.1329;0
9076;679.1419;0
9077;679.1509;0
9078;679.1599;0
9079;679.1689;0
9080;679.1779;0
9081;679.1869;0
9082;679.1960;0
9083;679.2050;0
9084;679.2140;0
9085;679.2230;0
9086;679.2320;0
9087;679.2410;0
9088;679.2500;28
9089;679.2590;12
9090;679.2680;18
9091;679.2770;2
9092;679.2861;6
9093;679.2951;36
9094;679.3041;80
9095;679.3131;80
9096;679.3221;260
9097;679.3311;207
9098;679.3401;106
9099;679.3491;78
9100;679.3581;30
9101;679.3671;7
9102;679.3762;5
9103;679.3852;0
9104;679.3942;1
9105;679.4032;0
9106;679.4122;0
9107;679.4212;6
9108;679.4302;0
9109;679.4392;0
9110;679.4482;0
9111;679.4573;0
9112;679.4663;0
9113;679.4753;1
9114;679.4843;0
9115;679.4933;0
9116;679.5023;0
9117;679.5113;0
9118;679.5203;0
9119;679.5294;0
9120;679.5384;0
9121;679.5474;0
9122;679.5564;0
9123;679.5654;0
9124;679.5744;0
9125;679.5834;0
9126;679.5924;0
9127;679.6015;0
9128;679.6105;0
9129;679.6195;0
9130;679.6285;0
9131;679.6375;0
9132;679.6465;0
9133;679.6555;0
9134;679.6645;0
9135;679.6736;0
9136;679.6826;0
9137;679.6916;0
9138;679.7006;0
9139;679.7096;0
9140;679.7186;0
9141;679.7276;0
9142;679.7366;0
9143;679.7457;0
9144;679.7547;0
9145;679.7637;0
9146;679.7727;0
9147;679.7817;0
9148;679.7907;0
9149;679.7997;0
9150;679.8088;0
9151;679.8178;0
9152;679.8268;0
9153;679.8358;0
9154;679.8448;0
9155;679.8538;0
9156;679.8628;0
9157;679.8719;0
9158;679.8809;0
9159;679.8899;0
9160;679.8989;0
9161;679.9079;0
9162;679.9169;0
9163;679.9259;0
9164;679.9350;0
9165;679.9440;0
9166;679.9530;0
9167;679.9620;0
9168;679.9710;0
9169;679.9800;0
9170;679.9890;0
9171;679.9981;0
9172;680.0071;0
9173;680.0161;0
9174;680.0251;0
9175;680.0341;0
9176;680.0431;0
9177;680.0522;0
9178;680.0612;0
9179;680.0702;0
9180;680.0792;0
9181;680.0882;0
9182;680.0972;0
9183;680.1062;0
9184;680.1153;0
9185;680.1243;0
9186;680.1333;0
9187;680.1423;0
9188;680.1513;0
9189;680.1603;0
9190;680.1694;0
9191;680.1784;0
9192;680.1874;0
9193;680.1964;0
9194;680.2054;0
9195;680.2144;0
9196;680.2235;0
9197;680.2325;6
9198;680.2415;125
9199;680.2505;240
9200;680.2595;131
9201;680.2685;111
9202;680.2776;64
9203;680.2866;39
9204;680.2956;15
9205;680.3046;12
9206;680.3136;25
9207;680.3226;115
9208;680.3317;175
9209;680.3407;181
9210;680.3497;79
9211;680.3587;29
9212;680.3677;30
9213;680.3768;4
9214;680.3858;5
9215;680.3948;9
9216;680.4038;4
9217;680.4128;0
9218;680.4218;0
9219;680.4309;2
9220;680.4399;0
9221;680.4489;0
9222;680.4579;0
9223;680.4669;2
9224;680.4759;42
9225;680.4850;48
9226;680.4940;23
9227;680.5030;14
9228;680.5120;16
9229;680.5210;0
9230;680.5301;5
9231;680.5391;2
9232;680.5481;0
9233;680.5571;0
9234;680.5661;0
9235;680.5752;0
9236;680.5842;0
9237;680.5932;0
9238;680.6022;1
9239;680.6112;0
9240;680.6202;0
9241;680.6293;0
9242;680.6383;0
9243;680.6473;0
9244;680.6563;0
9245;680.6653;0
9246;680.6744;0
9247;680.6834;0
9248;680.6924;0
9249;680.7014;0
9250;680.7104;0
9251;680.7195;0
9252;680.7285;0
9253;680.7375;0
9254;680.7465;0
9255;680.7555;0
9256;680.7646;0
9257;680.7736;0
9258;680.7826;0
9259;680.7916;0
9260;680.8006;0
9261;680.8097;0
9262;680.8187;0
9263;680.8277;0
9264;680.8367;0
9265;680.8457;0
9266;680.8548;0
9267;680.8638;0
9268;680.8728;0
9269;680.8818;0
9270;680.8909;0
9271;680.8999;0
9272;680.9089;0
9273;680.9179;0
9274;680.9269;0
9275;680.9360;0
9276;680.9450;0
9277;680.9540;0
9278;680.9630;0
9279;680.9720;0
9280;680.9811;0
9281;680.9901;0
9282;680.9991;0
9283;681.0081;0
9284;681.0172;0
9285;681.0262;0
9286;681.0352;0
9287;681.0442;0
9288;681.0532;0
9289;681.0623;0
9290;681.0713;0
9291;681.0803;0
9292;681.0893;0
9293;681.0984;0
9294;681.1074;0
9295;681.1164;0
9296;681.1254;0
9297;681.1344;0
9298;681.1435;0
9299;681.1525;0
9300;681.1615;0
9301;681.1705;0
9302;681.1796;0
9303;681.1886;13
9304;681.1976;6
9305;681.2066;0
9306;681.2156;0
9307;681.2247;0
9308;681.2337;0
9309;681.2427;0
9310;681.2517;0
9311;681.2608;0
9312;681.2698;0
9313;681.2788;0
9314;681.2878;0
9315;681.2969;0
9316;681.3059;0
9317;681.3149;0
9318;681.3239;0
9319;681.3330;9
9320;681.3420;2
9321;681.3510;0
9322;681.3600;0
9323;681.3691;0
9324;681.3781;0
9325;681.3871;0
9326;681.3961;0
9327;681.4052;0
9328;681.4142;0
9329;681.4232;0
9330;681.4322;0
9331;681.4412;0
9332;681.4503;0
9333;681.4593;0
9334;681.4683;0
9335;681.4773;0
9336;681.4864;0
9337;681.4954;0
9338;681.5044;0
9339;681.5134;0
9340;681.5225;0
9341;681.5315;0
9342;681.5405;0
9343;681.5495;0
9344;681.5586;0
9345;681.5676;0
9346;681.5766;0
9347;681.5857;0
9348;681.5947;0
9349;681.6037;0
9350;681.6127;0
9351;681.6218;0
9352;681.6308;0
9353;681.6398;0
9354;681.6488;0
9355;681.6579;0
9356;681.6669;0
9357;681.6759;0
9358;681.6849;0
9359;681.6940;0
9360;681.7030;0
9361;681.7120;0
9362;681.7210;33
9363;681.7301;15
9364;681.7391;23
9365;681.7481;11
9366;681.7571;4
9367;681.7662;0
9368;681.7752;2
9369;681.7842;0
9370;681.7933;0
9371;681.8023;0
9372;681.8113;0
9373;681.8203;0
9374;681.8294;0
9375;681.8384;0
9376;681.8474;0
9377;681.8564;0
9378;681.8655;0
9379;681.8745;0
9380;681.8835;0
9381;681.8926;0
9382;681.9016;0
9383;681.9106;0
9384;681.9196;0
9385;681.9287;0
9386;681.9377;0
9387;681.9467;0
9388;681.9558;0
9389;681.9648;0
9390;681.9738;0
9391;681.9828;0
9392;681.9919;0
9393;682.0009;0
9394;682.0099;0
9395;682.0190;0
9396;682.0280;0
9397;682.0370;0
9398;682.0460;0
9399;682.0551;0
9400;682.0641;0
9401;682.0731;0
9402;682.0822;0
9403;682.0912;0
9404;682.1002;0
9405;682.1092;0
9406;682.1183;0
9407;682.1273;0
9408;682.1363;9
9409;682.1454;0
9410;682.1544;0
9411;682.1634;0
9412;682.1724;0
9413;682.1815;0
9414;682.1905;0
9415;682.1995;0
9416;682.2086;0
9417;682.2176;0
9418;682.2266;0
9419;682.2357;0
9420;682.2447;0
9421;682.2537;0
9422;682.2627;0
9423;682.2718;0
9424;682.2808;0
9425;682.2898;0
9426;682.2989;0
9427;682.3079;0
9428;682.3169;0
9429;682.3260;0
9430;682.3350;0
9431;682.3440;0
9432;682.3530;0
9433;682.3621;0
9434;682.3711;0
9435;682.3801;0
9436;682.3892;0
9437;682.3982;0
9438;682.4072;0
9439;682.4163;0
9440;682.4253;0
9441;682.4343;0
9442;682.4434;0
9443;682.4524;0
9444;682.4614;0
9445;682.4705;0
9446;682.4795;0
9447;682.4885;0
9448;682.4975;0
9449;682.5066;0
9450;682.5156;0
9451;682.5246;0
9452;682.5337;0
9453;682.5427;0
9454;682.5517;0
9455;682.5608;0
9456;682.5698;0
9457;682.5788;0
9458;682.5879;0
9459;682.5969;0
9460;682.6059;0
9461;682.6150;0
9462;682.6240;0
9463;682.6330;0
9464;682.6421;0
9465;682.6511;0
9466;682.6601;0
9467;682.6692;0
9468;682.6782;0
9469;682.6872;0
9470;682.6963;0
9471;682.7053;0
9472;682.7143;0
9473;682.7234;0
9474;682.7324;0
9475;682.7414;0
9476;682.7505;0
9477;682.7595;0
9478;682.7685;0
9479;682.7776;0
9480;682.7866;0
9481;682.7956;0
9482;682.8047;0
9483;682.8137;0
9484;682.8227;0
9485;682.8318;0
9486;682.8408;0
9487;682.8498;0
9488;682.8589;0
9489;682.8679;0
9490;682.8769;0
9491;682.8860;0
9492;682.8950;0
9493;682.9040;0
9494;682.9131;0
9495;682.9221;0
9496;682.9311;0
9497;682.9402;0
9498;682.9492;0
9499;682.9582;0
9500;682.9673;0
9501;682.9763;0
9502;682.9853;0
9503;682.9944;0
9504;683.0034;0
9505;683.0125;0
9506;683.0215;0
9507;683.0305;0
9508;683.0396;0
9509;683.0486;0
9510;683.0576;0
9511;683.0667;0
9512;683.0757;0
9513;683.0847;0
9514;683.0938;0
9515;683.1028;0
9516;683.1118;0
9517;683.1209;0
9518;683.1299;0
9519;683.1389;0
9520;683.1480;0
9521;683.1570;0
9522;683.1661;0
9523;683.1751;0
9524;683.1841;0
9525;683.1932;0
9526;683.2022;0
9527;683.2112;0
9528;683.2203;0
9529;683.2293;0
9530;683.2383;0
9531;683.2474;0
9532;683.2564;0
9533;683.2655;0
9534;683.2745;0
9535;683.2835;0
9536;683.2926;0
9537;683.3016;0
9538;683.3106;0
9539;683.3197;0
9540;683.3287;0
9541;683.3378;0
9542;683.3468;0
9543;683.3558;0
9544;683.3649;0
9545;683.3739;0
9546;683.3829;0
9547;683.3920;0
9548;683.4010;0
9549;683.4101;0
9550;683.4191;0
9551;683.4281;0
9552;683.4372;0
9553;683.4462;0
9554;683.4552;0
9555;683.4643;0
9556;683.4733;0
9557;683.4824;0
9558;683.4914;0
9559;683.5004;0
9560;683.5095;0
9561;683.5185;0
9562;683.5275;0
9563;683.5366;0
9564;683.5456;0
9565;683.5547;0
9566;683.5637;0
9567;683.5727;0
9568;683.5818;0
9569;683.5908;0
9570;683.5999;0
9571;683.6089;0
9572;683.6179;0
9573;683.6270;0
9574;683.6360;0
9575;683.6451;0
9576;683.6541;0
9577;683.6631;0
9578;683.6722;0
9579;683.6812;0
9580;683.6903;0
9581;683.6993;0
9582;683.7083;0
9583;683.7174;0
9584;683.7264;0
9585;683.7354;0
9586;683.7445;0
9587;683.7535;0
9588;683.7626;0
9589;683.7716;0
9590;683.7806;0
9591;683.7897;0
9592;683.7987;0
9593;683.8078;0
9594;683.8168;0
9595;683.8259;0
9596;683.8349;0
9597;683.8439;0
9598;683.8530;0
9599;683.8620;0
9600;683.8711;0
9601;683.8801;0
9602;683.8891;0
9603;683.8982;0
9604;683.9072;0
9605;683.9163;0
9606;683.9253;0
9607;683.9343;0
9608;683.9434;0
9609;683.9524;0
9610;683.9615;0
9611;683.9705;0
9612;683.9795;0
9613;683.9886;0
9614;683.9976;0
9615;684.0067;0
9616;684.0157;0
9617;684.0248;0
9618;684.0338;0
9619;684.0428;0
9620;684.0519;0
9621;684.0609;0
9622;684.0700;0
9623;684.0790;0
9624;684.0880;0
9625;684.0971;0
9626;684.1061;0
9627;684.1152;0
9628;684.1242;0
9629;684.1333;0
9630;684.1423;0
9631;684.1513;0
9632;684.1604;0
9633;684.1694;0
9634;684.1785;0
9635;684.1875;0
9636;684.1966;0
9637;684.2056;0
9638;684.2146;0
9639;684.2237;0
9640;684.2327;0
9641;684.2418;0
9642;684.2508;0
9643;684.2599;0
9644;684.2689;0
9645;684.2779;0
9646;684.2870;0
9647;684.2960;0
9648;684.3051;0
9649;684.3141;0
9650;684.3232;0
9651;684.3322;35
9652;684.3413;108
9653;684.3503;41
9654;684.3593;23
9655;684.3684;13
9656;684.3774;1
9657;684.3865;1
9658;684.3955;5
9659;684.4046;0
9660;684.4136;2
9661;684.4227;3
9662;684.4317;0
9663;684.4407;0
9664;684.4498;0
9665;684.4588;0
9666;684.4679;0
9667;684.4769;0
9668;684.4860;0
9669;684.4950;0
9670;684.5041;0
9671;684.5131;0
9672;684.5221;0
9673;684.5312;0
9674;684.5402;0
9675;684.5493;0
9676;684.5583;0
9677;684.5674;0
9678;684.5764;0
9679;684.5855;0
9680;684.5945;0
9681;684.6036;0
9682;684.6126;0
9683;684.6216;0
9684;684.6307;0
9685;684.6397;0
9686;684.6488;0
9687;684.6578;0
9688;684.6669;0
9689;684.6759;0
9690;684.6850;0
9691;684.6940;0
9692;684.7031;0
9693;684.7121;0
9694;684.7212;0
9695;684.7302;0
9696;684.7392;0
9697;684.7483;0
9698;684.7573;117
9699;684.7664;359
9700;684.7754;872
9701;684.7845;547
9702;684.7935;352
9703;684.8026;243
9704;684.8116;255
9705;684.8207;100
9706;684.8297;77
9707;684.8388;39
9708;684.8478;15
9709;684.8569;14
9710;684.8659;21
9711;684.8749;16
9712;684.8840;12
9713;684.8930;9
9714;684.9021;13
9715;684.9111;15
9716;684.9202;9
9717;684.9292;0
9718;684.9383;5
9719;684.9473;2
9720;684.9564;0
9721;684.9654;0
9722;684.9745;0
9723;684.9835;21
9724;684.9926;17
9725;685.0016;1
9726;685.0107;0
9727;685.0197;3
9728;685.0288;0
9729;685.0378;0
9730;685.0469;0
9731;685.0559;0
9732;685.0650;8
9733;685.0740;3
9734;685.0831;0
9735;685.0921;7
9736;685.1012;0
9737;685.1102;0
9738;685.1192;0
9739;685.1283;0
9740;685.1373;3
9741;685.1464;0
9742;685.1554;1
9743;685.1645;0
9744;685.1735;8
9745;685.1826;0
9746;685.1916;0
9747;685.2007;0
9748;685.2097;0
9749;685.2188;49
9750;685.2278;13
9751;685.2369;6
9752;685.2459;9
9753;685.2550;1
9754;685.2640;56
9755;685.2731;228
9756;685.2821;147
9757;685.2912;91
9758;685.3002;58
9759;685.3093;40
9760;685.3183;60
9761;685.3274;37
9762;685.3364;22
9763;685.3455;4
9764;685.3545;0
9765;685.3636;3
9766;685.3726;0
9767;685.3817;0
9768;685.3907;2
9769;685.3998;0
9770;685.4088;0
9771;685.4179;0
9772;685.4270;0
9773;685.4360;0
9774;685.4451;0
9775;685.4541;0
9776;685.4632;0
9777;685.4722;0
9778;685.4813;0
9779;685.4903;0
9780;685.4994;1
9781;685.5084;0
9782;685.5175;0
9783;685.5265;0
9784;685.5356;0
9785;685.5446;0
9786;685.5537;0
9787;685.5627;0
9788;685.5718;0
9789;685.5808;0
9790;685.5899;0
9791;685.5989;0
9792;685.6080;0
9793;685.6170;0
9794;685.6261;0
9795;685.6351;0
9796;685.6442;0
9797;685.6532;0
9798;685.6623;0
9799;685.6714;0
9800;685.6804;0
9801;685.6895;0
9802;685.6985;0
9803;685.7076;0
9804;685.7166;0
9805;685.7257;0
9806;685.7347;0
9807;685.7438;0
9808;685.7528;0
9809;685.7619;0
9810;685.7709;50
9811;685.7800;126
9812;685.7890;177
9813;685.7981;93
9814;685.8071;70
9815;685.8162;32
9816;685.8253;38
9817;685.8343;0
9818;685.8434;2
9819;685.8524;6
9820;685.8615;0
9821;685.8705;0
9822;685.8796;0
9823;685.8886;0
9824;685.8977;1
9825;685.9067;21
9826;685.9158;8
9827;685.9248;4
9828;685.9339;0
9829;685.9430;0
9830;685.9520;0
9831;685.9611;5
9832;685.9701;4
9833;685.9792;3
9834;685.9882;5
9835;685.9973;2
9836;686.0063;0
9837;686.0154;0
9838;686.0245;0
9839;686.0335;0
9840;686.0426;0
9841;686.0516;0
9842;686.0607;0
9843;686.0697;3
9844;686.0788;14
9845;686.0878;0
9846;686.0969;3
9847;686.1059;0
9848;686.1150;2
9849;686.1241;0
9850;686.1331;4
9851;686.1422;4
9852;686.1512;0
9853;686.1603;0
9854;686.1693;0
9855;686.1784;0
9856;686.1874;1
9857;686.1965;0
9858;686.2056;0
9859;686.2146;0
9860;686.2237;0
9861;686.2327;0
9862;686.2418;0
9863;686.2508;0
9864;686.2599;0
9865;686.2690;0
9866;686.2780;106
9867;686.2871;156
9868;686.2961;72
9869;686.3052;46
9870;686.3142;30
9871;686.3233;11
9872;686.3324;10
9873;686.3414;0
9874;686.3505;0
9875;686.3595;0
9876;686.3686;0
9877;686.3776;3
9878;686.3867;0
9879;686.3958;0
9880;686.4048;0
9881;686.4139;0
9882;686.4229;0
9883;686.4320;10
9884;686.4410;22
9885;686.4501;13
9886;686.4592;18
9887;686.4682;3
9888;686.4773;0
9889;686.4863;0
9890;686.4954;0
9891;686.5044;0
9892;686.5135;6
9893;686.5226;2
9894;686.5316;3
9895;686.5407;2
9896;686.5497;0
9897;686.5588;0
9898;686.5679;0
9899;686.5769;0
9900;686.5860;0
9901;686.5950;0
9902;686.6041;0
9903;686.6132;0
9904;686.6222;0
9905;686.6313;0
9906;686.6403;1
9907;686.6494;0
9908;686.6584;0
9909;686.6675;0
9910;686.6766;0
9911;686.6856;0
9912;686.6947;0
9913;686.7037;0
9914;686.7128;0
9915;686.7219;0
9916;686.7309;26
9917;686.7400;32
9918;686.7490;3
9919;686.7581;0
9920;686.7672;0
9921;686.7762;0
9922;686.7853;0
9923;686.7943;3
9924;686.8034;6
9925;686.8125;0
9926;686.8215;0
9927;686.8306;0
9928;686.8396;0
9929;686.8487;0
9930;686.8578;0
9931;686.8668;0
9932;686.8759;0
9933;686.8849;0
9934;686.8940;0
9935;686.9031;0
9936;686.9121;0
9937;686.9212;0
9938;686.9302;0
9939;686.9393;0
9940;686.9484;0
9941;686.9574;0
9942;686.9665;0
9943;686.9756;0
9944;686.9846;0
9945;686.9937;42
9946;687.0027;91
9947;687.0118;85
9948;687.0209;27
9949;687.0299;36
9950;687.0390;3
9951;687.0480;6
9952;687.0571;0
9953;687.0662;0
9954;687.0752;0
9955;687.0843;0
9956;687.0934;0
9957;687.1024;15
9958;687.1115;1
9959;687.1205;0
9960;687.1296;0
9961;687.1387;0
9962;687.1477;2
9963;687.1568;0
9964;687.1659;0
9965;687.1749;0
9966;687.1840;0
9967;687.1930;0
9968;687.2021;0
9969;687.2112;0
9970;687.2202;0
9971;687.2293;0
9972;687.2384;0
9973;687.2474;0
9974;687.2565;0
9975;687.2655;0
9976;687.2746;0
9977;687.2837;0
9978;687.2927;0
9979;687.3018;0
9980;687.3109;0
9981;687.3199;0
9982;687.3290;0
9983;687.3381;0
9984;687.3471;0
9985;687.3562;0
9986;687.3652;0
9987;687.3743;0
9988;687.3834;0
9989;687.3924;0
9990;687.4015;0
9991;687.4106;0
9992;687.4196;0
9993;687.4287;0
9994;687.4378;0
9995;687.4468;0
9996;687.4559;0
9997;687.4649;0
9998;687.4740;0
9999;687.4831;0
10000;687.4921;0
10001;687.5012;0
10002;687.5103;0
10003;687.5193;0
10004;687.5284;0
10005;687.5375;0
10006;687.5465;0
10007;687.5556;0
10008;687.5647;0
10009;687.5737;0
10010;687.5828;0
10011;687.5919;0
10012;687.6009;0
10013;687.6100;0
10014;687.6191;0
10015;687.6281;0
10016;687.6372;0
10017;687.6463;0
10018;687.6553;0
10019;687.6644;0
10020;687.6734;0
10021;687.6825;0
10022;687.6916;0
10023;687.7006;0
10024;687.7097;0
10025;687.7188;0
10026;687.7278;15
10027;687.7369;90
10028;687.7460;37
10029;687.7550;22
10030;687.7641;12
10031;687.7732;9
10032;687.7822;0
10033;687.7913;4
10034;687.8004;0
10035;687.8094;0
10036;687.8185;0
10037;687.8276;0
10038;687.8366;0
10039;687.8457;0
10040;687.8548;0
10041;687.8638;0
10042;687.8729;0
10043;687.8820;0
10044;687.8910;0
10045;687.9001;0
10046;687.9092;0
10047;687.9182;0
10048;687.9273;0
10049;687.9364;0
10050;687.9455;0
10051;687.9545;0
10052;687.9636;0
10053;687.9727;11
10054;687.9817;19
10055;687.9908;0
10056;687.9999;2
10057;688.0089;11
10058;688.0180;6
10059;688.0271;0
10060;688.0361;0
10061;688.0452;0
10062;688.0543;0
10063;688.0633;0
10064;688.0724;0
10065;688.0815;0
10066;688.0905;0
10067;688.0996;0
10068;688.1087;0
10069;688.1177;0
10070;688.1268;0
10071;688.1359;0
10072;688.1450;0
10073;688.1540;7
10074;688.1631;1
10075;688.1722;0
10076;688.1812;0
10077;688.1903;0
10078;688.1994;0
10079;688.2084;0
10080;688.2175;0
10081;688.2266;0
10082;688.2356;0
10083;688.2447;0
10084;688.2538;0
10085;688.2629;0
10086;688.2719;0
10087;688.2810;0
10088;688.2901;0
10089;688.2991;0
10090;688.3082;0
10091;688.3173;0
10092;688.3263;0
10093;688.3354;0
10094;688.3445;0
10095;688.3536;0
10096;688.3626;0
10097;688.3717;0
10098;688.3808;0
10099;688.3898;0
10100;688.3989;0
10101;688.4080;0
10102;688.4171;0
10103;688.4261;0
10104;688.4352;0
10105;688.4443;0
10106;688.4533;0
10107;688.4624;0
10108;688.4715;0
10109;688.4805;0
10110;688.4896;0
10111;688.4987;0
10112;688.5078;0
10113;688.5168;0
10114;688.5259;0
10115;688.5350;0
10116;688.5440;0
10117;688.5531;0
10118;688.5622;0
10119;688.5713;0
10120;688.5803;0
10121;688.5894;0
10122;688.5985;0
10123;688.6076;0
10124;688.6166;0
10125;688.6257;0
10126;688.6348;0
10127;688.6438;0
10128;688.6529;0
10129;688.6620;0
10130;688.6711;0
10131;688.6801;0
10132;688.6892;0
10133;688.6983;0
10134;688.7073;0
10135;688.7164;0
10136;688.7255;0
10137;688.7346;0
10138;688.7436;0
10139;688.7527;0
10140;688.7618;0
10141;688.7709;0
10142;688.7799;0
10143;688.7890;0
10144;688.7981;0
10145;688.8071;0
10146;688.8162;0
10147;688.8253;0
10148;688.8344;0
10149;688.8434;0
10150;688.8525;0
10151;688.8616;0
10152;688.8707;0
10153;688.8797;0
10154;688.8888;0
10155;688.8979;0
10156;688.9070;0
10157;688.9160;0
10158;688.9251;0
10159;688.9342;0
10160;688.9433;0
10161;688.9523;0
10162;688.9614;0
10163;688.9705;0
10164;688.9796;0
10165;688.9886;0
10166;688.9977;0
10167;689.0068;0
10168;689.0159;0
10169;689.0249;0
10170;689.0340;0
10171;689.0431;0
10172;689.0522;0
10173;689.0612;0
10174;689.0703;0
10175;689.0794;0
10176;689.0885;0
10177;689.0975;0
10178;689.1066;0
10179;689.1157;0
10180;689.1248;0
10181;689.1338;0
10182;689.1429;0
10183;689.1520;0
10184;689.1611;0
10185;689.1701;0
10186;689.1792;0
10187;689.1883;0
10188;689.1974;0
10189;689.2064;0
10190;689.2155;0
10191;689.2246;0
10192;689.2337;0
10193;689.2427;0
10194;689.2518;0
10195;689.2609;0
10196;689.2700;0
10197;689.2790;0
10198;689.2881;0
10199;689.2972;0
10200;689.3063;0
10201;689.3154;0
10202;689.3244;3
10203;689.3335;16
10204;689.3426;0
10205;689.3517;2
10206;689.3607;0
10207;689.3698;0
10208;689.3789;0
10209;689.3880;0
10210;689.3970;0
10211;689.4061;0
10212;689.4152;0
10213;689.4243;0
10214;689.4334;0
10215;689.4424;0
10216;689.4515;0
10217;689.4606;0
10218;689.4697;0
10219;689.4787;0
10220;689.4878;0
10221;689.4969;0
10222;689.5060;0
10223;689.5151;0
10224;689.5241;0
10225;689.5332;0
10226;689.5423;0
10227;689.5514;0
10228;689.5604;2
10229;689.5695;6
10230;689.5786;0
10231;689.5877;0
10232;689.5968;0
10233;689.6058;0
10234;689.6149;0
10235;689.6240;0
10236;689.6331;0
10237;689.6421;0
10238;689.6512;0
10239;689.6603;0
10240;689.6694;0
10241;689.6785;0
10242;689.6875;0
10243;689.6966;0
10244;689.7057;0
10245;689.7148;0
10246;689.7239;0
10247;689.7329;0
10248;689.7420;0
10249;689.7511;0
10250;689.7602;0
10251;689.7693;0
10252;689.7783;0
10253;689.7874;0
10254;689.7965;0
10255;689.8056;0
10256;689.8147;0
10257;689.8237;0
10258;689.8328;0
10259;689.8419;0
10260;689.8510;0
10261;689.8601;0
10262;689.8691;0
10263;689.8782;0
10264;689.8873;0
10265;689.8964;0
10266;689.9055;0
10267;689.9145;0
10268;689.9236;0
10269;689.9327;0
10270;689.9418;0
10271;689.9509;0
10272;689.9599;0
10273;689.9690;0
10274;689.9781;0
10275;689.9872;0
10276;689.9963;0
10277;690.0054;0
10278;690.0144;0
10279;690.0235;0
10280;690.0326;0
10281;690.0417;0
10282;690.0508;0
10283;690.0598;0
10284;690.0689;0
10285;690.0780;0
10286;690.0871;0
10287;690.0962;0
10288;690.1052;0
10289;690.1143;0
10290;690.1234;0
10291;690.1325;0
10292;690.1416;0
10293;690.1507;0
10294;690.1597;0
10295;690.1688;0
10296;690.1779;0
10297;690.1870;0
10298;690.1961;0
10299;690.2052;0
10300;690.2142;0
10301;690.2233;23
10302;690.2324;24
10303;690.2415;17
10304;690.2506;2
10305;690.2596;0
10306;690.2687;0
10307;690.2778;0
10308;690.2869;0
10309;690.2960;0
10310;690.3051;0
10311;690.3141;0
10312;690.3232;0
10313;690.3323;0
10314;690.3414;0
10315;690.3505;0
10316;690.3596;0
10317;690.3686;0
10318;690.3777;0
10319;690.3868;0
10320;690.3959;0
10321;690.4050;0
10322;690.4141;0
10323;690.4232;0
10324;690.4322;0
10325;690.4413;21
10326;690.4504;0
10327;690.4595;0
10328;690.4686;4
10329;690.4777;0
10330;690.4867;0
10331;690.4958;0
10332;690.5049;0
10333;690.5140;0
10334;690.5231;0
10335;690.5322;0
10336;690.5412;0
10337;690.5503;0
10338;690.5594;0
10339;690.5685;0
10340;690.5776;0
10341;690.5867;0
10342;690.5958;0
10343;690.6048;0
10344;690.6139;0
10345;690.6230;0
10346;690.6321;0
10347;690.6412;0
10348;690.6503;0
10349;690.6594;0
10350;690.6684;0
10351;690.6775;0
10352;690.6866;0
10353;690.6957;0
10354;690.7048;0
10355;690.7139;0
10356;690.7230;0
10357;690.7320;0
10358;690.7411;0
10359;690.7502;0
10360;690.7593;0
10361;690.7684;0
10362;690.7775;0
10363;690.7866;0
10364;690.7956;0
10365;690.8047;0
10366;690.8138;0
10367;690.8229;0
10368;690.8320;0
10369;690.8411;0
10370;690.8502;0
10371;690.8593;0
10372;690.8683;0
10373;690.8774;0
10374;690.8865;0
10375;690.8956;0
10376;690.9047;0
10377;690.9138;0
10378;690.9229;0
10379;690.9319;0
10380;690.9410;0
10381;690.9501;0
10382;690.9592;0
10383;690.9683;0
10384;690.9774;0
10385;690.9865;0
10386;690.9956;0
10387;691.0046;0
10388;691.0137;0
10389;691.0228;0
10390;691.0319;0
10391;691.0410;0
10392;691.0501;0
10393;691.0592;0
10394;691.0683;0
10395;691.0774;0
10396;691.0864;0
10397;691.0955;0
10398;691.1046;0
10399;691.1137;0
10400;691.1228;0
10401;691.1319;0
10402;691.1410;0
10403;691.1501;0
10404;691.1591;0
10405;691.1682;0
10406;691.1773;0
10407;691.1864;0
10408;691.1955;0
10409;691.2046;0
10410;691.2137;0
10411;691.2228;0
10412;691.2319;0
10413;691.2410;0
10414;691.2500;0
10415;691.2591;0
10416;691.2682;0
10417;691.2773;0
10418;691.2864;0
10419;691.2955;0
10420;691.3046;0
10421;691.3137;0
10422;691.3228;0
10423;691.3318;0
10424;691.3409;0
10425;691.3500;0
10426;691.3591;0
10427;691.3682;0
10428;691.3773;0
10429;691.3864;0
10430;691.3955;0
10431;691.4046;0
10432;691.4137;0
10433;691.4228;0
10434;691.4318;0
10435;691.4409;2
10436;691.4500;0
10437;691.4591;0
10438;691.4682;0
10439;691.4773;0
10440;691.4864;0
10441;691.4955;0
10442;691.5046;0
10443;691.5137;0
10444;691.5227;0
10445;691.5318;0
10446;691.5409;0
10447;691.5500;40
10448;691.5591;79
10449;691.5682;38
10450;691.5773;36
10451;691.5864;26
10452;691.5955;7
10453;691.6046;4
10454;691.6137;1
10455;691.6228;0
10456;691.6318;0
10457;691.6409;0
10458;691.6500;0
10459;691.6591;0
10460;691.6682;0
10461;691.6773;0
10462;691.6864;0
10463;691.6955;0
10464;691.7046;0
10465;691.7137;65
10466;691.7228;80
10467;691.7319;43
10468;691.7410;28
10469;691.7500;18
10470;691.7591;10
10471;691.7682;0
10472;691.7773;1
10473;691.7864;0
10474;691.7955;0
10475;691.8046;0
10476;691.8137;0
10477;691.8228;4
10478;691.8319;0
10479;691.8410;0
10480;691.8501;0
10481;691.8592;0
10482;691.8683;0
10483;691.8774;0
10484;691.8864;0
10485;691.8955;0
10486;691.9046;0
10487;691.9137;4
10488;691.9228;0
10489;691.9319;0
10490;691.9410;0
10491;691.9501;0
10492;691.9592;0
10493;691.9683;0
10494;691.9774;0
10495;691.9865;7
10496;691.9956;0
10497;692.0047;0
10498;692.0138;0
10499;692.0229;0
10500;692.0320;0
10501;692.0410;0
10502;692.0501;0
10503;692.0592;0
10504;692.0683;0
10505;692.0774;0
10506;692.0865;0
10507;692.0956;0
10508;692.1047;0
10509;692.1138;0
10510;692.1229;0
10511;692.1320;0
10512;692.1411;0
10513;692.1502;0
10514;692.1593;0
10515;692.1684;0
10516;692.1775;0
10517;692.1866;0
10518;692.1957;0
10519;692.2048;0
10520;692.2139;0
10521;692.2229;0
10522;692.2320;0
10523;692.2411;0
10524;692.2502;0
10525;692.2593;0
10526;692.2684;0
10527;692.2775;0
10528;692.2866;0
10529;692.2957;0
10530;692.3048;0
10531;692.3139;0
10532;692.3230;0
10533;692.3321;0
10534;692.3412;0
10535;692.3503;0
10536;692.3594;0
10537;692.3685;0
10538;692.3776;0
10539;692.3867;0
10540;692.3958;0
10541;692.4049;0
10542;692.4140;0
10543;692.4231;0
10544;692.4322;0
10545;692.4413;0
10546;692.4504;0
10547;692.4595;0
10548;692.4686;0
10549;692.4777;0
10550;692.4868;0
10551;692.4959;0
10552;692.5049;0
10553;692.5140;0
10554;692.5231;0
10555;692.5322;0
10556;692.5413;0
10557;692.5504;0
10558;692.5595;0
10559;692.5686;0
10560;692.5777;0
10561;692.5868;0
10562;692.5959;0
10563;692.6050;0
10564;692.6141;0
10565;692.6232;0
10566;692.6323;0
10567;692.6414;0
10568;692.6505;0
10569;692.6596;0
10570;692.6687;0
10571;692.6778;0
10572;692.6869;33
10573;692.6960;93
10574;692.7051;40
10575;692.7142;23
10576;692.7233;14
10577;692.7324;9
10578;692.7415;0
10579;692.7506;3
10580;692.7597;9
10581;692.7688;0
10582;692.7779;3
10583;692.7870;0
10584;692.7961;0
10585;692.8052;0
10586;692.8143;0
10587;692.8234;0
10588;692.8325;0
10589;692.8416;0
10590;692.8507;0
10591;692.8598;0
10592;692.8689;0
10593;692.8780;0
10594;692.8871;0
10595;692.8962;0
10596;692.9053;0
10597;692.9144;0
10598;692.9235;0
10599;692.9326;0
10600;692.9417;0
10601;692.9508;0
10602;692.9599;0
10603;692.9690;0
10604;692.9781;0
10605;692.9872;0
10606;692.9963;0
10607;693.0054;0
10608;693.0145;0
10609;693.0236;0
10610;693.0327;0
10611;693.0418;0
10612;693.0509;3
10613;693.0600;3
10614;693.0691;0
10615;693.0782;0
10616;693.0873;0
10617;693.0964;0
10618;693.1055;0
10619;693.1146;0
10620;693.1237;0
10621;693.1328;0
10622;693.1419;0
10623;693.1510;0
10624;693.1601;0
10625;693.1692;0
10626;693.1783;6
10627;693.1874;0
10628;693.1965;0
10629;693.2056;0
10630;693.2147;0
10631;693.2239;0
10632;693.2330;0
10633;693.2421;0
10634;693.2512;0
10635;693.2603;0
10636;693.2694;0
10637;693.2785;0
10638;693.2876;0
10639;693.2967;0
10640;693.3058;0
10641;693.3149;0
10642;693.3240;0
10643;693.3331;0
10644;693.3422;0
10645;693.3513;0
10646;693.3604;0
10647;693.3695;0
10648;693.3786;0
10649;693.3877;0
10650;693.3968;0
10651;693.4059;0
10652;693.4150;0
10653;693.4241;0
10654;693.4332;39
10655;693.4423;19
10656;693.4514;0
10657;693.4605;0
10658;693.4696;4
10659;693.4787;0
10660;693.4878;0
10661;693.4969;0
10662;693.5061;0
10663;693.5152;0
10664;693.5243;0
10665;693.5334;0
10666;693.5425;0
10667;693.5516;0
10668;693.5607;0
10669;693.5698;0
10670;693.5789;0
10671;693.5880;0
10672;693.5971;0
10673;693.6062;0
10674;693.6153;0
10675;693.6244;0
10676;693.6335;0
10677;693.6426;0
10678;693.6517;0
10679;693.6608;0
10680;693.6699;0
10681;693.6790;0
10682;693.6881;0
10683;693.6973;0
10684;693.7064;0
10685;693.7155;0
10686;693.7246;0
10687;693.7337;1
10688;693.7428;0
10689;693.7519;0
10690;693.7610;0
10691;693.7701;0
10692;693.7792;0
10693;693.7883;0
10694;693.7974;0
10695;693.8065;0
10696;693.8156;0
10697;693.8247;0
10698;693.8338;0
10699;693.8430;0
10700;693.8521;0
10701;693.8612;0
10702;693.8703;0
10703;693.8794;0
10704;693.8885;0
10705;693.8976;0
10706;693.9067;0
10707;693.9158;0
10708;693.9249;0
10709;693.9340;0
10710;693.9431;0
10711;693.9522;0
10712;693.9613;0
10713;693.9704;0
10714;693.9796;0
10715;693.9887;0
10716;693.9978;0
10717;694.0069;6
10718;694.0160;0
10719;694.0251;0
10720;694.0342;0
10721;694.0433;0
10722;694.0524;0
10723;694.0615;0
10724;694.0706;0
10725;694.0797;0
10726;694.0888;0
10727;694.0980;0
10728;694.1071;0
10729;694.1162;0
10730;694.1253;0
10731;694.1344;0
10732;694.1435;0
10733;694.1526;0
10734;694.1617;0
10735;694.1708;0
10736;694.1799;0
10737;694.1890;0
10738;694.1981;0
10739;694.2073;0
10740;694.2164;0
10741;694.2255;0
10742;694.2346;0
10743;694.2437;0
10744;694.2528;0
10745;694.2619;0
10746;694.2710;0
10747;694.2801;0
10748;694.2892;0
10749;694.2983;0
10750;694.3075;0
10751;694.3166;0
10752;694.3257;0
10753;694.3348;0
10754;694.3439;0
10755;694.3530;0
10756;694.3621;0
10757;694.3712;0
10758;694.3803;0
10759;694.3894;0
10760;694.3986;0
10761;694.4077;0
10762;694.4168;0
10763;694.4259;0
10764;694.4350;0
10765;694.4441;0
10766;694.4532;0
10767;694.4623;0
10768;694.4714;0
10769;694.4805;16
10770;694.4897;25
10771;694.4988;89
10772;694.5079;22
10773;694.5170;17
10774;694.5261;23
10775;694.5352;11
10776;694.5443;0
10777;694.5534;0
10778;694.5625;0
10779;694.5717;0
10780;694.5808;0
10781;694.5899;0
10782;694.5990;0
10783;694.6081;0
10784;694.6172;0
10785;694.6263;0
10786;694.6354;0
10787;694.6445;0
10788;694.6537;0
10789;694.6628;0
10790;694.6719;0
10791;694.6810;0
10792;694.6901;0
10793;694.6992;0
10794;694.7083;0
10795;694.7174;0
10796;694.7266;0
10797;694.7357;0
10798;694.7448;0
10799;694.7539;0
10800;694.7630;0
10801;694.7721;0
10802;694.7812;0
10803;694.7903;0
10804;694.7995;0
10805;694.8086;0
10806;694.8177;0
10807;694.8268;0
10808;694.8359;0
10809;694.8450;0
10810;694.8541;0
10811;694.8632;0
10812;694.8724;0
10813;694.8815;0
10814;694.8906;0
10815;694.8997;0
10816;694.9088;0
10817;694.9179;0
10818;694.9270;0
10819;694.9362;0
10820;694.9453;0
10821;694.9544;0
10822;694.9635;0
10823;694.9726;0
10824;694.9817;0
10825;694.9908;0
10826;695.0000;0
10827;695.0091;0
10828;695.0182;0
10829;695.0273;0
10830;695.0364;0
10831;695.0455;0
10832;695.0546;0
10833;695.0638;0
10834;695.0729;0
10835;695.0820;0
10836;695.0911;0
10837;695.1002;0
10838;695.1093;0
10839;695.1184;0
10840;695.1276;0
10841;695.1367;0
10842;695.1458;0
10843;695.1549;0
10844;695.1640;0
10845;695.1731;0
10846;695.1822;0
10847;695.1914;0
10848;695.2005;0
10849;695.2096;0
10850;695.2187;0
10851;695.2278;0
10852;695.2369;0
10853;695.2461;0
10854;695.2552;0
10855;695.2643;0
10856;695.2734;0
10857;695.2825;0
10858;695.2916;0
10859;695.3007;0
10860;695.3099;0
10861;695.3190;0
10862;695.3281;0
10863;695.3372;0
10864;695.3463;0
10865;695.3554;0
10866;695.3646;0
10867;695.3737;0
10868;695.3828;0
10869;695.3919;0
10870;695.4010;0
10871;695.4101;0
10872;695.4193;0
10873;695.4284;0
10874;695.4375;0
10875;695.4466;0
10876;695.4557;0
10877;695.4648;0
10878;695.4740;0
10879;695.4831;4
10880;695.4922;4
10881;695.5013;0
10882;695.5104;0
10883;695.5195;0
10884;695.5287;0
10885;695.5378;0
10886;695.5469;0
10887;695.5560;0
10888;695.5651;0
10889;695.5743;0
10890;695.5834;0
10891;695.5925;0
10892;695.6016;0
10893;695.6107;0
10894;695.6198;0
10895;695.6290;0
10896;695.6381;0
10897;695.6472;0
10898;695.6563;0
10899;695.6654;0
10900;695.6746;0
10901;695.6837;0
10902;695.6928;0
10903;695.7019;0
10904;695.7110;0
10905;695.7201;0
10906;695.7293;0
10907;695.7384;0
10908;695.7475;0
10909;695.7566;0
10910;695.7657;0
10911;695.7749;0
10912;695.7840;0
10913;695.7931;0
10914;695.8022;0
10915;695.8113;0
10916;695.8205;0
10917;695.8296;0
10918;695.8387;0
10919;695.8478;0
10920;695.8569;0
10921;695.8661;0
10922;695.8752;0
10923;695.8843;0
10924;695.8934;0
10925;695.9025;0
10926;695.9117;0
10927;695.9208;0
10928;695.9299;0
10929;695.9390;0
10930;695.9481;0
10931;695.9573;0
10932;695.9664;0
10933;695.9755;0
10934;695.9846;0
10935;695.9937;0
10936;696.0029;0
10937;696.0120;0
10938;696.0211;0
10939;696.0302;0
10940;696.0393;0
10941;696.0485;0
10942;696.0576;0
10943;696.0667;0
10944;696.0758;0
10945;696.0849;0
10946;696.0941;0
10947;696.1032;0
10948;696.1123;0
10949;696.1214;0
10950;696.1306;0
10951;696.1397;0
10952;696.1488;0
10953;696.1579;0
10954;696.1670;0
10955;696.1762;0
10956;696.1853;0
10957;696.1944;0
10958;696.2035;0
10959;696.2126;0
10960;696.2218;0
10961;696.2309;0
10962;696.2400;0
10963;696.2491;0
10964;696.2583;0
10965;696.2674;0
10966;696.2765;0
10967;696.2856;0
10968;696.2947;0
10969;696.3039;0
10970;696.3130;0
10971;696.3221;0
10972;696.3312;0
10973;696.3404;0
10974;696.3495;0
10975;696.3586;0
10976;696.3677;0
10977;696.3769;0
10978;696.3860;0
10979;696.3951;0
10980;696.4042;0
10981;696.4133;0
10982;696.4225;0
10983;696.4316;0
10984;696.4407;0
10985;696.4498;0
10986;696.4590;0
10987;696.4681;0
10988;696.4772;0
10989;696.4863;0
10990;696.4955;0
10991;696.5046;0
10992;696.5137;0
10993;696.5228;0
10994;696.5320;0
10995;696.5411;0
10996;696.5502;0
10997;696.5593;0
10998;696.5684;0
10999;696.5776;0
11000;696.5867;0
11001;696.5958;0
11002;696.6049;0
11003;696.6141;0
11004;696.6232;0
11005;696.6323;0
11006;696.6414;0
11007;696.6506;0
11008;696.6597;0
11009;696.6688;0
11010;696.6779;0
11011;696.6871;0
11012;696.6962;0
11013;696.7053;0
11014;696.7144;0
11015;696.7236;0
11016;696.7327;0
11017;696.7418;0
11018;696.7509;0
11019;696.7601;0
11020;696.7692;0
11021;696.7783;0
11022;696.7875;0
11023;696.7966;0
11024;696.8057;0
11025;696.8148;0
11026;696.8240;0
11027;696.8331;0
11028;696.8422;0
11029;696.8513;0
11030;696.8605;0
11031;696.8696;0
11032;696.8787;0
11033;696.8878;0
11034;696.8970;0
11035;696.9061;0
11036;696.9152;0
11037;696.9243;0
11038;696.9335;0
11039;696.9426;0
11040;696.9517;0
11041;696.9609;0
11042;696.9700;0
11043;696.9791;0
11044;696.9882;0
11045;696.9974;0
11046;697.0065;0
11047;697.0156;0
11048;697.0247;0
11049;697.0339;0
11050;697.0430;0
11051;697.0521;0
11052;697.0612;0
11053;697.0704;0
11054;697.0795;0
11055;697.0886;0
11056;697.0978;0
11057;697.1069;0
11058;697.1160;0
11059;697.1251;0
11060;697.1343;0
11061;697.1434;0
11062;697.1525;0
11063;697.1617;0
11064;697.1708;0
11065;697.1799;0
11066;697.1890;0
11067;697.1982;0
11068;697.2073;0
11069;697.2164;0
11070;697.2256;0
11071;697.2347;0
11072;697.2438;0
11073;697.2529;2
11074;697.2621;11
11075;697.2712;0
11076;697.2803;0
11077;697.2895;0
11078;697.2986;1
11079;697.3077;0
11080;697.3168;0
11081;697.3260;0
11082;697.3351;0
11083;697.3442;0
11084;697.3534;0
11085;697.3625;0
11086;697.3716;0
11087;697.3808;0
11088;697.3899;0
11089;697.3990;0
11090;697.4081;0
11091;697.4173;0
11092;697.4264;0
11093;697.4355;0
11094;697.4447;0
11095;697.4538;0
11096;697.4629;0
11097;697.4720;0
11098;697.4812;0
11099;697.4903;0
11100;697.4994;0
11101;697.5086;0
11102;697.5177;0
11103;697.5268;0
11104;697.5360;0
11105;697.5451;0
11106;697.5542;0
11107;697.5634;0
11108;697.5725;0
11109;697.5816;0
11110;697.5907;0
11111;697.5999;0
11112;697.6090;0
11113;697.6181;0
11114;697.6273;0
11115;697.6364;0
11116;697.6455;0
11117;697.6547;0
11118;697.6638;0
11119;697.6729;0
11120;697.6821;0
11121;697.6912;0
11122;697.7003;0
11123;697.7095;0
11124;697.7186;0
11125;697.7277;0
11126;697.7369;0
11127;697.7460;0
11128;697.7551;0
11129;697.7642;0
11130;697.7734;0
11131;697.7825;0
11132;697.7916;0
11133;697.8008;0
11134;697.8099;0
11135;697.8190;0
11136;697.8282;0
11137;697.8373;0
11138;697.8464;0
11139;697.8556;0
11140;697.8647;0
11141;697.8738;0
11142;697.8830;0
11143;697.8921;0
11144;697.9012;0
11145;697.9104;0
11146;697.9195;0
11147;697.9286;0
11148;697.9378;0
11149;697.9469;0
11150;697.9560;0
11151;697.9652;0
11152;697.9743;0
11153;697.9834;0
11154;697.9926;0
11155;698.0017;0
11156;698.0108;4
11157;698.0200;0
11158;698.0291;0
11159;698.0382;0
11160;698.0474;0
11161;698.0565;0
11162;698.0656;0
11163;698.0748;0
11164;698.0839;0
11165;698.0930;0
11166;698.1022;0
11167;698.1113;0
11168;698.1204;0
11169;698.1296;0
11170;698.1387;0
11171;698.1479;0
11172;698.1570;0
11173;698.1661;0
11174;698.1753;0
11175;698.1844;0
11176;698.1935;0
11177;698.2027;0
11178;698.2118;0
11179;698.2209;0
11180;698.2301;0
11181;698.2392;0
11182;698.2483;0
11183;698.2575;0
11184;698.2666;0
11185;698.2757;0
11186;698.2849;0
11187;698.2940;0
11188;698.3031;0
11189;698.3123;0
11190;698.3214;0
11191;698.3306;0
11192;698.3397;0
11193;698.3488;0
11194;698.3580;0
11195;698.3671;0
11196;698.3762;0
11197;698.3854;0
11198;698.3945;0
11199;698.4036;0
11200;698.4128;0
11201;698.4219;0
11202;698.4311;0
11203;698.4402;0
11204;698.4493;0
11205;698.4585;4
11206;698.4676;0
11207;698.4767;0
11208;698.4859;28
11209;698.4950;6
11210;698.5041;0
11211;698.5133;0
11212;698.5224;0
11213;698.5316;0
11214;698.5407;0
11215;698.5498;0
11216;698.5590;0
11217;698.5681;0
11218;698.5772;0
11219;698.5864;0
11220;698.5955;0
11221;698.6047;0
11222;698.6138;0
11223;698.6229;0
11224;698.6321;0
11225;698.6412;0
11226;698.6503;0
11227;698.6595;0
11228;698.6686;0
11229;698.6778;0
11230;698.6869;0
11231;698.6960;0
11232;698.7052;0
11233;698.7143;0
11234;698.7235;0
11235;698.7326;0
11236;698.7417;0
11237;698.7509;0
11238;698.7600;0
11239;698.7691;0
11240;698.7783;0
11241;698.7874;0
11242;698.7966;0
11243;698.8057;0
11244;698.8148;0
11245;698.8240;0
11246;698.8331;0
11247;698.8423;0
11248;698.8514;0
11249;698.8605;0
11250;698.8697;0
11251;698.8788;0
11252;698.8880;0
11253;698.8971;0
11254;698.9062;0
11255;698.9154;0
11256;698.9245;0
11257;698.9337;0
11258;698.9428;0
11259;698.9519;0
11260;698.9611;0
11261;698.9702;0
11262;698.9794;0
11263;698.9885;0
11264;698.9976;0
11265;699.0068;0
11266;699.0159;0
11267;699.0251;1
11268;699.0342;0
11269;699.0433;0
11270;699.0525;0
11271;699.0616;0
11272;699.0708;0
11273;699.0799;0
11274;699.0890;0
11275;699.0982;0
11276;699.1073;0
11277;699.1165;0
11278;699.1256;0
11279;699.1347;0
11280;699.1439;0
11281;699.1530;0
11282;699.1622;0
11283;699.1713;0
11284;699.1804;0
11285;699.1896;0
11286;699.1987;0
11287;699.2079;0
11288;699.2170;0
11289;699.2262;0
11290;699.2353;0
11291;699.2444;0
11292;699.2536;0
11293;699.2627;0
11294;699.2719;0
11295;699.2810;0
11296;699.2901;0
11297;699.2993;0
11298;699.3084;0
11299;699.3176;0
11300;699.3267;0
11301;699.3359;0
11302;699.3450;0
11303;699.3541;0
11304;699.3633;0
11305;699.3724;0
11306;699.3816;0
11307;699.3907;0
11308;699.3999;0
11309;699.4090;0
11310;699.4181;0
11311;699.4273;0
11312;699.4364;0
11313;699.4456;0
11314;699.4547;0
11315;699.4639;0
11316;699.4730;0
11317;699.4821;0
11318;699.4913;0
11319;699.5004;0
11320;699.5096;0
11321;699.5187;0
11322;699.5279;0
11323;699.5370;0
11324;699.5462;0
11325;699.5553;0
11326;699.5644;0
11327;699.5736;0
11328;699.5827;0
11329;699.5919;0
11330;699.6010;0
11331;699.6102;0
11332;699.6193;0
11333;699.6284;0
11334;699.6376;0
11335;699.6467;0
11336;699.6559;0
11337;699.6650;0
11338;699.6742;0
11339;699.6833;0
11340;699.6925;0
11341;699.7016;0
11342;699.7107;0
11343;699.7199;0
11344;699.7290;0
11345;699.7382;0
11346;699.7473;0
11347;699.7565;0
11348;699.7656;0
11349;699.7748;0
11350;699.7839;0
11351;699.7931;0
11352;699.8022;0
11353;699.8113;0
11354;699.8205;1
11355;699.8296;0
11356;699.8388;0
11357;699.8479;0
11358;699.8571;3
11359;699.8662;43
11360;699.8754;34
11361;699.8845;15
11362;699.8937;18
11363;699.9028;9
11364;699.9120;7
11365;699.9211;6
11366;699.9302;0
11367;699.9394;0
11368;699.9485;5
11369;699.9577;0
11370;699.9668;0
11371;699.9760;0
11372;699.9851;0
11373;699.9943;0
11374;700.0034;0
11375;700.0126;0
11376;700.0217;0
11377;700.0309;0
11378;700.0400;0
11379;700.0492;0
11380;700.0583;0
11381;700.0674;0
11382;700.0766;0
11383;700.0857;0
11384;700.0949;0
11385;700.1040;0
11386;700.1132;0
11387;700.1223;0
11388;700.1315;0
11389;700.1406;0
11390;700.1498;10
11391;700.1589;69
11392;700.1681;37
11393;700.1772;22
11394;700.1864;16
11395;700.1955;16
11396;700.2047;0
11397;700.2138;0
11398;700.2230;0
11399;700.2321;2
11400;700.2413;0
11401;700.2504;0
11402;700.2595;0
11403;700.2687;1
11404;700.2778;0
11405;700.2870;0
11406;700.2961;0
11407;700.3053;0
11408;700.3144;0
11409;700.3236;0
11410;700.3327;0
11411;700.3419;0
11412;700.3510;0
11413;700.3602;0
11414;700.3693;0
11415;700.3785;0
11416;700.3876;0
11417;700.3968;0
11418;700.4059;0
11419;700.4151;0
11420;700.4242;0
11421;700.4334;0
11422;700.4425;0
11423;700.4517;0
11424;700.4608;0
11425;700.4700;0
11426;700.4791;0
11427;700.4883;0
11428;700.4974;0
11429;700.5066;0
11430;700.5157;0
11431;700.5249;0
11432;700.5340;0
11433;700.5432;0
11434;700.5523;0
11435;700.5615;0
11436;700.5706;0
11437;700.5798;0
11438;700.5889;0
11439;700.5981;0
11440;700.6072;0
11441;700.6164;0
11442;700.6255;0
11443;700.6347;0
11444;700.6438;0
11445;700.6530;0
11446;700.6621;0
11447;700.6713;0
11448;700.6804;0
11449;700.6896;0
11450;700.6987;0
11451;700.7079;0
11452;700.7170;0
11453;700.7262;0
11454;700.7354;0
11455;700.7445;0
11456;700.7537;0
11457;700.7628;0
11458;700.7720;0
11459;700.7811;0
11460;700.7903;0
11461;700.7994;0
11462;700.8086;0
11463;700.8177;0
11464;700.8269;0
11465;700.8360;0
11466;700.8452;0
11467;700.8543;0
11468;700.8635;0
11469;700.8726;0
11470;700.8818;0
11471;700.8909;0
11472;700.9001;0
11473;700.9092;0
11474;700.9184;0
11475;700.9275;0
11476;700.9367;0
11477;700.9459;0
11478;700.9550;0
11479;700.9642;0
11480;700.9733;0
11481;700.9825;0
11482;700.9916;0
11483;701.0008;0
11484;701.0099;0
11485;701.0191;0
11486;701.0282;0
11487;701.0374;0
11488;701.0465;0
11489;701.0557;0
11490;701.0648;0
11491;701.0740;0
11492;701.0832;0
11493;701.0923;0
11494;701.1015;0
11495;701.1106;0
11496;701.1198;0
11497;701.1289;0
11498;701.1381;0
11499;701.1472;0
11500;701.1564;0
11501;701.1655;0
11502;701.1747;0
11503;701.1838;0
11504;701.1930;0
11505;701.2022;0
11506;701.2113;0
11507;701.2205;0
11508;701.2296;7
11509;701.2388;0
11510;701.2479;0
11511;701.2571;0
11512;701.2662;0
11513;701.2754;0
11514;701.2846;0
11515;701.2937;0
11516;701.3029;0
11517;701.3120;0
11518;701.3212;0
11519;701.3303;0
11520;701.3395;0
11521;701.3486;0
11522;701.3578;0
11523;701.3670;0
11524;701.3761;0
11525;701.3853;0
11526;701.3944;0
11527;701.4036;0
11528;701.4127;0
11529;701.4219;0
11530;701.4310;0
11531;701.4402;0
11532;701.4494;0
11533;701.4585;0
11534;701.4677;0
11535;701.4768;0
11536;701.4860;0
11537;701.4951;0
11538;701.5043;0
11539;701.5134;0
11540;701.5226;0
11541;701.5318;0
11542;701.5409;0
11543;701.5501;0
11544;701.5592;0
11545;701.5684;0
11546;701.5775;0
11547;701.5867;0
11548;701.5959;0
11549;701.6050;0
11550;701.6142;0
11551;701.6233;0
11552;701.6325;0
11553;701.6416;0
11554;701.6508;0
11555;701.6600;0
11556;701.6691;0
11557;701.6783;0
11558;701.6874;0
11559;701.6966;0
11560;701.7058;22
11561;701.7149;0
11562;701.7241;0
11563;701.7332;0
11564;701.7424;0
11565;701.7515;0
11566;701.7607;0
11567;701.7699;0
11568;701.7790;0
11569;701.7882;0
11570;701.7973;0
11571;701.8065;0
11572;701.8157;0
11573;701.8248;0
11574;701.8340;0
11575;701.8431;0
11576;701.8523;0
11577;701.8614;0
11578;701.8706;0
11579;701.8798;0
11580;701.8889;0
11581;701.8981;0
11582;701.9072;0
11583;701.9164;0
11584;701.9256;0
11585;701.9347;0
11586;701.9439;0
11587;701.9530;0
11588;701.9622;0
11589;701.9714;0
11590;701.9805;0
11591;701.9897;0
11592;701.9988;0
11593;702.0080;0
11594;702.0172;0
11595;702.0263;0
11596;702.0355;0
11597;702.0446;0
11598;702.0538;0
11599;702.0630;0
11600;702.0721;0
11601;702.0813;0
11602;702.0904;0
11603;702.0996;0
11604;702.1088;0
11605;702.1179;0
11606;702.1271;0
11607;702.1362;0
11608;702.1454;0
11609;702.1546;0
11610;702.1637;0
11611;702.1729;0
11612;702.1820;0
11613;702.1912;0
11614;702.2004;0
11615;702.2095;0
11616;702.2187;0
11617;702.2278;0
11618;702.2370;0
11619;702.2462;0
11620;702.2553;0
11621;702.2645;0
11622;702.2737;0
11623;702.2828;0
11624;702.2920;0
11625;702.3011;0
11626;702.3103;0
11627;702.3195;0
11628;702.3286;0
11629;702.3378;0
11630;702.3470;0
11631;702.3561;0
11632;702.3653;0
11633;702.3744;0
11634;702.3836;0
11635;702.3928;0
11636;702.4019;0
11637;702.4111;0
11638;702.4202;0
11639;702.4294;0
11640;702.4386;0
11641;702.4477;0
11642;702.4569;0
11643;702.4661;0
11644;702.4752;0
11645;702.4844;0
11646;702.4936;0
11647;702.5027;0
11648;702.5119;0
11649;702.5210;0
11650;702.5302;0
11651;702.5394;0
11652;702.5485;0
11653;702.5577;0
11654;702.5669;0
11655;702.5760;0
11656;702.5852;0
11657;702.5943;0
11658;702.6035;0
11659;702.6127;0
11660;702.6218;0
11661;702.6310;0
11662;702.6402;0
11663;702.6493;0
11664;702.6585;0
11665;702.6677;47
11666;702.6768;31
11667;702.6860;8
11668;702.6952;1
11669;702.7043;2
11670;702.7135;0
11671;702.7226;6
11672;702.7318;0
11673;702.7410;0
11674;702.7501;0
11675;702.7593;0
11676;702.7685;0
11677;702.7776;0
11678;702.7868;0
11679;702.7960;0
11680;702.8051;0
11681;702.8143;0
11682;702.8235;0
11683;702.8326;0
11684;702.8418;0
11685;702.8510;0
11686;702.8601;0
11687;702.8693;0
11688;702.8785;0
11689;702.8876;0
11690;702.8968;0
11691;702.9059;0
11692;702.9151;0
11693;702.9243;0
11694;702.9334;0
11695;702.9426;0
11696;702.9518;0
11697;702.9609;0
11698;702.9701;0
11699;702.9793;0
11700;702.9884;0
11701;702.9976;0
11702;703.0068;0
11703;703.0159;0
11704;703.0251;0
11705;703.0343;0
11706;703.0434;0
11707;703.0526;0
11708;703.0618;0
11709;703.0709;0
11710;703.0801;0
11711;703.0893;0
11712;703.0984;0
11713;703.1076;0
11714;703.1168;0
11715;703.1259;0
11716;703.1351;0
11717;703.1443;0
11718;703.1534;0
11719;703.1626;0
11720;703.1718;0
11721;703.1809;0
11722;703.1901;0
11723;703.1993;0
11724;703.2085;0
11725;703.2176;0
11726;703.2268;0
11727;703.2360;0
11728;703.2451;0
11729;703.2543;0
11730;703.2635;0
11731;703.2726;0
11732;703.2818;0
11733;703.2910;0
11734;703.3001;0
11735;703.3093;0
11736;703.3185;0
11737;703.3276;0
11738;703.3368;0
11739;703.3460;0
11740;703.3551;0
11741;703.3643;0
11742;703.3735;0
11743;703.3826;0
11744;703.3918;0
11745;703.4010;0
11746;703.4102;0
11747;703.4193;0
11748;703.4285;0
11749;703.4377;0
11750;703.4468;0
11751;703.4560;0
11752;703.4652;0
11753;703.4743;0
11754;703.4835;0
11755;703.4927;0
11756;703.5018;0
11757;703.5110;0
11758;703.5202;0
11759;703.5294;0
11760;703.5385;0
11761;703.5477;0
11762;703.5569;0
11763;703.5660;0
11764;703.5752;0
11765;703.5844;0
11766;703.5935;0
11767;703.6027;0
11768;703.6119;0
11769;703.6211;0
11770;703.6302;0
11771;703.6394;0
11772;703.6486;0
11773;703.6577;0
11774;703.6669;0
11775;703.6761;0
11776;703.6853;0
11777;703.6944;0
11778;703.7036;0
11779;703.7128;0
11780;703.7219;0
11781;703.7311;0
11782;703.7403;0
11783;703.7494;0
11784;703.7586;0
11785;703.7678;0
11786;703.7770;0
11787;703.7861;0
11788;703.7953;0
11789;703.8045;0
11790;703.8136;0
11791;703.8228;0
11792;703.8320;0
11793;703.8412;0
11794;703.8503;0
11795;703.8595;0
11796;703.8687;0
11797;703.8779;0
11798;703.8870;0
11799;703.8962;0
11800;703.9054;0
11801;703.9145;0
11802;703.9237;0
11803;703.9329;0
11804;703.9421;0
11805;703.9512;0
11806;703.9604;0
11807;703.9696;0
11808;703.9787;0
11809;703.9879;5
11810;703.9971;3
11811;704.0063;0
11812;704.0154;0
11813;704.0246;0
11814;704.0338;0
11815;704.0430;0
11816;704.0521;0
11817;704.0613;0
11818;704.0705;0
11819;704.0797;0
11820;704.0888;0
11821;704.0980;0
11822;704.1072;0
11823;704.1163;0
11824;704.1255;0
11825;704.1347;0
11826;704.1439;0
11827;704.1530;0
11828;704.1622;0
11829;704.1714;0
11830;704.1806;0
11831;704.1897;0
11832;704.1989;0
11833;704.2081;0
11834;704.2173;0
11835;704.2264;0
11836;704.2356;0
11837;704.2448;0
11838;704.2540;0
11839;704.2631;0
11840;704.2723;0
11841;704.2815;0
11842;704.2907;0
11843;704.2998;0
11844;704.3090;0
11845;704.3182;0
11846;704.3274;0
11847;704.3365;0
11848;704.3457;0
11849;704.3549;0
11850;704.3641;0
11851;704.3732;0
11852;704.3824;0
11853;704.3916;0
11854;704.4008;0
11855;704.4099;0
11856;704.4191;0
11857;704.4283;0
11858;704.4375;0
11859;704.4466;0
11860;704.4558;0
11861;704.4650;0
11862;704.4742;0
11863;704.4833;0
11864;704.4925;0
11865;704.5017;0
11866;704.5109;0
11867;704.5200;0
11868;704.5292;0
11869;704.5384;2
11870;704.5476;0
11871;704.5567;0
11872;704.5659;0
11873;704.5751;0
11874;704.5843;0
11875;704.5935;0
11876;704.6026;0
11877;704.6118;0
11878;704.6210;0
11879;704.6302;0
11880;704.6393;0
11881;704.6485;0
11882;704.6577;0
11883;704.6669;0
11884;704.6760;0
11885;704.6852;0
11886;704.6944;0
11887;704.7036;0
11888;704.7128;0
11889;704.7219;0
11890;704.7311;0
11891;704.7403;0
11892;704.7495;0
11893;704.7586;0
11894;704.7678;0
11895;704.7770;0
11896;704.7862;0
11897;704.7954;0
11898;704.8045;0
11899;704.8137;0
11900;704.8229;0
11901;704.8321;0
11902;704.8412;0
11903;704.8504;0
11904;704.8596;0
11905;704.8688;0
11906;704.8780;0
11907;704.8871;0
11908;704.8963;0
11909;704.9055;0
11910;704.9147;0
11911;704.9239;0
11912;704.9330;0
11913;704.9422;0
11914;704.9514;0
11915;704.9606;0
11916;704.9698;0
11917;704.9789;0
11918;704.9881;0
11919;704.9973;0
11920;705.0065;0
11921;705.0156;0
11922;705.0248;0
11923;705.0340;3
11924;705.0432;10
11925;705.0524;1
11926;705.0615;0
11927;705.0707;2
11928;705.0799;0
11929;705.0891;0
11930;705.0983;0
11931;705.1074;0
11932;705.1166;0
11933;705.1258;0
11934;705.1350;0
11935;705.1442;0
11936;705.1533;0
11937;705.1625;0
11938;705.1717;0
11939;705.1809;0
11940;705.1901;0
11941;705.1992;0
11942;705.2084;0
11943;705.2176;0
11944;705.2268;0
11945;705.2360;0
11946;705.2452;0
11947;705.2543;0
11948;705.2635;0
11949;705.2727;0
11950;705.2819;23
11951;705.2911;59
11952;705.3002;110
11953;705.3094;74
11954;705.3186;55
11955;705.3278;64
11956;705.3370;54
11957;705.3461;14
11958;705.3553;23
11959;705.3645;0
11960;705.3737;3
11961;705.3829;0
11962;705.3921;0
11963;705.4012;0
11964;705.4104;0
11965;705.4196;0
11966;705.4288;0
11967;705.4380;0
11968;705.4471;0
11969;705.4563;0
11970;705.4655;0
11971;705.4747;0
11972;705.4839;0
11973;705.4931;0
11974;705.5022;0
11975;705.5114;0
11976;705.5206;0
11977;705.5298;0
11978;705.5390;0
11979;705.5482;1
11980;705.5573;2
11981;705.5665;0
11982;705.5757;0
11983;705.5849;0
11984;705.5941;0
11985;705.6033;0
11986;705.6124;0
11987;705.6216;0
11988;705.6308;0
11989;705.6400;0
11990;705.6492;0
11991;705.6584;0
11992;705.6675;0
11993;705.6767;0
11994;705.6859;0
11995;705.6951;0
11996;705.7043;0
11997;705.7135;0
11998;705.7226;0
11999;705.7318;0
12000;705.7410;0
12001;705.7502;0
12002;705.7594;0
12003;705.7686;0
12004;705.7777;5
12005;705.7869;7
12006;705.7961;0
12007;705.8053;0
12008;705.8145;0
12009;705.8237;0
12010;705.8329;0
12011;705.8420;0
12012;705.8512;0
12013;705.8604;0
12014;705.8696;0
12015;705.8788;0
12016;705.8880;0
12017;705.8972;0
12018;705.9063;0
12019;705.9155;0
12020;705.9247;0
12021;705.9339;0
12022;705.9431;0
12023;705.9523;0
12024;705.9614;0
12025;705.9706;0
12026;705.9798;0
12027;705.9890;0
12028;705.9982;0
12029;706.0074;0
12030;706.0166;0
12031;706.0258;0
12032;706.0349;0
12033;706.0441;0
12034;706.0533;0
12035;706.0625;0
12036;706.0717;0
12037;706.0809;0
12038;706.0901;0
12039;706.0992;0
12040;706.1084;0
12041;706.1176;0
12042;706.1268;0
12043;706.1360;0
12044;706.1452;0
12045;706.1544;0
12046;706.1635;0
12047;706.1727;0
12048;706.1819;0
12049;706.1911;0
12050;706.2003;4
12051;706.2095;0
12052;706.2187;0
12053;706.2279;0
12054;706.2370;0
12055;706.2462;0
12056;706.2554;0
12057;706.2646;0
12058;706.2738;0
12059;706.2830;18
12060;706.2922;102
12061;706.3014;170
12062;706.3105;101
12063;706.3197;56
12064;706.3289;38
12065;706.3381;10
12066;706.3473;10
12067;706.3565;10
12068;706.3657;1
12069;706.3749;0
12070;706.3841;0
12071;706.3932;0
12072;706.4024;0
12073;706.4116;0
12074;706.4208;0
12075;706.4300;0
12076;706.4392;0
12077;706.4484;0
12078;706.4576;0
12079;706.4667;0
12080;706.4759;0
12081;706.4851;0
12082;706.4943;0
12083;706.5035;1
12084;706.5127;0
12085;706.5219;0
12086;706.5311;0
12087;706.5403;0
12088;706.5495;0
12089;706.5586;0
12090;706.5678;0
12091;706.5770;0
12092;706.5862;0
12093;706.5954;0
12094;706.6046;0
12095;706.6138;0
12096;706.6230;0
12097;706.6322;0
12098;706.6413;0
12099;706.6505;0
12100;706.6597;0
12101;706.6689;0
12102;706.6781;0
12103;706.6873;0
12104;706.6965;0
12105;706.7057;0
12106;706.7149;0
12107;706.7241;0
12108;706.7333;0
12109;706.7424;0
12110;706.7516;0
12111;706.7608;0
12112;706.7700;0
12113;706.7792;100
12114;706.7884;158
12115;706.7976;80
12116;706.8068;57
12117;706.8160;37
12118;706.8252;35
12119;706.8344;3
12120;706.8435;11
12121;706.8527;13
12122;706.8619;3
12123;706.8711;1
12124;706.8803;0
12125;706.8895;3
12126;706.8987;0
12127;706.9079;0
12128;706.9171;0
12129;706.9263;0
12130;706.9355;5
12131;706.9447;0
12132;706.9538;0
12133;706.9630;0
12134;706.9722;0
12135;706.9814;0
12136;706.9906;0
12137;706.9998;0
12138;707.0090;0
12139;707.0182;0
12140;707.0274;0
12141;707.0366;0
12142;707.0458;0
12143;707.0550;0
12144;707.0642;0
12145;707.0733;0
12146;707.0825;0
12147;707.0917;0
12148;707.1009;0
12149;707.1101;0
12150;707.1193;0
12151;707.1285;0
12152;707.1377;0
12153;707.1469;0
12154;707.1561;0
12155;707.1653;0
12156;707.1745;0
12157;707.1837;0
12158;707.1929;0
12159;707.2021;0
12160;707.2112;0
12161;707.2204;0
12162;707.2296;0
12163;707.2388;0
12164;707.2480;0
12165;707.2572;0
12166;707.2664;0
12167;707.2756;0
12168;707.2848;0
12169;707.2940;0
12170;707.3032;0
12171;707.3124;0
12172;707.3216;0
12173;707.3308;0
12174;707.3400;0
12175;707.3492;0
12176;707.3584;0
12177;707.3675;0
12178;707.3767;0
12179;707.3859;0
12180;707.3951;0
12181;707.4043;0
12182;707.4135;0
12183;707.4227;0
12184;707.4319;0
12185;707.4411;0
12186;707.4503;0
12187;707.4595;0
12188;707.4687;0
12189;707.4779;0
12190;707.4871;57
12191;707.4963;61
12192;707.5055;26
12193;707.5147;8
12194;707.5239;2
12195;707.5331;2
12196;707.5423;0
12197;707.5515;0
12198;707.5607;0
12199;707.5698;0
12200;707.5790;0
12201;707.5882;0
12202;707.5974;0
12203;707.6066;0
12204;707.6158;0
12205;707.6250;0
12206;707.6342;0
12207;707.6434;0
12208;707.6526;0
12209;707.6618;0
12210;707.6710;0
12211;707.6802;0
12212;707.6894;0
12213;707.6986;0
12214;707.7078;0
12215;707.7170;0
12216;707.7262;0
12217;707.7354;0
12218;707.7446;0
12219;707.7538;0
12220;707.7630;0
12221;707.7722;0
12222;707.7814;0
12223;707.7906;0
12224;707.7998;0
12225;707.8090;0
12226;707.8182;0
12227;707.8274;0
12228;707.8366;0
12229;707.8458;0
12230;707.8550;0
12231;707.8642;4
12232;707.8734;18
12233;707.8826;0
12234;707.8917;0
12235;707.9009;0
12236;707.9101;0
12237;707.9193;0
12238;707.9285;1
12239;707.9377;0
12240;707.9469;0
12241;707.9561;0
12242;707.9653;0
12243;707.9745;0
12244;707.9837;0
12245;707.9929;0
12246;708.0021;0
12247;708.0113;0
12248;708.0205;0
12249;708.0297;0
12250;708.0389;0
12251;708.0481;0
12252;708.0573;0
12253;708.0665;0
12254;708.0757;0
12255;708.0849;0
12256;708.0941;0
12257;708.1033;0
12258;708.1125;0
12259;708.1217;0
12260;708.1309;0
12261;708.1401;0
12262;708.1493;0
12263;708.1585;0
12264;708.1677;0
12265;708.1769;0
12266;708.1861;0
12267;708.1953;0
12268;708.2045;0
12269;708.2137;0
12270;708.2229;0
12271;708.2321;0
12272;708.2413;0
12273;708.2505;0
12274;708.2597;0
12275;708.2689;0
12276;708.2781;0
12277;708.2873;0
12278;708.2965;0
12279;708.3057;0
12280;708.3149;0
12281;708.3241;0
12282;708.3333;0
12283;708.3425;0
12284;708.3517;0
12285;708.3609;0
12286;708.3701;0
12287;708.3793;0
12288;708.3885;0
12289;708.3977;0
12290;708.4069;0
12291;708.4161;0
12292;708.4253;0
12293;708.4345;0
12294;708.4437;0
12295;708.4529;0
12296;708.4622;0
12297;708.4714;5
12298;708.4806;53
12299;708.4898;23
12300;708.4990;12
12301;708.5082;10
12302;708.5174;3
12303;708.5266;0
12304;708.5358;0
12305;708.5450;0
12306;708.5542;14
12307;708.5634;29
12308;708.5726;0
12309;708.5818;0
12310;708.5910;1
12311;708.6002;0
12312;708.6094;0
12313;708.6186;0
12314;708.6278;0
12315;708.6370;0
12316;708.6462;0
12317;708.6554;0
12318;708.6646;0
12319;708.6738;0
12320;708.6830;0
12321;708.6922;0
12322;708.7014;0
12323;708.7106;7
12324;708.7198;16
12325;708.7290;3
12326;708.7382;0
12327;708.7474;0
12328;708.7566;0
12329;708.7658;0
12330;708.7750;0
12331;708.7843;0
12332;708.7935;0
12333;708.8027;0
12334;708.8119;0
12335;708.8211;0
12336;708.8303;0
12337;708.8395;0
12338;708.8487;0
12339;708.8579;0
12340;708.8671;0
12341;708.8763;0
12342;708.8855;0
12343;708.8947;0
12344;708.9039;0
12345;708.9131;0
12346;708.9223;0
12347;708.9315;0
12348;708.9407;0
12349;708.9499;0
12350;708.9591;0
12351;708.9683;0
12352;708.9775;0
12353;708.9868;0
12354;708.9960;0
12355;709.0052;0
12356;709.0144;0
12357;709.0236;0
12358;709.0328;0
12359;709.0420;0
12360;709.0512;0
12361;709.0604;0
12362;709.0696;0
12363;709.0788;0
12364;709.0880;0
12365;709.0972;0
12366;709.1064;0
12367;709.1156;0
12368;709.1248;0
12369;709.1340;0
12370;709.1433;0
12371;709.1525;0
12372;709.1617;0
12373;709.1709;0
12374;709.1801;0
12375;709.1893;0
12376;709.1985;0
12377;709.2077;0
12378;709.2169;0
12379;709.2261;0
12380;709.2353;0
12381;709.2445;0
12382;709.2537;0
12383;709.2629;0
12384;709.2721;0
12385;709.2814;0
12386;709.2906;0
12387;709.2998;0
12388;709.3090;0
12389;709.3182;0
12390;709.3274;0
12391;709.3366;0
12392;709.3458;0
12393;709.3550;0
12394;709.3642;0
12395;709.3734;0
12396;709.3826;0
12397;709.3918;0
12398;709.4011;0
12399;709.4103;0
12400;709.4195;0
12401;709.4287;0
12402;709.4379;0
12403;709.4471;0
12404;709.4563;0
12405;709.4655;0
12406;709.4747;0
12407;709.4839;65
12408;709.4931;36
12409;709.5023;19
12410;709.5116;7
12411;709.5208;12
12412;709.5300;0
12413;709.5392;0
12414;709.5484;0
12415;709.5576;0
12416;709.5668;0
12417;709.5760;0
12418;709.5852;0
12419;709.5944;0
12420;709.6036;0
12421;709.6129;0
12422;709.6221;0
12423;709.6313;0
12424;709.6405;0
12425;709.6497;0
12426;709.6589;0
12427;709.6681;0
12428;709.6773;0
12429;709.6865;0
12430;709.6957;0
12431;709.7049;0
12432;709.7142;0
12433;709.7234;0
12434;709.7326;0
12435;709.7418;0
12436;709.7510;0
12437;709.7602;0
12438;709.7694;0
12439;709.7786;0
12440;709.7878;0
12441;709.7971;0
12442;709.8063;0
12443;709.8155;0
12444;709.8247;0
12445;709.8339;0
12446;709.8431;0
12447;709.8523;0
12448;709.8615;0
12449;709.8707;0
12450;709.8799;0
12451;709.8892;0
12452;709.8984;0
12453;709.9076;0
12454;709.9168;0
12455;709.9260;0
12456;709.9352;0
12457;709.9444;0
12458;709.9536;0
12459;709.9629;0
12460;709.9721;0
12461;709.9813;0
12462;709.9905;0
12463;709.9997;0
12464;710.0089;0
12465;710.0181;0
12466;710.0273;0
12467;710.0365;0
12468;710.0458;0
12469;710.0550;0
12470;710.0642;0
12471;710.0734;0
12472;710.0826;0
12473;710.0918;0
12474;710.1010;0
12475;710.1102;0
12476;710.1195;0
12477;710.1287;0
12478;710.1379;0
12479;710.1471;0
12480;710.1563;0
12481;710.1655;0
12482;710.1747;0
12483;710.1839;0
12484;710.1932;0
12485;710.2024;0
12486;710.2116;0
12487;710.2208;0
12488;710.2300;0
12489;710.2392;0
12490;710.2484;0
12491;710.2577;0
12492;710.2669;0
12493;710.2761;0
12494;710.2853;0
12495;710.2945;0
12496;710.3037;0
12497;710.3129;0
12498;710.3221;0
12499;710.3314;0
12500;710.3406;0
12501;710.3498;0
12502;710.3590;2
12503;710.3682;0
12504;710.3774;0
12505;710.3866;0
12506;710.3959;0
12507;710.4051;0
12508;710.4143;0
12509;710.4235;0
12510;710.4327;0
12511;710.4419;0
12512;710.4512;0
12513;710.4604;0
12514;710.4696;0
12515;710.4788;0
12516;710.4880;0
12517;710.4972;0
12518;710.5064;0
12519;710.5157;0
12520;710.5249;0
12521;710.5341;0
12522;710.5433;0
12523;710.5525;0
12524;710.5617;0
12525;710.5709;0
12526;710.5802;0
12527;710.5894;0
12528;710.5986;0
12529;710.6078;0
12530;710.6170;0
12531;710.6262;0
12532;710.6355;0
12533;710.6447;0
12534;710.6539;0
12535;710.6631;0
12536;710.6723;0
12537;710.6815;0
12538;710.6908;0
12539;710.7000;0
12540;710.7092;0
12541;710.7184;0
12542;710.7276;0
12543;710.7368;0
12544;710.7461;0
12545;710.7553;0
12546;710.7645;0
12547;710.7737;0
12548;710.7829;0
12549;710.7921;5
12550;710.8014;0
12551;710.8106;9
12552;710.8198;2
12553;710.8290;0
12554;710.8382;0
12555;710.8474;0
12556;710.8567;0
12557;710.8659;0
12558;710.8751;0
12559;710.8843;0
12560;710.8935;0
12561;710.9027;0
12562;710.9120;0
12563;710.9212;0
12564;710.9304;0
12565;710.9396;0
12566;710.9488;0
12567;710.9581;4
12568;710.9673;0
12569;710.9765;0
12570;710.9857;0
12571;710.9949;0
12572;711.0041;0
12573;711.0134;0
12574;711.0226;0
12575;711.0318;0
12576;711.0410;0
12577;711.0502;0
12578;711.0595;0
12579;711.0687;0
12580;711.0779;0
12581;711.0871;0
12582;711.0963;0
12583;711.1056;0
12584;711.1148;0
12585;711.1240;0
12586;711.1332;0
12587;711.1424;0
12588;711.1516;0
12589;711.1609;0
12590;711.1701;0
12591;711.1793;0
12592;711.1885;0
12593;711.1977;0
12594;711.2070;0
12595;711.2162;0
12596;711.2254;0
12597;711.2346;0
12598;711.2438;0
12599;711.2531;0
12600;711.2623;0
12601;711.2715;0
12602;711.2807;0
12603;711.2899;0
12604;711.2992;0
12605;711.3084;0
12606;711.3176;0
12607;711.3268;0
12608;711.3360;0
12609;711.3453;0
12610;711.3545;0
12611;711.3637;19
12612;711.3729;50
12613;711.3821;23
12614;711.3914;9
12615;711.4006;4
12616;711.4098;4
12617;711.4190;0
12618;711.4283;0
12619;711.4375;0
12620;711.4467;0
12621;711.4559;1
12622;711.4651;0
12623;711.4744;0
12624;711.4836;0
12625;711.4928;0
12626;711.5020;0
12627;711.5112;0
12628;711.5205;0
12629;711.5297;0
12630;711.5389;1
12631;711.5481;5
12632;711.5574;0
12633;711.5666;0
12634;711.5758;0
12635;711.5850;0
12636;711.5942;0
12637;711.6035;10
12638;711.6127;0
12639;711.6219;0
12640;711.6311;0
12641;711.6404;0
12642;711.6496;0
12643;711.6588;0
12644;711.6680;0
12645;711.6772;0
12646;711.6865;0
12647;711.6957;0
12648;711.7049;0
12649;711.7141;0
12650;711.7234;0
12651;711.7326;0
12652;711.7418;0
12653;711.7510;0
12654;711.7603;0
12655;711.7695;0
12656;711.7787;0
12657;711.7879;0
12658;711.7971;0
12659;711.8064;0
12660;711.8156;0
12661;711.8248;0
12662;711.8340;0
12663;711.8433;0
12664;711.8525;0
12665;711.8617;0
12666;711.8709;0
12667;711.8802;0
12668;711.8894;0
12669;711.8986;0
12670;711.9078;0
12671;711.9171;0
12672;711.9263;0
12673;711.9355;0
12674;711.9447;0
12675;711.9540;0
12676;711.9632;0
12677;711.9724;0
12678;711.9816;0
12679;711.9909;0
12680;712.0001;0
12681;712.0093;0
12682;712.0185;0
12683;712.0278;0
12684;712.0370;0
12685;712.0462;0
12686;712.0554;0
12687;712.0647;0
12688;712.0739;0
12689;712.0831;0
12690;712.0923;0
12691;712.1016;0
12692;712.1108;0
12693;712.1200;0
12694;712.1292;0
12695;712.1385;0
12696;712.1477;0
12697;712.1569;0
12698;712.1661;0
12699;712.1754;0
12700;712.1846;0
12701;712.1938;0
12702;712.2030;0
12703;712.2123;0
12704;712.2215;0
12705;712.2307;0
12706;712.2399;0
12707;712.2492;0
12708;712.2584;0
12709;712.2676;0
12710;712.2769;0
12711;712.2861;0
12712;712.2953;0
12713;712.3045;0
12714;712.3138;0
12715;712.3230;0
12716;712.3322;0
12717;712.3414;0
12718;712.3507;0
12719;712.3599;0
12720;712.3691;0
12721;712.3783;0
12722;712.3876;0
12723;712.3968;0
12724;712.4060;0
12725;712.4153;0
12726;712.4245;0
12727;712.4337;0
12728;712.4429;0
12729;712.4522;0
12730;712.4614;0
12731;712.4706;0
12732;712.4799;0
12733;712.4891;0
12734;712.4983;0
12735;712.5075;0
12736;712.5168;0
12737;712.5260;0
12738;712.5352;0
12739;712.5444;0
12740;712.5537;0
12741;712.5629;0
12742;712.5721;0
12743;712.5814;0
12744;712.5906;0
12745;712.5998;0
12746;712.6090;0
12747;712.6183;0
12748;712.6275;0
12749;712.6367;0
12750;712.6460;0
12751;712.6552;0
12752;712.6644;0
12753;712.6737;0
12754;712.6829;0
12755;712.6921;0
12756;712.7013;0
12757;712.7106;0
12758;712.7198;0
12759;712.7290;0
12760;712.7383;0
12761;712.7475;0
12762;712.7567;0
12763;712.7659;0
12764;712.7752;0
12765;712.7844;0
12766;712.7936;0
12767;712.8029;0
12768;712.8121;0
12769;712.8213;0
12770;712.8306;0
12771;712.8398;0
12772;712.8490;0
12773;712.8582;0
12774;712.8675;0
12775;712.8767;0
12776;712.8859;0
12777;712.8952;0
12778;712.9044;0
12779;712.9136;0
12780;712.9229;0
12781;712.9321;0
12782;712.9413;0
12783;712.9506;0
12784;712.9598;0
12785;712.9690;0
12786;712.9782;0
12787;712.9875;0
12788;712.9967;0
12789;713.0059;0
12790;713.0152;0
12791;713.0244;0
12792;713.0336;0
12793;713.0429;0
12794;713.0521;0
12795;713.0613;0
12796;713.0706;0
12797;713.0798;0
12798;713.0890;0
12799;713.0983;0
12800;713.1075;0
12801;713.1167;0
12802;713.1260;7
12803;713.1352;11
12804;713.1444;0
12805;713.1536;0
12806;713.1629;1
12807;713.1721;0
12808;713.1813;0
12809;713.1906;0
12810;713.1998;0
12811;713.2090;0
12812;713.2183;0
12813;713.2275;0
12814;713.2367;0
12815;713.2460;0
12816;713.2552;0
12817;713.2644;0
12818;713.2737;0
12819;713.2829;0
12820;713.2921;2
12821;713.3014;30
12822;713.3106;7
12823;713.3198;0
12824;713.3291;0
12825;713.3383;0
12826;713.3475;0
12827;713.3568;0
12828;713.3660;0
12829;713.3752;0
12830;713.3845;0
12831;713.3937;0
12832;713.4029;0
12833;713.4122;0
12834;713.4214;0
12835;713.4306;0
12836;713.4399;0
12837;713.4491;0
12838;713.4583;0
12839;713.4676;0
12840;713.4768;0
12841;713.4861;0
12842;713.4953;0
12843;713.5045;0
12844;713.5138;0
12845;713.5230;0
12846;713.5322;0
12847;713.5415;0
12848;713.5507;0
12849;713.5599;0
12850;713.5692;0
12851;713.5784;0
12852;713.5876;0
12853;713.5969;0
12854;713.6061;0
12855;713.6153;0
12856;713.6246;0
12857;713.6338;0
12858;713.6430;0
12859;713.6523;0
12860;713.6615;0
12861;713.6708;7
12862;713.6800;9
12863;713.6892;0
12864;713.6985;0
12865;713.7077;0
12866;713.7169;0
12867;713.7262;0
12868;713.7354;0
12869;713.7446;0
12870;713.7539;0
12871;713.7631;0
12872;713.7723;0
12873;713.7816;12
12874;713.7908;147
12875;713.8001;127
12876;713.8093;75
12877;713.8185;51
12878;713.8278;23
12879;713.8370;1
12880;713.8462;7
12881;713.8555;0
12882;713.8647;8
12883;713.8740;0
12884;713.8832;0
12885;713.8924;5
12886;713.9017;6
12887;713.9109;0
12888;713.9201;2
12889;713.9294;0
12890;713.9386;0
12891;713.9478;0
12892;713.9571;0
12893;713.9663;0
12894;713.9756;1
12895;713.9848;0
12896;713.9940;0
12897;714.0033;0
12898;714.0125;0
12899;714.0217;2
12900;714.0310;0
12901;714.0402;0
12902;714.0495;0
12903;714.0587;0
12904;714.0679;0
12905;714.0772;0
12906;714.0864;0
12907;714.0957;0
12908;714.1049;2
12909;714.1141;0
12910;714.1234;0
12911;714.1326;0
12912;714.1418;0
12913;714.1511;0
12914;714.1603;0
12915;714.1696;0
12916;714.1788;0
12917;714.1880;0
12918;714.1973;0
12919;714.2065;0
12920;714.2158;0
12921;714.2250;0
12922;714.2342;0
12923;714.2435;0
12924;714.2527;0
12925;714.2620;0
12926;714.2712;0
12927;714.2804;0
12928;714.2897;0
12929;714.2989;0
12930;714.3082;0
12931;714.3174;0
12932;714.3266;0
12933;714.3359;0
12934;714.3451;0
12935;714.3544;0
12936;714.3636;0
12937;714.3728;0
12938;714.3821;0
12939;714.3913;0
12940;714.4006;0
12941;714.4098;0
12942;714.4190;0
12943;714.4283;0
12944;714.4375;0
12945;714.4468;0
12946;714.4560;0
12947;714.4652;0
12948;714.4745;0
12949;714.4837;0
12950;714.4930;0
12951;714.5022;0
12952;714.5114;0
12953;714.5207;0
12954;714.5299;0
12955;714.5392;0
12956;714.5484;0
12957;714.5576;0
12958;714.5669;0
12959;714.5761;0
12960;714.5854;0
12961;714.5946;0
12962;714.6039;0
12963;714.6131;0
12964;714.6223;0
12965;714.6316;0
12966;714.6408;0
12967;714.6501;0
12968;714.6593;0
12969;714.6685;0
12970;714.6778;0
12971;714.6870;0
12972;714.6963;0
12973;714.7055;19
12974;714.7148;12
12975;714.7240;11
12976;714.7332;8
12977;714.7425;0
12978;714.7517;0
12979;714.7610;0
12980;714.7702;0
12981;714.7795;0
12982;714.7887;0
12983;714.7979;0
12984;714.8072;0
12985;714.8164;0
12986;714.8257;0
12987;714.8349;0
12988;714.8442;0
12989;714.8534;0
12990;714.8626;0
12991;714.8719;42
12992;714.8811;64
12993;714.8904;18
12994;714.8996;22
12995;714.9089;0
12996;714.9181;1
12997;714.9274;0
12998;714.9366;0
12999;714.9458;14
13000;714.9551;1
13001;714.9643;0
13002;714.9736;0
13003;714.9828;0
13004;714.9921;0
13005;715.0013;1
13006;715.0105;0
13007;715.0198;0
13008;715.0290;0
13009;715.0383;0
13010;715.0475;0
13011;715.0568;0
13012;715.0660;0
13013;715.0753;0
13014;715.0845;0
13015;715.0937;0
13016;715.1030;0
13017;715.1122;0
13018;715.1215;0
13019;715.1307;0
13020;715.1400;0
13021;715.1492;0
13022;715.1585;0
13023;715.1677;0
13024;715.1770;0
13025;715.1862;0
13026;715.1954;28
13027;715.2047;14
13028;715.2139;25
13029;715.2232;0
13030;715.2324;0
13031;715.2417;0
13032;715.2509;0
13033;715.2602;0
13034;715.2694;0
13035;715.2787;0
13036;715.2879;0
13037;715.2972;0
13038;715.3064;0
13039;715.3156;0
13040;715.3249;0
13041;715.3341;1
13042;715.3434;0
13043;715.3526;0
13044;715.3619;0
13045;715.3711;0
13046;715.3804;0
13047;715.3896;0
13048;715.3989;0
13049;715.4081;0
13050;715.4174;0
13051;715.4266;0
13052;715.4359;0
13053;715.4451;0
13054;715.4543;0
13055;715.4636;0
13056;715.4728;0
13057;715.4821;0
13058;715.4913;0
13059;715.5006;0
13060;715.5098;0
13061;715.5191;0
13062;715.5283;0
13063;715.5376;0
13064;715.5468;0
13065;715.5561;0
13066;715.5653;0
13067;715.5746;0
13068;715.5838;0
13069;715.5931;0
13070;715.6023;0
13071;715.6116;0
13072;715.6208;0
13073;715.6301;0
13074;715.6393;0
13075;715.6485;0
13076;715.6578;0
13077;715.6670;0
13078;715.6763;0
13079;715.6855;0
13080;715.6948;0
13081;715.7040;0
13082;715.7133;0
13083;715.7225;0
13084;715.7318;0
13085;715.7410;0
13086;715.7503;0
13087;715.7595;0
13088;715.7688;0
13089;715.7780;0
13090;715.7873;0
13091;715.7965;0
13092;715.8058;0
13093;715.8150;0
13094;715.8243;0
13095;715.8335;0
13096;715.8428;0
13097;715.8520;0
13098;715.8613;0
13099;715.8705;0
13100;715.8798;0
13101;715.8890;0
13102;715.8983;0
13103;715.9075;0
13104;715.9168;0
13105;715.9260;0
13106;715.9353;0
13107;715.9445;0
13108;715.9538;0
13109;715.9630;0
13110;715.9723;0
13111;715.9815;0
13112;715.9908;0
13113;716.0000;0
13114;716.0093;0
13115;716.0185;0
13116;716.0278;0
13117;716.0370;0
13118;716.0463;0
13119;716.0555;3
13120;716.0648;0
13121;716.0740;0
13122;716.0833;0
13123;716.0925;0
13124;716.1018;0
13125;716.1110;0
13126;716.1203;0
13127;716.1295;0
13128;716.1388;0
13129;716.1481;0
13130;716.1573;0
13131;716.1666;0
13132;716.1758;0
13133;716.1851;0
13134;716.1943;0
13135;716.2036;0
13136;716.2128;0
13137;716.2221;0
13138;716.2313;0
13139;716.2406;0
13140;716.2498;0
13141;716.2591;0
13142;716.2683;0
13143;716.2776;0
13144;716.2868;0
13145;716.2961;0
13146;716.3053;0
13147;716.3146;0
13148;716.3238;0
13149;716.3331;0
13150;716.3423;0
13151;716.3516;0
13152;716.3609;0
13153;716.3701;0
13154;716.3794;0
13155;716.3886;0
13156;716.3979;0
13157;716.4071;0
13158;716.4164;0
13159;716.4256;0
13160;716.4349;0
13161;716.4441;0
13162;716.4534;0
13163;716.4626;0
13164;716.4719;0
13165;716.4811;0
13166;716.4904;0
13167;716.4997;0
13168;716.5089;0
13169;716.5182;0
13170;716.5274;0
13171;716.5367;0
13172;716.5459;0
13173;716.5552;0
13174;716.5644;0
13175;716.5737;0
13176;716.5829;0
13177;716.5922;0
13178;716.6015;0
13179;716.6107;0
13180;716.6200;0
13181;716.6292;0
13182;716.6385;0
13183;716.6477;0
13184;716.6570;0
13185;716.6662;0
13186;716.6755;0
13187;716.6847;0
13188;716.6940;0
13189;716.7033;0
13190;716.7125;0
13191;716.7218;0
13192;716.7310;0
13193;716.7403;0
13194;716.7495;0
13195;716.7588;0
13196;716.7680;5
13197;716.7773;124
13198;716.7866;83
13199;716.7958;60
13200;716.8051;36
13201;716.8143;17
13202;716.8236;4
13203;716.8328;4
13204;716.8421;0
13205;716.8513;10
13206;716.8606;3
13207;716.8699;1
13208;716.8791;3
13209;716.8884;0
13210;716.8976;0
13211;716.9069;0
13212;716.9161;0
13213;716.9254;0
13214;716.9347;0
13215;716.9439;0
13216;716.9532;0
13217;716.9624;0
13218;716.9717;0
13219;716.9809;0
13220;716.9902;0
13221;716.9995;0
13222;717.0087;0
13223;717.0180;0
13224;717.0272;0
13225;717.0365;0
13226;717.0457;0
13227;717.0550;0
13228;717.0643;0
13229;717.0735;0
13230;717.0828;0
13231;717.0920;0
13232;717.1013;0
13233;717.1105;0
13234;717.1198;0
13235;717.1291;0
13236;717.1383;0
13237;717.1476;0
13238;717.1568;0
13239;717.1661;0
13240;717.1754;0
13241;717.1846;0
13242;717.1939;0
13243;717.2031;0
13244;717.2124;0
13245;717.2216;0
13246;717.2309;0
13247;717.2402;0
13248;717.2494;0
13249;717.2587;0
13250;717.2679;0
13251;717.2772;0
13252;717.2865;0
13253;717.2957;0
13254;717.3050;0
13255;717.3142;0
13256;717.3235;0
13257;717.3328;0
13258;717.3420;0
13259;717.3513;0
13260;717.3605;0
13261;717.3698;0
13262;717.3791;0
13263;717.3883;0
13264;717.3976;0
13265;717.4068;0
13266;717.4161;0
13267;717.4253;0
13268;717.4346;0
13269;717.4439;0
13270;717.4531;0
13271;717.4624;0
13272;717.4716;0
13273;717.4809;0
13274;717.4902;0
13275;717.4994;0
13276;717.5087;0
13277;717.5180;0
13278;717.5272;0
13279;717.5365;0
13280;717.5457;0
13281;717.5550;0
13282;717.5643;0
13283;717.5735;0
13284;717.5828;0
13285;717.5920;0
13286;717.6013;0
13287;717.6106;0
13288;717.6198;0
13289;717.6291;0
13290;717.6383;0
13291;717.6476;0
13292;717.6569;0
13293;717.6661;0
13294;717.6754;0
13295;717.6846;0
13296;717.6939;0
13297;717.7032;0
13298;717.7124;0
13299;717.7217;0
13300;717.7310;0
13301;717.7402;0
13302;717.7495;0
13303;717.7587;0
13304;717.7680;0
13305;717.7773;0
13306;717.7865;0
13307;717.7958;0
13308;717.8051;0
13309;717.8143;0
13310;717.8236;0
13311;717.8328;0
13312;717.8421;0
13313;717.8514;0
13314;717.8606;0
13315;717.8699;0
13316;717.8792;0
13317;717.8884;0
13318;717.8977;0
13319;717.9069;0
13320;717.9162;0
13321;717.9255;0
13322;717.9347;0
13323;717.9440;0
13324;717.9533;0
13325;717.9625;0
13326;717.9718;0
13327;717.9811;0
13328;717.9903;0
13329;717.9996;0
13330;718.0088;0
13331;718.0181;0
13332;718.0274;0
13333;718.0366;0
13334;718.0459;0
13335;718.0552;0
13336;718.0644;0
13337;718.0737;0
13338;718.0830;0
13339;718.0922;0
13340;718.1015;0
13341;718.1107;0
13342;718.1200;0
13343;718.1293;0
13344;718.1385;0
13345;718.1478;0
13346;718.1571;0
13347;718.1663;0
13348;718.1756;0
13349;718.1849;0
13350;718.1941;0
13351;718.2034;0
13352;718.2127;0
13353;718.2219;0
13354;718.2312;0
13355;718.2405;0
13356;718.2497;0
13357;718.2590;0
13358;718.2682;0
13359;718.2775;0
13360;718.2868;0
13361;718.2960;0
13362;718.3053;0
13363;718.3146;0
13364;718.3238;0
13365;718.3331;0
13366;718.3424;0
13367;718.3516;0
13368;718.3609;0
13369;718.3702;0
13370;718.3794;0
13371;718.3887;0
13372;718.3980;0
13373;718.4072;0
13374;718.4165;0
13375;718.4258;0
13376;718.4350;0
13377;718.4443;0
13378;718.4536;0
13379;718.4628;0
13380;718.4721;0
13381;718.4814;0
13382;718.4906;0
13383;718.4999;0
13384;718.5092;0
13385;718.5184;0
13386;718.5277;0
13387;718.5370;0
13388;718.5462;0
13389;718.5555;0
13390;718.5648;0
13391;718.5740;0
13392;718.5833;0
13393;718.5926;0
13394;718.6018;0
13395;718.6111;0
13396;718.6204;0
13397;718.6296;0
13398;718.6389;0
13399;718.6482;0
13400;718.6574;0
13401;718.6667;0
13402;718.6760;0
13403;718.6852;0
13404;718.6945;0
13405;718.7038;0
13406;718.7131;0
13407;718.7223;0
13408;718.7316;0
13409;718.7409;0
13410;718.7501;0
13411;718.7594;0
13412;718.7687;0
13413;718.7779;0
13414;718.7872;0
13415;718.7965;0
13416;718.8057;0
13417;718.8150;0
13418;718.8243;0
13419;718.8335;0
13420;718.8428;0
13421;718.8521;0
13422;718.8614;0
13423;718.8706;0
13424;718.8799;0
13425;718.8892;0
13426;718.8984;0
13427;718.9077;0
13428;718.9170;0
13429;718.9262;0
13430;718.9355;0
13431;718.9448;0
13432;718.9540;0
13433;718.9633;0
13434;718.9726;0
13435;718.9819;0
13436;718.9911;0
13437;719.0004;0
13438;719.0097;0
13439;719.0189;0
13440;719.0282;0
13441;719.0375;2
13442;719.0467;5
13443;719.0560;0
13444;719.0653;0
13445;719.0746;0
13446;719.0838;0
13447;719.0931;0
13448;719.1024;0
13449;719.1116;0
13450;719.1209;0
13451;719.1302;0
13452;719.1395;0
13453;719.1487;0
13454;719.1580;0
13455;719.1673;0
13456;719.1765;0
13457;719.1858;0
13458;719.1951;0
13459;719.2044;0
13460;719.2136;0
13461;719.2229;0
13462;719.2322;0
13463;719.2414;0
13464;719.2507;0
13465;719.2600;0
13466;719.2693;0
13467;719.2785;0
13468;719.2878;0
13469;719.2971;0
13470;719.3063;0
13471;719.3156;0
13472;719.3249;0
13473;719.3342;0
13474;719.3434;0
13475;719.3527;0
13476;719.3620;0
13477;719.3712;0
13478;719.3805;0
13479;719.3898;0
13480;719.3991;0
13481;719.4083;0
13482;719.4176;0
13483;719.4269;0
13484;719.4362;0
13485;719.4454;0
13486;719.4547;0
13487;719.4640;0
13488;719.4732;0
13489;719.4825;0
13490;719.4918;0
13491;719.5011;0
13492;719.5103;0
13493;719.5196;0
13494;719.5289;0
13495;719.5382;0
13496;719.5474;0
13497;719.5567;0
13498;719.5660;0
13499;719.5753;0
13500;719.5845;0
13501;719.5938;0
13502;719.6031;0
13503;719.6124;0
13504;719.6216;0
13505;719.6309;0
13506;719.6402;0
13507;719.6494;0
13508;719.6587;0
13509;719.6680;0
13510;719.6773;0
13511;719.6865;0
13512;719.6958;0
13513;719.7051;0
13514;719.7144;0
13515;719.7236;0
13516;719.7329;0
13517;719.7422;0
13518;719.7515;0
13519;719.7607;0
13520;719.7700;0
13521;719.7793;0
13522;719.7886;0
13523;719.7978;0
13524;719.8071;0
13525;719.8164;0
13526;719.8257;0
13527;719.8349;0
13528;719.8442;0
13529;719.8535;0
13530;719.8628;0
13531;719.8720;0
13532;719.8813;0
13533;719.8906;0
13534;719.8999;0
13535;719.9091;0
13536;719.9184;0
13537;719.9277;0
13538;719.9370;0
13539;719.9463;0
13540;719.9555;0
13541;719.9648;0
13542;719.9741;0
13543;719.9834;0
13544;719.9926;0
13545;720.0019;0
13546;720.0112;0
13547;720.0205;0
13548;720.0297;0
13549;720.0390;0
13550;720.0483;0
13551;720.0576;0
13552;720.0668;0
13553;720.0761;0
13554;720.0854;0
13555;720.0947;0
13556;720.1040;0
13557;720.1132;0
13558;720.1225;0
13559;720.1318;0
13560;720.1411;0
13561;720.1503;0
13562;720.1596;0
13563;720.1689;0
13564;720.1782;0
13565;720.1875;0
13566;720.1967;0
13567;720.2060;0
13568;720.2153;0
13569;720.2246;0
13570;720.2338;0
13571;720.2431;0
13572;720.2524;0
13573;720.2617;0
13574;720.2710;0
13575;720.2802;0
13576;720.2895;0
13577;720.2988;0
13578;720.3081;0
13579;720.3173;0
13580;720.3266;0
13581;720.3359;0
13582;720.3452;0
13583;720.3545;0
13584;720.3637;0
13585;720.3730;0
13586;720.3823;0
13587;720.3916;0
13588;720.4009;0
13589;720.4101;0
13590;720.4194;0
13591;720.4287;0
13592;720.4380;0
13593;720.4473;0
13594;720.4565;0
13595;720.4658;0
13596;720.4751;0
13597;720.4844;0
13598;720.4937;0
13599;720.5029;0
13600;720.5122;0
13601;720.5215;0
13602;720.5308;0
13603;720.5401;0
13604;720.5493;0
13605;720.5586;0
13606;720.5679;0
13607;720.5772;0
13608;720.5865;0
13609;720.5957;0
13610;720.6050;0
13611;720.6143;0
13612;720.6236;0
13613;720.6329;0
13614;720.6421;0
13615;720.6514;1
13616;720.6607;0
13617;720.6700;0
13618;720.6793;0
13619;720.6885;0
13620;720.6978;0
13621;720.7071;0
13622;720.7164;0
13623;720.7257;0
13624;720.7349;0
13625;720.7442;0
13626;720.7535;0
13627;720.7628;0
13628;720.7721;0
13629;720.7814;0
13630;720.7906;0
13631;720.7999;0
13632;720.8092;0
13633;720.8185;0
13634;720.8278;0
13635;720.8370;0
13636;720.8463;0
13637;720.8556;0
13638;720.8649;0
13639;720.8742;0
13640;720.8835;0
13641;720.8927;0
13642;720.9020;0
13643;720.9113;0
13644;720.9206;0
13645;720.9299;0
13646;720.9391;0
13647;720.9484;0
13648;720.9577;0
13649;720.9670;0
13650;720.9763;0
13651;720.9856;0
13652;720.9948;0
13653;721.0041;0
13654;721.0134;0
13655;721.0227;0
13656;721.0320;0
13657;721.0413;0
13658;721.0505;0
13659;721.0598;0
13660;721.0691;0
13661;721.0784;0
13662;721.0877;0
13663;721.0970;0
13664;721.1062;0
13665;721.1155;0
13666;721.1248;0
13667;721.1341;0
13668;721.1434;0
13669;721.1527;0
13670;721.1619;0
13671;721.1712;0
13672;721.1805;0
13673;721.1898;32
13674;721.1991;30
13675;721.2084;10
13676;721.2176;8
13677;721.2269;4
13678;721.2362;0
13679;721.2455;0
13680;721.2548;8
13681;721.2641;0
13682;721.2734;0
13683;721.2826;0
13684;721.2919;0
13685;721.3012;0
13686;721.3105;0
13687;721.3198;0
13688;721.3291;0
13689;721.3384;0
13690;721.3476;0
13691;721.3569;0
13692;721.3662;0
13693;721.3755;0
13694;721.3848;0
13695;721.3941;0
13696;721.4033;0
13697;721.4126;0
13698;721.4219;0
13699;721.4312;0
13700;721.4405;0
13701;721.4498;0
13702;721.4591;0
13703;721.4683;0
13704;721.4776;0
13705;721.4869;0
13706;721.4962;0
13707;721.5055;0
13708;721.5148;0
13709;721.5241;0
13710;721.5334;0
13711;721.5426;0
13712;721.5519;0
13713;721.5612;0
13714;721.5705;0
13715;721.5798;0
13716;721.5891;0
13717;721.5984;0
13718;721.6076;0
13719;721.6169;0
13720;721.6262;0
13721;721.6355;0
13722;721.6448;0
13723;721.6541;0
13724;721.6634;0
13725;721.6727;0
13726;721.6819;0
13727;721.6912;0
13728;721.7005;0
13729;721.7098;0
13730;721.7191;0
13731;721.7284;0
13732;721.7377;0
13733;721.7470;0
13734;721.7562;0
13735;721.7655;0
13736;721.7748;0
13737;721.7841;0
13738;721.7934;0
13739;721.8027;0
13740;721.8120;0
13741;721.8213;0
13742;721.8305;0
13743;721.8398;0
13744;721.8491;0
13745;721.8584;0
13746;721.8677;0
13747;721.8770;0
13748;721.8863;0
13749;721.8956;0
13750;721.9049;0
13751;721.9141;0
13752;721.9234;0
13753;721.9327;0
13754;721.9420;0
13755;721.9513;6
13756;721.9606;0
13757;721.9699;0
13758;721.9792;0
13759;721.9885;0
13760;721.9977;0
13761;722.0070;0
13762;722.0163;0
13763;722.0256;0
13764;722.0349;0
13765;722.0442;0
13766;722.0535;0
13767;722.0628;0
13768;722.0721;0
13769;722.0814;0
13770;722.0906;0
13771;722.0999;0
13772;722.1092;0
13773;722.1185;0
13774;722.1278;0
13775;722.1371;0
13776;722.1464;0
13777;722.1557;0
13778;722.1650;0
13779;722.1743;0
13780;722.1835;0
13781;722.1928;0
13782;722.2021;0
13783;722.2114;0
13784;722.2207;0
13785;722.2300;0
13786;722.2393;0
13787;722.2486;0
13788;722.2579;0
13789;722.2672;0
13790;722.2765;0
13791;722.2857;0
13792;722.2950;0
13793;722.3043;0
13794;722.3136;0
13795;722.3229;0
13796;722.3322;0
13797;722.3415;0
13798;722.3508;0
13799;722.3601;0
13800;722.3694;0
13801;722.3787;0
13802;722.3880;0
13803;722.3972;0
13804;722.4065;0
13805;722.4158;0
13806;722.4251;0
13807;722.4344;15
13808;722.4437;0
13809;722.4530;1
13810;722.4623;0
13811;722.4716;1
13812;722.4809;0
13813;722.4902;0
13814;722.4995;0
13815;722.5088;0
13816;722.5180;0
13817;722.5273;0
13818;722.5366;0
13819;722.5459;0
13820;722.5552;0
13821;722.5645;0
13822;722.5738;0
13823;722.5831;0
13824;722.5924;0
13825;722.6017;0
13826;722.6110;0
13827;722.6203;0
13828;722.6296;0
13829;722.6389;0
13830;722.6481;0
13831;722.6574;0
13832;722.6667;0
13833;722.6760;0
13834;722.6853;0
13835;722.6946;0
13836;722.7039;0
13837;722.7132;0
13838;722.7225;0
13839;722.7318;0
13840;722.7411;0
13841;722.7504;0
13842;722.7597;0
13843;722.7690;0
13844;722.7783;0
13845;722.7876;0
13846;722.7969;0
13847;722.8061;0
13848;722.8154;0
13849;722.8247;0
13850;722.8340;0
13851;722.8433;0
13852;722.8526;0
13853;722.8619;0
13854;722.8712;0
13855;722.8805;0
13856;722.8898;0
13857;722.8991;0
13858;722.9084;0
13859;722.9177;0
13860;722.9270;0
13861;722.9363;0
13862;722.9456;0
13863;722.9549;0
13864;722.9642;0
13865;722.9735;0
13866;722.9828;0
13867;722.9920;0
13868;723.0013;0
13869;723.0106;0
13870;723.0199;0
13871;723.0292;0
13872;723.0385;0
13873;723.0478;0
13874;723.0571;0
13875;723.0664;0
13876;723.0757;0
13877;723.0850;0
13878;723.0943;0
13879;723.1036;0
13880;723.1129;0
13881;723.1222;0
13882;723.1315;0
13883;723.1408;0
13884;723.1501;0
13885;723.1594;0
13886;723.1687;0
13887;723.1780;0
13888;723.1873;0
13889;723.1966;0
13890;723.2059;0
13891;723.2152;0
13892;723.2245;0
13893;723.2338;0
13894;723.2431;0
13895;723.2524;0
13896;723.2617;0
13897;723.2709;0
13898;723.2802;0
13899;723.2895;0
13900;723.2988;0
13901;723.3081;0
13902;723.3174;0
13903;723.3267;0
13904;723.3360;0
13905;723.3453;0
13906;723.3546;0
13907;723.3639;0
13908;723.3732;0
13909;723.3825;0
13910;723.3918;0
13911;723.4011;0
13912;723.4104;0
13913;723.4197;0
13914;723.4290;0
13915;723.4383;0
13916;723.4476;32
13917;723.4569;17
13918;723.4662;3
13919;723.4755;0
13920;723.4848;0
13921;723.4941;0
13922;723.5034;0
13923;723.5127;1
13924;723.5220;0
13925;723.5313;0
13926;723.5406;0
13927;723.5499;0
13928;723.5592;0
13929;723.5685;0
13930;723.5778;0
13931;723.5871;0
13932;723.5964;0
13933;723.6057;0
13934;723.6150;0
13935;723.6243;0
13936;723.6336;0
13937;723.6429;0
13938;723.6522;0
13939;723.6615;0
13940;723.6708;0
13941;723.6801;0
13942;723.6894;0
13943;723.6987;0
13944;723.7080;0
13945;723.7173;0
13946;723.7266;0
13947;723.7359;0
13948;723.7452;0
13949;723.7545;0
13950;723.7638;0
13951;723.7731;0
13952;723.7824;0
13953;723.7917;0
13954;723.8010;3
13955;723.8103;26
13956;723.8196;0
13957;723.8289;2
13958;723.8382;1
13959;723.8475;0
13960;723.8568;0
13961;723.8661;0
13962;723.8754;0
13963;723.8847;0
13964;723.8940;0
13965;723.9033;0
13966;723.9126;0
13967;723.9219;0
13968;723.9312;0
13969;723.9405;0
13970;723.9498;0
13971;723.9591;0
13972;723.9684;0
13973;723.9777;0
13974;723.9870;0
13975;723.9963;0
13976;724.0056;0
13977;724.0149;0
13978;724.0242;0
13979;724.0335;0
13980;724.0429;0
13981;724.0522;0
13982;724.0615;0
13983;724.0708;0
13984;724.0801;0
13985;724.0894;0
13986;724.0987;0
13987;724.1080;0
13988;724.1173;0
13989;724.1266;0
13990;724.1359;0
13991;724.1452;0
13992;724.1545;0
13993;724.1638;0
13994;724.1731;0
13995;724.1824;0
13996;724.1917;0
13997;724.2010;0
13998;724.2103;0
13999;724.2196;0
14000;724.2289;0
14001;724.2382;0
14002;724.2475;0
14003;724.2568;0
14004;724.2661;0
14005;724.2754;0
14006;724.2847;0
14007;724.2940;0
14008;724.3033;0
14009;724.3127;0
14010;724.3220;0
14011;724.3313;0
14012;724.3406;0
14013;724.3499;0
14014;724.3592;0
14015;724.3685;0
14016;724.3778;0
14017;724.3871;0
14018;724.3964;0
14019;724.4057;0
14020;724.4150;0
14021;724.4243;0
14022;724.4336;0
14023;724.4429;0
14024;724.4522;0
14025;724.4615;0
14026;724.4708;0
14027;724.4801;0
14028;724.4894;0
14029;724.4987;0
14030;724.5081;0
14031;724.5174;0
14032;724.5267;0
14033;724.5360;0
14034;724.5453;0
14035;724.5546;0
14036;724.5639;0
14037;724.5732;0
14038;724.5825;0
14039;724.5918;0
14040;724.6011;0
14041;724.6104;1
14042;724.6197;0
14043;724.6290;0
14044;724.6383;0
14045;724.6476;0
14046;724.6569;0
14047;724.6663;0
14048;724.6756;33
14049;724.6849;24
14050;724.6942;8
14051;724.7035;10
14052;724.7128;3
14053;724.7221;2
14054;724.7314;0
14055;724.7407;1
14056;724.7500;0
14057;724.7593;0
14058;724.7686;0
14059;724.7779;1
14060;724.7872;0
14061;724.7966;0
14062;724.8059;0
14063;724.8152;0
14064;724.8245;0
14065;724.8338;0
14066;724.8431;0
14067;724.8524;0
14068;724.8617;0
14069;724.8710;0
14070;724.8803;0
14071;724.8896;0
14072;724.8989;0
14073;724.9082;0
14074;724.9176;0
14075;724.9269;0
14076;724.9362;0
14077;724.9455;0
14078;724.9548;0
14079;724.9641;0
14080;724.9734;0
14081;724.9827;0
14082;724.9920;0
14083;725.0013;0
14084;725.0106;0
14085;725.0199;0
14086;725.0293;0
14087;725.0386;0
14088;725.0479;0
14089;725.0572;0
14090;725.0665;0
14091;725.0758;0
14092;725.0851;0
14093;725.0944;0
14094;725.1037;0
14095;725.1130;0
14096;725.1223;0
14097;725.1317;0
14098;725.1410;0
14099;725.1503;0
14100;725.1596;0
14101;725.1689;0
14102;725.1782;0
14103;725.1875;0
14104;725.1968;0
14105;725.2061;0
14106;725.2154;0
14107;725.2248;0
14108;725.2341;0
14109;725.2434;0
14110;725.2527;0
14111;725.2620;0
14112;725.2713;0
14113;725.2806;0
14114;725.2899;0
14115;725.2992;0
14116;725.3085;0
14117;725.3179;0
14118;725.3272;0
14119;725.3365;0
14120;725.3458;0
14121;725.3551;0
14122;725.3644;0
14123;725.3737;0
14124;725.3830;0
14125;725.3923;0
14126;725.4017;0
14127;725.4110;0
14128;725.4203;0
14129;725.4296;0
14130;725.4389;0
14131;725.4482;0
14132;725.4575;0
14133;725.4668;0
14134;725.4761;0
14135;725.4855;0
14136;725.4948;0
14137;725.5041;0
14138;725.5134;0
14139;725.5227;0
14140;725.5320;0
14141;725.5413;0
14142;725.5506;0
14143;725.5600;0
14144;725.5693;0
14145;725.5786;0
14146;725.5879;0
14147;725.5972;0
14148;725.6065;0
14149;725.6158;0
14150;725.6251;0
14151;725.6345;0
14152;725.6438;0
14153;725.6531;0
14154;725.6624;0
14155;725.6717;0
14156;725.6810;0
14157;725.6903;80
14158;725.6996;51
14159;725.7090;14
14160;725.7183;16
14161;725.7276;5
14162;725.7369;0
14163;725.7462;0
14164;725.7555;0
14165;725.7648;0
14166;725.7742;0
14167;725.7835;0
14168;725.7928;0
14169;725.8021;4
14170;725.8114;0
14171;725.8207;0
14172;725.8300;0
14173;725.8394;0
14174;725.8487;0
14175;725.8580;0
14176;725.8673;0
14177;725.8766;0
14178;725.8859;0
14179;725.8952;0
14180;725.9046;0
14181;725.9139;0
14182;725.9232;0
14183;725.9325;0
14184;725.9418;0
14185;725.9511;0
14186;725.9604;0
14187;725.9698;0
14188;725.9791;0
14189;725.9884;0
14190;725.9977;0
14191;726.0070;0
14192;726.0163;0
14193;726.0256;0
14194;726.0350;0
14195;726.0443;0
14196;726.0536;0
14197;726.0629;0
14198;726.0722;0
14199;726.0815;0
14200;726.0909;0
14201;726.1002;0
14202;726.1095;0
14203;726.1188;0
14204;726.1281;0
14205;726.1374;0
14206;726.1467;0
14207;726.1561;0
14208;726.1654;0
14209;726.1747;0
14210;726.1840;0
14211;726.1933;0
14212;726.2026;0
14213;726.2120;0
14214;726.2213;0
14215;726.2306;0
14216;726.2399;0
14217;726.2492;0
14218;726.2585;0
14219;726.2679;0
14220;726.2772;0
14221;726.2865;0
14222;726.2958;0
14223;726.3051;0
14224;726.3144;0
14225;726.3238;0
14226;726.3331;0
14227;726.3424;0
14228;726.3517;0
14229;726.3610;0
14230;726.3703;0
14231;726.3797;0
14232;726.3890;0
14233;726.3983;0
14234;726.4076;0
14235;726.4169;0
14236;726.4263;0
14237;726.4356;0
14238;726.4449;0
14239;726.4542;0
14240;726.4635;0
14241;726.4728;0
14242;726.4822;0
14243;726.4915;0
14244;726.5008;0
14245;726.5101;0
14246;726.5194;0
14247;726.5288;0
14248;726.5381;0
14249;726.5474;0
14250;726.5567;0
14251;726.5660;0
14252;726.5753;0
14253;726.5847;0
14254;726.5940;0
14255;726.6033;0
14256;726.6126;0
14257;726.6219;0
14258;726.6313;0
14259;726.6406;0
14260;726.6499;0
14261;726.6592;0
14262;726.6685;0
14263;726.6779;0
14264;726.6872;0
14265;726.6965;0
14266;726.7058;0
14267;726.7151;0
14268;726.7245;0
14269;726.7338;0
14270;726.7431;0
14271;726.7524;0
14272;726.7617;6
14273;726.7711;14
14274;726.7804;0
14275;726.7897;0
14276;726.7990;0
14277;726.8083;0
14278;726.8177;0
14279;726.8270;0
14280;726.8363;0
14281;726.8456;0
14282;726.8549;0
14283;726.8643;0
14284;726.8736;0
14285;726.8829;0
14286;726.8922;0
14287;726.9015;0
14288;726.9109;0
14289;726.9202;0
14290;726.9295;0
14291;726.9388;0
14292;726.9481;0
14293;726.9575;0
14294;726.9668;0
14295;726.9761;0
14296;726.9854;0
14297;726.9948;0
14298;727.0041;0
14299;727.0134;0
14300;727.0227;0
14301;727.0320;0
14302;727.0414;0
14303;727.0507;0
14304;727.0600;0
14305;727.0693;0
14306;727.0786;0
14307;727.0880;0
14308;727.0973;0
14309;727.1066;0
14310;727.1159;0
14311;727.1253;0
14312;727.1346;0
14313;727.1439;0
14314;727.1532;0
14315;727.1625;0
14316;727.1719;0
14317;727.1812;0
14318;727.1905;0
14319;727.1998;0
14320;727.2092;0
14321;727.2185;0
14322;727.2278;0
14323;727.2371;0
14324;727.2465;0
14325;727.2558;0
14326;727.2651;0
14327;727.2744;0
14328;727.2837;0
14329;727.2931;0
14330;727.3024;0
14331;727.3117;0
14332;727.3210;0
14333;727.3304;0
14334;727.3397;0
14335;727.3490;0
14336;727.3583;0
14337;727.3677;0
14338;727.3770;0
14339;727.3863;0
14340;727.3956;0
14341;727.4050;0
14342;727.4143;0
14343;727.4236;0
14344;727.4329;0
14345;727.4423;0
14346;727.4516;0
14347;727.4609;0
14348;727.4702;0
14349;727.4795;0
14350;727.4889;0
14351;727.4982;0
14352;727.5075;0
14353;727.5168;0
14354;727.5262;0
14355;727.5355;0
14356;727.5448;0
14357;727.5541;0
14358;727.5635;0
14359;727.5728;0
14360;727.5821;0
14361;727.5914;0
14362;727.6008;0
14363;727.6101;0
14364;727.6194;0
14365;727.6287;0
14366;727.6381;0
14367;727.6474;0
14368;727.6567;0
14369;727.6661;0
14370;727.6754;0
14371;727.6847;0
14372;727.6940;0
14373;727.7034;0
14374;727.7127;0
14375;727.7220;0
14376;727.7313;0
14377;727.7407;0
14378;727.7500;0
14379;727.7593;0
14380;727.7686;0
14381;727.7780;0
14382;727.7873;0
14383;727.7966;0
14384;727.8059;0
14385;727.8153;0
14386;727.8246;0
14387;727.8339;0
14388;727.8433;0
14389;727.8526;0
14390;727.8619;0
14391;727.8712;0
14392;727.8806;0
14393;727.8899;0
14394;727.8992;0
14395;727.9085;0
14396;727.9179;0
14397;727.9272;0
14398;727.9365;0
14399;727.9459;0
14400;727.9552;0
14401;727.9645;0
14402;727.9738;0
14403;727.9832;0
14404;727.9925;0
14405;728.0018;0
14406;728.0111;0
14407;728.0205;0
14408;728.0298;0
14409;728.0391;0
14410;728.0485;0
14411;728.0578;0
14412;728.0671;0
14413;728.0764;0
14414;728.0858;0
14415;728.0951;0
14416;728.1044;0
14417;728.1138;0
14418;728.1231;0
14419;728.1324;0
14420;728.1417;0
14421;728.1511;0
14422;728.1604;0
14423;728.1697;0
14424;728.1791;0
14425;728.1884;0
14426;728.1977;0
14427;728.2070;0
14428;728.2164;0
14429;728.2257;0
14430;728.2350;0
14431;728.2444;0
14432;728.2537;0
14433;728.2630;0
14434;728.2724;0
14435;728.2817;0
14436;728.2910;0
14437;728.3003;0
14438;728.3097;0
14439;728.3190;0
14440;728.3283;0
14441;728.3377;0
14442;728.3470;0
14443;728.3563;0
14444;728.3657;0
14445;728.3750;0
14446;728.3843;0
14447;728.3936;0
14448;728.4030;0
14449;728.4123;0
14450;728.4216;0
14451;728.4310;0
14452;728.4403;0
14453;728.4496;0
14454;728.4590;0
14455;728.4683;0
14456;728.4776;0
14457;728.4870;0
14458;728.4963;0
14459;728.5056;0
14460;728.5149;0
14461;728.5243;1
14462;728.5336;0
14463;728.5429;0
14464;728.5523;0
14465;728.5616;0
14466;728.5709;0
14467;728.5803;0
14468;728.5896;0
14469;728.5989;0
14470;728.6083;0
14471;728.6176;0
14472;728.6269;0
14473;728.6363;0
14474;728.6456;0
14475;728.6549;0
14476;728.6643;0
14477;728.6736;0
14478;728.6829;0
14479;728.6922;0
14480;728.7016;0
14481;728.7109;0
14482;728.7202;0
14483;728.7296;0
14484;728.7389;0
14485;728.7482;0
14486;728.7576;0
14487;728.7669;0
14488;728.7762;0
14489;728.7856;0
14490;728.7949;0
14491;728.8042;0
14492;728.8136;0
14493;728.8229;0
14494;728.8322;0
14495;728.8416;0
14496;728.8509;0
14497;728.8602;0
14498;728.8696;0
14499;728.8789;0
14500;728.8882;0
14501;728.8976;0
14502;728.9069;0
14503;728.9162;0
14504;728.9256;0
14505;728.9349;0
14506;728.9442;0
14507;728.9536;0
14508;728.9629;0
14509;728.9722;0
14510;728.9816;0
14511;728.9909;0
14512;729.0002;0
14513;729.0096;0
14514;729.0189;0
14515;729.0282;0
14516;729.0376;0
14517;729.0469;0
14518;729.0563;0
14519;729.0656;0
14520;729.0749;0
14521;729.0843;0
14522;729.0936;0
14523;729.1029;0
14524;729.1123;0
14525;729.1216;0
14526;729.1309;0
14527;729.1403;0
14528;729.1496;0
14529;729.1589;0
14530;729.1683;0
14531;729.1776;0
14532;729.1869;0
14533;729.1963;0
14534;729.2056;0
14535;729.2150;0
14536;729.2243;0
14537;729.2336;0
14538;729.2430;0
14539;729.2523;0
14540;729.2616;0
14541;729.2710;0
14542;729.2803;0
14543;729.2896;0
14544;729.2990;0
14545;729.3083;0
14546;729.3176;0
14547;729.3270;0
14548;729.3363;0
14549;729.3457;0
14550;729.3550;0
14551;729.3643;0
14552;729.3737;0
14553;729.3830;0
14554;729.3923;0
14555;729.4017;0
14556;729.4110;0
14557;729.4204;0
14558;729.4297;0
14559;729.4390;0
14560;729.4484;0
14561;729.4577;0
14562;729.4670;0
14563;729.4764;0
14564;729.4857;0
14565;729.4950;0
14566;729.5044;0
14567;729.5137;0
14568;729.5231;0
14569;729.5324;0
14570;729.5417;0
14571;729.5511;0
14572;729.5604;0
14573;729.5698;0
14574;729.5791;0
14575;729.5884;0
14576;729.5978;0
14577;729.6071;0
14578;729.6164;0
14579;729.6258;0
14580;729.6351;0
14581;729.6445;0
14582;729.6538;0
14583;729.6631;0
14584;729.6725;0
14585;729.6818;0
14586;729.6911;0
14587;729.7005;0
14588;729.7098;0
14589;729.7192;0
14590;729.7285;0
14591;729.7378;0
14592;729.7472;0
14593;729.7565;0
14594;729.7659;0
14595;729.7752;0
14596;729.7845;0
14597;729.7939;0
14598;729.8032;0
14599;729.8126;0
14600;729.8219;0
14601;729.8312;0
14602;729.8406;0
14603;729.8499;0
14604;729.8593;0
14605;729.8686;0
14606;729.8779;0
14607;729.8873;0
14608;729.8966;0
14609;729.9060;0
14610;729.9153;0
14611;729.9246;0
14612;729.9340;0
14613;729.9433;0
14614;729.9527;0
14615;729.9620;0
14616;729.9713;0
14617;729.9807;0
14618;729.9900;0
14619;729.9994;0
14620;730.0087;0
14621;730.0180;0
14622;730.0274;0
14623;730.0367;0
14624;730.0461;0
14625;730.0554;0
14626;730.0647;0
14627;730.0741;0
14628;730.0834;0
14629;730.0928;0
14630;730.1021;0
14631;730.1115;0
14632;730.1208;0
14633;730.1301;0
14634;730.1395;0
14635;730.1488;0
14636;730.1582;0
14637;730.1675;0
14638;730.1768;0
14639;730.1862;0
14640;730.1955;0
14641;730.2049;0
14642;730.2142;0
14643;730.2236;0
14644;730.2329;0
14645;730.2422;0
14646;730.2516;0
14647;730.2609;0
14648;730.2703;0
14649;730.2796;0
14650;730.2889;0
14651;730.2983;0
14652;730.3076;0
14653;730.3170;0
14654;730.3263;0
14655;730.3357;0
14656;730.3450;0
14657;730.3543;0
14658;730.3637;0
14659;730.3730;0
14660;730.3824;0
14661;730.3917;0
14662;730.4011;0
14663;730.4104;0
14664;730.4198;0
14665;730.4291;0
14666;730.4384;0
14667;730.4478;0
14668;730.4571;0
14669;730.4665;0
14670;730.4758;0
14671;730.4852;0
14672;730.4945;0
14673;730.5038;0
14674;730.5132;0
14675;730.5225;0
14676;730.5319;0
14677;730.5412;0
14678;730.5506;0
14679;730.5599;0
14680;730.5693;0
14681;730.5786;0
14682;730.5879;0
14683;730.5973;0
14684;730.6066;0
14685;730.6160;0
14686;730.6253;0
14687;730.6347;0
14688;730.6440;0
14689;730.6534;0
14690;730.6627;0
14691;730.6720;0
14692;730.6814;0
14693;730.6907;0
14694;730.7001;0
14695;730.7094;0
14696;730.7188;0
14697;730.7281;0
14698;730.7375;0
14699;730.7468;0
14700;730.7562;0
14701;730.7655;0
14702;730.7748;0
14703;730.7842;0
14704;730.7935;0
14705;730.8029;0
14706;730.8122;0
14707;730.8216;0
14708;730.8309;0
14709;730.8403;0
14710;730.8496;0
14711;730.8590;0
14712;730.8683;0
14713;730.8776;0
14714;730.8870;0
14715;730.8963;0
14716;730.9057;0
14717;730.9150;0
14718;730.9244;0
14719;730.9337;0
14720;730.9431;0
14721;730.9524;0
14722;730.9618;0
14723;730.9711;0
14724;730.9805;0
14725;730.9898;0
14726;730.9992;0
14727;731.0085;0
14728;731.0179;0
14729;731.0272;0
14730;731.0365;0
14731;731.0459;0
14732;731.0552;0
14733;731.0646;0
14734;731.0739;0
14735;731.0833;0
14736;731.0926;0
14737;731.1020;0
14738;731.1113;0
14739;731.1207;0
14740;731.1300;0
14741;731.1394;0
14742;731.1487;0
14743;731.1581;0
14744;731.1674;0
14745;731.1768;0
14746;731.1861;0
14747;731.1955;0
14748;731.2048;0
14749;731.2142;0
14750;731.2235;0
14751;731.2329;0
14752;731.2422;0
14753;731.2515;0
14754;731.2609;0
14755;731.2702;35
14756;731.2796;35
14757;731.2889;1
14758;731.2983;4
14759;731.3076;0
14760;731.3170;0
14761;731.3263;0
14762;731.3357;0
14763;731.3450;0
14764;731.3544;0
14765;731.3637;0
14766;731.3731;0
14767;731.3824;0
14768;731.3918;0
14769;731.4011;0
14770;731.4105;0
14771;731.4198;0
14772;731.4292;0
14773;731.4385;0
14774;731.4479;0
14775;731.4572;0
14776;731.4666;0
14777;731.4759;0
14778;731.4853;0
14779;731.4946;0
14780;731.5040;0
14781;731.5133;0
14782;731.5227;0
14783;731.5320;0
14784;731.5414;0
14785;731.5507;0
14786;731.5601;0
14787;731.5694;0
14788;731.5788;0
14789;731.5881;0
14790;731.5975;0
14791;731.6068;0
14792;731.6162;0
14793;731.6255;0
14794;731.6349;0
14795;731.6442;0
14796;731.6536;0
14797;731.6630;0
14798;731.6723;0
14799;731.6817;0
14800;731.6910;0
14801;731.7004;0
14802;731.7097;0
14803;731.7191;0
14804;731.7284;0
14805;731.7378;0
14806;731.7471;0
14807;731.7565;0
14808;731.7658;0
14809;731.7752;0
14810;731.7845;0
14811;731.7939;0
14812;731.8032;0
14813;731.8126;0
14814;731.8219;0
14815;731.8313;0
14816;731.8406;0
14817;731.8500;0
14818;731.8593;0
14819;731.8687;0
14820;731.8780;0
14821;731.8874;0
14822;731.8968;0
14823;731.9061;0
14824;731.9155;0
14825;731.9248;0
14826;731.9342;0
14827;731.9435;0
14828;731.9529;0
14829;731.9622;0
14830;731.9716;0
14831;731.9809;0
14832;731.9903;0
14833;731.9996;0
14834;732.0090;0
14835;732.0183;0
14836;732.0277;0
14837;732.0371;0
14838;732.0464;0
14839;732.0558;0
14840;732.0651;0
14841;732.0745;0
14842;732.0838;0
14843;732.0932;0
14844;732.1025;0
14845;732.1119;0
14846;732.1212;0
14847;732.1306;0
14848;732.1399;0
14849;732.1493;0
14850;732.1587;0
14851;732.1680;0
14852;732.1774;0
14853;732.1867;0
14854;732.1961;0
14855;732.2054;0
14856;732.2148;0
14857;732.2241;0
14858;732.2335;0
14859;732.2428;0
14860;732.2522;0
14861;732.2616;0
14862;732.2709;0
14863;732.2803;0
14864;732.2896;0
14865;732.2990;0
14866;732.3083;0
14867;732.3177;0
14868;732.3270;0
14869;732.3364;0
14870;732.3458;0
14871;732.3551;0
14872;732.3645;0
14873;732.3738;0
14874;732.3832;0
14875;732.3925;0
14876;732.4019;0
14877;732.4112;0
14878;732.4206;0
14879;732.4300;0
14880;732.4393;0
14881;732.4487;0
14882;732.4580;0
14883;732.4674;0
14884;732.4767;0
14885;732.4861;0
14886;732.4955;0
14887;732.5048;0
14888;732.5142;0
14889;732.5235;0
14890;732.5329;0
14891;732.5422;0
14892;732.5516;0
14893;732.5610;0
14894;732.5703;0
14895;732.5797;0
14896;732.5890;0
14897;732.5984;0
14898;732.6077;0
14899;732.6171;0
14900;732.6265;0
14901;732.6358;0
14902;732.6452;0
14903;732.6545;0
14904;732.6639;0
14905;732.6732;0
14906;732.6826;0
14907;732.6920;0
14908;732.7013;0
14909;732.7107;0
14910;732.7200;0
14911;732.7294;0
14912;732.7387;0
14913;732.7481;0
14914;732.7575;0
14915;732.7668;0
14916;732.7762;0
14917;732.7855;0
14918;732.7949;0
14919;732.8043;0
14920;732.8136;0
14921;732.8230;0
14922;732.8323;0
14923;732.8417;0
14924;732.8511;0
14925;732.8604;0
14926;732.8698;0
14927;732.8791;0
14928;732.8885;0
14929;732.8978;0
14930;732.9072;0
14931;732.9166;0
14932;732.9259;0
14933;732.9353;0
14934;732.9446;0
14935;732.9540;0
14936;732.9634;0
14937;732.9727;0
14938;732.9821;0
14939;732.9914;0
14940;733.0008;0
14941;733.0102;0
14942;733.0195;0
14943;733.0289;0
14944;733.0382;0
14945;733.0476;0
14946;733.0570;0
14947;733.0663;0
14948;733.0757;0
14949;733.0850;0
14950;733.0944;0
14951;733.1038;0
14952;733.1131;0
14953;733.1225;0
14954;733.1318;0
14955;733.1412;0
14956;733.1506;0
14957;733.1599;0
14958;733.1693;0
14959;733.1787;0
14960;733.1880;0
14961;733.1974;0
14962;733.2067;0
14963;733.2161;0
14964;733.2255;0
14965;733.2348;0
14966;733.2442;0
14967;733.2535;0
14968;733.2629;0
14969;733.2723;0
14970;733.2816;0
14971;733.2910;0
14972;733.3004;0
14973;733.3097;0
14974;733.3191;0
14975;733.3284;0
14976;733.3378;0
14977;733.3472;0
14978;733.3565;0
14979;733.3659;0
14980;733.3752;0
14981;733.3846;0
14982;733.3940;0
14983;733.4033;0
14984;733.4127;0
14985;733.4221;0
14986;733.4314;0
14987;733.4408;0
14988;733.4501;0
14989;733.4595;0
14990;733.4689;0
14991;733.4782;0
14992;733.4876;0
14993;733.4970;0
14994;733.5063;0
14995;733.5157;0
14996;733.5251;0
14997;733.5344;0
14998;733.5438;0
14999;733.5531;0
15000;733.5625;0
15001;733.5719;0
15002;733.5812;0
15003;733.5906;0
15004;733.6000;0
15005;733.6093;0
15006;733.6187;0
15007;733.6280;0
15008;733.6374;0
15009;733.6468;0
15010;733.6561;0
15011;733.6655;0
15012;733.6749;0
15013;733.6842;0
15014;733.6936;0
15015;733.7030;0
15016;733.7123;0
15017;733.7217;0
15018;733.7311;0
15019;733.7404;0
15020;733.7498;0
15021;733.7591;0
15022;733.7685;0
15023;733.7779;0
15024;733.7872;0
15025;733.7966;0
15026;733.8060;0
15027;733.8153;0
15028;733.8247;0
15029;733.8341;0
15030;733.8434;0
15031;733.8528;0
15032;733.8622;0
15033;733.8715;0
15034;733.8809;0
15035;733.8903;0
15036;733.8996;0
15037;733.9090;0
15038;733.9184;0
15039;733.9277;0
15040;733.9371;0
15041;733.9465;0
15042;733.9558;0
15043;733.9652;0
15044;733.9746;0
15045;733.9839;0
15046;733.9933;0
15047;734.0027;0
15048;734.0120;0
15049;734.0214;0
15050;734.0308;0
15051;734.0401;0
15052;734.0495;0
15053;734.0589;0
15054;734.0682;0
15055;734.0776;0
15056;734.0870;0
15057;734.0963;0
15058;734.1057;0
15059;734.1151;0
15060;734.1244;0
15061;734.1338;0
15062;734.1432;0
15063;734.1525;0
15064;734.1619;0
15065;734.1713;0
15066;734.1806;0
15067;734.1900;0
15068;734.1994;0
15069;734.2087;0
15070;734.2181;1
15071;734.2275;10
15072;734.2368;0
15073;734.2462;0
15074;734.2556;0
15075;734.2649;0
15076;734.2743;0
15077;734.2837;0
15078;734.2930;0
15079;734.3024;0
15080;734.3118;0
15081;734.3211;0
15082;734.3305;0
15083;734.3399;0
15084;734.3492;0
15085;734.3586;0
15086;734.3680;6
15087;734.3774;10
15088;734.3867;0
15089;734.3961;0
15090;734.4055;0
15091;734.4148;0
15092;734.4242;0
15093;734.4336;0
15094;734.4429;0
15095;734.4523;0
15096;734.4617;0
15097;734.4710;0
15098;734.4804;0
15099;734.4898;0
15100;734.4991;0
15101;734.5085;0
15102;734.5179;0
15103;734.5273;0
15104;734.5366;0
15105;734.5460;0
15106;734.5554;5
15107;734.5647;5
15108;734.5741;0
15109;734.5835;0
15110;734.5928;0
15111;734.6022;0
15112;734.6116;0
15113;734.6210;0
15114;734.6303;0
15115;734.6397;0
15116;734.6491;0
15117;734.6584;0
15118;734.6678;0
15119;734.6772;0
15120;734.6866;0
15121;734.6959;0
15122;734.7053;0
15123;734.7147;0
15124;734.7240;0
15125;734.7334;0
15126;734.7428;0
15127;734.7521;0
15128;734.7615;0
15129;734.7709;0
15130;734.7803;0
15131;734.7896;0
15132;734.7990;0
15133;734.8084;0
15134;734.8177;0
15135;734.8271;0
15136;734.8365;0
15137;734.8459;0
15138;734.8552;0
15139;734.8646;0
15140;734.8740;0
15141;734.8833;0
15142;734.8927;0
15143;734.9021;0
15144;734.9115;0
15145;734.9208;0
15146;734.9302;0
15147;734.9396;0
15148;734.9490;0
15149;734.9583;0
15150;734.9677;0
15151;734.9771;0
15152;734.9864;0
15153;734.9958;0
15154;735.0052;0
15155;735.0146;0
15156;735.0239;0
15157;735.0333;0
15158;735.0427;0
15159;735.0521;0
15160;735.0614;0
15161;735.0708;0
15162;735.0802;0
15163;735.0895;0
15164;735.0989;0
15165;735.1083;0
15166;735.1177;0
15167;735.1270;0
15168;735.1364;0
15169;735.1458;0
15170;735.1552;0
15171;735.1645;0
15172;735.1739;0
15173;735.1833;0
15174;735.1927;0
15175;735.2020;0
15176;735.2114;0
15177;735.2208;0
15178;735.2301;0
15179;735.2395;0
15180;735.2489;0
15181;735.2583;0
15182;735.2676;0
15183;735.2770;0
15184;735.2864;0
15185;735.2958;0
15186;735.3051;0
15187;735.3145;0
15188;735.3239;0
15189;735.3333;0
15190;735.3426;0
15191;735.3520;0
15192;735.3614;0
15193;735.3708;0
15194;735.3801;0
15195;735.3895;0
15196;735.3989;0
15197;735.4083;0
15198;735.4176;0
15199;735.4270;0
15200;735.4364;0
15201;735.4458;0
15202;735.4551;0
15203;735.4645;0
15204;735.4739;0
15205;735.4833;0
15206;735.4926;0
15207;735.5020;0
15208;735.5114;0
15209;735.5208;0
15210;735.5301;0
15211;735.5395;0
15212;735.5489;0
15213;735.5583;0
15214;735.5677;0
15215;735.5770;0
15216;735.5864;0
15217;735.5958;0
15218;735.6052;0
15219;735.6145;0
15220;735.6239;0
15221;735.6333;0
15222;735.6427;0
15223;735.6520;0
15224;735.6614;0
15225;735.6708;0
15226;735.6802;0
15227;735.6896;0
15228;735.6989;0
15229;735.7083;0
15230;735.7177;0
15231;735.7271;0
15232;735.7364;0
15233;735.7458;0
15234;735.7552;0
15235;735.7646;0
15236;735.7739;0
15237;735.7833;0
15238;735.7927;0
15239;735.8021;0
15240;735.8115;0
15241;735.8208;0
15242;735.8302;0
15243;735.8396;0
15244;735.8490;0
15245;735.8583;0
15246;735.8677;0
15247;735.8771;0
15248;735.8865;0
15249;735.8959;0
15250;735.9052;0
15251;735.9146;0
15252;735.9240;0
15253;735.9334;0
15254;735.9428;0
15255;735.9521;0
15256;735.9615;0
15257;735.9709;0
15258;735.9803;0
15259;735.9896;0
15260;735.9990;0
15261;736.0084;0
15262;736.0178;0
15263;736.0272;0
15264;736.0365;0
15265;736.0459;0
15266;736.0553;0
15267;736.0647;0
15268;736.0741;0
15269;736.0834;0
15270;736.0928;0
15271;736.1022;0
15272;736.1116;0
15273;736.1210;0
15274;736.1303;0
15275;736.1397;0
15276;736.1491;0
15277;736.1585;0
15278;736.1679;0
15279;736.1772;0
15280;736.1866;0
15281;736.1960;0
15282;736.2054;0
15283;736.2148;0
15284;736.2241;0
15285;736.2335;0
15286;736.2429;0
15287;736.2523;0
15288;736.2617;0
15289;736.2710;0
15290;736.2804;0
15291;736.2898;0
15292;736.2992;0
15293;736.3086;0
15294;736.3179;0
15295;736.3273;0
15296;736.3367;0
15297;736.3461;0
15298;736.3555;0
15299;736.3649;0
15300;736.3742;0
15301;736.3836;0
15302;736.3930;0
15303;736.4024;0
15304;736.4118;0
15305;736.4211;0
15306;736.4305;0
15307;736.4399;0
15308;736.4493;0
15309;736.4587;0
15310;736.4681;0
15311;736.4774;0
15312;736.4868;0
15313;736.4962;0
15314;736.5056;0
15315;736.5150;0
15316;736.5243;0
15317;736.5337;0
15318;736.5431;0
15319;736.5525;0
15320;736.5619;0
15321;736.5713;0
15322;736.5806;0
15323;736.5900;0
15324;736.5994;0
15325;736.6088;0
15326;736.6182;0
15327;736.6276;0
15328;736.6369;0
15329;736.6463;0
15330;736.6557;0
15331;736.6651;0
15332;736.6745;0
15333;736.6839;0
15334;736.6932;0
15335;736.7026;0
15336;736.7120;0
15337;736.7214;0
15338;736.7308;0
15339;736.7402;0
15340;736.7495;0
15341;736.7589;0
15342;736.7683;0
15343;736.7777;0
15344;736.7871;0
15345;736.7965;0
15346;736.8058;0
15347;736.8152;0
15348;736.8246;0
15349;736.8340;0
15350;736.8434;0
15351;736.8528;0
15352;736.8621;0
15353;736.8715;0
15354;736.8809;0
15355;736.8903;0
15356;736.8997;0
15357;736.9091;0
15358;736.9185;0
15359;736.9278;0
15360;736.9372;0
15361;736.9466;0
15362;736.9560;0
15363;736.9654;0
15364;736.9748;0
15365;736.9842;0
15366;736.9935;0
15367;737.0029;0
15368;737.0123;0
15369;737.0217;0
15370;737.0311;0
15371;737.0405;0
15372;737.0498;0
15373;737.0592;0
15374;737.0686;0
15375;737.0780;0
15376;737.0874;0
15377;737.0968;0
15378;737.1062;0
15379;737.1156;0
15380;737.1249;0
15381;737.1343;0
15382;737.1437;0
15383;737.1531;0
15384;737.1625;0
15385;737.1719;0
15386;737.1813;0
15387;737.1906;0
15388;737.2000;0
15389;737.2094;0
15390;737.2188;0
15391;737.2282;0
15392;737.2376;0
15393;737.2470;0
15394;737.2563;0
15395;737.2657;0
15396;737.2751;0
15397;737.2845;0
15398;737.2939;0
15399;737.3033;0
15400;737.3127;0
15401;737.3221;0
15402;737.3314;0
15403;737.3408;0
15404;737.3502;0
15405;737.3596;0
15406;737.3690;0
15407;737.3784;0
15408;737.3878;0
15409;737.3972;0
15410;737.4065;0
15411;737.4159;0
15412;737.4253;0
15413;737.4347;0
15414;737.4441;0
15415;737.4535;0
15416;737.4629;0
15417;737.4723;0
15418;737.4817;0
15419;737.4910;0
15420;737.5004;0
15421;737.5098;0
15422;737.5192;0
15423;737.5286;0
15424;737.5380;0
15425;737.5474;0
15426;737.5568;13
15427;737.5662;0
15428;737.5755;0
15429;737.5849;0
15430;737.5943;0
15431;737.6037;0
15432;737.6131;0
15433;737.6225;0
15434;737.6319;0
15435;737.6413;0
15436;737.6507;0
15437;737.6600;0
15438;737.6694;0
15439;737.6788;0
15440;737.6882;0
15441;737.6976;0
15442;737.7070;0
15443;737.7164;0
15444;737.7258;0
15445;737.7352;0
15446;737.7446;0
15447;737.7539;0
15448;737.7633;0
15449;737.7727;0
15450;737.7821;0
15451;737.7915;0
15452;737.8009;0
15453;737.8103;0
15454;737.8197;0
15455;737.8291;0
15456;737.8385;0
15457;737.8478;0
15458;737.8572;0
15459;737.8666;0
15460;737.8760;0
15461;737.8854;0
15462;737.8948;0
15463;737.9042;0
15464;737.9136;0
15465;737.9230;0
15466;737.9324;0
15467;737.9418;0
15468;737.9512;0
15469;737.9605;0
15470;737.9699;0
15471;737.9793;0
15472;737.9887;0
15473;737.9981;0
15474;738.0075;0
15475;738.0169;0
15476;738.0263;0
15477;738.0357;0
15478;738.0451;0
15479;738.0545;0
15480;738.0639;0
15481;738.0732;0
15482;738.0826;0
15483;738.0920;0
15484;738.1014;0
15485;738.1108;0
15486;738.1202;0
15487;738.1296;0
15488;738.1390;0
15489;738.1484;0
15490;738.1578;0
15491;738.1672;0
15492;738.1766;0
15493;738.1860;0
15494;738.1953;0
15495;738.2047;0
15496;738.2141;0
15497;738.2235;0
15498;738.2329;0
15499;738.2423;0
15500;738.2517;0
15501;738.2611;0
15502;738.2705;0
15503;738.2799;0
15504;738.2893;0
15505;738.2987;0
15506;738.3081;0
15507;738.3175;0
15508;738.3269;0
15509;738.3363;0
15510;738.3456;0
15511;738.3550;0
15512;738.3644;0
15513;738.3738;0
15514;738.3832;0
15515;738.3926;0
15516;738.4020;0
15517;738.4114;0
15518;738.4208;0
15519;738.4302;0
15520;738.4396;0
15521;738.4490;0
15522;738.4584;0
15523;738.4678;0
15524;738.4772;0
15525;738.4866;0
15526;738.4960;0
15527;738.5054;0
15528;738.5147;0
15529;738.5241;0
15530;738.5335;0
15531;738.5429;0
15532;738.5523;0
15533;738.5617;0
15534;738.5711;0
15535;738.5805;0
15536;738.5899;0
15537;738.5993;0
15538;738.6087;0
15539;738.6181;0
15540;738.6275;0
15541;738.6369;0
15542;738.6463;0
15543;738.6557;0
15544;738.6651;0
15545;738.6745;0
15546;738.6839;0
15547;738.6933;0
15548;738.7027;0
15549;738.7121;0
15550;738.7215;0
15551;738.7308;0
15552;738.7402;0
15553;738.7496;0
15554;738.7590;0
15555;738.7684;0
15556;738.7778;0
15557;738.7872;0
15558;738.7966;0
15559;738.8060;0
15560;738.8154;0
15561;738.8248;0
15562;738.8342;0
15563;738.8436;0
15564;738.8530;0
15565;738.8624;0
15566;738.8718;0
15567;738.8812;0
15568;738.8906;0
15569;738.9000;0
15570;738.9094;0
15571;738.9188;0
15572;738.9282;0
15573;738.9376;0
15574;738.9470;0
15575;738.9564;0
15576;738.9658;0
15577;738.9752;0
15578;738.9846;0
15579;738.9940;0
15580;739.0034;0
15581;739.0128;0
15582;739.0222;0
15583;739.0316;0
15584;739.0410;0
15585;739.0504;0
15586;739.0598;0
15587;739.0692;0
15588;739.0786;0
15589;739.0880;0
15590;739.0974;0
15591;739.1068;0
15592;739.1161;0
15593;739.1255;0
15594;739.1349;0
15595;739.1443;0
15596;739.1537;0
15597;739.1631;0
15598;739.1725;0
15599;739.1819;0
15600;739.1913;0
15601;739.2007;0
15602;739.2101;0
15603;739.2195;0
15604;739.2289;0
15605;739.2383;0
15606;739.2477;0
15607;739.2571;0
15608;739.2665;0
15609;739.2759;0
15610;739.2853;0
15611;739.2947;0
15612;739.3041;0
15613;739.3135;0
15614;739.3229;0
15615;739.3323;0
15616;739.3417;0
15617;739.3511;0
15618;739.3605;6
15619;739.3699;9
15620;739.3793;9
15621;739.3887;7
15622;739.3981;0
15623;739.4075;2
15624;739.4169;0
15625;739.4263;0
15626;739.4357;0
15627;739.4451;0
15628;739.4545;0
15629;739.4639;0
15630;739.4733;0
15631;739.4827;0
15632;739.4922;0
15633;739.5016;0
15634;739.5110;0
15635;739.5204;0
15636;739.5298;0
15637;739.5392;0
15638;739.5486;0
15639;739.5580;0
15640;739.5674;0
15641;739.5768;0
15642;739.5862;0
15643;739.5956;0
15644;739.6050;0
15645;739.6144;0
15646;739.6238;0
15647;739.6332;0
15648;739.6426;0
15649;739.6520;0
15650;739.6614;0
15651;739.6708;0
15652;739.6802;0
15653;739.6896;0
15654;739.6990;0
15655;739.7084;0
15656;739.7178;0
15657;739.7272;0
15658;739.7366;0
15659;739.7460;0
15660;739.7554;0
15661;739.7648;0
15662;739.7742;0
15663;739.7836;0
15664;739.7930;0
15665;739.8024;0
15666;739.8118;0
15667;739.8212;0
15668;739.8306;0
15669;739.8400;0
15670;739.8494;0
15671;739.8588;0
15672;739.8682;0
15673;739.8777;0
15674;739.8871;0
15675;739.8965;0
15676;739.9059;0
15677;739.9153;0
15678;739.9247;0
15679;739.9341;0
15680;739.9435;0
15681;739.9529;0
15682;739.9623;0
15683;739.9717;0
15684;739.9811;0
15685;739.9905;0
15686;739.9999;0
15687;740.0093;0
15688;740.0187;0
15689;740.0281;0
15690;740.0375;0
15691;740.0469;0
15692;740.0563;0
15693;740.0657;0
15694;740.0751;0
15695;740.0845;0
15696;740.0940;0
15697;740.1034;0
15698;740.1128;0
15699;740.1222;0
15700;740.1316;0
15701;740.1410;0
15702;740.1504;0
15703;740.1598;0
15704;740.1692;0
15705;740.1786;1
15706;740.1880;0
15707;740.1974;0
15708;740.2068;0
15709;740.2162;0
15710;740.2256;0
15711;740.2350;0
15712;740.2444;0
15713;740.2538;0
15714;740.2633;0
15715;740.2727;0
15716;740.2821;0
15717;740.2915;0
15718;740.3009;0
15719;740.3103;0
15720;740.3197;0
15721;740.3291;0
15722;740.3385;0
15723;740.3479;0
15724;740.3573;0
15725;740.3667;0
15726;740.3761;0
15727;740.3855;0
15728;740.3949;0
15729;740.4044;0
15730;740.4138;0
15731;740.4232;0
15732;740.4326;0
15733;740.4420;0
15734;740.4514;0
15735;740.4608;0
15736;740.4702;0
15737;740.4796;0
15738;740.4890;0
15739;740.4984;0
15740;740.5078;0
15741;740.5172;0
15742;740.5266;0
15743;740.5361;0
15744;740.5455;0
15745;740.5549;0
15746;740.5643;0
15747;740.5737;0
15748;740.5831;0
15749;740.5925;0
15750;740.6019;0
15751;740.6113;0
15752;740.6207;0
15753;740.6301;0
15754;740.6395;0
15755;740.6490;0
15756;740.6584;0
15757;740.6678;0
15758;740.6772;0
15759;740.6866;0
15760;740.6960;0
15761;740.7054;0
15762;740.7148;0
15763;740.7242;0
15764;740.7336;0
15765;740.7430;0
15766;740.7525;0
15767;740.7619;0
15768;740.7713;0
15769;740.7807;0
15770;740.7901;0
15771;740.7995;0
15772;740.8089;0
15773;740.8183;0
15774;740.8277;0
15775;740.8371;0
15776;740.8465;0
15777;740.8560;0
15778;740.8654;0
15779;740.8748;0
15780;740.8842;0
15781;740.8936;0
15782;740.9030;0
15783;740.9124;0
15784;740.9218;0
15785;740.9312;0
15786;740.9406;0
15787;740.9501;0
15788;740.9595;0
15789;740.9689;0
15790;740.9783;0
15791;740.9877;0
15792;740.9971;0
15793;741.0065;0
15794;741.0159;0
15795;741.0253;0
15796;741.0348;0
15797;741.0442;0
15798;741.0536;0
15799;741.0630;0
15800;741.0724;0
15801;741.0818;0
15802;741.0912;0
15803;741.1006;0
15804;741.1100;0
15805;741.1195;0
15806;741.1289;0
15807;741.1383;0
15808;741.1477;0
15809;741.1571;0
15810;741.1665;0
15811;741.1759;0
15812;741.1853;0
15813;741.1948;0
15814;741.2042;0
15815;741.2136;0
15816;741.2230;0
15817;741.2324;0
15818;741.2418;0
15819;741.2512;0
15820;741.2606;0
15821;741.2701;0
15822;741.2795;0
15823;741.2889;0
15824;741.2983;0
15825;741.3077;0
15826;741.3171;0
15827;741.3265;0
15828;741.3359;0
15829;741.3454;0
15830;741.3548;0
15831;741.3642;0
15832;741.3736;0
15833;741.3830;0
15834;741.3924;0
15835;741.4018;0
15836;741.4112;0
15837;741.4207;0
15838;741.4301;0
15839;741.4395;0
15840;741.4489;0
15841;741.4583;0
15842;741.4677;0
15843;741.4771;0
15844;741.4866;0
15845;741.4960;0
15846;741.5054;0
15847;741.5148;0
15848;741.5242;0
15849;741.5336;0
15850;741.5430;0
15851;741.5525;0
15852;741.5619;0
15853;741.5713;0
15854;741.5807;0
15855;741.5901;0
15856;741.5995;0
15857;741.6089;0
15858;741.6184;0
15859;741.6278;0
15860;741.6372;0
15861;741.6466;0
15862;741.6560;0
15863;741.6654;0
15864;741.6748;0
15865;741.6843;0
15866;741.6937;0
15867;741.7031;0
15868;741.7125;0
15869;741.7219;0
15870;741.7313;0
15871;741.7408;0
15872;741.7502;0
15873;741.7596;0
15874;741.7690;0
15875;741.7784;0
15876;741.7878;0
15877;741.7972;0
15878;741.8067;0
15879;741.8161;0
15880;741.8255;0
15881;741.8349;0
15882;741.8443;0
15883;741.8537;0
15884;741.8632;0
15885;741.8726;0
15886;741.8820;0
15887;741.8914;0
15888;741.9008;0
15889;741.9102;0
15890;741.9197;0
15891;741.9291;0
15892;741.9385;0
15893;741.9479;0
15894;741.9573;0
15895;741.9667;0
15896;741.9762;0
15897;741.9856;0
15898;741.9950;0
15899;742.0044;0
15900;742.0138;0
15901;742.0232;0
15902;742.0327;0
15903;742.0421;0
15904;742.0515;0
15905;742.0609;0
15906;742.0703;0
15907;742.0798;0
15908;742.0892;0
15909;742.0986;0
15910;742.1080;0
15911;742.1174;0
15912;742.1268;0
15913;742.1363;0
15914;742.1457;0
15915;742.1551;0
15916;742.1645;0
15917;742.1739;0
15918;742.1833;0
15919;742.1928;0
15920;742.2022;0
15921;742.2116;0
15922;742.2210;0
15923;742.2304;0
15924;742.2399;0
15925;742.2493;0
15926;742.2587;0
15927;742.2681;0
15928;742.2775;0
15929;742.2870;0
15930;742.2964;0
15931;742.3058;0
15932;742.3152;0
15933;742.3246;0
15934;742.3340;0
15935;742.3435;0
15936;742.3529;59
15937;742.3623;70
15938;742.3717;33
15939;742.3811;91
15940;742.3906;48
15941;742.4000;21
15942;742.4094;8
15943;742.4188;5
15944;742.4282;0
15945;742.4377;1
15946;742.4471;0
15947;742.4565;0
15948;742.4659;0
15949;742.4753;0
15950;742.4848;0
15951;742.4942;0
15952;742.5036;0
15953;742.5130;0
15954;742.5224;0
15955;742.5319;0
15956;742.5413;0
15957;742.5507;0
15958;742.5601;0
15959;742.5695;0
15960;742.5790;0
15961;742.5884;0
15962;742.5978;0
15963;742.6072;0
15964;742.6167;0
15965;742.6261;0
15966;742.6355;0
15967;742.6449;0
15968;742.6543;0
15969;742.6638;0
15970;742.6732;0
15971;742.6826;0
15972;742.6920;0
15973;742.7014;0
15974;742.7109;0
15975;742.7203;0
15976;742.7297;0
15977;742.7391;0
15978;742.7486;0
15979;742.7580;0
15980;742.7674;0
15981;742.7768;0
15982;742.7862;0
15983;742.7957;0
15984;742.8051;0
15985;742.8145;0
15986;742.8239;0
15987;742.8334;0
15988;742.8428;0
15989;742.8522;0
15990;742.8616;0
15991;742.8710;0
15992;742.8805;0
15993;742.8899;0
15994;742.8993;0
15995;742.9087;0
15996;742.9182;0
15997;742.9276;0
15998;742.9370;0
15999;742.9464;0
16000;742.9559;0
16001;742.9653;0
16002;742.9747;0
16003;742.9841;0
16004;742.9935;0
16005;743.0030;0
16006;743.0124;0
16007;743.0218;0
16008;743.0312;0
16009;743.0407;0
16010;743.0501;0
16011;743.0595;0
16012;743.0689;0
16013;743.0784;0
16014;743.0878;0
16015;743.0972;0
16016;743.1066;0
16017;743.1161;0
16018;743.1255;0
16019;743.1349;0
16020;743.1443;0
16021;743.1538;0
16022;743.1632;0
16023;743.1726;0
16024;743.1820;0
16025;743.1915;0
16026;743.2009;0
16027;743.2103;0
16028;743.2197;0
16029;743.2292;0
16030;743.2386;0
16031;743.2480;0
16032;743.2574;0
16033;743.2669;0
16034;743.2763;0
16035;743.2857;0
16036;743.2951;0
16037;743.3046;0
16038;743.3140;0
16039;743.3234;0
16040;743.3328;0
16041;743.3423;0
16042;743.3517;0
16043;743.3611;0
16044;743.3705;0
16045;743.3800;0
16046;743.3894;0
16047;743.3988;0
16048;743.4082;0
16049;743.4177;0
16050;743.4271;0
16051;743.4365;0
16052;743.4459;0
16053;743.4554;0
16054;743.4648;0
16055;743.4742;0
16056;743.4836;0
16057;743.4931;0
16058;743.5025;0
16059;743.5119;0
16060;743.5214;0
16061;743.5308;0
16062;743.5402;0
16063;743.5496;0
16064;743.5591;0
16065;743.5685;0
16066;743.5779;0
16067;743.5873;0
16068;743.5968;0
16069;743.6062;0
16070;743.6156;0
16071;743.6251;0
16072;743.6345;0
16073;743.6439;0
16074;743.6533;0
16075;743.6628;0
16076;743.6722;0
16077;743.6816;0
16078;743.6910;0
16079;743.7005;0
16080;743.7099;0
16081;743.7193;0
16082;743.7288;0
16083;743.7382;0
16084;743.7476;0
16085;743.7570;0
16086;743.7665;0
16087;743.7759;0
16088;743.7853;0
16089;743.7948;0
16090;743.8042;0
16091;743.8136;0
16092;743.8230;0
16093;743.8325;0
16094;743.8419;0
16095;743.8513;0
16096;743.8608;0
16097;743.8702;0
16098;743.8796;0
16099;743.8890;0
16100;743.8985;0
16101;743.9079;0
16102;743.9173;0
16103;743.9268;0
16104;743.9362;0
16105;743.9456;0
16106;743.9550;0
16107;743.9645;0
16108;743.9739;0
16109;743.9833;0
16110;743.9928;0
16111;744.0022;0
16112;744.0116;0
16113;744.0211;0
16114;744.0305;0
16115;744.0399;0
16116;744.0493;0
16117;744.0588;0
16118;744.0682;0
16119;744.0776;0
16120;744.0871;0
16121;744.0965;0
16122;744.1059;0
16123;744.1154;0
16124;744.1248;0
16125;744.1342;0
16126;744.1437;0
16127;744.1531;0
16128;744.1625;0
16129;744.1719;0
16130;744.1814;0
16131;744.1908;0
16132;744.2002;0
16133;744.2097;0
16134;744.2191;0
16135;744.2285;0
16136;744.2380;0
16137;744.2474;0
16138;744.2568;0
16139;744.2663;0
16140;744.2757;0
16141;744.2851;0
16142;744.2946;0
16143;744.3040;0
16144;744.3134;0
16145;744.3228;0
16146;744.3323;0
16147;744.3417;0
16148;744.3511;0
16149;744.3606;0
16150;744.3700;0
16151;744.3794;0
16152;744.3889;0
16153;744.3983;0
16154;744.4077;0
16155;744.4172;0
16156;744.4266;0
16157;744.4360;0
16158;744.4455;0
16159;744.4549;0
16160;744.4643;0
16161;744.4738;0
16162;744.4832;0
16163;744.4926;0
16164;744.5021;0
16165;744.5115;0
16166;744.5209;0
16167;744.5304;0
16168;744.5398;0
16169;744.5492;0
16170;744.5587;0
16171;744.5681;0
16172;744.5775;0
16173;744.5870;0
16174;744.5964;5
16175;744.6058;0
16176;744.6153;0
16177;744.6247;0
16178;744.6341;0
16179;744.6436;0
16180;744.6530;0
16181;744.6624;0
16182;744.6719;0
16183;744.6813;0
16184;744.6907;0
16185;744.7002;0
16186;744.7096;0
16187;744.7190;0
16188;744.7285;0
16189;744.7379;0
16190;744.7473;0
16191;744.7568;0
16192;744.7662;0
16193;744.7756;0
16194;744.7851;0
16195;744.7945;0
16196;744.8040;0
16197;744.8134;0
16198;744.8228;0
16199;744.8323;0
16200;744.8417;0
16201;744.8511;0
16202;744.8606;0
16203;744.8700;0
16204;744.8794;0
16205;744.8889;0
16206;744.8983;0
16207;744.9077;0
16208;744.9172;0
16209;744.9266;0
16210;744.9360;0
16211;744.9455;0
16212;744.9549;0
16213;744.9644;0
16214;744.9738;0
16215;744.9832;0
16216;744.9927;0
16217;745.0021;0
16218;745.0115;0
16219;745.0210;0
16220;745.0304;0
16221;745.0398;0
16222;745.0493;12
16223;745.0587;0
16224;745.0682;0
16225;745.0776;0
16226;745.0870;0
16227;745.0965;0
16228;745.1059;0
16229;745.1153;0
16230;745.1248;0
16231;745.1342;0
16232;745.1436;0
16233;745.1531;0
16234;745.1625;0
16235;745.1720;0
16236;745.1814;0
16237;745.1908;0
16238;745.2003;0
16239;745.2097;0
16240;745.2191;0
16241;745.2286;0
16242;745.2380;0
16243;745.2475;0
16244;745.2569;0
16245;745.2663;0
16246;745.2758;0
16247;745.2852;0
16248;745.2946;0
16249;745.3041;0
16250;745.3135;0
16251;745.3230;0
16252;745.3324;0
16253;745.3418;0
16254;745.3513;0
16255;745.3607;0
16256;745.3702;0
16257;745.3796;0
16258;745.3890;0
16259;745.3985;0
16260;745.4079;0
16261;745.4173;0
16262;745.4268;0
16263;745.4362;0
16264;745.4457;0
16265;745.4551;0
16266;745.4645;0
16267;745.4740;0
16268;745.4834;0
16269;745.4929;0
16270;745.5023;0
16271;745.5117;0
16272;745.5212;0
16273;745.5306;0
16274;745.5401;0
16275;745.5495;0
16276;745.5589;0
16277;745.5684;0
16278;745.5778;0
16279;745.5873;0
16280;745.5967;0
16281;745.6061;0
16282;745.6156;0
16283;745.6250;0
16284;745.6345;0
16285;745.6439;0
16286;745.6533;0
16287;745.6628;0
16288;745.6722;0
16289;745.6817;0
16290;745.6911;0
16291;745.7005;0
16292;745.7100;0
16293;745.7194;0
16294;745.7289;0
16295;745.7383;0
16296;745.7477;0
16297;745.7572;0
16298;745.7666;0
16299;745.7761;0
16300;745.7855;0
16301;745.7950;0
16302;745.8044;0
16303;745.8138;0
16304;745.8233;0
16305;745.8327;0
16306;745.8422;0
16307;745.8516;0
16308;745.8610;0
16309;745.8705;0
16310;745.8799;0
16311;745.8894;0
16312;745.8988;0
16313;745.9082;0
16314;745.9177;0
16315;745.9271;0
16316;745.9366;0
16317;745.9460;0
16318;745.9555;0
16319;745.9649;0
16320;745.9743;0
16321;745.9838;0
16322;745.9932;0
16323;746.0027;0
16324;746.0121;0
16325;746.0216;0
16326;746.0310;0
16327;746.0404;0
16328;746.0499;0
16329;746.0593;0
16330;746.0688;0
16331;746.0782;0
16332;746.0877;0
16333;746.0971;0
16334;746.1065;0
16335;746.1160;0
16336;746.1254;0
16337;746.1349;0
16338;746.1443;0
16339;746.1538;0
16340;746.1632;0
16341;746.1726;0
16342;746.1821;0
16343;746.1915;0
16344;746.2010;0
16345;746.2104;0
16346;746.2199;0
16347;746.2293;0
16348;746.2388;0
16349;746.2482;0
16350;746.2576;0
16351;746.2671;0
16352;746.2765;0
16353;746.2860;0
16354;746.2954;0
16355;746.3049;0
16356;746.3143;0
16357;746.3238;0
16358;746.3332;0
16359;746.3426;0
16360;746.3521;0
16361;746.3615;0
16362;746.3710;0
16363;746.3804;0
16364;746.3899;0
16365;746.3993;0
16366;746.4088;0
16367;746.4182;0
16368;746.4276;0
16369;746.4371;0
16370;746.4465;0
16371;746.4560;0
16372;746.4654;0
16373;746.4749;0
16374;746.4843;0
16375;746.4938;0
16376;746.5032;0
16377;746.5127;0
16378;746.5221;0
16379;746.5315;0
16380;746.5410;0
16381;746.5504;0
16382;746.5599;0
16383;746.5693;0
16384;746.5788;0
16385;746.5882;0
16386;746.5977;0
16387;746.6071;0
16388;746.6166;0
16389;746.6260;0
16390;746.6355;0
16391;746.6449;0
16392;746.6543;0
16393;746.6638;0
16394;746.6732;0
16395;746.6827;0
16396;746.6921;25
16397;746.7016;48
16398;746.7110;13
16399;746.7205;11
16400;746.7299;6
16401;746.7394;3
16402;746.7488;0
16403;746.7583;0
16404;746.7677;0
16405;746.7772;0
16406;746.7866;0
16407;746.7961;0
16408;746.8055;0
16409;746.8149;0
16410;746.8244;0
16411;746.8338;0
16412;746.8433;0
16413;746.8527;0
16414;746.8622;0
16415;746.8716;0
16416;746.8811;0
16417;746.8905;0
16418;746.9000;0
16419;746.9094;0
16420;746.9189;0
16421;746.9283;0
16422;746.9378;0
16423;746.9472;0
16424;746.9567;0
16425;746.9661;0
16426;746.9756;0
16427;746.9850;0
16428;746.9945;0
16429;747.0039;0
16430;747.0134;0
16431;747.0228;0
16432;747.0323;0
16433;747.0417;0
16434;747.0512;0
16435;747.0606;0
16436;747.0701;0
16437;747.0795;0
16438;747.0890;0
16439;747.0984;0
16440;747.1079;0
16441;747.1173;0
16442;747.1268;0
16443;747.1362;0
16444;747.1457;0
16445;747.1551;0
16446;747.1646;0
16447;747.1740;0
16448;747.1835;0
16449;747.1929;0
16450;747.2024;0
16451;747.2118;0
16452;747.2213;0
16453;747.2307;0
16454;747.2402;0
16455;747.2496;0
16456;747.2591;0
16457;747.2685;0
16458;747.2780;0
16459;747.2874;0
16460;747.2969;0
16461;747.3063;0
16462;747.3158;0
16463;747.3252;0
16464;747.3347;0
16465;747.3441;0
16466;747.3536;0
16467;747.3630;0
16468;747.3725;0
16469;747.3819;0
16470;747.3914;0
16471;747.4008;0
16472;747.4103;0
16473;747.4197;0
16474;747.4292;0
16475;747.4386;0
16476;747.4481;0
16477;747.4575;0
16478;747.4670;0
16479;747.4764;0
16480;747.4859;0
16481;747.4953;0
16482;747.5048;0
16483;747.5142;0
16484;747.5237;0
16485;747.5331;0
16486;747.5426;0
16487;747.5520;0
16488;747.5615;0
16489;747.5710;0
16490;747.5804;0
16491;747.5899;0
16492;747.5993;0
16493;747.6088;0
16494;747.6182;0
16495;747.6277;0
16496;747.6371;0
16497;747.6466;0
16498;747.6560;0
16499;747.6655;0
16500;747.6749;0
16501;747.6844;0
16502;747.6938;0
16503;747.7033;0
16504;747.7127;0
16505;747.7222;0
16506;747.7317;0
16507;747.7411;0
16508;747.7506;0
16509;747.7600;0
16510;747.7695;0
16511;747.7789;0
16512;747.7884;0
16513;747.7978;0
16514;747.8073;0
16515;747.8167;0
16516;747.8262;0
16517;747.8356;0
16518;747.8451;0
16519;747.8546;0
16520;747.8640;0
16521;747.8735;0
16522;747.8829;0
16523;747.8924;0
16524;747.9018;0
16525;747.9113;0
16526;747.9207;0
16527;747.9302;0
16528;747.9396;0
16529;747.9491;0
16530;747.9586;0
16531;747.9680;0
16532;747.9775;0
16533;747.9869;0
16534;747.9964;0
16535;748.0058;0
16536;748.0153;0
16537;748.0247;0
16538;748.0342;0
16539;748.0437;0
16540;748.0531;0
16541;748.0626;0
16542;748.0720;0
16543;748.0815;0
16544;748.0909;0
16545;748.1004;0
16546;748.1098;0
16547;748.1193;0
16548;748.1288;0
16549;748.1382;0
16550;748.1477;0
16551;748.1571;0
16552;748.1666;0
16553;748.1760;0
16554;748.1855;0
16555;748.1949;0
16556;748.2044;0
16557;748.2139;0
16558;748.2233;0
16559;748.2328;0
16560;748.2422;0
16561;748.2517;0
16562;748.2611;0
16563;748.2706;0
16564;748.2801;0
16565;748.2895;0
16566;748.2990;0
16567;748.3084;0
16568;748.3179;0
16569;748.3273;0
16570;748.3368;0
16571;748.3463;0
16572;748.3557;0
16573;748.3652;0
16574;748.3746;0
16575;748.3841;0
16576;748.3935;0
16577;748.4030;0
16578;748.4125;0
16579;748.4219;0
16580;748.4314;0
16581;748.4408;0
16582;748.4503;0
16583;748.4597;0
16584;748.4692;0
16585;748.4787;0
16586;748.4881;0
16587;748.4976;0
16588;748.5070;0
16589;748.5165;0
16590;748.5260;0
16591;748.5354;0
16592;748.5449;0
16593;748.5543;0
16594;748.5638;0
16595;748.5733;0
16596;748.5827;0
16597;748.5922;0
16598;748.6016;0
16599;748.6111;0
16600;748.6205;0
16601;748.6300;0
16602;748.6395;0
16603;748.6489;0
16604;748.6584;0
16605;748.6678;0
16606;748.6773;0
16607;748.6868;0
16608;748.6962;0
16609;748.7057;0
16610;748.7151;0
16611;748.7246;0
16612;748.7341;0
16613;748.7435;0
16614;748.7530;0
16615;748.7624;0
16616;748.7719;0
16617;748.7814;0
16618;748.7908;0
16619;748.8003;0
16620;748.8097;0
16621;748.8192;0
16622;748.8287;0
16623;748.8381;0
16624;748.8476;0
16625;748.8570;0
16626;748.8665;0
16627;748.8760;0
16628;748.8854;0
16629;748.8949;0
16630;748.9043;0
16631;748.9138;0
16632;748.9233;0
16633;748.9327;0
16634;748.9422;0
16635;748.9516;0
16636;748.9611;0
16637;748.9706;3
16638;748.9800;14
16639;748.9895;21
16640;748.9990;8
16641;749.0084;0
16642;749.0179;0
16643;749.0273;0
16644;749.0368;0
16645;749.0463;0
16646;749.0557;0
16647;749.0652;0
16648;749.0746;0
16649;749.0841;0
16650;749.0936;0
16651;749.1030;0
16652;749.1125;0
16653;749.1220;0
16654;749.1314;0
16655;749.1409;0
16656;749.1503;0
16657;749.1598;0
16658;749.1693;63
16659;749.1787;45
16660;749.1882;32
16661;749.1977;15
16662;749.2071;3
16663;749.2166;14
16664;749.2260;3
16665;749.2355;0
16666;749.2450;7
16667;749.2544;0
16668;749.2639;0
16669;749.2734;0
16670;749.2828;0
16671;749.2923;0
16672;749.3018;0
16673;749.3112;0
16674;749.3207;0
16675;749.3301;0
16676;749.3396;0
16677;749.3491;0
16678;749.3585;0
16679;749.3680;0
16680;749.3775;0
16681;749.3869;0
16682;749.3964;0
16683;749.4059;0
16684;749.4153;0
16685;749.4248;0
16686;749.4342;0
16687;749.4437;0
16688;749.4532;0
16689;749.4626;0
16690;749.4721;0
16691;749.4816;0
16692;749.4910;0
16693;749.5005;0
16694;749.5100;0
16695;749.5194;0
16696;749.5289;0
16697;749.5384;0
16698;749.5478;0
16699;749.5573;0
16700;749.5668;0
16701;749.5762;0
16702;749.5857;0
16703;749.5951;0
16704;749.6046;0
16705;749.6141;0
16706;749.6235;0
16707;749.6330;0
16708;749.6425;0
16709;749.6519;0
16710;749.6614;0
16711;749.6709;0
16712;749.6803;0
16713;749.6898;0
16714;749.6993;0
16715;749.7087;0
16716;749.7182;0
16717;749.7277;0
16718;749.7371;0
16719;749.7466;0
16720;749.7561;0
16721;749.7655;0
16722;749.7750;0
16723;749.7845;0
16724;749.7939;0
16725;749.8034;0
16726;749.8129;0
16727;749.8223;0
16728;749.8318;0
16729;749.8413;0
16730;749.8507;0
16731;749.8602;0
16732;749.8697;0
16733;749.8791;0
16734;749.8886;0
16735;749.8981;0
16736;749.9075;0
16737;749.9170;0
16738;749.9265;0
16739;749.9359;0
16740;749.9454;0
16741;749.9549;0
16742;749.9643;0
16743;749.9738;0
16744;749.9833;0
16745;749.9927;0
16746;750.0022;0
16747;750.0117;0
16748;750.0211;0
16749;750.0306;0
16750;750.0401;0
16751;750.0495;0
16752;750.0590;0
16753;750.0685;0
16754;750.0780;0
16755;750.0874;0
16756;750.0969;0
16757;750.1064;0
16758;750.1158;0
16759;750.1253;0
16760;750.1348;0
16761;750.1442;0
16762;750.1537;0
16763;750.1632;0
16764;750.1726;0
16765;750.1821;0
16766;750.1916;0
16767;750.2010;0
16768;750.2105;0
16769;750.2200;0
16770;750.2295;0
16771;750.2389;0
16772;750.2484;0
16773;750.2579;0
16774;750.2673;0
16775;750.2768;0
16776;750.2863;0
16777;750.2957;0
16778;750.3052;0
16779;750.3147;0
16780;750.3241;0
16781;750.3336;0
16782;750.3431;0
16783;750.3526;0
16784;750.3620;0
16785;750.3715;0
16786;750.3810;0
16787;750.3904;0
16788;750.3999;0
16789;750.4094;0
16790;750.4188;0
16791;750.4283;0
16792;750.4378;0
16793;750.4473;0
16794;750.4567;0
16795;750.4662;0
16796;750.4757;0
16797;750.4851;0
16798;750.4946;0
16799;750.5041;0
16800;750.5136;0
16801;750.5230;0
16802;750.5325;0
16803;750.5420;0
16804;750.5514;0
16805;750.5609;0
16806;750.5704;0
16807;750.5799;0
16808;750.5893;0
16809;750.5988;0
16810;750.6083;0
16811;750.6177;7
16812;750.6272;44
16813;750.6367;15
16814;750.6462;8
16815;750.6556;13
16816;750.6651;13
16817;750.6746;2
16818;750.6840;0
16819;750.6935;0
16820;750.7030;0
16821;750.7125;0
16822;750.7219;0
16823;750.7314;0
16824;750.7409;0
16825;750.7504;0
16826;750.7598;0
16827;750.7693;0
16828;750.7788;0
16829;750.7882;0
16830;750.7977;0
16831;750.8072;0
16832;750.8167;0
16833;750.8261;0
16834;750.8356;0
16835;750.8451;0
16836;750.8546;0
16837;750.8640;0
16838;750.8735;0
16839;750.8830;0
16840;750.8924;0
16841;750.9019;0
16842;750.9114;0
16843;750.9209;0
16844;750.9303;0
16845;750.9398;0
16846;750.9493;0
16847;750.9588;0
16848;750.9682;0
16849;750.9777;0
16850;750.9872;0
16851;750.9967;0
16852;751.0061;0
16853;751.0156;0
16854;751.0251;0
16855;751.0346;0
16856;751.0440;0
16857;751.0535;0
16858;751.0630;0
16859;751.0725;0
16860;751.0819;0
16861;751.0914;0
16862;751.1009;0
16863;751.1104;0
16864;751.1198;0
16865;751.1293;0
16866;751.1388;0
16867;751.1482;0
16868;751.1577;0
16869;751.1672;0
16870;751.1767;0
16871;751.1862;0
16872;751.1956;0
16873;751.2051;0
16874;751.2146;0
16875;751.2241;0
16876;751.2335;0
16877;751.2430;0
16878;751.2525;2
16879;751.2620;0
16880;751.2714;0
16881;751.2809;0
16882;751.2904;0
16883;751.2999;0
16884;751.3093;0
16885;751.3188;0
16886;751.3283;0
16887;751.3378;0
16888;751.3472;0
16889;751.3567;0
16890;751.3662;0
16891;751.3757;0
16892;751.3851;0
16893;751.3946;0
16894;751.4041;0
16895;751.4136;0
16896;751.4231;0
16897;751.4325;0
16898;751.4420;0
16899;751.4515;0
16900;751.4610;0
16901;751.4704;0
16902;751.4799;0
16903;751.4894;0
16904;751.4989;0
16905;751.5083;0
16906;751.5178;0
16907;751.5273;0
16908;751.5368;0
16909;751.5463;0
16910;751.5557;0
16911;751.5652;0
16912;751.5747;0
16913;751.5842;0
16914;751.5936;0
16915;751.6031;0
16916;751.6126;0
16917;751.6221;0
16918;751.6316;0
16919;751.6410;0
16920;751.6505;0
16921;751.6600;0
16922;751.6695;0
16923;751.6789;0
16924;751.6884;0
16925;751.6979;0
16926;751.7074;0
16927;751.7169;0
16928;751.7263;0
16929;751.7358;0
16930;751.7453;0
16931;751.7548;23
16932;751.7643;7
16933;751.7737;0
16934;751.7832;3
16935;751.7927;4
16936;751.8022;0
16937;751.8116;0
16938;751.8211;0
16939;751.8306;0
16940;751.8401;0
16941;751.8496;0
16942;751.8590;0
16943;751.8685;0
16944;751.8780;0
16945;751.8875;0
16946;751.8970;0
16947;751.9064;0
16948;751.9159;0
16949;751.9254;0
16950;751.9349;0
16951;751.9444;0
16952;751.9538;0
16953;751.9633;0
16954;751.9728;0
16955;751.9823;0
16956;751.9918;0
16957;752.0012;0
16958;752.0107;0
16959;752.0202;0
16960;752.0297;0
16961;752.0392;0
16962;752.0486;0
16963;752.0581;0
16964;752.0676;0
16965;752.0771;0
16966;752.0866;0
16967;752.0961;0
16968;752.1055;0
16969;752.1150;0
16970;752.1245;0
16971;752.1340;0
16972;752.1435;0
16973;752.1529;0
16974;752.1624;0
16975;752.1719;0
16976;752.1814;0
16977;752.1909;0
16978;752.2003;0
16979;752.2098;0
16980;752.2193;0
16981;752.2288;0
16982;752.2383;0
16983;752.2478;0
16984;752.2572;0
16985;752.2667;0
16986;752.2762;0
16987;752.2857;0
16988;752.2952;0
16989;752.3046;0
16990;752.3141;0
16991;752.3236;0
16992;752.3331;0
16993;752.3426;0
16994;752.3521;0
16995;752.3615;0
16996;752.3710;0
16997;752.3805;0
16998;752.3900;0
16999;752.3995;0
17000;752.4090;0
17001;752.4184;9
17002;752.4279;8
17003;752.4374;0
17004;752.4469;0
17005;752.4564;0
17006;752.4659;0
17007;752.4753;0
17008;752.4848;0
17009;752.4943;0
17010;752.5038;0
17011;752.5133;0
17012;752.5228;0
17013;752.5322;0
17014;752.5417;0
17015;752.5512;0
17016;752.5607;0
17017;752.5702;0
17018;752.5797;0
17019;752.5891;0
17020;752.5986;0
17021;752.6081;0
17022;752.6176;0
17023;752.6271;0
17024;752.6366;0
17025;752.6461;0
17026;752.6555;0
17027;752.6650;0
17028;752.6745;0
17029;752.6840;0
17030;752.6935;0
17031;752.7030;0
17032;752.7124;0
17033;752.7219;0
17034;752.7314;0
17035;752.7409;0
17036;752.7504;0
17037;752.7599;0
17038;752.7694;45
17039;752.7788;86
17040;752.7883;53
17041;752.7978;13
17042;752.8073;7
17043;752.8168;10
17044;752.8263;0
17045;752.8358;0
17046;752.8452;0
17047;752.8547;0
17048;752.8642;0
17049;752.8737;0
17050;752.8832;0
17051;752.8927;10
17052;752.9022;0
17053;752.9116;0
17054;752.9211;0
17055;752.9306;0
17056;752.9401;0
17057;752.9496;0
17058;752.9591;0
17059;752.9686;0
17060;752.9780;0
17061;752.9875;0
17062;752.9970;0
17063;753.0065;0
17064;753.0160;0
17065;753.0255;0
17066;753.0350;0
17067;753.0445;0
17068;753.0539;0
17069;753.0634;0
17070;753.0729;0
17071;753.0824;0
17072;753.0919;0
17073;753.1014;0
17074;753.1109;0
17075;753.1204;0
17076;753.1298;0
17077;753.1393;0
17078;753.1488;0
17079;753.1583;0
17080;753.1678;0
17081;753.1773;0
17082;753.1868;0
17083;753.1963;0
17084;753.2057;0
17085;753.2152;0
17086;753.2247;0
17087;753.2342;0
17088;753.2437;0
17089;753.2532;0
17090;753.2627;0
17091;753.2722;0
17092;753.2816;0
17093;753.2911;0
17094;753.3006;0
17095;753.3101;0
17096;753.3196;0
17097;753.3291;0
17098;753.3386;0
17099;753.3481;0
17100;753.3576;0
17101;753.3670;0
17102;753.3765;0
17103;753.3860;0
17104;753.3955;0
17105;753.4050;0
17106;753.4145;0
17107;753.4240;0
17108;753.4335;0
17109;753.4430;0
17110;753.4524;0
17111;753.4619;0
17112;753.4714;0
17113;753.4809;0
17114;753.4904;0
17115;753.4999;0
17116;753.5094;0
17117;753.5189;0
17118;753.5284;0
17119;753.5379;0
17120;753.5473;0
17121;753.5568;0
17122;753.5663;0
17123;753.5758;0
17124;753.5853;0
17125;753.5948;0
17126;753.6043;0
17127;753.6138;0
17128;753.6233;0
17129;753.6328;0
17130;753.6423;0
17131;753.6517;0
17132;753.6612;11
17133;753.6707;56
17134;753.6802;31
17135;753.6897;14
17136;753.6992;7
17137;753.7087;8
17138;753.7182;0
17139;753.7277;3
17140;753.7372;0
17141;753.7467;0
17142;753.7561;0
17143;753.7656;0
17144;753.7751;0
17145;753.7846;0
17146;753.7941;0
17147;753.8036;0
17148;753.8131;0
17149;753.8226;0
17150;753.8321;0
17151;753.8416;0
17152;753.8511;0
17153;753.8606;0
17154;753.8700;0
17155;753.8795;0
17156;753.8890;0
17157;753.8985;0
17158;753.9080;0
17159;753.9175;0
17160;753.9270;0
17161;753.9365;0
17162;753.9460;0
17163;753.9555;0
17164;753.9650;0
17165;753.9745;0
17166;753.9840;0
17167;753.9935;0
17168;754.0029;0
17169;754.0124;0
17170;754.0219;0
17171;754.0314;0
17172;754.0409;0
17173;754.0504;0
17174;754.0599;0
17175;754.0694;0
17176;754.0789;0
17177;754.0884;0
17178;754.0979;0
17179;754.1074;0
17180;754.1169;0
17181;754.1264;0
17182;754.1359;0
17183;754.1453;0
17184;754.1548;0
17185;754.1643;0
17186;754.1738;0
17187;754.1833;0
17188;754.1928;0
17189;754.2023;0
17190;754.2118;0
17191;754.2213;0
17192;754.2308;0
17193;754.2403;0
17194;754.2498;0
17195;754.2593;0
17196;754.2688;0
17197;754.2783;0
17198;754.2878;0
17199;754.2973;0
17200;754.3068;0
17201;754.3162;0
17202;754.3257;0
17203;754.3352;0
17204;754.3447;0
17205;754.3542;0
17206;754.3637;0
17207;754.3732;0
17208;754.3827;0
17209;754.3922;0
17210;754.4017;0
17211;754.4112;0
17212;754.4207;0
17213;754.4302;0
17214;754.4397;0
17215;754.4492;0
17216;754.4587;0
17217;754.4682;0
17218;754.4777;0
17219;754.4872;0
17220;754.4967;0
17221;754.5062;0
17222;754.5157;0
17223;754.5252;0
17224;754.5346;0
17225;754.5441;0
17226;754.5536;0
17227;754.5631;0
17228;754.5726;0
17229;754.5821;0
17230;754.5916;0
17231;754.6011;0
17232;754.6106;0
17233;754.6201;0
17234;754.6296;0
17235;754.6391;0
17236;754.6486;0
17237;754.6581;0
17238;754.6676;0
17239;754.6771;0
17240;754.6866;0
17241;754.6961;0
17242;754.7056;0
17243;754.7151;0
17244;754.7246;0
17245;754.7341;0
17246;754.7436;0
17247;754.7531;0
17248;754.7626;0
17249;754.7721;0
17250;754.7816;0
17251;754.7911;0
17252;754.8006;0
17253;754.8101;0
17254;754.8196;0
17255;754.8291;0
17256;754.8386;0
17257;754.8481;0
17258;754.8576;0
17259;754.8671;0
17260;754.8766;0
17261;754.8861;0
17262;754.8956;0
17263;754.9051;0
17264;754.9145;0
17265;754.9240;0
17266;754.9335;0
17267;754.9430;0
17268;754.9525;0
17269;754.9620;0
17270;754.9715;0
17271;754.9810;0
17272;754.9905;0
17273;755.0000;0
17274;755.0095;0
17275;755.0190;0
17276;755.0285;0
17277;755.0380;0
17278;755.0475;0
17279;755.0570;0
17280;755.0665;0
17281;755.0760;0
17282;755.0855;0
17283;755.0950;0
17284;755.1045;0
17285;755.1140;0
17286;755.1235;0
17287;755.1330;0
17288;755.1425;0
17289;755.1520;0
17290;755.1615;0
17291;755.1710;0
17292;755.1805;0
17293;755.1900;0
17294;755.1995;0
17295;755.2090;0
17296;755.2185;0
17297;755.2280;0
17298;755.2375;0
17299;755.2470;0
17300;755.2565;0
17301;755.2660;0
17302;755.2755;0
17303;755.2850;0
17304;755.2945;0
17305;755.3040;0
17306;755.3136;0
17307;755.3231;0
17308;755.3326;0
17309;755.3421;0
17310;755.3516;0
17311;755.3611;0
17312;755.3706;0
17313;755.3801;0
17314;755.3896;0
17315;755.3991;0
17316;755.4086;0
17317;755.4181;0
17318;755.4276;0
17319;755.4371;0
17320;755.4466;0
17321;755.4561;0
17322;755.4656;0
17323;755.4751;0
17324;755.4846;0
17325;755.4941;0
17326;755.5036;0
17327;755.5131;0
17328;755.5226;0
17329;755.5321;0
17330;755.5416;0
17331;755.5511;0
17332;755.5606;0
17333;755.5701;0
17334;755.5796;0
17335;755.5891;0
17336;755.5986;0
17337;755.6081;0
17338;755.6176;0
17339;755.6271;0
17340;755.6366;0
17341;755.6461;0
17342;755.6556;0
17343;755.6651;0
17344;755.6746;0
17345;755.6841;0
17346;755.6936;0
17347;755.7032;0
17348;755.7127;0
17349;755.7222;0
17350;755.7317;0
17351;755.7412;0
17352;755.7507;0
17353;755.7602;0
17354;755.7697;0
17355;755.7792;0
17356;755.7887;0
17357;755.7982;0
17358;755.8077;0
17359;755.8172;0
17360;755.8267;0
17361;755.8362;0
17362;755.8457;0
17363;755.8552;0
17364;755.8647;0
17365;755.8742;0
17366;755.8837;0
17367;755.8932;8
17368;755.9027;6
17369;755.9122;0
17370;755.9218;0
17371;755.9313;0
17372;755.9408;0
17373;755.9503;0
17374;755.9598;0
17375;755.9693;0
17376;755.9788;0
17377;755.9883;0
17378;755.9978;0
17379;756.0073;0
17380;756.0168;0
17381;756.0263;0
17382;756.0358;0
17383;756.0453;0
17384;756.0548;0
17385;756.0643;0
17386;756.0738;0
17387;756.0833;1
17388;756.0929;0
17389;756.1024;0
17390;756.1119;0
17391;756.1214;0
17392;756.1309;0
17393;756.1404;0
17394;756.1499;0
17395;756.1594;0
17396;756.1689;0
17397;756.1784;0
17398;756.1879;0
17399;756.1974;0
17400;756.2069;0
17401;756.2164;0
17402;756.2259;0
17403;756.2355;0
17404;756.2450;0
17405;756.2545;0
17406;756.2640;0
17407;756.2735;0
17408;756.2830;0
17409;756.2925;0
17410;756.3020;0
17411;756.3115;0
17412;756.3210;0
17413;756.3305;0
17414;756.3400;0
17415;756.3495;0
17416;756.3591;0
17417;756.3686;0
17418;756.3781;0
17419;756.3876;0
17420;756.3971;0
17421;756.4066;0
17422;756.4161;0
17423;756.4256;0
17424;756.4351;0
17425;756.4446;0
17426;756.4541;0
17427;756.4636;0
17428;756.4731;0
17429;756.4827;0
17430;756.4922;0
17431;756.5017;0
17432;756.5112;0
17433;756.5207;0
17434;756.5302;0
17435;756.5397;0
17436;756.5492;0
17437;756.5587;0
17438;756.5682;0
17439;756.5777;0
17440;756.5873;0
17441;756.5968;0
17442;756.6063;0
17443;756.6158;0
17444;756.6253;0
17445;756.6348;0
17446;756.6443;0
17447;756.6538;0
17448;756.6633;0
17449;756.6728;0
17450;756.6824;0
17451;756.6919;0
17452;756.7014;0
17453;756.7109;0
17454;756.7204;0
17455;756.7299;0
17456;756.7394;0
17457;756.7489;0
17458;756.7584;0
17459;756.7679;0
17460;756.7775;0
17461;756.7870;0
17462;756.7965;0
17463;756.8060;0
17464;756.8155;0
17465;756.8250;0
17466;756.8345;0
17467;756.8440;0
17468;756.8535;0
17469;756.8631;0
17470;756.8726;0
17471;756.8821;0
17472;756.8916;0
17473;756.9011;0
17474;756.9106;0
17475;756.9201;0
17476;756.9296;0
17477;756.9391;0
17478;756.9487;0
17479;756.9582;0
17480;756.9677;0
17481;756.9772;0
17482;756.9867;0
17483;756.9962;0
17484;757.0057;0
17485;757.0152;0
17486;757.0247;0
17487;757.0343;0
17488;757.0438;0
17489;757.0533;0
17490;757.0628;0
17491;757.0723;0
17492;757.0818;0
17493;757.0913;0
17494;757.1008;0
17495;757.1104;0
17496;757.1199;0
17497;757.1294;0
17498;757.1389;0
17499;757.1484;0
17500;757.1579;0
17501;757.1674;0
17502;757.1769;0
17503;757.1865;0
17504;757.1960;0
17505;757.2055;0
17506;757.2150;0
17507;757.2245;0
17508;757.2340;0
17509;757.2435;0
17510;757.2531;0
17511;757.2626;0
17512;757.2721;0
17513;757.2816;0
17514;757.2911;0
17515;757.3006;0
17516;757.3101;0
17517;757.3196;0
17518;757.3292;0
17519;757.3387;0
17520;757.3482;0
17521;757.3577;0
17522;757.3672;0
17523;757.3767;0
17524;757.3862;0
17525;757.3958;0
17526;757.4053;0
17527;757.4148;0
17528;757.4243;0
17529;757.4338;0
17530;757.4433;0
17531;757.4528;0
17532;757.4624;0
17533;757.4719;0
17534;757.4814;0
17535;757.4909;0
17536;757.5004;0
17537;757.5099;0
17538;757.5195;0
17539;757.5290;0
17540;757.5385;0
17541;757.5480;0
17542;757.5575;0
17543;757.5670;0
17544;757.5765;0
17545;757.5861;0
17546;757.5956;0
17547;757.6051;0
17548;757.6146;0
17549;757.6241;0
17550;757.6336;0
17551;757.6432;0
17552;757.6527;0
17553;757.6622;0
17554;757.6717;0
17555;757.6812;0
17556;757.6907;0
17557;757.7003;0
17558;757.7098;0
17559;757.7193;0
17560;757.7288;0
17561;757.7383;0
17562;757.7478;0
17563;757.7574;0
17564;757.7669;0
17565;757.7764;0
17566;757.7859;0
17567;757.7954;0
17568;757.8049;0
17569;757.8145;0
17570;757.8240;0
17571;757.8335;0
17572;757.8430;0
17573;757.8525;0
17574;757.8620;0
17575;757.8716;0
17576;757.8811;0
17577;757.8906;0
17578;757.9001;0
17579;757.9096;0
17580;757.9191;0
17581;757.9287;0
17582;757.9382;0
17583;757.9477;0
17584;757.9572;0
17585;757.9667;0
17586;757.9762;0
17587;757.9858;0
17588;757.9953;0
17589;758.0048;0
17590;758.0143;0
17591;758.0238;0
17592;758.0334;0
17593;758.0429;0
17594;758.0524;0
17595;758.0619;0
17596;758.0714;0
17597;758.0810;0
17598;758.0905;0
17599;758.1000;0
17600;758.1095;0
17601;758.1190;0
17602;758.1285;0
17603;758.1381;0
17604;758.1476;0
17605;758.1571;0
17606;758.1666;0
17607;758.1761;0
17608;758.1857;0
17609;758.1952;0
17610;758.2047;0
17611;758.2142;0
17612;758.2237;0
17613;758.2333;0
17614;758.2428;0
17615;758.2523;0
17616;758.2618;0
17617;758.2713;0
17618;758.2809;0
17619;758.2904;0
17620;758.2999;0
17621;758.3094;0
17622;758.3189;0
17623;758.3285;0
17624;758.3380;0
17625;758.3475;0
17626;758.3570;0
17627;758.3665;0
17628;758.3761;0
17629;758.3856;0
17630;758.3951;0
17631;758.4046;0
17632;758.4141;0
17633;758.4237;0
17634;758.4332;0
17635;758.4427;0
17636;758.4522;0
17637;758.4617;0
17638;758.4713;0
17639;758.4808;0
17640;758.4903;0
17641;758.4998;0
17642;758.5094;0
17643;758.5189;0
17644;758.5284;0
17645;758.5379;0
17646;758.5474;0
17647;758.5570;0
17648;758.5665;0
17649;758.5760;0
17650;758.5855;0
17651;758.5950;0
17652;758.6046;0
17653;758.6141;0
17654;758.6236;0
17655;758.6331;0
17656;758.6427;0
17657;758.6522;0
17658;758.6617;0
17659;758.6712;0
17660;758.6807;0
17661;758.6903;0
17662;758.6998;0
17663;758.7093;0
17664;758.7188;0
17665;758.7284;0
17666;758.7379;2
17667;758.7474;0
17668;758.7569;0
17669;758.7664;0
17670;758.7760;0
17671;758.7855;0
17672;758.7950;0
17673;758.8045;0
17674;758.8141;0
17675;758.8236;0
17676;758.8331;0
17677;758.8426;0
17678;758.8522;0
17679;758.8617;0
17680;758.8712;0
17681;758.8807;0
17682;758.8903;0
17683;758.8998;0
17684;758.9093;0
17685;758.9188;0
17686;758.9283;0
17687;758.9379;0
17688;758.9474;0
17689;758.9569;0
17690;758.9664;0
17691;758.9760;0
17692;758.9855;0
17693;758.9950;0
17694;759.0045;0
17695;759.0141;0
17696;759.0236;0
17697;759.0331;3
17698;759.0426;27
17699;759.0522;0
17700;759.0617;0
17701;759.0712;0
17702;759.0807;0
17703;759.0903;8
17704;759.0998;0
17705;759.1093;0
17706;759.1188;0
17707;759.1284;0
17708;759.1379;0
17709;759.1474;0
17710;759.1569;0
17711;759.1665;0
17712;759.1760;0
17713;759.1855;0
17714;759.1950;0
17715;759.2046;0
17716;759.2141;0
17717;759.2236;0
17718;759.2331;0
17719;759.2427;0
17720;759.2522;0
17721;759.2617;0
17722;759.2713;0
17723;759.2808;0
17724;759.2903;0
17725;759.2998;0
17726;759.3094;0
17727;759.3189;0
17728;759.3284;0
17729;759.3379;0
17730;759.3475;0
17731;759.3570;0
17732;759.3665;0
17733;759.3760;0
17734;759.3856;0
17735;759.3951;0
17736;759.4046;0
17737;759.4141;0
17738;759.4237;0
17739;759.4332;0
17740;759.4427;0
17741;759.4523;0
17742;759.4618;0
17743;759.4713;0
17744;759.4808;0
17745;759.4904;0
17746;759.4999;0
17747;759.5094;0
17748;759.5189;0
17749;759.5285;0
17750;759.5380;0
17751;759.5475;0
17752;759.5571;0
17753;759.5666;0
17754;759.5761;0
17755;759.5856;0
17756;759.5952;0
17757;759.6047;0
17758;759.6142;0
17759;759.6238;0
17760;759.6333;0
17761;759.6428;0
17762;759.6523;0
17763;759.6619;0
17764;759.6714;0
17765;759.6809;0
17766;759.6905;0
17767;759.7000;0
17768;759.7095;0
17769;759.7190;0
17770;759.7286;0
17771;759.7381;0
17772;759.7476;0
17773;759.7572;0
17774;759.7667;0
17775;759.7762;0
17776;759.7857;0
17777;759.7953;0
17778;759.8048;0
17779;759.8143;0
17780;759.8239;0
17781;759.8334;0
17782;759.8429;0
17783;759.8525;0
17784;759.8620;0
17785;759.8715;0
17786;759.8810;0
17787;759.8906;0
17788;759.9001;0
17789;759.9096;0
17790;759.9192;0
17791;759.9287;0
17792;759.9382;0
17793;759.9478;0
17794;759.9573;0
17795;759.9668;0
17796;759.9763;0
17797;759.9859;0
17798;759.9954;0
17799;760.0049;0
17800;760.0145;0
17801;760.0240;0
17802;760.0335;0
17803;760.0431;0
17804;760.0526;0
17805;760.0621;0
17806;760.0717;0
17807;760.0812;0
17808;760.0907;0
17809;760.1002;0
17810;760.1098;0
17811;760.1193;0
17812;760.1288;0
17813;760.1384;0
17814;760.1479;0
17815;760.1574;0
17816;760.1670;0
17817;760.1765;0
17818;760.1860;23
17819;760.1956;14
17820;760.2051;18
17821;760.2146;0
17822;760.2242;2
17823;760.2337;2
17824;760.2432;3
17825;760.2528;0
17826;760.2623;1
17827;760.2718;6
17828;760.2814;0
17829;760.2909;0
17830;760.3004;0
17831;760.3100;0
17832;760.3195;0
17833;760.3290;0
17834;760.3386;0
17835;760.3481;0
17836;760.3576;0
17837;760.3672;0
17838;760.3767;0
17839;760.3862;0
17840;760.3957;0
17841;760.4053;0
17842;760.4148;0
17843;760.4243;0
17844;760.4339;0
17845;760.4434;0
17846;760.4529;0
17847;760.4625;0
17848;760.4720;0
17849;760.4816;0
17850;760.4911;0
17851;760.5006;0
17852;760.5102;0
17853;760.5197;0
17854;760.5292;0
17855;760.5388;0
17856;760.5483;0
17857;760.5578;0
17858;760.5674;0
17859;760.5769;0
17860;760.5864;0
17861;760.5960;0
17862;760.6055;0
17863;760.6150;0
17864;760.6246;0
17865;760.6341;0
17866;760.6436;0
17867;760.6532;0
17868;760.6627;0
17869;760.6722;0
17870;760.6818;0
17871;760.6913;0
17872;760.7008;0
17873;760.7104;0
17874;760.7199;0
17875;760.7294;0
17876;760.7390;0
17877;760.7485;0
17878;760.7581;0
17879;760.7676;0
17880;760.7771;0
17881;760.7867;0
17882;760.7962;0
17883;760.8057;0
17884;760.8153;0
17885;760.8248;0
17886;760.8343;0
17887;760.8439;0
17888;760.8534;0
17889;760.8629;0
17890;760.8725;0
17891;760.8820;0
17892;760.8916;0
17893;760.9011;0
17894;760.9106;0
17895;760.9202;0
17896;760.9297;0
17897;760.9392;0
17898;760.9488;0
17899;760.9583;0
17900;760.9678;0
17901;760.9774;0
17902;760.9869;0
17903;760.9965;0
17904;761.0060;0
17905;761.0155;0
17906;761.0251;0
17907;761.0346;0
17908;761.0441;0
17909;761.0537;0
17910;761.0632;0
17911;761.0728;0
17912;761.0823;0
17913;761.0918;0
17914;761.1014;0
17915;761.1109;0
17916;761.1204;0
17917;761.1300;0
17918;761.1395;0
17919;761.1491;0
17920;761.1586;0
17921;761.1681;0
17922;761.1777;0
17923;761.1872;0
17924;761.1967;0
17925;761.2063;0
17926;761.2158;0
17927;761.2254;0
17928;761.2349;0
17929;761.2444;0
17930;761.2540;0
17931;761.2635;0
17932;761.2731;0
17933;761.2826;0
17934;761.2921;0
17935;761.3017;0
17936;761.3112;0
17937;761.3207;0
17938;761.3303;0
17939;761.3398;0
17940;761.3494;0
17941;761.3589;0
17942;761.3684;0
17943;761.3780;0
17944;761.3875;0
17945;761.3971;0
17946;761.4066;0
17947;761.4161;0
17948;761.4257;0
17949;761.4352;0
17950;761.4448;0
17951;761.4543;0
17952;761.4638;0
17953;761.4734;0
17954;761.4829;0
17955;761.4925;0
17956;761.5020;0
17957;761.5115;0
17958;761.5211;0
17959;761.5306;0
17960;761.5402;0
17961;761.5497;0
17962;761.5592;0
17963;761.5688;0
17964;761.5783;0
17965;761.5879;0
17966;761.5974;0
17967;761.6069;0
17968;761.6165;0
17969;761.6260;0
17970;761.6356;0
17971;761.6451;0
17972;761.6547;0
17973;761.6642;0
17974;761.6737;0
17975;761.6833;0
17976;761.6928;0
17977;761.7024;0
17978;761.7119;0
17979;761.7214;0
17980;761.7310;0
17981;761.7405;0
17982;761.7501;0
17983;761.7596;0
17984;761.7691;0
17985;761.7787;2
17986;761.7882;0
17987;761.7978;1
17988;761.8073;0
17989;761.8169;0
17990;761.8264;0
17991;761.8359;0
17992;761.8455;3
17993;761.8550;0
17994;761.8646;0
17995;761.8741;0
17996;761.8837;0
17997;761.8932;0
17998;761.9027;0
17999;761.9123;0
18000;761.9218;0
18001;761.9314;0
18002;761.9409;0
18003;761.9505;0
18004;761.9600;0
18005;761.9695;0
18006;761.9791;0
18007;761.9886;0
18008;761.9982;0
18009;762.0077;0
18010;762.0173;0
18011;762.0268;0
18012;762.0363;0
18013;762.0459;0
18014;762.0554;0
18015;762.0650;0
18016;762.0745;0
18017;762.0841;0
18018;762.0936;0
18019;762.1031;0
18020;762.1127;0
18021;762.1222;0
18022;762.1318;0
18023;762.1413;0
18024;762.1509;0
18025;762.1604;0
18026;762.1700;0
18027;762.1795;0
18028;762.1890;0
18029;762.1986;0
18030;762.2081;0
18031;762.2177;0
18032;762.2272;0
18033;762.2368;0
18034;762.2463;0
18035;762.2559;0
18036;762.2654;0
18037;762.2749;0
18038;762.2845;0
18039;762.2940;0
18040;762.3036;0
18041;762.3131;0
18042;762.3227;0
18043;762.3322;0
18044;762.3418;1
18045;762.3513;19
18046;762.3609;7
18047;762.3704;0
18048;762.3799;0
18049;762.3895;0
18050;762.3990;0
18051;762.4086;0
18052;762.4181;0
18053;762.4277;0
18054;762.4372;0
18055;762.4468;0
18056;762.4563;0
18057;762.4659;0
18058;762.4754;0
18059;762.4849;2
18060;762.4945;0
18061;762.5040;0
18062;762.5136;0
18063;762.5231;0
18064;762.5327;0
18065;762.5422;0
18066;762.5518;0
18067;762.5613;2
18068;762.5709;0
18069;762.5804;0
18070;762.5900;0
18071;762.5995;0
18072;762.6091;0
18073;762.6186;0
18074;762.6282;0
18075;762.6377;0
18076;762.6472;0
18077;762.6568;0
18078;762.6663;0
18079;762.6759;0
18080;762.6854;0
18081;762.6950;0
18082;762.7045;0
18083;762.7141;0
18084;762.7236;3
18085;762.7332;1
18086;762.7427;0
18087;762.7523;0
18088;762.7618;0
18089;762.7714;0
18090;762.7809;0
18091;762.7905;0
18092;762.8000;0
18093;762.8096;0
18094;762.8191;3
18095;762.8287;0
18096;762.8382;0
18097;762.8478;0
18098;762.8573;0
18099;762.8668;0
18100;762.8764;0
18101;762.8859;0
18102;762.8955;0
18103;762.9050;0
18104;762.9146;0
18105;762.9241;0
18106;762.9337;2
18107;762.9432;0
18108;762.9528;0
18109;762.9623;0
18110;762.9719;0
18111;762.9814;0
18112;762.9910;0
18113;763.0005;0
18114;763.0101;0
18115;763.0196;0
18116;763.0292;0
18117;763.0387;0
18118;763.0483;0
18119;763.0578;0
18120;763.0674;0
18121;763.0769;0
18122;763.0865;0
18123;763.0960;0
18124;763.1056;0
18125;763.1151;0
18126;763.1247;0
18127;763.1342;0
18128;763.1438;0
18129;763.1533;0
18130;763.1629;0
18131;763.1724;0
18132;763.1820;0
18133;763.1915;0
18134;763.2011;0
18135;763.2106;0
18136;763.2202;0
18137;763.2297;0
18138;763.2393;0
18139;763.2488;0
18140;763.2584;0
18141;763.2679;0
18142;763.2775;0
18143;763.2870;0
18144;763.2966;0
18145;763.3062;0
18146;763.3157;0
18147;763.3253;0
18148;763.3348;0
18149;763.3444;0
18150;763.3539;0
18151;763.3635;0
18152;763.3730;0
18153;763.3826;0
18154;763.3921;0
18155;763.4017;0
18156;763.4112;0
18157;763.4208;0
18158;763.4303;0
18159;763.4399;0
18160;763.4494;0
18161;763.4590;0
18162;763.4685;0
18163;763.4781;0
18164;763.4876;0
18165;763.4972;0
18166;763.5067;0
18167;763.5163;0
18168;763.5258;0
18169;763.5354;0
18170;763.5450;0
18171;763.5545;0
18172;763.5641;3
18173;763.5736;8
18174;763.5832;0
18175;763.5927;5
18176;763.6023;2
18177;763.6118;0
18178;763.6214;0
18179;763.6309;0
18180;763.6405;0
18181;763.6500;0
18182;763.6596;0
18183;763.6691;0
18184;763.6787;0
18185;763.6883;0
18186;763.6978;0
18187;763.7074;0
18188;763.7169;0
18189;763.7265;0
18190;763.7360;0
18191;763.7456;0
18192;763.7551;0
18193;763.7647;0
18194;763.7742;0
18195;763.7838;0
18196;763.7933;0
18197;763.8029;0
18198;763.8125;0
18199;763.8220;0
18200;763.8316;0
18201;763.8411;0
18202;763.8507;0
18203;763.8602;0
18204;763.8698;0
18205;763.8793;0
18206;763.8889;0
18207;763.8985;0
18208;763.9080;0
18209;763.9176;0
18210;763.9271;0
18211;763.9367;0
18212;763.9462;0
18213;763.9558;0
18214;763.9653;0
18215;763.9749;0
18216;763.9845;0
18217;763.9940;0
18218;764.0036;0
18219;764.0131;0
18220;764.0227;0
18221;764.0322;0
18222;764.0418;0
18223;764.0513;0
18224;764.0609;0
18225;764.0705;0
18226;764.0800;0
18227;764.0896;0
18228;764.0991;0
18229;764.1087;0
18230;764.1182;0
18231;764.1278;0
18232;764.1373;0
18233;764.1469;0
18234;764.1565;0
18235;764.1660;0
18236;764.1756;0
18237;764.1851;0
18238;764.1947;0
18239;764.2042;0
18240;764.2138;0
18241;764.2234;0
18242;764.2329;0
18243;764.2425;0
18244;764.2520;0
18245;764.2616;0
18246;764.2711;0
18247;764.2807;0
18248;764.2903;0
18249;764.2998;0
18250;764.3094;0
18251;764.3189;0
18252;764.3285;0
18253;764.3381;0
18254;764.3476;0
18255;764.3572;0
18256;764.3667;0
18257;764.3763;0
18258;764.3858;0
18259;764.3954;0
18260;764.4050;0
18261;764.4145;0
18262;764.4241;0
18263;764.4336;0
18264;764.4432;0
18265;764.4527;0
18266;764.4623;0
18267;764.4719;0
18268;764.4814;0
18269;764.4910;0
18270;764.5005;0
18271;764.5101;0
18272;764.5197;0
18273;764.5292;0
18274;764.5388;0
18275;764.5483;0
18276;764.5579;0
18277;764.5675;0
18278;764.5770;0
18279;764.5866;0
18280;764.5961;0
18281;764.6057;0
18282;764.6153;0
18283;764.6248;0
18284;764.6344;0
18285;764.6439;0
18286;764.6535;0
18287;764.6631;0
18288;764.6726;0
18289;764.6822;0
18290;764.6917;0
18291;764.7013;0
18292;764.7109;0
18293;764.7204;0
18294;764.7300;0
18295;764.7395;0
18296;764.7491;0
18297;764.7587;0
18298;764.7682;0
18299;764.7778;0
18300;764.7873;0
18301;764.7969;1
18302;764.8065;0
18303;764.8160;0
18304;764.8256;0
18305;764.8351;0
18306;764.8447;0
18307;764.8543;0
18308;764.8638;0
18309;764.8734;0
18310;764.8829;0
18311;764.8925;0
18312;764.9021;0
18313;764.9116;0
18314;764.9212;0
18315;764.9308;0
18316;764.9403;0
18317;764.9499;0
18318;764.9594;0
18319;764.9690;0
18320;764.9786;0
18321;764.9881;0
18322;764.9977;0
18323;765.0072;0
18324;765.0168;0
18325;765.0264;0
18326;765.0359;0
18327;765.0455;0
18328;765.0551;0
18329;765.0646;0
18330;765.0742;0
18331;765.0837;0
18332;765.0933;0
18333;765.1029;0
18334;765.1124;0
18335;765.1220;0
18336;765.1316;0
18337;765.1411;0
18338;765.1507;0
18339;765.1602;0
18340;765.1698;0
18341;765.1794;0
18342;765.1889;0
18343;765.1985;0
18344;765.2081;0
18345;765.2176;0
18346;765.2272;0
18347;765.2368;0
18348;765.2463;0
18349;765.2559;0
18350;765.2654;0
18351;765.2750;0
18352;765.2846;0
18353;765.2941;0
18354;765.3037;0
18355;765.3133;0
18356;765.3228;0
18357;765.3324;0
18358;765.3420;0
18359;765.3515;0
18360;765.3611;0
18361;765.3706;0
18362;765.3802;0
18363;765.3898;0
18364;765.3993;0
18365;765.4089;0
18366;765.4185;0
18367;765.4280;0
18368;765.4376;0
18369;765.4472;0
18370;765.4567;0
18371;765.4663;0
18372;765.4759;0
18373;765.4854;0
18374;765.4950;0
18375;765.5046;0
18376;765.5141;0
18377;765.5237;0
18378;765.5333;0
18379;765.5428;0
18380;765.5524;0
18381;765.5619;0
18382;765.5715;0
18383;765.5811;0
18384;765.5906;0
18385;765.6002;0
18386;765.6098;0
18387;765.6193;0
18388;765.6289;0
18389;765.6385;0
18390;765.6480;0
18391;765.6576;0
18392;765.6672;0
18393;765.6767;0
18394;765.6863;0
18395;765.6959;0
18396;765.7054;0
18397;765.7150;0
18398;765.7246;0
18399;765.7341;0
18400;765.7437;0
18401;765.7533;0
18402;765.7628;0
18403;765.7724;0
18404;765.7820;0
18405;765.7915;0
18406;765.8011;0
18407;765.8107;0
18408;765.8202;0
18409;765.8298;0
18410;765.8394;0
18411;765.8489;0
18412;765.8585;0
18413;765.8681;0
18414;765.8776;0
18415;765.8872;0
18416;765.8968;0
18417;765.9063;0
18418;765.9159;0
18419;765.9255;0
18420;765.9350;0
18421;765.9446;0
18422;765.9542;0
18423;765.9638;0
18424;765.9733;0
18425;765.9829;0
18426;765.9925;0
18427;766.0020;0
18428;766.0116;0
18429;766.0212;0
18430;766.0307;0
18431;766.0403;0
18432;766.0499;0
18433;766.0594;0
18434;766.0690;0
18435;766.0786;0
18436;766.0881;0
18437;766.0977;0
18438;766.1073;0
18439;766.1168;0
18440;766.1264;0
18441;766.1360;0
18442;766.1456;0
18443;766.1551;0
18444;766.1647;0
18445;766.1743;0
18446;766.1838;0
18447;766.1934;0
18448;766.2030;0
18449;766.2125;0
18450;766.2221;0
18451;766.2317;0
18452;766.2412;0
18453;766.2508;0
18454;766.2604;0
18455;766.2700;0
18456;766.2795;0
18457;766.2891;0
18458;766.2987;0
18459;766.3082;0
18460;766.3178;0
18461;766.3274;0
18462;766.3369;0
18463;766.3465;0
18464;766.3561;0
18465;766.3657;0
18466;766.3752;0
18467;766.3848;0
18468;766.3944;0
18469;766.4039;0
18470;766.4135;0
18471;766.4231;0
18472;766.4327;0
18473;766.4422;0
18474;766.4518;0
18475;766.4614;0
18476;766.4709;0
18477;766.4805;0
18478;766.4901;0
18479;766.4997;0
18480;766.5092;0
18481;766.5188;0
18482;766.5284;0
18483;766.5379;0
18484;766.5475;0
18485;766.5571;0
18486;766.5667;0
18487;766.5762;0
18488;766.5858;0
18489;766.5954;0
18490;766.6049;0
18491;766.6145;0
18492;766.6241;0
18493;766.6337;0
18494;766.6432;0
18495;766.6528;0
18496;766.6624;0
18497;766.6719;0
18498;766.6815;0
18499;766.6911;0
18500;766.7007;0
18501;766.7102;0
18502;766.7198;0
18503;766.7294;0
18504;766.7390;0
18505;766.7485;0
18506;766.7581;0
18507;766.7677;0
18508;766.7772;0
18509;766.7868;0
18510;766.7964;0
18511;766.8060;0
18512;766.8155;0
18513;766.8251;0
18514;766.8347;0
18515;766.8443;0
18516;766.8538;0
18517;766.8634;0
18518;766.8730;0
18519;766.8826;0
18520;766.8921;0
18521;766.9017;0
18522;766.9113;0
18523;766.9209;0
18524;766.9304;0
18525;766.9400;0
18526;766.9496;0
18527;766.9591;0
18528;766.9687;0
18529;766.9783;0
18530;766.9879;0
18531;766.9974;0
18532;767.0070;0
18533;767.0166;0
18534;767.0262;0
18535;767.0357;0
18536;767.0453;0
18537;767.0549;0
18538;767.0645;0
18539;767.0740;0
18540;767.0836;0
18541;767.0932;0
18542;767.1028;0
18543;767.1123;0
18544;767.1219;0
18545;767.1315;0
18546;767.1411;0
18547;767.1506;0
18548;767.1602;0
18549;767.1698;0
18550;767.1794;0
18551;767.1889;0
18552;767.1985;0
18553;767.2081;0
18554;767.2177;0
18555;767.2273;0
18556;767.2368;0
18557;767.2464;0
18558;767.2560;0
18559;767.2656;0
18560;767.2751;0
18561;767.2847;0
18562;767.2943;0
18563;767.3039;0
18564;767.3134;0
18565;767.3230;0
18566;767.3326;0
18567;767.3422;0
18568;767.3517;0
18569;767.3613;0
18570;767.3709;0
18571;767.3805;0
18572;767.3901;0
18573;767.3996;0
18574;767.4092;0
18575;767.4188;0
18576;767.4284;0
18577;767.4379;0
18578;767.4475;0
18579;767.4571;0
18580;767.4667;0
18581;767.4762;0
18582;767.4858;0
18583;767.4954;0
18584;767.5050;0
18585;767.5146;0
18586;767.5241;0
18587;767.5337;0
18588;767.5433;0
18589;767.5529;0
18590;767.5624;0
18591;767.5720;0
18592;767.5816;0
18593;767.5912;0
18594;767.6008;0
18595;767.6103;0
18596;767.6199;0
18597;767.6295;0
18598;767.6391;0
18599;767.6486;0
18600;767.6582;0
18601;767.6678;0
18602;767.6774;0
18603;767.6870;0
18604;767.6965;0
18605;767.7061;0
18606;767.7157;0
18607;767.7253;0
18608;767.7349;0
18609;767.7444;0
18610;767.7540;0
18611;767.7636;0
18612;767.7732;0
18613;767.7828;0
18614;767.7923;0
18615;767.8019;0
18616;767.8115;0
18617;767.8211;0
18618;767.8307;0
18619;767.8402;0
18620;767.8498;0
18621;767.8594;0
18622;767.8690;0
18623;767.8786;0
18624;767.8881;0
18625;767.8977;0
18626;767.9073;0
18627;767.9169;0
18628;767.9265;0
18629;767.9360;0
18630;767.9456;0
18631;767.9552;0
18632;767.9648;0
18633;767.9744;0
18634;767.9839;0
18635;767.9935;0
18636;768.0031;0
18637;768.0127;0
18638;768.0223;0
18639;768.0318;0
18640;768.0414;0
18641;768.0510;0
18642;768.0606;0
18643;768.0702;0
18644;768.0797;0
18645;768.0893;0
18646;768.0989;0
18647;768.1085;0
18648;768.1181;0
18649;768.1277;0
18650;768.1372;0
18651;768.1468;0
18652;768.1564;0
18653;768.1660;0
18654;768.1756;0
18655;768.1851;0
18656;768.1947;0
18657;768.2043;0
18658;768.2139;0
18659;768.2235;0
18660;768.2331;0
18661;768.2426;0
18662;768.2522;0
18663;768.2618;0
18664;768.2714;0
18665;768.2810;0
18666;768.2905;0
18667;768.3001;0
18668;768.3097;0
18669;768.3193;0
18670;768.3289;0
18671;768.3385;0
18672;768.3480;0
18673;768.3576;0
18674;768.3672;0
18675;768.3768;0
18676;768.3864;0
18677;768.3960;0
18678;768.4055;0
18679;768.4151;0
18680;768.4247;0
18681;768.4343;0
18682;768.4439;0
18683;768.4535;0
18684;768.4630;0
18685;768.4726;0
18686;768.4822;0
18687;768.4918;0
18688;768.5014;0
18689;768.5110;0
18690;768.5205;0
18691;768.5301;0
18692;768.5397;0
18693;768.5493;0
18694;768.5589;0
18695;768.5685;0
18696;768.5780;0
18697;768.5876;0
18698;768.5972;0
18699;768.6068;0
18700;768.6164;0
18701;768.6260;0
18702;768.6356;0
18703;768.6451;0
18704;768.6547;0
18705;768.6643;0
18706;768.6739;0
18707;768.6835;0
18708;768.6931;0
18709;768.7026;0
18710;768.7122;0
18711;768.7218;0
18712;768.7314;0
18713;768.7410;0
18714;768.7506;0
18715;768.7602;0
18716;768.7697;0
18717;768.7793;0
18718;768.7889;0
18719;768.7985;0
18720;768.8081;0
18721;768.8177;0
18722;768.8273;0
18723;768.8368;0
18724;768.8464;0
18725;768.8560;0
18726;768.8656;0
18727;768.8752;0
18728;768.8848;0
18729;768.8944;0
18730;768.9040;0
18731;768.9135;0
18732;768.9231;0
18733;768.9327;0
18734;768.9423;0
18735;768.9519;0
18736;768.9615;0
18737;768.9711;0
18738;768.9806;40
18739;768.9902;40
18740;768.9998;10
18741;769.0094;5
18742;769.0190;13
18743;769.0286;0
18744;769.0382;0
18745;769.0478;0
18746;769.0573;0
18747;769.0669;0
18748;769.0765;0
18749;769.0861;2
18750;769.0957;0
18751;769.1053;0
18752;769.1149;0
18753;769.1245;0
18754;769.1340;0
18755;769.1436;0
18756;769.1532;0
18757;769.1628;0
18758;769.1724;0
18759;769.1820;0
18760;769.1916;0
18761;769.2012;0
18762;769.2107;0
18763;769.2203;0
18764;769.2299;0
18765;769.2395;0
18766;769.2491;0
18767;769.2587;0
18768;769.2683;0
18769;769.2779;0
18770;769.2875;0
18771;769.2970;0
18772;769.3066;0
18773;769.3162;0
18774;769.3258;0
18775;769.3354;0
18776;769.3450;0
18777;769.3546;0
18778;769.3642;0
18779;769.3738;0
18780;769.3833;0
18781;769.3929;0
18782;769.4025;0
18783;769.4121;0
18784;769.4217;0
18785;769.4313;0
18786;769.4409;0
18787;769.4505;0
18788;769.4601;0
18789;769.4697;0
18790;769.4792;0
18791;769.4888;0
18792;769.4984;0
18793;769.5080;0
18794;769.5176;0
18795;769.5272;0
18796;769.5368;0
18797;769.5464;0
18798;769.5560;0
18799;769.5656;0
18800;769.5751;0
18801;769.5847;0
18802;769.5943;0
18803;769.6039;0
18804;769.6135;0
18805;769.6231;0
18806;769.6327;0
18807;769.6423;0
18808;769.6519;0
18809;769.6615;0
18810;769.6711;0
18811;769.6806;0
18812;769.6902;0
18813;769.6998;0
18814;769.7094;0
18815;769.7190;0
18816;769.7286;0
18817;769.7382;0
18818;769.7478;0
18819;769.7574;0
18820;769.7670;0
18821;769.7766;0
18822;769.7861;0
18823;769.7957;0
18824;769.8053;0
18825;769.8149;0
18826;769.8245;0
18827;769.8341;0
18828;769.8437;0
18829;769.8533;0
18830;769.8629;0
18831;769.8725;0
18832;769.8821;0
18833;769.8917;0
18834;769.9013;0
18835;769.9108;0
18836;769.9204;0
18837;769.9300;0
18838;769.9396;0
18839;769.9492;0
18840;769.9588;0
18841;769.9684;0
18842;769.9780;0
18843;769.9876;0
18844;769.9972;0
18845;770.0068;0
18846;770.0164;0
18847;770.0260;0
18848;770.0356;0
18849;770.0452;0
18850;770.0547;0
18851;770.0643;0
18852;770.0739;0
18853;770.0835;0
18854;770.0931;0
18855;770.1027;0
18856;770.1123;0
18857;770.1219;0
18858;770.1315;0
18859;770.1411;0
18860;770.1507;0
18861;770.1603;0
18862;770.1699;0
18863;770.1795;0
18864;770.1891;0
18865;770.1987;0
18866;770.2082;0
18867;770.2178;0
18868;770.2274;0
18869;770.2370;0
18870;770.2466;0
18871;770.2562;0
18872;770.2658;0
18873;770.2754;0
18874;770.2850;0
18875;770.2946;0
18876;770.3042;0
18877;770.3138;0
18878;770.3234;0
18879;770.3330;0
18880;770.3426;0
18881;770.3522;0
18882;770.3618;0
18883;770.3714;0
18884;770.3810;0
18885;770.3906;0
18886;770.4002;0
18887;770.4097;0
18888;770.4193;0
18889;770.4289;0
18890;770.4385;0
18891;770.4481;0
18892;770.4577;0
18893;770.4673;0
18894;770.4769;0
18895;770.4865;0
18896;770.4961;0
18897;770.5057;0
18898;770.5153;0
18899;770.5249;0
18900;770.5345;0
18901;770.5441;0
18902;770.5537;0
18903;770.5633;0
18904;770.5729;0
18905;770.5825;0
18906;770.5921;0
18907;770.6017;0
18908;770.6113;0
18909;770.6209;0
18910;770.6305;0
18911;770.6401;0
18912;770.6497;0
18913;770.6593;0
18914;770.6689;0
18915;770.6785;0
18916;770.6880;0
18917;770.6976;0
18918;770.7072;0
18919;770.7168;0
18920;770.7264;0
18921;770.7360;0
18922;770.7456;0
18923;770.7552;0
18924;770.7648;0
18925;770.7744;0
18926;770.7840;0
18927;770.7936;0
18928;770.8032;0
18929;770.8128;0
18930;770.8224;0
18931;770.8320;0
18932;770.8416;0
18933;770.8512;0
18934;770.8608;0
18935;770.8704;0
18936;770.8800;0
18937;770.8896;0
18938;770.8992;0
18939;770.9088;0
18940;770.9184;0
18941;770.9280;0
18942;770.9376;0
18943;770.9472;0
18944;770.9568;0
18945;770.9664;0
18946;770.9760;0
18947;770.9856;0
18948;770.9952;0
18949;771.0048;0
18950;771.0144;0
18951;771.0240;0
18952;771.0336;0
18953;771.0432;0
18954;771.0528;0
18955;771.0624;0
18956;771.0720;0
18957;771.0816;0
18958;771.0912;0
18959;771.1008;0
18960;771.1104;0
18961;771.1200;0
18962;771.1296;0
18963;771.1392;0
18964;771.1488;0
18965;771.1584;0
18966;771.1680;0
18967;771.1776;0
18968;771.1872;0
18969;771.1968;0
18970;771.2064;0
18971;771.2160;0
18972;771.2256;0
18973;771.2352;14
18974;771.2448;34
18975;771.2544;46
18976;771.2640;19
18977;771.2736;13
18978;771.2832;1
18979;771.2928;1
18980;771.3024;0
18981;771.3120;0
18982;771.3216;0
18983;771.3312;0
18984;771.3408;0
18985;771.3504;0
18986;771.3600;0
18987;771.3696;0
18988;771.3792;0
18989;771.3888;0
18990;771.3984;0
18991;771.4080;0
18992;771.4176;0
18993;771.4272;0
18994;771.4368;0
18995;771.4464;0
18996;771.4560;0
18997;771.4656;0
18998;771.4752;0
18999;771.4848;0
19000;771.4944;0
19001;771.5041;0
19002;771.5137;0
19003;771.5233;0
19004;771.5329;0
19005;771.5425;0
19006;771.5521;0
19007;771.5617;0
19008;771.5713;0
19009;771.5809;0
19010;771.5905;0
19011;771.6001;1
19012;771.6097;0
19013;771.6193;0
19014;771.6289;0
19015;771.6385;0
19016;771.6481;0
19017;771.6577;0
19018;771.6673;0
19019;771.6769;0
19020;771.6865;0
19021;771.6961;0
19022;771.7057;0
19023;771.7153;0
19024;771.7249;0
19025;771.7345;0
19026;771.7441;0
19027;771.7537;0
19028;771.7633;0
19029;771.7729;0
19030;771.7826;0
19031;771.7922;0
19032;771.8018;0
19033;771.8114;0
19034;771.8210;0
19035;771.8306;0
19036;771.8402;0
19037;771.8498;0
19038;771.8594;0
19039;771.8690;0
19040;771.8786;0
19041;771.8882;0
19042;771.8978;0
19043;771.9074;0
19044;771.9170;0
19045;771.9266;0
19046;771.9362;0
19047;771.9458;0
19048;771.9554;0
19049;771.9650;0
19050;771.9746;0
19051;771.9843;0
19052;771.9939;0
19053;772.0035;0
19054;772.0131;0
19055;772.0227;0
19056;772.0323;0
19057;772.0419;0
19058;772.0515;0
19059;772.0611;0
19060;772.0707;0
19061;772.0803;0
19062;772.0899;0
19063;772.0995;0
19064;772.1091;0
19065;772.1187;0
19066;772.1283;0
19067;772.1380;0
19068;772.1476;0
19069;772.1572;0
19070;772.1668;0
19071;772.1764;0
19072;772.1860;0
19073;772.1956;0
19074;772.2052;0
19075;772.2148;0
19076;772.2244;0
19077;772.2340;0
19078;772.2436;0
19079;772.2532;0
19080;772.2628;0
19081;772.2724;0
19082;772.2821;0
19083;772.2917;0
19084;772.3013;0
19085;772.3109;0
19086;772.3205;0
19087;772.3301;0
19088;772.3397;0
19089;772.3493;0
19090;772.3589;0
19091;772.3685;0
19092;772.3781;0
19093;772.3877;0
19094;772.3973;0
19095;772.4070;0
19096;772.4166;0
19097;772.4262;0
19098;772.4358;0
19099;772.4454;16
19100;772.4550;6
19101;772.4646;6
19102;772.4742;0
19103;772.4838;0
19104;772.4934;0
19105;772.5030;0
19106;772.5126;0
19107;772.5223;0
19108;772.5319;0
19109;772.5415;0
19110;772.5511;0
19111;772.5607;0
19112;772.5703;0
19113;772.5799;0
19114;772.5895;0
19115;772.5991;0
19116;772.6087;0
19117;772.6184;0
19118;772.6280;0
19119;772.6376;0
19120;772.6472;0
19121;772.6568;0
19122;772.6664;0
19123;772.6760;0
19124;772.6856;0
19125;772.6952;0
19126;772.7048;0
19127;772.7144;0
19128;772.7241;0
19129;772.7337;0
19130;772.7433;0
19131;772.7529;0
19132;772.7625;0
19133;772.7721;0
19134;772.7817;0
19135;772.7913;0
19136;772.8009;0
19137;772.8106;0
19138;772.8202;0
19139;772.8298;32
19140;772.8394;98
19141;772.8490;32
19142;772.8586;17
19143;772.8682;35
19144;772.8778;15
19145;772.8874;0
19146;772.8971;3
19147;772.9067;0
19148;772.9163;0
19149;772.9259;0
19150;772.9355;0
19151;772.9451;0
19152;772.9547;0
19153;772.9643;0
19154;772.9739;0
19155;772.9836;0
19156;772.9932;0
19157;773.0028;0
19158;773.0124;0
19159;773.0220;0
19160;773.0316;0
19161;773.0412;0
19162;773.0508;0
19163;773.0605;0
19164;773.0701;0
19165;773.0797;0
19166;773.0893;0
19167;773.0989;0
19168;773.1085;0
19169;773.1181;0
19170;773.1277;0
19171;773.1374;0
19172;773.1470;0
19173;773.1566;0
19174;773.1662;0
19175;773.1758;0
19176;773.1854;0
19177;773.1950;0
19178;773.2046;0
19179;773.2143;0
19180;773.2239;0
19181;773.2335;0
19182;773.2431;0
19183;773.2527;0
19184;773.2623;0
19185;773.2719;0
19186;773.2815;0
19187;773.2912;0
19188;773.3008;0
19189;773.3104;0
19190;773.3200;0
19191;773.3296;0
19192;773.3392;0
19193;773.3488;0
19194;773.3585;0
19195;773.3681;0
19196;773.3777;0
19197;773.3873;0
19198;773.3969;0
19199;773.4065;0
19200;773.4161;0
19201;773.4258;0
19202;773.4354;0
19203;773.4450;0
19204;773.4546;0
19205;773.4642;0
19206;773.4738;0
19207;773.4834;0
19208;773.4931;0
19209;773.5027;0
19210;773.5123;0
19211;773.5219;0
19212;773.5315;0
19213;773.5411;0
19214;773.5508;0
19215;773.5604;0
19216;773.5700;0
19217;773.5796;0
19218;773.5892;0
19219;773.5988;0
19220;773.6084;0
19221;773.6181;0
19222;773.6277;0
19223;773.6373;0
19224;773.6469;0
19225;773.6565;0
19226;773.6661;0
19227;773.6758;0
19228;773.6854;0
19229;773.6950;0
19230;773.7046;0
19231;773.7142;0
19232;773.7238;0
19233;773.7335;0
19234;773.7431;0
19235;773.7527;0
19236;773.7623;0
19237;773.7719;0
19238;773.7815;0
19239;773.7912;0
19240;773.8008;0
19241;773.8104;0
19242;773.8200;0
19243;773.8296;0
19244;773.8392;0
19245;773.8489;0
19246;773.8585;0
19247;773.8681;0
19248;773.8777;0
19249;773.8873;0
19250;773.8969;0
19251;773.9066;0
19252;773.9162;0
19253;773.9258;0
19254;773.9354;0
19255;773.9450;0
19256;773.9546;0
19257;773.9643;0
19258;773.9739;0
19259;773.9835;0
19260;773.9931;0
19261;774.0027;0
19262;774.0124;0
19263;774.0220;0
19264;774.0316;0
19265;774.0412;0
19266;774.0508;0
19267;774.0604;0
19268;774.0701;0
19269;774.0797;0
19270;774.0893;0
19271;774.0989;0
19272;774.1085;0
19273;774.1182;0
19274;774.1278;0
19275;774.1374;0
19276;774.1470;0
19277;774.1566;0
19278;774.1663;0
19279;774.1759;0
19280;774.1855;0
19281;774.1951;0
19282;774.2047;0
19283;774.2143;0
19284;774.2240;0
19285;774.2336;0
19286;774.2432;0
19287;774.2528;0
19288;774.2624;0
19289;774.2721;0
19290;774.2817;0
19291;774.2913;0
19292;774.3009;0
19293;774.3105;0
19294;774.3202;0
19295;774.3298;0
19296;774.3394;0
19297;774.3490;0
19298;774.3586;0
19299;774.3683;0
19300;774.3779;0
19301;774.3875;0
19302;774.3971;0
19303;774.4068;0
19304;774.4164;0
19305;774.4260;0
19306;774.4356;0
19307;774.4452;0
19308;774.4549;0
19309;774.4645;0
19310;774.4741;0
19311;774.4837;0
19312;774.4933;0
19313;774.5030;0
19314;774.5126;0
19315;774.5222;0
19316;774.5318;0
19317;774.5414;0
19318;774.5511;0
19319;774.5607;0
19320;774.5703;0
19321;774.5799;0
19322;774.5896;0
19323;774.5992;0
19324;774.6088;0
19325;774.6184;0
19326;774.6280;0
19327;774.6377;0
19328;774.6473;0
19329;774.6569;0
19330;774.6665;0
19331;774.6762;0
19332;774.6858;0
19333;774.6954;0
19334;774.7050;0
19335;774.7146;0
19336;774.7243;0
19337;774.7339;0
19338;774.7435;0
19339;774.7531;0
19340;774.7628;0
19341;774.7724;0
19342;774.7820;0
19343;774.7916;0
19344;774.8012;0
19345;774.8109;0
19346;774.8205;0
19347;774.8301;0
19348;774.8397;0
19349;774.8494;0
19350;774.8590;0
19351;774.8686;0
19352;774.8782;0
19353;774.8879;0
19354;774.8975;0
19355;774.9071;0
19356;774.9167;0
19357;774.9264;0
19358;774.9360;0
19359;774.9456;1
19360;774.9552;0
19361;774.9648;0
19362;774.9745;2
19363;774.9841;0
19364;774.9937;0
19365;775.0033;0
19366;775.0130;0
19367;775.0226;0
19368;775.0322;0
19369;775.0418;0
19370;775.0515;0
19371;775.0611;0
19372;775.0707;0
19373;775.0803;0
19374;775.0900;0
19375;775.0996;0
19376;775.1092;0
19377;775.1188;0
19378;775.1285;4
19379;775.1381;0
19380;775.1477;0
19381;775.1573;0
19382;775.1670;0
19383;775.1766;0
19384;775.1862;0
19385;775.1958;0
19386;775.2055;0
19387;775.2151;0
19388;775.2247;0
19389;775.2343;0
19390;775.2440;0
19391;775.2536;0
19392;775.2632;0
19393;775.2728;0
19394;775.2825;0
19395;775.2921;0
19396;775.3017;0
19397;775.3114;0
19398;775.3210;0
19399;775.3306;0
19400;775.3402;0
19401;775.3499;0
19402;775.3595;0
19403;775.3691;0
19404;775.3787;0
19405;775.3884;0
19406;775.3980;0
19407;775.4076;0
19408;775.4172;0
19409;775.4269;0
19410;775.4365;0
19411;775.4461;0
19412;775.4558;0
19413;775.4654;0
19414;775.4750;0
19415;775.4846;0
19416;775.4943;0
19417;775.5039;0
19418;775.5135;0
19419;775.5231;0
19420;775.5328;0
19421;775.5424;0
19422;775.5520;0
19423;775.5617;0
19424;775.5713;0
19425;775.5809;0
19426;775.5905;0
19427;775.6002;0
19428;775.6098;0
19429;775.6194;0
19430;775.6290;0
19431;775.6387;0
19432;775.6483;1
19433;775.6579;0
19434;775.6676;0
19435;775.6772;0
19436;775.6868;0
19437;775.6964;0
19438;775.7061;0
19439;775.7157;0
19440;775.7253;0
19441;775.7350;0
19442;775.7446;0
19443;775.7542;0
19444;775.7639;0
19445;775.7735;0
19446;775.7831;0
19447;775.7927;0
19448;775.8024;0
19449;775.8120;0
19450;775.8216;0
19451;775.8313;0
19452;775.8409;0
19453;775.8505;0
19454;775.8601;0
19455;775.8698;0
19456;775.8794;0
19457;775.8890;0
19458;775.8987;0
19459;775.9083;0
19460;775.9179;0
19461;775.9276;0
19462;775.9372;0
19463;775.9468;0
19464;775.9564;0
19465;775.9661;0
19466;775.9757;0
19467;775.9853;0
19468;775.9950;0
19469;776.0046;0
19470;776.0142;0
19471;776.0239;0
19472;776.0335;0
19473;776.0431;0
19474;776.0527;0
19475;776.0624;0
19476;776.0720;0
19477;776.0816;0
19478;776.0913;0
19479;776.1009;0
19480;776.1105;0
19481;776.1202;0
19482;776.1298;0
19483;776.1394;0
19484;776.1491;0
19485;776.1587;0
19486;776.1683;0
19487;776.1780;0
19488;776.1876;0
19489;776.1972;0
19490;776.2068;0
19491;776.2165;0
19492;776.2261;0
19493;776.2357;0
19494;776.2454;0
19495;776.2550;0
19496;776.2646;0
19497;776.2743;0
19498;776.2839;0
19499;776.2935;0
19500;776.3032;0
19501;776.3128;0
19502;776.3224;0
19503;776.3321;0
19504;776.3417;0
19505;776.3513;0
19506;776.3610;0
19507;776.3706;0
19508;776.3802;2
19509;776.3899;142
19510;776.3995;104
19511;776.4091;36
19512;776.4188;26
19513;776.4284;36
19514;776.4380;51
19515;776.4477;21
19516;776.4573;33
19517;776.4669;8
19518;776.4766;6
19519;776.4862;4
19520;776.4958;5
19521;776.5055;0
19522;776.5151;0
19523;776.5247;0
19524;776.5344;7
19525;776.5440;4
19526;776.5536;0
19527;776.5633;0
19528;776.5729;0
19529;776.5825;0
19530;776.5922;0
19531;776.6018;0
19532;776.6114;0
19533;776.6211;0
19534;776.6307;0
19535;776.6403;0
19536;776.6500;2
19537;776.6596;6
19538;776.6692;3
19539;776.6789;0
19540;776.6885;0
19541;776.6981;0
19542;776.7078;0
19543;776.7174;0
19544;776.7271;0
19545;776.7367;0
19546;776.7463;0
19547;776.7560;0
19548;776.7656;0
19549;776.7752;0
19550;776.7849;0
19551;776.7945;0
19552;776.8041;0
19553;776.8138;0
19554;776.8234;0
19555;776.8330;0
19556;776.8427;0
19557;776.8523;0
19558;776.8619;0
19559;776.8716;0
19560;776.8812;0
19561;776.8909;0
19562;776.9005;0
19563;776.9101;0
19564;776.9198;0
19565;776.9294;0
19566;776.9390;0
19567;776.9487;0
19568;776.9583;12
19569;776.9679;0
19570;776.9776;0
19571;776.9872;0
19572;776.9969;0
19573;777.0065;0
19574;777.0161;0
19575;777.0258;0
19576;777.0354;0
19577;777.0450;0
19578;777.0547;0
19579;777.0643;0
19580;777.0740;0
19581;777.0836;0
19582;777.0932;0
19583;777.1029;0
19584;777.1125;0
19585;777.1221;0
19586;777.1318;0
19587;777.1414;0
19588;777.1511;0
19589;777.1607;0
19590;777.1703;0
19591;777.1800;0
19592;777.1896;0
19593;777.1992;0
19594;777.2089;0
19595;777.2185;0
19596;777.2282;0
19597;777.2378;0
19598;777.2474;0
19599;777.2571;0
19600;777.2667;0
19601;777.2763;0
19602;777.2860;0
19603;777.2956;0
19604;777.3053;0
19605;777.3149;0
19606;777.3245;0
19607;777.3342;0
19608;777.3438;0
19609;777.3535;0
19610;777.3631;0
19611;777.3727;0
19612;777.3824;0
19613;777.3920;0
19614;777.4016;0
19615;777.4113;0
19616;777.4209;0
19617;777.4306;0
19618;777.4402;0
19619;777.4498;0
19620;777.4595;0
19621;777.4691;0
19622;777.4788;0
19623;777.4884;0
19624;777.4980;0
19625;777.5077;0
19626;777.5173;0
19627;777.5270;0
19628;777.5366;0
19629;777.5462;0
19630;777.5559;0
19631;777.5655;0
19632;777.5752;0
19633;777.5848;0
19634;777.5944;0
19635;777.6041;0
19636;777.6137;0
19637;777.6234;0
19638;777.6330;0
19639;777.6426;0
19640;777.6523;0
19641;777.6619;0
19642;777.6716;0
19643;777.6812;0
19644;777.6909;0
19645;777.7005;0
19646;777.7101;0
19647;777.7198;0
19648;777.7294;0
19649;777.7391;0
19650;777.7487;0
19651;777.7583;0
19652;777.7680;0
19653;777.7776;0
19654;777.7873;0
19655;777.7969;0
19656;777.8065;0
19657;777.8162;0
19658;777.8258;0
19659;777.8355;0
19660;777.8451;0
19661;777.8548;0
19662;777.8644;0
19663;777.8740;0
19664;777.8837;0
19665;777.8933;0
19666;777.9030;0
19667;777.9126;0
19668;777.9223;0
19669;777.9319;0
19670;777.9415;0
19671;777.9512;0
19672;777.9608;0
19673;777.9705;0
19674;777.9801;0
19675;777.9898;0
19676;777.9994;0
19677;778.0090;0
19678;778.0187;0
19679;778.0283;0
19680;778.0380;0
19681;778.0476;0
19682;778.0573;0
19683;778.0669;0
19684;778.0765;0
19685;778.0862;0
19686;778.0958;0
19687;778.1055;0
19688;778.1151;0
19689;778.1248;0
19690;778.1344;0
19691;778.1440;0
19692;778.1537;0
19693;778.1633;0
19694;778.1730;0
19695;778.1826;0
19696;778.1923;0
19697;778.2019;0
19698;778.2116;0
19699;778.2212;0
19700;778.2308;0
19701;778.2405;0
19702;778.2501;0
19703;778.2598;0
19704;778.2694;0
19705;778.2791;0
19706;778.2887;0
19707;778.2984;0
19708;778.3080;0
19709;778.3176;0
19710;778.3273;0
19711;778.3369;0
19712;778.3466;0
19713;778.3562;0
19714;778.3659;0
19715;778.3755;0
19716;778.3852;0
19717;778.3948;0
19718;778.4044;0
19719;778.4141;0
19720;778.4237;0
19721;778.4334;0
19722;778.4430;0
19723;778.4527;0
19724;778.4623;1
19725;778.4720;4
19726;778.4816;2
19727;778.4913;0
19728;778.5009;0
19729;778.5106;0
19730;778.5202;0
19731;778.5298;0
19732;778.5395;0
19733;778.5491;0
19734;778.5588;0
19735;778.5684;0
19736;778.5781;0
19737;778.5877;0
19738;778.5974;0
19739;778.6070;0
19740;778.6167;0
19741;778.6263;0
19742;778.6360;0
19743;778.6456;0
19744;778.6553;0
19745;778.6649;0
19746;778.6745;0
19747;778.6842;0
19748;778.6938;0
19749;778.7035;0
19750;778.7131;0
19751;778.7228;0
19752;778.7324;0
19753;778.7421;0
19754;778.7517;1
19755;778.7614;0
19756;778.7710;0
19757;778.7807;0
19758;778.7903;0
19759;778.8000;0
19760;778.8096;0
19761;778.8193;0
19762;778.8289;0
19763;778.8386;0
19764;778.8482;0
19765;778.8578;0
19766;778.8675;0
19767;778.8771;0
19768;778.8868;0
19769;778.8964;0
19770;778.9061;0
19771;778.9157;68
19772;778.9254;79
19773;778.9350;26
19774;778.9447;30
19775;778.9543;18
19776;778.9640;6
19777;778.9736;0
19778;778.9833;0
19779;778.9929;0
19780;779.0026;0
19781;779.0122;0
19782;779.0219;0
19783;779.0315;0
19784;779.0412;0
19785;779.0508;0
19786;779.0605;0
19787;779.0701;0
19788;779.0798;0
19789;779.0894;0
19790;779.0991;0
19791;779.1087;0
19792;779.1184;0
19793;779.1280;0
19794;779.1377;0
19795;779.1473;0
19796;779.1570;0
19797;779.1666;0
19798;779.1763;0
19799;779.1859;0
19800;779.1956;0
19801;779.2052;0
19802;779.2149;0
19803;779.2245;0
19804;779.2342;0
19805;779.2438;0
19806;779.2535;0
19807;779.2631;0
19808;779.2728;0
19809;779.2824;0
19810;779.2921;0
19811;779.3017;2
19812;779.3114;6
19813;779.3210;0
19814;779.3307;0
19815;779.3403;0
19816;779.3500;0
19817;779.3596;0
19818;779.3693;0
19819;779.3789;0
19820;779.3886;0
19821;779.3982;0
19822;779.4079;0
19823;779.4175;0
19824;779.4272;0
19825;779.4369;0
19826;779.4465;0
19827;779.4562;0
19828;779.4658;0
19829;779.4755;0
19830;779.4851;0
19831;779.4948;0
19832;779.5044;0
19833;779.5141;0
19834;779.5237;0
19835;779.5334;0
19836;779.5430;0
19837;779.5527;0
19838;779.5623;0
19839;779.5720;0
19840;779.5816;0
19841;779.5913;0
19842;779.6009;0
19843;779.6106;0
19844;779.6202;0
19845;779.6299;0
19846;779.6396;0
19847;779.6492;0
19848;779.6589;0
19849;779.6685;0
19850;779.6782;0
19851;779.6878;0
19852;779.6975;0
19853;779.7071;0
19854;779.7168;0
19855;779.7264;0
19856;779.7361;0
19857;779.7457;0
19858;779.7554;0
19859;779.7650;0
19860;779.7747;0
19861;779.7844;0
19862;779.7940;0
19863;779.8037;0
19864;779.8133;0
19865;779.8230;0
19866;779.8326;0
19867;779.8423;0
19868;779.8519;0
19869;779.8616;0
19870;779.8712;0
19871;779.8809;0
19872;779.8906;0
19873;779.9002;0
19874;779.9099;0
19875;779.9195;0
19876;779.9292;0
19877;779.9388;0
19878;779.9485;0
19879;779.9581;0
19880;779.9678;0
19881;779.9774;0
19882;779.9871;0
19883;779.9968;0
19884;780.0064;0
19885;780.0161;0
19886;780.0257;0
19887;780.0354;0
19888;780.0450;0
19889;780.0547;0
19890;780.0643;0
19891;780.0740;0
19892;780.0837;0
19893;780.0933;0
19894;780.1030;0
19895;780.1126;0
19896;780.1223;0
19897;780.1319;0
19898;780.1416;0
19899;780.1512;0
19900;780.1609;0
19901;780.1706;0
19902;780.1802;0
19903;780.1899;0
19904;780.1995;0
19905;780.2092;0
19906;780.2188;0
19907;780.2285;0
19908;780.2382;0
19909;780.2478;0
19910;780.2575;0
19911;780.2671;0
19912;780.2768;0
19913;780.2864;0
19914;780.2961;0
19915;780.3058;0
19916;780.3154;0
19917;780.3251;0
19918;780.3347;0
19919;780.3444;0
19920;780.3540;0
19921;780.3637;0
19922;780.3734;0
19923;780.3830;0
19924;780.3927;0
19925;780.4023;0
19926;780.4120;0
19927;780.4216;0
19928;780.4313;0
19929;780.4410;0
19930;780.4506;0
19931;780.4603;0
19932;780.4699;0
19933;780.4796;0
19934;780.4893;0
19935;780.4989;0
19936;780.5086;0
19937;780.5182;0
19938;780.5279;0
19939;780.5375;0
19940;780.5472;0
19941;780.5569;0
19942;780.5665;0
19943;780.5762;0
19944;780.5858;0
19945;780.5955;0
19946;780.6052;0
19947;780.6148;0
19948;780.6245;0
19949;780.6341;0
19950;780.6438;0
19951;780.6535;0
19952;780.6631;0
19953;780.6728;0
19954;780.6824;0
19955;780.6921;0
19956;780.7017;0
19957;780.7114;0
19958;780.7211;0
19959;780.7307;0
19960;780.7404;0
19961;780.7500;0
19962;780.7597;0
19963;780.7694;0
19964;780.7790;0
19965;780.7887;0
19966;780.7983;0
19967;780.8080;0
19968;780.8177;0
19969;780.8273;0
19970;780.8370;0
19971;780.8467;0
19972;780.8563;0
19973;780.8660;0
19974;780.8756;0
19975;780.8853;0
19976;780.8950;0
19977;780.9046;0
19978;780.9143;0
19979;780.9239;0
19980;780.9336;0
19981;780.9433;0
19982;780.9529;0
19983;780.9626;0
19984;780.9722;0
19985;780.9819;0
19986;780.9916;0
19987;781.0012;0
19988;781.0109;0
19989;781.0206;0
19990;781.0302;0
19991;781.0399;0
19992;781.0495;0
19993;781.0592;0
19994;781.0689;0
19995;781.0785;0
19996;781.0882;0
19997;781.0978;0
19998;781.1075;0
19999;781.1172;0
20000;781.1268;0
20001;781.1365;0
20002;781.1462;0
20003;781.1558;0
20004;781.1655;0
20005;781.1751;0
20006;781.1848;0
20007;781.1945;0
20008;781.2041;0
20009;781.2138;0
20010;781.2235;0
20011;781.2331;0
20012;781.2428;0
20013;781.2524;0
20014;781.2621;0
20015;781.2718;0
20016;781.2814;0
20017;781.2911;0
20018;781.3008;0
20019;781.3104;0
20020;781.3201;0
20021;781.3298;0
20022;781.3394;0
20023;781.3491;0
20024;781.3587;0
20025;781.3684;0
20026;781.3781;0
20027;781.3877;0
20028;781.3974;0
20029;781.4071;0
20030;781.4167;0
20031;781.4264;0
20032;781.4361;0
20033;781.4457;0
20034;781.4554;0
20035;781.4650;0
20036;781.4747;0
20037;781.4844;0
20038;781.4940;0
20039;781.5037;0
20040;781.5134;0
20041;781.5230;0
20042;781.5327;0
20043;781.5424;0
20044;781.5520;0
20045;781.5617;0
20046;781.5714;0
20047;781.5810;0
20048;781.5907;0
20049;781.6004;0
20050;781.6100;0
20051;781.6197;0
20052;781.6293;0
20053;781.6390;0
20054;781.6487;0
20055;781.6583;0
20056;781.6680;0
20057;781.6777;0
20058;781.6873;0
20059;781.6970;0
20060;781.7067;0
20061;781.7163;0
20062;781.7260;0
20063;781.7357;0
20064;781.7453;0
20065;781.7550;0
20066;781.7647;0
20067;781.7743;0
20068;781.7840;0
20069;781.7937;0
20070;781.8033;0
20071;781.8130;0
20072;781.8227;0
20073;781.8323;0
20074;781.8420;0
20075;781.8517;0
20076;781.8613;0
20077;781.8710;0
20078;781.8807;0
20079;781.8903;0
20080;781.9000;0
20081;781.9097;0
20082;781.9193;0
20083;781.9290;0
20084;781.9387;0
20085;781.9483;0
20086;781.9580;0
20087;781.9677;0
20088;781.9773;0
20089;781.9870;0
20090;781.9967;0
20091;782.0063;0
20092;782.0160;0
20093;782.0257;0
20094;782.0353;0
20095;782.0450;0
20096;782.0547;0
20097;782.0644;0
20098;782.0740;0
20099;782.0837;0
20100;782.0934;0
20101;782.1030;0
20102;782.1127;0
20103;782.1224;0
20104;782.1320;0
20105;782.1417;0
20106;782.1514;0
20107;782.1610;0
20108;782.1707;0
20109;782.1804;0
20110;782.1900;0
20111;782.1997;0
20112;782.2094;0
20113;782.2190;0
20114;782.2287;0
20115;782.2384;0
20116;782.2481;0
20117;782.2577;0
20118;782.2674;0
20119;782.2771;0
20120;782.2867;0
20121;782.2964;0
20122;782.3061;0
20123;782.3157;0
20124;782.3254;0
20125;782.3351;0
20126;782.3448;0
20127;782.3544;0
20128;782.3641;0
20129;782.3738;0
20130;782.3834;0
20131;782.3931;0
20132;782.4028;0
20133;782.4124;0
20134;782.4221;0
20135;782.4318;0
20136;782.4415;0
20137;782.4511;0
20138;782.4608;0
20139;782.4705;0
20140;782.4801;0
20141;782.4898;0
20142;782.4995;0
20143;782.5091;0
20144;782.5188;0
20145;782.5285;0
20146;782.5382;0
20147;782.5478;0
20148;782.5575;0
20149;782.5672;0
20150;782.5768;0
20151;782.5865;0
20152;782.5962;0
20153;782.6059;0
20154;782.6155;0
20155;782.6252;0
20156;782.6349;0
20157;782.6445;0
20158;782.6542;0
20159;782.6639;0
20160;782.6736;0
20161;782.6832;0
20162;782.6929;0
20163;782.7026;0
20164;782.7122;0
20165;782.7219;0
20166;782.7316;0
20167;782.7413;0
20168;782.7509;0
20169;782.7606;0
20170;782.7703;0
20171;782.7800;0
20172;782.7896;0
20173;782.7993;0
20174;782.8090;0
20175;782.8186;0
20176;782.8283;0
20177;782.8380;0
20178;782.8477;0
20179;782.8573;0
20180;782.8670;0
20181;782.8767;0
20182;782.8864;0
20183;782.8960;0
20184;782.9057;0
20185;782.9154;0
20186;782.9250;0
20187;782.9347;0
20188;782.9444;0
20189;782.9541;0
20190;782.9637;0
20191;782.9734;0
20192;782.9831;0
20193;782.9928;0
20194;783.0024;0
20195;783.0121;0
20196;783.0218;0
20197;783.0315;0
20198;783.0411;0
20199;783.0508;1
20200;783.0605;0
20201;783.0702;0
20202;783.0798;0
20203;783.0895;0
20204;783.0992;0
20205;783.1089;0
20206;783.1185;0
20207;783.1282;0
20208;783.1379;0
20209;783.1475;0
20210;783.1572;0
20211;783.1669;0
20212;783.1766;0
20213;783.1862;0
20214;783.1959;0
20215;783.2056;0
20216;783.2153;0
20217;783.2249;0
20218;783.2346;0
20219;783.2443;0
20220;783.2540;0
20221;783.2637;0
20222;783.2733;0
20223;783.2830;0
20224;783.2927;0
20225;783.3024;0
20226;783.3120;0
20227;783.3217;0
20228;783.3314;0
20229;783.3411;0
20230;783.3507;0
20231;783.3604;0
20232;783.3701;0
20233;783.3798;0
20234;783.3894;0
20235;783.3991;0
20236;783.4088;0
20237;783.4185;0
20238;783.4281;0
20239;783.4378;0
20240;783.4475;0
20241;783.4572;0
20242;783.4668;0
20243;783.4765;0
20244;783.4862;0
20245;783.4959;0
20246;783.5056;0
20247;783.5152;0
20248;783.5249;0
20249;783.5346;0
20250;783.5443;0
20251;783.5539;0
20252;783.5636;0
20253;783.5733;0
20254;783.5830;0
20255;783.5927;0
20256;783.6023;0
20257;783.6120;0
20258;783.6217;0
20259;783.6314;0
20260;783.6410;0
20261;783.6507;0
20262;783.6604;0
20263;783.6701;0
20264;783.6798;0
20265;783.6894;0
20266;783.6991;0
20267;783.7088;0
20268;783.7185;0
20269;783.7281;0
20270;783.7378;0
20271;783.7475;0
20272;783.7572;0
20273;783.7669;0
20274;783.7765;0
20275;783.7862;0
20276;783.7959;0
20277;783.8056;0
20278;783.8152;0
20279;783.8249;0
20280;783.8346;0
20281;783.8443;0
20282;783.8540;0
20283;783.8636;0
20284;783.8733;0
20285;783.8830;0
20286;783.8927;0
20287;783.9024;0
20288;783.9120;0
20289;783.9217;0
20290;783.9314;0
20291;783.9411;0
20292;783.9508;0
20293;783.9604;0
20294;783.9701;0
20295;783.9798;0
20296;783.9895;0
20297;783.9992;0
20298;784.0088;0
20299;784.0185;0
20300;784.0282;0
20301;784.0379;0
20302;784.0476;0
20303;784.0572;0
20304;784.0669;0
20305;784.0766;0
20306;784.0863;0
20307;784.0960;0
20308;784.1056;0
20309;784.1153;0
20310;784.1250;0
20311;784.1347;0
20312;784.1444;0
20313;784.1540;0
20314;784.1637;0
20315;784.1734;0
20316;784.1831;0
20317;784.1928;0
20318;784.2025;0
20319;784.2121;0
20320;784.2218;0
20321;784.2315;0
20322;784.2412;1
20323;784.2509;0
20324;784.2605;0
20325;784.2702;0
20326;784.2799;0
20327;784.2896;0
20328;784.2993;0
20329;784.3089;0
20330;784.3186;0
20331;784.3283;0
20332;784.3380;0
20333;784.3477;0
20334;784.3574;0
20335;784.3670;0
20336;784.3767;0
20337;784.3864;0
20338;784.3961;0
20339;784.4058;0
20340;784.4155;0
20341;784.4251;0
20342;784.4348;0
20343;784.4445;0
20344;784.4542;0
20345;784.4639;0
20346;784.4736;0
20347;784.4832;0
20348;784.4929;0
20349;784.5026;0
20350;784.5123;0
20351;784.5220;0
20352;784.5316;0
20353;784.5413;0
20354;784.5510;0
20355;784.5607;0
20356;784.5704;0
20357;784.5801;0
20358;784.5898;0
20359;784.5994;0
20360;784.6091;0
20361;784.6188;0
20362;784.6285;0
20363;784.6382;0
20364;784.6479;0
20365;784.6575;0
20366;784.6672;0
20367;784.6769;0
20368;784.6866;0
20369;784.6963;0
20370;784.7060;0
20371;784.7156;0
20372;784.7253;0
20373;784.7350;0
20374;784.7447;0
20375;784.7544;0
20376;784.7641;0
20377;784.7738;0
20378;784.7834;0
20379;784.7931;0
20380;784.8028;0
20381;784.8125;0
20382;784.8222;0
20383;784.8319;0
20384;784.8415;0
20385;784.8512;0
20386;784.8609;0
20387;784.8706;0
20388;784.8803;0
20389;784.8900;0
20390;784.8997;0
20391;784.9093;4
20392;784.9190;13
20393;784.9287;0
20394;784.9384;3
20395;784.9481;4
20396;784.9578;0
20397;784.9675;0
20398;784.9771;0
20399;784.9868;0
20400;784.9965;0
20401;785.0062;0
20402;785.0159;0
20403;785.0256;0
20404;785.0353;0
20405;785.0449;0
20406;785.0546;0
20407;785.0643;0
20408;785.0740;0
20409;785.0837;0
20410;785.0934;0
20411;785.1031;0
20412;785.1128;0
20413;785.1224;0
20414;785.1321;0
20415;785.1418;0
20416;785.1515;0
20417;785.1612;0
20418;785.1709;0
20419;785.1806;0
20420;785.1903;0
20421;785.1999;0
20422;785.2096;0
20423;785.2193;0
20424;785.2290;0
20425;785.2387;0
20426;785.2484;0
20427;785.2581;0
20428;785.2678;0
20429;785.2774;0
20430;785.2871;0
20431;785.2968;0
20432;785.3065;50
20433;785.3162;30
20434;785.3259;8
20435;785.3356;9
20436;785.3453;13
20437;785.3549;0
20438;785.3646;0
20439;785.3743;0
20440;785.3840;0
20441;785.3937;0
20442;785.4034;3
20443;785.4131;0
20444;785.4228;0
20445;785.4325;0
20446;785.4421;0
20447;785.4518;0
20448;785.4615;0
20449;785.4712;0
20450;785.4809;0
20451;785.4906;3
20452;785.5003;0
20453;785.5100;0
20454;785.5197;71
20455;785.5293;103
20456;785.5390;21
20457;785.5487;27
20458;785.5584;24
20459;785.5681;3
20460;785.5778;0
20461;785.5875;2
20462;785.5972;0
20463;785.6069;0
20464;785.6166;0
20465;785.6262;0
20466;785.6359;1
20467;785.6456;0
20468;785.6553;0
20469;785.6650;0
20470;785.6747;0
20471;785.6844;0
20472;785.6941;0
20473;785.7038;0
20474;785.7135;0
20475;785.7231;0
20476;785.7328;0
20477;785.7425;0
20478;785.7522;0
20479;785.7619;0
20480;785.7716;12
20481;785.7813;102
20482;785.7910;51
20483;785.8007;23
20484;785.8104;15
20485;785.8201;14
20486;785.8297;4
20487;785.8394;13
20488;785.8491;0
20489;785.8588;0
20490;785.8685;0
20491;785.8782;0
20492;785.8879;0
20493;785.8976;4
20494;785.9073;0
20495;785.9170;0
20496;785.9267;0
20497;785.9364;0
20498;785.9460;0
20499;785.9557;0
20500;785.9654;0
20501;785.9751;0
20502;785.9848;0
20503;785.9945;0
20504;786.0042;0
20505;786.0139;0
20506;786.0236;0
20507;786.0333;0
20508;786.0430;0
20509;786.0527;0
20510;786.0624;0
20511;786.0720;0
20512;786.0817;0
20513;786.0914;0
20514;786.1011;0
20515;786.1108;60
20516;786.1205;48
20517;786.1302;21
20518;786.1399;7
20519;786.1496;3
20520;786.1593;0
20521;786.1690;0
20522;786.1787;4
20523;786.1884;14
20524;786.1981;0
20525;786.2078;0
20526;786.2174;3
20527;786.2271;1
20528;786.2368;21
20529;786.2465;66
20530;786.2562;22
20531;786.2659;12
20532;786.2756;25
20533;786.2853;144
20534;786.2950;190
20535;786.3047;603
20536;786.3144;1599
20537;786.3241;2095
20538;786.3338;1379
20539;786.3435;839
20540;786.3532;485
20541;786.3629;282
20542;786.3726;187
20543;786.3822;133
20544;786.3919;65
20545;786.4016;38
20546;786.4113;27
20547;786.4210;13
20548;786.4307;18
20549;786.4404;8
20550;786.4501;13
20551;786.4598;14
20552;786.4695;4
20553;786.4792;8
20554;786.4889;0
20555;786.4986;9
20556;786.5083;8
20557;786.5180;0
20558;786.5277;4
20559;786.5374;4
20560;786.5471;0
20561;786.5568;0
20562;786.5665;0
20563;786.5762;0
20564;786.5859;0
20565;786.5955;0
20566;786.6052;0
20567;786.6149;0
20568;786.6246;0
20569;786.6343;0
20570;786.6440;0
20571;786.6537;0
20572;786.6634;0
20573;786.6731;26
20574;786.6828;15
20575;786.6925;10
20576;786.7022;2
20577;786.7119;8
20578;786.7216;0
20579;786.7313;22
20580;786.7410;91
20581;786.7507;57
20582;786.7604;17
20583;786.7701;11
20584;786.7798;10
20585;786.7895;32
20586;786.7992;91
20587;786.8089;415
20588;786.8186;1332
20589;786.8283;1950
20590;786.8380;1285
20591;786.8477;751
20592;786.8574;436
20593;786.8671;216
20594;786.8768;95
20595;786.8865;104
20596;786.8962;27
20597;786.9059;41
20598;786.9155;9
20599;786.9252;32
20600;786.9349;28
20601;786.9446;29
20602;786.9543;18
20603;786.9640;5
20604;786.9737;10
20605;786.9834;12
20606;786.9931;9
20607;787.0028;2
20608;787.0125;5
20609;787.0222;2
20610;787.0319;2
20611;787.0416;0
20612;787.0513;0
20613;787.0610;0
20614;787.0707;0
20615;787.0804;2
20616;787.0901;0
20617;787.0998;9
20618;787.1095;27
20619;787.1192;14
20620;787.1289;2
20621;787.1386;13
20622;787.1483;3
20623;787.1580;0
20624;787.1677;0
20625;787.1774;0
20626;787.1871;0
20627;787.1968;0
20628;787.2065;0
20629;787.2162;0
20630;787.2259;0
20631;787.2356;0
20632;787.2453;0
20633;787.2550;0
20634;787.2647;0
20635;787.2744;0
20636;787.2841;7
20637;787.2938;19
20638;787.3035;68
20639;787.3132;582
20640;787.3229;836
20641;787.3326;863
20642;787.3423;543
20643;787.3520;283
20644;787.3617;147
20645;787.3714;79
20646;787.3811;49
20647;787.3908;25
20648;787.4005;6
20649;787.4102;38
20650;787.4199;33
20651;787.4296;2
20652;787.4393;4
20653;787.4490;5
20654;787.4587;2
20655;787.4684;0
20656;787.4781;3
20657;787.4878;7
20658;787.4975;0
20659;787.5072;43
20660;787.5169;11
20661;787.5266;4
20662;787.5363;2
20663;787.5460;0
20664;787.5557;0
20665;787.5654;0
20666;787.5752;0
20667;787.5849;0
20668;787.5946;0
20669;787.6043;0
20670;787.6140;1
20671;787.6237;11
20672;787.6334;0
20673;787.6431;20
20674;787.6528;3
20675;787.6625;0
20676;787.6722;0
20677;787.6819;0
20678;787.6916;0
20679;787.7013;0
20680;787.7110;1
20681;787.7207;2
20682;787.7304;12
20683;787.7401;5
20684;787.7498;0
20685;787.7595;5
20686;787.7692;0
20687;787.7789;0
20688;787.7886;16
20689;787.7983;52
20690;787.8080;69
20691;787.8177;81
20692;787.8274;227
20693;787.8371;184
20694;787.8468;84
20695;787.8565;35
20696;787.8662;32
20697;787.8759;10
20698;787.8856;6
20699;787.8954;11
20700;787.9051;0
20701;787.9148;2
20702;787.9245;5
20703;787.9342;2
20704;787.9439;0
20705;787.9536;1
20706;787.9633;13
20707;787.9730;9
20708;787.9827;8
20709;787.9924;1
20710;788.0021;0
20711;788.0118;0
20712;788.0215;0
20713;788.0312;0
20714;788.0409;0
20715;788.0506;0
20716;788.0603;0
20717;788.0700;0
20718;788.0797;0
20719;788.0894;0
20720;788.0991;0
20721;788.1089;0
20722;788.1186;0
20723;788.1283;0
20724;788.1380;0
20725;788.1477;0
20726;788.1574;0
20727;788.1671;0
20728;788.1768;0
20729;788.1865;0
20730;788.1962;0
20731;788.2059;0
20732;788.2156;0
20733;788.2253;0
20734;788.2350;0
20735;788.2447;0
20736;788.2544;2
20737;788.2641;2
20738;788.2739;0
20739;788.2836;0
20740;788.2933;0
20741;788.3030;0
20742;788.3127;0
20743;788.3224;0
20744;788.3321;0
20745;788.3418;0
20746;788.3515;0
20747;788.3612;0
20748;788.3709;0
20749;788.3806;0
20750;788.3903;0
20751;788.4000;0
20752;788.4097;0
20753;788.4195;0
20754;788.4292;0
20755;788.4389;0
20756;788.4486;0
20757;788.4583;0
20758;788.4680;0
20759;788.4777;0
20760;788.4874;0
20761;788.4971;0
20762;788.5068;2
20763;788.5165;0
20764;788.5262;0
20765;788.5359;0
20766;788.5457;0
20767;788.5554;0
20768;788.5651;0
20769;788.5748;0
20770;788.5845;0
20771;788.5942;0
20772;788.6039;0
20773;788.6136;0
20774;788.6233;0
20775;788.6330;0
20776;788.6427;3
20777;788.6524;5
20778;788.6622;0
20779;788.6719;6
20780;788.6816;1
20781;788.6913;0
20782;788.7010;0
20783;788.7107;0
20784;788.7204;7
20785;788.7301;62
20786;788.7398;33
20787;788.7495;14
20788;788.7592;14
20789;788.7690;11
20790;788.7787;12
20791;788.7884;21
20792;788.7981;14
20793;788.8078;2
20794;788.8175;75
20795;788.8272;141
20796;788.8369;56
20797;788.8466;30
20798;788.8563;26
20799;788.8661;15
20800;788.8758;0
20801;788.8855;0
20802;788.8952;0
20803;788.9049;10
20804;788.9146;0
20805;788.9243;0
20806;788.9340;5
20807;788.9437;0
20808;788.9534;0
20809;788.9632;0
20810;788.9729;0
20811;788.9826;0
20812;788.9923;0
20813;789.0020;0
20814;789.0117;1
20815;789.0214;0
20816;789.0311;0
20817;789.0408;0
20818;789.0506;0
20819;789.0603;0
20820;789.0700;0
20821;789.0797;0
20822;789.0894;0
20823;789.0991;0
20824;789.1088;0
20825;789.1185;0
20826;789.1282;0
20827;789.1380;0
20828;789.1477;0
20829;789.1574;0
20830;789.1671;0
20831;789.1768;0
20832;789.1865;0
20833;789.1962;0
20834;789.2059;0
20835;789.2157;0
20836;789.2254;0
20837;789.2351;0
20838;789.2448;0
20839;789.2545;22
20840;789.2642;44
20841;789.2739;35
20842;789.2836;7
20843;789.2934;3
20844;789.3031;0
20845;789.3128;0
20846;789.3225;0
20847;789.3322;0
20848;789.3419;0
20849;789.3516;0
20850;789.3613;0
20851;789.3711;0
20852;789.3808;0
20853;789.3905;6
20854;789.4002;5
20855;789.4099;0
20856;789.4196;0
20857;789.4293;0
20858;789.4390;2
20859;789.4488;0
20860;789.4585;0
20861;789.4682;0
20862;789.4779;0
20863;789.4876;0
20864;789.4973;0
20865;789.5070;11
20866;789.5168;0
20867;789.5265;0
20868;789.5362;0
20869;789.5459;0
20870;789.5556;0
20871;789.5653;0
20872;789.5750;0
20873;789.5848;0
20874;789.5945;0
20875;789.6042;0
20876;789.6139;0
20877;789.6236;0
20878;789.6333;0
20879;789.6430;0
20880;789.6528;0
20881;789.6625;0
20882;789.6722;0
20883;789.6819;0
20884;789.6916;0
20885;789.7013;0
20886;789.7111;0
20887;789.7208;0
20888;789.7305;0
20889;789.7402;0
20890;789.7499;0
20891;789.7596;0
20892;789.7693;0
20893;789.7791;0
20894;789.7888;0
20895;789.7985;0
20896;789.8082;0
20897;789.8179;0
20898;789.8276;0
20899;789.8374;0
20900;789.8471;0
20901;789.8568;0
20902;789.8665;0
20903;789.8762;0
20904;789.8859;0
20905;789.8957;0
20906;789.9054;0
20907;789.9151;0
20908;789.9248;0
20909;789.9345;0
20910;789.9442;0
20911;789.9540;0
20912;789.9637;0
20913;789.9734;10
20914;789.9831;0
20915;789.9928;0
20916;790.0025;2
20917;790.0123;0
20918;790.0220;5
20919;790.0317;32
20920;790.0414;20
20921;790.0511;8
20922;790.0608;3
20923;790.0706;0
20924;790.0803;0
20925;790.0900;0
20926;790.0997;0
20927;790.1094;0
20928;790.1191;0
20929;790.1289;0
20930;790.1386;0
20931;790.1483;7
20932;790.1580;6
20933;790.1677;0
20934;790.1775;0
20935;790.1872;0
20936;790.1969;0
20937;790.2066;0
20938;790.2163;0
20939;790.2260;8
20940;790.2358;0
20941;790.2455;0
20942;790.2552;0
20943;790.2649;0
20944;790.2746;0
20945;790.2844;0
20946;790.2941;0
20947;790.3038;0
20948;790.3135;0
20949;790.3232;0
20950;790.3329;0
20951;790.3427;0
20952;790.3524;0
20953;790.3621;0
20954;790.3718;0
20955;790.3815;0
20956;790.3913;0
20957;790.4010;7
20958;790.4107;0
20959;790.4204;0
20960;790.4301;0
20961;790.4399;0
20962;790.4496;0
20963;790.4593;0
20964;790.4690;0
20965;790.4787;0
20966;790.4885;0
20967;790.4982;0
20968;790.5079;0
20969;790.5176;0
20970;790.5273;0
20971;790.5371;0
20972;790.5468;0
20973;790.5565;19
20974;790.5662;9
20975;790.5759;0
20976;790.5857;0
20977;790.5954;4
20978;790.6051;0
20979;790.6148;0
20980;790.6245;0
20981;790.6343;0
20982;790.6440;0
20983;790.6537;0
20984;790.6634;0
20985;790.6731;0
20986;790.6829;0
20987;790.6926;0
20988;790.7023;0
20989;790.7120;0
20990;790.7218;0
20991;790.7315;0
20992;790.7412;0
20993;790.7509;0
20994;790.7606;0
20995;790.7704;0
20996;790.7801;0
20997;790.7898;0
20998;790.7995;0
20999;790.8093;0
21000;790.8190;0
21001;790.8287;0
21002;790.8384;0
21003;790.8481;0
21004;790.8579;0
21005;790.8676;0
21006;790.8773;0
21007;790.8870;0
21008;790.8968;0
21009;790.9065;0
21010;790.9162;0
21011;790.9259;0
21012;790.9356;0
21013;790.9454;0
21014;790.9551;0
21015;790.9648;0
21016;790.9745;0
21017;790.9843;0
21018;790.9940;0
21019;791.0037;0
21020;791.0134;0
21021;791.0231;0
21022;791.0329;0
21023;791.0426;0
21024;791.0523;0
21025;791.0620;0
21026;791.0718;0
21027;791.0815;0
21028;791.0912;0
21029;791.1009;3
21030;791.1107;0
21031;791.1204;0
21032;791.1301;0
21033;791.1398;2
21034;791.1496;0
21035;791.1593;0
21036;791.1690;0
21037;791.1787;0
21038;791.1885;0
21039;791.1982;0
21040;791.2079;0
21041;791.2176;0
21042;791.2274;0
21043;791.2371;0
21044;791.2468;0
21045;791.2565;0
21046;791.2662;0
21047;791.2760;0
21048;791.2857;0
21049;791.2954;0
21050;791.3051;35
21051;791.3149;75
21052;791.3246;16
21053;791.3343;20
21054;791.3440;18
21055;791.3538;1
21056;791.3635;1
21057;791.3732;3
21058;791.3830;0
21059;791.3927;0
21060;791.4024;0
21061;791.4121;0
21062;791.4219;0
21063;791.4316;0
21064;791.4413;0
21065;791.4510;0
21066;791.4608;0
21067;791.4705;0
21068;791.4802;0
21069;791.4899;0
21070;791.4997;0
21071;791.5094;0
21072;791.5191;0
21073;791.5288;0
21074;791.5386;0
21075;791.5483;0
21076;791.5580;0
21077;791.5677;0
21078;791.5775;0
21079;791.5872;0
21080;791.5969;0
21081;791.6067;0
21082;791.6164;0
21083;791.6261;0
21084;791.6358;0
21085;791.6456;0
21086;791.6553;0
21087;791.6650;0
21088;791.6747;0
21089;791.6845;0
21090;791.6942;0
21091;791.7039;0
21092;791.7137;0
21093;791.7234;0
21094;791.7331;0
21095;791.7428;0
21096;791.7526;0
21097;791.7623;0
21098;791.7720;0
21099;791.7817;0
21100;791.7915;0
21101;791.8012;0
21102;791.8109;0
21103;791.8207;0
21104;791.8304;0
21105;791.8401;0
21106;791.8498;0
21107;791.8596;0
21108;791.8693;0
21109;791.8790;0
21110;791.8888;0
21111;791.8985;0
21112;791.9082;0
21113;791.9179;0
21114;791.9277;0
21115;791.9374;0
21116;791.9471;0
21117;791.9569;2
21118;791.9666;0
21119;791.9763;0
21120;791.9860;0
21121;791.9958;0
21122;792.0055;0
21123;792.0152;0
21124;792.0250;0
21125;792.0347;0
21126;792.0444;0
21127;792.0542;0
21128;792.0639;0
21129;792.0736;0
21130;792.0833;0
21131;792.0931;0
21132;792.1028;4
21133;792.1125;0
21134;792.1223;0
21135;792.1320;0
21136;792.1417;0
21137;792.1515;0
21138;792.1612;0
21139;792.1709;0
21140;792.1806;0
21141;792.1904;0
21142;792.2001;3
21143;792.2098;8
21144;792.2196;0
21145;792.2293;0
21146;792.2390;0
21147;792.2488;5
21148;792.2585;0
21149;792.2682;0
21150;792.2779;0
21151;792.2877;0
21152;792.2974;0
21153;792.3071;0
21154;792.3169;0
21155;792.3266;0
21156;792.3363;0
21157;792.3461;0
21158;792.3558;0
21159;792.3655;0
21160;792.3753;0
21161;792.3850;0
21162;792.3947;0
21163;792.4045;0
21164;792.4142;0
21165;792.4239;0
21166;792.4337;0
21167;792.4434;0
21168;792.4531;0
21169;792.4628;0
21170;792.4726;0
21171;792.4823;0
21172;792.4920;0
21173;792.5018;0
21174;792.5115;0
21175;792.5212;0
21176;792.5310;0
21177;792.5407;0
21178;792.5504;0
21179;792.5602;0
21180;792.5699;0
21181;792.5796;0
21182;792.5894;0
21183;792.5991;0
21184;792.6088;0
21185;792.6186;0
21186;792.6283;0
21187;792.6380;0
21188;792.6478;0
21189;792.6575;0
21190;792.6672;0
21191;792.6770;0
21192;792.6867;0
21193;792.6964;0
21194;792.7062;47
21195;792.7159;62
21196;792.7256;23
21197;792.7354;28
21198;792.7451;10
21199;792.7548;5
21200;792.7646;0
21201;792.7743;0
21202;792.7840;0
21203;792.7938;0
21204;792.8035;0
21205;792.8132;0
21206;792.8230;10
21207;792.8327;0
21208;792.8424;0
21209;792.8522;0
21210;792.8619;0
21211;792.8717;0
21212;792.8814;0
21213;792.8911;0
21214;792.9009;0
21215;792.9106;0
21216;792.9203;0
21217;792.9301;0
21218;792.9398;0
21219;792.9495;0
21220;792.9593;0
21221;792.9690;0
21222;792.9787;0
21223;792.9885;0
21224;792.9982;0
21225;793.0079;0
21226;793.0177;0
21227;793.0274;0
21228;793.0371;0
21229;793.0469;0
21230;793.0566;0
21231;793.0664;0
21232;793.0761;0
21233;793.0858;0
21234;793.0956;0
21235;793.1053;0
21236;793.1150;0
21237;793.1248;0
21238;793.1345;0
21239;793.1442;0
21240;793.1540;0
21241;793.1637;0
21242;793.1735;0
21243;793.1832;6
21244;793.1929;12
21245;793.2027;3
21246;793.2124;1
21247;793.2221;0
21248;793.2319;0
21249;793.2416;0
21250;793.2513;0
21251;793.2611;0
21252;793.2708;0
21253;793.2806;0
21254;793.2903;0
21255;793.3000;0
21256;793.3098;0
21257;793.3195;0
21258;793.3292;0
21259;793.3390;0
21260;793.3487;0
21261;793.3585;0
21262;793.3682;0
21263;793.3779;0
21264;793.3877;0
21265;793.3974;0
21266;793.4071;0
21267;793.4169;5
21268;793.4266;0
21269;793.4364;0
21270;793.4461;0
21271;793.4558;0
21272;793.4656;0
21273;793.4753;0
21274;793.4851;0
21275;793.4948;0
21276;793.5045;0
21277;793.5143;0
21278;793.5240;0
21279;793.5337;0
21280;793.5435;0
21281;793.5532;0
21282;793.5630;0
21283;793.5727;0
21284;793.5824;0
21285;793.5922;0
21286;793.6019;0
21287;793.6117;0
21288;793.6214;0
21289;793.6311;0
21290;793.6409;0
21291;793.6506;0
21292;793.6604;0
21293;793.6701;0
21294;793.6798;0
21295;793.6896;0
21296;793.6993;0
21297;793.7090;0
21298;793.7188;0
21299;793.7285;0
21300;793.7383;0
21301;793.7480;0
21302;793.7577;0
21303;793.7675;0
21304;793.7772;0
21305;793.7870;0
21306;793.7967;0
21307;793.8064;0
21308;793.8162;0
21309;793.8259;0
21310;793.8357;0
21311;793.8454;0
21312;793.8552;0
21313;793.8649;0
21314;793.8746;0
21315;793.8844;0
21316;793.8941;0
21317;793.9039;0
21318;793.9136;0
21319;793.9233;0
21320;793.9331;0
21321;793.9428;0
21322;793.9526;0
21323;793.9623;0
21324;793.9720;0
21325;793.9818;0
21326;793.9915;5
21327;794.0013;0
21328;794.0110;0
21329;794.0208;0
21330;794.0305;0
21331;794.0402;0
21332;794.0500;0
21333;794.0597;0
21334;794.0695;0
21335;794.0792;6
21336;794.0889;2
21337;794.0987;0
21338;794.1084;0
21339;794.1182;2
21340;794.1279;0
21341;794.1377;0
21342;794.1474;0
21343;794.1571;0
21344;794.1669;0
21345;794.1766;0
21346;794.1864;0
21347;794.1961;0
21348;794.2059;0
21349;794.2156;0
21350;794.2253;0
21351;794.2351;0
21352;794.2448;0
21353;794.2546;0
21354;794.2643;0
21355;794.2741;0
21356;794.2838;0
21357;794.2935;0
21358;794.3033;0
21359;794.3130;0
21360;794.3228;0
21361;794.3325;0
21362;794.3423;0
21363;794.3520;0
21364;794.3617;0
21365;794.3715;5
21366;794.3812;0
21367;794.3910;0
21368;794.4007;0
21369;794.4105;0
21370;794.4202;0
21371;794.4300;0
21372;794.4397;0
21373;794.4494;0
21374;794.4592;0
21375;794.4689;0
21376;794.4787;0
21377;794.4884;0
21378;794.4982;0
21379;794.5079;0
21380;794.5177;0
21381;794.5274;0
21382;794.5371;0
21383;794.5469;0
21384;794.5566;0
21385;794.5664;0
21386;794.5761;3
21387;794.5859;0
21388;794.5956;0
21389;794.6054;0
21390;794.6151;0
21391;794.6249;0
21392;794.6346;0
21393;794.6443;0
21394;794.6541;0
21395;794.6638;0
21396;794.6736;0
21397;794.6833;0
21398;794.6931;0
21399;794.7028;0
21400;794.7126;0
21401;794.7223;0
21402;794.7321;0
21403;794.7418;0
21404;794.7515;0
21405;794.7613;0
21406;794.7710;0
21407;794.7808;0
21408;794.7905;0
21409;794.8003;0
21410;794.8100;0
21411;794.8198;0
21412;794.8295;0
21413;794.8393;3
21414;794.8490;0
21415;794.8588;0
21416;794.8685;0
21417;794.8783;0
21418;794.8880;0
21419;794.8977;0
21420;794.9075;0
21421;794.9172;4
21422;794.9270;0
21423;794.9367;0
21424;794.9465;2
21425;794.9562;4
21426;794.9660;0
21427;794.9757;0
21428;794.9855;0
21429;794.9952;0
21430;795.0050;0
21431;795.0147;0
21432;795.0245;0
21433;795.0342;0
21434;795.0440;0
21435;795.0537;0
21436;795.0635;0
21437;795.0732;0
21438;795.0830;2
21439;795.0927;0
21440;795.1024;0
21441;795.1122;0
21442;795.1219;0
21443;795.1317;0
21444;795.1414;0
21445;795.1512;0
21446;795.1609;0
21447;795.1707;0
21448;795.1804;0
21449;795.1902;8
21450;795.1999;0
21451;795.2097;5
21452;795.2194;0
21453;795.2292;0
21454;795.2389;0
21455;795.2487;0
21456;795.2584;0
21457;795.2682;0
21458;795.2779;0
21459;795.2877;0
21460;795.2974;0
21461;795.3072;0
21462;795.3169;0
21463;795.3267;0
21464;795.3364;0
21465;795.3462;0
21466;795.3559;0
21467;795.3657;0
21468;795.3754;0
21469;795.3852;0
21470;795.3949;0
21471;795.4047;0
21472;795.4144;0
21473;795.4242;0
21474;795.4339;0
21475;795.4437;0
21476;795.4534;0
21477;795.4632;0
21478;795.4729;0
21479;795.4827;0
21480;795.4924;0
21481;795.5022;0
21482;795.5119;0
21483;795.5217;0
21484;795.5314;0
21485;795.5412;0
21486;795.5509;0
21487;795.5607;0
21488;795.5704;0
21489;795.5802;0
21490;795.5899;0
21491;795.5997;0
21492;795.6094;0
21493;795.6192;0
21494;795.6289;0
21495;795.6387;0
21496;795.6484;0
21497;795.6582;0
21498;795.6680;0
21499;795.6777;0
21500;795.6875;0
21501;795.6972;0
21502;795.7070;0
21503;795.7167;0
21504;795.7265;0
21505;795.7362;0
21506;795.7460;0
21507;795.7557;0
21508;795.7655;0
21509;795.7752;0
21510;795.7850;0
21511;795.7947;0
21512;795.8045;0
21513;795.8142;0
21514;795.8240;0
21515;795.8337;1
21516;795.8435;0
21517;795.8532;0
21518;795.8630;0
21519;795.8728;0
21520;795.8825;0
21521;795.8923;0
21522;795.9020;2
21523;795.9118;0
21524;795.9215;0
21525;795.9313;0
21526;795.9410;0
21527;795.9508;0
21528;795.9605;0
21529;795.9703;0
21530;795.9800;0
21531;795.9898;0
21532;795.9995;0
21533;796.0093;0
21534;796.0191;0
21535;796.0288;0
21536;796.0386;0
21537;796.0483;0
21538;796.0581;0
21539;796.0678;0
21540;796.0776;0
21541;796.0873;0
21542;796.0971;0
21543;796.1068;0
21544;796.1166;0
21545;796.1263;4
21546;796.1361;0
21547;796.1459;0
21548;796.1556;0
21549;796.1654;0
21550;796.1751;0
21551;796.1849;0
21552;796.1946;0
21553;796.2044;0
21554;796.2141;0
21555;796.2239;0
21556;796.2337;0
21557;796.2434;0
21558;796.2532;0
21559;796.2629;0
21560;796.2727;0
21561;796.2824;0
21562;796.2922;0
21563;796.3019;0
21564;796.3117;0
21565;796.3215;0
21566;796.3312;0
21567;796.3410;0
21568;796.3507;0
21569;796.3605;0
21570;796.3702;0
21571;796.3800;0
21572;796.3897;0
21573;796.3995;0
21574;796.4093;0
21575;796.4190;0
21576;796.4288;0
21577;796.4385;0
21578;796.4483;0
21579;796.4580;0
21580;796.4678;0
21581;796.4776;0
21582;796.4873;0
21583;796.4971;0
21584;796.5068;0
21585;796.5166;0
21586;796.5263;0
21587;796.5361;0
21588;796.5459;0
21589;796.5556;0
21590;796.5654;0
21591;796.5751;0
21592;796.5849;0
21593;796.5946;0
21594;796.6044;0
21595;796.6142;0
21596;796.6239;0
21597;796.6337;0
21598;796.6434;0
21599;796.6532;0
21600;796.6629;0
21601;796.6727;0
21602;796.6825;0
21603;796.6922;0
21604;796.7020;7
21605;796.7117;0
21606;796.7215;0
21607;796.7312;0
21608;796.7410;0
21609;796.7508;0
21610;796.7605;0
21611;796.7703;0
21612;796.7800;0
21613;796.7898;0
21614;796.7996;0
21615;796.8093;0
21616;796.8191;0
21617;796.8288;0
21618;796.8386;0
21619;796.8484;0
21620;796.8581;0
21621;796.8679;0
21622;796.8776;0
21623;796.8874;0
21624;796.8971;0
21625;796.9069;0
21626;796.9167;0
21627;796.9264;0
21628;796.9362;0
21629;796.9459;0
21630;796.9557;0
21631;796.9655;0
21632;796.9752;0
21633;796.9850;2
21634;796.9947;0
21635;797.0045;0
21636;797.0143;0
21637;797.0240;0
21638;797.0338;0
21639;797.0435;0
21640;797.0533;0
21641;797.0631;0
21642;797.0728;0
21643;797.0826;0
21644;797.0923;0
21645;797.1021;0
21646;797.1119;0
21647;797.1216;0
21648;797.1314;0
21649;797.1412;0
21650;797.1509;0
21651;797.1607;0
21652;797.1704;0
21653;797.1802;0
21654;797.1900;0
21655;797.1997;0
21656;797.2095;0
21657;797.2192;0
21658;797.2290;0
21659;797.2388;0
21660;797.2485;0
21661;797.2583;0
21662;797.2680;0
21663;797.2778;0
21664;797.2876;0
21665;797.2973;0
21666;797.3071;0
21667;797.3169;0
21668;797.3266;0
21669;797.3364;0
21670;797.3461;0
21671;797.3559;0
21672;797.3657;0
21673;797.3754;0
21674;797.3852;0
21675;797.3950;0
21676;797.4047;5
21677;797.4145;2
21678;797.4242;0
21679;797.4340;0
21680;797.4438;0
21681;797.4535;0
21682;797.4633;0
21683;797.4731;0
21684;797.4828;0
21685;797.4926;0
21686;797.5023;0
21687;797.5121;0
21688;797.5219;0
21689;797.5316;0
21690;797.5414;0
21691;797.5512;0
21692;797.5609;0
21693;797.5707;0
21694;797.5804;0
21695;797.5902;0
21696;797.6000;0
21697;797.6097;0
21698;797.6195;0
21699;797.6293;0
21700;797.6390;0
21701;797.6488;0
21702;797.6586;0
21703;797.6683;0
21704;797.6781;0
21705;797.6878;0
21706;797.6976;0
21707;797.7074;0
21708;797.7171;0
21709;797.7269;0
21710;797.7367;0
21711;797.7464;0
21712;797.7562;49
21713;797.7660;18
21714;797.7757;6
21715;797.7855;0
21716;797.7953;4
21717;797.8050;0
21718;797.8148;0
21719;797.8246;0
21720;797.8343;0
21721;797.8441;0
21722;797.8538;0
21723;797.8636;0
21724;797.8734;0
21725;797.8831;0
21726;797.8929;0
21727;797.9027;0
21728;797.9124;0
21729;797.9222;0
21730;797.9320;6
21731;797.9417;0
21732;797.9515;0
21733;797.9613;0
21734;797.9710;0
21735;797.9808;0
21736;797.9906;0
21737;798.0003;0
21738;798.0101;0
21739;798.0199;0
21740;798.0296;0
21741;798.0394;0
21742;798.0492;0
21743;798.0589;0
21744;798.0687;0
21745;798.0785;0
21746;798.0882;0
21747;798.0980;0
21748;798.1078;0
21749;798.1175;0
21750;798.1273;0
21751;798.1371;0
21752;798.1468;0
21753;798.1566;0
21754;798.1664;0
21755;798.1761;0
21756;798.1859;0
21757;798.1957;0
21758;798.2054;0
21759;798.2152;0
21760;798.2250;0
21761;798.2347;0
21762;798.2445;0
21763;798.2543;0
21764;798.2640;0
21765;798.2738;0
21766;798.2836;0
21767;798.2933;0
21768;798.3031;0
21769;798.3129;0
21770;798.3226;0
21771;798.3324;0
21772;798.3422;0
21773;798.3519;0
21774;798.3617;0
21775;798.3715;0
21776;798.3813;0
21777;798.3910;0
21778;798.4008;0
21779;798.4106;0
21780;798.4203;0
21781;798.4301;0
21782;798.4399;0
21783;798.4496;0
21784;798.4594;0
21785;798.4692;0
21786;798.4789;0
21787;798.4887;0
21788;798.4985;0
21789;798.5082;0
21790;798.5180;0
21791;798.5278;0
21792;798.5376;0
21793;798.5473;0
21794;798.5571;0
21795;798.5669;0
21796;798.5766;0
21797;798.5864;0
21798;798.5962;0
21799;798.6059;0
21800;798.6157;0
21801;798.6255;0
21802;798.6353;0
21803;798.6450;0
21804;798.6548;0
21805;798.6646;0
21806;798.6743;0
21807;798.6841;0
21808;798.6939;0
21809;798.7036;7
21810;798.7134;0
21811;798.7232;16
21812;798.7330;30
21813;798.7427;0
21814;798.7525;9
21815;798.7623;13
21816;798.7720;20
21817;798.7818;4
21818;798.7916;2
21819;798.8014;0
21820;798.8111;0
21821;798.8209;6
21822;798.8307;4
21823;798.8404;0
21824;798.8502;0
21825;798.8600;0
21826;798.8697;0
21827;798.8795;0
21828;798.8893;0
21829;798.8991;0
21830;798.9088;0
21831;798.9186;0
21832;798.9284;0
21833;798.9382;0
21834;798.9479;0
21835;798.9577;0
21836;798.9675;0
21837;798.9772;0
21838;798.9870;0
21839;798.9968;0
21840;799.0066;0
21841;799.0163;0
21842;799.0261;0
21843;799.0359;0
21844;799.0456;0
21845;799.0554;0
21846;799.0652;0
21847;799.0750;0
21848;799.0847;0
21849;799.0945;0
21850;799.1043;0
21851;799.1141;0
21852;799.1238;0
21853;799.1336;0
21854;799.1434;0
21855;799.1531;0
21856;799.1629;0
21857;799.1727;0
21858;799.1825;0
21859;799.1922;0
21860;799.2020;0
21861;799.2118;0
21862;799.2216;0
21863;799.2313;0
21864;799.2411;0
21865;799.2509;0
21866;799.2607;0
21867;799.2704;0
21868;799.2802;0
21869;799.2900;0
21870;799.2997;0
21871;799.3095;0
21872;799.3193;0
21873;799.3291;0
21874;799.3388;0
21875;799.3486;0
21876;799.3584;0
21877;799.3682;0
21878;799.3779;0
21879;799.3877;0
21880;799.3975;0
21881;799.4073;0
21882;799.4170;0
21883;799.4268;0
21884;799.4366;0
21885;799.4464;5
21886;799.4561;0
21887;799.4659;0
21888;799.4757;0
21889;799.4855;0
21890;799.4952;0
21891;799.5050;0
21892;799.5148;0
21893;799.5246;0
21894;799.5343;0
21895;799.5441;0
21896;799.5539;0
21897;799.5637;0
21898;799.5734;0
21899;799.5832;0
21900;799.5930;0
21901;799.6028;0
21902;799.6125;0
21903;799.6223;0
21904;799.6321;0
21905;799.6419;0
21906;799.6517;0
21907;799.6614;0
21908;799.6712;15
21909;799.6810;21
21910;799.6908;0
21911;799.7005;3
21912;799.7103;1
21913;799.7201;1
21914;799.7299;0
21915;799.7396;0
21916;799.7494;0
21917;799.7592;0
21918;799.7690;0
21919;799.7787;0
21920;799.7885;0
21921;799.7983;0
21922;799.8081;0
21923;799.8179;0
21924;799.8276;0
21925;799.8374;0
21926;799.8472;0
21927;799.8570;0
21928;799.8667;0
21929;799.8765;0
21930;799.8863;0
21931;799.8961;0
21932;799.9059;0
21933;799.9156;0
21934;799.9254;0
21935;799.9352;0
21936;799.9450;0
21937;799.9547;0
21938;799.9645;0
21939;799.9743;0
21940;799.9841;0
21941;799.9939;0
21942;800.0036;0
21943;800.0134;0
21944;800.0232;0
21945;800.0330;0
21946;800.0427;0
21947;800.0525;0
21948;800.0623;0
21949;800.0721;0
21950;800.0819;0
21951;800.0916;0
21952;800.1014;0
21953;800.1112;0
21954;800.1210;0
21955;800.1308;0
21956;800.1405;0
21957;800.1503;0
21958;800.1601;0
21959;800.1699;0
21960;800.1797;0
21961;800.1894;0
21962;800.1992;0
21963;800.2090;0
21964;800.2188;0
21965;800.2285;0
21966;800.2383;0
21967;800.2481;0
21968;800.2579;0
21969;800.2677;0
21970;800.2774;0
21971;800.2872;0
21972;800.2970;0
21973;800.3068;0
21974;800.3166;0
21975;800.3263;0
21976;800.3361;0
21977;800.3459;0
21978;800.3557;0
21979;800.3655;0
21980;800.3753;0
21981;800.3850;0
21982;800.3948;0
21983;800.4046;0
21984;800.4144;0
21985;800.4242;0
21986;800.4339;0
21987;800.4437;0
21988;800.4535;2
21989;800.4633;0
21990;800.4731;0
21991;800.4828;0
21992;800.4926;0
21993;800.5024;0
21994;800.5122;0
21995;800.5220;0
21996;800.5317;0
21997;800.5415;0
21998;800.5513;0
21999;800.5611;0
22000;800.5709;0
22001;800.5807;0
22002;800.5904;0
22003;800.6002;0
22004;800.6100;0
22005;800.6198;0
22006;800.6296;0
22007;800.6393;0
22008;800.6491;0
22009;800.6589;0
22010;800.6687;0
22011;800.6785;0
22012;800.6883;0
22013;800.6980;0
22014;800.7078;0
22015;800.7176;0
22016;800.7274;0
22017;800.7372;0
22018;800.7470;0
22019;800.7567;0
22020;800.7665;0
22021;800.7763;0
22022;800.7861;0
22023;800.7959;0
22024;800.8057;0
22025;800.8154;0
22026;800.8252;0
22027;800.8350;0
22028;800.8448;0
22029;800.8546;0
22030;800.8644;0
22031;800.8741;0
22032;800.8839;0
22033;800.8937;0
22034;800.9035;0
22035;800.9133;0
22036;800.9231;0
22037;800.9328;0
22038;800.9426;0
22039;800.9524;0
22040;800.9622;0
22041;800.9720;0
22042;800.9818;0
22043;800.9915;0
22044;801.0013;0
22045;801.0111;0
22046;801.0209;0
22047;801.0307;0
22048;801.0405;0
22049;801.0503;0
22050;801.0600;0
22051;801.0698;0
22052;801.0796;0
22053;801.0894;0
22054;801.0992;0
22055;801.1090;0
22056;801.1187;0
22057;801.1285;0
22058;801.1383;0
22059;801.1481;0
22060;801.1579;0
22061;801.1677;0
22062;801.1775;0
22063;801.1872;0
22064;801.1970;0
22065;801.2068;0
22066;801.2166;0
22067;801.2264;0
22068;801.2362;0
22069;801.2460;0
22070;801.2557;0
22071;801.2655;0
22072;801.2753;0
22073;801.2851;0
22074;801.2949;0
22075;801.3047;0
22076;801.3145;0
22077;801.3242;0
22078;801.3340;0
22079;801.3438;0
22080;801.3536;0
22081;801.3634;0
22082;801.3732;0
22083;801.3830;0
22084;801.3928;0
22085;801.4025;0
22086;801.4123;0
22087;801.4221;0
22088;801.4319;0
22089;801.4417;0
22090;801.4515;0
22091;801.4613;0
22092;801.4711;0
22093;801.4808;0
22094;801.4906;0
22095;801.5004;0
22096;801.5102;0
22097;801.5200;0
22098;801.5298;0
22099;801.5396;0
22100;801.5494;0
22101;801.5591;0
22102;801.5689;0
22103;801.5787;0
22104;801.5885;0
22105;801.5983;0
22106;801.6081;0
22107;801.6179;0
22108;801.6277;0
22109;801.6374;0
22110;801.6472;0
22111;801.6570;0
22112;801.6668;0
22113;801.6766;0
22114;801.6864;30
22115;801.6962;53
22116;801.7060;13
22117;801.7158;20
22118;801.7255;5
22119;801.7353;5
22120;801.7451;0
22121;801.7549;1
22122;801.7647;0
22123;801.7745;0
22124;801.7843;0
22125;801.7941;0
22126;801.8039;0
22127;801.8136;0
22128;801.8234;0
22129;801.8332;0
22130;801.8430;0
22131;801.8528;0
22132;801.8626;0
22133;801.8724;0
22134;801.8822;0
22135;801.8920;0
22136;801.9017;0
22137;801.9115;0
22138;801.9213;0
22139;801.9311;0
22140;801.9409;0
22141;801.9507;0
22142;801.9605;0
22143;801.9703;0
22144;801.9801;0
22145;801.9899;0
22146;801.9997;0
22147;802.0094;0
22148;802.0192;0
22149;802.0290;0
22150;802.0388;0
22151;802.0486;0
22152;802.0584;0
22153;802.0682;0
22154;802.0780;0
22155;802.0878;0
22156;802.0976;0
22157;802.1074;0
22158;802.1171;0
22159;802.1269;0
22160;802.1367;0
22161;802.1465;0
22162;802.1563;0
22163;802.1661;0
22164;802.1759;0
22165;802.1857;0
22166;802.1955;0
22167;802.2053;0
22168;802.2151;0
22169;802.2248;0
22170;802.2346;0
22171;802.2444;0
22172;802.2542;0
22173;802.2640;0
22174;802.2738;0
22175;802.2836;0
22176;802.2934;0
22177;802.3032;0
22178;802.3130;0
22179;802.3228;0
22180;802.3326;0
22181;802.3424;0
22182;802.3521;0
22183;802.3619;0
22184;802.3717;0
22185;802.3815;0
22186;802.3913;0
22187;802.4011;0
22188;802.4109;0
22189;802.4207;0
22190;802.4305;0
22191;802.4403;0
22192;802.4501;0
22193;802.4599;0
22194;802.4697;0
22195;802.4795;0
22196;802.4893;0
22197;802.4990;0
22198;802.5088;0
22199;802.5186;0
22200;802.5284;0
22201;802.5382;0
22202;802.5480;0
22203;802.5578;0
22204;802.5676;0
22205;802.5774;0
22206;802.5872;0
22207;802.5970;0
22208;802.6068;0
22209;802.6166;0
22210;802.6264;0
22211;802.6362;0
22212;802.6460;0
22213;802.6557;0
22214;802.6655;0
22215;802.6753;0
22216;802.6851;0
22217;802.6949;0
22218;802.7047;0
22219;802.7145;0
22220;802.7243;0
22221;802.7341;0
22222;802.7439;0
22223;802.7537;0
22224;802.7635;0
22225;802.7733;0
22226;802.7831;0
22227;802.7929;0
22228;802.8027;0
22229;802.8125;0
22230;802.8223;0
22231;802.8321;0
22232;802.8419;0
22233;802.8517;0
22234;802.8614;0
22235;802.8712;0
22236;802.8810;0
22237;802.8908;0
22238;802.9006;0
22239;802.9104;0
22240;802.9202;0
22241;802.9300;0
22242;802.9398;0
22243;802.9496;0
22244;802.9594;0
22245;802.9692;0
22246;802.9790;0
22247;802.9888;0
22248;802.9986;0
22249;803.0084;0
22250;803.0182;0
22251;803.0280;0
22252;803.0378;0
22253;803.0476;0
22254;803.0574;0
22255;803.0672;0
22256;803.0770;0
22257;803.0868;0
22258;803.0966;0
22259;803.1064;0
22260;803.1162;0
22261;803.1260;0
22262;803.1358;0
22263;803.1455;0
22264;803.1553;0
22265;803.1651;0
22266;803.1749;0
22267;803.1847;0
22268;803.1945;0
22269;803.2043;0
22270;803.2141;0
22271;803.2239;0
22272;803.2337;0
22273;803.2435;0
22274;803.2533;0
22275;803.2631;0
22276;803.2729;0
22277;803.2827;0
22278;803.2925;0
22279;803.3023;0
22280;803.3121;0
22281;803.3219;0
22282;803.3317;0
22283;803.3415;0
22284;803.3513;0
22285;803.3611;0
22286;803.3709;0
22287;803.3807;0
22288;803.3905;0
22289;803.4003;0
22290;803.4101;0
22291;803.4199;0
22292;803.4297;0
22293;803.4395;0
22294;803.4493;0
22295;803.4591;0
22296;803.4689;0
22297;803.4787;0
22298;803.4885;0
22299;803.4983;0
22300;803.5081;0
22301;803.5179;0
22302;803.5277;0
22303;803.5375;0
22304;803.5473;0
22305;803.5571;0
22306;803.5669;0
22307;803.5767;0
22308;803.5865;0
22309;803.5963;0
22310;803.6061;0
22311;803.6159;0
22312;803.6257;0
22313;803.6355;0
22314;803.6453;0
22315;803.6551;0
22316;803.6649;0
22317;803.6747;0
22318;803.6845;0
22319;803.6943;0
22320;803.7041;0
22321;803.7139;0
22322;803.7237;0
22323;803.7335;0
22324;803.7433;0
22325;803.7531;0
22326;803.7629;0
22327;803.7727;0
22328;803.7825;0
22329;803.7923;0
22330;803.8021;0
22331;803.8119;0
22332;803.8217;0
22333;803.8315;0
22334;803.8413;0
22335;803.8511;0
22336;803.8609;0
22337;803.8707;0
22338;803.8805;0
22339;803.8903;0
22340;803.9001;0
22341;803.9099;0
22342;803.9197;0
22343;803.9295;0
22344;803.9393;0
22345;803.9491;0
22346;803.9589;0
22347;803.9687;0
22348;803.9786;0
22349;803.9884;0
22350;803.9982;0
22351;804.0080;0
22352;804.0178;0
22353;804.0276;0
22354;804.0374;0
22355;804.0472;0
22356;804.0570;0
22357;804.0668;0
22358;804.0766;0
22359;804.0864;0
22360;804.0962;0
22361;804.1060;0
22362;804.1158;0
22363;804.1256;0
22364;804.1354;0
22365;804.1452;0
22366;804.1550;0
22367;804.1648;0
22368;804.1746;0
22369;804.1844;0
22370;804.1942;0
22371;804.2040;0
22372;804.2138;0
22373;804.2236;0
22374;804.2334;0
22375;804.2432;0
22376;804.2530;0
22377;804.2629;0
22378;804.2727;0
22379;804.2825;0
22380;804.2923;0
22381;804.3021;0
22382;804.3119;0
22383;804.3217;0
22384;804.3315;0
22385;804.3413;0
22386;804.3511;0
22387;804.3609;0
22388;804.3707;0
22389;804.3805;0
22390;804.3903;0
22391;804.4001;0
22392;804.4099;0
22393;804.4197;0
22394;804.4295;0
22395;804.4393;0
22396;804.4491;0
22397;804.4590;0
22398;804.4688;0
22399;804.4786;0
22400;804.4884;0
22401;804.4982;0
22402;804.5080;0
22403;804.5178;0
22404;804.5276;0
22405;804.5374;0
22406;804.5472;0
22407;804.5570;0
22408;804.5668;0
22409;804.5766;0
22410;804.5864;0
22411;804.5962;0
22412;804.6060;0
22413;804.6158;0
22414;804.6257;0
22415;804.6355;14
22416;804.6453;1
22417;804.6551;0
22418;804.6649;0
22419;804.6747;0
22420;804.6845;0
22421;804.6943;0
22422;804.7041;0
22423;804.7139;0
22424;804.7237;0
22425;804.7335;0
22426;804.7433;0
22427;804.7531;0
22428;804.7629;0
22429;804.7728;0
22430;804.7826;0
22431;804.7924;0
22432;804.8022;0
22433;804.8120;0
22434;804.8218;0
22435;804.8316;0
22436;804.8414;0
22437;804.8512;0
22438;804.8610;0
22439;804.8708;0
22440;804.8806;0
22441;804.8905;0
22442;804.9003;0
22443;804.9101;0
22444;804.9199;0
22445;804.9297;0
22446;804.9395;0
22447;804.9493;0
22448;804.9591;0
22449;804.9689;0
22450;804.9787;0
22451;804.9885;0
22452;804.9983;0
22453;805.0082;0
22454;805.0180;0
22455;805.0278;0
22456;805.0376;0
22457;805.0474;0
22458;805.0572;0
22459;805.0670;0
22460;805.0768;0
22461;805.0866;0
22462;805.0964;0
22463;805.1062;0
22464;805.1161;0
22465;805.1259;0
22466;805.1357;0
22467;805.1455;0
22468;805.1553;0
22469;805.1651;0
22470;805.1749;0
22471;805.1847;0
22472;805.1945;0
22473;805.2043;0
22474;805.2142;0
22475;805.2240;0
22476;805.2338;0
22477;805.2436;0
22478;805.2534;0
22479;805.2632;0
22480;805.2730;0
22481;805.2828;0
22482;805.2926;0
22483;805.3024;0
22484;805.3123;0
22485;805.3221;0
22486;805.3319;0
22487;805.3417;0
22488;805.3515;0
22489;805.3613;0
22490;805.3711;0
22491;805.3809;0
22492;805.3907;0
22493;805.4006;0
22494;805.4104;0
22495;805.4202;0
22496;805.4300;0
22497;805.4398;0
22498;805.4496;0
22499;805.4594;0
22500;805.4692;0
22501;805.4790;0
22502;805.4889;0
22503;805.4987;0
22504;805.5085;0
22505;805.5183;0
22506;805.5281;0
22507;805.5379;0
22508;805.5477;0
22509;805.5575;0
22510;805.5674;0
22511;805.5772;0
22512;805.5870;0
22513;805.5968;0
22514;805.6066;0
22515;805.6164;0
22516;805.6262;0
22517;805.6360;0
22518;805.6459;0
22519;805.6557;10
22520;805.6655;0
22521;805.6753;0
22522;805.6851;0
22523;805.6949;0
22524;805.7047;18
22525;805.7145;31
22526;805.7244;0
22527;805.7342;8
22528;805.7440;4
22529;805.7538;5
22530;805.7636;0
22531;805.7734;4
22532;805.7832;0
22533;805.7931;0
22534;805.8029;0
22535;805.8127;0
22536;805.8225;0
22537;805.8323;0
22538;805.8421;0
22539;805.8519;0
22540;805.8617;0
22541;805.8716;0
22542;805.8814;0
22543;805.8912;0
22544;805.9010;0
22545;805.9108;0
22546;805.9206;0
22547;805.9304;0
22548;805.9403;0
22549;805.9501;0
22550;805.9599;0
22551;805.9697;0
22552;805.9795;0
22553;805.9893;0
22554;805.9992;0
22555;806.0090;0
22556;806.0188;0
22557;806.0286;0
22558;806.0384;0
22559;806.0482;0
22560;806.0580;0
22561;806.0679;0
22562;806.0777;0
22563;806.0875;0
22564;806.0973;0
22565;806.1071;0
22566;806.1169;0
22567;806.1267;0
22568;806.1366;0
22569;806.1464;0
22570;806.1562;0
22571;806.1660;0
22572;806.1758;0
22573;806.1856;0
22574;806.1955;0
22575;806.2053;0
22576;806.2151;0
22577;806.2249;0
22578;806.2347;0
22579;806.2445;0
22580;806.2544;0
22581;806.2642;0
22582;806.2740;0
22583;806.2838;0
22584;806.2936;0
22585;806.3034;0
22586;806.3133;0
22587;806.3231;0
22588;806.3329;0
22589;806.3427;0
22590;806.3525;10
22591;806.3623;0
22592;806.3722;0
22593;806.3820;0
22594;806.3918;0
22595;806.4016;0
22596;806.4114;0
22597;806.4212;0
22598;806.4311;0
22599;806.4409;0
22600;806.4507;0
22601;806.4605;0
22602;806.4703;0
22603;806.4802;0
22604;806.4900;0
22605;806.4998;0
22606;806.5096;0
22607;806.5194;0
22608;806.5292;0
22609;806.5391;0
22610;806.5489;0
22611;806.5587;0
22612;806.5685;0
22613;806.5783;0
22614;806.5882;0
22615;806.5980;0
22616;806.6078;0
22617;806.6176;0
22618;806.6274;0
22619;806.6372;0
22620;806.6471;0
22621;806.6569;0
22622;806.6667;0
22623;806.6765;0
22624;806.6863;0
22625;806.6962;0
22626;806.7060;0
22627;806.7158;0
22628;806.7256;0
22629;806.7354;0
22630;806.7453;0
22631;806.7551;0
22632;806.7649;0
22633;806.7747;0
22634;806.7845;0
22635;806.7944;0
22636;806.8042;0
22637;806.8140;3
22638;806.8238;47
22639;806.8336;15
22640;806.8435;17
22641;806.8533;4
22642;806.8631;7
22643;806.8729;0
22644;806.8827;0
22645;806.8926;0
22646;806.9024;0
22647;806.9122;0
22648;806.9220;0
22649;806.9318;0
22650;806.9417;0
22651;806.9515;0
22652;806.9613;0
22653;806.9711;0
22654;806.9809;0
22655;806.9908;0
22656;807.0006;0
22657;807.0104;0
22658;807.0202;0
22659;807.0300;0
22660;807.0399;0
22661;807.0497;0
22662;807.0595;0
22663;807.0693;0
22664;807.0791;0
22665;807.0890;0
22666;807.0988;7
22667;807.1086;11
22668;807.1184;0
22669;807.1283;2
22670;807.1381;0
22671;807.1479;0
22672;807.1577;0
22673;807.1675;0
22674;807.1774;0
22675;807.1872;0
22676;807.1970;0
22677;807.2068;0
22678;807.2167;0
22679;807.2265;0
22680;807.2363;0
22681;807.2461;0
22682;807.2559;0
22683;807.2658;0
22684;807.2756;0
22685;807.2854;0
22686;807.2952;0
22687;807.3051;0
22688;807.3149;0
22689;807.3247;0
22690;807.3345;0
22691;807.3444;0
22692;807.3542;0
22693;807.3640;0
22694;807.3738;0
22695;807.3836;0
22696;807.3935;0
22697;807.4033;0
22698;807.4131;0
22699;807.4229;0
22700;807.4328;0
22701;807.4426;0
22702;807.4524;0
22703;807.4622;0
22704;807.4721;0
22705;807.4819;0
22706;807.4917;0
22707;807.5015;0
22708;807.5114;0
22709;807.5212;0
22710;807.5310;0
22711;807.5408;0
22712;807.5506;0
22713;807.5605;0
22714;807.5703;0
22715;807.5801;0
22716;807.5899;0
22717;807.5998;0
22718;807.6096;0
22719;807.6194;0
22720;807.6292;0
22721;807.6391;0
22722;807.6489;0
22723;807.6587;0
22724;807.6685;0
22725;807.6784;0
22726;807.6882;0
22727;807.6980;0
22728;807.7078;0
22729;807.7177;0
22730;807.7275;0
22731;807.7373;0
22732;807.7471;0
22733;807.7570;0
22734;807.7668;0
22735;807.7766;0
22736;807.7864;0
22737;807.7963;0
22738;807.8061;0
22739;807.8159;0
22740;807.8258;0
22741;807.8356;0
22742;807.8454;0
22743;807.8552;0
22744;807.8651;0
22745;807.8749;0
22746;807.8847;0
22747;807.8945;0
22748;807.9044;0
22749;807.9142;0
22750;807.9240;0
22751;807.9338;0
22752;807.9437;0
22753;807.9535;0
22754;807.9633;0
22755;807.9732;0
22756;807.9830;0
22757;807.9928;0
22758;808.0026;0
22759;808.0125;0
22760;808.0223;0
22761;808.0321;0
22762;808.0419;0
22763;808.0518;0
22764;808.0616;0
22765;808.0714;0
22766;808.0812;0
22767;808.0911;0
22768;808.1009;0
22769;808.1107;0
22770;808.1206;0
22771;808.1304;0
22772;808.1402;0
22773;808.1500;0
22774;808.1599;0
22775;808.1697;0
22776;808.1795;0
22777;808.1894;0
22778;808.1992;0
22779;808.2090;0
22780;808.2188;0
22781;808.2287;0
22782;808.2385;0
22783;808.2483;0
22784;808.2582;0
22785;808.2680;0
22786;808.2778;0
22787;808.2876;0
22788;808.2975;0
22789;808.3073;0
22790;808.3171;5
22791;808.3270;0
22792;808.3368;0
22793;808.3466;0
22794;808.3564;0
22795;808.3663;0
22796;808.3761;0
22797;808.3859;0
22798;808.3958;0
22799;808.4056;0
22800;808.4154;0
22801;808.4253;0
22802;808.4351;0
22803;808.4449;0
22804;808.4547;0
22805;808.4646;0
22806;808.4744;0
22807;808.4842;0
22808;808.4941;0
22809;808.5039;0
22810;808.5137;0
22811;808.5236;0
22812;808.5334;0
22813;808.5432;0
22814;808.5530;0
22815;808.5629;0
22816;808.5727;0
22817;808.5825;0
22818;808.5924;6
22819;808.6022;0
22820;808.6120;0
22821;808.6219;0
22822;808.6317;0
22823;808.6415;9
22824;808.6513;1
22825;808.6612;0
22826;808.6710;0
22827;808.6808;0
22828;808.6907;0
22829;808.7005;0
22830;808.7103;0
22831;808.7202;0
22832;808.7300;0
22833;808.7398;0
22834;808.7497;0
22835;808.7595;0
22836;808.7693;0
22837;808.7792;0
22838;808.7890;0
22839;808.7988;0
22840;808.8087;0
22841;808.8185;0
22842;808.8283;0
22843;808.8381;0
22844;808.8480;0
22845;808.8578;0
22846;808.8676;0
22847;808.8775;0
22848;808.8873;0
22849;808.8971;0
22850;808.9070;0
22851;808.9168;0
22852;808.9266;0
22853;808.9365;0
22854;808.9463;0
22855;808.9561;0
22856;808.9660;0
22857;808.9758;0
22858;808.9856;0
22859;808.9955;0
22860;809.0053;3
22861;809.0151;0
22862;809.0250;0
22863;809.0348;0
22864;809.0446;0
22865;809.0545;0
22866;809.0643;0
22867;809.0741;0
22868;809.0840;0
22869;809.0938;0
22870;809.1036;0
22871;809.1135;0
22872;809.1233;0
22873;809.1331;0
22874;809.1430;0
22875;809.1528;0
22876;809.1626;0
22877;809.1725;0
22878;809.1823;0
22879;809.1921;0
22880;809.2020;0
22881;809.2118;0
22882;809.2216;0
22883;809.2315;0
22884;809.2413;0
22885;809.2512;0
22886;809.2610;0
22887;809.2708;0
22888;809.2807;0
22889;809.2905;0
22890;809.3003;0
22891;809.3102;0
22892;809.3200;0
22893;809.3298;0
22894;809.3397;0
22895;809.3495;0
22896;809.3593;0
22897;809.3692;0
22898;809.3790;0
22899;809.3888;0
22900;809.3987;0
22901;809.4085;0
22902;809.4183;0
22903;809.4282;0
22904;809.4380;0
22905;809.4479;0
22906;809.4577;0
22907;809.4675;0
22908;809.4774;0
22909;809.4872;0
22910;809.4970;0
22911;809.5069;0
22912;809.5167;0
22913;809.5265;0
22914;809.5364;0
22915;809.5462;0
22916;809.5561;0
22917;809.5659;0
22918;809.5757;0
22919;809.5856;0
22920;809.5954;0
22921;809.6052;0
22922;809.6151;0
22923;809.6249;0
22924;809.6347;0
22925;809.6446;0
22926;809.6544;0
22927;809.6643;0
22928;809.6741;0
22929;809.6839;0
22930;809.6938;0
22931;809.7036;0
22932;809.7134;0
22933;809.7233;0
22934;809.7331;0
22935;809.7430;0
22936;809.7528;0
22937;809.7626;0
22938;809.7725;0
22939;809.7823;0
22940;809.7921;0
22941;809.8020;0
22942;809.8118;0
22943;809.8217;0
22944;809.8315;0
22945;809.8413;0
22946;809.8512;0
22947;809.8610;0
22948;809.8709;0
22949;809.8807;0
22950;809.8905;0
22951;809.9004;0
22952;809.9102;0
22953;809.9200;0
22954;809.9299;0
22955;809.9397;0
22956;809.9496;0
22957;809.9594;7
22958;809.9692;0
22959;809.9791;0
22960;809.9889;0
22961;809.9988;0
22962;810.0086;0
22963;810.0184;0
22964;810.0283;0
22965;810.0381;0
22966;810.0480;0
22967;810.0578;0
22968;810.0676;0
22969;810.0775;0
22970;810.0873;0
22971;810.0972;0
22972;810.1070;0
22973;810.1168;0
22974;810.1267;0
22975;810.1365;0
22976;810.1464;0
22977;810.1562;0
22978;810.1660;0
22979;810.1759;0
22980;810.1857;0
22981;810.1956;0
22982;810.2054;0
22983;810.2152;0
22984;810.2251;0
22985;810.2349;0
22986;810.2448;0
22987;810.2546;0
22988;810.2644;0
22989;810.2743;0
22990;810.2841;0
22991;810.2940;0
22992;810.3038;0
22993;810.3136;0
22994;810.3235;0
22995;810.3333;0
22996;810.3432;0
22997;810.3530;0
22998;810.3629;0
22999;810.3727;0
23000;810.3825;0
23001;810.3924;0
23002;810.4022;0
23003;810.4121;0
23004;810.4219;0
23005;810.4317;0
23006;810.4416;0
23007;810.4514;0
23008;810.4613;0
23009;810.4711;0
23010;810.4810;0
23011;810.4908;0
23012;810.5006;0
23013;810.5105;0
23014;810.5203;0
23015;810.5302;0
23016;810.5400;0
23017;810.5498;0
23018;810.5597;0
23019;810.5695;0
23020;810.5794;0
23021;810.5892;0
23022;810.5991;0
23023;810.6089;0
23024;810.6187;0
23025;810.6286;0
23026;810.6384;0
23027;810.6483;0
23028;810.6581;0
23029;810.6680;0
23030;810.6778;0
23031;810.6877;0
23032;810.6975;5
23033;810.7073;31
23034;810.7172;11
23035;810.7270;7
23036;810.7369;0
23037;810.7467;0
23038;810.7566;0
23039;810.7664;0
23040;810.7762;0
23041;810.7861;0
23042;810.7959;0
23043;810.8058;0
23044;810.8156;0
23045;810.8255;0
23046;810.8353;0
23047;810.8452;0
23048;810.8550;0
23049;810.8648;0
23050;810.8747;0
23051;810.8845;0
23052;810.8944;0
23053;810.9042;0
23054;810.9141;0
23055;810.9239;0
23056;810.9338;0
23057;810.9436;0
23058;810.9534;0
23059;810.9633;10
23060;810.9731;0
23061;810.9830;0
23062;810.9928;0
23063;811.0027;0
23064;811.0125;0
23065;811.0224;0
23066;811.0322;0
23067;811.0421;0
23068;811.0519;0
23069;811.0617;0
23070;811.0716;0
23071;811.0814;0
23072;811.0913;0
23073;811.1011;0
23074;811.1110;0
23075;811.1208;0
23076;811.1307;0
23077;811.1405;0
23078;811.1504;0
23079;811.1602;10
23080;811.1700;13
23081;811.1799;3
23082;811.1897;0
23083;811.1996;2
23084;811.2094;0
23085;811.2193;0
23086;811.2291;0
23087;811.2390;0
23088;811.2488;0
23089;811.2587;0
23090;811.2685;0
23091;811.2784;0
23092;811.2882;0
23093;811.2981;0
23094;811.3079;0
23095;811.3177;0
23096;811.3276;0
23097;811.3374;0
23098;811.3473;0
23099;811.3571;0
23100;811.3670;0
23101;811.3768;0
23102;811.3867;0
23103;811.3965;0
23104;811.4064;0
23105;811.4162;0
23106;811.4261;0
23107;811.4359;0
23108;811.4458;0
23109;811.4556;0
23110;811.4655;0
23111;811.4753;0
23112;811.4852;0
23113;811.4950;0
23114;811.5049;0
23115;811.5147;0
23116;811.5246;0
23117;811.5344;0
23118;811.5443;0
23119;811.5541;0
23120;811.5639;0
23121;811.5738;0
23122;811.5836;0
23123;811.5935;0
23124;811.6033;0
23125;811.6132;0
23126;811.6230;0
23127;811.6329;0
23128;811.6427;0
23129;811.6526;0
23130;811.6624;0
23131;811.6723;27
23132;811.6821;82
23133;811.6920;44
23134;811.7018;10
23135;811.7117;11
23136;811.7215;0
23137;811.7314;0
23138;811.7412;5
23139;811.7511;1
23140;811.7609;0
23141;811.7708;0
23142;811.7806;0
23143;811.7905;0
23144;811.8003;0
23145;811.8102;0
23146;811.8200;0
23147;811.8299;0
23148;811.8397;0
23149;811.8496;0
23150;811.8594;0
23151;811.8693;0
23152;811.8791;0
23153;811.8890;0
23154;811.8988;0
23155;811.9087;1
23156;811.9185;0
23157;811.9284;0
23158;811.9382;0
23159;811.9481;0
23160;811.9579;0
23161;811.9678;0
23162;811.9776;0
23163;811.9875;0
23164;811.9973;0
23165;812.0072;0
23166;812.0171;0
23167;812.0269;0
23168;812.0368;0
23169;812.0466;0
23170;812.0565;0
23171;812.0663;0
23172;812.0762;0
23173;812.0860;0
23174;812.0959;0
23175;812.1057;0
23176;812.1156;0
23177;812.1254;0
23178;812.1353;0
23179;812.1451;0
23180;812.1550;0
23181;812.1648;0
23182;812.1747;0
23183;812.1845;0
23184;812.1944;0
23185;812.2042;0
23186;812.2141;0
23187;812.2239;0
23188;812.2338;0
23189;812.2437;0
23190;812.2535;0
23191;812.2634;0
23192;812.2732;0
23193;812.2831;0
23194;812.2929;0
23195;812.3028;0
23196;812.3126;0
23197;812.3225;0
23198;812.3323;0
23199;812.3422;0
23200;812.3520;0
23201;812.3619;0
23202;812.3717;0
23203;812.3816;0
23204;812.3915;0
23205;812.4013;0
23206;812.4112;0
23207;812.4210;0
23208;812.4309;0
23209;812.4407;0
23210;812.4506;0
23211;812.4604;0
23212;812.4703;0
23213;812.4801;0
23214;812.4900;0
23215;812.4998;0
23216;812.5097;0
23217;812.5196;0
23218;812.5294;0
23219;812.5393;0
23220;812.5491;0
23221;812.5590;0
23222;812.5688;0
23223;812.5787;0
23224;812.5885;0
23225;812.5984;0
23226;812.6082;0
23227;812.6181;0
23228;812.6280;0
23229;812.6378;0
23230;812.6477;0
23231;812.6575;0
23232;812.6674;0
23233;812.6772;0
23234;812.6871;1
23235;812.6969;0
23236;812.7068;0
23237;812.7167;0
23238;812.7265;0
23239;812.7364;0
23240;812.7462;0
23241;812.7561;0
23242;812.7659;0
23243;812.7758;0
23244;812.7856;0
23245;812.7955;0
23246;812.8054;0
23247;812.8152;0
23248;812.8251;0
23249;812.8349;4
23250;812.8448;64
23251;812.8546;48
23252;812.8645;36
23253;812.8744;15
23254;812.8842;14
23255;812.8941;0
23256;812.9039;0
23257;812.9138;0
23258;812.9236;0
23259;812.9335;0
23260;812.9434;0
23261;812.9532;0
23262;812.9631;1
23263;812.9729;0
23264;812.9828;0
23265;812.9926;0
23266;813.0025;0
23267;813.0124;0
23268;813.0222;0
23269;813.0321;0
23270;813.0419;0
23271;813.0518;0
23272;813.0616;0
23273;813.0715;0
23274;813.0814;0
23275;813.0912;0
23276;813.1011;0
23277;813.1109;0
23278;813.1208;0
23279;813.1306;0
23280;813.1405;0
23281;813.1504;0
23282;813.1602;0
23283;813.1701;0
23284;813.1799;0
23285;813.1898;0
23286;813.1997;0
23287;813.2095;0
23288;813.2194;0
23289;813.2292;0
23290;813.2391;0
23291;813.2490;0
23292;813.2588;0
23293;813.2687;0
23294;813.2785;0
23295;813.2884;0
23296;813.2982;0
23297;813.3081;0
23298;813.3180;0
23299;813.3278;0
23300;813.3377;0
23301;813.3475;0
23302;813.3574;0
23303;813.3673;0
23304;813.3771;0
23305;813.3870;0
23306;813.3968;0
23307;813.4067;0
23308;813.4166;0
23309;813.4264;0
23310;813.4363;0
23311;813.4461;0
23312;813.4560;0
23313;813.4659;0
23314;813.4757;0
23315;813.4856;0
23316;813.4954;0
23317;813.5053;0
23318;813.5152;0
23319;813.5250;0
23320;813.5349;0
23321;813.5447;0
23322;813.5546;0
23323;813.5645;0
23324;813.5743;0
23325;813.5842;0
23326;813.5941;35
23327;813.6039;59
23328;813.6138;56
23329;813.6236;31
23330;813.6335;21
23331;813.6434;6
23332;813.6532;7
23333;813.6631;0
23334;813.6729;1
23335;813.6828;0
23336;813.6927;0
23337;813.7025;0
23338;813.7124;1
23339;813.7222;0
23340;813.7321;0
23341;813.7420;0
23342;813.7518;0
23343;813.7617;0
23344;813.7716;0
23345;813.7814;0
23346;813.7913;0
23347;813.8011;0
23348;813.8110;0
23349;813.8209;0
23350;813.8307;0
23351;813.8406;0
23352;813.8505;0
23353;813.8603;0
23354;813.8702;0
23355;813.8800;0
23356;813.8899;0
23357;813.8998;0
23358;813.9096;0
23359;813.9195;0
23360;813.9294;0
23361;813.9392;0
23362;813.9491;0
23363;813.9589;0
23364;813.9688;0
23365;813.9787;0
23366;813.9885;0
23367;813.9984;0
23368;814.0083;0
23369;814.0181;0
23370;814.0280;0
23371;814.0379;0
23372;814.0477;0
23373;814.0576;0
23374;814.0674;0
23375;814.0773;0
23376;814.0872;0
23377;814.0970;0
23378;814.1069;0
23379;814.1168;0
23380;814.1266;0
23381;814.1365;0
23382;814.1464;0
23383;814.1562;0
23384;814.1661;0
23385;814.1760;0
23386;814.1858;0
23387;814.1957;0
23388;814.2055;0
23389;814.2154;0
23390;814.2253;0
23391;814.2351;0
23392;814.2450;0
23393;814.2549;0
23394;814.2647;0
23395;814.2746;0
23396;814.2845;0
23397;814.2943;0
23398;814.3042;0
23399;814.3141;0
23400;814.3239;0
23401;814.3338;0
23402;814.3437;0
23403;814.3535;0
23404;814.3634;0
23405;814.3733;0
23406;814.3831;0
23407;814.3930;0
23408;814.4029;0
23409;814.4127;0
23410;814.4226;0
23411;814.4325;0
23412;814.4423;0
23413;814.4522;0
23414;814.4621;0
23415;814.4719;0
23416;814.4818;0
23417;814.4917;0
23418;814.5015;0
23419;814.5114;0
23420;814.5213;0
23421;814.5311;0
23422;814.5410;0
23423;814.5509;0
23424;814.5607;0
23425;814.5706;0
23426;814.5805;0
23427;814.5903;0
23428;814.6002;0
23429;814.6101;0
23430;814.6199;0
23431;814.6298;0
23432;814.6397;0
23433;814.6495;0
23434;814.6594;0
23435;814.6693;0
23436;814.6791;0
23437;814.6890;35
23438;814.6989;19
23439;814.7087;6
23440;814.7186;7
23441;814.7285;2
23442;814.7383;0
23443;814.7482;0
23444;814.7581;0
23445;814.7679;0
23446;814.7778;0
23447;814.7877;0
23448;814.7975;0
23449;814.8074;0
23450;814.8173;0
23451;814.8271;0
23452;814.8370;0
23453;814.8469;0
23454;814.8568;0
23455;814.8666;0
23456;814.8765;0
23457;814.8864;0
23458;814.8962;0
23459;814.9061;0
23460;814.9160;0
23461;814.9258;0
23462;814.9357;0
23463;814.9456;0
23464;814.9554;0
23465;814.9653;0
23466;814.9752;0
23467;814.9850;0
23468;814.9949;0
23469;815.0048;0
23470;815.0147;0
23471;815.0245;0
23472;815.0344;0
23473;815.0443;0
23474;815.0541;0
23475;815.0640;0
23476;815.0739;0
23477;815.0837;0
23478;815.0936;0
23479;815.1035;0
23480;815.1134;0
23481;815.1232;0
23482;815.1331;0
23483;815.1430;0
23484;815.1528;0
23485;815.1627;0
23486;815.1726;0
23487;815.1824;0
23488;815.1923;0
23489;815.2022;0
23490;815.2121;0
23491;815.2219;0
23492;815.2318;0
23493;815.2417;0
23494;815.2515;0
23495;815.2614;0
23496;815.2713;0
23497;815.2812;0
23498;815.2910;0
23499;815.3009;0
23500;815.3108;0
23501;815.3206;47
23502;815.3305;82
23503;815.3404;35
23504;815.3503;32
23505;815.3601;23
23506;815.3700;6
23507;815.3799;5
23508;815.3897;1
23509;815.3996;0
23510;815.4095;5
23511;815.4194;0
23512;815.4292;0
23513;815.4391;0
23514;815.4490;0
23515;815.4589;0
23516;815.4687;3
23517;815.4786;7
23518;815.4885;0
23519;815.4983;0
23520;815.5082;0
23521;815.5181;0
23522;815.5280;0
23523;815.5378;0
23524;815.5477;0
23525;815.5576;0
23526;815.5675;0
23527;815.5773;0
23528;815.5872;0
23529;815.5971;0
23530;815.6069;0
23531;815.6168;0
23532;815.6267;0
23533;815.6366;0
23534;815.6464;0
23535;815.6563;0
23536;815.6662;0
23537;815.6761;0
23538;815.6859;0
23539;815.6958;0
23540;815.7057;0
23541;815.7156;0
23542;815.7254;0
23543;815.7353;0
23544;815.7452;0
23545;815.7550;0
23546;815.7649;0
23547;815.7748;0
23548;815.7847;0
23549;815.7945;0
23550;815.8044;0
23551;815.8143;0
23552;815.8242;0
23553;815.8340;0
23554;815.8439;0
23555;815.8538;0
23556;815.8637;0
23557;815.8735;0
23558;815.8834;0
23559;815.8933;0
23560;815.9032;0
23561;815.9130;0
23562;815.9229;0
23563;815.9328;0
23564;815.9427;0
23565;815.9525;0
23566;815.9624;0
23567;815.9723;0
23568;815.9822;0
23569;815.9920;0
23570;816.0019;0
23571;816.0118;0
23572;816.0217;0
23573;816.0315;0
23574;816.0414;0
23575;816.0513;0
23576;816.0612;0
23577;816.0710;0
23578;816.0809;0
23579;816.0908;0
23580;816.1007;0
23581;816.1106;0
23582;816.1204;0
23583;816.1303;0
23584;816.1402;0
23585;816.1501;0
23586;816.1599;0
23587;816.1698;0
23588;816.1797;0
23589;816.1896;0
23590;816.1994;0
23591;816.2093;0
23592;816.2192;0
23593;816.2291;0
23594;816.2390;0
23595;816.2488;3
23596;816.2587;0
23597;816.2686;0
23598;816.2785;0
23599;816.2883;0
23600;816.2982;0
23601;816.3081;0
23602;816.3180;0
23603;816.3278;0
23604;816.3377;0
23605;816.3476;0
23606;816.3575;0
23607;816.3674;0
23608;816.3772;0
23609;816.3871;0
23610;816.3970;0
23611;816.4069;0
23612;816.4167;0
23613;816.4266;0
23614;816.4365;0
23615;816.4464;0
23616;816.4563;0
23617;816.4661;0
23618;816.4760;0
23619;816.4859;0
23620;816.4958;0
23621;816.5057;0
23622;816.5155;0
23623;816.5254;0
23624;816.5353;0
23625;816.5452;0
23626;816.5550;0
23627;816.5649;0
23628;816.5748;0
23629;816.5847;0
23630;816.5946;3
23631;816.6044;39
23632;816.6143;13
23633;816.6242;0
23634;816.6341;1
23635;816.6440;0
23636;816.6538;0
23637;816.6637;0
23638;816.6736;0
23639;816.6835;0
23640;816.6934;0
23641;816.7032;0
23642;816.7131;0
23643;816.7230;0
23644;816.7329;0
23645;816.7428;0
23646;816.7526;0
23647;816.7625;0
23648;816.7724;0
23649;816.7823;0
23650;816.7922;0
23651;816.8020;0
23652;816.8119;0
23653;816.8218;0
23654;816.8317;0
23655;816.8416;0
23656;816.8514;0
23657;816.8613;0
23658;816.8712;0
23659;816.8811;0
23660;816.8910;0
23661;816.9008;0
23662;816.9107;0
23663;816.9206;0
23664;816.9305;0
23665;816.9404;0
23666;816.9503;0
23667;816.9601;0
23668;816.9700;0
23669;816.9799;0
23670;816.9898;0
23671;816.9997;0
23672;817.0095;0
23673;817.0194;0
23674;817.0293;0
23675;817.0392;0
23676;817.0491;0
23677;817.0590;0
23678;817.0688;0
23679;817.0787;0
23680;817.0886;0
23681;817.0985;0
23682;817.1084;0
23683;817.1182;0
23684;817.1281;0
23685;817.1380;0
23686;817.1479;0
23687;817.1578;0
23688;817.1677;0
23689;817.1775;0
23690;817.1874;0
23691;817.1973;0
23692;817.2072;0
23693;817.2171;0
23694;817.2270;0
23695;817.2368;0
23696;817.2467;0
23697;817.2566;0
23698;817.2665;0
23699;817.2764;0
23700;817.2863;0
23701;817.2961;0
23702;817.3060;0
23703;817.3159;0
23704;817.3258;0
23705;817.3357;0
23706;817.3456;0
23707;817.3554;0
23708;817.3653;0
23709;817.3752;0
23710;817.3851;0
23711;817.3950;15
23712;817.4049;53
23713;817.4147;35
23714;817.4246;15
23715;817.4345;10
23716;817.4444;0
23717;817.4543;0
23718;817.4642;0
23719;817.4740;0
23720;817.4839;0
23721;817.4938;0
23722;817.5037;0
23723;817.5136;0
23724;817.5235;0
23725;817.5334;0
23726;817.5432;0
23727;817.5531;0
23728;817.5630;0
23729;817.5729;0
23730;817.5828;0
23731;817.5927;0
23732;817.6026;0
23733;817.6124;0
23734;817.6223;0
23735;817.6322;0
23736;817.6421;0
23737;817.6520;0
23738;817.6619;0
23739;817.6717;0
23740;817.6816;0
23741;817.6915;0
23742;817.7014;0
23743;817.7113;0
23744;817.7212;0
23745;817.7311;0
23746;817.7410;0
23747;817.7508;0
23748;817.7607;0
23749;817.7706;0
23750;817.7805;0
23751;817.7904;0
23752;817.8003;0
23753;817.8102;0
23754;817.8200;0
23755;817.8299;0
23756;817.8398;0
23757;817.8497;0
23758;817.8596;0
23759;817.8695;0
23760;817.8794;0
23761;817.8892;0
23762;817.8991;0
23763;817.9090;0
23764;817.9189;0
23765;817.9288;0
23766;817.9387;0
23767;817.9486;0
23768;817.9585;0
23769;817.9683;0
23770;817.9782;0
23771;817.9881;0
23772;817.9980;0
23773;818.0079;0
23774;818.0178;0
23775;818.0277;0
23776;818.0376;0
23777;818.0474;0
23778;818.0573;0
23779;818.0672;0
23780;818.0771;0
23781;818.0870;0
23782;818.0969;0
23783;818.1068;0
23784;818.1167;0
23785;818.1266;0
23786;818.1364;0
23787;818.1463;0
23788;818.1562;0
23789;818.1661;0
23790;818.1760;0
23791;818.1859;17
23792;818.1958;0
23793;818.2057;5
23794;818.2156;1
23795;818.2254;0
23796;818.2353;0
23797;818.2452;0
23798;818.2551;0
23799;818.2650;2
23800;818.2749;0
23801;818.2848;0
23802;818.2947;0
23803;818.3046;0
23804;818.3144;0
23805;818.3243;0
23806;818.3342;0
23807;818.3441;0
23808;818.3540;0
23809;818.3639;0
23810;818.3738;0
23811;818.3837;0
23812;818.3936;0
23813;818.4035;0
23814;818.4133;0
23815;818.4232;0
23816;818.4331;0
23817;818.4430;0
23818;818.4529;0
23819;818.4628;0
23820;818.4727;0
23821;818.4826;0
23822;818.4925;0
23823;818.5024;0
23824;818.5122;0
23825;818.5221;0
23826;818.5320;0
23827;818.5419;0
23828;818.5518;0
23829;818.5617;0
23830;818.5716;0
23831;818.5815;0
23832;818.5914;0
23833;818.6013;0
23834;818.6112;0
23835;818.6211;0
23836;818.6309;0
23837;818.6408;0
23838;818.6507;0
23839;818.6606;0
23840;818.6705;0
23841;818.6804;0
23842;818.6903;0
23843;818.7002;0
23844;818.7101;0
23845;818.7200;0
23846;818.7299;0
23847;818.7398;0
23848;818.7496;0
23849;818.7595;0
23850;818.7694;0
23851;818.7793;0
23852;818.7892;0
23853;818.7991;0
23854;818.8090;0
23855;818.8189;0
23856;818.8288;59
23857;818.8387;109
23858;818.8486;69
23859;818.8585;57
23860;818.8684;33
23861;818.8782;10
23862;818.8881;12
23863;818.8980;10
23864;818.9079;7
23865;818.9178;0
23866;818.9277;0
23867;818.9376;1
23868;818.9475;3
23869;818.9574;0
23870;818.9673;0
23871;818.9772;0
23872;818.9871;0
23873;818.9970;0
23874;819.0069;0
23875;819.0168;0
23876;819.0267;0
23877;819.0365;0
23878;819.0464;2
23879;819.0563;11
23880;819.0662;0
23881;819.0761;0
23882;819.0860;0
23883;819.0959;0
23884;819.1058;0
23885;819.1157;0
23886;819.1256;0
23887;819.1355;0
23888;819.1454;0
23889;819.1553;0
23890;819.1652;0
23891;819.1751;0
23892;819.1850;0
23893;819.1949;0
23894;819.2048;0
23895;819.2146;0
23896;819.2245;0
23897;819.2344;0
23898;819.2443;0
23899;819.2542;0
23900;819.2641;0
23901;819.2740;0
23902;819.2839;0
23903;819.2938;0
23904;819.3037;0
23905;819.3136;0
23906;819.3235;0
23907;819.3334;0
23908;819.3433;0
23909;819.3532;0
23910;819.3631;0
23911;819.3730;0
23912;819.3829;0
23913;819.3928;0
23914;819.4027;0
23915;819.4126;0
23916;819.4225;0
23917;819.4324;0
23918;819.4422;0
23919;819.4521;0
23920;819.4620;0
23921;819.4719;0
23922;819.4818;0
23923;819.4917;0
23924;819.5016;0
23925;819.5115;0
23926;819.5214;0
23927;819.5313;0
23928;819.5412;0
23929;819.5511;0
23930;819.5610;0
23931;819.5709;0
23932;819.5808;0
23933;819.5907;0
23934;819.6006;0
23935;819.6105;0
23936;819.6204;0
23937;819.6303;0
23938;819.6402;0
23939;819.6501;0
23940;819.6600;0
23941;819.6699;0
23942;819.6798;0
23943;819.6897;0
23944;819.6996;0
23945;819.7095;0
23946;819.7194;0
23947;819.7293;0
23948;819.7392;0
23949;819.7491;0
23950;819.7590;0
23951;819.7689;0
23952;819.7788;0
23953;819.7887;0
23954;819.7986;0
23955;819.8085;0
23956;819.8184;0
23957;819.8283;3
23958;819.8382;21
23959;819.8480;13
23960;819.8579;0
23961;819.8678;2
23962;819.8777;4
23963;819.8876;0
23964;819.8975;0
23965;819.9074;0
23966;819.9173;0
23967;819.9272;0
23968;819.9371;0
23969;819.9470;0
23970;819.9569;0
23971;819.9668;0
23972;819.9767;0
23973;819.9866;0
23974;819.9965;0
23975;820.0064;0
23976;820.0163;0
23977;820.0262;0
23978;820.0361;0
23979;820.0460;0
23980;820.0559;0
23981;820.0658;0
23982;820.0757;0
23983;820.0856;0
23984;820.0955;0
23985;820.1054;0
23986;820.1153;0
23987;820.1252;0
23988;820.1351;0
23989;820.1450;0
23990;820.1549;0
23991;820.1648;0
23992;820.1747;0
23993;820.1846;0
23994;820.1945;0
23995;820.2044;0
23996;820.2143;0
23997;820.2242;0
23998;820.2342;0
23999;820.2441;0
24000;820.2540;0
24001;820.2639;0
24002;820.2738;0
24003;820.2837;0
24004;820.2936;0
24005;820.3035;0
24006;820.3134;0
24007;820.3233;0
24008;820.3332;0
24009;820.3431;0
24010;820.3530;0
24011;820.3629;0
24012;820.3728;0
24013;820.3827;0
24014;820.3926;0
24015;820.4025;0
24016;820.4124;0
24017;820.4223;0
24018;820.4322;0
24019;820.4421;0
24020;820.4520;0
24021;820.4619;0
24022;820.4718;0
24023;820.4817;0
24024;820.4916;0
24025;820.5015;0
24026;820.5114;0
24027;820.5213;0
24028;820.5312;0
24029;820.5411;0
24030;820.5510;0
24031;820.5609;0
24032;820.5708;23
24033;820.5807;92
24034;820.5906;132
24035;820.6005;59
24036;820.6104;35
24037;820.6203;25
24038;820.6302;4
24039;820.6401;6
24040;820.6501;5
24041;820.6600;1
24042;820.6699;0
24043;820.6798;0
24044;820.6897;0
24045;820.6996;0
24046;820.7095;5
24047;820.7194;2
24048;820.7293;0
24049;820.7392;0
24050;820.7491;0
24051;820.7590;0
24052;820.7689;0
24053;820.7788;0
24054;820.7887;0
24055;820.7986;0
24056;820.8085;0
24057;820.8184;0
24058;820.8283;0
24059;820.8382;0
24060;820.8481;0
24061;820.8580;0
24062;820.8679;0
24063;820.8779;0
24064;820.8878;0
24065;820.8977;0
24066;820.9076;0
24067;820.9175;0
24068;820.9274;0
24069;820.9373;0
24070;820.9472;0
24071;820.9571;0
24072;820.9670;0
24073;820.9769;0
24074;820.9868;0
24075;820.9967;0
24076;821.0066;0
24077;821.0165;0
24078;821.0264;0
24079;821.0363;0
24080;821.0462;0
24081;821.0562;0
24082;821.0661;0
24083;821.0760;0
24084;821.0859;0
24085;821.0958;0
24086;821.1057;0
24087;821.1156;0
24088;821.1255;0
24089;821.1354;0
24090;821.1453;0
24091;821.1552;0
24092;821.1651;0
24093;821.1750;0
24094;821.1849;0
24095;821.1948;0
24096;821.2048;0
24097;821.2147;0
24098;821.2246;0
24099;821.2345;0
24100;821.2444;0
24101;821.2543;0
24102;821.2642;0
24103;821.2741;0
24104;821.2840;0
24105;821.2939;0
24106;821.3038;0
24107;821.3137;0
24108;821.3236;0
24109;821.3335;0
24110;821.3435;0
24111;821.3534;0
24112;821.3633;0
24113;821.3732;0
24114;821.3831;0
24115;821.3930;0
24116;821.4029;0
24117;821.4128;0
24118;821.4227;0
24119;821.4326;0
24120;821.4425;0
24121;821.4524;0
24122;821.4624;0
24123;821.4723;0
24124;821.4822;0
24125;821.4921;0
24126;821.5020;0
24127;821.5119;0
24128;821.5218;0
24129;821.5317;0
24130;821.5416;0
24131;821.5515;0
24132;821.5614;0
[truncated: 2,778,906 more chars]
