# Supplementary material for: Successive remodeling of IgG glycans using a solid-phase enzymatic platform
Source: Commun Biol. 2022 Apr 7;5:328. doi: 10.1038/s42003-022-03257-4 (PMC8990068; doi:10.1038/s42003-022-03257-4)
Supplement: Supplementary file 4 — Supplementary Data 1 [file 42003_2022_3257_MOESM4_ESM.zip › Source Data/Figure S11/Figure S11.txt]

#""
#Point;X(Minutes);Y(Counts)
0;0.036;115980
1;0.040;113853
2;0.043;117640
3;0.046;106041
4;0.050;116960
5;0.053;124372
6;0.056;114421
7;0.060;106661
8;0.063;109631
9;0.066;118620
10;0.070;118151
11;0.073;124261
12;0.076;116046
13;0.079;108739
14;0.083;115381
15;0.086;123442
16;0.089;116436
17;0.093;116567
18;0.096;119511
19;0.099;113438
20;0.103;116922
21;0.106;106627
22;0.109;120617
23;0.113;116246
24;0.116;129814
25;0.119;124188
26;0.122;119790
27;0.126;120639
28;0.129;118543
29;0.132;108216
30;0.136;115100
31;0.139;116403
32;0.142;113291
33;0.146;115381
34;0.149;119621
35;0.152;114449
36;0.155;118539
37;0.159;118025
38;0.162;112482
39;0.165;115601
40;0.169;109058
41;0.172;107785
42;0.175;118378
43;0.179;114901
44;0.182;112963
45;0.185;115665
46;0.189;115077
47;0.192;123302
48;0.195;118982
49;0.198;121469
50;0.202;121558
51;0.205;109300
52;0.208;117956
53;0.212;114414
54;0.215;112456
55;0.219;105503
56;0.222;120480
57;0.225;123252
58;0.229;114399
59;0.232;118167
60;0.235;112124
61;0.238;117146
62;0.242;123484
63;0.245;112536
64;0.248;125062
65;0.252;121260
66;0.255;107069
67;0.258;108965
68;0.262;114713
69;0.265;119159
70;0.268;119678
71;0.271;117309
72;0.275;112054
73;0.278;107795
74;0.281;113656
75;0.285;117038
76;0.288;121666
77;0.291;117516
78;0.295;117133
79;0.298;114998
80;0.301;115206
81;0.305;117556
82;0.308;117652
83;0.311;118637
84;0.314;118059
85;0.318;127334
86;0.321;126756
87;0.324;125411
88;0.328;120482
89;0.331;108530
90;0.334;119009
91;0.338;108075
92;0.341;126406
93;0.344;125605
94;0.348;114438
95;0.351;112255
96;0.354;112068
97;0.357;114915
98;0.361;114681
99;0.364;120332
100;0.367;119323
101;0.371;116676
102;0.374;124109
103;0.377;122079
104;0.381;123447
105;0.384;116670
106;0.387;119377
107;0.390;116479
108;0.394;114111
109;0.397;118565
110;0.400;124641
111;0.404;113755
112;0.407;115185
113;0.410;132837
114;0.414;121324
115;0.417;125949
116;0.420;130276
117;0.424;124563
118;0.427;118683
119;0.430;122359
120;0.433;121748
121;0.437;127269
122;0.440;124863
123;0.443;122663
124;0.447;119183
125;0.450;132222
126;0.453;128833
127;0.457;128277
128;0.460;127531
129;0.463;124922
130;0.467;110094
131;0.470;127818
132;0.473;127960
133;0.477;122696
134;0.480;129302
135;0.483;126880
136;0.487;119523
137;0.490;118139
138;0.493;126556
139;0.497;121752
140;0.500;125380
141;0.503;119842
142;0.506;118732
143;0.510;122378
144;0.513;114928
145;0.516;118875
146;0.520;121854
147;0.523;130113
148;0.526;121672
149;0.530;122499
150;0.533;113970
151;0.536;131982
152;0.540;120896
153;0.543;131165
154;0.546;122165
155;0.549;108949
156;0.553;117419
157;0.556;119889
158;0.559;129841
159;0.563;119174
160;0.566;116393
161;0.569;112175
162;0.573;124672
163;0.576;123275
164;0.579;118633
165;0.583;123893
166;0.586;113642
167;0.589;125172
168;0.592;129744
169;0.596;116921
170;0.599;125385
171;0.602;117821
172;0.606;114107
173;0.609;123839
174;0.612;119761
175;0.616;130111
176;0.619;124608
177;0.622;111553
178;0.625;115506
179;0.629;115946
180;0.632;117051
181;0.635;128299
182;0.639;126411
183;0.642;118389
184;0.645;118314
185;0.649;118337
186;0.652;124629
187;0.655;112563
188;0.659;120089
189;0.662;119213
190;0.665;121183
191;0.668;121351
192;0.672;121986
193;0.675;115772
194;0.678;117099
195;0.682;111848
196;0.685;114582
197;0.688;123121
198;0.692;120621
199;0.695;117462
200;0.698;113340
201;0.702;125431
202;0.705;121607
203;0.708;120580
204;0.711;112369
205;0.715;122868
206;0.718;115000
207;0.722;124267
208;0.725;123209
209;0.728;119325
210;0.732;127090
211;0.735;134536
212;0.738;114028
213;0.742;130833
214;0.745;131637
215;0.748;143739
216;0.751;128865
217;0.755;140284
218;0.758;144801
219;0.761;138257
220;0.765;150011
221;0.768;146908
222;0.771;162000
223;0.775;176780
224;0.778;218707
225;0.781;292490
226;0.784;477120
227;0.788;678934
228;0.791;1072202
229;0.794;1439914
230;0.798;1913139
231;0.801;2309423
232;0.804;2710003
233;0.808;3130473
234;0.811;3236876
235;0.814;3584671
236;0.818;3721258
237;0.821;3650194
238;0.824;3628835
239;0.827;3604744
240;0.831;3539200
241;0.834;3143164
242;0.837;2997864
243;0.841;2654217
244;0.844;2514811
245;0.847;2474179
246;0.851;2285914
247;0.854;2097801
248;0.857;2044503
249;0.860;1980986
250;0.864;1871450
251;0.867;1711789
252;0.870;1568814
253;0.874;1466164
254;0.877;1266941
255;0.880;1070627
256;0.884;1039946
257;0.887;950497
258;0.890;857972
259;0.894;815061
260;0.897;711158
261;0.900;679770
262;0.903;686749
263;0.907;616595
264;0.910;599473
265;0.913;565854
266;0.917;546737
267;0.920;502699
268;0.923;524043
269;0.927;516930
270;0.930;548002
271;0.933;511478
272;0.937;519555
273;0.940;522413
274;0.943;548244
275;0.946;554243
276;0.950;521777
277;0.953;571449
278;0.956;1780045
279;0.960;6570776
280;0.963;10359738
281;0.967;13684882
282;0.970;14929830
283;0.973;15272827
284;0.977;15824652
285;0.980;15556832
286;0.983;14649052
287;0.986;14892884
288;0.990;14053230
289;0.993;13016412
290;0.996;13539220
291;1.000;12668112
292;1.003;11735710
293;1.006;11026415
294;1.010;10556339
295;1.013;9739147
296;1.016;9350724
297;1.019;9180435
298;1.023;8894888
299;1.026;8491781
300;1.029;7893002
301;1.033;7405776
302;1.036;7375737
303;1.039;6719050
304;1.043;6717138
305;1.046;6187312
306;1.049;6267527
307;1.053;5785723
308;1.056;5819529
309;1.059;5653493
310;1.062;5594713
311;1.066;5888405
312;1.069;5700034
313;1.072;5837831
314;1.076;5982692
315;1.079;6191620
316;1.082;6494470
317;1.086;6748817
318;1.089;7371516
319;1.092;8215011
320;1.095;8495557
321;1.099;9853023
322;1.102;9741671
323;1.105;11202582
324;1.109;10969435
325;1.112;11231879
326;1.115;11574246
327;1.119;12090726
328;1.122;11726458
329;1.125;11472965
330;1.129;11519761
331;1.132;11606269
332;1.135;11736922
333;1.138;11700249
334;1.142;11273662
335;1.145;11356684
336;1.148;11057798
337;1.152;11163212
338;1.155;10235970
339;1.158;10574198
340;1.162;10573350
341;1.165;9881281
342;1.168;9935814
343;1.172;9442632
344;1.175;9263685
345;1.178;8988773
346;1.181;8808718
347;1.185;8393540
348;1.188;8100276
349;1.191;7907800
350;1.195;7436829
351;1.198;7187765
352;1.201;7047915
353;1.205;6546266
354;1.208;6726782
355;1.211;6265279
356;1.214;6139542
357;1.218;5642270
358;1.221;5457659
359;1.225;5371286
360;1.228;5031461
361;1.231;4865054
362;1.235;4624131
363;1.238;4717671
364;1.241;4398604
365;1.245;4324537
366;1.248;4386765
367;1.251;4178873
368;1.254;4029945
369;1.258;4105584
370;1.261;4035039
371;1.264;3732994
372;1.268;3744493
373;1.271;3689703
374;1.274;3526903
375;1.278;3603596
376;1.281;3418174
377;1.284;3262315
378;1.288;3143224
379;1.291;3166876
380;1.294;3019870
381;1.297;3126821
382;1.301;2845999
383;1.304;2895077
384;1.307;2791938
385;1.311;2835753
386;1.314;2605167
387;1.317;2656437
388;1.321;2581968
389;1.324;2569948
390;1.327;2389471
391;1.331;2400772
392;1.334;2246155
393;1.337;2329670
394;1.340;2268242
395;1.344;2169852
396;1.347;2164818
397;1.350;2134407
398;1.354;2058370
399;1.357;2051950
400;1.360;2100401
401;1.364;1901909
402;1.367;1981808
403;1.370;1893586
404;1.373;1730840
405;1.377;1742174
406;1.380;1713599
407;1.383;1717836
408;1.387;1683643
409;1.390;1673787
410;1.393;1658291
411;1.397;1667312
412;1.400;1578251
413;1.403;1572398
414;1.407;1514117
415;1.410;1551480
416;1.413;1458104
417;1.416;1463604
418;1.420;1426633
419;1.423;1454615
420;1.426;1382374
421;1.430;1348283
422;1.433;1434479
423;1.436;1351521
424;1.440;1318178
425;1.443;1327156
426;1.446;1304876
427;1.449;1264739
428;1.453;1256105
429;1.456;1258226
430;1.459;1242042
431;1.463;1230479
432;1.466;1224420
433;1.470;1191976
434;1.473;1196869
435;1.476;1182874
436;1.480;1168728
437;1.483;1160613
438;1.486;1154748
439;1.489;1144013
440;1.493;1186241
441;1.496;1131960
442;1.499;1131751
443;1.503;1089541
444;1.506;1123867
445;1.509;1123345
446;1.513;1163378
447;1.516;1113946
448;1.519;1083024
449;1.523;1102742
450;1.526;1126419
451;1.529;1049792
452;1.532;1027230
453;1.536;1046432
454;1.539;1039106
455;1.542;1054653
456;1.546;1045626
457;1.549;1062454
458;1.552;1056559
459;1.556;1060070
460;1.559;1033361
461;1.562;1041802
462;1.566;1054571
463;1.569;1071245
464;1.572;1008947
465;1.575;1036005
466;1.579;1113057
467;1.582;1054339
468;1.585;1106827
469;1.589;1063999
470;1.592;1096120
471;1.595;1024660
472;1.599;1087023
473;1.602;1045254
474;1.605;1132047
475;1.608;1051694
476;1.612;1098254
477;1.615;1077236
478;1.618;1082544
479;1.622;1051723
480;1.625;1044293
481;1.628;1000362
482;1.632;954916
483;1.635;949931
484;1.638;879058
485;1.642;748783
486;1.645;716536
487;1.648;645852
488;1.651;661071
489;1.655;612441
490;1.658;605323
491;1.661;578961
492;1.665;589551
493;1.668;560214
494;1.671;553387
495;1.675;564952
496;1.678;578178
497;1.681;522838
498;1.684;551296
499;1.688;491424
500;1.691;478754
501;1.694;501519
502;1.698;469423
503;1.701;461673
504;1.704;458310
505;1.708;463166
506;1.711;442877
507;1.714;450426
508;1.718;429774
509;1.721;420265
510;1.724;404014
511;1.728;409232
512;1.731;390616
513;1.734;396387
514;1.738;386107
515;1.741;403032
516;1.744;381211
517;1.748;408287
518;1.751;394720
519;1.754;444526
520;1.758;507619
521;1.761;604298
522;1.764;589923
523;1.767;582775
524;1.771;510807
525;1.774;473372
526;1.777;438991
527;1.781;379643
528;1.784;317580
529;1.787;260599
530;1.791;223158
531;1.794;207526
532;1.797;167721
533;1.801;179282
534;1.804;151047
535;1.807;149261
536;1.810;144567
537;1.814;128051
538;1.817;133275
539;1.820;130361
540;1.824;121511
541;1.827;119314
542;1.830;115520
543;1.834;115058
544;1.837;125943
545;1.840;125619
546;1.843;127050
547;1.847;110331
548;1.850;112820
549;1.853;123379
550;1.857;135035
551;1.860;123807
552;1.863;130973
553;1.867;132581
554;1.870;141548
555;1.873;145068
556;1.877;170048
557;1.880;157899
558;1.883;181433
559;1.886;199399
560;1.890;195099
561;1.893;219326
562;1.896;233278
563;1.900;255393
564;1.903;250432
565;1.906;262379
566;1.910;271965
567;1.913;279857
568;1.916;261368
569;1.920;258773
570;1.923;272757
571;1.926;282693
572;1.929;286661
573;1.933;312615
574;1.936;345897
575;1.939;345809
576;1.943;335230
577;1.946;334027
578;1.949;318188
579;1.953;328021
580;1.956;310228
581;1.959;315554
582;1.962;311147
583;1.966;302729
584;1.969;309027
585;1.973;297251
586;1.976;307335
587;1.979;320879
588;1.983;299258
589;1.986;324874
590;1.989;287326
591;1.993;308195
592;1.996;289586
593;1.999;304866
594;2.002;289224
595;2.006;292524
596;2.009;295798
597;2.012;304117
598;2.016;289500
599;2.019;302091
600;2.022;303187
601;2.026;283270
602;2.029;287807
603;2.032;283786
604;2.036;274784
605;2.039;291672
606;2.042;293766
607;2.045;261892
608;2.049;298325
609;2.052;272232
610;2.055;279746
611;2.059;307373
612;2.062;291340
613;2.065;297674
614;2.069;307904
615;2.072;303825
616;2.075;292867
617;2.078;288341
618;2.082;286899
619;2.085;315687
620;2.088;283248
621;2.092;302814
622;2.095;305239
623;2.098;323180
624;2.102;300568
625;2.105;327851
626;2.108;314432
627;2.112;288865
628;2.115;320719
629;2.118;322486
630;2.121;322940
631;2.125;324099
632;2.128;325853
633;2.131;320422
634;2.135;330821
635;2.138;316869
636;2.141;336297
637;2.145;350989
638;2.148;335321
639;2.151;328883
640;2.155;332128
641;2.158;328637
642;2.161;327418
643;2.164;331694
644;2.168;327507
645;2.171;343317
646;2.174;311463
647;2.178;339865
648;2.181;308569
649;2.184;328268
650;2.188;314073
651;2.191;311224
652;2.194;305639
653;2.197;312894
654;2.201;308877
655;2.204;319825
656;2.207;306851
657;2.211;284751
658;2.214;313147
659;2.218;305384
660;2.221;308403
661;2.225;303729
662;2.228;304368
663;2.231;321344
664;2.234;305174
665;2.238;290949
666;2.241;324952
667;2.244;308594
668;2.248;314235
669;2.251;283959
670;2.254;297399
671;2.258;280812
672;2.261;297639
673;2.264;298374
674;2.268;286099
675;2.271;295333
676;2.274;292338
677;2.277;278731
678;2.281;290095
679;2.284;267449
680;2.287;268079
681;2.291;265954
682;2.294;280204
683;2.297;257132
684;2.301;271217
685;2.304;264066
686;2.307;264688
687;2.311;263858
688;2.314;256179
689;2.317;242816
690;2.320;246193
691;2.324;263730
692;2.327;248084
693;2.330;262005
694;2.334;254518
695;2.337;247452
696;2.340;258789
697;2.344;255495
698;2.347;251434
699;2.350;255168
700;2.353;258649
701;2.357;255846
702;2.360;254264
703;2.363;253589
704;2.367;263481
705;2.370;260073
706;2.373;239592
707;2.377;238180
708;2.380;203122
709;2.383;165908
710;2.387;152021
711;2.390;139773
712;2.393;149077
713;2.396;130591
714;2.400;140413
715;2.403;141962
716;2.406;147488
717;2.410;145625
718;2.413;149949
719;2.416;132555
720;2.420;143725
721;2.423;134073
722;2.426;137832
723;2.430;147957
724;2.433;136069
725;2.436;129414
726;2.439;132487
727;2.443;135008
728;2.446;141093
729;2.449;130484
730;2.453;128085
731;2.456;139923
732;2.459;139503
733;2.463;139527
734;2.466;129114
735;2.470;134375
736;2.473;141156
737;2.476;134566
738;2.479;121342
739;2.483;126848
740;2.486;125591
741;2.489;125174
742;2.493;144279
743;2.496;128149
744;2.499;136197
745;2.503;136454
746;2.506;155658
747;2.509;163659
748;2.512;181770
749;2.516;177046
750;2.519;208088
751;2.522;207570
752;2.526;209041
753;2.529;215342
754;2.532;225143
755;2.536;221408
756;2.539;231496
757;2.542;242084
758;2.546;198705
759;2.549;233655
760;2.552;251204
761;2.555;283329
762;2.559;367153
763;2.562;471103
764;2.565;609527
765;2.569;734539
766;2.572;804039
767;2.575;851836
768;2.579;863037
769;2.582;840337
770;2.585;896071
771;2.588;864427
772;2.592;932637
773;2.595;939822
774;2.598;942897
775;2.602;1006867
776;2.605;1025222
777;2.608;1018568
778;2.612;1109074
779;2.615;1077383
780;2.618;1126203
781;2.622;1141742
782;2.625;1134564
783;2.628;1195643
784;2.631;1118270
785;2.635;1178074
786;2.638;1152002
787;2.641;1155608
788;2.645;1166905
789;2.648;1214757
790;2.651;1136095
791;2.655;1167711
792;2.658;1138617
793;2.661;1159125
794;2.665;1175973
795;2.668;1148624
796;2.671;1131783
797;2.674;1131894
798;2.678;1052403
799;2.681;1075189
800;2.684;1000414
801;2.688;980168
802;2.691;952187
803;2.694;918663
804;2.698;947863
805;2.701;869450
806;2.704;814332
807;2.707;852619
808;2.711;828181
809;2.714;825479
810;2.718;797272
811;2.721;805119
812;2.724;799677
813;2.728;767276
814;2.731;753388
815;2.734;755752
816;2.738;682361
817;2.741;682202
818;2.744;687033
819;2.747;658683
820;2.751;627614
821;2.754;622326
822;2.757;611964
823;2.761;574964
824;2.764;585384
825;2.767;563967
826;2.771;534683
827;2.774;525834
828;2.777;498278
829;2.781;512117
830;2.784;478897
831;2.787;476132
832;2.790;486077
833;2.794;459116
834;2.797;464894
835;2.800;468778
836;2.804;447542
837;2.807;415276
838;2.810;448317
839;2.814;412290
840;2.817;460822
841;2.820;421328
842;2.823;414891
843;2.827;418626
844;2.830;398854
845;2.833;406150
846;2.837;378774
847;2.840;390547
848;2.843;383325
849;2.847;376593
850;2.850;388206
851;2.853;372476
852;2.857;368665
853;2.860;373332
854;2.863;350829
855;2.866;351160
856;2.870;360969
857;2.873;350486
858;2.876;339207
859;2.880;306708
860;2.883;302491
861;2.886;310198
862;2.890;314466
863;2.893;303591
864;2.896;303128
865;2.900;295526
866;2.903;295448
867;2.906;294888
868;2.909;312400
869;2.913;297232
870;2.916;266050
871;2.919;288092
872;2.923;283946
873;2.926;281658
874;2.929;265036
875;2.933;272462
876;2.936;265911
877;2.939;274214
878;2.943;278115
879;2.946;274611
880;2.949;267752
881;2.952;268202
882;2.956;277168
883;2.959;256438
884;2.962;235709
885;2.966;250025
886;2.969;250792
887;2.973;239862
888;2.976;246555
889;2.979;252619
890;2.983;260955
891;2.986;243713
892;2.989;233546
893;2.992;225540
894;2.996;250907
895;2.999;235171
896;3.002;240183
897;3.006;223771
898;3.009;230446
899;3.012;226740
900;3.016;236339
901;3.019;235787
902;3.022;208091
903;3.025;222669
904;3.029;229181
905;3.032;214275
906;3.035;200500
907;3.039;221359
908;3.042;228551
909;3.045;226835
910;3.049;211395
911;3.052;230315
912;3.055;204348
913;3.059;217369
914;3.062;229501
915;3.065;216068
916;3.068;215588
917;3.072;228352
918;3.075;214048
919;3.078;218445
920;3.082;205349
921;3.085;216985
922;3.088;214760
923;3.092;216797
924;3.095;207036
925;3.098;197106
926;3.102;207309
927;3.105;213803
928;3.108;207547
929;3.111;208942
930;3.115;193735
931;3.118;221308
932;3.121;199279
933;3.125;217282
934;3.128;213013
935;3.131;206801
936;3.135;204408
937;3.138;204617
938;3.141;212486
939;3.144;203573
940;3.148;206303
941;3.151;204132
942;3.154;205506
943;3.158;185409
944;3.161;204444
945;3.164;196040
946;3.168;200449
947;3.171;189651
948;3.174;199749
949;3.178;209218
950;3.181;179045
951;3.184;196836
952;3.187;195700
953;3.191;195130
954;3.194;196261
955;3.197;179806
956;3.201;188665
957;3.204;201620
958;3.207;191803
959;3.211;185499
960;3.214;184227
961;3.218;193889
962;3.221;193589
963;3.224;213339
964;3.227;202941
965;3.231;214874
966;3.234;209352
967;3.237;225873
968;3.241;211560
969;3.244;221511
970;3.247;209803
971;3.251;214769
972;3.254;220206
973;3.257;216352
974;3.260;238399
975;3.264;203339
976;3.267;212748
977;3.270;212216
978;3.274;225242
979;3.277;241202
980;3.280;212566
981;3.284;207007
982;3.287;216353
983;3.290;239232
984;3.294;208064
985;3.297;241471
986;3.300;218049
987;3.303;220148
988;3.307;230873
989;3.310;227773
990;3.313;225742
991;3.317;235122
992;3.320;217822
993;3.323;224286
994;3.327;233634
995;3.330;227719
996;3.333;217396
997;3.337;233723
998;3.340;228339
999;3.343;229722
1000;3.346;236648
1001;3.350;230031
1002;3.353;230613
1003;3.356;230582
1004;3.360;219882
1005;3.363;220761
1006;3.366;220444
1007;3.370;220511
1008;3.373;224555
1009;3.376;200763
1010;3.379;213072
1011;3.383;230448
1012;3.386;211239
1013;3.389;225497
1014;3.393;204722
1015;3.396;203543
1016;3.399;200253
1017;3.403;202453
1018;3.406;203494
1019;3.409;198595
1020;3.413;190588
1021;3.416;204410
1022;3.419;193226
1023;3.422;185737
1024;3.426;191499
1025;3.429;181356
1026;3.432;179845
1027;3.436;180590
1028;3.439;180251
1029;3.442;197545
1030;3.446;192452
1031;3.449;194458
1032;3.452;178682
1033;3.455;175870
1034;3.459;180658
1035;3.462;182184
1036;3.466;191563
1037;3.469;184818
1038;3.472;182054
1039;3.476;176336
1040;3.479;198344
1041;3.482;177208
1042;3.486;191541
1043;3.489;181406
1044;3.492;181564
1045;3.495;192001
1046;3.499;181214
1047;3.502;185744
1048;3.505;164842
1049;3.509;181679
1050;3.512;176666
1051;3.515;180609
1052;3.519;165325
1053;3.522;178476
1054;3.525;187695
1055;3.529;177451
1056;3.532;193389
1057;3.535;190463
1058;3.538;184802
1059;3.542;175048
1060;3.545;190701
1061;3.548;187623
1062;3.552;184505
1063;3.555;182061
1064;3.558;184350
1065;3.562;182763
1066;3.565;178027
1067;3.568;193225
1068;3.572;182373
1069;3.575;188226
1070;3.578;181125
1071;3.581;173521
1072;3.585;194021
1073;3.588;172728
1074;3.591;186832
1075;3.595;169705
1076;3.598;186629
1077;3.601;184457
1078;3.605;181441
1079;3.608;190993
1080;3.611;176301
1081;3.614;185413
1082;3.618;179677
1083;3.621;172063
1084;3.624;170797
1085;3.628;169542
1086;3.631;167431
1087;3.634;172567
1088;3.638;170158
1089;3.641;178209
1090;3.644;170538
1091;3.648;164722
1092;3.651;161222
1093;3.654;172099
1094;3.657;166362
1095;3.661;177455
1096;3.664;167441
1097;3.667;161349
1098;3.671;161316
1099;3.674;175268
1100;3.677;166865
1101;3.681;176212
1102;3.684;167408
1103;3.687;172661
1104;3.691;168523
1105;3.694;168971
1106;3.697;155582
1107;3.700;177602
1108;3.704;155070
1109;3.707;164464
1110;3.710;167124
1111;3.714;166413
1112;3.717;152720
1113;3.721;155948
1114;3.724;155503
1115;3.727;161515
1116;3.730;158026
1117;3.734;155992
1118;3.737;158955
1119;3.740;168077
1120;3.744;164989
1121;3.747;155069
1122;3.750;160603
1123;3.754;170166
1124;3.757;159870
1125;3.760;155355
1126;3.764;165516
1127;3.767;161099
1128;3.770;161040
1129;3.773;154419
1130;3.777;157506
1131;3.780;158448
1132;3.783;165519
1133;3.787;162791
1134;3.790;159763
1135;3.793;165777
1136;3.797;167171
1137;3.800;156813
1138;3.803;168214
1139;3.807;171442
1140;3.810;166414
1141;3.813;161594
1142;3.816;165119
1143;3.820;161394
1144;3.823;182665
1145;3.826;165002
1146;3.830;167352
1147;3.833;162040
1148;3.836;163989
1149;3.840;173409
1150;3.843;160553
1151;3.846;162668
1152;3.849;168260
1153;3.853;163129
1154;3.856;168624
1155;3.859;155207
1156;3.863;165300
1157;3.866;160682
1158;3.869;156402
1159;3.873;161878
1160;3.876;158258
1161;3.879;168813
1162;3.883;177578
1163;3.886;158885
1164;3.889;160246
1165;3.892;177782
1166;3.896;168834
1167;3.899;173876
1168;3.902;159464
1169;3.906;175456
1170;3.909;167046
1171;3.912;160880
1172;3.916;169363
1173;3.919;168567
1174;3.922;170993
1175;3.926;173648
1176;3.929;167408
1177;3.932;178667
1178;3.935;167444
1179;3.939;174473
1180;3.942;166503
1181;3.945;169659
1182;3.949;170687
1183;3.952;166303
1184;3.955;172032
1185;3.959;178929
1186;3.962;159310
1187;3.965;155637
1188;3.969;158606
1189;3.972;163617
1190;3.975;160353
1191;3.979;166509
1192;3.982;154310
1193;3.985;175199
1194;3.989;162299
1195;3.992;158769
1196;3.995;156240
1197;3.999;164845
1198;4.002;154299
1199;4.005;163884
1200;4.008;161049
1201;4.012;165278
1202;4.015;162245
1203;4.018;159689
1204;4.022;165382
1205;4.025;162885
1206;4.028;166192
1207;4.032;174594
1208;4.035;163145
1209;4.038;164585
1210;4.042;159821
1211;4.045;157845
1212;4.048;150637
1213;4.051;159794
1214;4.055;151446
1215;4.058;156881
1216;4.061;151271
1217;4.065;153045
1218;4.068;160317
1219;4.071;166906
1220;4.075;147997
1221;4.078;162867
1222;4.081;164455
1223;4.084;153626
1224;4.088;156305
1225;4.091;168717
1226;4.094;160607
1227;4.098;153550
1228;4.101;162334
1229;4.104;153048
1230;4.108;160154
1231;4.111;155105
1232;4.114;155440
1233;4.118;148109
1234;4.121;160306
1235;4.124;163933
1236;4.127;159231
1237;4.131;150522
1238;4.134;152294
1239;4.137;156173
1240;4.141;157789
1241;4.144;142721
1242;4.147;154839
1243;4.151;150119
1244;4.154;153043
1245;4.157;160277
1246;4.161;152144
1247;4.164;145482
1248;4.167;163320
1249;4.170;165263
1250;4.174;151883
1251;4.177;159720
1252;4.180;156478
1253;4.184;162392
1254;4.187;147992
1255;4.190;151637
1256;4.194;156137
1257;4.197;147583
1258;4.200;154476
1259;4.203;167458
1260;4.207;161273
1261;4.210;164175
1262;4.213;156039
1263;4.217;147822
1264;4.220;170728
1265;4.224;155825
1266;4.227;160286
1267;4.230;165245
1268;4.234;161704
1269;4.237;154447
1270;4.240;154487
1271;4.243;151559
1272;4.247;149723
1273;4.250;148954
1274;4.253;156900
1275;4.257;163102
1276;4.260;147459
1277;4.263;147703
1278;4.267;149891
1279;4.270;145132
1280;4.273;168878
1281;4.277;144229
1282;4.280;157305
1283;4.283;148776
1284;4.286;156275
1285;4.290;152301
1286;4.293;146541
1287;4.296;144073
1288;4.300;152907
1289;4.303;151527
1290;4.306;156042
1291;4.310;145159
1292;4.313;150753
1293;4.316;155107
1294;4.319;149506
1295;4.323;140380
1296;4.326;145826
1297;4.329;155906
1298;4.333;145921
1299;4.336;137250
1300;4.339;142905
1301;4.343;149863
1302;4.346;149580
1303;4.349;160748
1304;4.353;151238
1305;4.356;148571
1306;4.359;144603
1307;4.362;156632
1308;4.366;136425
1309;4.369;146035
1310;4.372;139551
1311;4.376;150035
1312;4.379;153750
1313;4.382;141632
1314;4.386;150477
1315;4.389;150135
1316;4.392;150815
1317;4.396;141326
1318;4.399;144101
1319;4.402;140140
1320;4.405;149068
1321;4.409;144752
1322;4.412;156235
1323;4.415;137185
1324;4.419;132071
1325;4.422;137614
1326;4.425;152224
1327;4.429;148802
1328;4.432;144019
1329;4.435;145738
1330;4.438;143940
1331;4.442;145500
1332;4.445;137288
1333;4.448;149642
1334;4.452;138543
1335;4.455;140482
1336;4.458;140840
1337;4.462;139849
1338;4.465;140806
1339;4.469;142406
1340;4.472;138801
1341;4.475;136551
1342;4.478;141322
1343;4.482;135936
1344;4.485;139894
1345;4.488;137975
1346;4.492;132802
1347;4.495;143514
1348;4.498;138428
1349;4.502;138334
1350;4.505;146227
1351;4.508;142640
1352;4.512;134028
1353;4.515;148332
1354;4.518;129330
1355;4.521;141564
1356;4.525;140296
1357;4.528;135760
1358;4.531;140125
1359;4.535;127933
1360;4.538;128861
1361;4.541;134495
1362;4.545;144001
1363;4.548;136386
1364;4.551;133050
1365;4.555;133626
1366;4.558;141751
1367;4.561;130209
1368;4.564;136262
1369;4.568;141243
1370;4.571;139748
1371;4.574;149787
1372;4.578;138253
1373;4.581;137006
1374;4.584;132566
1375;4.588;141386
1376;4.591;146708
1377;4.594;144703
1378;4.597;134221
1379;4.601;142270
1380;4.604;135022
1381;4.607;128541
1382;4.611;150271
1383;4.614;150555
1384;4.617;141429
1385;4.621;137821
1386;4.624;140402
1387;4.627;139394
1388;4.631;123481
1389;4.634;140017
1390;4.637;134548
1391;4.640;131990
1392;4.644;139307
1393;4.647;138996
1394;4.650;144718
1395;4.654;141103
1396;4.657;146107
1397;4.660;140119
1398;4.664;140671
1399;4.667;130370
1400;4.670;142216
1401;4.673;147412
1402;4.677;137626
1403;4.680;142793
1404;4.683;151328
1405;4.687;142267
1406;4.690;133113
1407;4.693;129023
1408;4.697;130879
1409;4.700;145916
1410;4.703;133675
1411;4.707;142400
1412;4.710;134863
1413;4.713;130247
1414;4.717;121037
1415;4.720;140347
1416;4.723;140895
1417;4.727;139648
1418;4.730;133527
1419;4.733;144274
1420;4.737;138448
1421;4.740;142614
1422;4.743;142919
1423;4.747;135746
1424;4.750;134735
1425;4.753;132472
1426;4.756;141990
1427;4.760;133332
1428;4.763;138382
1429;4.766;130535
1430;4.770;141610
1431;4.773;138107
1432;4.776;146520
1433;4.780;138705
1434;4.783;133942
1435;4.786;134781
1436;4.790;135623
1437;4.793;133772
1438;4.796;139131
1439;4.799;139837
1440;4.803;127999
1441;4.806;129461
1442;4.809;137181
1443;4.813;135442
1444;4.816;135212
1445;4.819;145576
1446;4.823;144645
1447;4.826;127414
1448;4.829;134009
1449;4.832;135474
1450;4.836;135133
1451;4.839;128627
1452;4.842;139123
1453;4.846;138276
1454;4.849;145499
1455;4.852;131682
1456;4.856;138577
1457;4.859;137541
1458;4.862;135452
1459;4.866;137740
1460;4.869;136819
1461;4.872;134758
1462;4.875;141345
1463;4.879;134440
1464;4.882;139519
1465;4.885;133396
1466;4.889;137456
1467;4.892;131213
1468;4.895;135630
1469;4.899;141083
1470;4.902;134637
1471;4.905;131640
1472;4.908;129147
1473;4.912;135013
1474;4.915;134636
1475;4.918;130422
1476;4.922;141046
1477;4.925;135020
1478;4.928;132024
1479;4.932;132100
1480;4.935;137270
1481;4.938;133591
1482;4.942;133716
1483;4.945;143370
1484;4.948;133644
1485;4.951;131356
1486;4.955;139868
1487;4.958;136371
1488;4.961;128138
1489;4.965;142401
1490;4.968;131880
1491;4.972;143258
1492;4.975;138414
1493;4.978;133080
1494;4.982;144581
1495;4.985;134095
1496;4.988;124460
1497;4.991;132722
1498;4.995;134509
1499;4.998;131711
1500;5.001;146469
1501;5.005;142091
1502;5.008;147955
1503;5.011;139459
1504;5.015;162196
1505;5.018;147881
1506;5.021;157566
1507;5.025;143486
1508;5.028;150699
1509;5.031;153700
1510;5.034;156638
1511;5.038;155216
1512;5.041;148260
1513;5.044;153949
1514;5.048;140118
1515;5.051;149179
1516;5.054;150126
1517;5.058;162355
1518;5.061;144092
1519;5.064;152641
1520;5.067;149410
1521;5.071;149878
1522;5.074;145768
1523;5.077;150285
1524;5.081;156669
1525;5.084;150580
1526;5.087;158987
1527;5.091;150458
1528;5.094;161460
1529;5.097;149857
1530;5.101;153178
1531;5.104;168481
1532;5.107;147709
1533;5.110;156117
1534;5.114;151161
1535;5.117;152825
1536;5.120;153892
1537;5.124;160228
1538;5.127;153732
1539;5.130;161167
1540;5.134;157682
1541;5.137;156263
1542;5.140;154711
1543;5.144;162325
1544;5.147;160764
1545;5.150;154349
1546;5.153;144529
1547;5.157;154931
1548;5.160;161302
1549;5.163;152580
1550;5.167;148292
1551;5.170;150017
1552;5.173;148575
1553;5.177;149006
1554;5.180;142867
1555;5.183;155755
1556;5.186;143253
1557;5.190;155637
1558;5.193;154864
1559;5.196;155340
1560;5.200;158340
1561;5.203;153465
1562;5.206;160128
1563;5.210;146522
1564;5.213;169407
1565;5.217;158978
1566;5.220;158051
1567;5.223;143551
1568;5.226;166261
1569;5.230;152351
1570;5.233;143644
1571;5.236;151033
1572;5.240;161472
1573;5.243;151069
1574;5.246;144388
1575;5.250;147409
1576;5.253;156165
1577;5.256;144054
1578;5.260;159723
1579;5.263;153349
1580;5.266;143425
1581;5.269;150809
1582;5.273;152834
1583;5.276;148237
1584;5.279;152865
1585;5.283;154084
1586;5.286;142453
1587;5.289;159802
1588;5.293;153451
1589;5.296;158238
1590;5.299;159858
1591;5.302;145149
1592;5.306;155115
1593;5.309;171563
1594;5.312;161722
1595;5.316;161163
1596;5.319;153637
1597;5.322;171670
1598;5.326;162147
1599;5.329;150898
1600;5.332;153616
1601;5.336;161415
1602;5.339;160395
1603;5.342;149853
1604;5.345;146299
1605;5.349;156810
1606;5.352;154321
1607;5.355;144554
1608;5.359;158496
1609;5.362;155169
1610;5.365;167148
1611;5.369;155421
1612;5.372;147645
1613;5.375;143466
1614;5.379;143705
1615;5.382;156617
1616;5.385;160647
1617;5.388;159114
1618;5.392;158336
1619;5.395;156545
1620;5.398;155174
1621;5.402;147241
1622;5.405;148154
1623;5.408;152463
1624;5.412;143400
1625;5.415;145959
1626;5.418;140688
1627;5.421;151224
1628;5.425;149109
1629;5.428;148457
1630;5.431;140376
1631;5.435;146963
1632;5.438;138977
1633;5.441;143723
1634;5.445;138687
1635;5.448;143407
1636;5.451;147023
1637;5.455;150702
1638;5.458;138899
1639;5.461;146387
1640;5.464;144804
1641;5.468;141746
1642;5.471;152078
1643;5.475;151734
1644;5.478;144504
1645;5.481;133739
1646;5.485;148946
1647;5.488;134374
1648;5.491;151998
1649;5.495;142654
1650;5.498;144687
1651;5.501;142579
1652;5.504;149940
1653;5.508;139021
1654;5.511;141527
1655;5.514;133137
1656;5.518;144322
1657;5.521;142877
1658;5.524;144406
1659;5.528;145995
1660;5.531;146945
1661;5.534;140372
1662;5.537;140151
1663;5.541;148845
1664;5.544;142397
1665;5.547;137764
1666;5.551;135650
1667;5.554;130171
1668;5.557;141389
1669;5.561;139430
1670;5.564;149476
1671;5.567;132096
1672;5.571;148415
1673;5.574;139084
1674;5.577;140479
1675;5.580;155207
1676;5.584;137188
1677;5.587;135509
1678;5.590;137128
1679;5.594;135176
1680;5.597;146736
1681;5.600;148268
1682;5.604;137526
1683;5.607;149438
1684;5.610;142574
1685;5.614;141605
1686;5.617;145123
1687;5.620;139058
1688;5.623;140586
1689;5.627;145719
1690;5.630;134806
1691;5.633;137555
1692;5.637;139436
1693;5.640;147446
1694;5.643;137385
1695;5.647;136359
1696;5.650;142957
1697;5.653;141629
1698;5.656;141129
1699;5.660;127614
1700;5.663;137080
1701;5.666;149832
1702;5.670;145599
1703;5.673;141997
1704;5.676;134419
1705;5.680;131358
1706;5.683;139955
1707;5.686;146961
1708;5.690;140544
1709;5.693;135926
1710;5.696;126881
1711;5.699;133507
1712;5.703;128860
1713;5.706;135226
1714;5.709;126343
1715;5.713;129636
1716;5.716;131925
1717;5.720;133441
1718;5.723;129142
1719;5.726;144616
1720;5.730;133121
1721;5.733;133209
1722;5.736;137839
1723;5.739;137750
1724;5.743;134380
1725;5.746;143781
1726;5.749;143541
1727;5.753;123035
1728;5.756;138239
1729;5.759;133015
1730;5.763;138953
1731;5.766;137340
1732;5.769;142480
1733;5.773;137056
1734;5.776;132746
1735;5.779;132557
1736;5.782;134672
1737;5.786;135502
1738;5.789;142466
1739;5.792;132077
1740;5.796;133230
1741;5.799;136696
1742;5.802;125551
1743;5.806;138000
1744;5.809;138359
1745;5.812;125060
1746;5.815;133230
1747;5.819;133671
1748;5.822;121484
1749;5.825;133904
1750;5.829;143224
1751;5.832;138268
1752;5.835;136949
1753;5.839;141615
1754;5.842;124160
1755;5.845;134878
1756;5.849;131923
1757;5.852;137740
1758;5.855;131216
1759;5.858;130406
1760;5.862;137335
1761;5.865;134763
1762;5.868;131722
1763;5.872;130196
1764;5.875;127392
1765;5.878;128201
1766;5.882;139057
1767;5.885;125773
1768;5.888;136017
1769;5.891;124203
1770;5.895;138412
1771;5.898;125878
1772;5.901;122641
1773;5.905;131817
1774;5.908;132178
1775;5.911;129458
1776;5.915;134522
1777;5.918;125888
1778;5.921;119705
1779;5.925;120614
1780;5.928;120777
1781;5.931;119279
1782;5.934;129690
1783;5.938;130977
1784;5.941;133842
1785;5.944;132116
1786;5.948;117607
1787;5.951;140869
1788;5.954;128706
1789;5.958;121543
1790;5.961;133428
1791;5.964;131444
1792;5.968;137406
1793;5.971;129833
1794;5.974;127861
1795;5.978;127182
1796;5.981;135383
1797;5.984;130900
1798;5.988;132678
1799;5.991;130253
1800;5.994;129352
1801;5.998;137271
1802;6.001;131808
1803;6.004;126870
1804;6.008;119649
1805;6.011;130984
1806;6.014;135500
1807;6.017;119158
1808;6.021;130266
1809;6.024;134028
1810;6.027;134974
1811;6.031;132831
1812;6.034;130209
1813;6.037;129476
1814;6.041;129878
1815;6.044;129866
1816;6.047;117033
1817;6.050;130145
1818;6.054;128273
1819;6.057;132209
1820;6.060;127183
1821;6.064;123860
1822;6.067;120859
1823;6.070;125224
1824;6.074;123791
1825;6.077;128411
1826;6.080;126513
1827;6.084;130285
1828;6.087;122674
1829;6.090;117624
1830;6.093;124310
1831;6.097;124509
1832;6.100;124032
1833;6.103;123492
1834;6.107;121828
1835;6.110;123444
1836;6.113;115064
1837;6.117;117471
1838;6.120;129286
1839;6.123;119576
1840;6.126;129681
1841;6.130;121307
1842;6.133;122891
1843;6.136;117262
1844;6.140;125882
1845;6.143;116502
1846;6.146;124817
1847;6.150;124774
1848;6.153;114370
1849;6.156;134641
1850;6.160;114403
1851;6.163;127818
1852;6.166;117786
1853;6.169;120513
1854;6.173;118352
1855;6.176;118487
1856;6.179;118252
1857;6.183;118287
1858;6.186;120931
1859;6.189;131230
1860;6.193;116518
1861;6.196;127588
1862;6.199;113288
1863;6.203;112823
1864;6.206;127825
1865;6.209;121085
1866;6.212;113051
1867;6.216;125601
1868;6.219;117708
1869;6.223;114968
1870;6.226;116692
1871;6.229;124476
1872;6.233;126300
1873;6.236;126676
1874;6.239;115690
1875;6.243;126367
1876;6.246;123001
1877;6.249;130841
1878;6.252;121455
1879;6.256;117433
1880;6.259;128757
1881;6.262;116124
1882;6.266;119897
1883;6.269;128053
1884;6.272;122801
1885;6.276;122600
1886;6.279;117975
1887;6.282;123067
1888;6.285;125838
1889;6.289;123632
1890;6.292;123143
1891;6.295;114145
1892;6.299;122938
1893;6.302;121580
1894;6.305;117079
1895;6.309;121247
1896;6.312;115821
1897;6.315;123920
1898;6.319;123851
1899;6.322;120363
1900;6.325;120244
1901;6.328;121401
1902;6.332;113221
1903;6.335;123048
1904;6.338;121424
1905;6.342;112217
1906;6.345;122663
1907;6.348;127390
1908;6.352;121125
1909;6.355;118408
1910;6.358;128893
1911;6.361;120017
1912;6.365;114094
1913;6.368;124730
1914;6.371;123934
1915;6.375;125524
1916;6.378;125510
1917;6.381;120115
1918;6.385;122161
1919;6.388;111291
1920;6.391;115242
1921;6.395;117373
1922;6.398;125919
1923;6.401;122286
1924;6.404;120052
1925;6.408;133519
1926;6.411;125931
1927;6.414;124621
1928;6.418;110920
1929;6.421;124027
1930;6.424;122003
1931;6.428;119502
1932;6.431;112743
1933;6.434;123553
1934;6.438;123416
1935;6.441;120260
1936;6.444;117090
1937;6.447;120230
1938;6.451;120803
1939;6.454;121872
1940;6.457;109198
1941;6.461;120226
1942;6.464;122759
1943;6.468;126257
1944;6.471;117493
1945;6.474;122394
1946;6.478;121860
1947;6.481;119218
1948;6.484;122340
1949;6.487;113541
1950;6.491;123031
1951;6.494;125019
1952;6.497;126127
1953;6.501;124011
1954;6.504;130874
1955;6.507;121330
1956;6.511;126159
1957;6.514;133688
1958;6.517;126803
1959;6.520;124537
1960;6.524;133392
1961;6.527;132133
1962;6.530;133356
1963;6.534;132672
1964;6.537;130381
1965;6.540;129537
1966;6.544;136139
1967;6.547;129677
1968;6.550;136474
1969;6.554;130532
1970;6.557;124560
1971;6.560;131636
1972;6.563;129341
1973;6.567;144836
1974;6.570;137321
1975;6.573;132042
1976;6.577;147789
1977;6.580;141189
1978;6.583;131893
1979;6.587;128593
1980;6.590;135812
1981;6.593;138239
1982;6.597;139023
1983;6.600;146005
1984;6.603;134081
1985;6.606;142367
1986;6.610;140227
1987;6.613;144735
1988;6.616;153434
1989;6.620;142580
1990;6.623;150810
1991;6.626;140075
1992;6.630;148742
1993;6.633;130885
1994;6.636;139362
1995;6.639;141769
1996;6.643;145423
1997;6.646;147273
1998;6.649;137660
1999;6.653;153057
2000;6.656;139272
2001;6.659;138667
2002;6.663;127744
2003;6.666;140701
2004;6.669;140699
2005;6.673;139366
2006;6.676;133650
2007;6.679;146377
2008;6.682;135480
2009;6.686;134137
2010;6.689;135096
2011;6.692;134335
2012;6.696;139854
2013;6.699;142586
2014;6.702;143357
2015;6.706;133086
2016;6.709;136902
2017;6.712;138439
2018;6.716;130679
2019;6.719;132650
2020;6.722;136657
2021;6.726;139509
2022;6.729;135966
2023;6.732;134802
2024;6.736;135807
2025;6.739;133612
2026;6.742;135264
2027;6.746;124169
2028;6.749;118779
2029;6.752;124081
2030;6.755;131557
2031;6.759;129996
2032;6.762;130316
2033;6.765;119385
2034;6.769;120708
2035;6.772;121101
2036;6.775;122618
2037;6.779;126843
2038;6.782;130131
2039;6.785;125179
2040;6.789;113956
2041;6.792;117253
2042;6.795;116267
2043;6.798;120334
2044;6.802;115410
2045;6.805;112549
2046;6.808;106673
2047;6.812;115720
2048;6.815;126134
2049;6.818;116138
2050;6.822;112747
2051;6.825;121034
2052;6.828;119903
2053;6.832;111308
2054;6.835;125559
2055;6.838;114522
2056;6.841;122088
2057;6.845;115575
2058;6.848;117038
2059;6.851;122652
2060;6.855;131189
2061;6.858;119978
2062;6.861;121139
2063;6.865;119519
2064;6.868;114355
2065;6.871;121587
2066;6.874;115973
2067;6.878;120603
2068;6.881;118473
2069;6.884;117662
2070;6.888;116223
2071;6.891;123736
2072;6.894;111778
2073;6.898;112327
2074;6.901;119867
2075;6.904;117650
2076;6.908;109686
2077;6.911;122228
2078;6.914;117673
2079;6.917;113174
2080;6.921;117521
2081;6.924;120639
2082;6.927;125438
2083;6.931;116529
2084;6.934;113744
2085;6.937;123503
2086;6.941;118728
2087;6.944;125623
2088;6.947;119875
2089;6.950;115299
2090;6.954;112028
2091;6.957;105255
2092;6.960;115032
2093;6.964;118787
2094;6.967;117202
2095;6.971;109409
2096;6.974;117497
2097;6.977;119411
2098;6.981;115882
2099;6.984;117373
2100;6.987;113964
2101;6.990;115515
2102;6.994;115866
2103;6.997;117346
2104;7.000;121066
2105;7.004;124979
2106;7.007;110281
2107;7.010;119872
2108;7.014;118424
2109;7.017;125659
2110;7.020;120735
2111;7.024;111540
2112;7.027;114926
2113;7.030;120453
2114;7.033;116107
2115;7.037;116052
2116;7.040;117147
2117;7.043;120334
2118;7.047;121271
2119;7.050;120246
2120;7.053;122686
2121;7.057;128029
2122;7.060;121953
2123;7.063;117439
2124;7.067;132500
2125;7.070;120915
2126;7.073;131078
2127;7.076;129865
2128;7.080;130309
2129;7.083;124896
2130;7.086;137400
2131;7.090;127117
2132;7.093;127337
2133;7.096;127436
2134;7.100;129830
2135;7.103;131382
2136;7.106;129309
2137;7.109;124922
2138;7.113;130010
2139;7.116;125689
2140;7.119;130170
2141;7.123;125143
2142;7.126;130089
2143;7.129;129978
2144;7.133;127080
2145;7.136;123501
2146;7.139;127221
2147;7.143;128910
2148;7.146;119137
2149;7.149;121546
2150;7.152;131618
2151;7.156;124232
2152;7.159;123525
2153;7.162;122539
2154;7.166;129393
2155;7.169;118167
2156;7.172;134662
2157;7.176;136501
2158;7.179;132088
2159;7.182;127573
2160;7.186;130784
2161;7.189;129525
2162;7.192;116762
2163;7.195;138456
2164;7.199;126522
2165;7.202;121682
2166;7.205;130342
2167;7.209;125108
2168;7.212;130558
2169;7.215;132620
2170;7.219;137080
2171;7.222;126739
2172;7.226;127312
2173;7.229;136875
2174;7.232;130848
2175;7.235;131474
2176;7.239;123198
2177;7.242;136961
2178;7.245;122283
2179;7.249;131277
2180;7.252;130532
2181;7.255;117689
2182;7.259;132641
2183;7.262;128260
2184;7.265;130523
2185;7.268;129557
2186;7.272;131535
2187;7.275;130369
2188;7.278;127345
2189;7.282;128210
2190;7.285;122747
2191;7.288;125775
2192;7.292;125657
2193;7.295;122056
2194;7.298;125417
2195;7.302;131891
2196;7.305;123578
2197;7.308;126733
2198;7.311;110100
2199;7.315;123243
2200;7.318;127283
2201;7.321;116756
2202;7.325;121873
2203;7.328;119163
2204;7.331;126712
2205;7.335;120628
2206;7.338;112353
2207;7.341;118276
2208;7.344;120678
2209;7.348;114029
2210;7.351;127974
2211;7.354;110979
2212;7.358;122591
2213;7.361;121132
2214;7.364;115540
2215;7.368;117387
2216;7.371;128570
2217;7.374;119427
2218;7.378;127864
2219;7.381;117098
2220;7.384;117295
2221;7.387;114902
2222;7.391;109417
2223;7.394;116429
2224;7.397;119204
2225;7.401;108064
2226;7.404;121883
2227;7.407;117516
2228;7.411;111099
2229;7.414;118461
2230;7.417;103272
2231;7.421;118516
2232;7.424;115917
2233;7.427;122987
2234;7.430;114773
2235;7.434;108224
2236;7.437;118375
2237;7.440;117302
2238;7.444;109777
2239;7.447;115288
2240;7.450;108266
2241;7.454;105590
2242;7.457;120945
2243;7.460;114166
2244;7.463;114020
2245;7.467;116729
2246;7.470;114999
2247;7.474;109463
2248;7.477;109421
2249;7.480;107677
2250;7.484;116136
2251;7.487;109980
2252;7.490;118900
2253;7.494;114758
2254;7.497;108123
2255;7.500;115770
2256;7.503;113440
2257;7.507;118392
2258;7.510;111739
2259;7.513;114938
2260;7.517;117372
2261;7.520;112901
2262;7.523;112901
2263;7.527;115761
2264;7.530;112157
2265;7.533;109161
2266;7.537;111149
2267;7.540;118599
2268;7.543;112160
2269;7.546;109182
2270;7.550;117752
2271;7.553;113256
2272;7.556;107318
2273;7.560;103362
2274;7.563;112318
2275;7.566;113682
2276;7.570;113698
2277;7.573;121485
2278;7.576;120284
2279;7.579;108143
2280;7.583;111787
2281;7.586;113554
2282;7.589;113934
2283;7.593;112123
2284;7.596;113741
2285;7.599;104670
2286;7.603;111590
2287;7.606;121084
2288;7.609;118958
2289;7.613;125847
2290;7.616;115293
2291;7.619;122245
2292;7.622;109267
2293;7.626;118970
2294;7.629;112747
2295;7.632;123952
2296;7.636;119691
2297;7.639;114371
2298;7.642;116050
2299;7.646;109820
2300;7.649;113616
2301;7.652;110919
2302;7.656;116568
2303;7.659;111979
2304;7.662;113211
2305;7.665;126888
2306;7.669;109086
2307;7.672;114531
2308;7.675;115359
2309;7.679;116325
2310;7.682;118615
2311;7.685;118113
2312;7.689;120163
2313;7.692;115929
2314;7.695;109197
2315;7.698;105749
2316;7.702;117581
2317;7.705;120658
2318;7.708;118254
2319;7.712;110851
2320;7.715;121941
2321;7.719;116177
2322;7.722;115722
2323;7.725;108205
2324;7.729;112929
2325;7.732;113850
2326;7.735;100183
2327;7.739;110535
2328;7.742;113688
2329;7.745;117213
2330;7.749;112157
2331;7.752;109133
2332;7.755;111626
2333;7.758;126613
2334;7.762;114922
2335;7.765;110944
2336;7.768;111095
2337;7.772;123115
2338;7.775;110470
2339;7.778;115722
2340;7.782;111728
2341;7.785;118729
2342;7.788;105860
2343;7.792;114640
2344;7.795;110668
2345;7.798;111765
2346;7.801;113608
2347;7.805;103731
2348;7.808;112463
2349;7.811;109102
2350;7.815;105614
2351;7.818;116573
2352;7.821;109297
2353;7.825;119020
2354;7.828;115059
2355;7.831;115369
2356;7.834;112728
2357;7.838;104014
2358;7.841;117159
2359;7.844;114780
2360;7.848;115041
2361;7.851;108762
2362;7.854;104924
2363;7.858;106749
2364;7.861;115267
2365;7.864;107286
2366;7.868;108798
2367;7.871;110992
2368;7.874;93691
2369;7.877;99886
2370;7.881;110752
2371;7.884;126406
2372;7.887;118700
2373;7.891;118178
2374;7.894;110281
2375;7.897;102778
2376;7.901;109560
2377;7.904;99721
2378;7.907;101769
2379;7.911;100041
2380;7.914;93447
2381;7.917;91607
2382;7.920;90989
2383;7.924;86314
2384;7.927;80017
2385;7.930;86274
2386;7.934;95235
2387;7.937;94601
2388;7.940;83716
2389;7.944;89646
2390;7.947;92181
2391;7.950;91560
2392;7.953;97401
2393;7.957;81140
2394;7.960;85836
2395;7.963;90292
2396;7.967;81421
2397;7.970;94131
2398;7.974;87248
2399;7.977;90090
2400;7.980;88411
2401;7.984;95133
2402;7.987;84208
2403;7.990;97344
2404;7.993;87960
2405;7.997;100618
2406;8.000;85647
2407;8.003;99145
2408;8.007;89099
2409;8.010;87475
2410;8.013;86455
2411;8.017;93346
2412;8.020;79425
2413;8.023;90021
2414;8.027;90138
2415;8.030;102192
2416;8.033;93338
2417;8.036;91373
2418;8.040;93651
2419;8.043;79902
2420;8.046;99233
2421;8.050;92578
2422;8.053;93020
2423;8.056;88182
2424;8.060;93800
2425;8.063;90628
2426;8.066;87764
2427;8.070;95393
2428;8.073;108354
2429;8.076;93757
2430;8.079;93038
2431;8.083;92768
2432;8.086;87317
2433;8.089;91286
2434;8.093;102281
2435;8.096;102675
2436;8.099;96547
2437;8.103;82145
2438;8.106;98384
2439;8.109;97860
2440;8.112;90696
2441;8.116;91883
2442;8.119;104756
2443;8.122;102182
2444;8.126;95824
2445;8.129;103638
2446;8.132;103158
2447;8.136;106962
2448;8.139;99238
2449;8.142;97967
2450;8.146;104476
2451;8.149;99842
2452;8.152;96298
2453;8.155;106771
2454;8.159;108936
2455;8.162;102243
2456;8.165;115383
2457;8.169;108585
2458;8.172;105156
2459;8.175;107536
2460;8.179;107258
2461;8.182;110511
2462;8.185;118107
2463;8.188;105463
2464;8.192;111162
2465;8.195;114392
2466;8.198;103807
2467;8.202;113743
2468;8.205;110846
2469;8.208;114237
2470;8.212;109880
2471;8.215;100596
2472;8.219;111412
2473;8.222;121988
2474;8.225;124932
2475;8.228;116595
2476;8.232;118312
2477;8.235;111581
2478;8.238;123376
2479;8.242;121727
2480;8.245;125818
2481;8.248;120134
2482;8.252;122568
2483;8.255;136371
2484;8.258;123826
2485;8.262;131309
2486;8.265;127755
2487;8.268;119903
2488;8.271;137706
2489;8.275;122381
2490;8.278;136283
2491;8.281;121401
2492;8.285;136983
2493;8.288;123697
2494;8.291;118534
2495;8.295;116029
2496;8.298;132103
2497;8.301;122712
2498;8.305;120120
2499;8.308;117000
2500;8.311;117048
2501;8.314;121656
2502;8.318;123143
2503;8.321;120363
2504;8.324;120610
2505;8.328;118672
2506;8.331;141150
2507;8.334;115773
2508;8.338;113981
2509;8.341;116618
2510;8.344;112713
2511;8.347;122189
2512;8.351;111767
2513;8.354;113465
2514;8.357;111124
2515;8.361;105228
2516;8.364;110778
2517;8.367;119149
2518;8.371;117229
2519;8.374;113994
2520;8.377;114333
2521;8.381;120182
2522;8.384;115632
2523;8.387;106732
2524;8.390;116480
2525;8.394;111914
2526;8.397;115293
2527;8.400;109980
2528;8.404;108780
2529;8.407;112610
2530;8.410;104331
2531;8.414;102390
2532;8.417;95506
2533;8.420;97116
2534;8.423;110827
2535;8.427;97946
2536;8.430;98839
2537;8.433;107168
2538;8.437;99749
2539;8.440;109870
2540;8.443;112862
2541;8.447;102935
2542;8.450;107935
2543;8.453;94915
2544;8.457;99660
2545;8.460;103608
2546;8.463;101684
2547;8.467;98572
2548;8.470;106021
2549;8.473;96676
2550;8.477;108575
2551;8.480;107208
2552;8.483;92125
2553;8.487;103648
2554;8.490;105420
2555;8.493;102248
2556;8.497;99653
2557;8.500;105511
2558;8.503;104749
2559;8.506;110137
2560;8.510;112092
2561;8.513;109456
2562;8.516;116626
2563;8.520;119068
2564;8.523;131067
2565;8.526;131222
2566;8.530;128548
2567;8.533;119428
2568;8.536;141274
2569;8.540;131181
2570;8.543;131511
2571;8.546;127413
2572;8.549;131620
2573;8.553;133926
2574;8.556;135403
2575;8.559;134430
2576;8.563;131309
2577;8.566;126733
2578;8.569;129970
2579;8.573;132129
2580;8.576;124855
2581;8.579;136997
2582;8.582;129198
2583;8.586;127813
2584;8.589;132225
2585;8.592;129135
2586;8.596;132713
2587;8.599;126199
2588;8.602;126565
2589;8.606;132866
2590;8.609;130431
2591;8.612;127009
2592;8.616;128381
2593;8.619;133133
2594;8.622;140895
2595;8.625;137564
2596;8.629;127356
2597;8.632;135627
2598;8.635;142451
2599;8.639;120750
2600;8.642;122387
2601;8.645;128822
2602;8.649;125575
2603;8.652;127344
2604;8.655;122712
2605;8.659;128718
2606;8.662;130701
2607;8.665;120887
2608;8.668;141344
2609;8.672;139906
2610;8.675;126081
2611;8.678;135882
2612;8.682;138646
2613;8.685;125384
2614;8.688;133700
2615;8.692;145032
2616;8.695;132214
2617;8.698;153870
2618;8.701;138371
2619;8.705;133661
2620;8.708;132993
2621;8.711;139116
2622;8.715;133600
2623;8.718;139556
2624;8.722;137690
2625;8.725;128297
2626;8.728;128408
2627;8.732;127882
2628;8.735;137731
2629;8.738;124712
2630;8.741;134521
2631;8.745;135108
2632;8.748;122717
2633;8.751;118763
2634;8.755;130142
2635;8.758;131818
2636;8.761;128949
2637;8.765;119242
2638;8.768;115639
2639;8.771;117492
2640;8.775;112920
2641;8.778;118476
2642;8.781;113835
2643;8.784;122980
2644;8.788;122422
2645;8.791;116474
2646;8.794;117933
2647;8.798;119995
2648;8.801;109288
2649;8.804;104610
2650;8.808;121448
2651;8.811;116823
2652;8.814;116634
2653;8.817;119323
2654;8.821;114617
2655;8.824;109274
2656;8.827;109014
2657;8.831;117463
2658;8.834;113016
2659;8.837;119788
2660;8.841;116777
2661;8.844;123170
2662;8.847;105986
2663;8.851;117476
2664;8.854;115446
2665;8.857;110904
2666;8.860;106110
2667;8.864;127279
2668;8.867;113936
2669;8.870;115632
2670;8.874;106290
2671;8.877;108045
2672;8.880;113627
2673;8.884;120636
2674;8.887;105163
2675;8.890;120867
2676;8.894;109553
2677;8.897;106772
2678;8.900;116743
2679;8.903;113894
2680;8.907;113709
2681;8.910;116358
2682;8.913;104057
2683;8.917;119624
2684;8.920;115752
2685;8.923;105524
2686;8.927;119795
2687;8.930;119841
2688;8.933;110962
2689;8.936;107272
2690;8.940;115679
2691;8.943;108654
2692;8.946;107722
2693;8.950;113555
2694;8.953;116849
2695;8.956;107564
2696;8.960;113065
2697;8.963;112235
2698;8.967;118508
2699;8.970;112634
2700;8.973;110841
2701;8.976;105616
2702;8.980;102441
2703;8.983;110928
2704;8.986;110366
2705;8.990;106954
2706;8.993;111401
2707;8.996;107975
2708;9.000;116982
2709;9.003;111539
2710;9.006;113441
2711;9.010;105531
2712;9.013;117530
2713;9.016;113914
2714;9.019;102744
2715;9.023;107828
2716;9.026;105186
2717;9.029;116510
2718;9.033;110990
2719;9.036;103622
2720;9.039;118260
2721;9.043;110979
2722;9.046;110322
2723;9.049;114215
2724;9.052;108286
2725;9.056;118677
2726;9.059;110246
2727;9.062;111009
2728;9.066;103631
2729;9.069;114277
2730;9.072;105882
2731;9.076;110792
2732;9.079;113336
2733;9.082;121187
2734;9.086;109069
2735;9.089;101284
2736;9.092;111458
2737;9.095;114221
2738;9.099;111380
2739;9.102;111633
2740;9.105;106655
2741;9.109;115771
2742;9.112;106723
2743;9.115;107973
2744;9.119;105793
2745;9.122;107872
2746;9.125;112486
2747;9.129;116951
2748;9.132;115714
2749;9.135;109330
2750;9.138;119129
2751;9.142;113631
2752;9.145;118799
2753;9.148;107769
2754;9.152;110880
2755;9.155;111403
2756;9.158;117815
2757;9.162;112590
2758;9.165;112309
2759;9.168;118532
2760;9.171;109308
2761;9.175;109740
2762;9.178;116120
2763;9.181;108509
2764;9.185;122120
2765;9.188;117376
2766;9.191;113822
2767;9.195;110563
2768;9.198;106801
2769;9.201;116037
2770;9.205;115044
2771;9.208;107164
2772;9.211;105895
2773;9.214;113719
2774;9.218;114229
2775;9.221;111954
2776;9.225;110179
2777;9.228;107862
2778;9.231;108872
2779;9.235;112892
2780;9.238;108299
2781;9.241;112943
2782;9.245;105354
2783;9.248;105634
2784;9.251;116767
2785;9.254;111414
2786;9.258;111524
2787;9.261;115604
2788;9.264;108970
2789;9.268;115694
2790;9.271;106942
2791;9.274;109746
2792;9.278;112984
2793;9.281;106842
2794;9.284;109136
2795;9.287;117918
2796;9.291;110003
2797;9.294;112395
2798;9.297;111268
2799;9.301;112927
2800;9.304;107902
2801;9.307;99903
2802;9.311;112063
2803;9.314;110201
2804;9.317;113817
2805;9.321;119405
2806;9.324;117313
2807;9.327;114628
2808;9.330;103160
2809;9.334;105920
2810;9.337;118154
2811;9.340;122027
2812;9.344;115868
2813;9.347;126837
2814;9.350;105104
2815;9.354;105843
2816;9.357;113211
2817;9.360;122694
2818;9.364;112743
2819;9.367;111706
2820;9.370;108580
2821;9.373;109463
2822;9.377;108327
2823;9.380;105926
2824;9.383;106270
2825;9.387;109152
2826;9.390;126448
2827;9.393;104177
2828;9.397;113286
2829;9.400;111954
2830;9.403;109110
2831;9.407;115569
2832;9.410;109807
2833;9.413;108142
2834;9.416;110255
2835;9.420;109461
2836;9.423;119828
2837;9.426;106426
2838;9.430;106968
2839;9.433;116340
2840;9.436;113721
2841;9.440;118383
2842;9.443;111935
2843;9.446;111289
2844;9.449;114643
2845;9.453;108510
2846;9.456;114357
2847;9.459;104539
2848;9.463;112531
2849;9.466;112783
2850;9.470;104386
2851;9.473;115610
2852;9.476;113442
2853;9.480;113149
2854;9.483;101234
2855;9.486;111742
2856;9.489;105668
2857;9.493;118278
2858;9.496;101989
2859;9.499;105897
2860;9.503;114698
2861;9.506;101522
2862;9.509;115732
2863;9.513;103960
2864;9.516;110876
2865;9.519;109819
2866;9.523;110087
2867;9.526;109059
2868;9.529;125926
2869;9.532;102968
2870;9.536;111199
2871;9.539;113566
2872;9.542;113488
2873;9.546;107995
2874;9.549;113512
2875;9.552;116070
2876;9.556;109235
2877;9.559;105318
2878;9.562;113821
2879;9.566;108765
2880;9.569;116070
2881;9.572;109487
2882;9.575;108850
2883;9.579;118630
2884;9.582;101872
2885;9.585;105452
2886;9.589;102086
2887;9.592;105046
2888;9.595;106865
2889;9.599;111683
2890;9.602;116699
2891;9.605;115385
2892;9.608;104306
2893;9.612;112585
2894;9.615;103834
2895;9.618;112452
2896;9.622;107499
2897;9.625;119734
2898;9.628;112533
2899;9.632;106641
2900;9.635;118698
2901;9.638;112045
2902;9.642;105637
2903;9.645;100065
2904;9.648;108683
2905;9.651;104581
2906;9.655;107478
2907;9.658;104580
2908;9.661;105419
2909;9.665;112029
2910;9.668;115287
2911;9.671;112026
2912;9.675;119423
2913;9.678;109595
2914;9.681;107028
2915;9.684;116106
2916;9.688;113833
2917;9.691;113229
2918;9.694;111672
2919;9.698;110394
2920;9.701;99895
2921;9.704;112106
2922;9.708;107618
2923;9.711;105020
2924;9.714;112739
2925;9.718;111456
2926;9.721;111085
2927;9.724;116541
2928;9.728;117072
2929;9.731;114623
2930;9.734;115319
2931;9.738;111262
2932;9.741;105334
2933;9.744;111676
2934;9.748;112712
2935;9.751;105222
2936;9.754;110396
2937;9.758;114147
2938;9.761;109548
2939;9.764;109756
2940;9.767;108988
2941;9.771;111346
2942;9.774;105519
2943;9.777;103036
2944;9.781;114078
2945;9.784;107428
2946;9.787;108713
2947;9.791;113325
2948;9.794;107397
2949;9.797;108433
2950;9.801;105795
2951;9.804;105222
2952;9.807;116489
2953;9.810;109771
2954;9.814;110466
2955;9.817;108346
2956;9.820;112879
2957;9.824;97617
2958;9.827;108534
2959;9.830;104700
2960;9.834;109880
2961;9.837;111456
2962;9.840;118379
2963;9.843;105980
2964;9.847;110176
2965;9.850;116163
2966;9.853;104246
2967;9.857;100588
2968;9.860;108906
2969;9.863;107839
2970;9.867;107416
2971;9.870;99726
2972;9.873;99943
2973;9.877;110095
2974;9.880;103419
2975;9.883;105935
2976;9.886;105347
2977;9.890;113297
2978;9.893;111078
2979;9.896;110237
2980;9.900;108282
2981;9.903;111570
2982;9.906;105693
2983;9.910;114201
2984;9.913;99429
2985;9.916;97874
2986;9.919;102725
2987;9.923;103711
2988;9.926;102534
2989;9.929;108938
2990;9.933;109196
2991;9.936;109322
2992;9.939;108027
2993;9.943;105025
2994;9.946;106927
2995;9.949;107410
2996;9.953;103794
2997;9.956;112271
2998;9.959;109265
2999;9.962;113724
3000;9.966;103494
3001;9.969;110851
3002;9.973;115920
3003;9.976;111033
3004;9.979;107320
3005;9.983;107966
3006;9.986;108787
3007;9.989;99405
3008;9.993;112124
3009;9.996;114984
3010;9.999;107643
3011;10.002;103810
3012;10.006;116007
3013;10.009;110632
3014;10.012;111456
3015;10.016;101429
3016;10.019;108402
3017;10.022;105921
3018;10.026;113766
3019;10.029;111694
3020;10.032;105092
3021;10.036;110643
3022;10.039;107798
3023;10.042;111946
3024;10.045;111674
3025;10.049;107110
3026;10.052;108420
3027;10.055;118190
3028;10.059;104125
3029;10.062;101802
3030;10.065;113610
3031;10.069;114031
3032;10.072;106494
3033;10.075;111037
3034;10.078;110658
3035;10.082;116127
3036;10.085;117157
3037;10.088;109818
3038;10.092;108708
3039;10.095;109755
3040;10.098;109854
3041;10.102;104148
3042;10.105;109388
3043;10.108;105301
3044;10.112;109770
3045;10.115;106837
3046;10.118;110254
3047;10.121;105363
3048;10.125;118059
3049;10.128;114041
3050;10.131;112736
3051;10.135;101346
3052;10.138;111110
3053;10.141;109318
3054;10.145;113863
3055;10.148;99644
3056;10.151;105219
3057;10.155;114578
3058;10.158;107497
3059;10.161;105103
3060;10.164;107095
3061;10.168;111150
3062;10.171;100864
3063;10.174;116470
3064;10.178;104189
3065;10.181;105889
3066;10.184;112081
3067;10.188;104456
3068;10.191;118282
3069;10.194;113571
3070;10.197;104648
3071;10.201;112478
3072;10.204;115926
3073;10.207;104701
3074;10.211;110324
3075;10.214;118565
3076;10.218;110115
3077;10.221;103953
3078;10.224;110777
3079;10.228;120782
3080;10.231;114965
3081;10.234;118638
3082;10.237;104063
3083;10.241;111919
3084;10.244;105730
3085;10.247;111986
3086;10.251;104929
3087;10.254;109761
3088;10.257;122936
3089;10.261;109110
3090;10.264;92804
3091;10.267;104573
3092;10.271;107233
3093;10.274;107318
3094;10.277;104950
3095;10.280;107541
3096;10.284;106763
3097;10.287;109877
3098;10.290;106240
3099;10.294;108365
3100;10.297;101703
3101;10.300;108186
3102;10.304;116196
3103;10.307;116442
3104;10.310;108306
3105;10.313;110111
3106;10.317;114539
3107;10.320;104167
3108;10.323;107992
3109;10.327;99972
3110;10.330;118563
3111;10.333;111274
3112;10.337;120071
3113;10.340;109533
3114;10.343;120322
3115;10.347;107958
3116;10.350;111121
3117;10.353;107893
3118;10.356;103496
3119;10.360;113058
3120;10.363;99952
3121;10.366;109306
3122;10.370;109196
3123;10.373;114240
3124;10.376;107461
3125;10.380;113731
3126;10.383;106178
3127;10.386;103854
3128;10.390;106823
3129;10.393;105936
3130;10.396;114384
3131;10.399;103920
3132;10.403;109552
3133;10.406;112748
3134;10.409;105870
3135;10.413;114491
3136;10.416;106053
3137;10.419;111268
3138;10.423;112208
3139;10.426;114907
3140;10.429;115082
3141;10.432;105553
3142;10.436;108576
3143;10.439;105378
3144;10.442;110461
3145;10.446;111787
3146;10.449;110284
3147;10.452;102441
3148;10.456;108044
3149;10.459;112753
3150;10.462;113582
3151;10.466;115513
3152;10.469;118190
3153;10.472;108849
3154;10.476;105539
3155;10.479;108031
3156;10.482;104199
3157;10.486;110443
3158;10.489;103469
3159;10.492;115442
3160;10.496;112277
3161;10.499;119117
3162;10.502;113714
3163;10.506;110932
3164;10.509;107522
3165;10.512;109527
3166;10.515;101306
3167;10.519;110376
3168;10.522;105738
3169;10.525;105766
3170;10.529;102285
3171;10.532;96391
3172;10.535;83045
3173;10.539;76828
3174;10.542;81769
3175;10.545;81576
3176;10.548;68727
3177;10.552;72054
3178;10.555;71081
3179;10.558;62175
3180;10.562;66355
3181;10.565;69529
3182;10.568;69358
3183;10.572;78383
3184;10.575;74308
3185;10.578;80949
3186;10.582;74541
3187;10.585;87097
3188;10.588;87730
3189;10.591;95134
3190;10.595;98958
3191;10.598;92012
3192;10.601;99533
3193;10.605;101780
3194;10.608;105311
3195;10.611;102894
3196;10.615;113809
3197;10.618;117502
3198;10.621;113496
3199;10.625;112253
3200;10.628;115383
3201;10.631;115531
3202;10.634;104860
3203;10.638;115161
3204;10.641;113262
3205;10.644;115621
3206;10.648;118100
3207;10.651;119933
3208;10.654;120623
3209;10.658;121070
3210;10.661;106094
3211;10.664;112321
3212;10.667;106259
3213;10.671;111648
3214;10.674;115428
3215;10.677;112243
3216;10.681;106239
3217;10.684;121945
3218;10.687;108901
3219;10.691;99089
3220;10.694;103681
3221;10.697;107340
3222;10.701;99013
3223;10.704;105585
3224;10.707;101264
3225;10.710;101578
3226;10.714;99195
3227;10.717;96542
3228;10.721;94397
3229;10.724;88483
3230;10.727;95791
3231;10.731;98695
3232;10.734;96883
3233;10.737;97242
3234;10.741;86986
3235;10.744;85755
3236;10.747;86875
3237;10.750;85432
3238;10.754;92264
3239;10.757;86174
3240;10.760;80650
3241;10.764;80207
3242;10.767;81969
3243;10.770;77577
3244;10.774;88286
3245;10.777;83332
3246;10.780;85754
3247;10.783;82657
3248;10.787;76094
3249;10.790;68633
3250;10.793;75808
3251;10.797;71967
3252;10.800;76674
3253;10.803;77198
3254;10.807;73517
3255;10.810;70328
3256;10.813;76089
3257;10.817;80694
3258;10.820;68329
3259;10.823;70679
3260;10.826;78717
3261;10.830;69973
3262;10.833;66599
3263;10.836;75543
3264;10.840;65979
3265;10.843;72435
3266;10.846;71244
3267;10.850;69740
3268;10.853;67579
3269;10.856;73559
3270;10.860;66690
3271;10.863;64395
3272;10.866;73020
3273;10.869;71392
3274;10.873;72800
3275;10.876;70446
3276;10.879;70973
3277;10.883;67405
3278;10.886;68823
3279;10.889;65988
3280;10.893;66685
3281;10.896;68393
3282;10.899;72350
3283;10.902;70639
3284;10.906;67801
3285;10.909;68529
3286;10.912;68804
3287;10.916;65046
3288;10.919;66928
3289;10.922;72072
3290;10.926;61812
3291;10.929;67049
3292;10.932;70626
3293;10.936;80213
3294;10.939;64243
3295;10.942;71699
3296;10.945;70357
3297;10.949;69307
3298;10.952;69264
3299;10.955;73044
3300;10.959;68061
3301;10.962;72977
3302;10.966;73286
3303;10.969;75407
3304;10.972;73197
3305;10.976;69867
3306;10.979;66982
3307;10.982;67570
3308;10.985;76284
3309;10.989;73392
3310;10.992;73174
3311;10.995;73991
3312;10.999;70639
3313;11.002;74940
3314;11.005;75985
3315;11.009;68969
3316;11.012;61779
3317;11.015;75817
3318;11.019;73408
3319;11.022;68776
3320;11.025;66398
3321;11.028;75538
3322;11.032;76592
3323;11.035;82595
3324;11.038;73912
3325;11.042;79064
3326;11.045;71220
3327;11.048;75264
3328;11.052;74660
3329;11.055;71918
3330;11.058;74490
3331;11.061;68420
3332;11.065;79903
3333;11.068;68776
3334;11.071;72301
3335;11.075;78889
3336;11.078;68682
3337;11.081;81016
3338;11.085;85410
3339;11.088;79359
3340;11.091;69119
3341;11.095;85216
3342;11.098;79394
3343;11.101;77226
3344;11.104;78774
3345;11.108;68110
3346;11.111;80432
3347;11.114;74492
3348;11.118;85049
3349;11.121;81593
3350;11.124;76872
3351;11.128;80201
3352;11.131;81221
3353;11.134;77085
3354;11.137;84615
3355;11.141;84331
3356;11.144;82508
3357;11.147;78861
3358;11.151;81517
3359;11.154;84631
3360;11.157;84439
3361;11.161;82712
3362;11.164;87578
3363;11.167;83889
3364;11.171;79011
3365;11.174;87709
3366;11.177;83945
3367;11.180;83766
3368;11.184;84434
3369;11.187;86959
3370;11.190;78324
3371;11.194;87684
3372;11.197;88127
3373;11.200;85082
3374;11.204;90558
3375;11.207;85930
3376;11.210;81796
3377;11.214;87367
3378;11.217;84452
3379;11.220;91007
3380;11.224;84824
3381;11.227;89036
3382;11.230;90915
3383;11.234;92238
3384;11.237;88961
3385;11.240;90497
3386;11.244;89069
3387;11.247;81459
3388;11.250;88879
3389;11.254;94494
3390;11.257;100513
3391;11.260;88470
3392;11.263;94071
3393;11.267;97046
3394;11.270;91706
3395;11.273;94627
3396;11.277;93322
3397;11.280;93611
3398;11.283;93677
3399;11.287;94722
3400;11.290;87438
3401;11.293;91994
3402;11.296;91765
3403;11.300;102419
3404;11.303;95821
3405;11.306;89522
3406;11.310;97743
3407;11.313;89010
3408;11.316;86691
3409;11.320;87398
3410;11.323;103758
3411;11.326;88849
3412;11.330;86684
3413;11.333;101855
3414;11.336;88632
3415;11.339;88910
3416;11.343;96111
3417;11.346;97208
3418;11.349;93978
3419;11.353;96668
3420;11.356;95346
3421;11.359;100296
3422;11.363;96169
3423;11.366;94086
3424;11.369;92690
3425;11.373;93359
3426;11.376;96216
3427;11.379;103547
3428;11.382;99226
3429;11.386;99191
3430;11.389;94014
3431;11.392;91057
3432;11.396;101075
3433;11.399;100187
3434;11.402;100634
3435;11.406;98517
3436;11.409;106199
3437;11.412;86493
3438;11.415;92017
3439;11.419;103980
3440;11.422;100714
3441;11.425;91715
3442;11.429;97066
3443;11.432;100895
3444;11.435;108647
3445;11.439;102661
3446;11.442;96963
3447;11.445;94619
3448;11.449;103590
3449;11.452;90927
3450;11.455;102526
3451;11.458;99895
3452;11.462;98958
3453;11.465;103433
3454;11.469;99508
3455;11.472;96562
3456;11.475;93474
3457;11.479;102976
3458;11.482;109360
3459;11.485;99628
3460;11.489;96128
3461;11.492;100063
3462;11.495;98920
3463;11.498;103645
3464;11.502;107956
3465;11.505;94031
3466;11.508;96332
3467;11.512;97483
3468;11.515;100136
3469;11.518;100253
3470;11.522;97200
3471;11.525;94988
3472;11.528;100920
3473;11.531;106795
3474;11.535;96455
3475;11.538;105249
3476;11.541;101132
3477;11.545;107144
3478;11.548;99478
3479;11.551;103398
3480;11.555;105379
3481;11.558;110360
3482;11.561;109343
3483;11.565;105128
3484;11.568;102283
3485;11.571;96425
3486;11.574;101692
3487;11.578;101340
3488;11.581;89690
3489;11.584;98945
3490;11.588;101289
3491;11.591;93617
3492;11.594;94061
3493;11.598;106714
3494;11.601;99355
3495;11.604;95459
3496;11.608;100298
3497;11.611;94578
3498;11.614;96263
3499;11.617;105127
3500;11.621;99391
3501;11.624;95195
3502;11.627;104911
3503;11.631;98377
3504;11.634;101228
3505;11.637;99790
3506;11.641;96662
3507;11.644;106900
3508;11.647;104030
3509;11.650;95270
3510;11.654;100949
3511;11.657;106045
3512;11.660;95181
3513;11.664;111577
3514;11.667;99896
3515;11.670;103364
3516;11.674;94035
3517;11.677;95571
3518;11.680;113700
3519;11.684;109798
3520;11.687;107544
3521;11.690;100100
3522;11.693;95756
3523;11.697;97551
3524;11.700;95477
3525;11.703;100972
3526;11.707;99071
3527;11.710;100268
3528;11.713;102113
3529;11.717;107586
3530;11.720;97923
3531;11.724;102462
3532;11.727;116770
3533;11.730;109675
3534;11.733;104167
3535;11.737;108258
3536;11.740;96422
3537;11.743;111241
3538;11.747;91117
3539;11.750;116481
3540;11.753;107696
3541;11.757;107552
3542;11.760;98320
3543;11.763;106673
3544;11.766;97137
3545;11.770;102865
3546;11.773;101060
3547;11.776;104120
3548;11.780;106033
3549;11.783;104628
3550;11.786;105315
3551;11.790;100267
3552;11.793;104357
3553;11.796;107220
3554;11.800;106893
3555;11.803;113564
3556;11.806;96430
3557;11.809;102817
3558;11.813;99909
3559;11.816;107613
3560;11.819;97435
3561;11.823;104175
3562;11.826;102273
3563;11.829;98948
3564;11.833;107348
3565;11.836;103868
3566;11.839;104712
3567;11.843;112474
3568;11.846;102490
3569;11.849;100740
3570;11.852;99822
3571;11.856;104135
3572;11.859;105395
3573;11.862;105336
3574;11.866;103551
3575;11.869;107621
3576;11.872;104566
3577;11.876;98481
3578;11.879;105661
3579;11.882;106150
3580;11.885;104907
3581;11.889;106290
3582;11.892;110952
3583;11.895;107305
3584;11.899;104788
3585;11.902;108485
3586;11.905;110242
3587;11.909;103001
3588;11.912;108474
3589;11.915;108750
3590;11.919;105205
3591;11.922;100397
3592;11.925;107455
3593;11.928;101228
3594;11.932;112454
3595;11.935;106168
3596;11.938;104551
3597;11.942;107902
3598;11.945;103479
3599;11.948;104165
3600;11.952;101209
3601;11.955;101261
3602;11.958;108826
3603;11.961;94316
3604;11.965;99012
3605;11.968;102653
3606;11.972;101235
3607;11.975;100952
3608;11.978;105207
3609;11.982;108788
3610;11.985;113869
3611;11.988;102347
3612;11.992;113478
3613;11.995;110640
3614;11.998;108688
3615;12.001;109995
3616;12.005;111143
3617;12.008;110665
3618;12.011;107051
3619;12.015;97546
3620;12.018;99057
3621;12.021;101307
3622;12.025;107032
3623;12.028;101570
3624;12.031;109048
3625;12.035;101938
3626;12.038;107213
3627;12.041;96834
3628;12.044;104731
3629;12.048;110345
3630;12.051;104569
3631;12.054;105404
3632;12.058;116017
3633;12.061;104370
3634;12.064;99131
3635;12.068;103567
3636;12.071;101057
3637;12.074;106557
3638;12.078;108452
3639;12.081;104393
3640;12.084;100139
3641;12.087;112438
3642;12.091;109067
3643;12.094;101474
3644;12.097;103483
3645;12.101;103726
3646;12.104;101316
3647;12.107;110849
3648;12.111;112280
3649;12.114;111604
3650;12.117;111023
3651;12.120;117290
3652;12.124;119465
3653;12.127;103072
3654;12.130;99572
3655;12.134;103981
3656;12.137;108039
3657;12.140;103337
3658;12.144;106656
3659;12.147;112653
3660;12.150;95311
3661;12.154;102695
3662;12.157;104223
3663;12.160;112846
3664;12.163;104698
3665;12.167;114466
3666;12.170;109196
3667;12.173;108177
3668;12.177;108085
3669;12.180;104890
3670;12.183;98918
3671;12.187;109344
3672;12.190;115926
3673;12.193;113800
3674;12.197;99091
3675;12.200;112235
3676;12.203;107287
3677;12.206;114231
3678;12.210;103204
3679;12.213;108742
3680;12.217;99148
3681;12.220;107262
3682;12.223;109597
3683;12.227;107147
3684;12.230;111390
3685;12.233;110481
3686;12.237;104089
3687;12.240;99471
3688;12.243;100776
3689;12.246;105328
3690;12.250;105856
3691;12.253;105807
3692;12.256;105208
3693;12.260;114339
3694;12.263;99509
3695;12.266;96289
3696;12.270;105041
3697;12.273;111851
3698;12.276;105305
3699;12.279;105309
3700;12.283;113511
3701;12.286;110507
3702;12.289;114415
3703;12.293;101417
3704;12.296;110071
3705;12.299;102925
3706;12.303;118443
3707;12.306;108041
3708;12.309;98833
3709;12.313;107116
3710;12.316;106391
3711;12.319;106030
3712;12.322;112501
3713;12.326;106842
3714;12.329;110007
3715;12.332;98333
3716;12.336;107692
3717;12.339;110788
3718;12.342;107441
3719;12.346;101410
3720;12.349;116145
3721;12.352;113276
3722;12.355;105730
3723;12.359;102974
3724;12.362;107865
3725;12.365;113404
3726;12.369;114946
3727;12.372;109580
3728;12.375;110705
3729;12.379;109926
3730;12.382;107951
3731;12.385;114922
3732;12.389;107868
3733;12.392;104150
3734;12.395;106195
3735;12.398;102616
3736;12.402;108027
3737;12.405;107869
3738;12.408;107871
3739;12.412;104221
3740;12.415;106883
3741;12.418;114363
3742;12.422;103384
3743;12.425;117170
3744;12.428;106889
3745;12.432;110622
3746;12.435;106681
3747;12.438;127149
3748;12.441;116445
3749;12.445;112703
3750;12.448;115573
3751;12.451;108657
3752;12.455;114745
3753;12.458;111059
3754;12.461;111828
3755;12.465;108715
3756;12.468;104202
3757;12.472;102188
3758;12.475;110579
3759;12.478;102796
3760;12.481;111355
3761;12.485;121498
3762;12.488;115254
3763;12.491;110720
3764;12.495;113129
3765;12.498;105473
3766;12.501;95557
3767;12.505;104528
3768;12.508;106058
3769;12.511;110971
3770;12.514;103491
3771;12.518;105872
3772;12.521;99487
3773;12.524;111127
3774;12.528;117231
3775;12.531;107944
3776;12.534;110555
3777;12.538;107832
3778;12.541;107165
3779;12.544;111995
3780;12.548;109658
3781;12.551;113126
3782;12.554;110515
3783;12.557;105434
3784;12.561;112950
3785;12.564;109179
3786;12.567;110816
3787;12.571;106017
3788;12.574;112617
3789;12.577;111980
3790;12.581;109600
3791;12.584;106300
3792;12.587;113708
3793;12.590;101382
3794;12.594;101363
3795;12.597;108400
3796;12.600;103448
3797;12.604;103738
3798;12.607;98859
3799;12.610;121459
3800;12.614;109932
3801;12.617;105955
3802;12.620;101044
3803;12.624;104726
3804;12.627;109710
3805;12.630;97489
3806;12.633;106305
3807;12.637;102320
3808;12.640;109955
3809;12.643;108568
3810;12.647;102154
3811;12.650;115495
3812;12.653;105679
3813;12.657;104950
3814;12.660;105934
3815;12.663;108409
3816;12.667;110723
3817;12.670;105225
3818;12.673;112171
3819;12.676;104937
3820;12.680;106751
3821;12.683;108173
3822;12.686;108432
3823;12.690;102567
3824;12.693;112046
3825;12.696;107399
3826;12.700;108077
3827;12.703;116810
3828;12.706;108412
3829;12.709;104573
3830;12.713;115507
3831;12.716;110165
3832;12.720;110978
3833;12.723;110943
3834;12.726;116632
3835;12.730;104813
3836;12.733;106304
3837;12.736;115059
3838;12.740;104664
3839;12.743;113704
3840;12.746;105126
3841;12.749;109630
3842;12.753;106272
3843;12.756;107071
3844;12.759;114440
3845;12.763;106612
3846;12.766;104317
3847;12.769;121560
3848;12.773;113202
3849;12.776;112308
3850;12.779;114206
3851;12.783;102128
3852;12.786;118501
3853;12.789;117584
3854;12.792;114899
3855;12.796;102006
3856;12.799;120009
3857;12.802;105469
3858;12.806;108782
3859;12.809;111486
3860;12.812;103379
3861;12.816;115914
3862;12.819;107928
3863;12.822;101183
3864;12.826;109676
3865;12.829;104571
3866;12.832;112010
3867;12.835;108356
3868;12.839;115577
3869;12.842;104325
3870;12.845;103330
3871;12.849;114074
3872;12.852;103215
3873;12.855;109124
3874;12.859;116771
3875;12.862;96542
3876;12.865;109185
3877;12.868;104363
3878;12.872;109363
3879;12.875;111062
3880;12.878;98267
3881;12.882;120367
3882;12.885;115847
3883;12.888;112943
3884;12.892;115982
3885;12.895;115282
3886;12.898;112013
3887;12.902;99757
3888;12.905;113183
3889;12.908;111975
3890;12.911;119109
3891;12.915;106858
3892;12.918;115445
3893;12.921;114268
3894;12.925;107695
3895;12.928;115282
3896;12.931;121834
3897;12.935;106806
3898;12.938;109755
3899;12.941;104624
3900;12.944;107123
3901;12.948;110615
3902;12.951;107804
3903;12.954;112669
3904;12.958;102556
3905;12.961;116164
3906;12.964;108842
3907;12.968;111540
3908;12.971;114648
3909;12.975;124581
3910;12.978;110909
3911;12.981;106925
3912;12.984;106161
3913;12.988;115496
3914;12.991;109362
3915;12.994;104411
3916;12.998;107579
3917;13.001;115452
3918;13.004;113850
3919;13.008;117235
3920;13.011;120140
3921;13.014;111556
3922;13.018;112799
3923;13.021;106724
3924;13.024;104947
3925;13.027;116624
3926;13.031;110187
3927;13.034;107445
3928;13.037;106434
3929;13.041;109007
3930;13.044;109450
3931;13.047;102501
3932;13.051;116364
3933;13.054;118617
3934;13.057;107848
3935;13.061;113594
3936;13.064;108654
3937;13.067;101769
3938;13.070;121729
3939;13.074;103939
3940;13.077;102094
3941;13.080;103064
3942;13.084;101067
3943;13.087;109774
3944;13.090;114246
3945;13.094;101890
3946;13.097;103660
3947;13.100;107193
3948;13.103;105456
3949;13.107;114725
3950;13.110;110802
3951;13.113;121328
3952;13.117;104391
3953;13.120;116719
3954;13.123;106506
3955;13.127;111816
3956;13.130;111295
3957;13.133;126396
3958;13.137;112103
3959;13.140;100369
3960;13.143;115533
3961;13.146;111748
3962;13.150;112699
3963;13.153;114713
3964;13.156;100524
3965;13.160;111633
3966;13.163;105831
3967;13.166;104196
3968;13.170;117341
3969;13.173;103760
3970;13.176;110494
3971;13.179;112755
3972;13.183;113005
3973;13.186;97629
3974;13.189;101604
3975;13.193;111449
3976;13.196;108681
3977;13.199;108569
3978;13.203;106978
3979;13.206;106035
3980;13.209;109389
3981;13.213;111533
3982;13.216;106422
3983;13.219;102655
3984;13.223;109043
3985;13.226;106251
3986;13.229;111469
3987;13.233;110219
3988;13.236;101404
3989;13.239;111061
3990;13.243;107830
3991;13.246;111417
3992;13.249;104151
3993;13.253;107572
3994;13.256;109158
3995;13.259;99704
3996;13.262;116645
3997;13.266;109458
3998;13.269;108630
3999;13.272;110501
4000;13.276;107931
4001;13.279;111181
4002;13.282;106525
4003;13.286;106982
4004;13.289;100479
4005;13.292;101391
4006;13.296;108253
4007;13.299;113804
4008;13.302;107652
4009;13.305;112089
4010;13.309;107696
4011;13.312;106569
4012;13.315;108762
4013;13.319;112673
4014;13.322;108783
4015;13.325;108724
4016;13.329;111634
4017;13.332;117151
4018;13.335;124110
4019;13.338;103806
4020;13.342;95961
4021;13.345;104821
4022;13.348;102591
4023;13.352;114700
4024;13.355;109951
4025;13.358;102042
4026;13.362;108191
4027;13.365;107583
4028;13.368;115482
4029;13.372;102960
4030;13.375;108672
4031;13.378;107178
4032;13.381;106785
4033;13.385;105125
4034;13.388;105831
4035;13.391;103667
4036;13.395;109288
4037;13.398;113066
4038;13.401;98152
4039;13.405;97146
4040;13.408;116629
4041;13.411;109057
4042;13.415;106018
4043;13.418;112910
4044;13.421;111121
4045;13.424;108353
4046;13.428;108681
4047;13.431;116481
4048;13.434;118008
4049;13.438;111514
4050;13.441;109652
4051;13.444;101056
4052;13.448;105474
4053;13.451;112937
4054;13.454;98340
4055;13.457;109841
4056;13.461;106333
4057;13.464;113856
4058;13.468;114830
4059;13.471;106614
4060;13.474;111983
4061;13.478;112513
4062;13.481;109747
4063;13.484;120691
4064;13.488;103199
4065;13.491;105488
4066;13.494;112700
4067;13.497;105951
4068;13.501;100932
4069;13.504;116211
4070;13.507;99979
4071;13.511;105944
4072;13.514;110464
4073;13.517;112854
4074;13.521;109078
4075;13.524;111492
4076;13.527;109251
4077;13.531;110257
4078;13.534;108877
4079;13.537;112190
4080;13.540;111626
4081;13.544;114391
4082;13.547;109673
4083;13.550;108805
4084;13.554;114104
4085;13.557;106249
4086;13.560;115023
4087;13.564;108756
4088;13.567;114140
4089;13.570;115553
4090;13.573;105901
4091;13.577;101425
4092;13.580;110176
4093;13.583;116386
4094;13.587;104399
4095;13.590;109057
4096;13.593;103935
4097;13.597;113352
4098;13.600;109141
4099;13.603;102545
4100;13.607;109095
4101;13.610;103153
4102;13.613;106942
4103;13.616;108872
4104;13.620;111673
4105;13.623;114760
4106;13.626;106645
4107;13.630;112273
4108;13.633;113805
4109;13.636;109809
4110;13.640;115809
4111;13.643;109079
4112;13.646;107507
4113;13.650;114530
4114;13.653;108441
4115;13.656;107102
4116;13.659;113180
4117;13.663;111100
4118;13.666;113987
4119;13.669;117720
4120;13.673;111165
4121;13.676;97355
4122;13.679;104919
4123;13.683;116207
4124;13.686;113559
4125;13.689;111999
4126;13.692;103236
4127;13.696;105018
4128;13.699;110905
4129;13.702;108932
4130;13.706;108413
4131;13.709;112934
4132;13.712;116652
4133;13.716;113829
4134;13.719;109447
4135;13.723;105712
4136;13.726;109475
4137;13.729;122314
4138;13.732;114343
4139;13.736;108255
4140;13.739;103163
4141;13.742;105985
4142;13.746;109152
4143;13.749;110505
4144;13.752;100983
4145;13.756;120721
4146;13.759;110519
4147;13.762;89466
4148;13.766;117878
4149;13.769;107519
4150;13.772;111947
4151;13.775;122290
4152;13.779;100836
4153;13.782;99221
4154;13.785;112539
4155;13.789;113543
4156;13.792;112389
4157;13.795;112778
4158;13.799;110183
4159;13.802;101310
4160;13.805;115043
4161;13.808;116064
4162;13.812;113108
4163;13.815;114795
4164;13.818;121810
4165;13.822;119958
4166;13.825;103622
4167;13.828;112005
4168;13.832;114949
4169;13.835;113213
4170;13.838;133225
4171;13.842;122266
4172;13.845;122677
4173;13.848;124634
4174;13.851;127093
4175;13.855;146088
4176;13.858;136343
4177;13.861;151912
4178;13.865;142447
4179;13.868;149006
4180;13.871;154791
4181;13.875;164720
4182;13.878;180885
4183;13.881;179123
4184;13.885;188829
4185;13.888;223951
4186;13.891;208938
4187;13.894;232509
4188;13.898;263106
4189;13.901;270786
4190;13.904;287052
4191;13.908;308700
4192;13.911;343119
4193;13.914;369304
4194;13.918;371460
4195;13.921;430330
4196;13.924;456089
4197;13.927;467426
4198;13.931;519564
4199;13.934;545664
4200;13.937;612820
4201;13.941;654239
4202;13.944;667955
4203;13.947;728316
4204;13.951;772040
4205;13.954;792902
4206;13.957;864694
4207;13.961;900131
4208;13.964;903989
4209;13.967;916055
4210;13.971;993150
4211;13.974;1047031
4212;13.977;1103709
4213;13.981;1134399
4214;13.984;1147467
4215;13.987;1167333
4216;13.991;1214744
4217;13.994;1249345
4218;13.997;1284834
4219;14.001;1355132
4220;14.004;1349192
4221;14.007;1326313
4222;14.010;1400915
4223;14.014;1410381
4224;14.017;1437112
4225;14.020;1369948
4226;14.024;1419614
4227;14.027;1445230
4228;14.030;1476213
4229;14.034;1390980
4230;14.037;1454381
4231;14.040;1486437
4232;14.043;1391439
4233;14.047;1488949
4234;14.050;1440626
4235;14.053;1424165
4236;14.057;1401349
4237;14.060;1403791
4238;14.063;1393826
4239;14.067;1359659
4240;14.070;1332763
4241;14.073;1296198
4242;14.077;1222358
4243;14.080;1226841
4244;14.083;1218577
4245;14.086;1156233
4246;14.090;1189064
4247;14.093;1127756
4248;14.096;1048105
4249;14.100;1013058
4250;14.103;997375
4251;14.106;979004
4252;14.110;944740
4253;14.113;911436
4254;14.116;923409
4255;14.120;874252
4256;14.123;819613
4257;14.126;809282
4258;14.129;777924
4259;14.133;714075
4260;14.136;713950
4261;14.139;679123
4262;14.143;617798
4263;14.146;611426
4264;14.149;621439
4265;14.153;586315
4266;14.156;580016
4267;14.159;513426
4268;14.162;528528
4269;14.166;466769
4270;14.169;441426
4271;14.172;437139
4272;14.176;422740
4273;14.179;396081
4274;14.182;395915
4275;14.186;372156
4276;14.189;376367
4277;14.192;343793
4278;14.196;330550
4279;14.199;311162
4280;14.202;299774
4281;14.205;301827
4282;14.209;285492
4283;14.212;279953
4284;14.216;248084
4285;14.219;252561
4286;14.222;240771
4287;14.226;233496
4288;14.229;241548
4289;14.232;211678
4290;14.236;226103
4291;14.239;209011
4292;14.242;206596
4293;14.245;195647
4294;14.249;190037
4295;14.252;197546
4296;14.255;168533
4297;14.259;173045
4298;14.262;175451
4299;14.265;157249
4300;14.269;166162
4301;14.272;154664
4302;14.275;157157
4303;14.279;149238
4304;14.282;159768
4305;14.285;146976
4306;14.288;148463
4307;14.292;150874
4308;14.295;144977
4309;14.298;141935
4310;14.302;141812
4311;14.305;134504
4312;14.308;134675
4313;14.312;131089
4314;14.315;129514
4315;14.318;128360
4316;14.321;138358
4317;14.325;135478
4318;14.328;135892
4319;14.331;134238
4320;14.335;132810
4321;14.338;137921
4322;14.341;127047
4323;14.345;133063
4324;14.348;121438
4325;14.351;122671
4326;14.355;129386
4327;14.358;124872
4328;14.361;138968
4329;14.364;111890
4330;14.368;131879
4331;14.371;127382
4332;14.374;127055
4333;14.378;112459
4334;14.381;131451
4335;14.384;123625
4336;14.388;120110
4337;14.391;114647
4338;14.394;122098
4339;14.397;124480
4340;14.401;117413
4341;14.404;127347
4342;14.407;121054
4343;14.411;127121
4344;14.414;128528
4345;14.417;123366
4346;14.421;115289
4347;14.424;123127
4348;14.427;122596
4349;14.431;109595
4350;14.434;118790
4351;14.437;116184
4352;14.440;113806
4353;14.444;114868
4354;14.447;119966
4355;14.450;110515
4356;14.454;122585
4357;14.457;105187
4358;14.460;127982
4359;14.464;117568
4360;14.467;127633
4361;14.471;119135
4362;14.474;118169
4363;14.477;126571
4364;14.480;117121
4365;14.484;121375
4366;14.487;124819
4367;14.490;119208
4368;14.494;115993
4369;14.497;120911
4370;14.500;121287
4371;14.504;120859
4372;14.507;118977
4373;14.510;120588
4374;14.514;117362
4375;14.517;114866
4376;14.520;115017
4377;14.523;108401
4378;14.527;109771
4379;14.530;119022
4380;14.533;115010
4381;14.537;120238
4382;14.540;119048
4383;14.543;117378
4384;14.547;116291
4385;14.550;116602
4386;14.553;119640
4387;14.556;112948
4388;14.560;111493
4389;14.563;111510
4390;14.566;129540
4391;14.570;115622
4392;14.573;116367
4393;14.576;113400
4394;14.580;117652
4395;14.583;108144
4396;14.586;117705
4397;14.590;137352
4398;14.593;118902
4399;14.596;120419
4400;14.599;104125
4401;14.603;118402
4402;14.606;129312
4403;14.609;119817
4404;14.613;119567
4405;14.616;113178
4406;14.619;118204
4407;14.623;115021
4408;14.626;116684
4409;14.629;116148
4410;14.632;111260
4411;14.636;115366
4412;14.639;113842
4413;14.642;113210
4414;14.646;120455
4415;14.649;124521
4416;14.652;112749
4417;14.656;119442
4418;14.659;119558
4419;14.662;126434
4420;14.666;114612
4421;14.669;113357
4422;14.672;119125
4423;14.675;116507
4424;14.679;109983
4425;14.682;109621
4426;14.685;114290
4427;14.689;109413
4428;14.692;112840
4429;14.695;111938
4430;14.699;112224
4431;14.702;114202
4432;14.705;123588
4433;14.709;118225
4434;14.712;107549
4435;14.715;113156
4436;14.719;115469
4437;14.722;115147
4438;14.725;112737
4439;14.729;108912
4440;14.732;119729
4441;14.735;113859
4442;14.739;116577
4443;14.742;109875
4444;14.745;111650
4445;14.749;118867
4446;14.752;119049
4447;14.755;112082
4448;14.758;109112
4449;14.762;112397
4450;14.765;111184
4451;14.768;117732
4452;14.772;119734
4453;14.775;111053
4454;14.778;111885
4455;14.782;109241
4456;14.785;119212
4457;14.788;110978
4458;14.791;116533
4459;14.795;105507
4460;14.798;113036
4461;14.801;116492
4462;14.805;119039
4463;14.808;123641
4464;14.811;107046
4465;14.815;115479
4466;14.818;98489
4467;14.821;121835
4468;14.825;112972
4469;14.828;119851
4470;14.831;121655
4471;14.834;113475
4472;14.838;117460
4473;14.841;108309
4474;14.844;119053
4475;14.848;107238
4476;14.851;116967
4477;14.854;112336
4478;14.858;110095
4479;14.861;109452
4480;14.864;121774
4481;14.868;107665
4482;14.871;117704
4483;14.874;124148
4484;14.877;117180
4485;14.881;115731
4486;14.884;118183
4487;14.887;111286
4488;14.891;116012
4489;14.894;111051
4490;14.897;114406
4491;14.901;116574
4492;14.904;114343
4493;14.907;123908
4494;14.910;111562
4495;14.914;120627
4496;14.917;124537
4497;14.920;117379
4498;14.924;123176
4499;14.927;123751
4500;14.930;121211
4501;14.934;128519
4502;14.937;120769
4503;14.940;123124
4504;14.944;123861
4505;14.947;125686
4506;14.950;124568
4507;14.953;119507
4508;14.957;124651
4509;14.960;135068
4510;14.963;131741
4511;14.967;133511
4512;14.970;136507
4513;14.974;139132
4514;14.977;135224
4515;14.980;129392
4516;14.984;131056
4517;14.987;133775
4518;14.990;135900
4519;14.993;140067
4520;14.997;147705
4521;15.000;143959
4522;15.003;153298
4523;15.007;149722
4524;15.010;144721
4525;15.013;154606
4526;15.017;160134
4527;15.020;165809
4528;15.023;176863
4529;15.026;178236
4530;15.030;177594
4531;15.033;169270
4532;15.036;186057
4533;15.040;193112
4534;15.043;195546
4535;15.046;190891
4536;15.050;208046
4537;15.053;211812
4538;15.056;213147
4539;15.060;203920
4540;15.063;207097
4541;15.066;228172
4542;15.069;216295
4543;15.073;228118
4544;15.076;229666
4545;15.079;231538
4546;15.083;239710
4547;15.086;234056
4548;15.089;228719
4549;15.093;232572
4550;15.096;236716
4551;15.099;234114
4552;15.103;230672
4553;15.106;238239
4554;15.109;237222
4555;15.112;246498
4556;15.116;236666
4557;15.119;231746
4558;15.122;234625
4559;15.126;234630
4560;15.129;236204
4561;15.132;249655
4562;15.136;226854
4563;15.139;213325
4564;15.142;219424
4565;15.145;226600
4566;15.149;214601
4567;15.152;227075
4568;15.155;211957
4569;15.159;212614
4570;15.162;200339
4571;15.165;195743
4572;15.169;201724
4573;15.172;204845
4574;15.175;187081
4575;15.179;185872
4576;15.182;180816
4577;15.185;188908
4578;15.188;173715
4579;15.192;174653
4580;15.195;191342
4581;15.198;177417
4582;15.202;179985
4583;15.205;168764
4584;15.208;162203
4585;15.212;172909
4586;15.215;153262
4587;15.219;162493
4588;15.222;156982
4589;15.225;154628
4590;15.228;158514
4591;15.232;149690
4592;15.235;146606
4593;15.238;159993
4594;15.242;141768
4595;15.245;135169
4596;15.248;139168
4597;15.252;140795
4598;15.255;144260
4599;15.258;137681
4600;15.261;149666
4601;15.265;142859
4602;15.268;128361
4603;15.271;135535
4604;15.275;126692
4605;15.278;124834
4606;15.281;142020
4607;15.285;130964
4608;15.288;134988
4609;15.291;119525
4610;15.295;137341
4611;15.298;140231
4612;15.301;129882
4613;15.304;118696
4614;15.308;118311
4615;15.311;133514
4616;15.314;131795
4617;15.318;122410
4618;15.321;125841
4619;15.324;130672
4620;15.328;123974
4621;15.331;130158
4622;15.334;125036
4623;15.338;125261
4624;15.341;131509
4625;15.344;127999
4626;15.347;123804
4627;15.351;117690
4628;15.354;125038
4629;15.357;116242
4630;15.361;119200
4631;15.364;116707
4632;15.367;119417
4633;15.371;129464
4634;15.374;117994
4635;15.377;113926
4636;15.380;125325
4637;15.384;123462
4638;15.387;131352
4639;15.390;126510
4640;15.394;123599
4641;15.397;121390
4642;15.400;115934
4643;15.404;124801
4644;15.407;118546
4645;15.410;121181
4646;15.414;120762
4647;15.417;111293
4648;15.420;121486
4649;15.423;121300
4650;15.427;119751
4651;15.430;121571
4652;15.433;116495
4653;15.437;123136
4654;15.440;119469
4655;15.443;112958
4656;15.447;123483
4657;15.450;115519
4658;15.453;117428
4659;15.457;123193
4660;15.460;128847
4661;15.463;118480
4662;15.467;123371
4663;15.470;124094
4664;15.473;114914
4665;15.477;120139
4666;15.480;122075
4667;15.483;123073
4668;15.487;118296
4669;15.490;114462
4670;15.493;116162
4671;15.496;119029
4672;15.500;125371
4673;15.503;122218
4674;15.506;116039
4675;15.510;120034
4676;15.513;127548
4677;15.516;122784
4678;15.520;117889
4679;15.523;119652
4680;15.526;118538
4681;15.530;114806
4682;15.533;116737
4683;15.536;134321
4684;15.539;116093
4685;15.543;123256
4686;15.546;131897
4687;15.549;123070
4688;15.553;126073
4689;15.556;128045
4690;15.559;124409
4691;15.563;121972
4692;15.566;123345
4693;15.569;124251
4694;15.573;126607
4695;15.576;128118
4696;15.579;127601
4697;15.582;122402
4698;15.586;130541
4699;15.589;130522
4700;15.592;132891
4701;15.596;123075
4702;15.599;129789
4703;15.602;113522
4704;15.606;132520
4705;15.609;131712
4706;15.612;123561
4707;15.615;121037
4708;15.619;126889
4709;15.622;132128
4710;15.625;129520
4711;15.629;136107
4712;15.632;128586
4713;15.635;125300
4714;15.639;122818
4715;15.642;117830
4716;15.645;139989
4717;15.649;128252
4718;15.652;137138
4719;15.655;129464
4720;15.658;134682
4721;15.662;131461
4722;15.665;135156
4723;15.668;127158
4724;15.672;147214
4725;15.675;146291
4726;15.678;146178
4727;15.682;146671
4728;15.685;138079
4729;15.688;152498
4730;15.692;162209
4731;15.695;153163
4732;15.698;152699
4733;15.701;169938
4734;15.705;162440
4735;15.708;178052
4736;15.711;179803
4737;15.715;179672
4738;15.718;190610
4739;15.722;204059
4740;15.725;215680
4741;15.728;208031
4742;15.732;219278
4743;15.735;230978
4744;15.738;233149
4745;15.741;225529
4746;15.745;266024
4747;15.748;249291
4748;15.751;265211
4749;15.755;255822
4750;15.758;274450
4751;15.761;275661
4752;15.765;275877
4753;15.768;287408
4754;15.771;303140
4755;15.774;302506
4756;15.778;297028
4757;15.781;315083
4758;15.784;315376
4759;15.788;325121
4760;15.791;325059
4761;15.794;311615
4762;15.798;318310
4763;15.801;308404
4764;15.804;323503
4765;15.808;295189
4766;15.811;313864
4767;15.814;316925
4768;15.817;318464
4769;15.821;308822
4770;15.824;298853
4771;15.827;318995
4772;15.831;280979
4773;15.834;274820
4774;15.837;281752
4775;15.841;297216
4776;15.844;277506
4777;15.847;270898
4778;15.850;264982
4779;15.854;251334
4780;15.857;259750
4781;15.860;239015
4782;15.864;241293
4783;15.867;235101
4784;15.870;219877
4785;15.874;219615
4786;15.877;212673
4787;15.880;216387
4788;15.884;203664
4789;15.887;188683
4790;15.890;192963
4791;15.893;201407
4792;15.897;184382
4793;15.900;181962
4794;15.903;174142
4795;15.907;177101
4796;15.910;167041
4797;15.913;171990
4798;15.917;163093
4799;15.920;161456
4800;15.923;159196
4801;15.927;149545
4802;15.930;149298
4803;15.933;142164
4804;15.936;146251
4805;15.940;148505
4806;15.943;143793
4807;15.946;132519
4808;15.950;136481
4809;15.953;140911
4810;15.956;140666
4811;15.960;140104
4812;15.963;122499
4813;15.967;136960
4814;15.970;120819
4815;15.973;140805
4816;15.976;116075
4817;15.980;119620
4818;15.983;131308
4819;15.986;123318
4820;15.990;125257
4821;15.993;125121
4822;15.996;123080
4823;16.000;123774
4824;16.003;125056
4825;16.006;121968
4826;16.009;125645
4827;16.013;114452
4828;16.016;116423
4829;16.019;115574
4830;16.023;113317
4831;16.026;117915
4832;16.029;117637
4833;16.033;116614
4834;16.036;123927
4835;16.039;116836
4836;16.043;111309
4837;16.046;110793
4838;16.049;120303
4839;16.052;121805
4840;16.056;120187
4841;16.059;113326
4842;16.062;124128
4843;16.066;106665
4844;16.069;110176
4845;16.072;110542
4846;16.076;121941
4847;16.079;121533
4848;16.082;115291
4849;16.085;127571
4850;16.089;115671
4851;16.092;113516
4852;16.095;117429
4853;16.099;121684
4854;16.102;121227
4855;16.105;125440
4856;16.109;126650
4857;16.112;122127
4858;16.115;118762
4859;16.119;127917
4860;16.122;117223
4861;16.125;118316
4862;16.128;116248
4863;16.132;114548
4864;16.135;127788
4865;16.138;126830
4866;16.142;122899
4867;16.145;123881
4868;16.148;115782
4869;16.152;107504
4870;16.155;123328
4871;16.158;122565
4872;16.162;111015
4873;16.165;130053
4874;16.168;121419
4875;16.171;123779
4876;16.175;125008
4877;16.178;120904
4878;16.181;125143
4879;16.185;131085
4880;16.188;130769
4881;16.191;134980
4882;16.195;136677
4883;16.198;128455
4884;16.201;135213
4885;16.204;138152
4886;16.208;133274
4887;16.211;142509
4888;16.214;137848
4889;16.218;135991
4890;16.221;147680
4891;16.225;146913
4892;16.228;153317
4893;16.231;155992
4894;16.235;164388
4895;16.238;157885
4896;16.241;157545
4897;16.244;183869
4898;16.248;190041
4899;16.251;203648
4900;16.254;215169
4901;16.258;212014
4902;16.261;242800
4903;16.264;241395
4904;16.268;249687
4905;16.271;271866
4906;16.274;293624
4907;16.278;323051
4908;16.281;346480
4909;16.284;361017
4910;16.287;393331
4911;16.291;442198
4912;16.294;460337
4913;16.297;480835
4914;16.301;510672
4915;16.304;549754
4916;16.307;617824
4917;16.311;616915
4918;16.314;689928
4919;16.317;723141
4920;16.321;808039
4921;16.324;826098
4922;16.327;909738
4923;16.330;922019
4924;16.334;964684
4925;16.337;963131
4926;16.340;1038783
4927;16.344;1097021
4928;16.347;1210658
4929;16.350;1247013
4930;16.354;1254106
4931;16.357;1279449
4932;16.360;1317226
4933;16.363;1381463
4934;16.367;1407942
4935;16.370;1494307
4936;16.373;1534468
4937;16.377;1494200
4938;16.380;1544418
4939;16.383;1575249
4940;16.387;1594014
4941;16.390;1646024
4942;16.393;1602091
4943;16.397;1620590
4944;16.400;1642510
4945;16.403;1632847
4946;16.406;1752076
4947;16.410;1677896
4948;16.413;1632390
4949;16.416;1724393
4950;16.420;1691209
4951;16.423;1670476
4952;16.426;1655623
4953;16.430;1592519
4954;16.433;1612772
4955;16.436;1591449
4956;16.439;1574004
4957;16.443;1541243
4958;16.446;1510015
4959;16.449;1465649
4960;16.453;1452207
4961;16.456;1362510
4962;16.459;1333041
4963;16.463;1282283
4964;16.466;1283249
4965;16.470;1204238
4966;16.473;1188646
4967;16.476;1153625
4968;16.479;1124650
4969;16.483;1021486
4970;16.486;1009985
4971;16.489;961023
4972;16.493;953148
4973;16.496;851136
4974;16.499;854549
4975;16.503;808917
4976;16.506;781174
4977;16.509;726307
4978;16.513;678959
4979;16.516;643691
4980;16.519;615609
4981;16.522;599358
4982;16.526;551984
4983;16.529;544892
4984;16.532;496600
4985;16.536;475003
4986;16.539;439967
4987;16.542;432715
4988;16.546;414513
4989;16.549;401415
4990;16.552;363781
4991;16.556;348635
4992;16.559;340328
4993;16.562;335154
4994;16.565;312237
4995;16.569;294303
4996;16.572;296725
4997;16.575;261490
4998;16.579;253550
4999;16.582;261900
5000;16.585;263807
5001;16.589;247407
5002;16.592;247254
5003;16.595;234659
5004;16.598;224469
5005;16.602;228243
5006;16.605;218482
5007;16.608;197424
5008;16.612;204043
5009;16.615;204363
5010;16.618;199629
5011;16.622;199479
5012;16.625;178296
5013;16.628;177330
5014;16.632;178002
5015;16.635;195436
5016;16.638;185191
5017;16.641;189487
5018;16.645;179748
5019;16.648;178877
5020;16.651;165788
5021;16.655;184016
5022;16.658;178361
5023;16.661;189259
5024;16.665;197809
5025;16.668;188311
5026;16.671;176829
5027;16.674;175758
5028;16.678;188365
5029;16.681;185839
5030;16.684;192970
5031;16.688;195162
5032;16.691;195522
5033;16.694;205943
5034;16.698;213287
5035;16.701;211799
5036;16.704;225013
5037;16.708;237084
5038;16.711;252167
5039;16.714;253493
5040;16.718;255510
5041;16.721;264687
5042;16.724;276403
5043;16.728;294687
5044;16.731;328737
5045;16.734;322650
5046;16.738;346595
5047;16.741;354137
5048;16.744;381122
5049;16.748;409198
5050;16.751;406543
5051;16.754;419101
5052;16.757;444646
5053;16.761;456849
5054;16.764;456115
5055;16.767;492293
5056;16.771;519317
5057;16.774;531438
5058;16.777;512635
5059;16.781;573801
5060;16.784;540747
5061;16.787;548936
5062;16.791;604995
5063;16.794;570359
5064;16.797;624775
5065;16.800;583500
5066;16.804;601508
5067;16.807;600249
5068;16.810;645642
5069;16.814;626273
5070;16.817;598848
5071;16.820;615743
5072;16.824;634121
5073;16.827;579526
5074;16.830;615263
5075;16.834;615187
5076;16.837;620263
5077;16.840;578052
5078;16.843;593868
5079;16.847;553222
5080;16.850;575103
5081;16.853;557269
5082;16.857;541388
5083;16.860;511950
5084;16.863;520963
5085;16.867;506882
5086;16.870;476629
5087;16.873;460874
5088;16.877;460270
5089;16.880;414738
5090;16.883;421882
5091;16.886;407560
5092;16.890;382397
5093;16.893;364351
5094;16.896;367092
5095;16.900;357038
5096;16.903;314225
5097;16.906;322796
5098;16.910;308524
5099;16.913;300209
5100;16.916;272054
5101;16.919;272140
5102;16.923;266797
5103;16.926;268199
5104;16.929;254589
5105;16.933;237200
5106;16.936;232881
5107;16.939;233241
5108;16.943;217172
5109;16.946;197098
5110;16.949;206787
5111;16.953;194727
5112;16.956;187849
5113;16.959;191238
5114;16.962;183877
5115;16.966;181955
5116;16.969;185895
5117;16.973;166481
5118;16.976;157362
5119;16.979;170594
5120;16.983;153135
5121;16.986;159648
5122;16.989;153784
5123;16.993;164003
5124;16.996;154198
5125;16.999;153636
5126;17.002;143316
5127;17.006;150904
5128;17.009;138062
5129;17.012;142906
5130;17.016;147570
5131;17.019;143622
5132;17.022;136188
5133;17.026;139976
5134;17.029;142811
5135;17.032;139610
5136;17.035;145933
5137;17.039;142276
5138;17.042;131326
5139;17.045;141619
5140;17.049;134596
5141;17.052;137999
5142;17.055;148943
5143;17.059;150520
5144;17.062;138942
5145;17.065;154388
5146;17.069;146192
5147;17.072;145740
5148;17.075;160962
5149;17.078;153022
5150;17.082;163932
5151;17.085;161483
5152;17.088;163899
5153;17.092;166273
5154;17.095;170793
5155;17.098;171938
5156;17.102;203266
5157;17.105;196775
5158;17.108;200617
5159;17.111;198588
5160;17.115;205338
5161;17.118;209315
5162;17.121;222897
5163;17.125;228858
5164;17.128;228563
5165;17.131;232676
5166;17.135;231413
5167;17.138;241632
5168;17.141;252574
5169;17.145;262895
5170;17.148;256907
5171;17.151;276573
5172;17.154;277166
5173;17.158;290189
5174;17.161;272157
5175;17.164;280870
5176;17.168;289955
5177;17.171;287430
5178;17.174;293543
5179;17.178;287158
5180;17.181;301805
5181;17.184;296903
5182;17.188;294237
5183;17.191;305871
5184;17.194;287487
5185;17.197;306682
5186;17.201;291816
5187;17.204;305525
5188;17.207;291963
5189;17.211;273848
5190;17.214;305691
5191;17.218;277311
5192;17.221;290058
5193;17.224;285235
5194;17.228;278844
5195;17.231;265666
5196;17.234;251857
5197;17.237;248695
5198;17.241;244467
5199;17.244;252584
5200;17.247;234203
5201;17.251;231683
5202;17.254;218097
5203;17.257;229803
5204;17.261;223793
5205;17.264;220443
5206;17.267;221595
5207;17.270;202509
5208;17.274;202457
5209;17.277;185973
5210;17.280;189402
5211;17.284;197834
5212;17.287;195653
5213;17.290;173605
5214;17.294;184885
5215;17.297;181985
5216;17.300;190027
5217;17.304;173092
5218;17.307;177158
5219;17.310;164665
5220;17.313;162820
5221;17.317;148712
5222;17.320;167590
5223;17.323;152762
5224;17.327;154067
5225;17.330;148698
5226;17.333;151791
5227;17.337;159436
5228;17.340;140173
5229;17.343;151235
5230;17.347;143135
5231;17.350;135421
5232;17.353;137527
5233;17.356;146403
5234;17.360;141270
5235;17.363;137770
5236;17.366;149669
5237;17.370;146399
5238;17.373;138822
5239;17.376;143805
5240;17.380;130470
5241;17.383;143519
5242;17.386;131466
5243;17.389;140961
5244;17.393;125040
5245;17.396;125907
5246;17.399;127109
5247;17.403;129334
5248;17.406;130451
5249;17.409;134595
5250;17.413;126930
5251;17.416;130309
5252;17.419;124715
5253;17.423;127276
5254;17.426;115194
5255;17.429;133957
5256;17.432;132744
5257;17.436;116298
5258;17.439;128132
5259;17.442;131814
5260;17.446;134065
5261;17.449;127187
5262;17.452;136015
5263;17.456;126097
5264;17.459;136409
5265;17.462;131017
5266;17.466;131133
5267;17.469;133312
5268;17.472;125389
5269;17.476;129671
5270;17.479;139721
5271;17.482;140613
5272;17.486;132819
5273;17.489;136986
5274;17.492;141862
5275;17.496;137754
5276;17.499;141454
5277;17.502;138012
5278;17.505;137314
5279;17.509;135382
5280;17.512;147280
5281;17.515;143108
5282;17.519;133073
5283;17.522;128937
5284;17.525;150355
5285;17.529;140862
5286;17.532;149049
5287;17.535;148713
5288;17.539;144346
5289;17.542;141858
5290;17.545;139863
5291;17.548;147745
5292;17.552;150767
5293;17.555;151795
5294;17.558;141787
5295;17.562;149619
5296;17.565;137863
5297;17.568;137290
5298;17.572;145261
5299;17.575;141744
5300;17.578;138928
5301;17.582;150008
5302;17.585;147993
5303;17.588;145499
5304;17.591;137825
5305;17.595;161001
5306;17.598;146073
5307;17.601;134528
5308;17.605;139168
5309;17.608;135848
5310;17.611;133677
5311;17.615;137748
5312;17.618;140934
5313;17.621;144297
5314;17.624;145539
5315;17.628;144190
5316;17.631;142773
5317;17.634;130720
5318;17.638;132976
5319;17.641;142925
5320;17.644;114999
5321;17.648;140007
5322;17.651;133829
5323;17.654;141519
5324;17.658;127574
5325;17.661;133922
5326;17.664;131756
5327;17.667;129485
5328;17.671;132087
5329;17.674;138214
5330;17.677;127270
5331;17.681;132113
5332;17.684;146611
5333;17.687;132024
5334;17.691;145888
5335;17.694;141258
5336;17.697;138704
5337;17.701;130075
5338;17.704;141267
5339;17.707;141083
5340;17.710;135178
5341;17.714;134257
5342;17.717;129054
5343;17.721;134316
5344;17.724;128996
5345;17.727;139585
5346;17.731;135702
5347;17.734;146470
5348;17.737;137229
5349;17.741;140360
5350;17.744;136581
5351;17.747;131461
5352;17.750;137483
5353;17.754;134074
5354;17.757;129990
5355;17.760;116545
5356;17.764;127959
5357;17.767;136260
5358;17.770;126815
5359;17.774;130400
5360;17.777;125574
5361;17.780;134960
5362;17.783;127207
5363;17.787;128432
5364;17.790;130669
5365;17.793;125267
5366;17.797;121231
5367;17.800;123972
5368;17.803;133051
5369;17.807;122017
5370;17.810;127250
5371;17.813;123750
5372;17.817;131579
5373;17.820;125797
5374;17.823;131249
5375;17.826;131446
5376;17.830;126090
5377;17.833;128383
5378;17.836;134525
5379;17.840;125659
5380;17.843;121429
5381;17.846;129259
5382;17.850;130560
5383;17.853;143058
5384;17.856;128387
5385;17.859;123614
5386;17.863;136769
5387;17.866;127064
5388;17.869;138243
5389;17.873;132200
5390;17.876;127970
5391;17.879;133560
5392;17.883;140897
5393;17.886;122329
5394;17.889;136437
5395;17.893;139739
5396;17.896;131382
5397;17.899;128858
5398;17.902;139879
5399;17.906;131161
5400;17.909;138479
5401;17.912;141076
5402;17.916;139147
5403;17.919;145760
5404;17.922;138399
5405;17.926;142536
5406;17.929;142311
5407;17.932;143417
5408;17.936;147156
5409;17.939;140628
5410;17.942;137214
5411;17.945;141407
5412;17.949;141842
5413;17.952;150419
5414;17.955;139856
5415;17.959;132459
5416;17.962;136699
5417;17.965;140196
5418;17.969;137472
5419;17.972;155862
5420;17.976;156100
5421;17.979;158183
5422;17.982;146909
5423;17.985;155568
5424;17.989;153045
5425;17.992;162081
5426;17.995;156414
5427;17.999;155131
5428;18.002;147108
5429;18.005;155793
5430;18.009;161296
5431;18.012;170200
5432;18.015;165816
5433;18.018;172944
5434;18.022;166777
5435;18.025;181221
5436;18.028;188171
5437;18.032;189832
5438;18.035;176337
5439;18.038;191691
5440;18.042;205295
5441;18.045;215724
5442;18.048;228974
5443;18.052;225921
5444;18.055;248008
5445;18.058;264762
5446;18.061;260680
5447;18.065;280648
5448;18.068;293869
5449;18.071;297769
5450;18.075;318989
5451;18.078;340810
5452;18.081;360334
5453;18.085;362796
5454;18.088;381927
5455;18.091;421849
5456;18.094;434105
5457;18.098;444553
5458;18.101;462230
5459;18.104;464198
5460;18.108;502154
5461;18.111;507025
5462;18.114;519391
5463;18.118;553380
5464;18.121;566592
5465;18.124;552794
5466;18.128;587276
5467;18.131;604577
5468;18.134;586825
5469;18.137;587326
5470;18.141;612930
5471;18.144;601029
5472;18.147;631170
5473;18.151;622707
5474;18.154;584651
5475;18.157;621601
5476;18.161;613595
5477;18.164;594758
5478;18.167;602747
5479;18.171;596861
5480;18.174;604557
5481;18.177;608798
5482;18.180;571805
5483;18.184;567974
5484;18.187;519608
5485;18.190;542521
5486;18.194;518815
5487;18.197;494327
5488;18.200;477898
5489;18.204;475410
5490;18.207;455002
5491;18.210;446402
5492;18.213;426383
5493;18.217;386024
5494;18.220;376523
5495;18.224;368330
5496;18.227;390912
5497;18.230;364823
5498;18.234;339139
5499;18.237;314097
5500;18.240;317601
5501;18.244;324030
5502;18.247;302244
5503;18.250;291925
5504;18.253;264540
5505;18.257;248743
5506;18.260;240803
5507;18.263;237528
5508;18.267;232487
5509;18.270;211159
5510;18.273;226621
5511;18.277;210507
5512;18.280;218040
5513;18.283;201706
5514;18.287;195369
5515;18.290;190618
5516;18.293;180069
5517;18.296;187514
5518;18.300;169650
5519;18.303;178238
5520;18.306;164437
5521;18.310;158918
5522;18.313;175877
5523;18.316;160862
5524;18.320;163866
5525;18.323;149284
5526;18.326;150571
5527;18.330;146255
5528;18.333;161709
5529;18.336;151207
5530;18.339;143237
5531;18.343;148806
5532;18.346;141959
5533;18.349;140118
5534;18.353;142829
5535;18.356;144301
5536;18.359;137356
5537;18.363;142116
5538;18.366;147996
5539;18.369;138946
5540;18.372;133965
5541;18.376;138360
5542;18.379;128369
5543;18.382;133890
5544;18.386;133251
5545;18.389;130124
5546;18.392;141571
5547;18.396;144370
5548;18.399;122157
5549;18.402;129851
5550;18.406;135975
5551;18.409;136024
5552;18.412;127184
5553;18.415;134594
5554;18.419;133897
5555;18.422;127024
5556;18.425;139041
5557;18.429;138090
5558;18.432;137915
5559;18.435;134640
5560;18.439;118400
5561;18.442;128392
5562;18.445;134840
5563;18.448;130872
5564;18.452;125373
5565;18.455;136282
5566;18.458;142371
5567;18.462;128557
5568;18.465;137045
5569;18.469;133424
5570;18.472;130229
5571;18.475;137559
5572;18.479;127786
5573;18.482;119681
5574;18.485;123507
5575;18.488;130021
5576;18.492;135510
5577;18.495;133937
5578;18.498;116555
5579;18.502;123281
5580;18.505;133648
5581;18.508;118890
5582;18.512;130777
5583;18.515;131161
5584;18.518;138656
5585;18.522;122501
5586;18.525;135287
5587;18.528;129118
5588;18.531;124611
5589;18.535;120740
5590;18.538;120887
5591;18.541;128289
5592;18.545;129407
5593;18.548;121724
5594;18.551;123786
5595;18.555;131965
5596;18.558;123323
5597;18.561;118714
5598;18.565;125988
5599;18.568;126008
5600;18.571;133378
5601;18.574;126620
5602;18.578;130683
5603;18.581;125228
5604;18.584;122926
5605;18.588;124554
5606;18.591;131792
5607;18.594;131217
5608;18.598;122837
5609;18.601;124709
5610;18.604;132563
5611;18.607;133733
5612;18.611;124864
5613;18.614;126496
5614;18.617;129525
5615;18.621;139815
5616;18.624;128395
5617;18.627;132403
5618;18.631;141534
5619;18.634;125816
5620;18.637;134020
5621;18.641;131376
5622;18.644;143098
5623;18.647;144661
5624;18.650;134874
5625;18.654;137806
5626;18.657;137319
5627;18.660;151142
5628;18.664;142504
5629;18.667;141533
5630;18.670;136175
5631;18.674;149582
5632;18.677;127814
5633;18.680;154717
5634;18.683;154576
5635;18.687;154069
5636;18.690;159019
5637;18.693;158389
5638;18.697;157886
5639;18.700;156614
5640;18.703;162601
5641;18.707;168211
5642;18.710;169783
5643;18.713;169915
5644;18.717;165693
5645;18.720;159674
5646;18.723;174188
5647;18.727;167864
5648;18.730;167550
5649;18.733;163785
5650;18.737;175298
5651;18.740;170063
5652;18.743;152270
5653;18.747;148043
5654;18.750;165633
5655;18.753;172465
5656;18.757;152582
5657;18.760;158929
5658;18.763;156923
5659;18.766;168272
5660;18.770;160155
5661;18.773;156731
5662;18.776;167819
5663;18.780;163844
5664;18.783;154604
5665;18.786;151691
5666;18.790;160769
5667;18.793;168973
5668;18.796;153346
5669;18.800;173283
5670;18.803;146068
5671;18.806;148284
5672;18.809;146090
5673;18.813;149852
5674;18.816;152982
5675;18.819;146831
5676;18.823;148848
5677;18.826;144373
5678;18.829;142630
5679;18.833;144115
5680;18.836;137143
5681;18.839;142981
5682;18.842;138691
5683;18.846;143299
5684;18.849;136435
5685;18.852;145212
5686;18.856;133636
5687;18.859;133252
5688;18.862;137460
5689;18.866;137194
5690;18.869;130343
5691;18.872;135063
5692;18.876;125112
5693;18.879;132099
5694;18.882;134749
5695;18.885;137016
5696;18.889;130344
5697;18.892;136209
5698;18.895;129419
5699;18.899;143239
5700;18.902;128898
5701;18.905;140428
5702;18.909;157147
5703;18.912;148117
5704;18.915;143648
5705;18.919;152666
5706;18.922;147694
5707;18.925;163639
5708;18.928;162272
5709;18.932;170548
5710;18.935;181421
5711;18.938;187374
5712;18.942;199308
5713;18.945;207919
5714;18.948;225558
5715;18.952;229575
5716;18.955;255946
5717;18.958;242992
5718;18.961;280282
5719;18.965;286866
5720;18.968;307473
5721;18.972;336126
5722;18.975;375055
5723;18.978;391945
5724;18.982;383235
5725;18.985;446103
5726;18.988;444643
5727;18.992;501939
5728;18.995;534850
5729;18.998;523308
5730;19.001;563940
5731;19.005;598285
5732;19.008;616646
5733;19.011;634108
5734;19.015;675015
5735;19.018;697153
5736;19.021;716710
5737;19.025;739375
5738;19.028;823762
5739;19.031;820606
5740;19.035;832571
5741;19.038;839410
5742;19.041;856397
5743;19.044;836720
5744;19.048;865768
5745;19.051;890878
5746;19.054;867850
5747;19.058;895008
5748;19.061;923320
5749;19.064;873189
5750;19.068;902337
5751;19.071;928159
5752;19.074;890151
5753;19.077;908297
5754;19.081;875401
5755;19.084;876673
5756;19.087;842982
5757;19.091;844696
5758;19.094;813095
5759;19.097;788264
5760;19.101;773840
5761;19.104;781508
5762;19.107;731196
5763;19.111;724086
5764;19.114;721708
5765;19.117;734703
5766;19.120;662325
5767;19.124;633183
5768;19.127;627476
5769;19.130;586728
5770;19.134;608210
5771;19.137;539870
5772;19.140;561137
5773;19.144;528297
5774;19.147;486576
5775;19.150;479777
5776;19.154;443683
5777;19.157;420045
5778;19.160;439623
5779;19.163;401972
5780;19.167;398876
5781;19.170;371490
5782;19.173;348578
5783;19.177;334259
5784;19.180;327663
5785;19.183;314241
5786;19.187;323856
5787;19.190;288047
5788;19.193;269948
5789;19.196;268799
5790;19.200;287620
5791;19.203;247819
5792;19.206;268568
5793;19.210;239908
5794;19.213;226690
5795;19.217;227438
5796;19.220;226553
5797;19.223;207292
5798;19.227;218188
5799;19.230;196111
5800;19.233;199180
5801;19.236;201338
5802;19.240;192088
5803;19.243;195745
5804;19.246;191321
5805;19.250;192372
5806;19.253;186590
5807;19.256;189793
5808;19.260;177899
5809;19.263;168657
5810;19.266;169570
5811;19.270;161444
5812;19.273;171378
5813;19.276;169401
5814;19.279;161705
5815;19.283;157341
5816;19.286;157799
5817;19.289;156544
5818;19.293;152739
5819;19.296;173331
5820;19.299;171429
5821;19.303;153152
5822;19.306;149148
5823;19.309;160859
5824;19.312;150563
5825;19.316;145544
5826;19.319;151040
5827;19.322;156749
5828;19.326;152460
5829;19.329;150777
5830;19.332;161635
5831;19.336;152126
5832;19.339;158327
5833;19.342;153914
5834;19.346;158995
5835;19.349;153405
5836;19.352;159472
5837;19.355;154437
5838;19.359;155997
5839;19.362;160366
5840;19.365;153718
5841;19.369;168928
5842;19.372;160134
5843;19.375;164134
5844;19.379;169205
5845;19.382;178704
5846;19.385;174187
5847;19.389;185008
5848;19.392;160340
5849;19.395;186425
5850;19.398;169775
5851;19.402;177703
5852;19.405;185280
5853;19.408;193185
5854;19.412;188940
5855;19.415;195432
5856;19.418;189703
5857;19.422;188374
5858;19.425;186828
5859;19.428;207677
5860;19.431;182822
5861;19.435;200180
5862;19.438;191338
5863;19.441;203128
5864;19.445;207828
5865;19.448;208145
5866;19.451;207728
5867;19.455;223750
5868;19.458;200320
5869;19.461;203923
5870;19.465;202400
5871;19.468;217543
5872;19.471;211469
5873;19.475;200224
5874;19.478;228724
5875;19.481;221638
5876;19.485;217775
5877;19.488;219540
5878;19.491;217407
5879;19.495;217485
5880;19.498;218634
5881;19.501;220465
5882;19.505;205281
5883;19.508;225418
5884;19.511;213313
5885;19.514;208632
5886;19.518;219023
5887;19.521;201322
5888;19.524;217438
5889;19.528;218497
5890;19.531;203169
5891;19.534;214668
5892;19.538;206276
5893;19.541;205454
5894;19.544;201866
5895;19.547;191852
5896;19.551;194489
5897;19.554;191886
5898;19.557;187019
5899;19.561;184249
5900;19.564;187816
5901;19.567;174556
5902;19.571;183156
5903;19.574;170507
5904;19.577;171866
5905;19.581;175068
5906;19.584;162457
5907;19.587;169872
5908;19.590;170773
5909;19.594;157017
5910;19.597;160926
5911;19.600;156348
5912;19.604;155159
5913;19.607;161396
5914;19.610;149940
5915;19.614;163772
5916;19.617;164473
5917;19.620;149481
5918;19.624;159184
5919;19.627;154359
5920;19.630;146029
5921;19.633;145623
5922;19.637;148834
5923;19.640;144414
5924;19.643;142423
5925;19.647;141120
5926;19.650;135096
5927;19.653;138408
5928;19.657;136381
5929;19.660;142121
5930;19.663;131535
5931;19.666;142460
5932;19.670;145606
5933;19.673;140731
5934;19.676;140976
5935;19.680;136311
5936;19.683;134229
5937;19.686;132161
5938;19.690;135025
5939;19.693;137506
5940;19.696;134614
5941;19.700;140181
5942;19.703;132456
5943;19.706;144763
5944;19.709;146950
5945;19.713;130652
5946;19.716;148305
5947;19.720;139240
5948;19.723;139170
5949;19.726;139193
5950;19.730;153364
5951;19.733;138158
5952;19.736;143056
5953;19.740;149941
5954;19.743;134486
5955;19.746;143687
5956;19.749;147461
5957;19.753;137358
5958;19.756;157232
5959;19.759;150316
5960;19.763;144375
5961;19.766;166009
5962;19.769;153793
5963;19.773;144370
5964;19.776;151555
5965;19.779;156838
5966;19.783;143586
5967;19.786;154767
5968;19.789;148822
5969;19.792;157143
5970;19.796;149877
5971;19.799;149463
5972;19.802;141235
5973;19.806;151848
5974;19.809;159257
5975;19.812;145880
5976;19.816;150149
5977;19.819;141857
5978;19.822;136470
5979;19.825;148405
5980;19.829;143536
5981;19.832;146158
5982;19.835;139128
5983;19.839;132328
5984;19.842;151437
5985;19.845;146348
5986;19.849;141000
5987;19.852;141588
5988;19.855;147734
5989;19.859;135714
5990;19.862;146100
5991;19.865;141961
5992;19.868;132522
5993;19.872;136681
5994;19.875;129379
5995;19.878;143007
5996;19.882;141691
5997;19.885;131267
5998;19.888;136292
5999;19.892;124985
6000;19.895;134022
6001;19.898;142405
6002;19.901;146927
6003;19.905;138731
6004;19.908;139812
6005;19.911;130175
6006;19.915;145637
6007;19.918;129717
6008;19.921;137399
6009;19.925;139268
6010;19.928;144811
6011;19.931;129968
6012;19.935;126180
6013;19.938;124502
6014;19.941;133922
6015;19.944;133117
6016;19.948;137152
6017;19.951;130659
6018;19.954;127527
6019;19.958;123665
6020;19.961;132756
6021;19.964;133275
6022;19.968;119688
6023;19.971;127766
6024;19.975;128061
6025;19.978;133002
6026;19.981;125108
6027;19.984;138078
6028;19.988;136056
6029;19.991;127527
6030;19.994;126692
6031;19.998;134979
6032;20.001;124115
6033;20.004;124397
6034;20.008;135705
6035;20.011;128964
6036;20.014;130534
6037;20.018;116785
6038;20.021;127012
6039;20.024;125200
6040;20.027;132609
6041;20.031;127690
6042;20.034;127713
6043;20.037;128318
6044;20.041;124345
6045;20.044;125687
6046;20.047;129480
6047;20.051;135608
6048;20.054;126852
6049;20.057;124209
6050;20.060;125059
6051;20.064;121402
6052;20.067;122238
6053;20.070;129707
6054;20.074;126639
6055;20.077;134337
6056;20.080;132099
6057;20.084;124305
6058;20.087;123874
6059;20.090;127420
6060;20.094;121598
6061;20.097;127508
6062;20.100;128263
6063;20.103;130416
6064;20.107;110097
6065;20.110;120073
6066;20.113;126640
6067;20.117;113409
6068;20.120;132489
6069;20.123;137824
6070;20.127;135388
6071;20.130;133985
6072;20.133;129005
6073;20.136;136190
6074;20.140;131209
6075;20.143;138508
6076;20.146;135649
6077;20.150;130051
6078;20.153;134874
6079;20.156;125923
6080;20.160;140057
6081;20.163;131069
6082;20.166;145742
6083;20.170;134779
6084;20.173;152442
6085;20.176;143723
6086;20.179;147033
6087;20.183;147287
6088;20.186;137773
6089;20.189;153348
6090;20.193;154421
6091;20.196;167343
6092;20.199;143242
6093;20.203;152625
6094;20.206;169332
6095;20.209;166891
6096;20.213;161891
6097;20.216;173193
6098;20.219;171040
6099;20.223;181791
6100;20.226;179283
6101;20.229;184051
6102;20.233;183283
6103;20.236;180244
6104;20.239;203845
6105;20.243;218104
6106;20.246;213144
6107;20.249;225800
6108;20.253;221083
6109;20.256;214351
6110;20.259;235341
6111;20.262;232250
6112;20.266;245956
6113;20.269;243612
6114;20.272;248996
6115;20.276;244638
6116;20.279;279547
6117;20.282;273482
6118;20.286;268119
6119;20.289;262957
6120;20.292;265341
6121;20.295;279473
6122;20.299;293876
6123;20.302;268172
6124;20.305;264723
6125;20.309;255819
6126;20.312;282155
6127;20.315;263478
6128;20.319;279117
6129;20.322;284232
6130;20.325;261854
6131;20.329;258383
6132;20.332;269687
6133;20.335;259581
6134;20.338;248290
6135;20.342;256280
6136;20.345;250708
6137;20.348;247063
6138;20.352;252460
6139;20.355;249385
6140;20.358;238230
6141;20.362;237267
6142;20.365;232500
6143;20.368;227247
6144;20.372;231389
6145;20.375;230250
6146;20.378;196375
6147;20.381;207196
6148;20.385;211324
6149;20.388;209544
6150;20.391;196720
6151;20.395;176227
6152;20.398;192986
6153;20.401;180581
6154;20.405;180662
6155;20.408;177179
6156;20.411;180551
6157;20.414;179085
6158;20.418;171512
6159;20.421;174331
6160;20.424;175583
6161;20.428;162042
6162;20.431;168685
6163;20.434;160595
6164;20.438;163094
6165;20.441;158600
6166;20.444;149271
6167;20.448;162529
6168;20.451;163302
6169;20.454;168642
6170;20.457;158359
6171;20.461;145354
6172;20.464;152055
6173;20.468;152295
6174;20.471;148246
6175;20.474;152453
6176;20.478;160373
6177;20.481;152559
6178;20.484;143477
6179;20.488;142329
6180;20.491;141286
6181;20.494;143737
6182;20.497;137939
6183;20.501;138593
6184;20.504;143833
6185;20.507;143277
6186;20.511;146459
6187;20.514;144550
6188;20.517;139544
6189;20.521;139867
6190;20.524;142203
6191;20.527;139522
6192;20.530;141145
6193;20.534;144763
6194;20.537;144515
6195;20.540;143443
6196;20.544;147555
6197;20.547;145652
6198;20.550;152518
6199;20.554;145291
6200;20.557;136600
6201;20.560;147165
6202;20.564;133539
6203;20.567;140399
6204;20.570;138255
6205;20.573;157743
6206;20.577;138549
6207;20.580;127009
6208;20.583;134369
6209;20.587;141076
6210;20.590;149155
6211;20.593;143810
6212;20.597;129504
6213;20.600;132173
6214;20.603;143938
6215;20.607;135750
6216;20.610;141120
6217;20.613;134495
6218;20.616;129493
6219;20.620;137033
6220;20.623;129866
6221;20.626;138111
6222;20.630;129198
6223;20.633;131183
6224;20.636;132517
6225;20.640;129553
6226;20.643;122158
6227;20.646;125758
6228;20.649;135417
6229;20.653;147734
6230;20.656;119664
6231;20.659;135026
6232;20.663;141238
6233;20.666;131531
6234;20.669;146635
6235;20.673;138528
6236;20.676;152901
6237;20.679;139217
6238;20.683;139478
6239;20.686;141039
6240;20.689;137633
6241;20.692;137935
6242;20.696;134448
6243;20.699;129450
6244;20.702;126187
6245;20.706;132563
6246;20.709;136542
6247;20.712;128129
6248;20.716;131878
6249;20.719;136156
6250;20.723;126185
6251;20.726;135098
6252;20.729;138755
6253;20.732;126869
6254;20.736;137581
6255;20.739;120479
6256;20.742;123404
6257;20.746;133920
6258;20.749;121233
6259;20.752;130141
6260;20.756;125450
6261;20.759;131206
6262;20.762;133171
6263;20.765;125799
6264;20.769;129284
6265;20.772;126415
6266;20.775;125197
6267;20.779;131829
6268;20.782;127736
6269;20.785;128319
6270;20.789;132482
6271;20.792;126432
6272;20.795;129559
6273;20.799;134889
6274;20.802;127255
6275;20.805;123096
6276;20.808;129201
6277;20.812;122141
6278;20.815;137380
6279;20.818;135710
6280;20.822;119846
6281;20.825;127115
6282;20.828;128735
6283;20.832;135995
6284;20.835;126716
6285;20.838;130664
6286;20.842;128384
6287;20.845;124235
6288;20.848;126128
6289;20.851;131485
6290;20.855;133408
6291;20.858;125602
6292;20.861;136442
6293;20.865;142154
6294;20.868;134171
6295;20.871;136884
6296;20.875;133648
6297;20.878;128177
6298;20.881;128785
6299;20.884;126116
6300;20.888;124795
6301;20.891;128337
6302;20.894;124700
6303;20.898;137395
6304;20.901;129365
6305;20.904;123272
6306;20.908;127601
6307;20.911;126608
6308;20.914;130432
6309;20.918;136252
6310;20.921;135696
6311;20.924;136060
6312;20.927;123679
6313;20.931;130110
6314;20.934;121247
6315;20.937;132675
6316;20.941;129864
6317;20.944;131277
6318;20.947;131225
6319;20.951;127543
6320;20.954;125013
6321;20.957;125005
6322;20.961;132469
6323;20.964;133637
6324;20.967;142291
6325;20.971;126889
6326;20.974;131457
6327;20.977;126178
6328;20.981;132615
6329;20.984;141586
6330;20.987;132530
6331;20.991;133843
6332;20.994;120397
6333;20.997;132068
6334;21.000;132809
6335;21.004;133407
6336;21.007;127486
6337;21.010;125729
6338;21.014;138355
6339;21.017;129161
6340;21.020;120596
6341;21.024;130364
6342;21.027;130627
6343;21.030;133260
6344;21.034;126857
6345;21.037;126710
6346;21.040;132314
6347;21.043;134934
6348;21.047;132344
6349;21.050;133535
6350;21.053;127658
6351;21.057;126258
6352;21.060;132539
6353;21.063;131842
6354;21.067;122233
6355;21.070;139599
6356;21.073;136057
6357;21.077;136617
6358;21.080;125981
6359;21.083;133670
6360;21.086;136256
6361;21.090;138207
6362;21.093;138644
6363;21.096;146370
6364;21.100;142817
6365;21.103;133471
6366;21.106;135354
6367;21.110;140672
6368;21.113;142064
6369;21.116;124798
6370;21.119;133047
6371;21.123;141896
6372;21.126;149463
6373;21.129;145066
6374;21.133;151109
6375;21.136;133561
6376;21.139;153823
6377;21.143;146971
6378;21.146;149760
6379;21.149;147198
6380;21.153;151881
6381;21.156;152911
6382;21.159;144612
6383;21.162;144750
6384;21.166;148613
6385;21.169;155434
6386;21.172;146811
6387;21.176;145119
6388;21.179;142088
6389;21.182;150792
6390;21.186;150908
6391;21.189;155395
6392;21.192;126980
6393;21.196;143844
6394;21.199;161695
6395;21.202;136719
6396;21.205;143488
6397;21.209;147876
6398;21.212;153659
6399;21.216;147653
6400;21.219;137561
6401;21.222;144486
6402;21.226;145946
6403;21.229;145973
6404;21.232;149795
6405;21.236;142527
6406;21.239;145233
6407;21.242;129758
6408;21.245;153103
6409;21.249;149186
6410;21.252;159389
6411;21.255;146862
6412;21.259;142829
6413;21.262;139057
6414;21.265;146732
6415;21.269;141050
6416;21.272;142128
6417;21.275;145544
6418;21.278;153899
6419;21.282;137257
6420;21.285;146968
6421;21.288;160299
6422;21.292;146485
6423;21.295;142277
6424;21.298;139179
6425;21.302;151091
6426;21.305;148671
6427;21.308;142329
6428;21.312;142873
6429;21.315;141780
6430;21.318;156218
6431;21.321;136027
6432;21.325;132752
6433;21.328;145406
6434;21.331;139198
6435;21.335;148341
6436;21.338;139779
6437;21.341;132875
6438;21.345;139688
6439;21.348;143940
6440;21.351;143746
6441;21.354;156192
6442;21.358;145792
6443;21.361;154157
6444;21.364;158966
6445;21.368;157015
6446;21.371;156919
6447;21.374;163707
6448;21.378;161590
6449;21.381;167473
6450;21.384;165948
6451;21.388;173734
6452;21.391;172239
6453;21.394;180170
6454;21.397;205433
6455;21.401;195305
6456;21.404;203859
6457;21.407;206117
6458;21.411;223397
6459;21.414;229155
6460;21.417;222799
6461;21.421;249377
6462;21.424;244223
6463;21.427;261903
6464;21.431;276149
6465;21.434;263072
6466;21.437;275937
6467;21.440;270389
6468;21.444;298270
6469;21.447;326914
6470;21.450;294107
6471;21.454;312827
6472;21.457;323626
6473;21.460;315406
6474;21.464;313351
6475;21.467;322528
6476;21.471;312819
6477;21.474;310475
6478;21.477;345501
6479;21.480;333988
6480;21.484;323115
6481;21.487;329429
6482;21.490;338123
6483;21.494;321424
6484;21.497;315043
6485;21.500;315904
6486;21.504;299913
6487;21.507;310134
6488;21.510;284659
6489;21.513;295876
6490;21.517;296194
6491;21.520;279789
6492;21.523;275206
6493;21.527;279778
6494;21.530;271046
6495;21.533;286855
6496;21.537;260796
6497;21.540;258804
6498;21.543;245946
6499;21.547;242304
6500;21.550;242991
6501;21.553;234893
6502;21.556;222762
6503;21.560;204527
6504;21.563;225069
6505;21.566;216874
6506;21.570;220663
6507;21.573;204557
6508;21.576;197987
6509;21.580;207152
6510;21.583;196679
6511;21.586;186897
6512;21.589;202290
6513;21.593;182969
6514;21.596;184972
6515;21.599;184802
6516;21.603;164681
6517;21.606;168686
6518;21.609;163534
6519;21.613;172512
6520;21.616;174671
6521;21.619;162177
6522;21.623;157371
6523;21.626;153470
6524;21.629;161607
6525;21.632;156284
6526;21.636;163232
6527;21.639;153220
6528;21.642;162386
6529;21.646;155994
6530;21.649;142957
6531;21.652;145026
6532;21.656;143984
6533;21.659;143692
6534;21.662;133709
6535;21.666;153552
6536;21.669;145487
6537;21.672;144827
6538;21.675;138964
6539;21.679;150119
6540;21.682;131879
6541;21.685;143230
6542;21.689;137492
6543;21.692;136133
6544;21.695;143287
6545;21.699;136809
6546;21.702;130246
6547;21.705;141145
6548;21.708;142980
6549;21.712;126870
6550;21.715;131690
6551;21.719;126166
6552;21.722;127454
6553;21.725;135972
6554;21.729;137045
6555;21.732;129128
6556;21.735;138045
6557;21.739;134883
6558;21.742;125707
6559;21.745;137039
6560;21.748;131917
6561;21.752;128206
6562;21.755;120148
6563;21.758;135333
6564;21.762;132793
6565;21.765;139513
6566;21.768;132904
6567;21.772;140738
6568;21.775;134334
6569;21.778;134976
6570;21.782;145345
6571;21.785;119744
6572;21.788;135530
6573;21.791;145294
6574;21.795;123277
6575;21.798;124992
6576;21.801;128548
6577;21.805;129865
6578;21.808;139420
6579;21.811;129283
6580;21.815;133617
6581;21.818;137401
6582;21.821;133701
6583;21.825;137082
6584;21.828;132795
6585;21.831;138068
6586;21.834;126767
6587;21.838;142568
6588;21.841;131915
6589;21.844;119598
6590;21.848;142695
6591;21.851;126246
6592;21.854;115522
6593;21.858;138885
6594;21.861;139538
6595;21.864;131604
6596;21.867;134923
6597;21.871;133490
6598;21.874;124943
6599;21.877;127505
6600;21.881;128586
6601;21.884;128612
6602;21.887;130839
6603;21.891;135645
6604;21.894;132574
6605;21.897;134378
6606;21.901;144849
6607;21.904;120511
6608;21.907;120602
6609;21.910;132108
6610;21.914;132046
6611;21.917;133350
6612;21.920;128599
6613;21.924;127220
6614;21.927;126302
6615;21.930;129347
6616;21.934;132997
6617;21.937;131681
6618;21.940;127966
6619;21.943;135538
6620;21.947;128115
6621;21.950;127352
6622;21.953;127501
6623;21.957;128046
6624;21.960;130248
6625;21.963;135912
6626;21.967;120883
6627;21.970;125695
6628;21.974;130160
6629;21.977;139340
6630;21.980;134643
6631;21.983;128479
6632;21.987;129979
6633;21.990;139186
6634;21.993;127692
6635;21.997;128830
6636;22.000;129409
6637;22.003;131431
6638;22.007;125748
6639;22.010;137526
6640;22.013;133390
6641;22.017;128711
6642;22.020;132624
6643;22.023;134282
6644;22.026;134556
6645;22.030;129755
6646;22.033;142153
6647;22.036;136709
6648;22.040;138298
6649;22.043;144386
6650;22.046;153730
6651;22.050;145866
6652;22.053;133174
6653;22.056;146218
6654;22.060;137601
6655;22.063;151921
6656;22.066;142327
6657;22.069;148549
6658;22.073;140388
6659;22.076;143944
6660;22.079;141787
6661;22.083;154500
6662;22.086;143468
6663;22.089;151797
6664;22.093;157771
6665;22.096;144268
6666;22.099;155963
6667;22.102;158588
6668;22.106;157200
6669;22.109;147206
6670;22.112;175340
6671;22.116;158820
6672;22.119;167830
6673;22.122;158457
6674;22.126;177777
6675;22.129;176373
6676;22.132;181158
6677;22.136;195701
6678;22.139;210985
6679;22.142;206840
6680;22.145;236813
6681;22.149;218882
6682;22.152;245500
6683;22.155;230076
6684;22.159;259882
6685;22.162;281053
6686;22.165;296555
6687;22.169;303813
6688;22.172;322138
6689;22.175;336598
6690;22.178;373918
6691;22.182;385819
6692;22.185;383336
6693;22.188;394740
6694;22.192;410560
6695;22.195;446922
6696;22.198;452556
6697;22.202;480121
6698;22.205;487872
6699;22.208;509558
6700;22.212;535183
6701;22.215;529743
6702;22.218;543249
6703;22.222;555596
6704;22.225;571023
6705;22.228;593565
6706;22.232;608828
6707;22.235;595732
6708;22.238;606068
6709;22.242;629934
6710;22.245;581565
6711;22.248;643013
6712;22.252;632728
6713;22.255;618580
6714;22.258;653947
6715;22.261;605401
6716;22.265;596337
6717;22.268;597343
6718;22.271;592244
6719;22.275;588129
6720;22.278;595924
6721;22.281;571567
6722;22.285;563623
6723;22.288;552691
6724;22.291;537243
6725;22.295;518986
6726;22.298;504017
6727;22.301;474552
6728;22.304;476284
6729;22.308;450867
6730;22.311;452120
6731;22.314;447088
6732;22.318;424809
6733;22.321;419477
6734;22.324;389544
6735;22.328;403386
6736;22.331;369280
6737;22.334;363107
6738;22.337;333936
6739;22.341;330791
6740;22.344;333532
6741;22.347;329504
6742;22.351;311341
6743;22.354;306470
6744;22.357;299729
6745;22.361;275420
6746;22.364;264489
6747;22.367;287164
6748;22.371;260483
6749;22.374;251736
6750;22.377;249563
6751;22.380;255026
6752;22.384;242955
6753;22.387;237532
6754;22.390;218785
6755;22.394;235603
6756;22.397;216443
6757;22.400;226385
6758;22.404;215749
6759;22.407;205743
6760;22.410;216102
6761;22.414;195262
6762;22.417;201209
6763;22.420;204855
6764;22.423;190553
6765;22.427;184377
6766;22.430;199384
6767;22.433;196004
6768;22.437;201131
6769;22.440;166279
6770;22.443;177722
6771;22.447;176170
6772;22.450;169255
6773;22.453;178203
6774;22.456;166892
6775;22.460;178710
6776;22.463;171089
6777;22.467;167124
6778;22.470;165215
6779;22.473;165777
6780;22.477;182362
6781;22.480;163290
6782;22.483;167614
6783;22.487;167629
6784;22.490;156790
6785;22.493;151638
6786;22.496;152471
6787;22.500;173003
6788;22.503;164052
6789;22.506;156946
6790;22.510;164962
6791;22.513;165013
6792;22.516;165415
6793;22.520;167380
6794;22.523;165475
6795;22.526;155587
6796;22.530;175822
6797;22.533;161460
6798;22.536;174518
6799;22.539;155123
6800;22.543;166104
6801;22.546;155633
6802;22.549;162719
6803;22.553;153537
6804;22.556;158137
6805;22.559;163838
6806;22.563;151367
6807;22.566;159535
6808;22.569;165158
6809;22.572;163540
6810;22.576;153970
6811;22.579;153963
6812;22.582;142504
6813;22.586;164728
6814;22.589;149552
6815;22.592;155945
6816;22.596;149485
6817;22.599;146594
6818;22.602;156155
6819;22.606;158338
6820;22.609;160911
6821;22.612;155865
6822;22.615;155411
6823;22.619;150092
6824;22.622;159108
6825;22.625;155013
6826;22.629;145980
6827;22.632;143160
6828;22.635;154253
6829;22.639;156434
6830;22.642;154738
6831;22.645;148610
6832;22.649;145929
6833;22.652;151936
6834;22.655;155338
6835;22.658;148772
6836;22.662;136887
6837;22.665;152677
6838;22.668;145524
6839;22.672;148263
6840;22.675;152830
6841;22.678;140516
6842;22.682;142490
6843;22.685;141606
6844;22.688;144926
6845;22.691;148476
6846;22.695;143801
6847;22.698;148794
6848;22.701;141929
6849;22.705;143691
6850;22.708;142746
6851;22.711;142971
6852;22.715;143870
6853;22.718;142785
6854;22.722;142028
6855;22.725;144439
6856;22.728;155938
6857;22.732;148104
6858;22.735;155017
6859;22.738;147097
6860;22.742;163267
6861;22.745;158366
6862;22.748;153517
6863;22.751;148953
6864;22.755;156840
6865;22.758;158895
6866;22.761;173361
6867;22.765;160536
6868;22.768;159771
6869;22.771;167217
6870;22.775;164003
6871;22.778;184253
6872;22.781;186344
6873;22.785;177295
6874;22.788;185347
6875;22.791;195278
6876;22.794;199536
6877;22.798;197748
6878;22.801;198913
6879;22.804;197932
6880;22.808;210022
6881;22.811;214177
6882;22.814;239261
6883;22.818;220712
6884;22.821;241384
6885;22.824;232526
6886;22.827;236274
6887;22.831;226723
6888;22.834;244634
6889;22.837;239341
6890;22.841;251007
6891;22.844;262213
6892;22.847;250526
6893;22.851;254176
6894;22.854;249780
6895;22.857;259023
6896;22.861;245147
6897;22.864;268554
6898;22.867;258258
6899;22.870;277784
6900;22.874;261002
6901;22.877;258810
6902;22.880;266061
6903;22.884;261627
6904;22.887;238241
6905;22.890;246683
6906;22.894;249993
6907;22.897;258065
6908;22.900;239127
6909;22.904;244050
6910;22.907;226638
6911;22.910;237425
6912;22.913;224771
6913;22.917;217249
6914;22.920;202382
6915;22.923;228657
6916;22.927;213033
6917;22.930;220492
6918;22.933;212700
6919;22.937;175790
6920;22.940;215104
6921;22.943;201966
6922;22.946;181881
6923;22.950;180619
6924;22.953;191754
6925;22.956;175324
6926;22.960;175499
6927;22.963;175146
6928;22.967;178574
6929;22.970;178551
6930;22.973;177307
6931;22.977;166871
6932;22.980;162441
6933;22.983;171719
6934;22.986;166807
6935;22.990;165052
6936;22.993;162286
6937;22.996;145147
6938;23.000;163956
6939;23.003;156721
6940;23.006;160298
6941;23.010;155869
6942;23.013;158035
6943;23.016;158493
6944;23.020;149518
6945;23.023;144225
6946;23.026;157189
6947;23.029;156668
6948;23.033;158533
6949;23.036;152354
6950;23.039;153476
6951;23.043;144407
6952;23.046;139006
6953;23.049;149369
6954;23.053;154916
6955;23.056;150009
6956;23.059;169746
6957;23.062;152795
6958;23.066;139454
6959;23.069;141774
6960;23.072;144344
6961;23.076;144185
6962;23.079;144470
6963;23.082;162853
6964;23.086;138420
6965;23.089;152020
6966;23.092;134236
6967;23.096;141048
6968;23.099;154318
6969;23.102;145170
6970;23.105;149681
6971;23.109;139067
6972;23.112;145074
6973;23.115;139295
6974;23.119;154613
6975;23.122;149011
6976;23.125;142731
6977;23.129;134913
6978;23.132;151048
6979;23.135;163491
6980;23.139;144656
6981;23.142;153224
6982;23.145;135760
6983;23.148;139322
6984;23.152;146957
6985;23.155;133325
6986;23.158;151664
6987;23.162;147967
6988;23.165;143980
6989;23.168;139777
6990;23.172;150143
6991;23.175;149350
6992;23.178;160553
6993;23.181;138521
6994;23.185;134454
6995;23.188;145684
6996;23.191;137020
6997;23.195;139879
6998;23.198;146745
6999;23.201;137626
7000;23.205;133148
7001;23.208;140637
7002;23.211;136730
7003;23.215;144449
7004;23.218;141017
7005;23.221;145119
7006;23.225;133806
7007;23.228;145086
7008;23.231;144920
7009;23.235;139597
7010;23.238;146726
7011;23.241;138057
7012;23.245;139306
7013;23.248;142533
7014;23.251;130086
7015;23.255;126500
7016;23.258;138866
7017;23.261;141181
7018;23.264;138774
7019;23.268;129165
7020;23.271;142881
7021;23.274;135455
7022;23.278;140195
7023;23.281;143014
7024;23.284;129597
7025;23.288;148510
7026;23.291;140809
7027;23.294;138945
7028;23.298;142071
7029;23.301;166843
7030;23.304;138209
7031;23.307;154064
7032;23.311;139033
7033;23.314;136845
7034;23.317;134360
7035;23.321;152736
7036;23.324;145088
7037;23.327;135170
7038;23.331;138254
7039;23.334;146883
7040;23.337;151506
7041;23.341;144611
7042;23.344;145380
7043;23.347;149909
7044;23.350;135493
7045;23.354;143672
7046;23.357;140258
7047;23.360;142715
7048;23.364;139484
7049;23.367;136355
7050;23.370;145840
7051;23.374;139221
7052;23.377;145028
7053;23.380;132567
7054;23.383;140866
7055;23.387;149638
7056;23.390;127724
7057;23.393;152042
7058;23.397;140576
7059;23.400;143356
7060;23.403;138288
7061;23.407;137072
7062;23.410;136986
7063;23.413;136944
7064;23.417;145857
7065;23.420;134226
7066;23.423;131514
7067;23.426;135807
7068;23.430;144964
7069;23.433;140029
7070;23.436;148467
7071;23.440;139238
7072;23.443;141273
7073;23.446;139712
7074;23.450;129128
7075;23.453;135701
7076;23.456;134026
7077;23.460;142686
7078;23.463;137866
7079;23.466;135029
7080;23.470;133821
7081;23.473;137708
7082;23.476;138557
7083;23.480;134905
7084;23.483;137930
7085;23.486;136695
7086;23.490;125400
7087;23.493;142739
7088;23.496;124892
7089;23.500;137930
7090;23.503;139815
7091;23.506;128860
7092;23.509;142853
7093;23.513;137395
7094;23.516;133827
7095;23.519;136863
7096;23.523;136311
7097;23.526;125526
7098;23.529;141324
7099;23.533;145698
7100;23.536;133118
7101;23.539;133265
7102;23.542;130758
7103;23.546;135520
7104;23.549;137370
7105;23.552;134423
7106;23.556;138087
7107;23.559;134570
7108;23.562;145662
7109;23.566;129815
7110;23.569;125308
7111;23.572;141357
7112;23.576;142573
7113;23.579;144928
7114;23.582;140384
7115;23.585;136674
7116;23.589;141073
7117;23.592;133140
7118;23.595;138787
7119;23.599;150038
7120;23.602;134899
7121;23.605;130240
7122;23.609;140985
7123;23.612;141654
7124;23.615;130455
7125;23.618;128784
7126;23.622;128177
7127;23.625;133580
7128;23.628;135710
7129;23.632;136679
7130;23.635;135309
7131;23.638;135482
7132;23.642;120577
7133;23.645;134059
7134;23.648;134974
7135;23.652;137786
7136;23.655;132526
7137;23.658;137427
7138;23.661;128938
7139;23.665;137668
7140;23.668;132822
7141;23.671;132152
7142;23.675;135070
7143;23.678;138158
7144;23.681;130882
7145;23.685;139408
7146;23.688;132695
7147;23.691;138827
7148;23.695;138249
7149;23.698;138638
7150;23.701;138618
7151;23.704;138830
7152;23.708;129931
7153;23.711;139549
7154;23.714;142487
7155;23.718;131325
7156;23.721;136132
7157;23.725;118717
7158;23.728;139349
7159;23.731;134422
7160;23.735;127713
7161;23.738;130777
7162;23.741;132230
7163;23.744;140634
7164;23.748;144302
7165;23.751;140125
7166;23.754;143513
7167;23.758;132242
7168;23.761;135737
7169;23.764;136705
7170;23.768;134644
7171;23.771;131700
7172;23.774;137243
7173;23.777;130041
7174;23.781;129940
7175;23.784;125365
7176;23.787;136033
7177;23.791;134338
7178;23.794;132335
7179;23.797;125338
7180;23.801;136948
7181;23.804;135758
7182;23.807;136476
7183;23.811;133181
7184;23.814;135542
7185;23.817;138449
7186;23.820;138677
7187;23.824;131074
7188;23.827;134847
7189;23.830;134956
7190;23.834;132079
7191;23.837;129720
7192;23.840;140695
7193;23.844;145620
7194;23.847;140903
7195;23.850;139055
7196;23.853;130864
7197;23.857;134033
7198;23.860;128099
7199;23.863;140570
7200;23.867;138150
7201;23.870;135541
7202;23.873;133272
7203;23.877;133706
7204;23.880;131019
7205;23.883;137201
7206;23.887;131669
7207;23.890;129062
7208;23.893;139618
7209;23.896;133767
7210;23.900;140149
7211;23.903;134700
7212;23.906;130853
7213;23.910;122195
7214;23.913;127084
7215;23.916;131491
7216;23.920;135327
7217;23.923;130418
7218;23.926;137177
7219;23.930;140521
7220;23.933;133861
7221;23.936;123912
7222;23.939;142199
7223;23.943;129843
7224;23.946;141757
7225;23.949;127987
7226;23.953;140044
7227;23.956;128184
7228;23.959;128676
7229;23.963;130124
7230;23.966;133245
7231;23.970;130665
7232;23.973;138058
7233;23.976;146374
7234;23.979;133022
7235;23.983;133908
7236;23.986;138452
7237;23.989;132689
7238;23.993;129366
7239;23.996;136188
7240;23.999;136309
7241;24.003;131338
7242;24.006;145644
7243;24.009;132407
7244;24.012;130999
7245;24.016;141488
7246;24.019;141075
7247;24.022;137856
7248;24.026;142544
7249;24.029;125465
7250;24.032;134482
7251;24.036;138838
7252;24.039;135966
7253;24.042;139930
7254;24.046;148097
7255;24.049;136725
7256;24.052;138551
7257;24.055;138363
7258;24.059;132171
7259;24.062;138407
7260;24.065;138400
7261;24.069;145607
7262;24.072;145464
7263;24.075;130980
7264;24.079;137203
7265;24.082;126478
7266;24.085;133414
7267;24.089;144714
7268;24.092;131918
7269;24.095;134550
7270;24.098;143529
7271;24.102;141405
7272;24.105;130126
7273;24.108;143094
7274;24.112;137253
7275;24.115;145315
7276;24.118;133320
7277;24.122;147132
7278;24.125;129832
7279;24.128;146928
7280;24.131;137546
7281;24.135;134716
7282;24.138;149261
7283;24.141;136206
7284;24.145;128633
7285;24.148;140555
7286;24.151;144293
7287;24.155;146230
7288;24.158;133274
7289;24.161;130685
7290;24.165;132595
7291;24.168;146367
7292;24.171;133678
7293;24.174;124161
7294;24.178;131259
7295;24.181;148905
7296;24.184;126562
7297;24.188;126126
7298;24.191;124653
7299;24.194;132974
7300;24.198;137313
7301;24.201;129482
7302;24.204;137611
7303;24.207;132758
7304;24.211;146446
7305;24.214;137003
7306;24.218;144581
7307;24.221;137273
7308;24.224;135991
7309;24.228;135803
7310;24.231;135994
7311;24.234;131950
7312;24.238;130841
7313;24.241;137528
7314;24.244;147057
7315;24.247;137165
7316;24.251;134385
7317;24.254;124758
7318;24.257;140630
7319;24.261;139219
7320;24.264;139790
7321;24.267;142396
7322;24.271;134379
7323;24.274;139150
7324;24.277;139961
7325;24.281;141009
7326;24.284;143336
7327;24.287;141117
7328;24.290;157697
7329;24.294;139850
7330;24.297;138207
7331;24.300;141465
7332;24.304;148213
7333;24.307;149147
7334;24.310;143250
7335;24.314;151724
7336;24.317;156846
7337;24.320;145509
7338;24.324;145409
7339;24.327;158618
7340;24.330;148607
7341;24.333;163055
7342;24.337;169300
7343;24.340;162932
7344;24.343;160036
7345;24.347;160300
7346;24.350;163219
7347;24.353;152595
7348;24.357;149740
7349;24.360;154022
7350;24.363;160467
7351;24.366;155976
7352;24.370;170867
7353;24.373;164898
7354;24.376;166288
7355;24.380;163536
7356;24.383;169768
7357;24.386;172369
7358;24.390;158802
7359;24.393;160900
7360;24.396;149412
7361;24.400;151325
7362;24.403;158474
7363;24.406;163694
7364;24.409;156574
7365;24.413;152306
7366;24.416;172723
7367;24.419;167401
7368;24.423;161474
7369;24.426;164657
7370;24.429;155318
7371;24.433;146549
7372;24.436;157997
7373;24.439;151272
7374;24.442;148259
7375;24.446;145447
7376;24.449;150230
7377;24.452;152003
7378;24.456;154603
7379;24.459;141949
7380;24.462;142499
7381;24.466;159394
7382;24.469;147085
7383;24.473;141585
7384;24.476;131169
7385;24.479;149840
7386;24.482;135378
7387;24.486;141257
7388;24.489;143307
7389;24.492;143275
7390;24.496;141538
7391;24.499;140419
7392;24.502;131934
7393;24.506;151259
7394;24.509;142796
7395;24.512;137865
7396;24.516;144470
7397;24.519;135165
7398;24.522;136065
7399;24.525;141183
7400;24.529;138385
7401;24.532;142929
7402;24.535;140662
7403;24.539;138394
7404;24.542;143802
7405;24.545;139550
7406;24.549;140441
7407;24.552;137374
7408;24.555;136973
7409;24.559;134841
7410;24.562;140601
7411;24.565;139500
7412;24.568;145624
7413;24.572;145470
7414;24.575;137058
7415;24.578;146556
7416;24.582;141201
7417;24.585;148253
7418;24.588;148809
7419;24.592;147412
7420;24.595;150392
7421;24.598;128244
7422;24.601;137613
7423;24.605;133343
7424;24.608;148028
7425;24.611;148108
7426;24.615;141368
7427;24.618;149993
7428;24.621;144867
7429;24.625;152427
7430;24.628;148804
7431;24.631;139447
7432;24.635;143922
7433;24.638;141436
7434;24.641;136978
7435;24.644;151012
7436;24.648;132086
7437;24.651;153967
7438;24.654;148536
7439;24.658;139778
7440;24.661;130459
7441;24.664;153628
7442;24.668;146502
7443;24.671;140037
7444;24.674;141741
7445;24.678;145412
7446;24.681;141579
7447;24.684;161005
7448;24.687;134482
7449;24.691;139695
7450;24.694;155685
7451;24.697;142708
7452;24.701;125838
7453;24.704;137645
7454;24.707;152544
7455;24.711;135421
7456;24.714;147380
7457;24.717;144823
7458;24.721;135981
7459;24.724;143914
7460;24.727;132998
7461;24.731;135736
7462;24.734;131944
7463;24.737;151329
7464;24.741;149441
7465;24.744;147189
7466;24.747;149129
7467;24.751;142032
7468;24.754;145648
7469;24.757;142497
7470;24.760;156589
7471;24.764;153327
7472;24.767;160059
7473;24.770;151779
7474;24.774;142701
7475;24.777;148871
7476;24.780;161287
7477;24.784;146599
7478;24.787;146189
7479;24.790;155832
7480;24.794;157265
7481;24.797;159700
7482;24.800;151209
7483;24.803;160535
7484;24.807;155800
7485;24.810;163805
7486;24.813;168160
7487;24.817;169456
7488;24.820;161458
7489;24.823;170148
7490;24.827;164926
7491;24.830;148851
7492;24.833;155197
7493;24.836;162495
7494;24.840;162227
7495;24.843;154963
7496;24.846;155500
7497;24.850;160717
7498;24.853;159439
7499;24.856;157418
7500;24.860;154415
7501;24.863;160076
7502;24.866;155928
7503;24.870;153222
7504;24.873;159523
7505;24.876;161897
7506;24.879;159804
7507;24.883;151225
7508;24.886;160004
7509;24.889;145460
7510;24.893;149181
7511;24.896;165859
7512;24.899;144625
7513;24.903;145092
7514;24.906;146288
7515;24.909;150386
7516;24.913;145323
7517;24.916;143147
7518;24.919;146636
7519;24.922;135553
7520;24.926;134313
7521;24.929;145243
7522;24.932;144384
7523;24.936;144791
7524;24.939;143309
7525;24.942;147235
7526;24.946;145695
7527;24.949;143584
7528;24.952;136982
7529;24.955;139602
7530;24.959;146850
7531;24.962;145411
7532;24.966;139764
7533;24.969;141767
7534;24.972;146173
7535;24.976;134499
7536;24.979;161578
7537;24.982;152166
7538;24.986;160566
7539;24.989;158348
7540;24.992;172621
7541;24.995;159032
7542;24.999;155773
7543;25.002;168075
7544;25.005;162240
7545;25.009;162515
7546;25.012;157573
7547;25.015;161144
7548;25.019;156708
7549;25.022;176128
7550;25.025;179278
7551;25.029;190273
7552;25.032;201354
7553;25.035;188197
7554;25.038;177836
7555;25.042;194634
7556;25.045;207558
7557;25.048;188483
7558;25.052;186725
7559;25.055;199976
7560;25.058;192745
7561;25.062;215024
7562;25.065;204210
7563;25.068;203586
7564;25.071;197998
7565;25.075;194397
7566;25.078;219940
7567;25.081;206725
7568;25.085;204166
7569;25.088;208416
7570;25.091;209994
7571;25.095;193550
7572;25.098;200839
7573;25.101;196720
7574;25.105;182815
7575;25.108;188950
7576;25.111;201906
7577;25.114;196085
7578;25.118;192337
7579;25.121;200960
7580;25.124;175263
7581;25.128;184915
7582;25.131;179703
7583;25.134;175686
7584;25.138;179263
7585;25.141;169060
7586;25.144;174962
7587;25.148;173862
7588;25.151;164486
7589;25.154;171790
7590;25.157;165490
7591;25.161;168967
7592;25.164;162323
7593;25.167;159825
7594;25.171;157187
7595;25.174;156129
7596;25.177;151175
7597;25.181;145984
7598;25.184;153525
7599;25.187;151303
7600;25.190;156899
7601;25.194;151257
7602;25.197;135874
7603;25.200;160706
7604;25.204;153657
7605;25.207;145944
7606;25.210;147115
7607;25.214;150105
7608;25.217;140335
7609;25.221;137892
7610;25.224;147814
7611;25.227;142175
7612;25.230;150592
7613;25.234;151255
7614;25.237;145208
7615;25.240;125726
7616;25.244;143201
7617;25.247;145480
7618;25.250;148648
7619;25.254;131712
7620;25.257;148083
7621;25.260;136207
7622;25.264;144775
7623;25.267;151022
7624;25.270;144897
7625;25.273;139443
7626;25.277;131616
7627;25.280;132820
7628;25.283;140398
7629;25.287;140280
7630;25.290;143605
7631;25.293;147450
7632;25.297;138921
7633;25.300;139398
7634;25.303;146150
7635;25.307;148915
7636;25.310;133697
7637;25.313;162572
7638;25.316;145425
7639;25.320;145973
7640;25.323;149377
7641;25.326;143021
7642;25.330;159915
7643;25.333;152477
7644;25.336;160779
7645;25.340;157909
7646;25.343;156207
7647;25.346;156244
7648;25.349;169684
7649;25.353;162031
7650;25.356;184005
7651;25.359;161165
7652;25.363;176116
7653;25.366;185778
7654;25.369;178193
7655;25.373;193648
7656;25.376;195218
7657;25.379;189169
7658;25.383;202669
7659;25.386;201984
7660;25.389;199130
7661;25.392;221471
7662;25.396;213536
7663;25.399;205865
7664;25.402;212204
7665;25.406;213470
7666;25.409;213063
7667;25.412;222400
7668;25.416;228691
7669;25.419;216840
7670;25.422;209831
7671;25.425;217467
7672;25.429;213954
7673;25.432;227278
7674;25.435;220057
7675;25.439;222549
7676;25.442;210716
7677;25.445;233924
7678;25.449;230996
7679;25.452;220517
7680;25.455;217738
7681;25.459;211266
7682;25.462;221830
7683;25.465;216130
7684;25.469;202787
7685;25.472;199635
7686;25.475;198220
7687;25.479;204693
7688;25.482;186841
7689;25.485;208070
7690;25.489;191800
7691;25.492;174545
7692;25.495;186734
7693;25.499;196618
7694;25.502;178982
7695;25.505;175659
7696;25.508;171216
7697;25.512;182555
7698;25.515;171311
7699;25.518;175545
7700;25.522;173009
7701;25.525;154933
7702;25.528;160601
7703;25.532;172183
7704;25.535;162691
7705;25.538;150909
7706;25.542;159973
7707;25.545;154117
7708;25.548;153938
7709;25.551;162211
7710;25.555;155363
7711;25.558;150602
7712;25.561;151625
7713;25.565;157493
7714;25.568;155266
7715;25.571;143616
7716;25.575;153628
7717;25.578;148341
7718;25.581;163136
7719;25.584;139730
7720;25.588;139008
7721;25.591;164510
7722;25.594;139557
7723;25.598;151214
7724;25.601;149786
7725;25.604;148562
7726;25.608;135629
7727;25.611;147703
7728;25.614;139461
7729;25.618;145298
7730;25.621;148459
7731;25.624;140296
7732;25.627;153795
7733;25.631;140922
7734;25.634;145057
7735;25.637;146974
7736;25.641;142072
7737;25.644;139053
7738;25.647;145918
7739;25.651;141360
7740;25.654;139644
7741;25.657;151520
7742;25.660;143440
7743;25.664;140221
7744;25.667;137355
7745;25.670;146017
7746;25.674;139587
7747;25.677;142765
7748;25.680;148984
7749;25.684;147316
7750;25.687;155413
7751;25.690;135771
7752;25.694;149891
7753;25.697;150484
7754;25.700;131465
7755;25.703;148768
7756;25.707;142469
7757;25.710;140006
7758;25.713;156365
7759;25.717;137552
7760;25.720;146802
7761;25.724;141774
7762;25.727;133149
7763;25.730;136683
7764;25.734;145677
7765;25.737;145876
7766;25.740;148982
7767;25.743;139508
7768;25.747;146456
7769;25.750;146175
7770;25.753;143004
7771;25.757;141713
7772;25.760;141352
7773;25.763;150844
7774;25.767;134688
7775;25.770;143567
7776;25.773;147874
7777;25.777;128864
7778;25.780;146195
7779;25.783;144727
7780;25.786;143032
7781;25.790;135400
7782;25.793;151866
7783;25.796;137438
7784;25.800;140309
7785;25.803;149894
7786;25.806;129721
7787;25.810;145499
7788;25.813;145425
7789;25.816;147042
7790;25.819;155642
7791;25.823;126814
7792;25.826;146518
7793;25.829;139864
7794;25.833;138001
7795;25.836;159856
7796;25.839;140911
7797;25.843;142725
7798;25.846;146334
7799;25.849;150070
7800;25.853;147059
7801;25.856;136078
7802;25.859;151119
7803;25.862;140868
7804;25.866;143086
7805;25.869;134040
7806;25.872;145796
7807;25.876;133004
7808;25.879;147530
7809;25.882;151815
7810;25.886;147193
7811;25.889;145242
7812;25.892;148950
7813;25.896;134872
7814;25.899;144338
7815;25.902;148605
7816;25.905;142287
7817;25.909;129432
7818;25.912;148185
7819;25.915;135520
7820;25.919;134639
7821;25.922;145174
7822;25.925;143881
7823;25.929;121900
7824;25.932;129134
7825;25.935;133619
7826;25.938;141313
7827;25.942;135595
7828;25.945;142898
7829;25.948;135196
7830;25.952;135361
7831;25.955;145961
7832;25.958;139380
7833;25.962;145559
7834;25.965;145490
7835;25.969;134566
7836;25.972;138173
7837;25.975;144094
7838;25.978;139094
7839;25.982;136873
7840;25.985;135985
7841;25.988;133248
7842;25.992;147141
7843;25.995;142191
7844;25.998;144346
7845;26.002;146347
7846;26.005;146894
7847;26.008;142535
7848;26.012;136192
7849;26.015;139304
7850;26.018;134417
7851;26.021;150787
7852;26.025;138607
7853;26.028;140764
7854;26.031;145781
7855;26.035;154650
7856;26.038;133533
7857;26.041;142868
7858;26.045;150881
7859;26.048;137042
7860;26.051;142175
7861;26.054;139655
7862;26.058;140963
7863;26.061;143457
7864;26.064;138244
7865;26.068;141499
7866;26.071;140096
7867;26.074;142223
7868;26.078;137445
7869;26.081;155213
7870;26.084;139915
7871;26.088;146474
7872;26.091;129058
7873;26.094;135585
7874;26.097;130473
7875;26.101;141165
7876;26.104;134160
7877;26.107;128825
7878;26.111;150791
7879;26.114;143256
7880;26.117;148958
7881;26.121;136995
7882;26.124;137338
7883;26.127;140975
7884;26.131;146267
7885;26.134;144325
7886;26.137;144826
7887;26.140;151171
7888;26.144;150561
7889;26.147;154956
7890;26.150;145033
7891;26.154;142655
7892;26.157;138210
7893;26.160;153098
7894;26.164;151495
7895;26.167;148995
7896;26.170;134352
7897;26.173;137902
7898;26.177;146733
7899;26.180;151385
7900;26.183;139076
7901;26.187;134389
7902;26.190;119214
7903;26.193;138730
7904;26.197;129266
7905;26.200;126709
7906;26.203;130865
7907;26.207;134720
7908;26.210;135927
7909;26.213;129558
7910;26.217;139987
7911;26.220;141091
7912;26.223;142242
7913;26.227;131901
7914;26.230;123697
7915;26.233;144384
7916;26.237;130645
7917;26.240;142113
7918;26.243;143884
7919;26.247;134827
7920;26.250;147053
7921;26.253;138603
7922;26.256;127464
7923;26.260;138959
7924;26.263;137154
7925;26.266;145084
7926;26.270;144458
7927;26.273;133586
7928;26.276;138785
7929;26.280;139392
7930;26.283;141819
7931;26.286;138369
7932;26.289;143504
7933;26.293;141711
7934;26.296;140575
7935;26.299;142377
7936;26.303;147722
7937;26.306;132380
7938;26.309;138994
7939;26.313;148766
7940;26.316;135671
7941;26.319;144278
7942;26.323;133366
7943;26.326;131255
7944;26.329;130872
7945;26.332;133005
7946;26.336;134142
7947;26.339;143176
7948;26.342;132470
7949;26.346;134200
7950;26.349;137246
7951;26.352;127665
7952;26.356;134560
7953;26.359;142412
7954;26.362;148641
7955;26.366;136435
7956;26.369;143333
7957;26.372;133176
7958;26.375;126655
7959;26.379;138466
7960;26.382;145523
7961;26.385;140012
7962;26.389;139743
7963;26.392;123568
7964;26.395;134449
7965;26.399;145940
7966;26.402;146095
7967;26.405;139221
7968;26.408;135100
7969;26.412;152503
7970;26.415;143029
7971;26.418;150884
7972;26.422;144751
7973;26.425;144855
7974;26.428;133698
7975;26.432;143291
7976;26.435;141036
7977;26.438;143937
7978;26.442;138678
7979;26.445;135658
7980;26.448;137728
7981;26.451;138703
7982;26.455;146105
7983;26.458;125155
7984;26.461;140476
7985;26.465;128976
7986;26.468;131315
7987;26.472;146682
7988;26.475;130971
7989;26.478;130593
7990;26.482;138293
7991;26.485;137338
7992;26.488;139280
7993;26.491;128498
7994;26.495;129639
7995;26.498;142941
7996;26.501;136324
7997;26.505;137672
7998;26.508;139231
7999;26.511;129163
8000;26.515;137983
8001;26.518;128422
8002;26.521;121181
8003;26.524;136592
8004;26.528;118213
8005;26.531;141599
8006;26.534;145345
8007;26.538;143383
8008;26.541;133474
8009;26.544;140815
8010;26.548;138744
8011;26.551;141931
8012;26.554;133244
8013;26.558;140743
8014;26.561;134343
8015;26.564;134381
8016;26.567;140859
8017;26.571;135365
8018;26.574;144719
8019;26.577;138437
8020;26.581;134795
8021;26.584;130963
8022;26.587;136679
8023;26.591;136199
8024;26.594;125251
8025;26.597;138721
8026;26.601;128337
8027;26.604;136603
8028;26.607;143913
8029;26.610;129319
8030;26.614;130680
8031;26.617;130160
8032;26.620;126615
8033;26.624;140576
8034;26.627;138954
8035;26.630;154828
8036;26.634;144215
8037;26.637;135563
8038;26.640;135254
8039;26.643;136887
8040;26.647;137363
8041;26.650;151273
8042;26.653;142464
8043;26.657;120678
8044;26.660;141889
8045;26.663;132128
8046;26.667;152107
8047;26.670;132281
8048;26.673;136892
8049;26.677;137877
8050;26.680;132687
8051;26.683;138612
8052;26.686;141881
8053;26.690;139054
8054;26.693;133739
8055;26.696;142747
8056;26.700;142427
8057;26.703;149676
8058;26.706;145012
8059;26.710;138055
8060;26.713;133955
8061;26.717;137346
8062;26.720;139951
8063;26.723;135261
8064;26.726;130844
8065;26.730;137640
8066;26.733;125318
8067;26.736;139374
8068;26.740;135175
8069;26.743;145822
8070;26.746;142954
8071;26.750;135728
8072;26.753;136586
8073;26.756;134655
8074;26.760;139905
8075;26.763;142705
8076;26.766;137042
8077;26.769;138136
8078;26.773;137801
8079;26.776;123127
8080;26.779;123291
8081;26.783;131595
8082;26.786;146300
8083;26.789;137675
8084;26.793;140480
8085;26.796;136684
8086;26.799;141450
8087;26.802;136924
8088;26.806;138963
8089;26.809;131815
8090;26.812;136016
8091;26.816;140076
8092;26.819;142602
8093;26.822;136189
8094;26.826;133994
8095;26.829;137794
8096;26.832;133017
8097;26.836;131353
8098;26.839;126552
8099;26.842;138204
8100;26.845;136906
8101;26.849;131588
8102;26.852;144067
8103;26.855;140525
8104;26.859;139333
8105;26.862;135195
8106;26.865;142371
8107;26.869;134177
8108;26.872;135444
8109;26.875;133902
8110;26.878;131955
8111;26.882;133978
8112;26.885;125623
8113;26.888;135982
8114;26.892;137364
8115;26.895;147772
8116;26.898;136729
8117;26.902;130433
8118;26.905;143437
8119;26.908;137674
8120;26.912;131122
8121;26.915;135001
8122;26.918;142017
8123;26.921;140855
8124;26.925;138083
8125;26.928;139010
8126;26.931;143399
8127;26.935;133144
8128;26.938;131301
8129;26.941;130048
8130;26.945;138510
8131;26.948;130420
8132;26.951;143230
8133;26.955;131754
8134;26.958;135505
8135;26.961;128392
8136;26.964;118573
8137;26.968;127302
8138;26.971;134968
8139;26.975;137908
8140;26.978;135783
8141;26.981;139985
8142;26.985;143876
8143;26.988;140288
8144;26.991;137170
8145;26.995;127338
8146;26.998;146169
8147;27.001;131940
8148;27.004;133754
8149;27.008;144759
8150;27.011;126936
8151;27.014;131607
8152;27.018;137310
8153;27.021;143164
8154;27.024;139187
8155;27.028;135483
8156;27.031;136858
8157;27.034;137156
8158;27.037;131451
8159;27.041;139413
8160;27.044;129857
8161;27.047;141054
8162;27.051;127916
8163;27.054;126316
8164;27.057;133010
8165;27.061;139013
8166;27.064;131005
8167;27.067;143803
8168;27.071;136231
8169;27.074;133933
8170;27.077;137014
8171;27.080;131790
8172;27.084;135461
8173;27.087;126671
8174;27.090;134609
8175;27.094;132267
8176;27.097;145399
8177;27.100;140401
8178;27.104;126104
8179;27.107;126997
8180;27.110;133516
8181;27.113;139926
8182;27.117;135370
8183;27.120;129785
8184;27.123;135722
8185;27.127;142032
8186;27.130;141173
8187;27.133;130872
8188;27.137;138277
8189;27.140;136193
8190;27.143;138452
8191;27.147;123260
8192;27.150;137910
8193;27.153;131979
8194;27.156;134230
8195;27.160;139298
8196;27.163;138374
8197;27.166;127644
8198;27.170;134345
8199;27.173;132477
8200;27.176;137041
8201;27.180;125913
8202;27.183;136017
8203;27.186;134978
8204;27.190;139437
8205;27.193;133527
8206;27.196;134475
8207;27.199;134747
8208;27.203;133238
8209;27.206;136149
8210;27.209;139357
8211;27.213;137759
8212;27.216;138645
8213;27.220;138819
8214;27.223;130927
8215;27.226;124408
8216;27.230;125785
8217;27.233;124167
8218;27.236;133855
8219;27.239;130632
8220;27.243;139625
8221;27.246;134539
8222;27.249;128478
8223;27.253;140915
8224;27.256;133407
8225;27.259;134801
8226;27.263;129075
8227;27.266;137491
8228;27.269;131035
8229;27.272;137310
8230;27.276;133610
8231;27.279;141849
8232;27.282;131665
8233;27.286;142615
8234;27.289;140398
8235;27.292;136323
8236;27.296;127790
8237;27.299;142780
8238;27.302;137073
8239;27.306;140384
8240;27.309;134470
8241;27.312;136928
8242;27.315;132939
8243;27.319;127776
8244;27.322;126437
8245;27.325;139544
8246;27.329;142794
8247;27.332;127954
8248;27.335;132616
8249;27.339;137230
8250;27.342;140888
8251;27.345;138515
8252;27.349;140393
8253;27.352;138935
8254;27.355;137770
8255;27.358;132591
8256;27.362;142800
8257;27.365;140603
8258;27.368;127614
8259;27.372;138004
8260;27.375;133481
8261;27.378;126419
8262;27.382;128255
8263;27.385;139298
8264;27.388;127675
8265;27.391;140114
8266;27.395;135476
8267;27.398;131244
8268;27.401;135253
8269;27.405;133530
8270;27.408;127734
8271;27.411;127805
8272;27.415;127115
8273;27.418;139702
8274;27.421;131319
8275;27.425;130079
8276;27.428;140073
8277;27.431;130990
8278;27.434;128712
8279;27.438;140195
8280;27.441;130712
8281;27.444;127116
8282;27.448;136484
8283;27.451;139892
8284;27.454;149164
8285;27.458;127059
8286;27.461;133888
8287;27.464;134076
8288;27.468;126565
8289;27.471;135120
8290;27.474;143527
8291;27.478;139565
8292;27.481;132261
8293;27.484;144897
8294;27.488;131045
8295;27.491;147454
8296;27.494;135059
8297;27.498;138779
8298;27.501;149095
8299;27.504;141008
8300;27.507;144671
8301;27.511;140725
8302;27.514;132408
8303;27.517;120856
8304;27.521;130664
8305;27.524;134042
8306;27.527;146787
8307;27.531;125828
8308;27.534;137407
8309;27.537;141697
8310;27.541;134729
8311;27.544;133439
8312;27.547;131728
8313;27.550;133373
8314;27.554;137305
8315;27.557;147872
8316;27.560;134977
8317;27.564;137666
8318;27.567;127936
8319;27.570;136937
8320;27.574;141138
8321;27.577;128331
8322;27.580;138615
8323;27.584;143007
8324;27.587;133603
8325;27.590;135204
8326;27.593;136666
8327;27.597;129618
8328;27.600;139396
8329;27.603;134496
8330;27.607;131687
8331;27.610;134212
8332;27.613;148194
8333;27.617;134057
8334;27.620;123843
8335;27.623;136251
8336;27.626;145509
8337;27.630;134034
8338;27.633;141720
8339;27.636;128309
8340;27.640;131622
8341;27.643;132205
8342;27.646;137801
8343;27.650;145395
8344;27.653;133742
8345;27.656;127001
8346;27.660;131292
8347;27.663;129347
8348;27.666;147887
8349;27.669;147943
8350;27.673;139561
8351;27.676;144496
8352;27.679;139871
8353;27.683;130677
8354;27.686;134117
8355;27.689;137834
8356;27.693;125444
8357;27.696;134771
8358;27.699;137590
8359;27.702;136038
8360;27.706;117565
8361;27.709;134673
8362;27.712;134823
8363;27.716;138765
8364;27.719;130689
8365;27.723;143358
8366;27.726;149772
8367;27.729;144170
8368;27.733;131409
8369;27.736;131578
8370;27.739;138537
8371;27.742;125848
8372;27.746;133515
8373;27.749;132525
8374;27.752;142797
8375;27.756;146128
8376;27.759;137230
8377;27.762;119673
8378;27.766;125044
8379;27.769;146680
8380;27.772;128457
8381;27.776;135182
8382;27.779;130994
8383;27.782;130463
8384;27.785;125103
8385;27.789;130619
8386;27.792;124214
8387;27.795;143272
8388;27.799;125298
8389;27.802;129683
8390;27.805;129131
8391;27.809;138365
8392;27.812;145349
8393;27.815;131031
8394;27.819;131033
8395;27.822;128245
8396;27.825;127178
8397;27.828;132618
8398;27.832;148947
8399;27.835;138768
8400;27.838;133027
8401;27.842;134127
8402;27.845;146009
8403;27.848;132306
8404;27.852;132199
8405;27.855;123640
8406;27.858;126905
8407;27.861;130595
8408;27.865;131286
8409;27.868;138715
8410;27.871;135516
8411;27.875;126865
8412;27.878;130129
8413;27.881;121943
8414;27.885;123151
8415;27.888;139543
8416;27.891;130205
8417;27.895;134579
8418;27.898;134656
8419;27.901;138151
8420;27.904;145857
8421;27.908;134135
8422;27.911;127004
8423;27.914;141890
8424;27.918;127161
8425;27.921;135150
8426;27.924;132144
8427;27.928;132308
8428;27.931;128099
8429;27.934;137477
8430;27.938;128072
8431;27.941;137507
8432;27.944;137395
8433;27.947;137147
8434;27.951;129898
8435;27.954;145064
8436;27.957;141772
8437;27.961;137837
8438;27.964;132446
8439;27.968;134152
8440;27.971;132369
8441;27.974;139134
8442;27.977;141864
8443;27.981;133471
8444;27.984;136459
8445;27.987;135455
8446;27.991;133908
8447;27.994;128904
8448;27.997;140716
8449;28.001;136317
8450;28.004;128040
8451;28.007;125816
8452;28.011;130558
8453;28.014;128715
8454;28.017;133029
8455;28.020;131635
8456;28.024;128819
8457;28.027;140555
8458;28.030;140634
8459;28.034;133745
8460;28.037;132413
8461;28.040;136556
8462;28.044;141952
8463;28.047;141799
8464;28.050;132955
8465;28.054;131069
8466;28.057;135014
8467;28.060;129905
8468;28.063;139064
8469;28.067;130821
8470;28.070;125331
8471;28.073;127655
8472;28.077;139725
8473;28.080;141811
8474;28.083;134029
8475;28.087;128657
8476;28.090;143288
8477;28.093;138518
8478;28.096;137945
8479;28.100;132406
8480;28.103;137877
8481;28.106;130839
8482;28.110;132793
8483;28.113;124425
8484;28.116;126473
8485;28.120;120991
8486;28.123;142849
8487;28.126;130068
8488;28.130;133162
8489;28.133;134327
8490;28.136;138033
8491;28.139;129686
8492;28.143;138418
8493;28.146;131137
8494;28.149;133260
8495;28.153;118514
8496;28.156;124376
8497;28.159;134239
8498;28.163;135240
8499;28.166;129899
8500;28.169;126027
8501;28.173;128738
8502;28.176;130257
8503;28.179;141778
8504;28.182;124808
8505;28.186;136508
8506;28.189;142762
8507;28.192;136362
8508;28.196;135071
8509;28.199;136617
8510;28.202;143182
8511;28.206;137542
8512;28.209;135973
8513;28.212;137198
8514;28.216;128038
8515;28.219;128715
8516;28.222;145056
8517;28.226;123843
8518;28.229;128808
8519;28.232;132907
8520;28.236;135804
8521;28.239;137737
8522;28.242;142839
8523;28.246;135762
8524;28.249;148813
8525;28.252;136843
8526;28.255;128826
8527;28.259;135112
8528;28.262;129822
8529;28.265;138325
8530;28.269;131456
8531;28.272;128910
8532;28.275;141033
8533;28.279;130932
8534;28.282;134917
8535;28.285;126962
8536;28.289;122403
8537;28.292;132731
8538;28.295;138875
8539;28.298;140391
8540;28.302;141275
8541;28.305;142943
8542;28.308;136744
8543;28.312;139140
8544;28.315;136535
8545;28.318;122928
8546;28.322;133741
8547;28.325;134005
8548;28.328;132056
8549;28.331;128975
8550;28.335;140229
8551;28.338;136843
8552;28.341;136457
8553;28.345;129850
8554;28.348;138743
8555;28.351;134764
8556;28.355;131720
8557;28.358;135652
8558;28.361;132963
8559;28.365;133928
8560;28.368;134740
8561;28.371;127595
8562;28.374;135883
8563;28.378;125275
8564;28.381;137701
8565;28.384;131069
8566;28.388;122792
8567;28.391;134671
8568;28.394;139908
8569;28.398;139537
8570;28.401;132888
8571;28.404;125926
8572;28.408;141339
8573;28.411;133549
8574;28.414;133169
8575;28.417;131047
8576;28.421;137983
8577;28.424;127088
8578;28.427;137846
8579;28.431;140048
8580;28.434;141184
8581;28.437;134636
8582;28.441;128186
8583;28.444;139906
8584;28.447;134700
8585;28.450;139000
8586;28.454;115527
8587;28.457;131723
8588;28.460;133087
8589;28.464;140366
8590;28.467;120245
8591;28.471;131301
8592;28.474;144975
8593;28.477;147448
8594;28.481;132612
8595;28.484;140387
8596;28.487;133802
8597;28.490;128121
8598;28.494;136379
8599;28.497;132013
8600;28.500;131828
8601;28.504;125890
8602;28.507;129829
8603;28.510;124500
8604;28.514;139692
8605;28.517;147516
8606;28.520;126756
8607;28.524;134700
8608;28.527;124579
8609;28.530;126328
8610;28.533;127597
8611;28.537;138272
8612;28.540;135693
8613;28.543;136511
8614;28.547;133124
8615;28.550;133069
8616;28.553;135743
8617;28.557;123370
8618;28.560;130521
8619;28.563;140390
8620;28.566;131359
8621;28.570;129312
8622;28.573;140672
8623;28.576;137535
8624;28.580;130156
8625;28.583;147898
8626;28.586;143043
8627;28.590;123246
8628;28.593;128220
8629;28.596;128730
8630;28.600;130300
8631;28.603;140609
8632;28.606;133109
8633;28.609;134156
8634;28.613;136891
8635;28.616;136109
8636;28.619;135211
8637;28.623;138437
8638;28.626;128717
8639;28.629;133113
8640;28.633;142711
8641;28.636;119992
8642;28.639;142912
8643;28.643;134963
8644;28.646;138679
8645;28.649;127549
8646;28.652;130439
8647;28.656;135782
8648;28.659;138723
8649;28.662;122601
8650;28.666;133099
8651;28.669;126113
8652;28.672;126359
8653;28.676;126251
8654;28.679;119426
8655;28.682;128941
8656;28.685;132060
8657;28.689;130932
8658;28.692;122624
8659;28.695;139810
8660;28.699;130293
8661;28.702;132394
8662;28.705;137029
8663;28.709;135533
8664;28.712;121622
8665;28.716;139525
8666;28.719;129187
8667;28.722;132549
8668;28.725;132736
8669;28.729;128910
8670;28.732;139890
8671;28.735;133738
8672;28.739;132397
8673;28.742;123842
8674;28.745;133424
8675;28.749;132759
8676;28.752;135002
8677;28.755;136789
8678;28.759;122947
8679;28.762;135076
8680;28.765;129196
8681;28.768;135800
8682;28.772;131616
8683;28.775;119908
8684;28.778;143250
8685;28.782;139640
8686;28.785;140884
8687;28.788;135079
8688;28.792;120889
8689;28.795;133438
8690;28.798;131818
8691;28.802;142489
8692;28.805;141811
8693;28.808;125561
8694;28.811;127698
8695;28.815;141944
8696;28.818;138347
8697;28.821;124528
8698;28.825;141704
8699;28.828;140311
8700;28.831;128781
8701;28.835;143945
8702;28.838;138060
8703;28.841;136738
8704;28.844;121999
8705;28.848;133583
8706;28.851;126026
8707;28.854;129387
8708;28.858;132328
8709;28.861;138445
8710;28.864;133791
8711;28.868;134888
8712;28.871;131285
8713;28.874;133067
8714;28.878;124706
8715;28.881;138420
8716;28.884;134990
8717;28.887;142429
8718;28.891;133516
8719;28.894;130989
8720;28.897;127380
8721;28.901;134005
8722;28.904;133629
8723;28.907;134696
8724;28.911;126773
8725;28.914;133051
8726;28.917;142338
8727;28.920;135007
8728;28.924;145661
8729;28.927;132597
8730;28.930;133184
8731;28.934;140460
8732;28.937;137762
8733;28.940;139449
8734;28.944;133073
8735;28.947;136574
8736;28.950;136738
8737;28.954;125988
8738;28.957;137619
8739;28.960;129818
8740;28.963;139628
8741;28.967;138796
8742;28.970;131855
8743;28.974;133472
8744;28.977;137493
8745;28.980;132592
8746;28.984;141938
8747;28.987;138009
8748;28.990;135130
8749;28.994;121384
8750;28.997;132491
8751;29.000;130953
8752;29.003;135466
8753;29.007;137554
8754;29.010;129605
8755;29.013;147992
8756;29.017;126284
8757;29.020;134431
8758;29.023;126970
8759;29.027;130143
8760;29.030;127066
8761;29.033;135991
8762;29.037;132912
8763;29.040;126223
8764;29.043;142562
8765;29.046;129621
8766;29.050;127089
8767;29.053;133586
8768;29.056;135274
8769;29.060;140853
8770;29.063;132866
8771;29.066;127799
8772;29.070;145527
8773;29.073;139367
8774;29.076;121262
8775;29.079;134062
8776;29.083;121416
8777;29.086;145772
8778;29.089;130635
8779;29.093;122197
8780;29.096;133839
8781;29.099;144233
8782;29.103;133873
8783;29.106;143409
8784;29.109;135284
8785;29.113;138404
8786;29.116;138463
8787;29.119;133674
8788;29.122;130351
8789;29.126;124687
8790;29.129;127330
8791;29.132;134192
8792;29.136;131215
8793;29.139;130017
8794;29.142;124276
8795;29.146;129907
8796;29.149;132993
8797;29.152;134252
8798;29.155;135898
8799;29.159;133141
8800;29.162;133477
8801;29.165;133821
8802;29.169;127052
8803;29.172;131862
8804;29.175;136978
8805;29.179;128607
8806;29.182;138005
8807;29.185;130385
8808;29.189;131264
8809;29.192;122278
8810;29.195;128862
8811;29.198;123873
8812;29.202;125969
8813;29.205;127001
8814;29.208;132388
8815;29.212;142366
8816;29.215;139039
8817;29.219;143621
8818;29.222;136026
8819;29.225;127700
8820;29.229;135842
8821;29.232;142845
8822;29.235;136574
8823;29.238;133176
8824;29.242;134527
8825;29.245;139762
8826;29.248;131477
8827;29.252;123962
8828;29.255;127597
8829;29.258;130657
8830;29.262;128160
8831;29.265;124874
8832;29.268;128693
8833;29.272;130128
8834;29.275;135062
8835;29.278;121683
8836;29.281;126368
8837;29.285;133735
8838;29.288;129861
8839;29.291;128891
8840;29.295;143564
8841;29.298;133388
8842;29.301;136970
8843;29.305;126362
8844;29.308;144385
8845;29.311;140005
8846;29.314;140029
8847;29.318;134293
8848;29.321;129315
8849;29.324;126602
8850;29.328;142637
8851;29.331;142299
8852;29.334;122158
8853;29.338;125371
8854;29.341;133300
8855;29.344;127767
8856;29.348;138868
8857;29.351;131622
8858;29.354;128697
8859;29.357;133774
8860;29.361;137515
8861;29.364;131244
8862;29.367;126086
8863;29.371;134284
8864;29.374;127156
8865;29.377;124657
8866;29.381;123749
8867;29.384;131741
8868;29.387;129564
8869;29.391;142485
8870;29.394;138461
8871;29.397;129126
8872;29.400;140952
8873;29.404;124506
8874;29.407;130912
8875;29.410;134070
8876;29.414;129709
8877;29.417;139046
8878;29.420;136366
8879;29.424;133020
8880;29.427;132345
8881;29.430;133406
8882;29.433;122157
8883;29.437;127809
8884;29.440;128220
8885;29.443;128398
8886;29.447;131598
8887;29.450;129770
8888;29.453;130239
8889;29.457;129692
8890;29.460;143532
8891;29.463;130173
8892;29.467;142027
8893;29.470;128436
8894;29.473;129209
8895;29.477;134702
8896;29.480;125673
8897;29.483;134360
8898;29.487;133733
8899;29.490;133413
8900;29.493;122519
8901;29.497;132962
8902;29.500;133250
8903;29.503;134710
8904;29.507;140376
8905;29.510;127571
8906;29.513;137871
8907;29.516;127585
8908;29.520;128039
8909;29.523;133072
8910;29.526;136006
8911;29.530;123487
8912;29.533;127977
8913;29.536;141202
8914;29.540;124392
8915;29.543;139997
8916;29.546;139435
8917;29.549;137950
8918;29.553;141961
8919;29.556;124661
8920;29.559;136296
8921;29.563;135628
8922;29.566;137769
8923;29.569;128200
8924;29.573;128078
8925;29.576;131690
8926;29.579;139572
8927;29.583;137611
8928;29.586;137387
8929;29.589;148374
8930;29.592;147490
8931;29.596;133064
8932;29.599;128134
8933;29.602;121636
8934;29.606;140773
8935;29.609;135034
8936;29.612;133193
8937;29.616;132118
8938;29.619;122669
8939;29.622;133265
8940;29.626;133517
8941;29.629;121474
8942;29.632;127363
8943;29.635;137044
8944;29.639;130647
8945;29.642;128866
8946;29.645;137370
8947;29.649;131631
8948;29.652;132338
8949;29.655;131727
8950;29.659;128930
8951;29.662;127969
8952;29.665;131742
8953;29.668;133452
8954;29.672;121939
8955;29.675;130017
8956;29.678;132148
8957;29.682;132689
8958;29.685;136433
8959;29.688;138000
8960;29.692;132405
8961;29.695;123219
8962;29.698;138080
8963;29.702;139130
8964;29.705;132697
8965;29.708;131124
8966;29.711;132797
8967;29.715;129264
8968;29.718;130576
8969;29.722;135040
8970;29.725;126727
8971;29.728;134849
8972;29.732;127649
8973;29.735;133316
8974;29.738;126063
8975;29.742;129099
8976;29.745;127702
8977;29.748;126830
8978;29.751;140502
8979;29.755;127552
8980;29.758;139965
8981;29.761;124069
8982;29.765;136112
8983;29.768;129272
8984;29.771;126041
8985;29.775;143604
8986;29.778;143636
8987;29.781;127052
8988;29.784;136212
8989;29.788;126315
8990;29.791;136942
8991;29.794;135790
8992;29.798;130444
8993;29.801;119999
8994;29.804;128141
8995;29.808;135136
8996;29.811;130200
8997;29.814;146154
8998;29.818;141191
8999;29.821;143228
9000;29.824;138274
9001;29.827;130270
9002;29.831;133501
9003;29.834;141143
9004;29.837;125505
9005;29.841;142343
9006;29.844;137547
9007;29.847;131505
9008;29.851;140103
9009;29.854;126963
9010;29.857;124464
9011;29.861;127601
9012;29.864;126221
9013;29.867;135223
9014;29.870;133213
9015;29.874;129891
9016;29.877;135902
9017;29.880;136935
9018;29.884;132772
9019;29.887;118344
9020;29.890;138533
9021;29.894;136894
9022;29.897;119783
9023;29.900;123479
9024;29.903;121800
9025;29.907;125845
9026;29.910;134636
9027;29.913;132601
9028;29.917;135493
9029;29.920;134225
9030;29.923;141572
9031;29.927;142800
9032;29.930;141771
9033;29.933;129816
9034;29.937;125841
9035;29.940;136307
9036;29.943;137694
9037;29.946;128301
9038;29.950;135333
9039;29.953;139069
9040;29.956;141444
9041;29.960;141397
9042;29.963;136472
9043;29.967;130848
9044;29.970;132990
9045;29.973;135998
9046;29.977;131248
9047;29.980;128554
9048;29.983;124240
9049;29.986;138565
9050;29.990;140747
9051;29.993;125711
9052;29.996;135799
9053;30.000;132906
9054;30.003;124972
9055;30.006;117222
9056;30.010;141789
9057;30.013;132445
9058;30.016;132882
9059;30.019;134504
9060;30.023;137615
9061;30.026;138289
9062;30.029;123162
9063;30.033;126193
9064;30.036;129958
9065;30.039;118191
9066;30.043;123902
9067;30.046;130140
9068;30.049;122308
9069;30.053;131864
9070;30.056;136907
9071;30.059;142848
9072;30.062;129738
9073;30.066;130667
9074;30.069;129370
9075;30.072;145607
9076;30.076;124789
9077;30.079;136369
9078;30.082;135196
9079;30.086;129784
9080;30.089;137405
9081;30.092;127025
9082;30.096;131098
9083;30.099;135799
9084;30.102;132743
9085;30.105;126364
9086;30.109;121931
9087;30.112;132885
9088;30.115;128555
9089;30.119;135717
9090;30.122;134213
9091;30.125;132988
9092;30.129;131535
9093;30.132;133077
9094;30.135;132109
9095;30.138;138563
9096;30.142;121997
9097;30.145;128443
9098;30.148;132937
9099;30.152;138048
9100;30.155;137861
9101;30.158;134596
9102;30.162;138332
9103;30.165;123921
9104;30.168;143332
9105;30.172;136256
9106;30.175;138163
9107;30.178;133546
9108;30.181;133828
9109;30.185;135615
9110;30.188;131387
9111;30.191;142090
9112;30.195;135342
9113;30.198;127653
9114;30.201;122745
9115;30.205;132947
9116;30.208;130269
9117;30.211;132898
9118;30.215;132786
9119;30.218;136252
9120;30.221;140381
9121;30.225;132305
9122;30.228;137542
9123;30.231;122769
9124;30.235;132451
9125;30.238;129599
9126;30.241;125087
9127;30.245;138544
9128;30.248;132500
9129;30.251;130715
9130;30.255;128241
9131;30.258;140341
9132;30.261;135414
9133;30.264;131520
9134;30.268;132425
9135;30.271;126060
9136;30.274;128225
9137;30.278;140956
9138;30.281;142120
9139;30.284;137238
9140;30.288;137444
9141;30.291;124533
9142;30.294;133060
9143;30.297;126151
9144;30.301;128247
9145;30.304;131834
9146;30.307;140012
9147;30.311;130744
9148;30.314;138239
9149;30.317;139904
9150;30.321;129545
9151;30.324;136015
9152;30.327;128076
9153;30.331;142868
9154;30.334;127401
9155;30.337;120945
9156;30.340;137913
9157;30.344;133499
9158;30.347;124068
9159;30.350;133997
9160;30.354;129178
9161;30.357;132406
9162;30.360;132763
9163;30.364;130093
9164;30.367;119277
9165;30.370;143109
9166;30.373;139125
9167;30.377;133138
9168;30.380;130272
9169;30.383;116852
9170;30.387;125062
9171;30.390;136419
9172;30.393;145806
9173;30.397;126995
9174;30.400;133821
9175;30.403;133596
9176;30.407;127713
9177;30.410;131175
9178;30.413;131462
9179;30.416;130663
9180;30.420;129822
9181;30.423;135558
9182;30.426;136980
9183;30.430;122205
9184;30.433;138426
9185;30.436;128103
9186;30.440;134296
9187;30.443;132003
9188;30.446;126848
9189;30.450;137344
9190;30.453;126728
9191;30.456;140906
9192;30.459;127720
9193;30.463;130526
9194;30.466;134962
9195;30.470;136338
9196;30.473;118446
9197;30.476;131219
9198;30.480;128160
9199;30.483;123598
9200;30.486;117913
9201;30.490;122971
9202;30.493;136844
9203;30.496;131259
9204;30.499;130074
9205;30.503;138782
9206;30.506;118091
9207;30.509;127027
9208;30.513;129296
9209;30.516;129181
9210;30.519;128387
9211;30.523;137267
9212;30.526;128245
9213;30.529;130371
9214;30.532;133251
9215;30.536;132238
9216;30.539;138126
9217;30.542;134553
9218;30.546;143533
9219;30.549;131350
9220;30.552;135619
9221;30.556;126676
9222;30.559;130940
9223;30.562;133223
9224;30.566;136019
9225;30.569;128449
9226;30.572;126572
9227;30.575;121740
9228;30.579;128363
9229;30.582;132348
9230;30.585;138110
9231;30.589;129716
9232;30.592;138800
9233;30.595;134529
9234;30.599;128629
9235;30.602;138681
9236;30.605;129916
9237;30.608;132972
9238;30.612;144407
9239;30.615;123848
9240;30.618;136346
9241;30.622;127970
9242;30.625;132624
9243;30.628;134989
9244;30.632;127886
9245;30.635;128733
9246;30.638;143762
9247;30.642;131296
9248;30.645;134880
9249;30.648;132955
9250;30.651;139220
9251;30.655;127371
9252;30.658;128467
9253;30.661;124828
9254;30.665;128899
9255;30.668;132034
9256;30.671;135078
9257;30.675;133275
9258;30.678;124313
9259;30.681;134893
9260;30.685;121479
9261;30.688;126028
9262;30.691;137108
9263;30.694;136809
9264;30.698;124291
9265;30.701;147817
9266;30.704;120490
9267;30.708;125483
9268;30.711;127897
9269;30.714;136998
9270;30.718;132932
9271;30.721;124453
9272;30.725;128032
9273;30.728;134591
9274;30.731;131597
9275;30.734;126849
9276;30.738;134637
9277;30.741;132464
9278;30.744;135792
9279;30.748;133454
9280;30.751;127266
9281;30.754;120548
9282;30.758;119980
9283;30.761;134361
9284;30.764;125276
9285;30.767;136537
9286;30.771;121106
9287;30.774;143395
9288;30.777;131120
9289;30.781;126730
9290;30.784;122489
9291;30.787;129271
9292;30.791;122690
9293;30.794;121985
9294;30.797;136454
9295;30.801;122778
9296;30.804;133527
9297;30.807;127280
9298;30.810;134231
9299;30.814;130964
9300;30.817;132933
9301;30.820;123432
9302;30.824;127207
9303;30.827;131138
9304;30.830;130675
9305;30.834;142714
9306;30.837;144056
9307;30.840;133005
9308;30.844;130663
9309;30.847;125814
9310;30.850;134281
9311;30.853;133040
9312;30.857;122672
9313;30.860;135439
9314;30.863;134151
9315;30.867;134867
9316;30.870;128261
9317;30.873;134229
9318;30.877;128828
9319;30.880;125787
9320;30.883;130815
9321;30.886;125896
9322;30.890;138839
9323;30.893;130373
9324;30.896;125418
9325;30.900;134685
9326;30.903;129345
9327;30.906;133265
9328;30.910;114076
9329;30.913;137616
9330;30.916;128059
9331;30.920;134873
9332;30.923;132663
9333;30.926;119321
9334;30.929;123406
9335;30.933;141501
9336;30.936;126669
9337;30.939;126949
9338;30.943;137041
9339;30.946;136559
9340;30.949;132755
9341;30.953;133656
9342;30.956;126006
9343;30.959;136641
9344;30.962;127392
9345;30.966;133656
9346;30.970;133789
9347;30.973;139641
9348;30.976;133413
9349;30.980;128572
9350;30.983;133504
9351;30.986;145363
9352;30.989;132819
9353;30.993;132318
9354;30.996;126962
9355;30.999;133217
9356;31.003;131269
9357;31.006;146388
9358;31.009;128399
9359;31.013;131377
9360;31.016;129407
9361;31.019;134856
9362;31.022;134107
9363;31.026;134125
9364;31.029;129981
9365;31.032;132753
9366;31.036;142476
9367;31.039;131328
9368;31.042;117514
9369;31.046;132998
9370;31.049;132290
9371;31.052;130456
9372;31.056;138344
9373;31.059;130840
9374;31.062;126683
9375;31.065;134240
9376;31.069;129025
9377;31.072;122230
9378;31.075;134988
9379;31.079;125734
9380;31.082;122835
9381;31.085;137088
9382;31.089;133589
9383;31.092;143410
9384;31.095;134564
9385;31.099;137669
9386;31.102;130824
9387;31.105;141598
9388;31.108;122579
9389;31.112;124669
9390;31.115;130197
9391;31.118;147937
9392;31.122;138965
9393;31.125;129436
9394;31.128;130748
9395;31.132;149833
9396;31.135;125005
9397;31.138;132010
9398;31.141;134777
9399;31.145;134798
9400;31.148;122612
9401;31.151;128834
9402;31.155;124225
9403;31.158;122040
9404;31.161;137963
9405;31.165;123669
9406;31.168;126997
9407;31.171;138928
9408;31.175;134689
9409;31.178;131688
9410;31.181;126344
9411;31.184;130652
9412;31.188;125274
9413;31.191;124318
9414;31.194;130347
9415;31.198;128844
9416;31.201;134562
9417;31.204;125271
9418;31.208;128630
9419;31.211;135315
9420;31.214;132191
9421;31.218;132188
9422;31.221;132345
9423;31.224;143577
9424;31.228;132069
9425;31.231;133705
9426;31.234;130708
9427;31.238;135923
9428;31.241;123737
9429;31.244;125626
9430;31.248;134384
9431;31.251;126843
9432;31.254;127541
9433;31.257;143632
9434;31.261;130874
9435;31.264;136589
9436;31.267;133080
9437;31.271;136148
9438;31.274;130613
9439;31.277;136474
9440;31.281;139905
9441;31.284;135575
9442;31.287;123522
9443;31.291;130156
9444;31.294;140635
9445;31.297;138560
9446;31.300;134246
9447;31.304;136297
9448;31.307;127853
9449;31.310;121941
9450;31.314;133382
9451;31.317;123224
9452;31.320;140127
9453;31.324;127975
9454;31.327;134180
9455;31.330;122462
9456;31.334;131714
9457;31.337;124445
9458;31.340;126446
9459;31.343;129485
9460;31.347;137276
9461;31.350;136191
9462;31.353;127524
9463;31.357;139200
9464;31.360;139070
9465;31.363;141244
9466;31.367;130988
9467;31.370;134277
9468;31.373;122752
9469;31.376;133169
9470;31.380;126890
9471;31.383;135405
9472;31.386;139344
9473;31.390;131524
9474;31.393;134012
9475;31.396;129976
9476;31.400;129962
9477;31.403;128818
9478;31.406;127023
9479;31.410;131536
9480;31.413;134065
9481;31.416;128502
9482;31.419;139602
9483;31.423;133118
9484;31.426;133405
9485;31.429;128594
9486;31.433;136412
9487;31.436;116608
9488;31.439;131027
9489;31.443;133011
9490;31.446;134087
9491;31.449;127135
9492;31.453;131608
9493;31.456;141307
9494;31.459;138408
9495;31.462;131115
9496;31.466;116882
9497;31.469;129365
9498;31.473;136274
9499;31.476;143213
9500;31.479;126134
9501;31.483;131334
9502;31.486;133542
9503;31.489;140331
9504;31.492;130134
9505;31.496;128193
9506;31.499;141398
9507;31.502;125915
9508;31.506;137932
9509;31.509;134803
9510;31.512;137883
9511;31.516;124510
9512;31.519;120251
9513;31.522;139534
9514;31.526;142006
9515;31.529;138156
9516;31.532;130935
9517;31.535;129935
9518;31.539;123664
9519;31.542;129971
9520;31.545;132883
9521;31.549;121588
9522;31.552;147646
9523;31.555;128040
9524;31.559;122941
9525;31.562;135753
9526;31.565;136840
9527;31.569;134449
9528;31.572;122118
9529;31.575;145206
9530;31.578;129434
9531;31.582;132553
9532;31.585;129778
9533;31.588;129721
9534;31.592;130081
9535;31.595;131841
9536;31.598;130933
9537;31.602;125629
9538;31.605;123306
9539;31.608;140339
9540;31.612;130195
9541;31.615;129547
9542;31.618;116969
9543;31.621;134234
9544;31.625;130632
9545;31.628;121506
9546;31.631;133149
9547;31.635;122202
9548;31.638;116691
9549;31.641;121939
9550;31.645;137246
9551;31.648;129389
9552;31.651;138708
9553;31.655;137792
9554;31.658;138889
9555;31.661;124961
9556;31.664;133086
9557;31.668;128807
9558;31.671;132805
9559;31.674;127902
9560;31.678;139185
9561;31.681;128698
9562;31.684;137118
9563;31.688;136980
9564;31.691;130060
9565;31.694;141420
9566;31.697;132856
9567;31.701;127866
9568;31.704;135631
9569;31.707;129955
9570;31.711;130664
9571;31.714;128409
9572;31.718;120978
9573;31.721;135567
9574;31.724;134601
9575;31.728;136659
9576;31.731;133088
9577;31.734;128004
9578;31.737;127464
9579;31.741;134902
9580;31.744;125107
9581;31.747;133189
9582;31.751;134912
9583;31.754;131062
9584;31.757;136450
9585;31.761;137541
9586;31.764;136933
9587;31.767;136852
9588;31.771;123560
9589;31.774;132479
9590;31.777;116582
9591;31.780;131793
9592;31.784;131065
9593;31.787;128953
9594;31.790;132174
9595;31.794;136829
9596;31.797;136709
9597;31.800;137980
9598;31.804;133922
9599;31.807;132953
9600;31.810;128660
9601;31.813;126088
9602;31.817;125338
9603;31.820;131272
9604;31.823;127629
9605;31.827;134829
9606;31.830;132618
9607;31.833;129660
9608;31.837;119611
9609;31.840;130261
9610;31.843;127999
9611;31.847;133873
9612;31.850;130760
9613;31.853;132722
9614;31.856;116433
9615;31.860;133798
9616;31.863;133709
9617;31.866;148051
9618;31.870;121386
9619;31.873;124387
9620;31.876;132852
9621;31.880;132156
9622;31.883;133335
9623;31.886;130773
9624;31.890;132052
9625;31.893;122891
9626;31.896;139897
9627;31.899;137549
9628;31.903;140223
9629;31.906;129620
9630;31.909;128369
9631;31.913;136002
9632;31.916;142845
9633;31.919;131708
9634;31.923;137715
9635;31.926;125111
9636;31.929;126217
9637;31.932;138640
9638;31.936;137392
9639;31.939;137169
9640;31.942;134243
9641;31.946;144569
9642;31.949;128679
9643;31.952;130666
9644;31.956;138213
9645;31.959;130128
9646;31.962;137012
9647;31.966;138551
9648;31.969;127812
9649;31.972;127710
9650;31.976;143065
9651;31.979;135882
9652;31.982;137383
9653;31.986;131628
9654;31.989;130506
9655;31.992;124104
9656;31.996;126792
9657;31.999;125465
9658;32.002;135617
9659;32.006;131026
9660;32.009;132102
9661;32.012;131900
9662;32.015;130850
9663;32.019;136217
9664;32.022;129914
9665;32.025;125633
9666;32.029;129772
9667;32.032;123155
9668;32.035;120059
9669;32.039;134067
9670;32.042;125927
9671;32.045;120649
9672;32.048;142038
9673;32.052;138428
9674;32.055;136286
9675;32.058;127664
9676;32.062;133513
9677;32.065;141467
9678;32.068;137619
9679;32.072;133215
9680;32.075;123189
9681;32.078;130226
9682;32.082;126845
9683;32.085;135340
9684;32.088;139472
9685;32.091;120500
9686;32.095;131649
9687;32.098;127482
9688;32.101;139478
9689;32.105;132613
9690;32.108;135297
9691;32.111;130856
9692;32.115;135753
9693;32.118;129954
9694;32.121;136584
9695;32.125;137113
9696;32.128;130797
9697;32.131;121754
9698;32.134;140611
9699;32.138;141376
9700;32.141;132474
9701;32.144;137539
9702;32.148;126144
9703;32.151;129634
9704;32.154;137443
9705;32.158;134592
9706;32.161;126822
9707;32.164;134870
9708;32.167;133670
9709;32.171;122925
9710;32.174;127809
9711;32.177;130646
9712;32.181;132310
9713;32.184;133147
9714;32.187;122980
9715;32.191;132372
9716;32.194;128748
9717;32.197;136675
9718;32.201;131537
9719;32.204;128236
9720;32.207;137836
9721;32.210;129786
9722;32.214;133290
9723;32.217;137762
9724;32.221;143755
9725;32.224;144219
9726;32.227;124818
9727;32.231;126695
9728;32.234;138847
9729;32.237;121015
9730;32.241;127333
9731;32.244;128007
9732;32.247;137733
9733;32.250;129656
9734;32.254;138419
9735;32.257;120840
9736;32.260;135549
9737;32.264;130467
9738;32.267;125350
9739;32.270;132257
9740;32.274;135677
9741;32.277;129802
9742;32.280;127474
9743;32.284;126038
9744;32.287;135219
9745;32.290;132270
9746;32.293;124657
9747;32.297;127960
9748;32.300;133153
9749;32.303;136306
9750;32.307;123541
9751;32.310;125884
9752;32.313;127462
9753;32.317;131468
9754;32.320;122534
9755;32.323;127400
9756;32.326;132667
9757;32.330;134550
9758;32.333;131720
9759;32.336;128338
9760;32.340;137290
9761;32.343;128580
9762;32.346;127545
9763;32.350;133261
9764;32.353;141553
9765;32.356;135321
9766;32.360;133783
9767;32.363;146494
9768;32.366;131825
9769;32.369;131577
9770;32.373;137594
9771;32.376;120687
9772;32.379;128688
9773;32.383;134037
9774;32.386;133177
9775;32.389;140073
9776;32.393;132422
9777;32.396;129128
9778;32.399;131756
9779;32.402;129744
9780;32.406;133654
9781;32.409;133577
9782;32.412;121407
9783;32.416;135566
9784;32.419;122775
9785;32.422;135899
9786;32.426;136761
9787;32.429;141379
9788;32.432;129249
9789;32.436;130880
9790;32.439;121984
9791;32.442;135075
9792;32.445;135380
9793;32.449;129868
9794;32.452;124213
9795;32.455;128131
9796;32.459;122783
9797;32.462;141239
9798;32.465;133733
9799;32.469;130260
9800;32.472;132674
9801;32.476;121994
9802;32.479;121485
9803;32.482;132081
9804;32.485;135050
9805;32.489;123819
9806;32.492;124812
9807;32.495;129052
9808;32.499;124020
9809;32.502;137165
9810;32.505;128473
9811;32.509;133988
9812;32.512;133859
9813;32.515;150950
9814;32.519;128615
9815;32.522;132886
9816;32.525;130759
9817;32.528;138690
9818;32.532;131468
9819;32.535;129640
9820;32.538;129445
9821;32.542;128662
9822;32.545;141029
9823;32.548;140776
9824;32.552;133259
9825;32.555;133251
9826;32.558;129213
9827;32.561;122328
9828;32.565;132919
9829;32.568;132729
9830;32.571;139765
9831;32.575;141168
9832;32.578;130062
9833;32.581;128430
9834;32.585;128397
9835;32.588;128662
9836;32.591;133398
9837;32.595;131872
9838;32.598;137277
9839;32.601;129545
9840;32.604;130094
9841;32.608;127481
9842;32.611;127262
9843;32.614;126258
9844;32.618;137507
9845;32.621;136741
9846;32.624;122324
9847;32.628;125001
9848;32.631;129413
9849;32.634;144253
9850;32.637;142187
9851;32.641;123599
9852;32.644;133393
9853;32.647;121728
9854;32.651;136561
9855;32.654;134664
9856;32.657;135914
9857;32.661;137260
9858;32.664;139307
9859;32.667;138022
9860;32.671;128393
9861;32.674;142081
9862;32.677;124053
9863;32.680;131533
9864;32.684;140995
9865;32.687;128141
9866;32.690;125193
9867;32.694;133350
9868;32.697;132498
9869;32.700;132542
9870;32.704;128817
9871;32.707;129736
9872;32.710;130695
9873;32.714;134408
9874;32.717;124750
9875;32.720;133995
9876;32.724;133322
9877;32.727;132413
9878;32.730;132277
9879;32.734;125657
9880;32.737;130130
9881;32.740;128815
9882;32.744;130585
9883;32.747;128453
9884;32.750;145074
9885;32.754;125153
9886;32.757;135990
9887;32.760;137944
9888;32.763;131985
9889;32.767;121441
9890;32.770;124613
9891;32.773;144209
9892;32.777;129624
9893;32.780;132239
9894;32.783;135626
9895;32.787;128278
9896;32.790;129420
9897;32.793;125985
9898;32.796;129142
9899;32.800;120775
9900;32.803;131694
9901;32.806;135164
9902;32.810;128291
9903;32.813;136709
9904;32.816;129078
9905;32.820;136471
9906;32.823;119288
9907;32.826;121454
9908;32.830;126955
9909;32.833;134176
9910;32.836;129504
9911;32.839;132153
9912;32.843;138505
9913;32.846;131494
9914;32.849;133274
9915;32.853;138641
9916;32.856;138175
9917;32.859;136789
9918;32.863;132257
9919;32.866;124266
9920;32.869;120298
9921;32.873;129592
9922;32.876;144093
9923;32.879;142594
9924;32.882;134364
9925;32.886;136962
9926;32.889;133850
9927;32.892;130455
9928;32.896;131414
9929;32.899;135331
9930;32.902;134019
9931;32.906;119215
9932;32.909;130921
9933;32.912;125426
9934;32.915;131060
9935;32.919;124955
9936;32.922;128747
9937;32.925;124688
9938;32.929;133559
9939;32.932;135376
9940;32.935;132335
9941;32.939;132106
9942;32.942;142113
9943;32.945;130976
9944;32.949;136419
9945;32.952;128561
9946;32.955;135684
9947;32.958;134935
9948;32.962;131739
9949;32.965;137970
9950;32.969;139950
9951;32.972;134582
9952;32.975;134725
9953;32.979;138412
9954;32.982;123278
9955;32.985;134270
9956;32.989;137821
9957;32.992;123573
9958;32.995;139781
9959;32.998;133312
9960;33.002;129607
9961;33.005;133756
9962;33.008;140272
9963;33.012;135538
9964;33.015;133920
9965;33.018;134354
9966;33.022;133747
9967;33.025;126439
9968;33.028;134055
9969;33.031;125167
9970;33.035;136705
9971;33.038;127875
9972;33.041;128760
9973;33.045;138775
9974;33.048;133188
9975;33.051;125650
9976;33.055;128573
9977;33.058;128205
9978;33.061;131615
9979;33.065;144050
9980;33.068;126685
9981;33.071;138918
9982;33.074;123117
9983;33.078;124608
9984;33.081;122979
9985;33.084;131825
9986;33.088;123198
9987;33.091;131823
9988;33.094;121968
9989;33.098;126713
9990;33.101;126938
9991;33.104;149005
9992;33.108;124078
9993;33.111;128781
9994;33.114;131472
9995;33.117;135932
9996;33.121;136585
9997;33.124;135929
9998;33.127;137549
9999;33.131;140338
10000;33.134;134524
10001;33.137;125330
10002;33.141;125466
10003;33.144;133787
10004;33.147;133397
10005;33.150;136534
10006;33.154;133614
10007;33.157;135429
10008;33.160;142006
10009;33.164;132315
10010;33.167;128132
10011;33.170;136955
10012;33.174;135292
10013;33.177;137860
10014;33.180;129913
10015;33.184;129125
10016;33.187;119536
10017;33.190;141139
10018;33.193;125259
10019;33.197;140532
10020;33.200;127373
10021;33.203;134704
10022;33.207;131114
10023;33.210;136826
10024;33.213;127115
10025;33.217;144500
10026;33.220;137846
10027;33.224;127729
10028;33.227;115120
10029;33.230;125144
10030;33.233;129528
10031;33.237;131817
10032;33.240;143963
10033;33.243;128321
10034;33.247;124741
10035;33.250;125548
10036;33.253;132010
10037;33.257;139952
10038;33.260;122553
10039;33.263;133050
10040;33.266;121194
10041;33.270;122256
10042;33.273;137739
10043;33.276;127734
10044;33.280;134339
10045;33.283;132954
10046;33.286;129396
10047;33.290;132018
10048;33.293;135219
10049;33.296;135812
10050;33.300;134213
10051;33.303;126153
10052;33.306;127805
10053;33.309;115698
10054;33.313;127416
10055;33.316;129854
10056;33.319;126993
10057;33.323;126336
10058;33.326;126464
10059;33.329;131271
10060;33.333;132991
10061;33.336;138387
10062;33.339;128789
10063;33.343;125461
10064;33.346;116564
10065;33.349;128238
10066;33.352;124522
10067;33.356;133748
10068;33.359;133370
10069;33.362;121897
10070;33.366;140855
10071;33.369;125805
10072;33.372;130152
10073;33.376;126632
10074;33.379;143148
10075;33.382;122756
10076;33.385;124544
10077;33.389;127855
10078;33.392;118935
10079;33.395;140536
10080;33.399;131208
10081;33.402;121299
10082;33.405;133732
10083;33.409;137123
10084;33.412;131182
10085;33.415;130489
10086;33.419;129066
10087;33.422;134125
10088;33.425;124094
10089;33.428;116640
10090;33.432;131992
10091;33.435;132488
10092;33.438;138019
10093;33.442;131024
10094;33.445;128039
10095;33.448;133974
10096;33.452;126021
10097;33.455;134031
10098;33.458;120016
10099;33.462;139298
10100;33.465;121193
10101;33.468;132236
10102;33.472;127497
10103;33.475;134795
10104;33.478;132805
10105;33.482;127049
10106;33.485;131677
10107;33.488;132473
10108;33.492;139577
10109;33.495;128262
10110;33.498;119512
10111;33.501;124778
10112;33.505;128042
10113;33.508;136600
10114;33.511;131411
10115;33.515;132909
10116;33.518;140198
10117;33.521;120629
10118;33.525;139913
10119;33.528;124304
10120;33.531;134650
10121;33.535;140412
10122;33.538;120126
10123;33.541;130154
10124;33.544;128300
10125;33.548;119821
10126;33.551;131528
10127;33.554;130637
10128;33.558;129520
10129;33.561;121384
10130;33.564;127699
10131;33.568;135890
10132;33.571;122205
10133;33.574;126438
10134;33.578;125938
10135;33.581;125003
10136;33.584;128678
10137;33.587;132620
10138;33.591;128486
10139;33.594;129594
10140;33.597;133412
10141;33.601;131498
10142;33.604;122088
10143;33.607;132539
10144;33.611;126294
10145;33.614;132407
10146;33.617;132612
10147;33.620;127771
10148;33.624;135680
10149;33.627;130740
10150;33.630;131120
10151;33.634;127069
10152;33.637;127618
10153;33.640;135310
10154;33.644;119990
10155;33.647;134064
10156;33.650;134559
10157;33.654;126433
10158;33.657;127973
10159;33.660;139023
10160;33.663;139003
10161;33.667;139619
10162;33.670;126182
10163;33.673;128755
10164;33.677;129933
10165;33.680;128461
10166;33.683;136012
10167;33.687;127251
10168;33.690;123082
10169;33.693;122286
10170;33.697;134080
10171;33.700;118163
10172;33.703;127332
10173;33.706;130635
10174;33.710;140961
10175;33.713;136638
10176;33.717;130039
10177;33.720;136875
10178;33.723;129529
10179;33.727;138317
10180;33.730;134852
10181;33.733;134658
10182;33.737;136727
10183;33.740;129377
10184;33.743;125070
10185;33.746;127668
10186;33.750;139629
10187;33.753;136834
10188;33.756;136213
10189;33.760;120426
10190;33.763;132478
10191;33.766;130621
10192;33.770;126665
10193;33.773;135517
10194;33.776;134753
10195;33.779;129861
10196;33.783;141204
10197;33.786;121105
10198;33.789;131686
10199;33.793;130443
10200;33.796;118823
10201;33.799;131836
10202;33.803;132280
10203;33.806;121299
10204;33.809;125548
10205;33.813;118092
10206;33.816;124498
10207;33.819;125530
10208;33.822;127240
10209;33.826;123550
10210;33.829;130513
10211;33.832;131156
10212;33.836;120731
10213;33.839;127169
10214;33.842;130074
10215;33.846;139510
10216;33.849;133832
10217;33.852;127988
10218;33.855;127208
10219;33.859;125104
10220;33.862;139633
10221;33.865;130591
10222;33.869;127492
10223;33.872;134044
10224;33.875;131302
10225;33.879;120324
10226;33.882;135013
10227;33.885;132967
10228;33.889;137284
10229;33.892;125162
10230;33.895;127525
10231;33.898;132910
10232;33.902;138534
10233;33.905;136853
10234;33.908;126581
10235;33.912;126314
10236;33.915;130126
10237;33.918;121080
10238;33.922;130186
10239;33.925;128212
10240;33.928;139180
10241;33.932;143804
10242;33.935;134437
10243;33.938;135165
10244;33.941;118262
10245;33.945;120207
10246;33.948;129962
10247;33.951;118930
10248;33.955;139435
10249;33.958;124392
10250;33.961;117392
10251;33.965;124472
10252;33.968;130799
10253;33.972;129374
10254;33.975;126745
10255;33.978;131257
10256;33.981;125325
10257;33.985;130347
10258;33.988;126891
10259;33.991;128151
10260;33.995;132510
10261;33.998;124484
10262;34.001;124540
10263;34.005;130438
10264;34.008;130494
10265;34.011;138386
10266;34.014;131827
10267;34.018;134959
10268;34.021;121641
10269;34.024;132328
10270;34.028;132811
10271;34.031;113885
10272;34.034;122399
10273;34.038;123185
10274;34.041;129209
10275;34.044;123618
10276;34.048;135219
10277;34.051;132641
10278;34.054;131589
10279;34.057;125638
10280;34.061;136569
10281;34.064;135634
10282;34.067;141348
10283;34.071;130976
10284;34.074;128541
10285;34.077;121519
10286;34.081;136138
10287;34.084;123925
10288;34.087;118084
10289;34.090;132756
10290;34.094;133392
10291;34.097;128876
10292;34.100;142610
10293;34.104;124650
10294;34.107;137272
10295;34.110;127723
10296;34.114;119104
10297;34.117;134937
10298;34.120;127298
10299;34.124;132304
10300;34.127;130546
10301;34.130;123488
10302;34.133;121787
10303;34.137;136515
10304;34.140;133317
10305;34.143;120964
10306;34.147;123372
10307;34.150;137089
10308;34.153;123061
10309;34.157;135164
10310;34.160;141597
10311;34.163;123754
10312;34.167;127537
10313;34.170;129341
10314;34.173;119559
10315;34.176;124516
10316;34.180;130343
10317;34.183;121967
10318;34.186;124823
10319;34.190;125708
10320;34.193;135348
10321;34.196;138116
10322;34.200;125029
10323;34.203;122783
10324;34.206;137300
10325;34.209;126296
10326;34.213;139237
10327;34.216;129778
10328;34.220;132878
10329;34.223;139099
10330;34.226;134461
10331;34.230;114066
10332;34.233;127584
10333;34.236;126184
10334;34.240;135393
10335;34.243;121879
10336;34.246;127117
10337;34.249;123978
10338;34.253;138160
10339;34.256;136004
10340;34.259;136876
10341;34.263;122242
10342;34.266;144003
10343;34.269;126951
10344;34.273;124779
10345;34.276;123891
10346;34.279;139635
10347;34.283;136633
10348;34.286;134883
10349;34.289;128403
10350;34.292;128298
10351;34.296;130638
10352;34.299;125731
10353;34.302;131045
10354;34.306;128146
10355;34.309;130386
10356;34.312;129496
10357;34.316;136208
10358;34.319;128957
10359;34.322;131867
10360;34.326;132682
10361;34.329;128573
10362;34.332;126352
10363;34.335;132948
10364;34.339;138763
10365;34.342;124493
10366;34.345;129173
10367;34.349;144218
10368;34.352;133862
10369;34.355;126600
10370;34.359;130952
10371;34.362;139605
10372;34.365;131897
10373;34.368;120896
10374;34.372;125963
10375;34.375;124780
10376;34.378;139348
10377;34.382;133414
10378;34.385;129061
10379;34.388;127189
10380;34.392;132325
10381;34.395;124317
10382;34.398;132247
10383;34.402;135532
10384;34.405;132964
10385;34.408;129431
10386;34.411;132986
10387;34.415;136341
10388;34.418;129297
10389;34.421;129903
10390;34.425;129413
10391;34.428;126218
10392;34.431;129458
10393;34.435;131130
10394;34.438;123353
10395;34.441;125754
10396;34.444;124239
10397;34.448;133161
10398;34.451;128365
10399;34.454;128910
10400;34.458;117778
10401;34.461;130001
10402;34.464;135027
10403;34.468;122595
10404;34.471;135894
10405;34.475;124862
10406;34.478;119089
10407;34.481;133840
10408;34.484;126953
10409;34.488;139207
10410;34.491;129131
10411;34.494;139816
10412;34.498;139768
10413;34.501;137906
10414;34.504;125110
10415;34.508;135369
10416;34.511;129454
10417;34.514;134596
10418;34.518;131571
10419;34.521;134274
10420;34.524;132502
10421;34.527;129143
10422;34.531;132652
10423;34.534;133368
10424;34.537;135419
10425;34.541;132388
10426;34.544;130812
10427;34.547;122715
10428;34.551;126743
10429;34.554;130607
10430;34.557;129656
10431;34.560;138283
10432;34.564;134107
10433;34.567;123190
10434;34.570;132371
10435;34.574;140289
10436;34.577;125665
10437;34.580;141990
10438;34.584;125841
10439;34.587;126896
10440;34.590;118644
10441;34.594;120590
10442;34.597;138959
10443;34.600;121874
10444;34.603;130268
10445;34.607;131922
10446;34.610;124073
10447;34.613;128663
10448;34.617;125425
10449;34.620;136294
10450;34.623;115359
10451;34.627;126390
10452;34.630;123330
10453;34.633;129582
10454;34.637;129877
10455;34.640;130878
10456;34.643;126368
10457;34.646;132968
10458;34.650;140348
10459;34.653;135605
10460;34.656;127882
10461;34.660;125390
10462;34.663;118706
10463;34.666;125485
10464;34.670;128110
10465;34.673;130026
10466;34.676;138707
10467;34.679;130351
10468;34.683;147328
10469;34.686;123184
10470;34.689;144136
10471;34.693;137223
10472;34.696;121338
10473;34.699;125907
10474;34.703;128181
10475;34.706;130230
10476;34.709;120422
10477;34.713;126886
10478;34.716;125989
10479;34.719;130318
10480;34.723;128269
10481;34.726;136455
10482;34.729;120305
10483;34.733;123060
10484;34.736;120306
10485;34.739;131435
10486;34.743;127082
10487;34.746;135598
10488;34.749;121767
10489;34.753;117041
10490;34.756;128577
10491;34.759;138184
10492;34.762;116759
10493;34.766;122623
10494;34.769;127485
10495;34.772;129703
10496;34.776;133442
10497;34.779;127591
10498;34.782;139683
10499;34.786;134501
10500;34.789;125046
10501;34.792;133433
10502;34.796;123860
10503;34.799;129204
10504;34.802;122097
10505;34.805;129932
10506;34.809;144770
10507;34.812;139210
10508;34.815;136096
10509;34.819;130593
10510;34.822;132010
10511;34.825;131148
10512;34.829;130553
10513;34.832;140500
10514;34.835;130641
10515;34.838;129278
10516;34.842;136273
10517;34.845;132531
10518;34.848;126460
10519;34.852;123647
10520;34.855;128970
10521;34.858;137901
10522;34.862;126079
10523;34.865;131667
10524;34.868;136765
10525;34.872;135284
10526;34.875;127583
10527;34.878;122830
10528;34.881;135383
10529;34.885;123666
10530;34.888;120235
10531;34.891;136330
10532;34.895;139869
10533;34.898;132979
10534;34.901;134552
10535;34.905;133241
10536;34.908;119467
10537;34.911;133610
10538;34.915;122761
10539;34.918;136993
10540;34.921;122833
10541;34.924;135784
10542;34.928;122130
10543;34.931;136544
10544;34.934;130454
10545;34.938;137506
10546;34.941;122677
10547;34.944;132561
10548;34.948;136052
10549;34.951;132991
10550;34.954;132913
10551;34.957;128717
10552;34.961;126491
10553;34.964;126287
10554;34.968;123670
10555;34.971;128704
10556;34.974;126558
10557;34.978;119237
10558;34.981;131731
10559;34.984;129896
10560;34.988;132275
10561;34.991;130816
10562;34.994;135819
10563;34.997;137205
10564;35.001;123326
10565;35.004;131983
10566;35.007;129355
10567;35.011;133150
10568;35.014;131947
10569;35.017;122479
10570;35.021;133901
10571;35.024;136882
10572;35.027;130517
10573;35.031;132051
10574;35.034;119320
10575;35.046;92543
10576;35.049;23951
10577;35.052;23707
10578;35.056;20844
10579;35.059;21643
10580;35.062;19976
10581;35.066;23091
10582;35.069;25765
10583;35.072;28055
10584;35.076;25255
10585;35.079;33797
10586;35.082;29215
10587;35.085;23106
10588;35.089;25769
10589;35.092;29648
10590;35.095;21027
10591;35.099;28371
10592;35.102;22069
10593;35.105;25629
10594;35.109;21478
10595;35.112;29929
10596;35.115;26498
10597;35.119;25654
10598;35.122;21822
10599;35.126;23248
10600;35.130;27537
10601;35.133;24284
10602;35.136;25200
10603;35.140;25337
10604;35.143;22202
10605;35.146;27461
10606;35.150;30568
10607;35.153;23685
10608;35.156;23309
10609;35.159;29651
10610;35.163;28156
10611;35.166;25243
10612;35.169;28950
10613;35.173;27289
10614;35.176;32922
10615;35.179;25791
10616;35.183;29062
10617;35.186;24468
10618;35.189;31044
10619;35.193;27392
10620;35.196;26844
10621;35.199;29921
10622;35.202;33364
10623;35.206;31320
10624;35.209;27032
10625;35.212;30829
10626;35.216;25953
10627;35.219;32357
10628;35.223;32377
10629;35.226;27235
10630;35.229;28481
10631;35.233;27058
10632;35.236;35292
10633;35.239;33162
10634;35.242;32852
10635;35.246;25917
10636;35.249;30894
10637;35.252;33665
10638;35.256;32359
10639;35.259;30502
10640;35.262;31294
10641;35.266;30624
10642;35.269;31936
10643;35.272;33596
10644;35.275;28691
10645;35.279;34136
10646;35.282;29911
10647;35.285;30624
10648;35.289;33165
10649;35.292;31973
10650;35.295;33743
10651;35.299;32399
10652;35.302;34807
10653;35.305;33289
10654;35.309;33249
10655;35.312;30241
10656;35.315;32524
10657;35.318;37079
10658;35.322;35107
10659;35.325;32130
10660;35.328;32681
10661;35.332;35816
10662;35.335;28028
10663;35.338;30563
10664;35.342;33478
10665;35.345;39417
10666;35.348;36477
10667;35.351;33509
10668;35.355;37241
10669;35.358;32243
10670;35.361;35250
10671;35.365;30489
10672;35.368;34907
10673;35.371;37742
10674;35.375;34566
10675;35.378;33706
10676;35.381;40442
10677;35.385;37033
10678;35.388;35955
10679;35.391;33001
10680;35.394;34935
10681;35.398;41275
10682;35.401;36605
10683;35.404;36324
10684;35.408;40870
10685;35.411;38874
10686;35.414;40691
10687;35.418;39020
10688;35.421;41916
10689;35.424;38740
10690;35.428;45225
10691;35.431;39989
10692;35.434;43701
10693;35.437;37339
10694;35.441;36383
10695;35.444;39155
10696;35.447;42316
10697;35.451;40586
10698;35.454;45917
10699;35.457;37990
10700;35.461;43263
10701;35.464;42891
10702;35.468;47551
10703;35.471;44709
10704;35.474;46852
10705;35.477;41504
10706;35.481;46341
10707;35.484;45452
10708;35.487;47562
10709;35.491;43798
10710;35.494;46919
10711;35.497;44291
10712;35.501;42864
10713;35.504;48906
10714;35.507;56998
10715;35.510;45859
10716;35.514;44839
10717;35.517;60167
10718;35.520;47920
10719;35.524;54282
10720;35.527;51903
10721;35.530;52476
10722;35.534;54466
10723;35.537;51008
10724;35.540;47341
10725;35.544;49678
10726;35.547;48896
10727;35.550;47431
10728;35.553;53343
10729;35.557;50289
10730;35.560;52146
10731;35.563;46981
10732;35.567;55852
10733;35.570;49053
10734;35.573;53814
10735;35.577;55979
10736;35.580;57502
10737;35.583;54288
10738;35.587;59737
10739;35.590;56817
10740;35.593;58290
10741;35.596;56156
10742;35.600;65790
10743;35.603;63822
10744;35.606;56768
10745;35.610;58760
10746;35.613;62725
10747;35.616;57212
10748;35.620;64079
10749;35.623;54465
10750;35.626;61086
10751;35.629;61021
10752;35.633;71723
10753;35.636;68430
10754;35.639;63218
10755;35.643;66100
10756;35.646;62943
10757;35.649;75339
10758;35.653;75500
10759;35.656;71968
10760;35.659;70409
10761;35.663;69045
10762;35.666;73176
10763;35.669;79512
10764;35.672;74129
10765;35.676;70325
10766;35.679;76784
10767;35.682;74637
10768;35.686;77690
10769;35.689;73153
10770;35.692;88643
10771;35.696;86950
10772;35.699;86809
10773;35.702;88452
10774;35.705;89667
10775;35.709;89462
10776;35.712;85726
10777;35.716;97765
10778;35.719;101692
10779;35.722;107418
10780;35.726;105691
10781;35.729;129955
10782;35.732;132553
10783;35.736;146192
10784;35.739;159526
10785;35.742;171473
10786;35.745;181657
10787;35.749;203912
10788;35.752;70823
10789;35.755;771
10790;35.759;617
10791;35.762;607
10792;35.765;726
10793;35.769;791
10794;35.772;451
10795;35.775;586
10796;35.779;572
10797;35.782;620
10798;35.785;582
10799;35.788;769
10800;35.792;450
10801;35.795;458
10802;35.798;472
10803;35.802;534
10804;35.805;536
10805;35.808;530
10806;35.812;445
10807;35.815;470
10808;35.818;514
10809;35.822;1133
10810;35.825;475
10811;35.828;678
10812;35.831;474
10813;35.835;397
10814;35.838;431
10815;35.841;432
10816;35.845;338
10817;35.848;494
10818;35.851;553
10819;35.855;491
10820;35.858;492
10821;35.861;574
10822;35.864;490
10823;35.868;551
10824;35.871;583
10825;35.874;380
10826;35.878;364
10827;35.881;469
10828;35.884;600
10829;35.888;520
10830;35.891;366
10831;35.894;447
10832;35.898;391
10833;35.901;585
10834;35.904;422
10835;35.907;632
10836;35.911;332
10837;35.914;433
10838;35.917;538
10839;35.921;563
10840;35.924;535
10841;35.927;430
10842;35.931;361
10843;35.934;412
10844;35.937;393
10845;35.940;525
10846;35.944;475
10847;35.947;526
10848;35.950;435
10849;35.954;578
10850;35.957;441
10851;35.960;489
10852;35.964;544
10853;35.967;486
10854;35.971;624
10855;35.974;529
10856;35.977;444
10857;35.981;505
10858;35.984;435
10859;35.987;426
10860;35.991;545
10861;35.994;669
10862;35.997;540
10863;36.000;441
10864;36.004;369
10865;36.007;447
10866;36.010;430
10867;36.014;653
10868;36.017;469
10869;36.020;417
10870;36.024;436
10871;36.027;810
10872;36.030;542
10873;36.034;673
10874;36.037;467
10875;36.040;411
10876;36.043;426
10877;36.047;475
10878;36.050;795
10879;36.053;526
10880;36.057;717
10881;36.060;562
10882;36.063;505
10883;36.067;506
10884;36.070;468
10885;36.073;634
10886;36.077;525
10887;36.080;509
10888;36.083;746
10889;36.086;538
10890;36.090;731
10891;36.093;560
10892;36.096;417
10893;36.100;360
10894;36.103;671
10895;36.106;581
10896;36.110;471
10897;36.113;524
10898;36.116;807
10899;36.119;509
10900;36.123;586
10901;36.126;462
10902;36.129;430
10903;36.133;459
10904;36.136;378
10905;36.139;454
10906;36.143;521
10907;36.146;510
10908;36.149;436
10909;36.153;454
10910;36.156;503
10911;36.159;580
10912;36.162;533
10913;36.166;466
10914;36.169;522
10915;36.172;371
10916;36.176;326
10917;36.179;394
10918;36.182;602
10919;36.186;392
10920;36.189;499
10921;36.192;574
10922;36.195;573
10923;36.199;480
10924;36.202;572
10925;36.205;634
10926;36.209;486
10927;36.212;2829
10928;36.215;567
10929;36.219;654
10930;36.222;478
10931;36.226;337
10932;36.229;516
10933;36.232;550
10934;36.235;678
10935;36.239;1624
10936;36.242;594
10937;36.245;563
10938;36.249;508
10939;36.252;579
10940;36.255;664
10941;36.259;536
10942;36.262;510
10943;36.265;353
10944;36.269;594
10945;36.272;453
10946;36.275;534
10947;36.278;519
10948;36.282;330
10949;36.285;307
10950;36.288;551
10951;36.292;595
10952;36.295;457
10953;36.298;491
10954;36.302;437
10955;36.305;520
10956;36.308;1769
10957;36.312;455
10958;36.315;435
10959;36.318;540
10960;36.321;366
10961;36.325;412
10962;36.328;544
10963;36.331;385
10964;36.335;273
10965;36.338;372
10966;36.341;445
10967;36.345;473
10968;36.348;500
10969;36.351;350
10970;36.354;659
10971;36.358;390
10972;36.361;525
10973;36.364;539
10974;36.368;518
10975;36.371;620
10976;36.374;348
10977;36.378;421
10978;36.381;406
10979;36.384;325
10980;36.388;356
10981;36.391;533
10982;36.394;400
10983;36.397;516
10984;36.401;458
10985;36.404;264
10986;36.407;354
10987;36.411;375
10988;36.414;496
10989;36.417;285
10990;36.421;488
10991;36.424;464
10992;36.427;476
10993;36.431;460
10994;36.434;565
10995;36.437;325
10996;36.440;670
10997;36.444;543
10998;36.447;414
10999;36.450;411
11000;36.454;367
11001;36.457;498
11002;36.460;350
11003;36.464;588
11004;36.467;711
11005;36.471;294
11006;36.474;570
11007;36.477;769
11008;36.480;415
11009;36.484;411
11010;36.487;518
11011;36.490;541
11012;36.494;380
11013;36.497;448
11014;36.500;471
11015;36.504;450
11016;36.507;271
11017;36.510;576
11018;36.513;323
11019;36.517;489
11020;36.520;352
11021;36.523;632
11022;36.527;332
11023;36.530;440
11024;36.533;353
11025;36.537;485
11026;36.540;398
11027;36.543;367
11028;36.547;321
11029;36.550;1972
11030;36.553;449
11031;36.556;613
11032;36.560;476
11033;36.563;357
11034;36.566;563
11035;36.570;464
11036;36.573;480
11037;36.576;364
11038;36.580;397
11039;36.583;475
11040;36.586;384
11041;36.589;392
11042;36.593;458
11043;36.596;359
11044;36.599;334
11045;36.603;424
11046;36.606;533
11047;36.609;426
11048;36.613;382
11049;36.616;351
11050;36.619;460
11051;36.623;326
11052;36.626;401
11053;36.629;318
11054;36.632;286
11055;36.636;447
11056;36.639;389
11057;36.642;408
11058;36.646;385
11059;36.649;481
11060;36.652;324
11061;36.656;311
11062;36.659;397
11063;36.662;1186
11064;36.666;552
11065;36.669;430
11066;36.672;441
11067;36.675;466
11068;36.679;508
11069;36.682;493
11070;36.685;380
11071;36.689;388
11072;36.692;469
11073;36.695;495
11074;36.699;462
11075;36.702;589
11076;36.705;469
11077;36.708;446
11078;36.712;454
11079;36.715;379
11080;36.719;509
11081;36.722;474
11082;36.725;396
11083;36.729;3062
11084;36.732;530
11085;36.735;488
11086;36.739;702
11087;36.742;387
11088;36.745;380
11089;36.748;448
11090;36.752;418
11091;36.755;420
11092;36.758;360
11093;36.762;501
11094;36.765;774
11095;36.768;347
11096;36.772;451
11097;36.775;423
11098;36.778;472
11099;36.782;518
11100;36.785;432
11101;36.788;471
11102;36.791;357
11103;36.795;444
11104;36.798;396
11105;36.801;469
11106;36.805;644
11107;36.808;398
11108;36.811;490
11109;36.815;490
11110;36.818;471
11111;36.821;461
11112;36.825;392
11113;36.828;447
11114;36.831;423
11115;36.834;805
11116;36.838;475
11117;36.841;423
11118;36.844;455
11119;36.848;422
11120;36.851;586
11121;36.854;449
11122;36.858;454
11123;36.861;317
11124;36.864;388
11125;36.867;420
11126;36.871;510
11127;36.874;382
11128;36.877;383
11129;36.881;663
11130;36.884;400
11131;36.887;394
11132;36.891;567
11133;36.894;2866
11134;36.897;394
11135;36.901;463
11136;36.904;242
11137;36.907;376
11138;36.910;372
11139;36.914;296
11140;36.917;488
11141;36.920;271
11142;36.924;382
11143;36.927;379
11144;36.930;418
11145;36.934;483
11146;36.937;616
11147;36.940;350
11148;36.943;447
11149;36.947;459
11150;36.950;391
11151;36.953;478
11152;36.957;526
11153;36.960;595
11154;36.963;453
11155;36.967;563
11156;36.970;364
11157;36.974;339
11158;36.977;438
11159;36.980;471
11160;36.983;458
11161;36.987;1928
11162;36.990;416
11163;36.993;317
11164;36.997;670
11165;37.000;557
11166;37.003;618
11167;37.007;507
11168;37.010;432
11169;37.013;463
11170;37.017;437
11171;37.020;726
11172;37.023;596
11173;37.026;495
11174;37.030;582
11175;37.033;513
11176;37.036;619
11177;37.040;485
11178;37.043;515
11179;37.046;380
11180;37.050;375
11181;37.053;558
11182;37.056;522
11183;37.060;418
11184;37.063;412
11185;37.066;468
11186;37.069;437
11187;37.073;274
11188;37.076;389
11189;37.079;416
11190;37.083;431
11191;37.086;578
11192;37.089;680
11193;37.093;548
11194;37.096;592
11195;37.099;467
11196;37.102;424
11197;37.106;732
11198;37.109;579
11199;37.112;363
11200;37.116;462
11201;37.119;507
11202;37.122;401
11203;37.126;571
11204;37.129;328
11205;37.132;572
11206;37.136;396
11207;37.139;432
11208;37.142;488
11209;37.145;492
11210;37.149;525
11211;37.152;354
11212;37.155;473
11213;37.159;469
11214;37.162;394
11215;37.165;413
11216;37.169;360
11217;37.172;443
11218;37.175;512
11219;37.178;493
11220;37.182;475
11221;37.185;436
11222;37.188;625
11223;37.192;384
11224;37.195;594
11225;37.198;390
11226;37.202;390
11227;37.205;481
11228;37.208;449
11229;37.212;390
11230;37.215;459
11231;37.218;384
11232;37.222;286
11233;37.225;1552
11234;37.228;461
11235;37.232;389
11236;37.235;404
11237;37.238;384
11238;37.242;386
11239;37.245;394
11240;37.248;356
11241;37.252;347
11242;37.255;484
11243;37.258;447
11244;37.261;516
11245;37.265;451
11246;37.268;492
11247;37.271;433
11248;37.275;445
11249;37.278;401
11250;37.281;495
11251;37.285;397
11252;37.288;466
11253;37.291;445
11254;37.295;563
11255;37.298;456
11256;37.301;693
11257;37.304;562
11258;37.308;585
11259;37.311;640
11260;37.314;412
11261;37.318;616
11262;37.321;482
11263;37.324;497
11264;37.328;377
11265;37.331;455
11266;37.334;531
11267;37.337;513
11268;37.341;436
11269;37.344;345
11270;37.347;468
11271;37.351;475
11272;37.354;476
11273;37.357;783
11274;37.361;421
11275;37.364;486
11276;37.367;459
11277;37.371;552
11278;37.374;545
11279;37.377;448
11280;37.380;393
11281;37.384;591
11282;37.387;477
11283;37.390;606
11284;37.394;604
11285;37.397;379
11286;37.400;366
11287;37.404;340
11288;37.407;486
11289;37.410;441
11290;37.414;600
11291;37.417;2008
11292;37.420;372
11293;37.423;473
11294;37.427;532
11295;37.430;402
11296;37.433;599
11297;37.437;424
11298;37.440;433
11299;37.443;475
11300;37.447;697
11301;37.450;616
11302;37.453;361
11303;37.456;345
11304;37.460;566
11305;37.463;615
11306;37.467;407
11307;37.470;602
11308;37.473;465
11309;37.477;380
11310;37.480;1321
11311;37.483;403
11312;37.487;649
11313;37.490;516
11314;37.493;403
11315;37.496;785
11316;37.500;404
11317;37.503;507
11318;37.506;387
11319;37.510;375
11320;37.513;480
11321;37.516;414
11322;37.520;589
11323;37.523;658
11324;37.526;439
11325;37.530;592
11326;37.533;523
11327;37.536;490
11328;37.539;577
11329;37.543;440
11330;37.546;1302
11331;37.549;571
11332;37.553;502
11333;37.556;523
11334;37.559;453
11335;37.563;412
11336;37.566;424
11337;37.569;1690
11338;37.572;552
11339;37.576;500
11340;37.579;601
11341;37.582;369
11342;37.586;608
11343;37.589;447
11344;37.592;366
11345;37.596;465
11346;37.599;500
11347;37.602;495
11348;37.606;371
11349;37.609;491
11350;37.612;520
11351;37.615;529
11352;37.619;442
11353;37.622;441
11354;37.625;448
11355;37.629;499
11356;37.632;419
11357;37.635;431
11358;37.639;466
11359;37.642;393
11360;37.645;616
11361;37.649;488
11362;37.652;482
11363;37.655;440
11364;37.658;608
11365;37.662;475
11366;37.665;515
11367;37.668;492
11368;37.672;935
11369;37.675;467
11370;37.678;582
11371;37.682;382
11372;37.685;460
11373;37.688;335
11374;37.691;491
11375;37.695;396
11376;37.698;538
11377;37.701;636
11378;37.705;490
11379;37.708;432
11380;37.711;583
11381;37.715;522
11382;37.718;450
11383;37.722;789
11384;37.725;568
11385;37.728;473
11386;37.731;466
11387;37.735;3676
11388;37.738;480
11389;37.741;389
11390;37.745;437
11391;37.748;510
11392;37.751;2544
11393;37.755;377
11394;37.758;390
11395;37.761;369
11396;37.765;492
11397;37.768;495
11398;37.771;499
11399;37.774;485
11400;37.778;382
11401;37.781;291
11402;37.784;4105
11403;37.788;2267
11404;37.791;485
11405;37.794;351
11406;37.798;2847
11407;37.801;364
11408;37.804;499
11409;37.807;462
11410;37.811;421
11411;37.814;448
11412;37.817;433
11413;37.821;427
11414;37.824;442
11415;37.827;529
11416;37.831;501
11417;37.834;508
11418;37.837;459
11419;37.841;368
11420;37.844;540
11421;37.847;649
11422;37.850;553
11423;37.854;558
11424;37.857;411
11425;37.860;626
11426;37.864;455
11427;37.867;586
11428;37.870;2238
11429;37.874;576
11430;37.877;497
11431;37.880;575
11432;37.884;681
11433;37.887;370
11434;37.890;634
11435;37.893;433
11436;37.897;485
11437;37.900;415
11438;37.903;591
11439;37.907;634
11440;37.910;467
11441;37.913;425
11442;37.917;732
11443;37.920;2934
11444;37.923;346
11445;37.926;325
11446;37.930;373
11447;37.933;433
11448;37.936;595
11449;37.940;647
11450;37.943;578
11451;37.946;406
11452;37.950;398
11453;37.953;365
11454;37.956;446
11455;37.960;567
11456;37.963;355
11457;37.966;429
11458;37.970;3034
11459;37.973;516
11460;37.976;526
11461;37.980;319
11462;37.983;381
11463;37.986;419
11464;37.990;532
11465;37.993;544
11466;37.996;516
11467;38.000;618
11468;38.003;506
11469;38.006;425
11470;38.009;631
11471;38.013;560
11472;38.016;526
11473;38.019;595
11474;38.023;463
11475;38.026;422
11476;38.029;490
11477;38.033;2033
11478;38.036;2415
11479;38.039;454
11480;38.043;726
11481;38.046;520
11482;38.049;429
11483;38.052;478
11484;38.056;415
11485;38.059;341
11486;38.062;462
11487;38.066;629
11488;38.069;570
11489;38.072;395
11490;38.076;459
11491;38.079;527
11492;38.082;397
11493;38.085;476
11494;38.089;414
11495;38.092;472
11496;38.095;392
11497;38.099;414
11498;38.102;500
11499;38.105;686
11500;38.109;625
11501;38.112;509
11502;38.115;468
11503;38.119;391
11504;38.122;494
11505;38.125;616
11506;38.128;548
11507;38.132;398
11508;38.135;804
11509;38.138;473
11510;38.142;705
11511;38.145;432
11512;38.148;629
11513;38.152;496
11514;38.155;397
11515;38.158;391
11516;38.161;360
11517;38.165;413
11518;38.168;509
11519;38.171;551
11520;38.175;372
11521;38.178;567
11522;38.181;713
11523;38.185;439
11524;38.188;424
11525;38.191;444
11526;38.195;422
11527;38.198;522
11528;38.201;726
11529;38.204;330
11530;38.208;531
11531;38.211;361
11532;38.214;490
11533;38.218;454
11534;38.221;384
11535;38.225;460
11536;38.228;409
11537;38.231;643
11538;38.235;455
11539;38.238;373
11540;38.241;295
11541;38.244;604
11542;38.248;397
11543;38.251;454
11544;38.254;520
11545;38.258;360
11546;38.261;549
11547;38.264;382
11548;38.268;2049
11549;38.271;413
11550;38.274;615
11551;38.278;492
11552;38.281;421
11553;38.284;326
11554;38.287;371
11555;38.291;478
11556;38.294;406
11557;38.297;716
11558;38.301;409
11559;38.304;735
11560;38.307;463
11561;38.311;725
11562;38.314;552
11563;38.317;568
11564;38.320;586
11565;38.324;3014
11566;38.327;394
11567;38.330;550
11568;38.334;473
11569;38.337;429
11570;38.340;505
11571;38.344;575
11572;38.347;337
11573;38.350;430
11574;38.354;405
11575;38.357;815
11576;38.360;424
11577;38.363;295
11578;38.367;446
11579;38.370;454
11580;38.373;503
11581;38.377;378
11582;38.380;564
11583;38.383;384
11584;38.387;445
11585;38.390;461
11586;38.393;424
11587;38.396;459
11588;38.400;364
11589;38.403;519
11590;38.406;486
11591;38.410;523
11592;38.413;529
11593;38.416;402
11594;38.420;419
11595;38.423;454
11596;38.426;505
11597;38.430;374
11598;38.433;308
11599;38.436;352
11600;38.439;355
11601;38.443;544
11602;38.446;482
11603;38.449;492
11604;38.453;420
11605;38.456;464
11606;38.459;491
11607;38.463;447
11608;38.466;462
11609;38.470;433
11610;38.473;385
11611;38.476;395
11612;38.479;349
11613;38.483;337
11614;38.486;370
11615;38.489;501
11616;38.493;466
11617;38.496;487
11618;38.499;444
11619;38.503;431
11620;38.506;364
11621;38.509;476
11622;38.513;485
11623;38.516;516
11624;38.519;412
11625;38.522;410
11626;38.526;576
11627;38.529;460
11628;38.532;546
11629;38.536;528
11630;38.539;1514
11631;38.542;428
11632;38.546;507
11633;38.549;588
11634;38.552;533
11635;38.555;462
11636;38.559;554
11637;38.562;523
11638;38.565;337
11639;38.569;1709
11640;38.572;511
11641;38.575;356
11642;38.579;397
11643;38.582;439
11644;38.585;2774
11645;38.589;549
11646;38.592;453
11647;38.595;476
11648;38.598;525
11649;38.602;372
11650;38.605;433
11651;38.608;460
11652;38.612;414
11653;38.615;700
11654;38.618;2957
11655;38.622;512
11656;38.625;575
11657;38.628;509
11658;38.632;528
11659;38.635;464
11660;38.638;422
11661;38.641;545
11662;38.645;471
11663;38.648;416
11664;38.651;363
11665;38.655;514
11666;38.658;307
11667;38.661;422
11668;38.665;405
11669;38.668;469
11670;38.671;346
11671;38.674;442
11672;38.678;351
11673;38.681;443
11674;38.684;541
11675;38.688;593
11676;38.691;594
11677;38.694;328
11678;38.698;423
11679;38.701;405
11680;38.704;491
11681;38.708;450
11682;38.711;533
11683;38.714;387
11684;38.718;340
11685;38.721;628
11686;38.724;455
11687;38.728;591
11688;38.731;610
11689;38.734;416
11690;38.738;433
11691;38.741;442
11692;38.744;598
11693;38.748;465
11694;38.751;594
11695;38.754;414
11696;38.757;467
11697;38.761;581
11698;38.764;448
11699;38.767;320
11700;38.771;643
11701;38.774;475
11702;38.777;346
11703;38.781;518
11704;38.784;366
11705;38.787;729
11706;38.790;2842
11707;38.794;602
11708;38.797;528
11709;38.800;544
11710;38.804;500
11711;38.807;1501
11712;38.810;853
11713;38.814;450
11714;38.817;521
11715;38.820;452
11716;38.824;580
11717;38.827;399
11718;38.830;623
11719;38.833;518
11720;38.837;2103
11721;38.840;445
11722;38.843;1325
11723;38.847;583
11724;38.850;518
11725;38.853;469
11726;38.857;512
11727;38.860;1203
11728;38.863;476
11729;38.867;336
11730;38.870;452
11731;38.873;484
11732;38.876;457
11733;38.880;403
11734;38.883;472
11735;38.886;465
11736;38.890;583
11737;38.893;472
11738;38.896;493
11739;38.900;2736
11740;38.903;469
11741;38.906;566
11742;38.909;488
11743;38.913;602
11744;38.916;509
11745;38.919;564
11746;38.923;422
11747;38.926;467
11748;38.929;586
11749;38.933;462
11750;38.936;419
11751;38.939;400
11752;38.943;404
11753;38.946;635
11754;38.949;419
11755;38.952;548
11756;38.956;543
11757;38.959;683
11758;38.962;689
11759;38.966;505
11760;38.969;610
11761;38.973;519
11762;38.976;698
11763;38.979;764
11764;38.983;620
11765;38.986;563
11766;38.989;580
11767;38.992;422
11768;38.996;612
11769;38.999;509
11770;39.002;542
11771;39.006;463
11772;39.009;657
11773;39.012;462
11774;39.016;455
11775;39.019;517
11776;39.022;512
11777;39.025;465
11778;39.029;525
11779;39.032;477
11780;39.035;529
11781;39.039;395
11782;39.042;538
11783;39.045;511
11784;39.049;476
11785;39.052;343
11786;39.055;436
11787;39.059;2740
11788;39.062;552
11789;39.065;482
11790;39.068;580
11791;39.072;368
11792;39.075;428
11793;39.078;465
11794;39.082;477
11795;39.085;582
11796;39.088;452
11797;39.092;451
11798;39.095;420
11799;39.098;611
11800;39.102;704
11801;39.105;377
11802;39.108;506
11803;39.111;571
11804;39.115;624
11805;39.118;474
11806;39.121;452
11807;39.125;399
11808;39.128;444
11809;39.131;639
11810;39.135;463
11811;39.138;523
11812;39.141;421
11813;39.144;471
11814;39.148;366
11815;39.151;344
11816;39.154;373
11817;39.158;766
11818;39.161;438
11819;39.164;1811
11820;39.168;475
11821;39.171;373
11822;39.174;408
11823;39.178;486
11824;39.181;435
11825;39.184;426
11826;39.187;543
11827;39.191;438
11828;39.194;443
11829;39.197;409
11830;39.201;476
11831;39.204;478
11832;39.207;468
11833;39.211;346
11834;39.214;418
11835;39.218;418
11836;39.221;821
11837;39.224;386
11838;39.228;524
11839;39.231;488
11840;39.234;581
11841;39.238;2567
11842;39.241;343
11843;39.244;371
11844;39.248;379
11845;39.251;406
11846;39.254;624
11847;39.258;415
11848;39.261;371
11849;39.264;382
11850;39.267;531
11851;39.271;421
11852;39.274;586
11853;39.277;487
11854;39.281;474
11855;39.284;593
11856;39.287;765
11857;39.291;732
11858;39.294;500
11859;39.297;617
11860;39.300;406
11861;39.304;814
11862;39.307;595
11863;39.310;663
11864;39.314;587
11865;39.317;613
11866;39.320;505
11867;39.324;416
11868;39.327;568
11869;39.330;425
11870;39.334;464
11871;39.337;473
11872;39.340;392
11873;39.343;351
11874;39.347;434
11875;39.350;351
11876;39.353;437
11877;39.357;429
11878;39.360;545
11879;39.363;381
11880;39.367;581
11881;39.370;544
11882;39.373;403
11883;39.377;535
11884;39.380;485
11885;39.383;509
11886;39.386;445
11887;39.390;418
11888;39.393;565
11889;39.396;454
11890;39.400;1667
11891;39.403;556
11892;39.406;491
11893;39.410;2896
11894;39.413;618
11895;39.416;480
11896;39.419;452
11897;39.423;503
11898;39.426;447
11899;39.429;580
11900;39.433;536
11901;39.436;468
11902;39.439;515
11903;39.443;650
11904;39.446;546
11905;39.449;463
11906;39.453;429
11907;39.456;493
11908;39.459;455
11909;39.462;531
11910;39.466;534
11911;39.469;450
11912;39.473;445
11913;39.476;463
11914;39.479;930
11915;39.483;635
11916;39.486;711
11917;39.489;652
11918;39.493;734
11919;39.496;499
11920;39.499;418
11921;39.502;471
11922;39.506;747
11923;39.509;3125
11924;39.512;572
11925;39.516;417
11926;39.519;491
11927;39.522;516
11928;39.526;525
11929;39.529;487
11930;39.532;462
11931;39.535;637
11932;39.539;437
11933;39.542;417
11934;39.545;544
11935;39.549;400
11936;39.552;586
11937;39.555;664
11938;39.559;603
11939;39.562;553
11940;39.565;637
11941;39.569;435
11942;39.572;439
11943;39.575;502
11944;39.578;2605
11945;39.582;606
11946;39.585;462
11947;39.588;560
11948;39.592;506
11949;39.595;494
11950;39.598;633
11951;39.602;657
11952;39.605;817
11953;39.608;533
11954;39.612;665
11955;39.615;629
11956;39.618;457
11957;39.621;570
11958;39.625;774
11959;39.628;520
11960;39.631;387
11961;39.635;516
11962;39.638;380
11963;39.641;448
11964;39.645;616
11965;39.648;476
11966;39.651;480
11967;39.654;453
11968;39.658;365
11969;39.661;537
11970;39.664;457
11971;39.668;454
11972;39.671;466
11973;39.674;626
11974;39.678;421
11975;39.681;367
11976;39.684;392
11977;39.688;448
11978;39.691;462
11979;39.694;453
11980;39.697;2097
11981;39.701;418
11982;39.704;629
11983;39.707;594
11984;39.711;1141
11985;39.714;547
11986;39.718;447
11987;39.721;482
11988;39.724;712
11989;39.728;535
11990;39.731;373
11991;39.734;438
11992;39.737;455
11993;39.741;588
11994;39.744;590
11995;39.747;503
11996;39.751;487
11997;39.754;593
11998;39.757;703
11999;39.761;544
12000;39.764;582
12001;39.767;632
12002;39.771;575
12003;39.774;484
12004;39.777;557
12005;39.780;524
12006;39.784;679
12007;39.787;760
12008;39.790;485
12009;39.794;803
12010;39.797;514
12011;39.800;627
12012;39.804;535
12013;39.807;678
12014;39.810;551
12015;39.813;450
12016;39.817;338
12017;39.820;486
12018;39.823;502
12019;39.827;582
12020;39.830;438
12021;39.833;594
12022;39.837;427
12023;39.840;604
12024;39.843;510
12025;39.847;652
12026;39.850;633
12027;39.853;444
12028;39.856;630
12029;39.860;542
12030;39.863;443
12031;39.866;562
12032;39.870;564
12033;39.873;570
12034;39.876;621
12035;39.880;540
12036;39.883;581
12037;39.886;442
12038;39.889;547
12039;39.893;497
12040;39.896;534
12041;39.899;564
12042;39.903;628
12043;39.906;505
12044;39.909;527
12045;39.913;413
12046;39.916;513
12047;39.919;436
12048;39.923;734
12049;39.926;489
12050;39.929;556
12051;39.932;651
12052;39.936;533
12053;39.939;569
12054;39.942;489
12055;39.946;530
12056;39.949;628
12057;39.952;480
12058;39.956;311
12059;39.959;649
12060;39.962;528
12061;39.966;553
12062;39.969;588
12063;39.972;471
12064;39.976;525
12065;39.979;590
12066;39.982;595
12067;39.986;497
12068;39.989;589
12069;39.992;625
12070;39.996;429
12071;39.999;489
12072;40.002;449
12073;40.006;785
12074;40.009;550
12075;40.012;622
12076;40.015;502
12077;40.019;468
12078;40.022;548
12079;40.025;588
12080;40.029;479
12081;40.032;664
12082;40.035;597
12083;40.039;406
12084;40.042;455
12085;40.045;558
12086;40.049;406
12087;40.052;586
12088;40.055;475
12089;40.058;552
12090;40.062;383
12091;40.065;472
12092;40.068;519
12093;40.072;481
12094;40.075;603
12095;40.078;503
12096;40.082;626
12097;40.085;2732
12098;40.088;1653
12099;40.091;362
12100;40.095;526
12101;40.098;431
12102;40.101;370
12103;40.105;576
12104;40.108;495
12105;40.111;437
12106;40.115;502
12107;40.118;356
12108;40.121;388
12109;40.125;455
12110;40.128;320
12111;40.131;434
12112;40.134;402
12113;40.138;445
12114;40.141;439
12115;40.144;464
12116;40.148;516
12117;40.151;1804
12118;40.154;600
12119;40.158;409
12120;40.161;375
12121;40.164;423
12122;40.168;516
12123;40.171;363
12124;40.174;964
12125;40.177;398
12126;40.181;595
12127;40.184;655
12128;40.187;386
12129;40.191;407
12130;40.194;419
12131;40.197;409
12132;40.201;541
12133;40.204;371
12134;40.207;1821
12135;40.210;513
12136;40.214;468
12137;40.217;346
12138;40.221;955
12139;40.224;383
12140;40.227;423
12141;40.231;409
12142;40.234;366
12143;40.237;805
12144;40.241;435
12145;40.244;354
12146;40.247;426
12147;40.250;414
12148;40.254;439
12149;40.257;471
12150;40.260;496
12151;40.264;468
12152;40.267;370
12153;40.270;413
12154;40.274;477
12155;40.277;316
12156;40.280;375
12157;40.284;520
12158;40.287;356
12159;40.290;365
12160;40.293;391
12161;40.297;366
12162;40.300;366
12163;40.303;461
12164;40.307;409
12165;40.310;482
12166;40.313;521
12167;40.317;444
12168;40.320;731
12169;40.323;405
12170;40.326;402
12171;40.330;463
12172;40.333;706
12173;40.336;632
12174;40.340;481
12175;40.343;511
12176;40.346;360
12177;40.350;385
12178;40.353;339
12179;40.356;568
12180;40.360;241
12181;40.363;328
12182;40.366;421
12183;40.369;486
12184;40.373;430
12185;40.376;615
12186;40.379;353
12187;40.383;369
12188;40.386;439
12189;40.389;375
12190;40.393;381
12191;40.396;526
12192;40.399;500
12193;40.403;309
12194;40.406;435
12195;40.409;446
12196;40.412;521
12197;40.416;553
12198;40.419;417
12199;40.422;496
12200;40.426;409
12201;40.429;358
12202;40.432;440
12203;40.436;606
12204;40.439;641
12205;40.442;432
12206;40.445;390
12207;40.449;550
12208;40.452;339
12209;40.455;394
12210;40.459;550
12211;40.462;526
12212;40.466;480
12213;40.469;517
12214;40.472;489
12215;40.476;424
12216;40.479;364
12217;40.482;472
12218;40.485;535
12219;40.489;630
12220;40.492;472
12221;40.495;400
12222;40.499;2113
12223;40.502;415
12224;40.505;452
12225;40.509;492
12226;40.512;366
12227;40.515;323
12228;40.519;406
12229;40.522;329
12230;40.525;362
12231;40.528;2276
12232;40.532;391
12233;40.535;501
12234;40.538;390
12235;40.542;509
12236;40.545;392
12237;40.548;389
12238;40.552;449
12239;40.555;454
12240;40.558;481
12241;40.561;421
12242;40.565;421
12243;40.568;452
12244;40.571;438
12245;40.575;396
12246;40.578;514
12247;40.581;302
12248;40.585;513
12249;40.588;405
12250;40.591;485
12251;40.595;310
12252;40.598;1415
12253;40.601;410
12254;40.604;582
12255;40.608;388
12256;40.611;544
12257;40.614;466
12258;40.618;440
12259;40.621;456
12260;40.624;369
12261;40.628;675
12262;40.631;407
12263;40.634;471
12264;40.638;388
12265;40.641;333
12266;40.644;357
12267;40.647;503
12268;40.651;554
12269;40.654;337
12270;40.657;349
12271;40.661;571
12272;40.664;416
12273;40.667;358
12274;40.671;519
12275;40.674;549
12276;40.677;422
12277;40.680;503
12278;40.684;465
12279;40.687;545
12280;40.690;382
12281;40.694;402
12282;40.697;494
12283;40.700;738
12284;40.704;474
12285;40.707;376
12286;40.710;300
12287;40.714;614
12288;40.717;631
12289;40.720;487
12290;40.724;514
12291;40.727;502
12292;40.730;436
12293;40.734;508
12294;40.737;486
12295;40.740;407
12296;40.744;384
12297;40.747;616
12298;40.750;616
12299;40.754;538
12300;40.757;550
12301;40.760;446
12302;40.763;445
12303;40.767;2005
12304;40.770;398
12305;40.773;382
12306;40.777;361
12307;40.780;446
12308;40.783;520
12309;40.787;414
12310;40.790;398
12311;40.793;532
12312;40.797;538
12313;40.800;534
12314;40.803;452
12315;40.806;625
12316;40.810;634
12317;40.813;496
12318;40.816;623
12319;40.820;630
12320;40.823;430
12321;40.826;699
12322;40.830;528
12323;40.833;455
12324;40.836;367
12325;40.839;511
12326;40.843;384
12327;40.846;375
12328;40.849;595
12329;40.853;603
12330;40.856;412
12331;40.859;487
12332;40.863;491
12333;40.866;578
12334;40.869;350
12335;40.873;556
12336;40.876;458
12337;40.879;445
12338;40.882;419
12339;40.886;2076
12340;40.889;548
12341;40.892;381
12342;40.896;434
12343;40.899;659
12344;40.902;472
12345;40.906;449
12346;40.909;447
12347;40.912;673
12348;40.915;706
12349;40.919;555
12350;40.922;452
12351;40.925;599
12352;40.929;485
12353;40.932;598
12354;40.935;389
12355;40.939;585
12356;40.942;626
12357;40.945;576
12358;40.949;720
12359;40.952;580
12360;40.955;587
12361;40.958;631
12362;40.962;366
12363;40.965;377
12364;40.969;695
12365;40.972;507
12366;40.975;504
12367;40.979;418
12368;40.982;571
12369;40.985;526
12370;40.989;500
12371;40.992;481
12372;40.995;527
12373;40.998;465
12374;41.002;598
12375;41.005;372
12376;41.008;610
12377;41.012;463
12378;41.015;392
12379;41.018;497
12380;41.022;473
12381;41.025;609
12382;41.028;238
12383;41.032;409
12384;41.035;314
12385;41.038;476
12386;41.041;501
12387;41.045;422
12388;41.048;472
12389;41.051;483
12390;41.055;570
12391;41.058;591
12392;41.061;386
12393;41.065;550
12394;41.068;412
12395;41.071;416
12396;41.074;468
12397;41.078;619
12398;41.081;443
12399;41.084;354
12400;41.088;358
12401;41.091;944
12402;41.094;496
12403;41.098;401
12404;41.101;613
12405;41.104;1406
12406;41.108;359
12407;41.111;384
12408;41.114;567
12409;41.117;485
12410;41.121;324
12411;41.124;312
12412;41.127;538
12413;41.131;359
12414;41.134;643
12415;41.137;562
12416;41.141;818
12417;41.144;410
12418;41.147;328
12419;41.150;502
12420;41.154;330
12421;41.157;498
12422;41.160;497
12423;41.164;628
12424;41.167;396
12425;41.170;377
12426;41.174;398
12427;41.177;440
12428;41.180;408
12429;41.184;438
12430;41.187;513
12431;41.190;330
12432;41.193;588
12433;41.197;397
12434;41.200;327
12435;41.203;447
12436;41.207;431
12437;41.210;513
12438;41.213;576
12439;41.217;305
12440;41.220;415
12441;41.224;497
12442;41.227;455
12443;41.230;380
12444;41.233;503
12445;41.237;577
12446;41.240;636
12447;41.243;391
12448;41.247;395
12449;41.250;514
12450;41.253;618
12451;41.257;515
12452;41.260;486
12453;41.263;466
12454;41.267;372
12455;41.270;486
12456;41.273;400
12457;41.276;470
12458;41.280;628
12459;41.283;520
12460;41.286;597
12461;41.290;519
12462;41.293;523
12463;41.296;433
12464;41.300;393
12465;41.303;420
12466;41.306;543
12467;41.309;371
12468;41.313;480
12469;41.316;647
12470;41.319;460
12471;41.323;3349
12472;41.326;485
12473;41.329;484
12474;41.333;556
12475;41.336;687
12476;41.339;570
12477;41.343;528
12478;41.346;1327
12479;41.349;453
12480;41.352;510
12481;41.356;618
12482;41.359;532
12483;41.362;657
12484;41.366;479
12485;41.369;567
12486;41.372;616
12487;41.376;619
12488;41.379;457
12489;41.382;898
12490;41.386;440
12491;41.389;481
12492;41.392;410
12493;41.395;492
12494;41.399;574
12495;41.402;560
12496;41.405;490
12497;41.409;555
12498;41.412;472
12499;41.415;448
12500;41.419;558
12501;41.422;799
12502;41.425;518
12503;41.428;553
12504;41.432;464
12505;41.435;679
12506;41.438;594
12507;41.442;683
12508;41.445;508
12509;41.448;606
12510;41.452;523
12511;41.455;705
12512;41.458;758
12513;41.462;764
12514;41.465;566
12515;41.468;593
12516;41.472;687
12517;41.475;760
12518;41.478;532
12519;41.482;668
12520;41.485;975
12521;41.488;521
12522;41.492;712
12523;41.495;554
12524;41.498;656
12525;41.502;479
12526;41.505;645
12527;41.508;707
12528;41.511;834
12529;41.515;638
12530;41.518;732
12531;41.521;706
12532;41.525;517
12533;41.528;446
12534;41.531;551
12535;41.535;611
12536;41.538;598
12537;41.541;553
12538;41.544;1434
12539;41.548;425
12540;41.551;546
12541;41.554;2313
12542;41.558;638
12543;41.561;647
12544;41.564;628
12545;41.568;518
12546;41.571;748
12547;41.574;568
12548;41.578;646
12549;41.581;545
12550;41.584;462
12551;41.587;2066
12552;41.591;520
12553;41.594;640
12554;41.597;392
12555;41.601;625
12556;41.604;609
12557;41.607;503
12558;41.611;502
12559;41.614;468
12560;41.617;505
12561;41.621;508
12562;41.624;619
12563;41.627;609
12564;41.630;520
12565;41.634;544
12566;41.637;575
12567;41.640;620
12568;41.644;612
12569;41.647;481
12570;41.650;427
12571;41.654;496
12572;41.657;521
12573;41.660;494
12574;41.663;524
12575;41.667;2302
12576;41.670;461
12577;41.673;543
12578;41.677;416
12579;41.680;446
12580;41.683;386
12581;41.687;481
12582;41.690;683
12583;41.693;390
12584;41.697;656
12585;41.700;485
12586;41.703;574
12587;41.706;555
12588;41.710;554
12589;41.713;594
12590;41.717;595
12591;41.720;514
12592;41.723;528
12593;41.727;477
12594;41.730;491
12595;41.733;520
12596;41.737;432
12597;41.740;434
12598;41.743;458
12599;41.746;427
12600;41.750;465
12601;41.753;968
12602;41.756;625
12603;41.760;532
12604;41.763;509
12605;41.766;632
12606;41.770;432
12607;41.773;679
12608;41.776;659
12609;41.779;653
12610;41.783;535
12611;41.786;491
12612;41.789;503
12613;41.793;637
12614;41.796;635
12615;41.799;509
12616;41.803;598
12617;41.806;551
12618;41.809;495
12619;41.813;587
12620;41.816;2166
12621;41.819;801
12622;41.822;615
12623;41.826;555
12624;41.829;531
12625;41.832;415
12626;41.836;571
12627;41.839;682
12628;41.842;561
12629;41.846;540
12630;41.849;560
12631;41.852;638
12632;41.856;664
12633;41.859;584
12634;41.862;464
12635;41.865;623
12636;41.869;623
12637;41.872;530
12638;41.875;429
12639;41.879;523
12640;41.882;445
12641;41.885;566
12642;41.889;518
12643;41.892;479
12644;41.895;511
12645;41.898;545
12646;41.902;538
12647;41.905;434
12648;41.908;404
12649;41.912;366
12650;41.915;337
12651;41.918;324
12652;41.922;451
12653;41.925;500
12654;41.928;1583
12655;41.932;2859
12656;41.935;455
12657;41.938;678
12658;41.941;463
12659;41.945;431
12660;41.948;445
12661;41.951;484
12662;41.955;455
12663;41.958;528
12664;41.961;533
12665;41.965;519
12666;41.968;528
12667;41.972;400
12668;41.975;556
12669;41.978;460
12670;41.981;494
12671;41.985;612
12672;41.988;561
12673;41.991;562
12674;41.995;559
12675;41.998;407
12676;42.001;590
12677;42.005;518
12678;42.008;527
12679;42.011;551
12680;42.015;445
12681;42.018;708
12682;42.021;458
12683;42.024;984
12684;42.028;581
12685;42.031;489
12686;42.034;363
12687;42.038;613
12688;42.041;504
12689;42.044;425
12690;42.048;685
12691;42.051;446
12692;42.054;618
12693;42.057;337
12694;42.061;428
12695;42.064;434
12696;42.067;445
12697;42.071;573
12698;42.074;566
12699;42.077;542
12700;42.081;577
12701;42.084;580
12702;42.087;446
12703;42.091;491
12704;42.094;474
12705;42.097;533
12706;42.100;496
12707;42.104;535
12708;42.107;633
12709;42.110;576
12710;42.114;409
12711;42.117;423
12712;42.120;425
12713;42.124;506
12714;42.127;407
12715;42.130;384
12716;42.133;598
12717;42.137;557
12718;42.140;622
12719;42.143;535
12720;42.147;602
12721;42.150;546
12722;42.153;608
12723;42.157;527
12724;42.160;519
12725;42.163;499
12726;42.167;536
12727;42.170;625
12728;42.173;599
12729;42.176;820
12730;42.180;496
12731;42.183;511
12732;42.186;604
12733;42.190;598
12734;42.193;579
12735;42.196;485
12736;42.200;645
12737;42.203;526
12738;42.206;674
12739;42.210;540
12740;42.213;620
12741;42.216;476
12742;42.220;650
12743;42.223;495
12744;42.226;538
12745;42.230;455
12746;42.233;497
12747;42.236;428
12748;42.240;531
12749;42.243;775
12750;42.246;469
12751;42.250;745
12752;42.253;433
12753;42.256;508
12754;42.259;699
12755;42.263;503
12756;42.266;579
12757;42.269;454
12758;42.273;416
12759;42.276;659
12760;42.279;451
12761;42.283;484
12762;42.286;1788
12763;42.289;568
12764;42.292;567
12765;42.296;586
12766;42.299;465
12767;42.302;375
12768;42.306;525
12769;42.309;525
12770;42.312;544
12771;42.316;660
12772;42.319;473
12773;42.322;649
12774;42.326;616
12775;42.329;524
12776;42.332;493
12777;42.335;612
12778;42.339;539
12779;42.342;498
12780;42.345;603
12781;42.349;462
12782;42.352;507
12783;42.355;649
12784;42.359;624
12785;42.362;541
12786;42.365;505
12787;42.368;2270
12788;42.372;395
12789;42.375;514
12790;42.378;503
12791;42.382;481
12792;42.385;496
12793;42.388;538
12794;42.392;736
12795;42.395;536
12796;42.398;498
12797;42.402;489
12798;42.405;445
12799;42.408;472
12800;42.411;496
12801;42.415;506
12802;42.418;556
12803;42.421;463
12804;42.425;477
12805;42.428;506
12806;42.431;544
12807;42.435;368
12808;42.438;424
12809;42.441;389
12810;42.445;389
12811;42.448;548
12812;42.451;452
12813;42.454;423
12814;42.458;379
12815;42.461;391
12816;42.464;634
12817;42.468;408
12818;42.472;388
12819;42.475;417
12820;42.478;489
12821;42.482;499
12822;42.485;527
12823;42.488;781
12824;42.491;572
12825;42.495;496
12826;42.498;541
12827;42.501;449
12828;42.505;524
12829;42.508;460
12830;42.511;416
12831;42.515;519
12832;42.518;521
12833;42.521;549
12834;42.525;475
12835;42.528;3300
12836;42.531;464
12837;42.534;615
12838;42.538;692
12839;42.541;487
12840;42.544;466
12841;42.548;461
12842;42.551;461
12843;42.554;330
12844;42.558;407
12845;42.561;744
12846;42.564;575
12847;42.567;511
12848;42.571;525
12849;42.574;557
12850;42.577;527
12851;42.581;642
12852;42.584;773
12853;42.587;487
12854;42.591;572
12855;42.594;450
12856;42.597;413
12857;42.601;390
12858;42.604;434
12859;42.607;448
12860;42.610;456
12861;42.614;451
12862;42.617;495
12863;42.620;474
12864;42.624;427
12865;42.627;422
12866;42.630;939
12867;42.634;560
12868;42.637;1221
12869;42.640;437
12870;42.643;470
12871;42.647;531
12872;42.650;659
12873;42.653;482
12874;42.657;428
12875;42.660;775
12876;42.663;549
12877;42.667;539
12878;42.670;490
12879;42.673;619
12880;42.677;445
12881;42.680;576
12882;42.683;550
12883;42.686;460
12884;42.690;519
12885;42.693;470
12886;42.696;579
12887;42.700;479
12888;42.703;392
12889;42.706;478
12890;42.710;409
12891;42.713;466
12892;42.717;524
12893;42.720;543
12894;42.723;725
12895;42.726;429
12896;42.730;533
12897;42.733;526
12898;42.736;460
12899;42.740;497
12900;42.743;387
12901;42.746;385
12902;42.750;510
12903;42.753;606
12904;42.756;707
12905;42.760;323
12906;42.763;362
12907;42.766;457
12908;42.769;463
12909;42.773;657
12910;42.776;445
12911;42.779;1528
12912;42.783;575
12913;42.786;567
12914;42.789;461
12915;42.793;544
12916;42.796;483
12917;42.799;576
12918;42.802;574
12919;42.806;616
12920;42.809;525
12921;42.812;444
12922;42.816;429
12923;42.819;588
12924;42.822;619
12925;42.826;529
12926;42.829;588
12927;42.832;488
12928;42.836;549
12929;42.839;524
12930;42.842;1121
12931;42.845;644
12932;42.849;523
12933;42.852;756
12934;42.855;483
12935;42.859;541
12936;42.862;731
12937;42.865;565
12938;42.869;620
12939;42.872;803
12940;42.875;476
12941;42.879;645
12942;42.882;626
12943;42.885;676
12944;42.888;737
12945;42.892;640
12946;42.895;658
12947;42.898;562
12948;42.902;620
12949;42.905;473
12950;42.908;487
12951;42.912;425
12952;42.915;547
12953;42.918;562
12954;42.921;676
12955;42.925;591
12956;42.928;532
12957;42.931;490
12958;42.935;727
12959;42.938;621
12960;42.941;535
12961;42.945;636
12962;42.948;1201
12963;42.951;646
12964;42.955;574
12965;42.958;495
12966;42.961;477
12967;42.964;618
12968;42.968;512
12969;42.971;553
12970;42.975;1783
12971;42.978;602
12972;42.981;639
12973;42.985;724
12974;42.988;419
12975;42.991;491
12976;42.995;2037
12977;42.998;564
12978;43.001;517
12979;43.004;554
12980;43.008;602
12981;43.011;668
12982;43.014;451
12983;43.018;514
12984;43.021;716
12985;43.024;438
12986;43.028;536
12987;43.031;513
12988;43.034;576
12989;43.037;450
12990;43.041;521
12991;43.044;514
12992;43.047;417
12993;43.051;434
12994;43.054;578
12995;43.057;465
12996;43.061;579
12997;43.064;440
12998;43.067;497
12999;43.071;807
13000;43.074;479
13001;43.077;562
13002;43.080;1532
13003;43.084;458
13004;43.087;361
13005;43.090;599
13006;43.094;420
13007;43.097;644
13008;43.100;488
13009;43.104;581
13010;43.107;481
13011;43.110;470
13012;43.114;1641
13013;43.117;565
13014;43.120;655
13015;43.123;459
13016;43.127;545
13017;43.130;705
13018;43.133;887
13019;43.137;1092
13020;43.140;593
13021;43.143;559
13022;43.147;563
13023;43.150;394
13024;43.153;601
13025;43.156;434
13026;43.160;464
13027;43.163;585
13028;43.166;629
13029;43.170;512
13030;43.173;785
13031;43.176;701
13032;43.180;480
13033;43.183;521
13034;43.186;632
13035;43.190;657
13036;43.193;1240
13037;43.196;781
13038;43.199;1725
13039;43.203;602
13040;43.206;744
13041;43.209;564
13042;43.213;521
13043;43.216;405
13044;43.220;510
13045;43.223;384
13046;43.226;519
13047;43.230;512
13048;43.233;601
13049;43.236;447
13050;43.239;456
13051;43.243;633
13052;43.246;344
13053;43.249;691
13054;43.253;552
13055;43.256;417
13056;43.259;597
13057;43.263;613
13058;43.266;510
13059;43.269;665
13060;43.272;507
13061;43.276;438
13062;43.279;474
13063;43.282;478
13064;43.286;597
13065;43.289;516
13066;43.292;500
13067;43.296;543
13068;43.299;615
13069;43.302;528
13070;43.306;582
13071;43.309;404
13072;43.312;427
13073;43.315;560
13074;43.319;526
13075;43.322;505
13076;43.325;365
13077;43.329;1418
13078;43.332;535
13079;43.335;543
13080;43.339;549
13081;43.342;397
13082;43.345;492
13083;43.349;520
13084;43.352;498
13085;43.355;648
13086;43.358;712
13087;43.362;571
13088;43.365;472
13089;43.368;539
13090;43.372;565
13091;43.375;478
13092;43.378;625
13093;43.382;686
13094;43.385;553
13095;43.388;588
13096;43.391;438
13097;43.395;851
13098;43.398;535
13099;43.401;575
13100;43.405;516
13101;43.408;685
13102;43.411;483
13103;43.415;508
13104;43.418;580
13105;43.421;589
13106;43.425;439
13107;43.428;386
13108;43.431;452
13109;43.434;843
13110;43.438;531
13111;43.441;567
13112;43.444;412
13113;43.448;427
13114;43.451;402
13115;43.454;443
13116;43.458;491
13117;43.461;352
13118;43.464;506
13119;43.468;641
13120;43.471;635
13121;43.474;703
13122;43.478;482
13123;43.481;397
13124;43.484;514
13125;43.488;549
13126;43.491;482
13127;43.494;388
13128;43.498;704
13129;43.501;570
13130;43.504;705
13131;43.507;561
13132;43.511;419
13133;43.514;562
13134;43.517;458
13135;43.521;475
13136;43.524;496
13137;43.527;760
13138;43.531;463
13139;43.534;440
13140;43.537;358
13141;43.541;550
13142;43.544;430
13143;43.547;332
13144;43.550;664
13145;43.554;829
13146;43.557;515
13147;43.560;464
13148;43.564;525
13149;43.567;495
13150;43.570;375
13151;43.574;366
13152;43.577;440
13153;43.580;530
13154;43.584;597
13155;43.587;848
13156;43.590;479
13157;43.593;438
13158;43.597;570
13159;43.600;559
13160;43.603;472
13161;43.607;536
13162;43.610;439
13163;43.613;442
13164;43.617;357
13165;43.620;387
13166;43.623;438
13167;43.626;486
13168;43.630;448
13169;43.633;490
13170;43.636;397
13171;43.640;583
13172;43.643;398
13173;43.646;435
13174;43.650;564
13175;43.653;561
13176;43.656;447
13177;43.660;508
13178;43.663;414
13179;43.666;541
13180;43.669;745
13181;43.673;629
13182;43.676;555
13183;43.679;496
13184;43.683;631
13185;43.686;556
13186;43.689;503
13187;43.693;571
13188;43.696;505
13189;43.699;448
13190;43.703;431
13191;43.706;531
13192;43.709;588
13193;43.712;566
13194;43.716;383
13195;43.719;496
13196;43.723;558
13197;43.726;414
13198;43.729;470
13199;43.733;570
13200;43.736;580
13201;43.739;561
13202;43.743;449
13203;43.746;467
13204;43.749;480
13205;43.752;476
13206;43.756;672
13207;43.759;604
13208;43.762;370
13209;43.766;428
13210;43.769;490
13211;43.772;473
13212;43.776;511
13213;43.779;398
13214;43.782;570
13215;43.786;524
13216;43.789;458
13217;43.792;461
13218;43.795;642
13219;43.799;435
13220;43.802;617
13221;43.805;821
13222;43.809;358
13223;43.812;551
13224;43.815;691
13225;43.819;562
13226;43.822;461
13227;43.825;545
13228;43.828;511
13229;43.832;511
13230;43.835;469
13231;43.838;496
13232;43.842;1811
13233;43.845;506
13234;43.848;432
13235;43.852;455
13236;43.855;491
13237;43.858;703
13238;43.862;2658
13239;43.865;432
13240;43.868;666
13241;43.871;450
13242;43.875;828
13243;43.878;506
13244;43.881;480
13245;43.885;641
13246;43.888;534
13247;43.891;461
13248;43.895;459
13249;43.898;475
13250;43.901;522
13251;43.905;1302
13252;43.908;561
13253;43.911;494
13254;43.914;476
13255;43.918;560
13256;43.921;605
13257;43.924;523
13258;43.928;540
13259;43.931;657
13260;43.934;721
13261;43.938;397
13262;43.941;462
13263;43.944;522
13264;43.947;595
13265;43.951;675
13266;43.954;434
13267;43.957;623
13268;43.961;540
13269;43.964;557
13270;43.968;660
13271;43.971;545
13272;43.974;472
13273;43.978;530
13274;43.981;555
13275;43.984;593
13276;43.987;483
13277;43.991;595
13278;43.994;436
13279;43.997;904
13280;44.001;657
13281;44.004;603
13282;44.007;447
13283;44.011;609
13284;44.014;556
13285;44.017;446
13286;44.021;508
13287;44.024;629
13288;44.027;527
13289;44.030;485
13290;44.034;517
13291;44.037;587
13292;44.040;494
13293;44.044;795
13294;44.047;721
13295;44.050;595
13296;44.054;557
13297;44.057;533
13298;44.060;553
13299;44.063;572
13300;44.067;703
13301;44.070;701
13302;44.073;586
13303;44.077;526
13304;44.080;521
13305;44.083;525
13306;44.087;436
13307;44.090;966
13308;44.093;606
13309;44.097;440
13310;44.100;582
13311;44.103;556
13312;44.106;508
13313;44.110;507
13314;44.113;470
13315;44.116;574
13316;44.120;472
13317;44.123;530
13318;44.126;638
13319;44.130;766
13320;44.133;577
13321;44.136;564
13322;44.140;501
13323;44.143;472
13324;44.146;883
13325;44.149;431
13326;44.153;410
13327;44.156;638
13328;44.159;558
13329;44.163;2182
13330;44.166;610
13331;44.169;634
13332;44.173;708
13333;44.176;581
13334;44.179;912
13335;44.182;722
13336;44.186;587
13337;44.189;803
13338;44.192;392
13339;44.196;565
13340;44.199;667
13341;44.202;577
13342;44.206;549
13343;44.209;643
13344;44.212;483
13345;44.216;682
13346;44.219;703
13347;44.222;513
13348;44.226;548
13349;44.229;589
13350;44.232;600
13351;44.236;581
13352;44.239;778
13353;44.242;641
13354;44.246;719
13355;44.249;543
13356;44.252;1019
13357;44.256;733
13358;44.259;601
13359;44.262;645
13360;44.265;717
13361;44.269;753
13362;44.272;581
13363;44.275;536
13364;44.279;641
13365;44.282;947
13366;44.285;620
13367;44.289;525
13368;44.292;601
13369;44.295;590
13370;44.298;543
13371;44.302;504
13372;44.305;770
13373;44.308;673
13374;44.312;589
13375;44.315;814
13376;44.318;667
13377;44.322;655
13378;44.325;667
13379;44.328;697
13380;44.332;676
13381;44.335;765
13382;44.338;728
13383;44.341;795
13384;44.345;530
13385;44.348;463
13386;44.351;557
13387;44.355;640
13388;44.358;587
13389;44.361;562
13390;44.365;614
13391;44.368;697
13392;44.371;744
13393;44.375;645
13394;44.378;549
13395;44.381;587
13396;44.384;600
13397;44.388;444
13398;44.391;509
13399;44.394;716
13400;44.398;511
13401;44.401;1381
13402;44.404;522
13403;44.408;480
13404;44.411;496
13405;44.414;657
13406;44.417;452
13407;44.421;598
13408;44.424;606
13409;44.427;568
13410;44.431;389
13411;44.434;576
13412;44.437;426
13413;44.441;2659
13414;44.444;594
13415;44.447;568
13416;44.451;495
13417;44.454;445
13418;44.457;599
13419;44.460;589
13420;44.464;672
13421;44.467;1209
13422;44.471;502
13423;44.474;463
13424;44.477;609
13425;44.481;418
13426;44.484;604
13427;44.487;635
13428;44.491;544
13429;44.494;480
13430;44.497;556
13431;44.500;566
13432;44.504;290
13433;44.507;382
13434;44.510;693
13435;44.514;497
13436;44.517;510
13437;44.520;441
13438;44.524;480
13439;44.527;543
13440;44.530;569
13441;44.534;480
13442;44.537;488
13443;44.540;526
13444;44.543;480
13445;44.547;496
13446;44.550;463
13447;44.553;639
13448;44.557;582
13449;44.560;508
13450;44.563;470
13451;44.567;523
13452;44.570;388
13453;44.573;437
13454;44.576;546
13455;44.580;528
13456;44.583;450
13457;44.586;520
13458;44.590;744
13459;44.593;590
13460;44.596;648
13461;44.600;680
13462;44.603;528
13463;44.606;481
13464;44.610;681
13465;44.613;571
13466;44.616;615
13467;44.619;605
13468;44.623;528
13469;44.626;471
13470;44.629;537
13471;44.633;3296
13472;44.636;467
13473;44.639;654
13474;44.643;490
13475;44.646;476
13476;44.649;416
13477;44.652;556
13478;44.656;692
13479;44.659;642
13480;44.662;628
13481;44.666;427
13482;44.669;617
13483;44.672;515
13484;44.676;751
13485;44.679;561
13486;44.682;615
13487;44.686;528
13488;44.689;408
13489;44.692;719
13490;44.695;499
13491;44.699;476
13492;44.702;464
13493;44.705;520
13494;44.709;694
13495;44.712;494
13496;44.716;451
13497;44.719;453
13498;44.722;528
13499;44.726;544
13500;44.729;505
13501;44.732;626
13502;44.735;602
13503;44.739;492
13504;44.742;498
13505;44.745;555
13506;44.749;2568
13507;44.752;617
13508;44.755;527
13509;44.759;422
13510;44.762;441
13511;44.765;500
13512;44.769;690
13513;44.772;411
13514;44.775;522
13515;44.778;560
13516;44.782;704
13517;44.785;527
13518;44.788;685
13519;44.792;577
13520;44.795;428
13521;44.798;2805
13522;44.802;604
13523;44.805;586
13524;44.808;435
13525;44.811;451
13526;44.815;472
13527;44.818;545
13528;44.821;506
13529;44.825;534
13530;44.828;534
13531;44.831;573
13532;44.835;722
13533;44.838;627
13534;44.841;479
13535;44.845;483
13536;44.848;598
13537;44.851;643
13538;44.854;805
13539;44.858;538
13540;44.861;686
13541;44.864;608
13542;44.868;513
13543;44.871;561
13544;44.874;431
13545;44.878;749
13546;44.881;507
13547;44.884;521
13548;44.887;576
13549;44.891;606
13550;44.894;589
13551;44.897;2032
13552;44.901;453
13553;44.904;568
13554;44.907;583
13555;44.911;590
13556;44.914;501
13557;44.917;640
13558;44.921;685
13559;44.924;641
13560;44.927;564
13561;44.930;659
13562;44.934;510
13563;44.937;3077
13564;44.940;543
13565;44.944;583
13566;44.947;556
13567;44.950;355
13568;44.954;769
13569;44.957;762
13570;44.960;548
13571;44.964;2931
13572;44.967;572
13573;44.970;311
13574;44.974;579
13575;44.977;574
13576;44.980;420
13577;44.984;586
13578;44.987;553
13579;44.990;559
13580;44.994;470
13581;44.997;437
13582;45.000;425
13583;45.004;589
13584;45.007;500
13585;45.010;567
13586;45.013;471
13587;45.017;781
13588;45.020;878
13589;45.023;419
13590;45.027;439
13591;45.030;591
13592;45.033;585
13593;45.037;634
13594;45.040;367
13595;45.043;519
13596;45.046;581
13597;45.050;605
13598;45.053;514
13599;45.056;431
13600;45.060;560
13601;45.063;610
13602;45.066;613
13603;45.070;373
13604;45.073;456
13605;45.076;497
13606;45.080;448
13607;45.083;528
13608;45.086;461
13609;45.089;497
13610;45.093;843
13611;45.096;393
13612;45.099;526
13613;45.103;596
13614;45.106;453
13615;45.109;856
13616;45.113;605
13617;45.116;696
13618;45.119;467
13619;45.123;588
13620;45.126;484
13621;45.129;641
13622;45.132;471
13623;45.136;563
13624;45.139;3451
13625;45.142;337
13626;45.146;541
13627;45.149;725
13628;45.152;455
13629;45.156;737
13630;45.159;587
13631;45.162;665
13632;45.165;498
13633;45.169;433
13634;45.172;404
13635;45.175;577
13636;45.179;2956
13637;45.182;725
13638;45.185;576
13639;45.189;399
13640;45.192;633
13641;45.195;454
13642;45.199;416
13643;45.202;500
13644;45.205;564
13645;45.208;530
13646;45.212;340
13647;45.216;720
13648;45.219;595
13649;45.222;419
13650;45.226;557
13651;45.229;505
13652;45.232;466
13653;45.236;411
13654;45.239;537
13655;45.242;360
13656;45.245;490
13657;45.249;480
13658;45.252;470
13659;45.255;421
13660;45.259;454
13661;45.262;606
13662;45.265;646
13663;45.269;937
13664;45.272;498
13665;45.275;704
13666;45.279;403
13667;45.282;912
13668;45.285;510
13669;45.288;512
13670;45.292;557
13671;45.295;530
13672;45.298;433
13673;45.302;528
13674;45.305;520
13675;45.308;543
13676;45.312;619
13677;45.315;896
13678;45.318;537
13679;45.321;2983
13680;45.325;517
13681;45.328;480
13682;45.331;498
13683;45.335;459
13684;45.338;623
13685;45.341;545
13686;45.345;616
13687;45.348;536
13688;45.351;477
13689;45.355;510
13690;45.358;539
13691;45.361;671
13692;45.364;397
13693;45.368;461
13694;45.371;391
13695;45.374;430
13696;45.378;498
13697;45.381;362
13698;45.384;915
13699;45.388;562
13700;45.391;394
13701;45.394;498
13702;45.398;2393
13703;45.401;486
13704;45.404;410
13705;45.407;377
13706;45.411;483
13707;45.414;491
13708;45.417;477
13709;45.421;401
13710;45.424;583
13711;45.427;558
13712;45.431;554
13713;45.434;364
13714;45.437;412
13715;45.440;375
13716;45.444;1096
13717;45.447;482
13718;45.450;692
13719;45.454;692
13720;45.457;470
13721;45.460;741
13722;45.464;503
13723;45.467;528
13724;45.471;445
13725;45.474;443
13726;45.477;481
13727;45.480;463
13728;45.484;567
13729;45.487;469
13730;45.490;569
13731;45.494;520
13732;45.497;521
13733;45.500;395
13734;45.504;553
13735;45.507;489
13736;45.510;2225
13737;45.514;611
13738;45.517;476
13739;45.520;485
13740;45.523;540
13741;45.527;497
13742;45.530;331
13743;45.533;575
13744;45.537;444
13745;45.540;373
13746;45.543;646
13747;45.547;439
13748;45.550;449
13749;45.553;553
13750;45.556;361
13751;45.560;567
13752;45.563;326
13753;45.566;383
13754;45.570;576
13755;45.573;650
13756;45.576;711
13757;45.580;426
13758;45.583;364
13759;45.586;365
13760;45.590;416
13761;45.593;466
13762;45.596;365
13763;45.599;395
13764;45.603;396
13765;45.606;542
13766;45.609;5022
13767;45.613;466
13768;45.616;526
13769;45.619;518
13770;45.623;724
13771;45.626;2919
13772;45.629;491
13773;45.633;687
13774;45.636;418
13775;45.639;536
13776;45.642;359
13777;45.646;456
13778;45.649;613
13779;45.652;498
13780;45.656;510
13781;45.659;390
13782;45.662;481
13783;45.666;451
13784;45.669;517
13785;45.672;488
13786;45.675;423
13787;45.679;460
13788;45.682;579
13789;45.685;2836
13790;45.689;428
13791;45.692;449
13792;45.695;426
13793;45.699;606
13794;45.702;405
13795;45.705;476
13796;45.709;413
13797;45.712;2983
13798;45.715;453
13799;45.719;586
13800;45.722;626
13801;45.725;476
13802;45.729;582
13803;45.732;521
13804;45.735;441
13805;45.739;468
13806;45.742;602
13807;45.745;770
13808;45.749;650
13809;45.752;565
13810;45.755;435
13811;45.758;655
13812;45.762;677
13813;45.765;543
13814;45.768;532
13815;45.772;386
13816;45.775;508
13817;45.778;509
13818;45.782;625
13819;45.785;661
13820;45.788;485
13821;45.791;515
13822;45.795;431
13823;45.798;510
13824;45.801;538
13825;45.805;364
13826;45.808;530
13827;45.811;2676
13828;45.815;468
13829;45.818;616
13830;45.821;694
13831;45.825;714
13832;45.828;481
13833;45.831;498
13834;45.834;615
13835;45.838;460
13836;45.841;624
13837;45.844;427
13838;45.848;581
13839;45.851;456
13840;45.854;506
13841;45.858;663
13842;45.861;459
13843;45.864;704
13844;45.868;417
13845;45.871;615
13846;45.874;463
13847;45.877;523
13848;45.881;672
13849;45.884;563
13850;45.887;548
13851;45.891;628
13852;45.894;542
13853;45.897;622
13854;45.901;410
13855;45.904;415
13856;45.907;434
13857;45.910;432
13858;45.914;449
13859;45.917;397
13860;45.920;448
13861;45.924;373
13862;45.927;493
13863;45.930;407
13864;45.934;593
13865;45.937;667
13866;45.940;663
13867;45.944;671
13868;45.947;478
13869;45.950;609
13870;45.953;640
13871;45.957;597
13872;45.960;640
13873;45.963;428
13874;45.967;461
13875;45.970;468
13876;45.974;496
13877;45.977;434
13878;45.980;621
13879;45.984;560
13880;45.987;464
13881;45.990;588
13882;45.993;1401
13883;45.997;499
13884;46.000;453
13885;46.003;584
13886;46.007;712
13887;46.010;510
13888;46.013;599
13889;46.017;572
13890;46.020;762
13891;46.023;659
13892;46.026;525
13893;46.030;726
13894;46.033;446
13895;46.036;873
13896;46.040;665
13897;46.043;489
13898;46.046;535
13899;46.050;992
13900;46.053;740
13901;46.056;691
13902;46.060;523
13903;46.063;422
13904;46.066;493
13905;46.069;586
13906;46.073;419
13907;46.076;499
13908;46.079;640
13909;46.083;587
13910;46.086;543
13911;46.089;442
13912;46.093;1926
13913;46.096;488
13914;46.099;538
13915;46.103;460
13916;46.106;550
13917;46.109;425
13918;46.112;451
13919;46.116;397
13920;46.119;686
13921;46.122;602
13922;46.126;714
13923;46.129;502
13924;46.132;697
13925;46.136;559
13926;46.139;456
13927;46.142;574
13928;46.145;587
13929;46.149;509
13930;46.152;484
13931;46.155;431
13932;46.159;423
13933;46.162;421
13934;46.165;442
13935;46.169;518
13936;46.172;568
13937;46.175;439
13938;46.179;540
13939;46.182;443
13940;46.185;444
13941;46.188;435
13942;46.192;547
13943;46.195;483
13944;46.198;477
13945;46.202;488
13946;46.205;460
13947;46.208;616
13948;46.212;401
13949;46.216;438
13950;46.219;493
13951;46.222;556
13952;46.225;442
13953;46.229;599
13954;46.232;700
13955;46.235;2519
13956;46.239;531
13957;46.242;463
13958;46.245;508
13959;46.249;586
13960;46.252;396
13961;46.255;621
13962;46.259;497
13963;46.262;558
13964;46.265;446
13965;46.268;328
13966;46.272;671
13967;46.275;452
13968;46.278;393
13969;46.282;460
13970;46.285;377
13971;46.288;525
13972;46.292;478
13973;46.295;614
13974;46.298;564
13975;46.301;362
13976;46.305;446
13977;46.308;484
13978;46.311;404
13979;46.315;402
13980;46.318;442
13981;46.321;482
13982;46.325;434
13983;46.328;689
13984;46.331;545
13985;46.335;625
13986;46.338;349
13987;46.341;479
13988;46.344;400
13989;46.348;455
13990;46.351;430
13991;46.354;465
13992;46.358;630
13993;46.361;489
13994;46.364;490
13995;46.368;380
13996;46.371;363
13997;46.374;521
13998;46.378;533
13999;46.381;628
14000;46.384;482
14001;46.387;400
14002;46.391;492
14003;46.394;365
14004;46.397;462
14005;46.401;427
14006;46.404;409
14007;46.407;308
14008;46.411;467
14009;46.414;491
14010;46.417;532
14011;46.420;455
14012;46.424;625
14013;46.427;507
14014;46.430;495
14015;46.434;540
14016;46.437;632
14017;46.440;519
14018;46.444;669
14019;46.447;810
14020;46.450;518
14021;46.454;648
14022;46.457;739
14023;46.460;518
14024;46.463;568
14025;46.467;1939
14026;46.470;433
14027;46.474;478
14028;46.477;433
14029;46.480;606
14030;46.484;832
14031;46.487;589
14032;46.490;701
14033;46.494;567
14034;46.497;692
14035;46.500;563
14036;46.503;442
14037;46.507;747
14038;46.510;539
14039;46.513;440
14040;46.517;578
14041;46.520;785
14042;46.523;673
14043;46.527;580
14044;46.530;2045
14045;46.533;480
14046;46.537;497
14047;46.540;700
14048;46.543;666
14049;46.546;752
14050;46.550;602
14051;46.553;731
14052;46.556;622
14053;46.560;703
14054;46.563;599
14055;46.566;528
14056;46.570;535
14057;46.573;650
14058;46.576;550
14059;46.579;487
14060;46.583;648
14061;46.586;454
14062;46.589;473
14063;46.593;512
14064;46.596;682
14065;46.599;457
14066;46.603;494
14067;46.606;630
14068;46.609;572
14069;46.613;608
14070;46.616;599
14071;46.619;548
14072;46.622;493
14073;46.626;600
14074;46.629;464
14075;46.632;491
14076;46.636;733
14077;46.639;545
14078;46.642;500
14079;46.646;410
14080;46.649;462
14081;46.652;500
14082;46.655;465
14083;46.659;436
14084;46.662;757
14085;46.665;857
14086;46.669;461
14087;46.672;579
14088;46.675;504
14089;46.679;444
14090;46.682;555
14091;46.685;687
14092;46.689;559
14093;46.692;598
14094;46.695;488
14095;46.698;591
14096;46.702;657
14097;46.705;574
14098;46.708;602
14099;46.712;495
14100;46.715;464
14101;46.719;539
14102;46.722;695
14103;46.725;590
14104;46.729;685
14105;46.732;629
14106;46.735;568
14107;46.738;489
14108;46.742;736
14109;46.745;580
14110;46.748;647
14111;46.752;528
14112;46.755;541
14113;46.758;588
14114;46.762;690
14115;46.765;411
14116;46.768;537
14117;46.772;502
14118;46.775;598
14119;46.778;568
14120;46.781;537
14121;46.785;482
14122;46.788;501
14123;46.791;776
14124;46.795;386
14125;46.798;355
14126;46.801;355
14127;46.805;564
14128;46.808;983
14129;46.811;535
14130;46.814;600
14131;46.818;512
14132;46.821;389
14133;46.824;506
14134;46.828;540
14135;46.831;639
14136;46.834;633
14137;46.838;520
14138;46.841;440
14139;46.844;516
14140;46.848;505
14141;46.851;447
14142;46.854;685
14143;46.857;595
14144;46.861;510
14145;46.864;453
14146;46.867;519
14147;46.871;816
14148;46.874;666
14149;46.877;483
14150;46.881;623
14151;46.884;565
14152;46.887;3178
14153;46.890;461
14154;46.894;570
14155;46.897;509
14156;46.900;550
14157;46.904;659
14158;46.907;655
14159;46.910;621
14160;46.914;548
14161;46.917;540
14162;46.920;633
14163;46.924;576
14164;46.927;603
14165;46.930;501
14166;46.933;776
14167;46.937;623
14168;46.940;5654
14169;46.943;475
14170;46.947;544
14171;46.950;583
14172;46.953;394
14173;46.957;471
14174;46.960;552
14175;46.963;684
14176;46.967;700
14177;46.970;480
14178;46.973;515
14179;46.977;816
14180;46.980;542
14181;46.983;599
14182;46.987;539
14183;46.990;444
14184;46.993;492
14185;46.997;580
14186;47.000;646
14187;47.003;418
14188;47.007;661
14189;47.010;658
14190;47.013;501
14191;47.016;489
14192;47.020;651
14193;47.023;526
14194;47.026;607
14195;47.030;589
14196;47.033;520
14197;47.036;600
14198;47.040;502
14199;47.043;515
14200;47.046;841
14201;47.049;569
14202;47.053;550
14203;47.056;487
14204;47.059;506
14205;47.063;616
14206;47.066;1826
14207;47.069;545
14208;47.073;572
14209;47.076;438
14210;47.079;583
14211;47.083;484
14212;47.086;2662
14213;47.089;654
14214;47.092;726
14215;47.096;567
14216;47.099;444
14217;47.102;583
14218;47.106;491
14219;47.109;445
14220;47.112;483
14221;47.116;416
14222;47.119;527
14223;47.122;525
14224;47.126;497
14225;47.129;580
14226;47.132;779
14227;47.135;532
14228;47.139;880
14229;47.142;517
14230;47.145;477
14231;47.149;419
14232;47.152;590
14233;47.155;581
14234;47.159;443
14235;47.162;470
14236;47.165;735
14237;47.168;641
14238;47.172;463
14239;47.175;447
14240;47.178;472
14241;47.182;620
14242;47.185;567
14243;47.188;523
14244;47.192;435
14245;47.195;832
14246;47.198;615
14247;47.202;556
14248;47.205;518
14249;47.208;588
14250;47.211;423
14251;47.215;594
14252;47.218;580
14253;47.222;506
14254;47.225;709
14255;47.228;557
14256;47.232;564
14257;47.235;493
14258;47.238;540
14259;47.242;701
14260;47.245;498
14261;47.248;398
14262;47.251;796
14263;47.255;450
14264;47.258;552
14265;47.261;711
14266;47.265;543
14267;47.268;561
14268;47.271;544
14269;47.275;2274
14270;47.278;545
14271;47.281;531
14272;47.284;503
14273;47.288;594
14274;47.291;475
14275;47.294;533
14276;47.298;479
14277;47.301;367
14278;47.304;565
14279;47.308;576
14280;47.311;634
14281;47.314;753
14282;47.318;470
14283;47.321;581
14284;47.324;704
14285;47.327;606
14286;47.331;616
14287;47.334;630
14288;47.337;565
14289;47.341;811
14290;47.344;673
14291;47.347;577
14292;47.351;655
14293;47.354;439
14294;47.357;547
14295;47.361;553
14296;47.364;674
14297;47.367;582
14298;47.370;566
14299;47.374;594
14300;47.377;640
14301;47.380;548
14302;47.384;578
14303;47.387;621
14304;47.390;534
14305;47.394;739
14306;47.397;464
14307;47.400;466
14308;47.403;683
14309;47.407;659
14310;47.410;377
14311;47.413;472
14312;47.417;587
14313;47.420;454
14314;47.423;525
14315;47.427;491
14316;47.430;451
14317;47.433;1286
14318;47.437;414
14319;47.440;460
14320;47.443;622
14321;47.446;526
14322;47.450;591
14323;47.453;482
14324;47.456;608
14325;47.460;860
14326;47.463;544
14327;47.467;517
14328;47.470;533
14329;47.473;740
14330;47.477;451
14331;47.480;721
14332;47.483;481
14333;47.486;667
14334;47.490;523
14335;47.493;523
14336;47.496;492
14337;47.500;673
14338;47.503;1967
14339;47.506;556
14340;47.510;450
14341;47.513;405
14342;47.516;527
14343;47.519;1512
14344;47.523;447
14345;47.526;519
14346;47.529;475
14347;47.533;385
14348;47.536;446
14349;47.539;670
14350;47.543;614
14351;47.546;467
14352;47.549;538
14353;47.553;368
14354;47.556;467
14355;47.559;604
14356;47.562;668
14357;47.566;589
14358;47.569;487
14359;47.572;511
14360;47.576;390
14361;47.579;2227
14362;47.582;462
14363;47.586;478
14364;47.589;473
14365;47.592;479
14366;47.596;526
14367;47.599;494
14368;47.602;768
14369;47.605;616
14370;47.609;427
14371;47.612;512
14372;47.615;611
14373;47.619;1021
14374;47.622;554
14375;47.625;445
14376;47.629;472
14377;47.632;390
14378;47.635;641
14379;47.638;565
14380;47.642;582
14381;47.645;533
14382;47.648;551
14383;47.652;411
14384;47.655;833
14385;47.658;574
14386;47.662;538
14387;47.665;543
14388;47.668;519
14389;47.672;838
14390;47.675;851
14391;47.678;560
14392;47.681;543
14393;47.685;536
14394;47.688;615
14395;47.691;754
14396;47.695;509
14397;47.698;809
14398;47.701;666
14399;47.705;634
14400;47.708;570
14401;47.711;532
14402;47.715;456
14403;47.718;594
14404;47.721;610
14405;47.725;600
14406;47.728;645
14407;47.731;606
14408;47.735;602
14409;47.738;2272
14410;47.741;578
14411;47.745;936
14412;47.748;733
14413;47.751;678
14414;47.754;570
14415;47.758;530
14416;47.761;537
14417;47.764;614
14418;47.768;748
14419;47.771;513
14420;47.774;2797
14421;47.778;650
14422;47.781;787
14423;47.784;632
14424;47.788;664
14425;47.791;491
14426;47.794;485
14427;47.797;531
14428;47.801;485
14429;47.804;529
14430;47.807;635
14431;47.811;562
14432;47.814;559
14433;47.817;474
14434;47.821;664
14435;47.824;1734
14436;47.827;534
14437;47.831;614
14438;47.834;561
14439;47.837;670
14440;47.840;512
14441;47.844;573
14442;47.847;518
14443;47.850;566
14444;47.854;662
14445;47.857;690
14446;47.860;425
14447;47.864;695
14448;47.867;472
14449;47.870;544
14450;47.873;606
14451;47.877;502
14452;47.880;399
14453;47.883;521
14454;47.887;657
14455;47.890;409
14456;47.893;512
14457;47.897;589
14458;47.900;668
14459;47.903;629
14460;47.907;618
14461;47.910;403
14462;47.913;603
14463;47.916;505
14464;47.920;757
14465;47.923;613
14466;47.926;670
14467;47.930;700
14468;47.933;647
14469;47.936;461
14470;47.940;536
14471;47.943;567
14472;47.946;788
14473;47.950;743
14474;47.953;572
14475;47.956;755
14476;47.959;589
14477;47.963;625
14478;47.967;666
14479;47.970;517
14480;47.973;457
14481;47.977;614
14482;47.980;524
14483;47.983;590
14484;47.987;672
14485;47.990;553
14486;47.993;684
14487;47.996;415
14488;48.000;706
14489;48.003;435
14490;48.006;578
14491;48.010;443
14492;48.013;592
14493;48.016;627
14494;48.020;541
14495;48.023;497
14496;48.026;555
14497;48.029;415
14498;48.033;1283
14499;48.036;369
14500;48.039;549
14501;48.043;370
14502;48.046;515
14503;48.049;499
14504;48.053;443
14505;48.056;461
14506;48.059;437
14507;48.063;371
14508;48.066;398
14509;48.069;526
14510;48.072;588
14511;48.076;571
14512;48.079;412
14513;48.082;600
14514;48.086;404
14515;48.089;380
14516;48.092;484
14517;48.096;465
14518;48.099;460
14519;48.102;561
14520;48.106;639
14521;48.109;551
14522;48.112;457
14523;48.115;539
14524;48.119;531
14525;48.122;639
14526;48.125;667
14527;48.129;508
14528;48.132;526
14529;48.135;544
14530;48.139;555
14531;48.142;620
14532;48.145;554
14533;48.148;347
14534;48.152;414
14535;48.155;822
14536;48.158;512
14537;48.162;592
14538;48.165;464
14539;48.168;492
14540;48.172;471
14541;48.175;491
14542;48.178;548
14543;48.182;429
14544;48.185;418
14545;48.188;530
14546;48.191;533
14547;48.195;424
14548;48.198;538
14549;48.201;595
14550;48.205;602
14551;48.208;576
14552;48.211;551
14553;48.215;433
14554;48.218;404
14555;48.222;663
14556;48.225;506
14557;48.228;443
14558;48.231;381
14559;48.235;392
14560;48.238;529
14561;48.241;444
14562;48.245;512
14563;48.248;656
14564;48.251;406
14565;48.255;411
14566;48.258;567
14567;48.261;351
14568;48.265;420
14569;48.268;546
14570;48.271;473
14571;48.274;721
14572;48.278;721
14573;48.281;473
14574;48.284;464
14575;48.288;379
14576;48.291;563
14577;48.294;349
14578;48.298;747
14579;48.301;509
14580;48.304;421
14581;48.307;484
14582;48.311;447
14583;48.314;520
14584;48.317;675
14585;48.321;438
14586;48.324;455
14587;48.327;455
14588;48.331;640
14589;48.334;500
14590;48.337;270
14591;48.341;377
14592;48.344;501
14593;48.347;764
14594;48.350;415
14595;48.354;339
14596;48.357;395
14597;48.360;498
14598;48.364;528
14599;48.367;364
14600;48.370;496
14601;48.374;590
14602;48.377;669
14603;48.380;545
14604;48.383;503
14605;48.387;377
14606;48.390;470
14607;48.393;389
14608;48.397;462
14609;48.400;440
14610;48.403;393
14611;48.407;582
14612;48.410;579
14613;48.413;526
14614;48.417;343
14615;48.420;510
14616;48.423;491
14617;48.426;704
14618;48.430;704
14619;48.433;433
14620;48.436;378
14621;48.440;524
14622;48.443;370
14623;48.446;471
14624;48.450;448
14625;48.453;557
14626;48.456;464
14627;48.460;506
14628;48.463;458
14629;48.466;611
14630;48.470;451
14631;48.473;503
14632;48.476;531
14633;48.480;589
14634;48.483;440
14635;48.486;443
14636;48.490;697
14637;48.493;479
14638;48.496;510
14639;48.500;582
14640;48.503;887
14641;48.506;506
14642;48.509;620
14643;48.513;417
14644;48.516;365
14645;48.519;447
14646;48.523;539
14647;48.526;515
14648;48.529;478
14649;48.533;526
14650;48.536;619
14651;48.539;462
14652;48.542;414
14653;48.546;1696
14654;48.549;502
14655;48.552;527
14656;48.556;516
14657;48.559;581
14658;48.562;458
14659;48.566;297
14660;48.569;464
14661;48.572;515
14662;48.576;544
14663;48.579;443
14664;48.582;492
14665;48.585;430
14666;48.589;452
14667;48.592;522
14668;48.595;421
14669;48.599;468
14670;48.602;444
14671;48.605;527
14672;48.609;505
14673;48.612;573
14674;48.615;397
14675;48.618;617
14676;48.622;518
14677;48.625;577
14678;48.628;828
14679;48.632;512
14680;48.635;445
14681;48.638;522
14682;48.642;496
14683;48.645;545
14684;48.648;480
14685;48.652;393
14686;48.655;464
14687;48.658;693
14688;48.661;570
14689;48.665;421
14690;48.668;692
14691;48.671;634
14692;48.675;485
14693;48.678;546
14694;48.681;617
14695;48.685;726
14696;48.688;371
14697;48.691;329
14698;48.695;542
14699;48.698;488
14700;48.701;567
14701;48.704;498
14702;48.708;626
14703;48.711;405
14704;48.714;418
14705;48.718;375
14706;48.721;417
14707;48.725;596
14708;48.728;492
14709;48.731;467
14710;48.735;1139
14711;48.738;412
14712;48.741;487
14713;48.744;556
14714;48.748;518
14715;48.751;425
14716;48.754;654
14717;48.758;538
14718;48.761;485
14719;48.764;520
14720;48.768;411
14721;48.771;517
14722;48.774;463
14723;48.777;424
14724;48.781;461
14725;48.784;493
14726;48.787;396
14727;48.791;516
14728;48.794;516
14729;48.797;508
14730;48.801;441
14731;48.804;424
14732;48.807;445
14733;48.811;563
14734;48.814;560
14735;48.817;641
14736;48.820;543
14737;48.824;408
14738;48.827;496
14739;48.830;546
14740;48.834;471
14741;48.837;509
14742;48.840;520
14743;48.844;402
14744;48.847;529
14745;48.850;493
14746;48.854;614
14747;48.857;469
14748;48.860;565
14749;48.863;535
14750;48.867;735
14751;48.870;495
14752;48.873;586
14753;48.877;576
14754;48.880;631
14755;48.883;483
14756;48.887;442
14757;48.890;512
14758;48.893;531
14759;48.896;784
14760;48.900;564
14761;48.903;446
14762;48.906;752
14763;48.910;543
14764;48.913;567
14765;48.916;2592
14766;48.920;901
14767;48.923;842
14768;48.926;507
14769;48.930;529
14770;48.933;425
14771;48.936;674
14772;48.939;425
14773;48.943;519
14774;48.946;408
14775;48.949;348
14776;48.953;575
14777;48.956;528
14778;48.959;467
14779;48.963;528
14780;48.966;532
14781;48.970;583
14782;48.973;1296
14783;48.976;598
14784;48.979;531
14785;48.983;565
14786;48.986;546
14787;48.989;612
14788;48.993;552
14789;48.996;576
14790;48.999;569
14791;49.003;596
14792;49.006;623
14793;49.009;552
14794;49.012;593
14795;49.016;538
14796;49.019;687
14797;49.022;481
14798;49.026;398
14799;49.029;436
14800;49.032;654
14801;49.036;487
14802;49.039;496
14803;49.042;498
14804;49.046;567
14805;49.049;540
14806;49.052;657
14807;49.055;505
14808;49.059;465
14809;49.062;558
14810;49.065;573
14811;49.069;486
14812;49.072;660
14813;49.075;494
14814;49.079;481
14815;49.082;584
14816;49.085;496
14817;49.089;696
14818;49.092;2875
14819;49.095;681
14820;49.098;537
14821;49.102;552
14822;49.105;561
14823;49.108;635
14824;49.112;721
14825;49.115;648
14826;49.118;601
14827;49.122;612
14828;49.125;428
14829;49.128;556
14830;49.131;666
14831;49.135;497
14832;49.138;556
14833;49.141;695
14834;49.145;582
14835;49.148;505
14836;49.151;495
14837;49.155;607
14838;49.158;459
14839;49.161;768
14840;49.165;671
14841;49.168;1041
14842;49.171;639
14843;49.174;542
14844;49.178;518
14845;49.181;2755
14846;49.184;488
14847;49.188;515
14848;49.191;638
14849;49.194;565
14850;49.198;625
14851;49.201;454
14852;49.204;672
14853;49.207;592
14854;49.211;444
14855;49.214;628
14856;49.218;514
14857;49.221;517
14858;49.224;503
14859;49.228;568
14860;49.231;476
14861;49.234;499
14862;49.238;506
14863;49.241;473
14864;49.244;607
14865;49.247;561
14866;49.251;679
14867;49.254;389
14868;49.257;579
14869;49.261;520
14870;49.264;590
14871;49.267;608
14872;49.271;535
14873;49.274;514
14874;49.277;506
14875;49.281;687
14876;49.284;399
14877;49.287;554
14878;49.290;481
14879;49.294;530
14880;49.297;474
14881;49.300;648
14882;49.304;578
14883;49.307;668
14884;49.310;609
14885;49.314;576
14886;49.317;681
14887;49.320;628
14888;49.324;722
14889;49.327;494
14890;49.330;536
14891;49.333;694
14892;49.337;511
14893;49.340;605
14894;49.343;598
14895;49.347;732
14896;49.350;547
14897;49.353;602
14898;49.357;528
14899;49.360;604
14900;49.363;686
14901;49.366;614
14902;49.370;700
14903;49.373;637
14904;49.376;718
14905;49.380;542
14906;49.383;658
14907;49.386;739
14908;49.390;494
14909;49.393;608
14910;49.396;536
14911;49.400;536
14912;49.403;593
14913;49.406;552
14914;49.409;518
14915;49.413;446
14916;49.416;538
14917;49.419;645
14918;49.423;775
14919;49.426;737
14920;49.429;613
14921;49.433;669
14922;49.436;796
14923;49.439;532
14924;49.443;734
14925;49.446;578
14926;49.449;632
14927;49.452;604
14928;49.456;438
14929;49.459;640
14930;49.462;451
14931;49.466;560
14932;49.469;575
14933;49.473;526
14934;49.476;456
14935;49.479;545
14936;49.483;534
14937;49.486;463
14938;49.489;605
14939;49.492;780
14940;49.496;622
14941;49.499;1256
14942;49.502;531
14943;49.506;575
14944;49.509;564
14945;49.512;589
14946;49.516;760
14947;49.519;579
14948;49.522;539
14949;49.526;632
14950;49.529;499
14951;49.532;529
14952;49.535;399
14953;49.539;463
14954;49.542;559
14955;49.545;1175
14956;49.549;595
14957;49.552;573
14958;49.555;492
14959;49.559;643
14960;49.562;584
14961;49.565;505
14962;49.568;736
14963;49.572;470
14964;49.575;555
14965;49.578;468
14966;49.582;583
14967;49.585;2516
14968;49.588;685
14969;49.592;483
14970;49.595;650
14971;49.598;568
14972;49.602;542
14973;49.605;488
14974;49.608;599
14975;49.611;532
14976;49.615;469
14977;49.618;648
14978;49.621;567
14979;49.625;660
14980;49.628;586
14981;49.631;532
14982;49.635;577
14983;49.638;471
14984;49.641;605
14985;49.645;567
14986;49.648;499
14987;49.651;506
14988;49.654;455
14989;49.658;689
14990;49.661;728
14991;49.664;508
14992;49.668;589
14993;49.671;504
14994;49.674;657
14995;49.678;536
14996;49.681;1405
14997;49.684;679
14998;49.687;578
14999;49.691;856
15000;49.694;512
15001;49.697;525
15002;49.701;462
15003;49.704;653
15004;49.707;602
15005;49.711;660
15006;49.714;736
15007;49.718;622
15008;49.721;576
15009;49.724;423
15010;49.727;463
15011;49.731;457
15012;49.734;452
15013;49.737;661
15014;49.741;438
15015;49.744;889
15016;49.747;858
15017;49.751;524
15018;49.754;530
15019;49.757;530
15020;49.761;514
15021;49.764;882
15022;49.767;570
15023;49.770;665
15024;49.774;598
15025;49.777;483
15026;49.780;553
15027;49.784;611
15028;49.787;513
15029;49.790;556
15030;49.794;874
15031;49.797;543
15032;49.800;667
15033;49.803;523
15034;49.807;502
15035;49.810;593
15036;49.813;488
15037;49.817;461
15038;49.820;780
15039;49.823;428
15040;49.827;495
15041;49.830;507
15042;49.833;622
15043;49.837;589
15044;49.840;1625
15045;49.843;539
15046;49.846;481
15047;49.850;462
15048;49.853;489
15049;49.856;654
15050;49.860;489
15051;49.863;508
15052;49.866;768
15053;49.870;583
15054;49.873;468
15055;49.876;635
15056;49.880;589
15057;49.883;559
15058;49.886;550
15059;49.889;533
15060;49.893;575
15061;49.896;585
15062;49.899;602
15063;49.903;536
15064;49.906;519
15065;49.909;474
15066;49.913;496
15067;49.916;467
15068;49.919;605
15069;49.922;483
15070;49.926;507
15071;49.929;561
15072;49.932;462
15073;49.936;490
15074;49.939;541
15075;49.942;2034
15076;49.946;670
15077;49.949;772
15078;49.952;557
15079;49.956;602
15080;49.959;524
15081;49.962;393
15082;49.966;498
15083;49.969;572
15084;49.972;471
15085;49.976;607
15086;49.979;652
15087;49.982;554
15088;49.986;498
15089;49.989;499
15090;49.992;564
15091;49.996;513
15092;49.999;718
15093;50.002;432
15094;50.005;567
15095;50.009;1043
15096;50.012;440
15097;50.015;486
15098;50.019;417
15099;50.022;814
15100;50.025;627
15101;50.029;538
15102;50.032;668
15103;50.035;645
15104;50.039;540
15105;50.042;651
15106;50.045;708
15107;50.048;569
15108;50.052;629
15109;50.055;629
15110;50.058;593
15111;50.062;693
15112;50.065;781
15113;50.068;665
15114;50.072;703
15115;50.075;871
15116;50.078;701
15117;50.081;864
15118;50.085;572
15119;50.088;559
15120;50.091;614
15121;50.095;507
15122;50.098;472
15123;50.101;714
15124;50.105;516
15125;50.108;481
15126;50.111;605
15127;50.115;3156
15128;50.118;449
15129;50.121;614
15130;50.124;589
15131;50.128;684
15132;50.131;670
15133;50.134;552
15134;50.138;651
15135;50.141;677
15136;50.144;671
15137;50.148;651
15138;50.151;602
15139;50.154;605
15140;50.157;543
15141;50.161;705
15142;50.164;611
15143;50.167;658
15144;50.171;711
15145;50.174;549
15146;50.177;661
15147;50.181;590
15148;50.184;535
15149;50.187;512
15150;50.191;492
15151;50.194;511
15152;50.197;757
15153;50.200;443
15154;50.204;822
15155;50.207;594
15156;50.210;561
15157;50.214;466
15158;50.217;412
15159;50.221;420
15160;50.224;548
15161;50.227;573
15162;50.231;400
15163;50.234;401
15164;50.237;526
15165;50.240;594
15166;50.244;641
15167;50.247;628
15168;50.250;679
15169;50.254;1625
15170;50.257;534
15171;50.260;528
15172;50.264;447
15173;50.267;492
15174;50.270;454
15175;50.274;3273
15176;50.277;646
15177;50.280;446
15178;50.283;462
15179;50.287;499
15180;50.290;417
15181;50.293;475
15182;50.297;534
15183;50.300;454
15184;50.303;521
15185;50.307;550
15186;50.310;601
15187;50.313;430
15188;50.316;605
15189;50.320;436
15190;50.323;445
15191;50.326;716
15192;50.330;629
15193;50.333;700
15194;50.336;605
15195;50.340;604
15196;50.343;683
15197;50.346;514
15198;50.350;598
15199;50.353;514
15200;50.356;615
15201;50.359;675
15202;50.363;606
15203;50.366;630
15204;50.369;672
15205;50.373;591
15206;50.376;726
15207;50.379;598
15208;50.383;741
15209;50.386;587
15210;50.389;664
15211;50.392;463
15212;50.396;449
15213;50.399;588
15214;50.402;684
15215;50.406;662
15216;50.409;510
15217;50.412;532
15218;50.416;493
15219;50.419;520
15220;50.422;559
15221;50.426;500
15222;50.429;603
15223;50.432;523
15224;50.435;461
15225;50.439;678
15226;50.442;557
15227;50.445;479
15228;50.449;605
15229;50.452;733
15230;50.455;460
15231;50.459;705
15232;50.462;525
15233;50.466;637
15234;50.469;537
15235;50.472;681
15236;50.475;572
15237;50.479;738
15238;50.482;582
15239;50.485;525
15240;50.489;579
15241;50.492;549
15242;50.495;740
15243;50.499;554
15244;50.502;590
15245;50.505;534
15246;50.509;532
15247;50.512;540
15248;50.515;491
15249;50.518;499
15250;50.522;627
15251;50.525;620
15252;50.528;520
15253;50.532;655
15254;50.535;569
15255;50.538;584
15256;50.542;501
15257;50.545;526
15258;50.548;497
15259;50.551;732
15260;50.555;739
15261;50.558;619
15262;50.561;709
15263;50.565;695
15264;50.568;415
15265;50.571;504
15266;50.575;460
15267;50.578;562
15268;50.581;611
15269;50.585;627
15270;50.588;561
15271;50.591;502
15272;50.594;660
15273;50.598;668
15274;50.601;526
15275;50.604;716
15276;50.608;611
15277;50.611;457
15278;50.614;552
15279;50.618;720
15280;50.621;489
15281;50.624;461
15282;50.628;525
15283;50.631;522
15284;50.634;625
15285;50.637;589
15286;50.641;460
15287;50.644;569
15288;50.647;601
15289;50.651;601
15290;50.654;664
15291;50.657;497
15292;50.661;1262
15293;50.664;556
15294;50.667;520
15295;50.670;478
15296;50.674;481
15297;50.677;513
15298;50.680;525
15299;50.684;512
15300;50.687;508
15301;50.690;415
15302;50.694;775
15303;50.697;519
15304;50.700;577
15305;50.704;610
15306;50.707;449
15307;50.710;707
15308;50.713;785
15309;50.717;547
15310;50.720;547
15311;50.724;720
15312;50.727;527
15313;50.730;540
15314;50.734;505
15315;50.737;479
15316;50.740;389
15317;50.744;574
15318;50.747;719
15319;50.750;823
15320;50.753;737
15321;50.757;533
15322;50.760;421
15323;50.763;641
15324;50.767;417
15325;50.770;710
15326;50.773;658
15327;50.777;369
15328;50.780;629
15329;50.783;629
15330;50.786;726
15331;50.790;698
15332;50.793;569
15333;50.796;801
15334;50.800;740
15335;50.803;505
15336;50.806;569
15337;50.810;504
15338;50.813;513
15339;50.816;772
15340;50.820;453
15341;50.823;616
15342;50.826;434
15343;50.829;596
15344;50.833;504
15345;50.836;597
15346;50.839;505
15347;50.843;597
15348;50.846;530
15349;50.849;423
15350;50.853;485
15351;50.856;468
15352;50.859;472
15353;50.863;566
15354;50.866;564
15355;50.869;587
15356;50.872;610
15357;50.876;710
15358;50.879;625
15359;50.882;521
15360;50.886;630
15361;50.889;652
15362;50.892;468
15363;50.896;530
15364;50.899;445
15365;50.902;553
15366;50.905;645
15367;50.909;741
15368;50.912;507
15369;50.915;551
15370;50.919;582
15371;50.922;562
15372;50.925;489
15373;50.929;689
15374;50.932;682
15375;50.935;514
15376;50.939;359
15377;50.942;459
15378;50.945;509
15379;50.948;2266
15380;50.952;481
15381;50.955;473
15382;50.958;555
15383;50.962;502
15384;50.965;444
15385;50.969;438
15386;50.972;419
15387;50.975;595
15388;50.979;542
15389;50.982;404
15390;50.985;585
15391;50.988;547
15392;50.992;512
15393;50.995;455
15394;50.998;900
15395;51.002;372
15396;51.005;757
15397;51.008;486
15398;51.012;479
15399;51.015;427
15400;51.018;642
15401;51.021;491
15402;51.025;414
15403;51.028;475
15404;51.031;467
15405;51.035;483
15406;51.038;606
15407;51.041;981
15408;51.045;611
15409;51.048;438
15410;51.051;405
15411;51.055;476
15412;51.058;494
15413;51.061;400
15414;51.064;455
15415;51.068;720
15416;51.071;505
15417;51.074;326
15418;51.078;484
15419;51.081;471
15420;51.084;509
15421;51.088;594
15422;51.091;562
15423;51.094;480
15424;51.098;508
15425;51.101;455
15426;51.104;500
15427;51.107;666
15428;51.111;651
15429;51.114;452
15430;51.117;590
15431;51.121;563
15432;51.124;527
15433;51.127;646
15434;51.131;434
15435;51.134;735
15436;51.137;474
15437;51.140;575
15438;51.144;529
15439;51.147;407
15440;51.150;597
15441;51.154;547
15442;51.157;532
15443;51.160;437
15444;51.164;495
15445;51.167;484
15446;51.170;570
15447;51.174;524
15448;51.177;567
15449;51.180;437
15450;51.183;551
15451;51.187;575
15452;51.190;466
15453;51.193;554
15454;51.197;1323
15455;51.200;506
15456;51.203;646
15457;51.207;573
15458;51.210;390
15459;51.213;459
15460;51.217;2774
15461;51.220;424
15462;51.223;562
15463;51.227;465
15464;51.230;546
15465;51.233;685
15466;51.237;513
15467;51.240;495
15468;51.243;646
15469;51.247;502
15470;51.250;530
15471;51.253;507
15472;51.256;592
15473;51.260;537
15474;51.263;410
15475;51.266;716
15476;51.270;848
15477;51.273;471
15478;51.276;541
15479;51.280;451
15480;51.283;445
15481;51.286;574
15482;51.290;423
15483;51.293;604
15484;51.296;483
15485;51.299;512
15486;51.303;638
15487;51.306;616
15488;51.309;511
15489;51.313;735
15490;51.316;411
15491;51.319;660
15492;51.323;590
15493;51.326;453
15494;51.329;697
15495;51.333;630
15496;51.336;523
15497;51.339;420
15498;51.342;466
15499;51.346;371
15500;51.349;682
15501;51.352;691
15502;51.356;477
15503;51.359;738
15504;51.362;401
15505;51.366;404
15506;51.369;388
15507;51.372;361
15508;51.375;448
15509;51.379;620
15510;51.382;423
15511;51.385;420
15512;51.389;509
15513;51.392;686
15514;51.395;843
15515;51.399;508
15516;51.402;637
15517;51.405;499
15518;51.409;702
15519;51.412;581
15520;51.415;573
15521;51.418;422
15522;51.422;508
15523;51.425;573
15524;51.428;380
15525;51.432;510
15526;51.435;541
15527;51.438;433
15528;51.442;1272
15529;51.445;443
15530;51.448;483
15531;51.452;283
15532;51.455;540
15533;51.458;738
15534;51.461;420
15535;51.465;484
15536;51.468;630
15537;51.472;686
15538;51.475;748
15539;51.478;708
15540;51.482;654
15541;51.485;482
15542;51.488;615
15543;51.492;709
15544;51.495;529
15545;51.498;590
15546;51.501;791
15547;51.505;565
15548;51.508;914
15549;51.511;554
15550;51.515;537
15551;51.518;670
15552;51.521;669
15553;51.525;611
15554;51.528;442
15555;51.531;708
15556;51.534;733
15557;51.538;668
15558;51.541;702
15559;51.544;703
15560;51.548;615
15561;51.551;727
15562;51.554;497
15563;51.558;577
15564;51.561;552
15565;51.564;588
15566;51.568;559
15567;51.571;436
15568;51.574;404
15569;51.577;550
15570;51.581;553
15571;51.584;447
15572;51.587;462
15573;51.591;563
15574;51.594;487
15575;51.597;514
15576;51.601;502
15577;51.604;468
15578;51.607;420
15579;51.610;468
15580;51.614;566
15581;51.617;2149
15582;51.620;368
15583;51.624;494
15584;51.627;568
15585;51.630;465
15586;51.634;433
15587;51.637;581
15588;51.640;498
15589;51.644;487
15590;51.647;534
15591;51.650;671
15592;51.653;516
15593;51.657;703
15594;51.660;435
15595;51.663;393
15596;51.667;483
15597;51.670;626
15598;51.673;452
15599;51.677;1889
15600;51.680;517
15601;51.683;488
15602;51.687;451
15603;51.690;536
15604;51.693;542
15605;51.696;576
15606;51.700;597
15607;51.703;600
15608;51.706;520
15609;51.710;509
15610;51.713;533
15611;51.717;688
15612;51.720;457
15613;51.724;627
15614;51.727;524
15615;51.730;453
15616;51.733;692
15617;51.737;440
15618;51.740;608
15619;51.743;515
15620;51.747;653
15621;51.750;499
15622;51.753;626
15623;51.757;491
15624;51.760;606
15625;51.763;530
15626;51.767;741
15627;51.770;520
15628;51.773;617
15629;51.776;504
15630;51.780;406
15631;51.783;607
15632;51.786;634
15633;51.790;469
15634;51.793;582
15635;51.796;551
15636;51.800;422
15637;51.803;448
15638;51.806;546
15639;51.809;526
15640;51.813;731
15641;51.816;513
15642;51.819;475
15643;51.823;476
15644;51.826;548
15645;51.829;602
15646;51.833;635
15647;51.836;510
15648;51.839;422
15649;51.843;445
15650;51.846;494
15651;51.849;434
15652;51.852;647
15653;51.856;524
15654;51.859;497
15655;51.862;419
15656;51.866;458
15657;51.869;1218
15658;51.872;464
15659;51.876;553
15660;51.879;544
15661;51.882;485
15662;51.885;618
15663;51.889;346
15664;51.892;403
15665;51.895;590
15666;51.899;599
15667;51.902;1049
15668;51.905;491
15669;51.909;429
15670;51.912;469
15671;51.915;423
15672;51.919;483
15673;51.922;451
15674;51.925;541
15675;51.928;661
15676;51.932;670
15677;51.935;490
15678;51.938;513
15679;51.942;649
15680;51.945;522
15681;51.948;2698
15682;51.952;446
15683;51.955;558
15684;51.958;530
15685;51.962;568
15686;51.965;557
15687;51.968;469
15688;51.972;581
15689;51.975;492
15690;51.978;438
15691;51.982;428
15692;51.985;551
15693;51.988;502
15694;51.992;581
15695;51.995;870
15696;51.998;488
