# Supplementary material for: Successive remodeling of IgG glycans using a solid-phase enzymatic platform
Source: Commun Biol. 2022 Apr 7;5:328. doi: 10.1038/s42003-022-03257-4 (PMC8990068; doi:10.1038/s42003-022-03257-4)
Supplement: Supplementary file 4 — Supplementary Data 1 [file 42003_2022_3257_MOESM4_ESM.zip › Source Data/Figure S12/Figure S12a Terminal Galactose.txt]

#""
#Point;X(Minutes);Y(Counts)
0;0.038;92566
1;0.042;95515
2;0.045;99817
3;0.048;93685
4;0.052;94238
5;0.055;90295
6;0.058;85574
7;0.062;86844
8;0.065;87645
9;0.068;79729
10;0.071;78421
11;0.075;79510
12;0.078;83867
13;0.081;82083
14;0.085;72564
15;0.088;77285
16;0.091;79461
17;0.095;81890
18;0.098;77338
19;0.101;77766
20;0.105;79858
21;0.108;80537
22;0.111;75331
23;0.114;87199
24;0.118;75183
25;0.121;75132
26;0.124;80519
27;0.128;79324
28;0.131;80808
29;0.134;77102
30;0.138;81274
31;0.141;83340
32;0.144;74248
33;0.147;79934
34;0.151;88022
35;0.154;77977
36;0.157;82539
37;0.161;78864
38;0.164;88675
39;0.167;82558
40;0.171;76479
41;0.174;81612
42;0.177;78641
43;0.181;79602
44;0.184;75485
45;0.187;73944
46;0.190;80548
47;0.194;78817
48;0.197;82704
49;0.200;85083
50;0.204;74796
51;0.207;78893
52;0.210;71277
53;0.214;79685
54;0.217;72525
55;0.221;80579
56;0.224;73041
57;0.227;80241
58;0.230;76487
59;0.234;75434
60;0.237;79812
61;0.240;81652
62;0.244;82046
63;0.247;80513
64;0.250;84218
65;0.254;78044
66;0.257;81884
67;0.260;79248
68;0.264;74824
69;0.267;81629
70;0.270;76843
71;0.273;83530
72;0.277;75832
73;0.280;77394
74;0.283;84041
75;0.287;75537
76;0.290;71076
77;0.293;75067
78;0.297;78474
79;0.300;84494
80;0.303;81282
81;0.306;85956
82;0.310;78514
83;0.313;77423
84;0.316;78667
85;0.320;81599
86;0.323;81061
87;0.326;79306
88;0.330;73722
89;0.333;82042
90;0.336;78803
91;0.340;79015
92;0.343;81616
93;0.346;82421
94;0.349;72540
95;0.353;77961
96;0.356;73344
97;0.359;73670
98;0.363;78836
99;0.366;75567
100;0.369;82347
101;0.373;79390
102;0.376;79176
103;0.379;78777
104;0.382;80071
105;0.386;80609
106;0.389;73728
107;0.392;81223
108;0.396;72157
109;0.399;75077
110;0.402;70491
111;0.406;76488
112;0.409;83086
113;0.412;75125
114;0.416;84031
115;0.419;78645
116;0.422;80956
117;0.425;79367
118;0.429;77795
119;0.432;74683
120;0.435;74098
121;0.439;75937
122;0.442;80782
123;0.445;77252
124;0.449;85520
125;0.452;79284
126;0.455;74164
127;0.459;91192
128;0.462;83930
129;0.465;82455
130;0.468;86336
131;0.472;83977
132;0.475;80455
133;0.479;79185
134;0.482;82891
135;0.485;85505
136;0.489;88703
137;0.492;81790
138;0.495;81475
139;0.499;78242
140;0.502;82323
141;0.505;75075
142;0.508;86599
143;0.512;86225
144;0.515;82319
145;0.518;81802
146;0.522;84937
147;0.525;83429
148;0.528;78922
149;0.532;86101
150;0.535;76161
151;0.538;85041
152;0.541;84081
153;0.545;83016
154;0.548;83550
155;0.551;81878
156;0.555;75165
157;0.558;84103
158;0.561;87175
159;0.565;84896
160;0.568;78512
161;0.571;82001
162;0.575;82146
163;0.578;77167
164;0.581;83801
165;0.584;80383
166;0.588;79371
167;0.591;86809
168;0.594;78104
169;0.598;82247
170;0.601;80031
171;0.604;80745
172;0.608;78561
173;0.611;73619
174;0.614;81620
175;0.618;81122
176;0.621;83193
177;0.624;84812
178;0.627;74826
179;0.631;78098
180;0.634;78603
181;0.637;83649
182;0.641;74712
183;0.644;83834
184;0.647;80552
185;0.651;78499
186;0.654;78866
187;0.657;79150
188;0.660;78771
189;0.664;79586
190;0.667;84346
191;0.670;82038
192;0.674;85824
193;0.677;80569
194;0.680;70916
195;0.684;88061
196;0.687;85156
197;0.690;74903
198;0.694;75007
199;0.697;77437
200;0.700;77104
201;0.703;77000
202;0.707;77054
203;0.710;78044
204;0.713;76996
205;0.717;73293
206;0.720;79519
207;0.724;72798
208;0.727;80267
209;0.730;75247
210;0.734;82436
211;0.737;85948
212;0.740;81687
213;0.743;73980
214;0.747;85084
215;0.750;79942
216;0.753;81062
217;0.757;81603
218;0.760;79078
219;0.763;74730
220;0.767;83733
221;0.770;95888
222;0.773;86071
223;0.776;89349
224;0.780;91457
225;0.783;84361
226;0.786;79276
227;0.790;89937
228;0.793;98008
229;0.796;101435
230;0.800;91398
231;0.803;95217
232;0.806;117458
233;0.810;136871
234;0.813;188999
235;0.816;303106
236;0.819;469359
237;0.823;811708
238;0.826;1230983
239;0.829;1654033
240;0.833;2277039
241;0.836;2718946
242;0.839;3285772
243;0.843;3524470
244;0.846;3712613
245;0.849;3852239
246;0.853;3987913
247;0.856;3785041
248;0.859;3703105
249;0.862;3659917
250;0.866;3662081
251;0.869;4509388
252;0.872;7381816
253;0.876;11679813
254;0.879;15735632
255;0.882;18567984
256;0.886;19385352
257;0.889;21150746
258;0.892;21418080
259;0.895;23341368
260;0.899;21433634
261;0.902;21333208
262;0.905;20539568
263;0.909;20422632
264;0.912;19592632
265;0.915;18793312
266;0.919;17492344
267;0.922;16093096
268;0.925;14352893
269;0.929;13462584
270;0.932;11896280
271;0.935;10247752
272;0.938;8288871
273;0.942;6683335
274;0.945;5390974
275;0.948;4319216
276;0.952;3491383
277;0.955;2622677
278;0.958;2259516
279;0.962;1845691
280;0.965;1551129
281;0.968;1326324
282;0.971;1213828
283;0.975;1085320
284;0.978;1034174
285;0.982;1011312
286;0.985;937723
287;0.988;895056
288;0.992;891740
289;0.995;905335
290;0.998;1062623
291;1.002;2684620
292;1.005;6294221
293;1.008;9577921
294;1.011;11876845
295;1.015;13771375
296;1.018;15326109
297;1.021;15189453
298;1.025;16480236
299;1.028;16031839
300;1.031;15905257
301;1.035;16724609
302;1.038;15832266
303;1.041;15947950
304;1.045;15256720
305;1.048;15589026
306;1.051;14608297
307;1.054;14472475
308;1.058;13918657
309;1.061;12454127
310;1.064;11799874
311;1.068;10946545
312;1.071;10388938
313;1.074;9929073
314;1.078;8598424
315;1.081;7957356
316;1.084;7379805
317;1.088;6726034
318;1.091;6346851
319;1.094;5907574
320;1.097;5692637
321;1.101;5401870
322;1.104;5139719
323;1.107;4955592
324;1.111;4950920
325;1.114;4753192
326;1.117;5021103
327;1.121;5231844
328;1.124;5724589
329;1.127;6197725
330;1.130;6731811
331;1.134;7714976
332;1.137;8179210
333;1.140;9216861
334;1.144;9254756
335;1.147;9790595
336;1.150;10763815
337;1.154;10963319
338;1.157;11951701
339;1.160;12032339
340;1.164;12839982
341;1.167;13334610
342;1.170;13059382
343;1.173;13660693
344;1.177;13643250
345;1.180;13715940
346;1.183;14015310
347;1.187;14330556
348;1.190;14288864
349;1.193;13954894
350;1.197;14284481
351;1.200;13544584
352;1.203;13667721
353;1.207;13564875
354;1.210;13669881
355;1.213;13517705
356;1.217;13736473
357;1.220;12756234
358;1.223;12749546
359;1.227;12283730
360;1.230;12170206
361;1.233;11471986
362;1.237;11421909
363;1.240;10116877
364;1.243;10235513
365;1.246;9581191
366;1.250;8968738
367;1.253;8259440
368;1.256;7709623
369;1.260;6994795
370;1.263;6465673
371;1.266;5819377
372;1.270;5530922
373;1.273;4838921
374;1.276;4468659
375;1.280;4091057
376;1.283;3644281
377;1.286;3420136
378;1.289;3145157
379;1.293;2917770
380;1.296;2724616
381;1.299;2659432
382;1.303;2548392
383;1.306;2497162
384;1.309;2294377
385;1.313;2248082
386;1.316;2189584
387;1.319;2231633
388;1.323;2129579
389;1.326;2169020
390;1.329;2033203
391;1.332;2107681
392;1.336;2014020
393;1.339;2082459
394;1.342;1990936
395;1.346;1998692
396;1.349;1961326
397;1.352;2010447
398;1.356;1932992
399;1.359;1878979
400;1.362;1925228
401;1.365;1948785
402;1.369;1775177
403;1.372;1787136
404;1.375;1778979
405;1.379;1643471
406;1.382;1605712
407;1.385;1598550
408;1.389;1540890
409;1.392;1543563
410;1.395;1405865
411;1.399;1443078
412;1.402;1328356
413;1.405;1350322
414;1.408;1310529
415;1.412;1302365
416;1.415;1227385
417;1.418;1159107
418;1.422;1145645
419;1.425;1112185
420;1.428;1117467
421;1.432;1085104
422;1.435;1074896
423;1.438;1050505
424;1.442;1097961
425;1.445;1039514
426;1.448;1054199
427;1.451;1151100
428;1.455;1118079
429;1.458;1094619
430;1.461;1080208
431;1.465;1095627
432;1.468;1063988
433;1.471;1056581
434;1.475;958374
435;1.478;983749
436;1.482;916632
437;1.485;933817
438;1.488;872165
439;1.491;835986
440;1.495;799471
441;1.498;782413
442;1.501;765520
443;1.505;749220
444;1.508;721655
445;1.511;698771
446;1.515;698540
447;1.518;671697
448;1.521;648554
449;1.525;637217
450;1.528;583027
451;1.531;597540
452;1.534;597376
453;1.538;576143
454;1.541;564920
455;1.544;564747
456;1.548;524336
457;1.551;534241
458;1.554;525134
459;1.558;515493
460;1.561;540024
461;1.564;515039
462;1.567;535169
463;1.571;530698
464;1.574;552991
465;1.577;526539
466;1.581;536172
467;1.584;527411
468;1.587;543148
469;1.591;531071
470;1.594;547998
471;1.597;540491
472;1.601;564005
473;1.604;529471
474;1.607;570021
475;1.610;572588
476;1.614;577950
477;1.617;567575
478;1.620;612718
479;1.624;590462
480;1.627;592163
481;1.630;597670
482;1.634;627001
483;1.637;605013
484;1.640;629811
485;1.644;621009
486;1.647;649069
487;1.650;656400
488;1.653;646564
489;1.657;692408
490;1.660;681531
491;1.663;689312
492;1.667;680156
493;1.670;715222
494;1.673;688613
495;1.677;679684
496;1.680;713421
497;1.683;718741
498;1.686;708529
499;1.690;724923
500;1.693;734100
501;1.696;707949
502;1.700;713360
503;1.703;722179
504;1.706;756778
505;1.710;736606
506;1.713;717302
507;1.717;762480
508;1.720;750443
509;1.723;767165
510;1.726;778878
511;1.730;759014
512;1.733;775721
513;1.736;742966
514;1.740;745160
515;1.743;698090
516;1.746;734008
517;1.750;701449
518;1.753;742941
519;1.756;723990
520;1.760;715178
521;1.763;788074
522;1.766;736985
523;1.769;748539
524;1.773;735768
525;1.776;677234
526;1.779;597935
527;1.783;494401
528;1.786;422640
529;1.789;398042
530;1.793;397654
531;1.796;356170
532;1.799;334816
533;1.802;267537
534;1.806;220137
535;1.809;188295
536;1.812;146589
537;1.816;124831
538;1.819;102202
539;1.822;102690
540;1.826;104432
541;1.829;94079
542;1.832;91332
543;1.836;94611
544;1.839;85234
545;1.842;88814
546;1.845;90824
547;1.849;84159
548;1.852;89451
549;1.855;78315
550;1.859;82276
551;1.862;75929
552;1.865;70094
553;1.869;77292
554;1.872;67561
555;1.875;71893
556;1.879;78419
557;1.882;70801
558;1.885;86916
559;1.888;71782
560;1.892;87355
561;1.895;99284
562;1.898;100434
563;1.902;104783
564;1.905;118795
565;1.908;130658
566;1.912;146027
567;1.915;165057
568;1.918;176697
569;1.921;193487
570;1.925;196211
571;1.928;237826
572;1.931;237805
573;1.935;235425
574;1.938;251201
575;1.941;260936
576;1.945;264539
577;1.948;258510
578;1.951;295148
579;1.955;280206
580;1.958;316236
581;1.961;370907
582;1.964;412553
583;1.968;435780
584;1.971;444018
585;1.975;453331
586;1.978;457830
587;1.981;418609
588;1.985;393341
589;1.988;376747
590;1.991;348940
591;1.995;349706
592;1.998;338737
593;2.001;320209
594;2.004;310090
595;2.008;319471
596;2.011;303962
597;2.014;277411
598;2.018;284354
599;2.021;275564
600;2.024;278971
601;2.028;260164
602;2.031;267286
603;2.034;274352
604;2.038;268055
605;2.041;266602
606;2.044;257593
607;2.047;252972
608;2.051;264025
609;2.054;265291
610;2.057;258058
611;2.061;261535
612;2.064;254666
613;2.067;258114
614;2.071;272832
615;2.074;259778
616;2.077;272177
617;2.080;263555
618;2.084;268805
619;2.087;257701
620;2.090;263458
621;2.094;268730
622;2.097;279189
623;2.100;260646
624;2.104;271487
625;2.107;266411
626;2.110;281956
627;2.114;274419
628;2.117;257684
629;2.120;249218
630;2.123;246750
631;2.127;251280
632;2.130;236649
633;2.133;223816
634;2.137;225089
635;2.140;203263
636;2.143;204760
637;2.147;198633
638;2.150;190894
639;2.153;194268
640;2.156;186627
641;2.160;176924
642;2.163;178519
643;2.166;163929
644;2.170;171933
645;2.173;168754
646;2.176;160607
647;2.180;154636
648;2.183;165459
649;2.186;151622
650;2.190;161524
651;2.193;157592
652;2.196;150915
653;2.199;164053
654;2.203;150563
655;2.206;144173
656;2.209;157710
657;2.213;141732
658;2.216;149182
659;2.220;135120
660;2.223;136906
661;2.226;141592
662;2.230;133875
663;2.233;135614
664;2.236;134272
665;2.239;131527
666;2.243;132835
667;2.246;138443
668;2.249;139663
669;2.253;137989
670;2.256;151276
671;2.259;123890
672;2.263;145369
673;2.266;127934
674;2.269;123319
675;2.273;127869
676;2.276;141845
677;2.279;135129
678;2.282;150229
679;2.286;141161
680;2.289;139763
681;2.292;128237
682;2.296;143048
683;2.299;141831
684;2.302;143572
685;2.306;147289
686;2.309;139068
687;2.312;145088
688;2.315;150175
689;2.319;142599
690;2.322;136000
691;2.325;154231
692;2.329;133908
693;2.332;147788
694;2.335;134445
695;2.339;147102
696;2.342;142399
697;2.345;143410
698;2.349;143468
699;2.352;141112
700;2.355;142657
701;2.358;142070
702;2.362;132334
703;2.365;138016
704;2.368;128089
705;2.372;125814
706;2.375;128565
707;2.378;130955
708;2.382;130907
709;2.385;137897
710;2.388;129834
711;2.391;131404
712;2.395;123338
713;2.398;131209
714;2.401;135417
715;2.405;132392
716;2.408;124178
717;2.411;136263
718;2.415;134324
719;2.418;118791
720;2.421;126766
721;2.425;122404
722;2.428;122035
723;2.431;130175
724;2.434;131179
725;2.438;122154
726;2.441;130734
727;2.444;131203
728;2.448;119970
729;2.451;125255
730;2.454;122228
731;2.458;121717
732;2.461;109500
733;2.464;114253
734;2.468;120247
735;2.471;121053
736;2.474;117591
737;2.478;121076
738;2.481;123248
739;2.484;115508
740;2.488;115714
741;2.491;108048
742;2.494;107397
743;2.498;122567
744;2.501;128247
745;2.504;144165
746;2.508;144811
747;2.511;148180
748;2.514;147244
749;2.517;148204
750;2.521;145450
751;2.524;147566
752;2.527;142441
753;2.531;145692
754;2.534;144116
755;2.537;143950
756;2.541;147708
757;2.544;154127
758;2.547;141349
759;2.550;146529
760;2.554;139627
761;2.557;142458
762;2.560;134948
763;2.564;152071
764;2.567;163057
765;2.570;144853
766;2.574;149892
767;2.577;151179
768;2.580;151039
769;2.584;148193
770;2.587;146346
771;2.590;142504
772;2.593;150718
773;2.597;139033
774;2.600;145355
775;2.603;146760
776;2.607;142557
777;2.610;150146
778;2.613;151553
779;2.617;138728
780;2.620;156691
781;2.623;173067
782;2.627;189855
783;2.630;208389
784;2.633;264165
785;2.636;337724
786;2.640;478273
787;2.643;551323
788;2.646;731730
789;2.650;826969
790;2.653;888964
791;2.656;849789
792;2.660;890360
793;2.663;942416
794;2.666;993346
795;2.669;1028607
796;2.673;1116166
797;2.676;1133675
798;2.679;1214664
799;2.683;1255990
800;2.686;1313972
801;2.689;1283433
802;2.693;1337785
803;2.696;1418275
804;2.699;1351065
805;2.703;1380482
806;2.706;1492653
807;2.709;1405535
808;2.712;1454713
809;2.716;1395595
810;2.719;1427202
811;2.723;1439034
812;2.726;1456013
813;2.729;1414371
814;2.733;1488814
815;2.736;1453480
816;2.739;1468759
817;2.743;1469986
818;2.746;1430979
819;2.749;1441854
820;2.752;1402519
821;2.756;1358805
822;2.759;1307815
823;2.762;1335289
824;2.766;1245598
825;2.769;1223850
826;2.772;1170027
827;2.776;1060972
828;2.779;986046
829;2.782;934857
830;2.785;884930
831;2.789;834786
832;2.792;782088
833;2.795;710102
834;2.799;644212
835;2.802;598307
836;2.805;570757
837;2.809;532859
838;2.812;467191
839;2.815;420002
840;2.819;422901
841;2.822;396032
842;2.825;407116
843;2.828;371822
844;2.832;335418
845;2.835;339880
846;2.838;333128
847;2.842;326253
848;2.845;305140
849;2.848;310038
850;2.852;306707
851;2.855;305322
852;2.858;288039
853;2.862;293254
854;2.865;278395
855;2.868;277252
856;2.871;267421
857;2.875;274468
858;2.878;273359
859;2.881;274078
860;2.885;257323
861;2.888;251258
862;2.891;252697
863;2.895;244385
864;2.898;260154
865;2.901;239552
866;2.904;230545
867;2.908;234779
868;2.911;218310
869;2.914;224402
870;2.918;221837
871;2.921;225203
872;2.924;222723
873;2.928;205921
874;2.931;199786
875;2.934;198045
876;2.938;191170
877;2.941;190258
878;2.944;199491
879;2.947;187748
880;2.951;163586
881;2.954;194278
882;2.957;186571
883;2.961;180534
884;2.964;179908
885;2.967;185195
886;2.971;181061
887;2.974;177665
888;2.978;173604
889;2.981;177213
890;2.984;177256
891;2.987;180386
892;2.991;166777
893;2.994;175960
894;2.997;173111
895;3.001;166216
896;3.004;179200
897;3.007;172669
898;3.011;177038
899;3.014;161681
900;3.017;174411
901;3.020;163729
902;3.024;168025
903;3.027;163246
904;3.030;157622
905;3.034;163924
906;3.037;158409
907;3.040;158736
908;3.044;165058
909;3.047;157817
910;3.050;180880
911;3.054;160891
912;3.057;154460
913;3.060;168039
914;3.063;156472
915;3.067;160506
916;3.070;149485
917;3.073;157087
918;3.077;163108
919;3.080;152431
920;3.083;153986
921;3.087;155026
922;3.090;156075
923;3.093;150026
924;3.097;151400
925;3.100;155310
926;3.103;151460
927;3.106;144417
928;3.110;152293
929;3.113;156435
930;3.116;156917
931;3.120;145476
932;3.123;144728
933;3.126;161580
934;3.130;147353
935;3.133;140807
936;3.136;136036
937;3.139;144028
938;3.143;152963
939;3.146;141754
940;3.149;146285
941;3.153;148341
942;3.156;152658
943;3.159;147068
944;3.163;150642
945;3.166;146919
946;3.169;142276
947;3.173;136236
948;3.176;145378
949;3.179;153659
950;3.182;142491
951;3.186;152496
952;3.189;147753
953;3.192;141191
954;3.196;147686
955;3.199;130335
956;3.202;151711
957;3.206;141140
958;3.209;140759
959;3.212;145168
960;3.216;144114
961;3.219;143789
962;3.222;140684
963;3.226;159782
964;3.229;150164
965;3.232;150114
966;3.236;154959
967;3.239;155308
968;3.242;168729
969;3.246;177664
970;3.249;177755
971;3.252;175844
972;3.255;175421
973;3.259;165477
974;3.262;179016
975;3.265;190133
976;3.269;182803
977;3.272;187258
978;3.275;211763
979;3.279;206806
980;3.282;203930
981;3.285;198845
982;3.289;213910
983;3.292;226471
984;3.295;214856
985;3.298;196727
986;3.302;227024
987;3.305;213846
988;3.308;222132
989;3.312;219242
990;3.315;227596
991;3.318;203367
992;3.322;224473
993;3.325;216035
994;3.328;224009
995;3.332;228034
996;3.335;218961
997;3.338;211205
998;3.341;224930
999;3.345;205487
1000;3.348;200331
1001;3.351;211121
1002;3.355;188787
1003;3.358;196114
1004;3.361;184310
1005;3.365;189283
1006;3.368;190720
1007;3.371;187709
1008;3.374;180917
1009;3.378;187180
1010;3.381;166518
1011;3.384;186908
1012;3.388;174711
1013;3.391;183782
1014;3.394;182406
1015;3.398;179554
1016;3.401;166974
1017;3.404;171257
1018;3.408;183809
1019;3.411;165196
1020;3.414;174304
1021;3.417;176211
1022;3.421;166991
1023;3.424;179767
1024;3.427;162708
1025;3.431;170827
1026;3.434;173666
1027;3.437;181620
1028;3.441;167876
1029;3.444;171926
1030;3.447;167362
1031;3.451;156414
1032;3.454;170456
1033;3.457;170681
1034;3.460;167495
1035;3.464;165496
1036;3.467;171534
1037;3.470;164822
1038;3.474;152547
1039;3.477;157214
1040;3.481;172660
1041;3.484;159709
1042;3.487;167499
1043;3.491;167576
1044;3.494;169710
1045;3.497;167136
1046;3.500;170690
1047;3.504;170544
1048;3.507;162653
1049;3.510;162317
1050;3.514;159202
1051;3.517;161582
1052;3.520;156191
1053;3.524;158741
1054;3.527;163273
1055;3.530;152395
1056;3.533;141467
1057;3.537;143396
1058;3.540;144518
1059;3.543;140270
1060;3.547;139390
1061;3.550;138992
1062;3.553;148329
1063;3.557;147396
1064;3.560;139195
1065;3.563;144432
1066;3.567;140128
1067;3.570;142268
1068;3.573;147793
1069;3.576;132433
1070;3.580;138780
1071;3.583;145580
1072;3.586;137205
1073;3.590;146332
1074;3.593;133665
1075;3.596;133437
1076;3.600;138323
1077;3.603;139715
1078;3.606;134219
1079;3.609;138418
1080;3.613;137733
1081;3.616;129191
1082;3.619;128018
1083;3.623;118147
1084;3.626;126211
1085;3.629;128117
1086;3.633;139692
1087;3.636;135638
1088;3.639;142051
1089;3.643;128149
1090;3.646;126750
1091;3.649;134992
1092;3.652;123953
1093;3.656;130678
1094;3.659;128288
1095;3.662;135086
1096;3.666;128826
1097;3.669;141141
1098;3.672;131600
1099;3.676;129854
1100;3.679;128075
1101;3.682;124068
1102;3.686;126725
1103;3.689;131575
1104;3.692;125433
1105;3.695;126741
1106;3.699;125007
1107;3.702;128831
1108;3.705;140059
1109;3.709;125734
1110;3.712;129234
1111;3.716;126727
1112;3.719;129077
1113;3.722;130978
1114;3.726;123080
1115;3.729;134348
1116;3.732;130560
1117;3.735;129964
1118;3.739;128964
1119;3.742;120148
1120;3.745;124027
1121;3.749;124178
1122;3.752;122270
1123;3.755;126086
1124;3.759;126291
1125;3.762;129884
1126;3.765;128679
1127;3.768;127205
1128;3.772;127183
1129;3.775;134778
1130;3.778;126688
1131;3.782;122498
1132;3.785;122426
1133;3.788;120751
1134;3.792;129440
1135;3.795;129284
1136;3.798;123289
1137;3.802;121370
1138;3.805;127745
1139;3.808;129553
1140;3.811;124123
1141;3.815;124138
1142;3.818;124536
1143;3.821;128145
1144;3.825;125461
1145;3.828;131214
1146;3.831;120625
1147;3.835;127909
1148;3.838;132126
1149;3.841;135932
1150;3.844;131048
1151;3.848;149669
1152;3.851;134920
1153;3.854;146083
1154;3.858;139973
1155;3.861;148037
1156;3.864;152301
1157;3.868;136016
1158;3.871;152198
1159;3.874;127352
1160;3.878;139950
1161;3.881;154649
1162;3.884;148014
1163;3.887;150200
1164;3.891;160753
1165;3.894;147858
1166;3.897;144594
1167;3.901;157635
1168;3.904;160787
1169;3.907;156811
1170;3.911;157851
1171;3.914;160835
1172;3.917;153210
1173;3.921;155997
1174;3.924;154499
1175;3.927;164423
1176;3.930;157930
1177;3.934;155161
1178;3.937;166099
1179;3.940;160665
1180;3.944;158791
1181;3.947;161688
1182;3.950;159062
1183;3.954;160568
1184;3.957;153273
1185;3.960;157593
1186;3.963;157512
1187;3.967;159412
1188;3.970;158137
1189;3.973;161532
1190;3.977;154585
1191;3.980;153374
1192;3.984;140725
1193;3.987;155915
1194;3.990;155215
1195;3.994;154932
1196;3.997;147706
1197;4.000;158956
1198;4.003;151006
1199;4.007;145331
1200;4.010;151116
1201;4.013;143028
1202;4.017;156217
1203;4.020;150996
1204;4.023;152910
1205;4.027;152862
1206;4.030;149822
1207;4.033;139496
1208;4.037;144794
1209;4.040;138708
1210;4.043;152098
1211;4.046;152693
1212;4.050;142218
1213;4.053;143606
1214;4.056;137858
1215;4.060;153750
1216;4.063;149324
1217;4.066;147617
1218;4.070;139931
1219;4.073;147448
1220;4.076;138636
1221;4.080;147835
1222;4.083;136424
1223;4.086;154798
1224;4.089;146779
1225;4.093;131835
1226;4.096;143234
1227;4.099;145110
1228;4.103;136634
1229;4.106;145208
1230;4.109;146086
1231;4.113;143143
1232;4.116;136424
1233;4.119;139112
1234;4.122;131324
1235;4.126;134655
1236;4.129;147733
1237;4.132;140654
1238;4.136;135439
1239;4.139;145114
1240;4.142;132851
1241;4.146;131756
1242;4.149;140552
1243;4.152;137594
1244;4.156;131261
1245;4.159;138964
1246;4.162;140202
1247;4.165;139434
1248;4.169;137084
1249;4.172;138302
1250;4.175;132865
1251;4.179;130111
1252;4.182;129002
1253;4.185;135923
1254;4.189;138628
1255;4.192;137076
1256;4.195;130969
1257;4.198;132490
1258;4.202;126125
1259;4.205;137413
1260;4.208;123916
1261;4.212;134095
1262;4.215;134619
1263;4.219;129293
1264;4.222;131591
1265;4.225;133075
1266;4.229;129153
1267;4.232;129556
1268;4.235;124338
1269;4.238;118989
1270;4.242;125889
1271;4.245;135285
1272;4.248;124752
1273;4.252;131940
1274;4.255;129370
1275;4.258;130345
1276;4.262;132495
1277;4.265;120675
1278;4.268;123598
1279;4.272;120059
1280;4.275;127397
1281;4.278;133256
1282;4.281;121769
1283;4.285;126072
1284;4.288;127664
1285;4.291;122510
1286;4.295;128824
1287;4.298;125363
1288;4.301;136455
1289;4.305;129404
1290;4.308;127496
1291;4.311;120294
1292;4.315;127667
1293;4.318;118617
1294;4.321;127182
1295;4.324;125709
1296;4.328;126918
1297;4.331;121726
1298;4.334;132081
1299;4.338;130223
1300;4.341;124256
1301;4.344;125450
1302;4.348;130684
1303;4.351;125452
1304;4.354;130697
1305;4.357;125501
1306;4.361;132538
1307;4.364;121554
1308;4.367;132321
1309;4.371;131092
1310;4.374;133560
1311;4.377;120278
1312;4.381;123018
1313;4.384;135402
1314;4.387;121557
1315;4.391;130978
1316;4.394;124313
1317;4.397;129748
1318;4.400;126029
1319;4.404;124950
1320;4.407;120321
1321;4.410;130603
1322;4.414;128486
1323;4.417;128552
1324;4.420;129962
1325;4.424;131785
1326;4.427;123273
1327;4.430;119844
1328;4.433;118656
1329;4.437;123336
1330;4.440;124530
1331;4.443;126954
1332;4.447;124770
1333;4.450;127672
1334;4.453;135741
1335;4.457;126054
1336;4.460;130248
1337;4.463;128669
1338;4.467;131298
1339;4.470;120726
1340;4.473;128895
1341;4.477;126377
1342;4.480;124606
1343;4.483;119932
1344;4.487;129427
1345;4.490;134279
1346;4.493;126369
1347;4.497;125367
1348;4.500;122026
1349;4.503;117196
1350;4.507;128180
1351;4.510;127742
1352;4.513;125712
1353;4.516;126880
1354;4.520;124290
1355;4.523;124924
1356;4.526;116390
1357;4.530;127627
1358;4.533;125851
1359;4.536;133070
1360;4.540;126528
1361;4.543;125530
1362;4.546;120010
1363;4.550;120174
1364;4.553;123547
1365;4.556;120309
1366;4.559;130981
1367;4.563;123924
1368;4.566;129233
1369;4.569;122488
1370;4.573;123674
1371;4.576;128204
1372;4.579;128869
1373;4.583;127195
1374;4.586;127025
1375;4.589;124932
1376;4.592;127733
1377;4.596;124280
1378;4.599;121088
1379;4.602;116373
1380;4.606;123557
1381;4.609;114940
1382;4.612;123380
1383;4.616;122970
1384;4.619;122127
1385;4.622;122348
1386;4.626;119794
1387;4.629;127560
1388;4.632;115557
1389;4.635;115959
1390;4.639;129129
1391;4.642;118948
1392;4.645;123714
1393;4.649;129032
1394;4.652;134335
1395;4.655;124203
1396;4.659;121930
1397;4.662;114923
1398;4.665;127865
1399;4.669;123389
1400;4.672;122636
1401;4.675;123794
1402;4.678;114622
1403;4.682;120570
1404;4.685;132102
1405;4.688;122408
1406;4.692;124695
1407;4.695;118588
1408;4.698;126123
1409;4.702;123905
1410;4.705;112972
1411;4.708;133141
1412;4.711;120069
1413;4.715;126688
1414;4.718;125947
1415;4.722;129888
1416;4.725;130464
1417;4.728;130067
1418;4.732;115395
1419;4.735;129300
1420;4.738;120096
1421;4.742;137590
1422;4.745;118212
1423;4.748;126396
1424;4.751;126162
1425;4.755;119254
1426;4.758;126451
1427;4.761;122266
1428;4.765;114678
1429;4.768;120092
1430;4.771;121192
1431;4.775;125448
1432;4.778;116621
1433;4.781;119409
1434;4.785;116444
1435;4.788;126523
1436;4.791;127570
1437;4.794;126827
1438;4.798;123619
1439;4.801;121106
1440;4.804;117681
1441;4.808;123502
1442;4.811;129334
1443;4.814;128750
1444;4.818;122833
1445;4.821;116152
1446;4.824;121821
1447;4.827;123867
1448;4.831;122822
1449;4.834;122307
1450;4.837;114497
1451;4.841;129208
1452;4.844;127076
1453;4.847;119685
1454;4.851;127676
1455;4.854;125805
1456;4.857;128143
1457;4.861;116452
1458;4.864;113385
1459;4.867;117232
1460;4.870;115161
1461;4.874;117120
1462;4.877;121898
1463;4.880;123187
1464;4.884;120427
1465;4.887;117987
1466;4.890;116560
1467;4.894;128657
1468;4.897;116722
1469;4.900;121612
1470;4.904;124961
1471;4.907;121043
1472;4.910;118256
1473;4.913;123946
1474;4.917;126577
1475;4.920;128416
1476;4.923;117448
1477;4.927;118010
1478;4.930;113102
1479;4.933;122936
1480;4.937;113310
1481;4.940;114378
1482;4.943;126604
1483;4.946;122370
1484;4.950;128892
1485;4.953;123120
1486;4.956;119483
1487;4.960;125437
1488;4.963;124105
1489;4.966;120422
1490;4.970;135641
1491;4.973;126798
1492;4.977;133367
1493;4.980;129016
1494;4.983;132866
1495;4.986;127387
1496;4.990;124828
1497;4.993;135440
1498;4.996;122327
1499;5.000;123281
1500;5.003;127060
1501;5.006;115658
1502;5.010;131697
1503;5.013;137114
1504;5.016;126621
1505;5.020;127698
1506;5.023;138619
1507;5.026;136885
1508;5.029;135345
1509;5.033;128056
1510;5.036;127061
1511;5.039;133066
1512;5.043;130603
1513;5.046;128352
1514;5.049;132792
1515;5.053;129648
1516;5.056;124566
1517;5.059;118078
1518;5.062;121040
1519;5.066;135269
1520;5.069;140643
1521;5.072;143508
1522;5.076;133900
1523;5.079;125485
1524;5.082;136272
1525;5.086;138352
1526;5.089;146029
1527;5.092;133573
1528;5.096;142375
1529;5.099;146604
1530;5.102;136993
1531;5.105;140902
1532;5.109;138175
1533;5.112;135816
1534;5.115;143012
1535;5.119;140091
1536;5.122;147773
1537;5.125;138674
1538;5.129;133289
1539;5.132;126717
1540;5.135;124494
1541;5.139;148260
1542;5.142;149410
1543;5.145;147724
1544;5.148;135469
1545;5.152;135659
1546;5.155;132881
1547;5.158;145316
1548;5.162;136521
1549;5.165;144657
1550;5.168;131586
1551;5.172;132805
1552;5.175;142132
1553;5.178;143485
1554;5.181;139970
1555;5.185;142880
1556;5.188;146655
1557;5.191;122154
1558;5.195;133722
1559;5.198;133917
1560;5.201;139624
1561;5.205;134140
1562;5.208;143211
1563;5.211;132521
1564;5.215;136380
1565;5.218;132988
1566;5.222;133440
1567;5.225;128108
1568;5.228;131608
1569;5.232;130736
1570;5.235;145327
1571;5.238;133484
1572;5.241;139252
1573;5.245;126500
1574;5.248;123059
1575;5.251;135395
1576;5.255;128749
1577;5.258;132379
1578;5.261;139770
1579;5.265;134261
1580;5.268;126053
1581;5.271;128461
1582;5.275;122750
1583;5.278;129729
1584;5.281;137537
1585;5.284;128105
1586;5.288;129302
1587;5.291;114830
1588;5.294;125183
1589;5.298;131169
1590;5.301;131328
1591;5.304;127206
1592;5.308;123626
1593;5.311;124205
1594;5.314;128473
1595;5.318;131552
1596;5.321;117213
1597;5.324;121483
1598;5.327;125040
1599;5.331;124637
1600;5.334;129897
1601;5.337;113009
1602;5.341;125657
1603;5.344;126579
1604;5.347;117917
1605;5.351;131367
1606;5.354;127123
1607;5.357;131203
1608;5.360;116262
1609;5.364;127812
1610;5.367;124046
1611;5.370;128005
1612;5.374;121829
1613;5.377;125616
1614;5.380;118707
1615;5.384;123427
1616;5.387;120851
1617;5.390;121700
1618;5.394;123351
1619;5.397;125420
1620;5.400;129788
1621;5.403;115721
1622;5.407;127046
1623;5.410;115335
1624;5.413;115337
1625;5.417;105751
1626;5.420;115815
1627;5.423;116443
1628;5.427;115686
1629;5.430;116858
1630;5.433;106298
1631;5.436;117708
1632;5.440;121867
1633;5.443;120389
1634;5.446;114221
1635;5.450;117941
1636;5.453;106116
1637;5.456;119520
1638;5.460;112030
1639;5.463;109561
1640;5.466;115404
1641;5.470;114246
1642;5.473;113587
1643;5.476;114868
1644;5.480;115794
1645;5.483;118818
1646;5.486;128123
1647;5.490;111337
1648;5.493;113052
1649;5.496;111149
1650;5.500;107544
1651;5.503;119173
1652;5.506;109455
1653;5.510;107466
1654;5.513;112332
1655;5.516;107067
1656;5.519;113396
1657;5.523;112102
1658;5.526;106122
1659;5.529;111238
1660;5.533;113279
1661;5.536;107686
1662;5.539;114669
1663;5.543;108380
1664;5.546;110023
1665;5.549;103087
1666;5.553;99801
1667;5.556;111053
1668;5.559;115438
1669;5.562;119241
1670;5.566;117679
1671;5.569;109658
1672;5.572;105995
1673;5.576;108037
1674;5.579;109671
1675;5.582;101347
1676;5.586;113117
1677;5.589;104587
1678;5.592;95420
1679;5.595;103097
1680;5.599;103876
1681;5.602;104541
1682;5.605;110247
1683;5.609;103951
1684;5.612;110100
1685;5.615;106941
1686;5.619;109375
1687;5.622;105544
1688;5.625;109713
1689;5.629;103089
1690;5.632;99894
1691;5.635;101161
1692;5.638;106055
1693;5.642;98997
1694;5.645;112610
1695;5.648;98933
1696;5.652;113583
1697;5.655;105206
1698;5.658;117149
1699;5.662;102765
1700;5.665;112014
1701;5.668;105553
1702;5.672;104881
1703;5.675;105217
1704;5.678;107228
1705;5.681;103798
1706;5.685;104509
1707;5.688;102640
1708;5.691;94738
1709;5.695;101959
1710;5.698;95498
1711;5.701;107731
1712;5.705;96513
1713;5.708;105323
1714;5.711;102213
1715;5.715;99993
1716;5.718;107418
1717;5.721;112738
1718;5.725;103531
1719;5.728;104452
1720;5.731;90759
1721;5.735;100012
1722;5.738;99626
1723;5.741;98268
1724;5.745;103612
1725;5.748;99497
1726;5.751;101742
1727;5.754;104820
1728;5.758;99185
1729;5.761;100001
1730;5.764;104244
1731;5.768;100018
1732;5.771;96511
1733;5.774;107150
1734;5.778;99444
1735;5.781;97974
1736;5.784;98555
1737;5.788;98710
1738;5.791;98502
1739;5.794;100840
1740;5.797;106339
1741;5.801;99449
1742;5.804;104912
1743;5.807;95087
1744;5.811;107080
1745;5.814;96028
1746;5.817;93139
1747;5.821;99522
1748;5.824;108827
1749;5.827;97626
1750;5.830;95208
1751;5.834;95483
1752;5.837;104056
1753;5.840;103446
1754;5.844;96283
1755;5.847;91780
1756;5.850;101844
1757;5.854;94685
1758;5.857;96686
1759;5.860;116246
1760;5.864;102180
1761;5.867;99620
1762;5.870;94834
1763;5.873;99834
1764;5.877;103169
1765;5.880;102232
1766;5.883;97178
1767;5.887;101162
1768;5.890;102484
1769;5.893;101429
1770;5.897;103326
1771;5.900;93484
1772;5.903;97277
1773;5.907;85636
1774;5.910;99654
1775;5.913;98299
1776;5.916;100248
1777;5.920;92232
1778;5.923;98026
1779;5.926;93905
1780;5.930;95040
1781;5.933;92109
1782;5.936;97076
1783;5.940;96235
1784;5.943;101309
1785;5.946;100348
1786;5.949;94336
1787;5.953;99023
1788;5.956;103322
1789;5.959;93350
1790;5.963;90207
1791;5.966;94485
1792;5.969;94649
1793;5.973;91010
1794;5.976;87671
1795;5.980;91441
1796;5.983;94122
1797;5.986;94413
1798;5.989;89554
1799;5.993;96571
1800;5.996;89688
1801;5.999;104891
1802;6.003;97848
1803;6.006;90504
1804;6.009;90678
1805;6.013;86727
1806;6.016;100252
1807;6.019;93795
1808;6.023;100528
1809;6.026;98737
1810;6.029;96736
1811;6.032;90837
1812;6.036;92964
1813;6.039;97825
1814;6.042;91573
1815;6.046;94560
1816;6.049;97963
1817;6.052;92000
1818;6.056;90731
1819;6.059;93499
1820;6.062;90546
1821;6.065;96881
1822;6.069;90632
1823;6.072;97968
1824;6.075;87340
1825;6.079;98281
1826;6.082;90270
1827;6.085;102138
1828;6.089;92773
1829;6.092;89869
1830;6.095;87444
1831;6.099;89634
1832;6.102;89447
1833;6.105;90563
1834;6.108;85877
1835;6.112;88903
1836;6.115;93590
1837;6.118;90941
1838;6.122;87819
1839;6.125;96160
1840;6.128;98132
1841;6.132;90988
1842;6.135;92786
1843;6.138;91507
1844;6.142;95880
1845;6.145;91551
1846;6.148;96122
1847;6.151;96803
1848;6.155;88239
1849;6.158;85187
1850;6.161;87464
1851;6.165;93944
1852;6.168;91081
1853;6.171;84144
1854;6.175;92722
1855;6.178;90208
1856;6.181;92266
1857;6.184;84380
1858;6.188;88779
1859;6.191;94888
1860;6.194;98096
1861;6.198;88506
1862;6.201;89002
1863;6.204;92621
1864;6.208;91391
1865;6.211;89594
1866;6.214;97810
1867;6.218;82164
1868;6.221;94706
1869;6.224;88573
1870;6.228;83238
1871;6.231;93137
1872;6.234;92357
1873;6.238;90395
1874;6.241;90132
1875;6.244;86359
1876;6.248;90475
1877;6.251;87953
1878;6.254;93871
1879;6.258;92651
1880;6.261;89774
1881;6.264;92875
1882;6.267;88089
1883;6.271;93118
1884;6.274;87748
1885;6.277;96015
1886;6.281;79914
1887;6.284;96828
1888;6.287;88375
1889;6.291;86240
1890;6.294;86840
1891;6.297;74642
1892;6.300;88799
1893;6.304;92340
1894;6.307;88627
1895;6.310;93885
1896;6.314;85975
1897;6.317;91446
1898;6.320;91440
1899;6.324;91600
1900;6.327;85722
1901;6.330;94735
1902;6.334;94899
1903;6.337;92641
1904;6.340;100415
1905;6.343;91453
1906;6.347;87821
1907;6.350;88247
1908;6.353;93730
1909;6.357;102654
1910;6.360;96094
1911;6.363;106323
1912;6.367;101052
1913;6.370;105387
1914;6.373;121774
1915;6.377;114994
1916;6.380;119267
1917;6.383;98191
1918;6.386;112885
1919;6.390;121739
1920;6.393;116401
1921;6.396;117424
1922;6.400;125031
1923;6.403;120915
1924;6.406;120914
1925;6.410;117137
1926;6.413;121992
1927;6.416;129428
1928;6.419;122247
1929;6.423;124542
1930;6.426;126990
1931;6.429;118841
1932;6.433;123459
1933;6.436;124539
1934;6.439;119090
1935;6.443;139645
1936;6.446;130312
1937;6.449;133499
1938;6.453;122073
1939;6.456;119544
1940;6.459;123131
1941;6.462;120952
1942;6.466;127580
1943;6.469;113096
1944;6.472;130281
1945;6.476;129152
1946;6.479;120188
1947;6.483;121120
1948;6.486;134916
1949;6.489;129966
1950;6.493;114128
1951;6.496;125387
1952;6.499;123735
1953;6.503;118391
1954;6.506;116627
1955;6.509;112430
1956;6.512;140872
1957;6.516;128021
1958;6.519;124393
1959;6.522;121218
1960;6.526;114623
1961;6.529;117414
1962;6.532;116788
1963;6.536;119813
1964;6.539;110450
1965;6.542;122764
1966;6.545;118868
1967;6.549;116637
1968;6.552;111496
1969;6.555;115402
1970;6.559;111634
1971;6.562;112795
1972;6.565;111582
1973;6.569;109218
1974;6.572;107774
1975;6.575;102264
1976;6.579;109867
1977;6.582;97105
1978;6.585;106863
1979;6.588;105005
1980;6.592;96692
1981;6.595;98646
1982;6.598;92316
1983;6.602;104359
1984;6.605;94008
1985;6.608;95974
1986;6.612;86002
1987;6.615;88475
1988;6.618;81172
1989;6.622;93877
1990;6.625;93525
1991;6.628;98501
1992;6.631;90585
1993;6.635;93794
1994;6.638;84521
1995;6.641;80938
1996;6.645;90343
1997;6.648;92296
1998;6.651;89299
1999;6.655;92868
2000;6.658;95769
2001;6.661;86018
2002;6.664;92310
2003;6.668;95563
2004;6.671;80251
2005;6.674;90407
2006;6.678;87451
2007;6.681;81700
2008;6.684;81763
2009;6.688;83617
2010;6.691;91508
2011;6.694;85129
2012;6.698;88683
2013;6.701;85910
2014;6.704;82545
2015;6.707;83287
2016;6.711;89941
2017;6.714;89363
2018;6.718;90105
2019;6.721;82365
2020;6.724;89400
2021;6.728;81711
2022;6.731;84537
2023;6.734;84880
2024;6.738;81306
2025;6.741;85250
2026;6.744;79628
2027;6.747;87431
2028;6.751;85502
2029;6.754;89420
2030;6.757;86049
2031;6.761;85076
2032;6.764;87915
2033;6.767;81900
2034;6.771;74832
2035;6.774;87424
2036;6.777;86987
2037;6.780;77793
2038;6.784;86648
2039;6.787;76140
2040;6.790;88378
2041;6.794;81330
2042;6.797;80751
2043;6.800;85980
2044;6.804;85251
2045;6.807;89347
2046;6.810;81561
2047;6.814;86018
2048;6.817;78974
2049;6.820;85418
2050;6.823;79509
2051;6.827;85159
2052;6.830;84056
2053;6.833;76785
2054;6.837;80302
2055;6.840;84207
2056;6.843;80841
2057;6.847;84480
2058;6.850;83997
2059;6.853;85017
2060;6.857;79250
2061;6.860;78184
2062;6.863;89966
2063;6.866;83848
2064;6.870;85644
2065;6.873;80718
2066;6.876;85497
2067;6.880;80261
2068;6.883;81786
2069;6.886;93335
2070;6.890;85113
2071;6.893;84795
2072;6.896;81132
2073;6.899;80594
2074;6.903;89668
2075;6.906;77048
2076;6.909;89200
2077;6.913;82599
2078;6.916;81630
2079;6.919;80271
2080;6.923;85325
2081;6.926;76375
2082;6.929;80534
2083;6.933;85504
2084;6.936;95612
2085;6.939;100948
2086;6.942;86289
2087;6.946;82107
2088;6.949;75650
2089;6.952;78543
2090;6.956;83059
2091;6.959;75695
2092;6.962;90475
2093;6.966;82598
2094;6.969;83950
2095;6.972;82675
2096;6.976;75846
2097;6.979;76012
2098;6.982;79375
2099;6.986;80918
2100;6.989;86048
2101;6.992;85925
2102;6.996;84881
2103;6.999;84547
2104;7.002;78125
2105;7.006;83891
2106;7.009;87861
2107;7.012;81351
2108;7.016;90415
2109;7.019;80892
2110;7.022;79269
2111;7.025;85134
2112;7.029;85606
2113;7.032;92078
2114;7.035;85187
2115;7.039;82295
2116;7.042;84266
2117;7.045;92523
2118;7.049;78133
2119;7.052;76710
2120;7.055;78283
2121;7.058;85003
2122;7.062;80245
2123;7.065;83990
2124;7.068;79156
2125;7.072;80911
2126;7.075;77102
2127;7.078;73533
2128;7.082;83579
2129;7.085;84171
2130;7.088;84966
2131;7.092;78943
2132;7.095;81712
2133;7.098;81603
2134;7.101;87182
2135;7.105;85935
2136;7.108;78883
2137;7.111;82122
2138;7.115;80081
2139;7.118;82399
2140;7.121;80631
2141;7.125;82877
2142;7.128;80765
2143;7.131;82245
2144;7.134;88326
2145;7.138;78118
2146;7.141;80851
2147;7.144;90513
2148;7.148;72873
2149;7.151;72354
2150;7.154;81566
2151;7.158;76443
2152;7.161;86671
2153;7.164;81347
2154;7.168;78475
2155;7.171;81168
2156;7.174;81359
2157;7.177;78991
2158;7.181;77108
2159;7.184;80863
2160;7.187;84173
2161;7.191;79750
2162;7.194;75159
2163;7.197;81238
2164;7.201;81830
2165;7.204;81150
2166;7.207;80350
2167;7.211;83822
2168;7.214;81707
2169;7.217;81412
2170;7.221;84446
2171;7.224;79807
2172;7.227;79327
2173;7.231;88342
2174;7.234;79065
2175;7.237;80005
2176;7.241;82085
2177;7.244;82314
2178;7.247;78975
2179;7.251;89107
2180;7.254;80709
2181;7.257;80055
2182;7.260;72262
2183;7.264;84906
2184;7.267;81665
2185;7.270;76599
2186;7.274;86415
2187;7.277;85168
2188;7.280;82039
2189;7.284;88384
2190;7.287;81122
2191;7.290;77997
2192;7.293;79849
2193;7.297;76110
2194;7.300;79853
2195;7.303;75085
2196;7.307;79390
2197;7.310;83418
2198;7.313;83943
2199;7.317;80194
2200;7.320;75248
2201;7.323;75356
2202;7.327;79783
2203;7.330;76127
2204;7.333;83318
2205;7.336;80310
2206;7.340;87348
2207;7.343;78268
2208;7.346;80761
2209;7.350;81042
2210;7.353;75077
2211;7.356;80555
2212;7.360;83246
2213;7.363;85320
2214;7.366;84249
2215;7.369;83417
2216;7.373;83603
2217;7.376;84141
2218;7.379;82870
2219;7.383;81562
2220;7.386;80288
2221;7.389;80472
2222;7.393;79098
2223;7.396;73777
2224;7.399;78818
2225;7.403;77973
2226;7.406;76193
2227;7.409;84019
2228;7.412;76072
2229;7.416;72853
2230;7.419;77260
2231;7.422;82117
2232;7.426;80349
2233;7.429;77496
2234;7.432;79254
2235;7.436;88099
2236;7.439;77674
2237;7.442;78236
2238;7.446;75612
2239;7.449;75567
2240;7.452;80563
2241;7.455;78992
2242;7.459;73856
2243;7.462;71321
2244;7.465;84336
2245;7.469;87732
2246;7.472;80875
2247;7.476;77032
2248;7.479;76725
2249;7.482;86294
2250;7.486;74039
2251;7.489;77675
2252;7.492;77359
2253;7.495;79936
2254;7.499;80862
2255;7.502;78406
2256;7.505;77119
2257;7.509;80818
2258;7.512;79954
2259;7.515;85671
2260;7.519;86328
2261;7.522;83052
2262;7.525;75287
2263;7.528;81255
2264;7.532;78311
2265;7.535;86087
2266;7.538;80688
2267;7.542;82141
2268;7.545;78702
2269;7.548;78780
2270;7.552;85222
2271;7.555;78977
2272;7.558;76678
2273;7.562;78712
2274;7.565;77864
2275;7.568;80385
2276;7.571;78184
2277;7.575;80640
2278;7.578;75112
2279;7.581;78356
2280;7.585;78071
2281;7.588;83355
2282;7.591;77843
2283;7.595;75122
2284;7.598;75476
2285;7.601;76527
2286;7.605;84000
2287;7.608;83707
2288;7.611;72590
2289;7.614;77758
2290;7.618;79268
2291;7.621;74254
2292;7.624;75308
2293;7.628;78037
2294;7.631;81501
2295;7.634;78124
2296;7.638;76056
2297;7.641;79075
2298;7.644;72260
2299;7.647;73749
2300;7.651;81592
2301;7.654;87500
2302;7.657;76722
2303;7.661;80579
2304;7.664;77890
2305;7.667;80027
2306;7.671;80979
2307;7.674;74270
2308;7.677;84899
2309;7.681;78541
2310;7.684;79978
2311;7.687;76304
2312;7.690;75499
2313;7.694;70302
2314;7.697;81366
2315;7.700;76532
2316;7.704;86813
2317;7.707;75112
2318;7.710;76814
2319;7.714;81877
2320;7.717;75593
2321;7.721;83599
2322;7.724;80902
2323;7.727;80716
2324;7.730;76048
2325;7.734;78018
2326;7.737;74823
2327;7.740;80111
2328;7.744;80745
2329;7.747;83872
2330;7.750;76018
2331;7.754;80204
2332;7.757;79832
2333;7.760;81022
2334;7.763;72901
2335;7.767;72331
2336;7.770;79214
2337;7.773;79719
2338;7.777;84683
2339;7.780;80034
2340;7.783;78583
2341;7.787;81471
2342;7.790;77090
2343;7.793;79383
2344;7.797;79440
2345;7.800;78685
2346;7.803;87022
2347;7.806;74880
2348;7.810;75609
2349;7.813;83977
2350;7.816;83306
2351;7.820;75104
2352;7.823;76788
2353;7.826;72273
2354;7.830;78072
2355;7.833;78011
2356;7.836;67844
2357;7.840;77428
2358;7.843;82042
2359;7.846;78719
2360;7.849;70479
2361;7.853;75920
2362;7.856;81777
2363;7.859;73277
2364;7.863;77895
2365;7.866;78696
2366;7.869;84725
2367;7.873;77050
2368;7.876;68429
2369;7.879;67022
2370;7.882;74369
2371;7.886;73373
2372;7.889;76937
2373;7.892;75276
2374;7.896;69241
2375;7.899;77610
2376;7.902;85165
2377;7.906;79125
2378;7.909;73101
2379;7.912;81334
2380;7.916;72214
2381;7.919;72647
2382;7.922;76026
2383;7.925;74885
2384;7.929;71269
2385;7.932;75357
2386;7.935;83769
2387;7.939;75760
2388;7.942;83666
2389;7.945;76225
2390;7.949;82525
2391;7.952;85508
2392;7.955;76844
2393;7.958;84539
2394;7.962;77401
2395;7.965;76846
2396;7.968;78721
2397;7.972;76812
2398;7.975;78769
2399;7.979;83928
2400;7.982;81616
2401;7.985;84873
2402;7.989;78271
2403;7.992;74473
2404;7.995;72166
2405;7.998;76804
2406;8.002;81066
2407;8.005;76637
2408;8.008;73797
2409;8.012;74165
2410;8.015;78880
2411;8.018;78337
2412;8.022;78389
2413;8.025;71822
2414;8.028;73109
2415;8.032;72939
2416;8.035;78561
2417;8.038;77797
2418;8.041;71935
2419;8.045;73749
2420;8.048;81668
2421;8.051;76268
2422;8.055;79635
2423;8.058;83938
2424;8.061;76314
2425;8.065;79014
2426;8.068;79523
2427;8.071;76474
2428;8.075;80620
2429;8.078;85063
2430;8.081;78531
2431;8.084;78797
2432;8.088;74685
2433;8.091;80265
2434;8.094;79428
2435;8.098;81961
2436;8.101;78971
2437;8.104;72668
2438;8.108;76325
2439;8.111;74540
2440;8.114;75628
2441;8.117;80970
2442;8.121;79174
2443;8.124;71083
2444;8.127;78134
2445;8.131;83124
2446;8.134;82728
2447;8.137;72092
2448;8.141;72438
2449;8.144;79535
2450;8.147;74506
2451;8.151;79774
2452;8.154;75454
2453;8.157;82652
2454;8.160;72642
2455;8.164;68486
2456;8.167;80628
2457;8.170;73363
2458;8.174;70015
2459;8.177;78216
2460;8.180;82401
2461;8.184;74645
2462;8.187;73840
2463;8.190;72040
2464;8.194;77118
2465;8.197;77205
2466;8.200;81472
2467;8.203;74032
2468;8.207;73360
2469;8.210;74812
2470;8.213;77200
2471;8.217;71514
2472;8.220;73590
2473;8.224;81516
2474;8.227;80881
2475;8.230;75091
2476;8.234;82350
2477;8.237;78456
2478;8.240;78972
2479;8.243;80699
2480;8.247;86204
2481;8.250;83694
2482;8.253;81588
2483;8.257;83216
2484;8.260;82725
2485;8.263;80737
2486;8.267;81247
2487;8.270;83227
2488;8.273;87193
2489;8.276;86130
2490;8.280;83318
2491;8.283;93792
2492;8.286;91938
2493;8.290;85962
2494;8.293;89609
2495;8.296;90695
2496;8.300;83949
2497;8.303;95075
2498;8.306;92109
2499;8.310;88298
2500;8.313;85863
2501;8.316;94046
2502;8.319;94332
2503;8.323;95350
2504;8.326;97547
2505;8.329;99829
2506;8.333;94981
2507;8.336;87788
2508;8.339;88354
2509;8.343;101189
2510;8.346;84536
2511;8.349;87621
2512;8.352;86181
2513;8.356;79335
2514;8.359;84224
2515;8.362;79230
2516;8.366;84343
2517;8.369;83354
2518;8.372;86026
2519;8.376;83278
2520;8.379;76419
2521;8.382;73240
2522;8.386;82790
2523;8.389;74681
2524;8.392;81961
2525;8.395;76540
2526;8.399;80400
2527;8.402;89667
2528;8.405;88464
2529;8.409;76943
2530;8.412;84786
2531;8.415;82077
2532;8.419;77807
2533;8.422;68659
2534;8.425;64984
2535;8.429;58146
2536;8.432;62937
2537;8.435;64718
2538;8.438;64978
2539;8.442;62685
2540;8.445;63080
2541;8.448;53201
2542;8.452;58718
2543;8.455;54195
2544;8.458;56911
2545;8.462;57881
2546;8.465;55065
2547;8.468;57003
2548;8.471;50570
2549;8.475;63235
2550;8.479;57855
2551;8.482;49845
2552;8.485;56126
2553;8.489;52338
2554;8.492;53762
2555;8.495;56100
2556;8.498;56554
2557;8.502;58027
2558;8.505;50325
2559;8.508;52137
2560;8.512;58453
2561;8.515;50184
2562;8.518;55353
2563;8.522;54159
2564;8.525;54085
2565;8.528;56348
2566;8.531;61421
2567;8.535;54416
2568;8.538;51712
2569;8.541;53771
2570;8.545;58515
2571;8.548;52689
2572;8.551;50077
2573;8.555;55209
2574;8.558;54919
2575;8.561;55424
2576;8.565;57979
2577;8.568;56977
2578;8.571;60995
2579;8.574;53887
2580;8.578;49757
2581;8.581;59869
2582;8.584;53074
2583;8.588;56179
2584;8.591;56896
2585;8.594;54061
2586;8.598;52111
2587;8.601;55238
2588;8.604;50479
2589;8.607;55603
2590;8.611;51336
2591;8.614;60298
2592;8.617;56003
2593;8.621;52664
2594;8.624;58085
2595;8.627;58819
2596;8.631;54296
2597;8.634;59286
2598;8.637;56508
2599;8.641;57532
2600;8.644;64004
2601;8.647;57656
2602;8.650;56817
2603;8.654;51495
2604;8.657;56652
2605;8.660;56859
2606;8.664;59432
2607;8.667;55730
2608;8.670;61618
2609;8.674;59442
2610;8.677;62908
2611;8.680;55130
2612;8.684;58213
2613;8.687;61108
2614;8.690;60074
2615;8.693;54285
2616;8.697;62055
2617;8.700;66711
2618;8.703;63429
2619;8.707;61905
2620;8.710;57479
2621;8.713;59875
2622;8.717;55316
2623;8.720;64191
2624;8.723;63885
2625;8.727;60780
2626;8.730;61130
2627;8.733;54826
2628;8.737;63630
2629;8.740;54156
2630;8.743;66968
2631;8.747;58478
2632;8.750;60655
2633;8.753;65114
2634;8.757;60486
2635;8.760;68103
2636;8.763;61658
2637;8.766;59460
2638;8.770;62582
2639;8.773;66259
2640;8.776;64605
2641;8.780;63607
2642;8.783;73989
2643;8.786;61155
2644;8.790;61057
2645;8.793;62830
2646;8.796;60840
2647;8.800;67553
2648;8.803;60324
2649;8.806;66097
2650;8.809;58969
2651;8.813;64135
2652;8.816;61829
2653;8.819;65285
2654;8.823;66014
2655;8.826;68011
2656;8.829;62691
2657;8.833;66251
2658;8.836;70397
2659;8.839;61246
2660;8.842;64124
2661;8.846;64047
2662;8.849;64272
2663;8.852;62986
2664;8.856;69987
2665;8.859;66751
2666;8.862;66313
2667;8.866;68922
2668;8.869;66937
2669;8.872;76271
2670;8.876;73780
2671;8.879;68968
2672;8.882;70862
2673;8.885;70677
2674;8.889;74513
2675;8.892;77903
2676;8.895;76780
2677;8.899;73335
2678;8.902;74048
2679;8.905;73290
2680;8.909;70216
2681;8.912;75710
2682;8.915;77155
2683;8.919;70836
2684;8.922;74745
2685;8.925;78293
2686;8.928;72962
2687;8.932;69295
2688;8.935;79001
2689;8.938;72081
2690;8.942;78761
2691;8.945;79121
2692;8.948;78594
2693;8.952;77279
2694;8.955;73645
2695;8.958;87850
2696;8.961;83424
2697;8.965;81976
2698;8.968;74660
2699;8.971;71631
2700;8.975;77132
2701;8.978;70728
2702;8.982;78838
2703;8.985;76696
2704;8.988;78572
2705;8.992;83951
2706;8.995;79779
2707;8.998;74828
2708;9.001;83240
2709;9.005;82709
2710;9.008;82142
2711;9.011;85082
2712;9.015;78194
2713;9.018;82173
2714;9.021;83691
2715;9.025;85991
2716;9.028;91460
2717;9.031;78947
2718;9.035;81226
2719;9.038;74309
2720;9.041;81374
2721;9.044;83275
2722;9.048;79665
2723;9.051;81985
2724;9.054;79218
2725;9.058;81412
2726;9.061;79114
2727;9.064;79367
2728;9.068;83468
2729;9.071;85648
2730;9.074;74306
2731;9.078;75325
2732;9.081;82037
2733;9.084;75358
2734;9.087;76305
2735;9.091;71983
2736;9.094;76287
2737;9.097;79172
2738;9.101;80555
2739;9.104;70724
2740;9.107;77576
2741;9.111;78494
2742;9.114;77257
2743;9.117;70176
2744;9.120;75772
2745;9.124;75107
2746;9.127;75454
2747;9.130;75308
2748;9.134;74052
2749;9.137;71581
2750;9.140;79575
2751;9.144;76933
2752;9.147;86676
2753;9.150;74427
2754;9.154;72921
2755;9.157;78965
2756;9.160;76802
2757;9.163;75899
2758;9.167;76097
2759;9.170;72480
2760;9.173;77007
2761;9.177;78834
2762;9.180;80891
2763;9.183;76072
2764;9.187;77424
2765;9.190;84590
2766;9.193;82719
2767;9.196;76878
2768;9.200;75808
2769;9.203;78594
2770;9.206;72086
2771;9.210;73658
2772;9.213;76975
2773;9.217;74124
2774;9.220;74063
2775;9.223;67462
2776;9.227;76867
2777;9.230;71719
2778;9.233;75852
2779;9.236;69248
2780;9.240;81492
2781;9.243;77513
2782;9.246;82506
2783;9.250;76374
2784;9.253;70654
2785;9.256;75488
2786;9.260;79148
2787;9.263;70157
2788;9.266;78178
2789;9.270;72724
2790;9.273;73640
2791;9.276;73216
2792;9.279;75414
2793;9.283;83663
2794;9.286;80862
2795;9.289;73735
2796;9.293;75246
2797;9.296;67779
2798;9.299;76546
2799;9.303;77808
2800;9.306;76961
2801;9.309;83574
2802;9.313;78339
2803;9.316;70182
2804;9.319;70434
2805;9.322;68821
2806;9.326;85668
2807;9.329;74660
2808;9.332;81697
2809;9.336;72702
2810;9.339;72004
2811;9.342;72074
2812;9.346;73284
2813;9.349;77442
2814;9.352;80084
2815;9.355;87634
2816;9.359;73412
2817;9.362;77244
2818;9.365;81081
2819;9.369;73969
2820;9.372;71594
2821;9.375;80679
2822;9.379;74594
2823;9.382;76847
2824;9.385;73356
2825;9.389;78773
2826;9.392;77489
2827;9.395;74102
2828;9.398;74412
2829;9.402;77192
2830;9.405;79826
2831;9.408;71840
2832;9.412;77828
2833;9.415;76004
2834;9.418;77470
2835;9.422;74157
2836;9.425;68873
2837;9.428;74617
2838;9.431;70950
2839;9.435;78048
2840;9.438;80039
2841;9.441;71704
2842;9.445;85049
2843;9.448;80168
2844;9.451;75123
2845;9.455;84907
2846;9.458;78209
2847;9.461;74204
2848;9.465;77666
2849;9.468;84408
2850;9.471;82709
2851;9.474;82642
2852;9.478;75706
2853;9.481;75603
2854;9.485;74033
2855;9.488;79812
2856;9.491;75811
2857;9.495;73777
2858;9.498;67951
2859;9.501;74937
2860;9.505;70482
2861;9.508;80234
2862;9.511;73390
2863;9.514;77698
2864;9.518;77328
2865;9.521;70674
2866;9.524;73885
2867;9.528;80457
2868;9.531;75394
2869;9.534;74309
2870;9.538;81593
2871;9.541;67720
2872;9.544;79751
2873;9.548;87056
2874;9.551;69710
2875;9.554;70150
2876;9.557;83078
2877;9.561;73650
2878;9.564;78140
2879;9.567;75658
2880;9.571;76380
2881;9.574;72855
2882;9.577;77267
2883;9.581;74196
2884;9.584;71951
2885;9.587;76798
2886;9.590;70677
2887;9.594;74406
2888;9.597;70246
2889;9.600;76447
2890;9.604;76476
2891;9.607;73033
2892;9.610;66565
2893;9.614;80935
2894;9.617;71547
2895;9.620;75682
2896;9.624;78327
2897;9.627;72705
2898;9.630;74389
2899;9.633;76500
2900;9.637;79046
2901;9.640;69931
2902;9.643;70214
2903;9.647;76576
2904;9.650;84824
2905;9.653;74416
2906;9.657;76200
2907;9.660;70782
2908;9.663;85091
2909;9.667;72719
2910;9.670;81340
2911;9.673;78380
2912;9.676;74280
2913;9.680;76903
2914;9.683;79763
2915;9.686;78325
2916;9.690;81698
2917;9.693;81764
2918;9.696;80903
2919;9.700;71739
2920;9.703;69881
2921;9.706;78997
2922;9.709;82401
2923;9.713;77332
2924;9.716;72894
2925;9.720;78523
2926;9.723;70435
2927;9.726;74559
2928;9.730;73927
2929;9.733;76568
2930;9.736;83046
2931;9.740;82046
2932;9.743;81163
2933;9.746;80611
2934;9.749;76555
2935;9.753;83470
2936;9.756;82325
2937;9.759;84999
2938;9.763;79318
2939;9.766;68410
2940;9.769;76011
2941;9.773;77540
2942;9.776;76648
2943;9.779;82975
2944;9.783;77783
2945;9.786;71204
2946;9.789;73135
2947;9.792;77138
2948;9.796;74070
2949;9.799;72594
2950;9.802;72613
2951;9.806;76048
2952;9.809;77655
2953;9.812;76285
2954;9.816;76994
2955;9.819;76118
2956;9.822;73323
2957;9.825;72362
2958;9.829;76587
2959;9.832;74983
2960;9.835;74881
2961;9.839;79795
2962;9.842;80628
2963;9.845;78405
2964;9.849;76491
2965;9.852;76805
2966;9.855;82438
2967;9.859;70672
2968;9.862;78523
2969;9.865;77438
2970;9.868;78929
2971;9.872;74968
2972;9.875;73677
2973;9.878;79266
2974;9.882;73913
2975;9.885;72277
2976;9.888;74849
2977;9.892;82023
2978;9.895;76752
2979;9.898;70855
2980;9.902;72903
2981;9.905;72672
2982;9.908;84614
2983;9.911;77484
2984;9.915;71799
2985;9.918;76466
2986;9.921;75952
2987;9.925;71794
2988;9.928;78277
2989;9.931;71627
2990;9.935;76172
2991;9.938;74559
2992;9.941;70280
2993;9.944;72050
2994;9.948;77944
2995;9.951;79413
2996;9.954;73015
2997;9.958;75163
2998;9.961;73680
2999;9.964;72049
3000;9.968;78541
3001;9.971;81039
3002;9.974;66014
3003;9.978;77283
3004;9.981;70944
3005;9.984;70087
3006;9.988;79479
3007;9.991;78255
3008;9.994;78748
3009;9.998;72491
3010;10.001;74017
3011;10.004;83001
3012;10.008;78507
3013;10.011;76372
3014;10.014;76988
3015;10.018;76954
3016;10.021;79169
3017;10.024;75856
3018;10.027;75484
3019;10.031;76330
3020;10.034;72956
3021;10.037;77519
3022;10.041;71460
3023;10.044;79251
3024;10.047;78156
3025;10.051;82622
3026;10.054;74068
3027;10.057;76203
3028;10.060;75546
3029;10.064;82949
3030;10.067;76625
3031;10.070;76097
3032;10.074;82816
3033;10.077;78032
3034;10.080;74390
3035;10.084;76474
3036;10.087;77068
3037;10.090;71330
3038;10.094;78989
3039;10.097;80028
3040;10.100;70369
3041;10.103;77031
3042;10.107;73469
3043;10.110;78247
3044;10.113;81220
3045;10.117;76336
3046;10.120;80639
3047;10.123;72984
3048;10.127;72329
3049;10.130;75469
3050;10.133;74581
3051;10.137;70043
3052;10.140;71991
3053;10.143;74212
3054;10.146;74500
3055;10.150;76610
3056;10.153;70815
3057;10.156;78116
3058;10.160;71866
3059;10.163;79632
3060;10.166;74117
3061;10.170;73146
3062;10.173;81437
3063;10.176;78559
3064;10.179;76944
3065;10.183;79177
3066;10.186;71884
3067;10.189;79522
3068;10.193;74823
3069;10.196;84198
3070;10.199;78438
3071;10.203;72005
3072;10.206;77498
3073;10.209;72996
3074;10.213;72825
3075;10.216;86454
3076;10.219;74678
3077;10.223;75581
3078;10.226;74088
3079;10.229;76505
3080;10.233;71356
3081;10.236;74120
3082;10.239;77362
3083;10.243;73716
3084;10.246;65119
3085;10.249;73442
3086;10.253;77638
3087;10.256;72399
3088;10.259;77631
3089;10.262;77587
3090;10.266;75797
3091;10.269;74702
3092;10.272;79208
3093;10.276;72126
3094;10.279;78669
3095;10.282;76828
3096;10.286;74225
3097;10.289;71599
3098;10.292;79678
3099;10.295;73367
3100;10.299;71187
3101;10.302;70939
3102;10.305;79976
3103;10.309;78150
3104;10.312;72789
3105;10.315;75765
3106;10.319;74223
3107;10.322;73669
3108;10.325;75178
3109;10.329;80380
3110;10.332;77410
3111;10.335;85596
3112;10.338;71966
3113;10.342;66935
3114;10.345;77320
3115;10.348;70204
3116;10.352;75352
3117;10.355;76971
3118;10.358;85619
3119;10.362;73228
3120;10.365;68015
3121;10.368;74626
3122;10.372;69266
3123;10.375;74729
3124;10.378;79342
3125;10.381;74717
3126;10.385;69330
3127;10.388;79489
3128;10.391;74887
3129;10.395;80290
3130;10.398;72603
3131;10.401;73923
3132;10.405;74612
3133;10.408;71491
3134;10.411;78312
3135;10.414;74748
3136;10.418;79568
3137;10.421;74908
3138;10.424;78040
3139;10.428;72125
3140;10.431;76061
3141;10.434;72499
3142;10.438;70159
3143;10.441;80665
3144;10.444;79106
3145;10.448;74914
3146;10.451;81117
3147;10.454;76662
3148;10.457;76266
3149;10.461;75953
3150;10.464;72183
3151;10.467;76331
3152;10.471;77985
3153;10.474;71234
3154;10.478;72170
3155;10.481;75302
3156;10.484;72550
3157;10.488;76804
3158;10.491;73402
3159;10.494;80483
3160;10.497;81563
3161;10.501;77583
3162;10.504;77964
3163;10.507;82485
3164;10.511;77833
3165;10.514;71032
3166;10.517;75740
3167;10.521;71919
3168;10.524;77448
3169;10.527;81101
3170;10.531;75617
3171;10.534;76896
3172;10.537;78220
3173;10.540;75981
3174;10.544;76317
3175;10.547;75921
3176;10.550;76176
3177;10.554;73960
3178;10.557;77601
3179;10.560;80531
3180;10.564;71002
3181;10.567;76853
3182;10.570;72433
3183;10.573;73814
3184;10.577;74050
3185;10.580;81209
3186;10.583;80290
3187;10.587;78545
3188;10.590;72536
3189;10.593;70945
3190;10.597;73096
3191;10.600;75481
3192;10.603;73646
3193;10.607;69588
3194;10.610;76726
3195;10.613;73599
3196;10.616;74633
3197;10.620;73152
3198;10.623;79095
3199;10.626;79049
3200;10.630;73574
3201;10.633;71718
3202;10.636;74024
3203;10.640;66892
3204;10.643;80988
3205;10.646;74823
3206;10.649;80917
3207;10.653;81446
3208;10.656;74704
3209;10.659;66516
3210;10.663;74441
3211;10.666;78215
3212;10.669;83979
3213;10.673;85124
3214;10.676;74820
3215;10.679;76591
3216;10.683;72885
3217;10.686;74223
3218;10.689;77730
3219;10.692;77130
3220;10.696;76151
3221;10.699;72186
3222;10.702;77195
3223;10.706;83572
3224;10.709;79861
3225;10.712;68224
3226;10.716;77960
3227;10.719;68436
3228;10.723;74856
3229;10.726;76612
3230;10.729;72844
3231;10.732;77296
3232;10.736;78092
3233;10.739;82255
3234;10.742;72186
3235;10.746;71892
3236;10.749;81471
3237;10.752;77752
3238;10.756;83547
3239;10.759;76780
3240;10.762;78158
3241;10.766;79804
3242;10.769;77166
3243;10.772;78753
3244;10.775;79626
3245;10.779;76340
3246;10.782;74598
3247;10.785;75420
3248;10.789;72120
3249;10.792;77598
3250;10.795;72575
3251;10.799;81065
3252;10.802;71166
3253;10.805;76198
3254;10.808;79421
3255;10.812;80958
3256;10.815;77564
3257;10.818;81513
3258;10.822;81676
3259;10.825;85932
3260;10.828;78853
3261;10.832;84543
3262;10.835;78087
3263;10.838;74889
3264;10.842;77152
3265;10.845;78693
3266;10.848;78977
3267;10.851;74629
3268;10.855;75422
3269;10.858;77198
3270;10.861;83794
3271;10.865;78533
3272;10.868;77613
3273;10.871;78091
3274;10.875;77220
3275;10.878;84125
3276;10.881;86299
3277;10.884;74109
3278;10.888;81390
3279;10.891;82258
3280;10.894;80459
3281;10.898;82230
3282;10.901;77509
3283;10.904;80377
3284;10.908;81092
3285;10.911;79489
3286;10.914;75812
3287;10.918;81564
3288;10.921;80012
3289;10.924;72326
3290;10.927;75066
3291;10.931;77857
3292;10.934;79211
3293;10.937;72991
3294;10.941;79355
3295;10.944;86416
3296;10.947;81876
3297;10.951;76987
3298;10.954;83715
3299;10.957;81068
3300;10.961;74812
3301;10.964;81655
3302;10.967;78439
3303;10.970;74628
3304;10.974;77171
3305;10.977;70426
3306;10.981;66078
3307;10.984;81243
3308;10.987;78076
3309;10.991;77333
3310;10.994;83114
3311;10.997;83565
3312;11.001;74868
3313;11.004;76101
3314;11.007;75717
3315;11.010;70968
3316;11.014;79761
3317;11.017;67172
3318;11.020;72659
3319;11.024;75472
3320;11.027;75628
3321;11.030;77899
3322;11.034;71117
3323;11.037;76522
3324;11.040;79786
3325;11.043;72053
3326;11.047;78633
3327;11.050;71888
3328;11.053;66261
3329;11.057;72811
3330;11.060;83362
3331;11.063;75590
3332;11.067;75915
3333;11.070;78556
3334;11.073;80005
3335;11.077;71619
3336;11.080;76742
3337;11.083;82891
3338;11.087;75599
3339;11.090;66398
3340;11.093;76423
3341;11.096;69732
3342;11.100;73381
3343;11.103;75580
3344;11.106;78131
3345;11.110;70677
3346;11.113;76234
3347;11.116;76832
3348;11.120;75491
3349;11.123;80975
3350;11.126;80801
3351;11.129;73857
3352;11.133;78130
3353;11.136;80743
3354;11.139;73329
3355;11.143;76263
3356;11.146;72953
3357;11.149;77427
3358;11.153;74569
3359;11.156;74338
3360;11.159;78805
3361;11.163;75244
3362;11.166;74946
3363;11.169;76876
3364;11.172;75691
3365;11.176;69508
3366;11.179;84416
3367;11.182;81779
3368;11.186;78273
3369;11.189;75834
3370;11.192;68716
3371;11.196;78204
3372;11.199;75705
3373;11.202;75614
3374;11.205;81420
3375;11.209;80085
3376;11.212;74609
3377;11.216;77581
3378;11.219;71198
3379;11.222;74609
3380;11.226;68860
3381;11.229;83154
3382;11.232;71813
3383;11.236;75668
3384;11.239;79756
3385;11.242;81187
3386;11.245;85137
3387;11.249;85908
3388;11.252;81666
3389;11.255;83490
3390;11.259;81421
3391;11.262;82674
3392;11.265;83076
3393;11.269;92377
3394;11.272;85963
3395;11.275;87296
3396;11.279;92895
3397;11.282;88815
3398;11.285;83249
3399;11.288;89244
3400;11.292;89843
3401;11.295;79796
3402;11.298;90050
3403;11.302;96749
3404;11.305;82711
3405;11.308;78245
3406;11.312;86439
3407;11.315;85692
3408;11.318;88483
3409;11.322;75467
3410;11.325;79520
3411;11.328;79056
3412;11.331;77094
3413;11.335;86926
3414;11.338;77238
3415;11.341;78049
3416;11.345;77942
3417;11.348;81248
3418;11.351;78440
3419;11.355;73020
3420;11.358;80248
3421;11.361;77999
3422;11.364;82544
3423;11.368;80571
3424;11.371;76535
3425;11.374;65709
3426;11.378;77879
3427;11.381;73161
3428;11.384;74244
3429;11.388;80098
3430;11.391;69846
3431;11.394;75841
3432;11.398;67618
3433;11.401;79805
3434;11.404;71001
3435;11.407;82651
3436;11.411;81863
3437;11.414;77198
3438;11.417;85168
3439;11.421;81208
3440;11.424;76864
3441;11.427;81077
3442;11.431;85266
3443;11.434;78158
3444;11.437;85195
3445;11.440;79355
3446;11.444;85266
3447;11.447;81536
3448;11.450;89893
3449;11.454;86262
3450;11.457;89852
3451;11.460;87683
3452;11.464;88147
3453;11.467;92513
3454;11.470;88125
3455;11.474;100519
3456;11.477;87281
3457;11.480;97480
3458;11.484;92938
3459;11.487;91272
3460;11.490;88271
3461;11.494;91932
3462;11.497;85796
3463;11.500;92634
3464;11.504;89307
3465;11.507;99425
3466;11.510;77196
3467;11.514;94290
3468;11.517;92206
3469;11.520;98820
3470;11.523;88377
3471;11.527;95908
3472;11.530;88928
3473;11.533;91798
3474;11.537;84945
3475;11.540;88366
3476;11.543;90653
3477;11.547;89619
3478;11.550;89397
3479;11.553;103405
3480;11.557;91551
3481;11.560;84834
3482;11.563;94430
3483;11.566;87096
3484;11.570;91961
3485;11.573;87931
3486;11.576;82881
3487;11.580;88018
3488;11.583;90368
3489;11.586;81844
3490;11.590;85307
3491;11.593;82826
3492;11.596;82278
3493;11.599;93995
3494;11.603;81922
3495;11.606;88817
3496;11.609;85166
3497;11.613;83867
3498;11.616;85917
3499;11.619;87083
3500;11.623;76447
3501;11.626;84511
3502;11.629;74129
3503;11.633;87037
3504;11.636;79343
3505;11.639;78410
3506;11.642;78599
3507;11.646;83534
3508;11.649;83394
3509;11.652;81814
3510;11.656;79681
3511;11.659;82524
3512;11.662;86997
3513;11.666;84705
3514;11.669;76192
3515;11.672;76880
3516;11.676;78124
3517;11.679;83378
3518;11.682;75613
3519;11.685;83155
3520;11.689;79385
3521;11.692;77578
3522;11.695;82499
3523;11.699;86975
3524;11.702;76527
3525;11.705;83482
3526;11.709;72030
3527;11.712;80077
3528;11.715;80274
3529;11.719;82256
3530;11.722;77598
3531;11.725;77212
3532;11.729;84426
3533;11.732;78587
3534;11.735;73260
3535;11.739;75140
3536;11.742;77801
3537;11.745;72411
3538;11.749;70492
3539;11.752;76593
3540;11.755;73465
3541;11.758;76296
3542;11.762;76760
3543;11.765;71333
3544;11.768;78276
3545;11.772;75669
3546;11.775;78324
3547;11.778;79048
3548;11.782;82549
3549;11.785;77931
3550;11.788;79440
3551;11.792;76537
3552;11.795;71234
3553;11.798;72990
3554;11.801;71213
3555;11.805;72654
3556;11.808;71505
3557;11.811;80170
3558;11.815;83692
3559;11.818;72015
3560;11.821;77556
3561;11.825;73372
3562;11.828;76869
3563;11.831;77947
3564;11.834;77651
3565;11.838;66991
3566;11.841;76241
3567;11.844;81239
3568;11.848;82223
3569;11.851;77984
3570;11.854;77629
3571;11.858;77190
3572;11.861;81539
3573;11.864;72661
3574;11.868;72037
3575;11.871;78107
3576;11.874;79293
3577;11.877;77326
3578;11.881;77365
3579;11.884;71659
3580;11.887;70776
3581;11.891;75270
3582;11.894;65932
3583;11.897;77355
3584;11.901;77070
3585;11.904;75384
3586;11.907;80571
3587;11.911;71511
3588;11.914;76934
3589;11.917;75780
3590;11.920;74691
3591;11.924;72622
3592;11.927;77868
3593;11.930;72939
3594;11.934;79886
3595;11.937;77618
3596;11.940;75524
3597;11.944;80108
3598;11.947;77992
3599;11.950;79992
3600;11.953;76368
3601;11.957;77783
3602;11.960;69142
3603;11.963;75602
3604;11.967;74157
3605;11.970;71624
3606;11.973;77508
3607;11.977;77020
3608;11.980;77561
3609;11.984;72855
3610;11.987;75426
3611;11.990;71634
3612;11.993;78455
3613;11.997;82182
3614;12.000;76728
3615;12.003;82110
3616;12.007;79352
3617;12.010;87347
3618;12.013;76666
3619;12.017;74511
3620;12.020;79117
3621;12.023;80724
3622;12.027;68078
3623;12.030;74571
3624;12.033;76744
3625;12.036;75660
3626;12.040;80159
3627;12.043;75121
3628;12.046;72107
3629;12.050;69723
3630;12.053;73162
3631;12.056;77623
3632;12.060;78663
3633;12.063;77983
3634;12.066;78918
3635;12.069;78938
3636;12.073;78207
3637;12.076;70758
3638;12.079;84685
3639;12.083;76359
3640;12.086;81255
3641;12.089;75651
3642;12.093;79002
3643;12.096;78454
3644;12.099;73861
3645;12.103;77491
3646;12.106;71358
3647;12.109;81578
3648;12.112;77701
3649;12.116;77903
3650;12.119;77021
3651;12.122;65426
3652;12.126;78444
3653;12.129;76745
3654;12.132;81439
3655;12.136;67136
3656;12.139;79009
3657;12.142;81631
3658;12.146;72749
3659;12.149;72811
3660;12.152;73741
3661;12.155;81493
3662;12.159;75057
3663;12.162;70536
3664;12.165;75046
3665;12.169;73832
3666;12.172;77541
3667;12.175;71243
3668;12.179;77702
3669;12.182;77090
3670;12.185;74603
3671;12.188;78305
3672;12.192;70360
3673;12.195;81426
3674;12.198;79179
3675;12.202;72281
3676;12.205;73415
3677;12.208;80312
3678;12.212;79968
3679;12.215;76539
3680;12.219;74315
3681;12.222;67130
3682;12.225;79178
3683;12.228;75760
3684;12.232;82514
3685;12.235;75705
3686;12.238;73572
3687;12.242;68763
3688;12.245;78294
3689;12.248;81369
3690;12.252;75418
3691;12.255;76662
3692;12.258;80956
3693;12.262;73666
3694;12.265;74505
3695;12.268;73303
3696;12.271;78302
3697;12.275;76154
3698;12.278;76397
3699;12.281;81799
3700;12.285;67515
3701;12.288;74058
3702;12.291;72845
3703;12.295;65453
3704;12.298;80261
3705;12.301;78471
3706;12.304;79183
3707;12.308;74640
3708;12.311;78501
3709;12.314;81038
3710;12.318;74710
3711;12.321;82114
3712;12.324;73277
3713;12.328;77756
3714;12.331;69472
3715;12.334;78418
3716;12.338;70954
3717;12.341;68440
3718;12.344;76234
3719;12.347;76497
3720;12.351;73111
3721;12.354;79674
3722;12.357;80868
3723;12.361;79762
3724;12.364;76971
3725;12.367;75408
3726;12.371;77201
3727;12.374;79145
3728;12.377;71507
3729;12.381;77914
3730;12.384;75383
3731;12.387;82007
3732;12.390;71725
3733;12.394;79617
3734;12.397;76323
3735;12.400;73742
3736;12.404;73565
3737;12.407;78380
3738;12.410;81375
3739;12.414;77783
3740;12.417;79161
3741;12.420;72093
3742;12.423;75678
3743;12.427;76083
3744;12.430;72728
3745;12.433;74507
3746;12.437;81282
3747;12.440;78994
3748;12.443;75775
3749;12.447;80607
3750;12.450;77570
3751;12.453;76252
3752;12.457;83100
3753;12.460;76470
3754;12.463;79281
3755;12.466;76223
3756;12.470;79934
3757;12.473;83678
3758;12.477;72755
3759;12.480;71605
3760;12.483;74138
3761;12.487;74170
3762;12.490;79971
3763;12.493;71801
3764;12.497;80122
3765;12.500;75031
3766;12.503;77956
3767;12.506;78141
3768;12.510;70069
3769;12.513;74736
3770;12.516;81289
3771;12.520;71631
3772;12.523;74508
3773;12.526;78957
3774;12.530;78047
3775;12.533;72962
3776;12.536;80379
3777;12.540;78040
3778;12.543;72707
3779;12.546;76780
3780;12.549;83318
3781;12.553;79750
3782;12.556;78283
3783;12.559;65126
3784;12.563;78396
3785;12.566;76742
3786;12.569;82100
3787;12.573;76874
3788;12.576;78088
3789;12.579;70823
3790;12.582;72676
3791;12.586;75513
3792;12.589;75379
3793;12.592;76345
3794;12.596;79578
3795;12.599;76912
3796;12.602;77316
3797;12.606;76720
3798;12.609;74056
3799;12.612;78836
3800;12.616;81627
3801;12.619;75474
3802;12.622;77274
3803;12.625;81450
3804;12.629;83826
3805;12.632;78575
3806;12.635;75886
3807;12.639;78132
3808;12.642;77632
3809;12.645;72731
3810;12.649;77385
3811;12.652;82524
3812;12.655;72987
3813;12.658;79369
3814;12.662;77234
3815;12.665;70011
3816;12.668;75233
3817;12.672;74987
3818;12.675;67929
3819;12.678;80604
3820;12.682;75919
3821;12.685;76568
3822;12.688;68044
3823;12.692;68362
3824;12.695;71838
3825;12.698;80884
3826;12.701;77980
3827;12.705;79837
3828;12.708;76644
3829;12.711;80442
3830;12.715;82055
3831;12.718;76359
3832;12.722;75774
3833;12.725;81335
3834;12.728;79903
3835;12.732;71579
3836;12.735;78042
3837;12.738;72783
3838;12.741;71043
3839;12.745;71917
3840;12.748;78411
3841;12.751;79049
3842;12.755;75831
3843;12.758;81133
3844;12.761;69110
3845;12.765;77381
3846;12.768;77524
3847;12.771;78413
3848;12.775;78963
3849;12.778;69994
3850;12.781;74552
3851;12.784;76261
3852;12.788;73030
3853;12.791;73600
3854;12.794;74208
3855;12.798;75256
3856;12.801;73442
3857;12.804;77187
3858;12.808;74012
3859;12.811;72987
3860;12.814;79713
3861;12.817;73010
3862;12.821;87184
3863;12.824;79179
3864;12.827;78074
3865;12.831;82703
3866;12.834;71759
3867;12.837;76154
3868;12.841;74953
3869;12.844;72132
3870;12.847;69111
3871;12.851;75235
3872;12.854;72233
3873;12.857;75806
3874;12.860;74394
3875;12.864;77270
3876;12.867;73793
3877;12.870;71931
3878;12.874;75662
3879;12.877;81410
3880;12.880;75304
3881;12.884;77493
3882;12.887;74326
3883;12.890;75924
3884;12.893;71641
3885;12.897;79875
3886;12.900;70695
3887;12.903;77669
3888;12.907;71842
3889;12.910;73834
3890;12.913;69460
3891;12.917;71856
3892;12.920;80585
3893;12.923;78673
3894;12.927;70509
3895;12.930;70261
3896;12.933;79983
3897;12.936;75315
3898;12.940;68828
3899;12.943;74744
3900;12.946;78700
3901;12.950;69658
3902;12.953;77353
3903;12.956;71486
3904;12.960;76538
3905;12.963;74830
3906;12.966;76974
3907;12.970;72630
3908;12.973;79422
3909;12.976;69670
3910;12.980;72984
3911;12.983;71728
3912;12.986;73455
3913;12.990;73871
3914;12.993;75857
3915;12.996;85226
3916;13.000;80369
3917;13.003;71775
3918;13.006;86680
3919;13.010;73151
3920;13.013;77586
3921;13.016;77499
3922;13.019;76820
3923;13.023;71586
3924;13.026;73584
3925;13.029;76069
3926;13.033;69812
3927;13.036;73555
3928;13.039;74427
3929;13.043;64976
3930;13.046;76657
3931;13.049;79179
3932;13.052;77491
3933;13.056;81854
3934;13.059;74862
3935;13.062;76071
3936;13.066;79920
3937;13.069;74883
3938;13.072;75104
3939;13.076;75660
3940;13.079;77006
3941;13.082;81387
3942;13.086;77912
3943;13.089;73460
3944;13.092;80645
3945;13.095;73002
3946;13.099;74130
3947;13.102;72497
3948;13.105;76979
3949;13.109;73398
3950;13.112;73902
3951;13.115;83187
3952;13.119;79295
3953;13.122;74303
3954;13.125;76800
3955;13.129;76572
3956;13.132;70566
3957;13.135;65079
3958;13.138;72748
3959;13.142;72068
3960;13.145;73808
3961;13.148;75314
3962;13.152;78421
3963;13.155;68374
3964;13.158;80113
3965;13.162;71987
3966;13.165;75239
3967;13.168;74418
3968;13.171;71439
3969;13.175;73065
3970;13.178;77368
3971;13.181;81090
3972;13.185;69452
3973;13.188;70961
3974;13.191;77311
3975;13.195;81135
3976;13.198;79509
3977;13.201;80096
3978;13.205;76632
3979;13.208;77964
3980;13.211;72881
3981;13.215;73432
3982;13.218;74378
3983;13.221;74219
3984;13.225;75141
3985;13.228;77994
3986;13.231;70820
3987;13.235;74726
3988;13.238;72963
3989;13.241;74930
3990;13.245;79259
3991;13.248;79566
3992;13.251;69029
3993;13.254;77773
3994;13.258;77080
3995;13.261;73213
3996;13.264;81167
3997;13.268;77238
3998;13.271;69398
3999;13.274;69618
4000;13.278;74403
4001;13.281;83409
4002;13.284;73359
4003;13.287;77529
4004;13.291;76534
4005;13.294;77266
4006;13.297;73442
4007;13.301;72037
4008;13.304;80945
4009;13.307;76136
4010;13.311;73323
4011;13.314;80233
4012;13.317;76023
4013;13.321;80202
4014;13.324;82932
4015;13.327;80368
4016;13.330;74384
4017;13.334;79526
4018;13.337;75252
4019;13.340;74474
4020;13.344;70646
4021;13.347;75799
4022;13.350;70043
4023;13.354;73355
4024;13.357;70332
4025;13.360;75419
4026;13.364;78870
4027;13.367;72480
4028;13.370;75102
4029;13.373;67198
4030;13.377;76498
4031;13.380;78310
4032;13.383;78794
4033;13.387;73996
4034;13.390;79011
4035;13.393;75378
4036;13.397;76520
4037;13.400;85383
4038;13.403;80001
4039;13.406;72857
4040;13.410;77589
4041;13.413;79006
4042;13.416;74370
4043;13.420;78913
4044;13.423;79618
4045;13.426;83673
4046;13.430;75427
4047;13.433;80571
4048;13.436;70119
4049;13.440;72943
4050;13.443;74929
4051;13.446;73416
4052;13.449;78781
4053;13.453;80113
4054;13.456;74565
4055;13.459;79687
4056;13.463;76103
4057;13.466;75368
4058;13.469;77049
4059;13.473;76721
4060;13.476;73919
4061;13.480;80775
4062;13.483;86776
4063;13.486;83875
4064;13.490;71588
4065;13.493;78441
4066;13.496;73917
4067;13.500;75364
4068;13.503;84604
4069;13.506;73681
4070;13.510;75190
4071;13.513;73505
4072;13.516;72053
4073;13.520;77828
4074;13.523;64187
4075;13.526;74977
4076;13.529;78446
4077;13.533;79014
4078;13.536;73481
4079;13.539;76608
4080;13.543;71132
4081;13.546;81911
4082;13.549;74409
4083;13.553;76019
4084;13.556;73355
4085;13.559;79981
4086;13.562;80004
4087;13.566;72181
4088;13.569;85936
4089;13.572;73011
4090;13.576;67877
4091;13.579;72715
4092;13.582;75680
4093;13.586;77789
4094;13.589;71896
4095;13.592;76370
4096;13.596;80864
4097;13.599;78938
4098;13.602;73122
4099;13.605;75726
4100;13.609;75658
4101;13.612;75862
4102;13.615;74098
4103;13.619;75977
4104;13.622;78789
4105;13.625;79288
4106;13.629;72980
4107;13.632;75841
4108;13.635;83955
4109;13.639;80527
4110;13.642;73874
4111;13.645;80057
4112;13.648;73122
4113;13.652;76033
4114;13.655;67882
4115;13.658;81400
4116;13.662;74107
4117;13.665;75398
4118;13.668;75505
4119;13.672;86040
4120;13.675;79743
4121;13.678;68231
4122;13.681;80275
4123;13.685;76781
4124;13.688;76627
4125;13.691;78927
4126;13.695;70754
4127;13.698;75030
4128;13.701;79115
4129;13.705;76831
4130;13.708;81337
4131;13.711;73566
4132;13.715;74432
4133;13.718;83055
4134;13.721;78198
4135;13.725;74893
4136;13.728;77048
4137;13.731;73394
4138;13.735;73338
4139;13.738;76226
4140;13.741;71245
4141;13.745;82547
4142;13.748;78231
4143;13.751;81658
4144;13.755;70316
4145;13.758;79776
4146;13.761;79510
4147;13.764;72042
4148;13.768;72302
4149;13.771;85273
4150;13.774;75912
4151;13.778;79467
4152;13.781;77179
4153;13.784;81854
4154;13.788;74821
4155;13.791;81633
4156;13.794;66865
4157;13.797;78158
4158;13.801;81246
4159;13.804;87231
4160;13.807;74220
4161;13.811;77606
4162;13.814;74672
4163;13.817;78303
4164;13.821;81990
4165;13.824;85573
4166;13.827;75577
4167;13.831;76903
4168;13.834;81347
4169;13.837;75991
4170;13.840;78133
4171;13.844;82383
4172;13.847;75390
4173;13.850;76792
4174;13.854;71911
4175;13.857;78320
4176;13.860;74732
4177;13.864;82649
4178;13.867;78268
4179;13.870;80098
4180;13.874;74184
4181;13.877;80742
4182;13.880;74648
4183;13.883;83803
4184;13.887;73425
4185;13.890;81386
4186;13.893;82265
4187;13.897;83612
4188;13.900;76923
4189;13.903;76269
4190;13.907;75537
4191;13.910;72426
4192;13.913;78860
4193;13.916;79378
4194;13.920;74607
4195;13.923;69991
4196;13.926;78255
4197;13.930;77248
4198;13.933;78996
4199;13.936;80359
4200;13.940;78330
4201;13.943;84860
4202;13.946;71103
4203;13.950;74203
4204;13.953;77800
4205;13.956;76121
4206;13.959;87389
4207;13.963;83193
4208;13.966;73174
4209;13.969;68238
4210;13.973;85749
4211;13.976;81119
4212;13.980;72385
4213;13.983;80476
4214;13.986;82290
4215;13.990;76260
4216;13.993;80703
4217;13.996;79994
4218;13.999;73379
4219;14.003;77403
4220;14.006;79975
4221;14.009;78610
4222;14.013;74857
4223;14.016;75577
4224;14.019;82306
4225;14.023;79231
4226;14.026;79143
4227;14.029;80853
4228;14.032;77325
4229;14.036;81235
4230;14.039;72228
4231;14.042;85584
4232;14.046;76482
4233;14.049;76436
4234;14.052;85264
4235;14.056;76202
4236;14.059;74834
4237;14.062;84977
4238;14.066;74448
4239;14.069;78555
4240;14.072;76271
4241;14.075;70906
4242;14.079;79517
4243;14.082;77113
4244;14.085;79217
4245;14.089;74412
4246;14.092;69866
4247;14.095;79095
4248;14.099;78531
4249;14.102;68906
4250;14.105;74639
4251;14.109;76427
4252;14.112;84080
4253;14.115;83459
4254;14.118;68934
4255;14.122;79367
4256;14.125;83419
4257;14.128;75934
4258;14.132;74653
4259;14.135;71093
4260;14.138;72205
4261;14.142;75917
4262;14.145;78394
4263;14.148;82741
4264;14.151;73252
4265;14.155;78127
4266;14.158;80002
4267;14.161;78713
4268;14.165;76336
4269;14.168;85362
4270;14.171;77659
4271;14.175;80793
4272;14.178;77544
4273;14.181;79911
4274;14.185;76042
4275;14.188;87339
4276;14.191;76882
4277;14.194;79577
4278;14.198;80156
4279;14.201;78742
4280;14.204;79580
4281;14.208;77981
4282;14.211;76894
4283;14.215;79337
4284;14.218;80294
4285;14.221;87808
4286;14.225;75339
4287;14.228;81453
4288;14.231;75759
4289;14.234;83350
4290;14.238;79204
4291;14.241;74790
4292;14.244;85447
4293;14.248;79232
4294;14.251;80975
4295;14.254;76144
4296;14.258;74885
4297;14.261;77672
4298;14.264;83743
4299;14.268;87283
4300;14.271;84032
4301;14.274;76029
4302;14.277;77097
4303;14.281;74904
4304;14.284;72186
4305;14.287;73883
4306;14.291;79761
4307;14.294;79584
4308;14.297;80234
4309;14.301;80347
4310;14.304;77549
4311;14.307;79174
4312;14.310;85349
4313;14.314;79833
4314;14.317;74781
4315;14.320;80501
4316;14.324;78472
4317;14.327;80292
4318;14.330;74666
4319;14.334;82864
4320;14.337;79715
4321;14.340;80167
4322;14.344;74974
4323;14.347;85143
4324;14.350;78221
4325;14.353;84523
4326;14.357;76945
4327;14.360;76898
4328;14.363;76931
4329;14.367;81226
4330;14.370;75909
4331;14.373;84534
4332;14.377;79352
4333;14.380;80126
4334;14.383;80047
4335;14.387;78629
4336;14.390;69925
4337;14.393;78670
4338;14.396;78607
4339;14.400;76365
4340;14.403;77926
4341;14.406;77049
4342;14.410;78965
4343;14.413;70709
4344;14.416;74626
4345;14.420;73606
4346;14.423;76826
4347;14.426;82881
4348;14.430;79774
4349;14.433;79214
4350;14.436;75013
4351;14.439;79302
4352;14.443;77469
4353;14.446;82509
4354;14.449;83242
4355;14.453;78248
4356;14.456;71691
4357;14.459;82661
4358;14.463;78741
4359;14.466;78166
4360;14.469;78157
4361;14.472;74006
4362;14.476;73049
4363;14.479;81659
4364;14.483;84562
4365;14.486;82854
4366;14.489;77207
4367;14.493;85800
4368;14.496;82429
4369;14.499;75607
4370;14.503;83355
4371;14.506;77094
4372;14.509;81346
4373;14.512;83697
4374;14.516;83052
4375;14.519;84581
4376;14.522;77690
4377;14.526;83038
4378;14.529;83061
4379;14.532;73831
4380;14.536;75775
4381;14.539;79171
4382;14.542;71613
4383;14.546;73815
4384;14.549;69743
4385;14.552;76375
4386;14.555;84118
4387;14.559;76351
4388;14.562;73582
4389;14.565;79316
4390;14.569;76793
4391;14.572;79614
4392;14.575;74339
4393;14.579;69503
4394;14.582;76694
4395;14.585;78199
4396;14.589;77368
4397;14.592;77980
4398;14.595;77665
4399;14.598;80936
4400;14.602;82249
4401;14.605;77716
4402;14.608;73178
4403;14.612;76006
4404;14.615;74316
4405;14.618;82162
4406;14.622;73829
4407;14.625;79018
4408;14.628;76803
4409;14.631;78422
4410;14.635;80092
4411;14.638;76052
4412;14.641;76313
4413;14.645;76632
4414;14.648;77035
4415;14.651;86238
4416;14.655;79068
4417;14.658;78550
4418;14.661;77122
4419;14.665;77483
4420;14.668;78859
4421;14.671;82559
4422;14.674;72775
4423;14.678;76998
4424;14.681;76009
4425;14.684;83542
4426;14.688;75033
4427;14.691;85637
4428;14.694;67934
4429;14.698;79846
4430;14.701;77748
4431;14.704;67645
4432;14.707;71112
4433;14.711;84535
4434;14.714;81729
4435;14.718;76671
4436;14.721;80167
4437;14.724;72743
4438;14.728;77759
4439;14.731;80880
4440;14.734;79237
4441;14.738;69881
4442;14.741;75052
4443;14.744;79682
4444;14.747;75577
4445;14.751;81485
4446;14.754;74326
4447;14.757;86318
4448;14.761;78220
4449;14.764;79981
4450;14.767;75767
4451;14.771;79738
4452;14.774;79817
4453;14.777;83695
4454;14.781;76283
4455;14.784;83285
4456;14.787;85209
4457;14.790;76220
4458;14.794;76965
4459;14.797;78217
4460;14.800;69965
4461;14.804;82547
4462;14.807;78450
4463;14.810;75042
4464;14.814;74068
4465;14.817;77209
4466;14.820;80357
4467;14.824;79731
4468;14.827;73532
4469;14.830;81385
4470;14.833;73457
4471;14.837;78486
4472;14.840;73621
4473;14.843;74730
4474;14.847;80376
4475;14.850;78677
4476;14.853;74896
4477;14.857;78333
4478;14.860;81627
4479;14.863;82939
4480;14.866;77699
4481;14.870;73608
4482;14.873;74001
4483;14.876;81179
4484;14.880;76491
4485;14.883;80494
4486;14.886;81864
4487;14.890;76269
4488;14.893;79192
4489;14.896;78553
4490;14.900;80854
4491;14.903;74985
4492;14.906;72970
4493;14.909;75284
4494;14.913;84031
4495;14.916;78284
4496;14.919;74506
4497;14.923;82605
4498;14.926;74663
4499;14.929;73968
4500;14.933;74546
4501;14.936;74677
4502;14.939;83736
4503;14.942;74886
4504;14.946;81995
4505;14.949;81354
4506;14.952;80938
4507;14.956;81951
4508;14.959;74806
4509;14.962;76414
4510;14.966;78671
4511;14.969;84365
4512;14.972;77589
4513;14.976;80196
4514;14.979;75154
4515;14.982;74429
4516;14.986;84162
4517;14.989;75541
4518;14.992;72938
4519;14.996;82975
4520;14.999;71206
4521;15.002;81264
4522;15.006;76500
4523;15.009;87203
4524;15.012;77499
4525;15.016;76488
4526;15.019;84614
4527;15.022;81364
4528;15.025;82029
4529;15.029;84467
4530;15.032;75438
4531;15.035;76483
4532;15.039;78693
4533;15.042;74875
4534;15.045;74374
4535;15.049;78878
4536;15.052;73198
4537;15.055;81940
4538;15.059;79096
4539;15.062;79018
4540;15.065;79915
4541;15.068;74956
4542;15.072;74447
4543;15.075;85626
4544;15.078;72837
4545;15.082;79430
4546;15.085;88967
4547;15.088;81201
4548;15.092;74832
4549;15.095;83353
4550;15.098;80581
4551;15.101;81195
4552;15.105;81404
4553;15.108;80730
4554;15.111;80044
4555;15.115;81960
4556;15.118;82720
4557;15.121;84412
4558;15.125;79552
4559;15.128;82672
4560;15.131;81911
4561;15.135;85190
4562;15.138;80439
4563;15.141;87028
4564;15.144;84283
4565;15.148;82615
4566;15.151;82386
4567;15.154;80604
4568;15.158;79405
4569;15.161;78311
4570;15.164;75392
4571;15.168;81962
4572;15.171;87868
4573;15.174;85403
4574;15.178;78490
4575;15.181;81217
4576;15.184;79530
4577;15.187;89510
4578;15.191;80422
4579;15.194;73814
4580;15.197;76016
4581;15.201;81082
4582;15.204;80151
4583;15.207;91156
4584;15.211;82220
4585;15.214;84850
4586;15.218;83389
4587;15.221;82525
4588;15.224;78766
4589;15.227;71277
4590;15.231;82483
4591;15.234;75537
4592;15.237;89455
4593;15.241;74999
4594;15.244;73528
4595;15.247;81282
4596;15.251;77964
4597;15.254;76701
4598;15.257;77725
4599;15.260;74554
4600;15.264;86218
4601;15.267;79025
4602;15.270;75716
4603;15.274;86181
4604;15.277;78422
4605;15.280;87376
4606;15.284;77681
4607;15.287;76156
4608;15.290;78685
4609;15.294;82945
4610;15.297;72588
4611;15.300;84563
4612;15.303;78114
4613;15.307;88374
4614;15.310;79677
4615;15.313;77951
4616;15.317;80978
4617;15.320;73313
4618;15.323;77561
4619;15.327;80786
4620;15.330;77558
4621;15.333;75171
4622;15.336;70086
4623;15.340;82268
4624;15.343;83713
4625;15.346;85094
4626;15.350;83262
4627;15.353;78454
4628;15.356;82578
4629;15.360;85612
4630;15.363;82204
4631;15.366;74588
4632;15.370;77028
4633;15.373;79386
4634;15.376;77752
4635;15.379;82806
4636;15.383;83289
4637;15.386;84598
4638;15.389;86182
4639;15.393;83085
4640;15.396;81149
4641;15.399;76606
4642;15.403;82273
4643;15.406;81354
4644;15.409;87025
4645;15.413;84228
4646;15.416;85849
4647;15.419;85555
4648;15.422;87286
4649;15.426;84752
4650;15.429;88493
4651;15.432;80934
4652;15.436;87736
4653;15.439;89428
4654;15.442;85470
4655;15.446;87571
4656;15.449;90445
4657;15.452;93422
4658;15.455;84512
4659;15.459;83316
4660;15.462;81022
4661;15.465;90742
4662;15.469;85851
4663;15.472;84219
4664;15.475;89149
4665;15.479;84098
4666;15.482;87349
4667;15.486;82554
4668;15.489;86003
4669;15.492;84863
4670;15.495;77067
4671;15.499;88201
4672;15.502;96310
4673;15.505;86211
4674;15.509;82397
4675;15.512;86011
4676;15.515;79505
4677;15.519;89430
4678;15.522;84858
4679;15.525;87290
4680;15.529;80354
4681;15.532;85889
4682;15.535;84955
4683;15.538;86754
4684;15.542;79402
4685;15.545;91542
4686;15.548;83004
4687;15.552;80266
4688;15.555;74671
4689;15.558;84773
4690;15.562;84797
4691;15.565;84974
4692;15.568;83483
4693;15.571;85394
4694;15.575;92942
4695;15.578;86524
4696;15.581;85294
4697;15.585;81458
4698;15.588;89950
4699;15.591;84442
4700;15.595;87166
4701;15.598;81902
4702;15.601;80842
4703;15.605;90510
4704;15.608;86832
4705;15.611;85338
4706;15.614;90149
4707;15.618;84526
4708;15.621;88626
4709;15.624;83231
4710;15.628;82488
4711;15.631;82822
4712;15.634;85918
4713;15.638;84418
4714;15.641;82145
4715;15.644;86188
4716;15.648;87538
4717;15.651;85686
4718;15.654;77839
4719;15.657;87611
4720;15.661;78018
4721;15.664;78623
4722;15.667;80743
4723;15.671;81461
4724;15.674;87060
4725;15.677;81706
4726;15.681;95079
4727;15.684;83371
4728;15.687;85637
4729;15.690;83500
4730;15.694;82913
4731;15.697;83960
4732;15.700;79111
4733;15.704;81401
4734;15.707;79033
4735;15.710;88072
4736;15.714;77627
4737;15.717;75900
4738;15.721;77626
4739;15.724;80133
4740;15.727;79447
4741;15.730;71073
4742;15.734;80774
4743;15.737;74649
4744;15.740;84953
4745;15.744;74259
4746;15.747;83026
4747;15.750;76160
4748;15.754;83153
4749;15.757;80532
4750;15.760;75946
4751;15.764;78170
4752;15.767;81330
4753;15.770;86217
4754;15.773;79128
4755;15.777;73619
4756;15.780;81665
4757;15.783;81716
4758;15.787;76385
4759;15.790;78593
4760;15.793;76571
4761;15.797;81014
4762;15.800;75866
4763;15.803;81329
4764;15.807;87825
4765;15.810;84553
4766;15.813;82257
4767;15.816;79096
4768;15.820;81789
4769;15.823;82925
4770;15.826;77396
4771;15.830;77030
4772;15.833;71719
4773;15.836;82423
4774;15.840;76242
4775;15.843;78499
4776;15.846;83332
4777;15.849;78270
4778;15.853;74929
4779;15.856;82284
4780;15.859;79732
4781;15.863;75282
4782;15.866;76233
4783;15.869;79094
4784;15.873;82025
4785;15.876;73653
4786;15.879;72341
4787;15.883;75919
4788;15.886;79048
4789;15.889;88904
4790;15.892;76319
4791;15.896;84638
4792;15.899;79562
4793;15.902;86657
4794;15.906;74600
4795;15.909;78418
4796;15.912;85762
4797;15.916;75320
4798;15.919;76316
4799;15.922;82582
4800;15.925;73796
4801;15.929;70836
4802;15.932;70251
4803;15.935;75850
4804;15.939;85408
4805;15.942;87407
4806;15.945;81346
4807;15.949;73400
4808;15.952;73545
4809;15.955;77479
4810;15.959;72751
4811;15.962;78703
4812;15.965;76612
4813;15.968;84978
4814;15.972;74017
4815;15.975;83526
4816;15.979;78564
4817;15.982;83594
4818;15.985;77662
4819;15.989;86223
4820;15.992;75835
4821;15.995;77636
4822;15.999;75405
4823;16.002;80138
4824;16.005;76755
4825;16.008;81627
4826;16.012;84679
4827;16.015;84090
4828;16.018;75267
4829;16.022;81246
4830;16.025;78517
4831;16.028;73203
4832;16.032;77787
4833;16.035;76382
4834;16.038;81375
4835;16.042;81201
4836;16.045;81093
4837;16.048;79748
4838;16.051;80405
4839;16.055;80835
4840;16.058;73221
4841;16.061;80505
4842;16.065;76617
4843;16.068;77118
4844;16.071;76626
4845;16.075;82973
4846;16.078;80497
4847;16.081;80895
4848;16.084;74497
4849;16.088;75288
4850;16.091;74473
4851;16.094;70691
4852;16.098;82165
4853;16.101;82635
4854;16.104;79882
4855;16.108;77689
4856;16.111;78783
4857;16.114;74946
4858;16.118;79030
4859;16.121;78943
4860;16.124;76028
4861;16.127;79344
4862;16.131;79449
4863;16.134;79836
4864;16.137;74082
4865;16.141;74393
4866;16.144;76045
4867;16.147;75756
4868;16.151;78249
4869;16.154;76380
4870;16.157;78205
4871;16.160;84233
4872;16.164;80561
4873;16.167;86262
4874;16.170;76113
4875;16.174;78420
4876;16.177;81176
4877;16.180;83982
4878;16.184;83942
4879;16.187;76721
4880;16.190;79791
4881;16.194;79022
4882;16.197;80896
4883;16.200;74072
4884;16.203;78882
4885;16.207;79864
4886;16.210;85717
4887;16.213;76318
4888;16.217;85025
4889;16.220;86983
4890;16.224;77781
4891;16.227;85373
4892;16.230;81845
4893;16.234;82778
4894;16.237;82535
4895;16.240;79883
4896;16.243;80512
4897;16.247;81585
4898;16.250;81623
4899;16.253;81623
4900;16.257;76268
4901;16.260;78070
4902;16.263;81140
4903;16.267;78680
4904;16.270;85145
4905;16.273;81442
4906;16.277;85552
4907;16.280;77304
4908;16.283;75280
4909;16.286;74498
4910;16.290;77192
4911;16.293;70370
4912;16.296;81349
4913;16.300;84937
4914;16.303;83033
4915;16.306;83398
4916;16.310;75507
4917;16.313;78988
4918;16.316;74797
4919;16.319;70459
4920;16.323;81708
4921;16.326;81104
4922;16.329;84003
4923;16.333;75260
4924;16.336;84841
4925;16.339;82225
4926;16.343;75711
4927;16.346;88443
4928;16.349;80130
4929;16.353;80581
4930;16.356;81892
4931;16.359;75119
4932;16.362;88173
4933;16.366;78665
4934;16.369;74267
4935;16.372;78399
4936;16.376;84066
4937;16.379;80615
4938;16.382;82149
4939;16.386;78100
4940;16.389;81030
4941;16.392;73460
4942;16.396;73633
4943;16.399;91277
4944;16.402;84513
4945;16.405;83590
4946;16.409;83593
4947;16.412;87289
4948;16.415;79053
4949;16.419;81389
4950;16.422;86437
4951;16.425;77947
4952;16.429;77812
4953;16.432;83202
4954;16.435;86969
4955;16.438;81689
4956;16.442;92708
4957;16.445;84195
4958;16.448;87048
4959;16.452;86594
4960;16.455;83021
4961;16.458;84253
4962;16.462;84255
4963;16.465;85630
4964;16.468;77733
4965;16.472;81479
4966;16.475;78621
4967;16.478;79463
4968;16.482;86073
4969;16.485;78125
4970;16.488;83038
4971;16.492;78391
4972;16.495;85561
4973;16.498;87584
4974;16.502;86472
4975;16.505;81160
4976;16.508;93688
4977;16.512;88042
4978;16.515;86536
4979;16.518;87620
4980;16.521;88552
4981;16.525;93323
4982;16.528;91572
4983;16.531;86310
4984;16.535;86402
4985;16.538;91733
4986;16.541;87100
4987;16.545;84485
4988;16.548;83750
4989;16.551;86270
4990;16.554;95097
4991;16.558;90412
4992;16.561;86268
4993;16.564;95129
4994;16.568;90709
4995;16.571;82436
4996;16.574;85457
4997;16.578;90782
4998;16.581;87232
4999;16.584;88524
5000;16.588;85292
5001;16.591;87576
5002;16.594;80892
5003;16.597;79987
5004;16.601;89084
5005;16.604;87019
5006;16.607;86195
5007;16.611;88966
5008;16.614;95452
5009;16.617;91653
5010;16.621;84824
5011;16.624;87468
5012;16.627;82624
5013;16.631;86301
5014;16.634;93517
5015;16.637;83172
5016;16.640;82937
5017;16.644;86424
5018;16.647;91067
5019;16.650;86575
5020;16.654;85735
5021;16.657;85054
5022;16.660;80652
5023;16.664;87874
5024;16.667;84415
5025;16.670;80834
5026;16.673;78102
5027;16.677;86624
5028;16.680;84088
5029;16.683;82838
5030;16.687;84997
5031;16.690;83137
5032;16.693;80008
5033;16.697;83869
5034;16.700;81371
5035;16.703;84291
5036;16.707;84675
5037;16.710;86158
5038;16.713;88204
5039;16.717;78445
5040;16.720;81423
5041;16.723;90110
5042;16.727;83052
5043;16.730;88676
5044;16.733;80448
5045;16.737;73124
5046;16.740;84061
5047;16.743;73465
5048;16.747;79620
5049;16.750;82140
5050;16.753;80899
5051;16.756;81099
5052;16.760;79214
5053;16.763;90490
5054;16.766;93378
5055;16.770;83879
5056;16.773;76800
5057;16.776;90168
5058;16.780;77669
5059;16.783;84098
5060;16.786;76075
5061;16.789;77922
5062;16.793;77980
5063;16.796;87390
5064;16.799;86304
5065;16.803;83846
5066;16.806;83726
5067;16.809;79927
5068;16.813;80182
5069;16.816;72987
5070;16.819;81075
5071;16.823;73881
5072;16.826;83562
5073;16.829;87448
5074;16.832;95886
5075;16.836;80046
5076;16.839;79548
5077;16.842;80100
5078;16.846;79178
5079;16.849;87789
5080;16.852;80050
5081;16.856;90915
5082;16.859;77302
5083;16.862;78780
5084;16.866;84809
5085;16.869;79929
5086;16.872;83339
5087;16.875;80193
5088;16.879;79664
5089;16.882;84000
5090;16.885;84087
5091;16.889;81937
5092;16.892;79111
5093;16.895;81964
5094;16.899;84978
5095;16.902;79985
5096;16.905;88715
5097;16.908;86388
5098;16.912;77469
5099;16.915;82030
5100;16.918;76226
5101;16.922;88499
5102;16.925;84962
5103;16.928;83909
5104;16.932;85331
5105;16.935;77827
5106;16.938;84153
5107;16.942;81670
5108;16.945;91733
5109;16.948;78676
5110;16.951;91527
5111;16.955;79352
5112;16.958;84979
5113;16.961;88013
5114;16.965;79598
5115;16.968;77777
5116;16.971;77119
5117;16.975;80019
5118;16.978;81898
5119;16.982;82408
5120;16.985;72253
5121;16.988;84107
5122;16.991;82677
5123;16.995;82316
5124;16.998;89605
5125;17.001;87088
5126;17.005;83629
5127;17.008;75554
5128;17.011;86377
5129;17.015;87091
5130;17.018;79165
5131;17.021;79314
5132;17.024;77377
5133;17.028;78850
5134;17.031;78004
5135;17.034;79759
5136;17.038;86340
5137;17.041;80268
5138;17.044;83443
5139;17.048;82416
5140;17.051;87388
5141;17.054;75784
5142;17.058;79214
5143;17.061;83410
5144;17.064;80205
5145;17.067;78580
5146;17.071;75977
5147;17.074;81394
5148;17.077;80667
5149;17.081;84994
5150;17.084;78636
5151;17.087;74623
5152;17.091;81848
5153;17.094;89013
5154;17.097;86254
5155;17.101;71776
5156;17.104;80839
5157;17.107;87472
5158;17.111;83042
5159;17.114;84030
5160;17.117;77100
5161;17.120;74609
5162;17.124;87257
5163;17.127;77548
5164;17.130;84095
5165;17.134;77812
5166;17.137;83425
5167;17.140;79022
5168;17.144;87574
5169;17.147;80428
5170;17.150;84200
5171;17.153;81869
5172;17.157;81324
5173;17.160;81001
5174;17.163;81082
5175;17.167;88311
5176;17.170;79507
5177;17.173;84191
5178;17.177;85831
5179;17.180;83693
5180;17.183;86820
5181;17.187;79749
5182;17.190;79395
5183;17.193;83811
5184;17.196;78817
5185;17.200;83873
5186;17.203;79268
5187;17.206;86688
5188;17.210;80372
5189;17.213;80400
5190;17.217;86495
5191;17.220;91674
5192;17.223;77471
5193;17.227;87807
5194;17.230;79107
5195;17.233;83184
5196;17.236;85331
5197;17.240;83057
5198;17.243;85890
5199;17.246;85570
5200;17.250;88014
5201;17.253;91529
5202;17.256;94591
5203;17.260;93780
5204;17.263;91146
5205;17.266;91096
5206;17.269;90268
5207;17.273;94861
5208;17.276;88661
5209;17.279;101641
5210;17.283;101440
5211;17.286;93854
5212;17.289;104584
5213;17.293;97624
5214;17.296;96100
5215;17.299;98543
5216;17.303;97956
5217;17.306;101807
5218;17.309;99467
5219;17.312;99872
5220;17.316;98188
5221;17.319;97234
5222;17.322;101254
5223;17.326;116116
5224;17.329;98938
5225;17.332;101819
5226;17.336;107619
5227;17.339;100132
5228;17.342;111165
5229;17.346;115418
5230;17.349;105735
5231;17.352;105919
5232;17.355;101963
5233;17.359;113298
5234;17.362;98371
5235;17.365;101885
5236;17.369;110156
5237;17.372;101721
5238;17.375;106098
5239;17.379;99906
5240;17.382;104234
5241;17.385;107736
5242;17.388;97412
5243;17.392;100315
5244;17.395;95839
5245;17.398;98614
5246;17.402;103354
5247;17.405;100426
5248;17.408;100305
5249;17.412;106328
5250;17.415;97847
5251;17.418;94776
5252;17.422;90018
5253;17.425;90595
5254;17.428;87524
5255;17.431;92184
5256;17.435;95821
5257;17.438;87464
5258;17.441;93276
5259;17.445;80688
5260;17.448;97698
5261;17.451;89406
5262;17.455;82610
5263;17.458;86127
5264;17.461;80716
5265;17.464;94291
5266;17.468;85010
5267;17.471;87621
5268;17.474;77020
5269;17.478;84729
5270;17.481;84951
5271;17.485;83399
5272;17.488;90201
5273;17.491;85274
5274;17.495;84528
5275;17.498;81001
5276;17.501;84541
5277;17.504;84169
5278;17.508;81943
5279;17.511;86575
5280;17.514;84793
5281;17.518;88480
5282;17.521;76247
5283;17.524;84099
5284;17.528;82815
5285;17.531;81919
5286;17.534;90718
5287;17.538;82760
5288;17.541;83071
5289;17.544;79126
5290;17.547;81257
5291;17.551;80526
5292;17.554;82183
5293;17.557;76714
5294;17.561;80154
5295;17.564;77916
5296;17.567;84406
5297;17.571;75164
5298;17.574;75837
5299;17.577;79063
5300;17.581;80110
5301;17.584;91467
5302;17.587;74620
5303;17.590;83471
5304;17.594;87156
5305;17.597;86201
5306;17.600;75472
5307;17.604;78321
5308;17.607;83285
5309;17.610;74512
5310;17.614;91614
5311;17.617;82383
5312;17.620;75560
5313;17.623;88142
5314;17.627;82306
5315;17.630;75076
5316;17.633;79655
5317;17.637;74144
5318;17.640;89565
5319;17.643;82120
5320;17.647;82728
5321;17.650;83997
5322;17.653;78593
5323;17.657;81411
5324;17.660;77409
5325;17.663;84987
5326;17.666;73922
5327;17.670;88638
5328;17.673;82106
5329;17.676;78621
5330;17.680;82418
5331;17.683;81511
5332;17.686;72225
5333;17.690;83856
5334;17.693;90526
5335;17.696;83742
5336;17.700;77157
5337;17.703;80880
5338;17.706;84584
5339;17.709;91282
5340;17.713;80659
5341;17.716;85512
5342;17.720;78558
5343;17.723;90128
5344;17.726;82787
5345;17.730;73658
5346;17.733;83055
5347;17.736;88193
5348;17.740;87579
5349;17.743;79046
5350;17.746;92530
5351;17.749;85569
5352;17.753;74291
5353;17.756;75620
5354;17.759;83795
5355;17.763;92154
5356;17.766;81283
5357;17.769;74456
5358;17.773;81850
5359;17.776;80285
5360;17.779;76869
5361;17.782;81387
5362;17.786;77861
5363;17.789;83720
5364;17.792;82500
5365;17.796;85413
5366;17.799;78403
5367;17.802;81310
5368;17.806;76235
5369;17.809;76670
5370;17.812;83223
5371;17.816;79260
5372;17.819;94537
5373;17.822;78447
5374;17.825;84969
5375;17.829;88408
5376;17.832;86885
5377;17.835;77150
5378;17.839;85874
5379;17.842;91501
5380;17.845;90298
5381;17.849;84103
5382;17.852;87709
5383;17.855;83590
5384;17.858;80587
5385;17.862;84226
5386;17.865;81304
5387;17.868;86391
5388;17.872;79721
5389;17.875;89334
5390;17.878;89081
5391;17.882;80243
5392;17.885;81691
5393;17.888;81554
5394;17.892;83374
5395;17.895;83479
5396;17.898;91334
5397;17.901;80554
5398;17.905;85184
5399;17.908;87482
5400;17.911;83097
5401;17.915;83850
5402;17.918;90494
5403;17.921;86241
5404;17.925;83528
5405;17.928;81882
5406;17.931;80235
5407;17.935;86222
5408;17.938;87072
5409;17.941;86181
5410;17.944;89052
5411;17.948;91319
5412;17.951;83145
5413;17.954;76789
5414;17.958;85859
5415;17.961;89592
5416;17.964;81498
5417;17.968;85152
5418;17.971;83188
5419;17.974;87000
5420;17.978;85901
5421;17.981;89805
5422;17.984;83921
5423;17.988;88236
5424;17.991;83733
5425;17.994;83246
5426;17.998;83749
5427;18.001;83924
5428;18.004;90313
5429;18.008;85023
5430;18.011;83043
5431;18.014;85067
5432;18.017;87282
5433;18.021;83697
5434;18.024;92261
5435;18.027;79045
5436;18.031;86848
5437;18.034;85717
5438;18.037;85937
5439;18.041;96341
5440;18.044;95067
5441;18.047;95990
5442;18.051;78704
5443;18.054;85520
5444;18.057;86533
5445;18.060;89364
5446;18.064;84980
5447;18.067;89441
5448;18.070;94540
5449;18.074;91858
5450;18.077;93899
5451;18.080;89771
5452;18.084;99891
5453;18.087;93802
5454;18.090;96782
5455;18.093;95397
5456;18.097;98034
5457;18.100;102993
5458;18.103;105609
5459;18.107;93820
5460;18.110;93181
5461;18.113;107797
5462;18.117;99852
5463;18.120;97510
5464;18.123;110019
5465;18.127;105003
5466;18.130;107861
5467;18.133;115232
5468;18.136;97893
5469;18.140;105548
5470;18.143;114815
5471;18.146;113858
5472;18.150;112083
5473;18.153;114616
5474;18.156;113928
5475;18.160;113272
5476;18.163;109303
5477;18.166;109231
5478;18.170;112440
5479;18.173;105400
5480;18.176;106490
5481;18.179;107837
5482;18.183;117210
5483;18.186;121717
5484;18.189;126520
5485;18.193;124083
5486;18.196;117301
5487;18.199;128074
5488;18.203;134333
5489;18.206;120042
5490;18.209;132200
5491;18.212;133825
5492;18.216;141578
5493;18.219;153764
5494;18.223;153908
5495;18.226;155846
5496;18.229;148182
5497;18.233;168818
5498;18.236;163803
5499;18.239;174585
5500;18.243;176284
5501;18.246;199031
5502;18.249;185994
5503;18.252;194182
5504;18.256;223549
5505;18.259;224955
5506;18.262;238402
5507;18.266;235134
5508;18.269;250523
5509;18.272;278041
5510;18.276;263964
5511;18.279;280592
5512;18.282;307440
5513;18.286;316528
5514;18.289;318582
5515;18.292;328056
5516;18.295;341625
5517;18.299;368915
5518;18.302;386385
5519;18.305;389393
5520;18.309;369424
5521;18.312;411522
5522;18.315;443018
5523;18.319;435725
5524;18.322;431116
5525;18.325;437050
5526;18.329;449873
5527;18.332;467868
5528;18.335;477550
5529;18.338;470499
5530;18.342;478530
5531;18.345;518501
5532;18.348;481661
5533;18.352;510982
5534;18.355;471425
5535;18.358;495012
5536;18.362;505627
5537;18.365;503013
5538;18.368;472986
5539;18.371;487092
5540;18.375;480832
5541;18.378;482996
5542;18.381;482473
5543;18.385;472143
5544;18.388;463635
5545;18.391;442615
5546;18.395;432640
5547;18.398;410533
5548;18.401;409491
5549;18.405;381630
5550;18.408;388673
5551;18.411;365164
5552;18.414;349806
5553;18.418;322234
5554;18.421;333793
5555;18.424;311130
5556;18.428;304847
5557;18.431;284770
5558;18.434;263107
5559;18.438;254331
5560;18.441;241834
5561;18.444;234334
5562;18.447;237594
5563;18.451;223342
5564;18.454;202160
5565;18.457;192375
5566;18.461;188056
5567;18.464;181343
5568;18.467;170102
5569;18.471;169087
5570;18.474;156750
5571;18.477;143968
5572;18.481;139562
5573;18.484;142394
5574;18.487;131539
5575;18.491;133587
5576;18.494;132442
5577;18.497;123466
5578;18.501;123543
5579;18.504;112033
5580;18.507;123161
5581;18.511;106321
5582;18.514;109112
5583;18.517;110607
5584;18.521;108693
5585;18.524;106896
5586;18.527;108344
5587;18.530;94818
5588;18.534;100554
5589;18.537;95651
5590;18.540;92950
5591;18.544;94049
5592;18.547;90075
5593;18.550;94795
5594;18.554;94375
5595;18.557;91081
5596;18.560;93163
5597;18.564;92742
5598;18.567;97175
5599;18.570;90981
5600;18.573;89980
5601;18.577;94001
5602;18.580;97941
5603;18.583;100875
5604;18.587;85547
5605;18.590;87573
5606;18.593;94209
5607;18.597;97938
5608;18.600;96027
5609;18.603;90989
5610;18.606;97681
5611;18.610;94307
5612;18.613;85672
5613;18.616;90129
5614;18.620;91436
5615;18.623;94700
5616;18.626;84675
5617;18.630;93032
5618;18.633;93837
5619;18.636;90929
5620;18.640;98480
5621;18.643;95584
5622;18.646;82714
5623;18.649;95528
5624;18.653;89712
5625;18.656;93347
5626;18.659;95173
5627;18.663;86769
5628;18.666;93481
5629;18.669;93753
5630;18.673;88648
5631;18.676;90564
5632;18.679;83848
5633;18.682;94855
5634;18.686;90818
5635;18.689;93374
5636;18.692;95732
5637;18.696;98148
5638;18.699;91465
5639;18.702;93493
5640;18.706;93418
5641;18.709;90644
5642;18.712;96119
5643;18.716;96261
5644;18.719;96577
5645;18.722;95667
5646;18.726;103531
5647;18.729;94969
5648;18.732;100175
5649;18.736;95990
5650;18.739;99545
5651;18.742;95301
5652;18.746;100445
5653;18.749;96557
5654;18.752;105123
5655;18.756;94063
5656;18.759;104764
5657;18.762;100696
5658;18.765;111944
5659;18.769;113343
5660;18.772;111344
5661;18.775;106285
5662;18.779;104780
5663;18.782;118316
5664;18.785;115774
5665;18.789;111985
5666;18.792;112800
5667;18.795;124627
5668;18.799;126285
5669;18.802;118071
5670;18.805;121580
5671;18.808;125663
5672;18.812;128941
5673;18.815;131362
5674;18.818;132504
5675;18.822;130428
5676;18.825;150401
5677;18.828;143841
5678;18.832;150738
5679;18.835;150771
5680;18.838;155778
5681;18.841;163032
5682;18.845;151759
5683;18.848;167731
5684;18.851;151015
5685;18.855;153249
5686;18.858;178225
5687;18.861;160013
5688;18.865;170363
5689;18.868;169801
5690;18.871;170528
5691;18.875;182458
5692;18.878;187692
5693;18.881;173037
5694;18.884;183043
5695;18.888;187897
5696;18.891;202961
5697;18.894;181728
5698;18.898;209407
5699;18.901;186644
5700;18.904;191169
5701;18.908;186961
5702;18.911;191235
5703;18.914;181961
5704;18.918;193348
5705;18.921;173866
5706;18.924;175523
5707;18.927;195907
5708;18.931;166909
5709;18.934;187448
5710;18.937;179417
5711;18.941;165516
5712;18.944;180353
5713;18.947;167639
5714;18.951;164465
5715;18.954;171729
5716;18.957;170882
5717;18.960;163544
5718;18.964;155451
5719;18.967;144519
5720;18.970;132916
5721;18.974;133398
5722;18.977;137813
5723;18.981;139063
5724;18.984;130943
5725;18.987;137426
5726;18.991;138174
5727;18.994;132979
5728;18.997;136293
5729;19.000;135681
5730;19.004;134357
5731;19.007;143350
5732;19.010;131174
5733;19.014;138854
5734;19.017;136343
5735;19.020;148151
5736;19.024;149691
5737;19.027;143548
5738;19.030;149551
5739;19.034;175331
5740;19.037;177617
5741;19.040;182701
5742;19.043;188233
5743;19.047;209147
5744;19.050;219066
5745;19.053;249395
5746;19.057;266253
5747;19.060;290541
5748;19.063;299267
5749;19.067;344853
5750;19.070;364779
5751;19.073;393546
5752;19.076;429563
5753;19.080;470917
5754;19.083;515196
5755;19.086;554220
5756;19.090;632577
5757;19.093;673747
5758;19.096;727261
5759;19.100;759987
5760;19.103;847362
5761;19.106;905139
5762;19.110;979793
5763;19.113;1081960
5764;19.116;1120133
5765;19.119;1164490
5766;19.123;1326290
5767;19.126;1352888
5768;19.129;1480395
5769;19.133;1545763
5770;19.136;1632288
5771;19.139;1705613
5772;19.143;1791433
5773;19.146;1947848
5774;19.149;1975606
5775;19.153;2108614
5776;19.156;2141233
5777;19.159;2282640
5778;19.162;2298060
5779;19.166;2419999
5780;19.169;2463307
5781;19.172;2527801
5782;19.176;2676977
5783;19.179;2724269
5784;19.182;2802675
5785;19.186;2923511
5786;19.189;2870917
5787;19.192;2926455
5788;19.195;3035872
5789;19.199;2979628
5790;19.202;3155755
5791;19.205;3235603
5792;19.209;3290234
5793;19.212;3253016
5794;19.216;3354101
5795;19.219;3201973
5796;19.222;3309503
5797;19.226;3366309
5798;19.229;3507046
5799;19.232;3373183
5800;19.235;3504251
5801;19.239;3465300
5802;19.242;3469647
5803;19.245;3505172
5804;19.249;3387616
5805;19.252;3355361
5806;19.255;3488995
5807;19.259;3380022
5808;19.262;3345141
5809;19.265;3198575
5810;19.269;3397849
5811;19.272;3336962
5812;19.275;3242968
5813;19.278;3149837
5814;19.282;3109992
5815;19.285;2993084
5816;19.288;2973072
5817;19.292;2853591
5818;19.295;2890937
5819;19.298;2799918
5820;19.302;2669432
5821;19.305;2472836
5822;19.308;2458570
5823;19.311;2416788
5824;19.315;2274983
5825;19.318;2211076
5826;19.321;2166908
5827;19.325;2061098
5828;19.328;1929845
5829;19.331;1916162
5830;19.335;1845024
5831;19.338;1714578
5832;19.341;1600369
5833;19.345;1572812
5834;19.348;1499438
5835;19.351;1370563
5836;19.354;1289993
5837;19.358;1216468
5838;19.361;1147928
5839;19.364;1092460
5840;19.368;1023155
5841;19.371;982448
5842;19.374;892418
5843;19.378;784863
5844;19.381;740241
5845;19.384;730649
5846;19.388;634487
5847;19.391;632690
5848;19.394;549149
5849;19.397;547684
5850;19.401;515239
5851;19.404;468741
5852;19.407;447498
5853;19.411;398301
5854;19.414;399212
5855;19.417;354357
5856;19.421;333130
5857;19.424;327799
5858;19.427;307075
5859;19.430;293302
5860;19.434;273269
5861;19.437;258708
5862;19.440;253514
5863;19.444;224609
5864;19.447;241423
5865;19.450;236200
5866;19.454;231996
5867;19.457;220577
5868;19.460;204406
5869;19.464;191892
5870;19.467;216032
5871;19.470;193146
5872;19.473;191075
5873;19.477;185698
5874;19.480;197738
5875;19.484;194495
5876;19.487;204830
5877;19.490;204243
5878;19.494;200778
5879;19.497;223128
5880;19.500;207050
5881;19.504;203572
5882;19.507;226848
5883;19.510;237344
5884;19.513;245445
5885;19.517;266994
5886;19.520;268948
5887;19.523;275733
5888;19.527;274934
5889;19.530;294854
5890;19.533;315895
5891;19.537;348047
5892;19.540;351245
5893;19.543;366810
5894;19.546;373875
5895;19.550;411201
5896;19.553;429803
5897;19.556;447706
5898;19.560;462394
5899;19.563;513613
5900;19.566;531175
5901;19.570;546603
5902;19.573;606793
5903;19.576;614306
5904;19.580;615598
5905;19.583;649611
5906;19.586;699620
5907;19.589;690541
5908;19.593;722035
5909;19.596;734386
5910;19.599;792270
5911;19.603;793252
5912;19.606;830957
5913;19.609;876463
5914;19.613;882183
5915;19.616;920448
5916;19.619;947356
5917;19.623;940334
5918;19.626;961231
5919;19.629;1016430
5920;19.632;1022000
5921;19.636;1002718
5922;19.639;1026719
5923;19.642;1025862
5924;19.646;1055855
5925;19.649;1078847
5926;19.652;1033482
5927;19.656;1094010
5928;19.659;1049103
5929;19.662;1053025
5930;19.665;1064741
5931;19.669;1061524
5932;19.672;1044746
5933;19.675;1033486
5934;19.679;1001246
5935;19.682;1012121
5936;19.685;1009542
5937;19.689;983641
5938;19.692;976735
5939;19.695;941438
5940;19.699;913659
5941;19.702;883892
5942;19.705;858643
5943;19.708;847363
5944;19.712;829718
5945;19.715;761468
5946;19.719;759554
5947;19.722;709785
5948;19.725;707048
5949;19.729;691161
5950;19.732;652125
5951;19.735;622782
5952;19.739;606587
5953;19.742;551960
5954;19.745;550976
5955;19.748;519618
5956;19.752;488584
5957;19.755;461483
5958;19.758;441272
5959;19.762;421096
5960;19.765;393936
5961;19.768;404278
5962;19.772;381774
5963;19.775;353337
5964;19.778;320063
5965;19.782;315706
5966;19.785;319073
5967;19.788;293804
5968;19.791;280867
5969;19.795;261184
5970;19.798;259554
5971;19.801;243749
5972;19.805;246240
5973;19.808;221375
5974;19.811;213441
5975;19.815;200985
5976;19.818;195107
5977;19.821;196094
5978;19.824;186878
5979;19.828;197110
5980;19.831;167604
5981;19.834;174867
5982;19.838;174505
5983;19.841;158434
5984;19.844;147875
5985;19.848;150873
5986;19.851;148059
5987;19.854;140636
5988;19.858;143270
5989;19.861;156291
5990;19.864;141866
5991;19.868;138781
5992;19.871;129466
5993;19.874;130053
5994;19.877;128949
5995;19.881;115257
5996;19.884;125622
5997;19.887;119357
5998;19.891;121221
5999;19.894;113025
6000;19.897;121666
6001;19.901;115137
6002;19.904;113813
6003;19.907;107223
6004;19.910;105622
6005;19.914;114973
6006;19.917;106662
6007;19.920;110845
6008;19.924;116328
6009;19.927;100265
6010;19.930;114414
6011;19.934;109000
6012;19.937;104835
6013;19.940;103543
6014;19.944;99974
6015;19.947;105715
6016;19.950;102987
6017;19.953;101760
6018;19.957;102638
6019;19.960;98292
6020;19.963;102339
6021;19.967;104329
6022;19.970;105621
6023;19.973;95318
6024;19.977;104550
6025;19.980;105448
6026;19.984;105490
6027;19.987;104598
6028;19.990;99468
6029;19.993;98424
6030;19.997;95335
6031;20.000;97697
6032;20.003;101546
6033;20.007;103392
6034;20.010;104112
6035;20.013;105479
6036;20.017;102591
6037;20.020;103667
6038;20.023;104921
6039;20.026;102398
6040;20.030;103312
6041;20.033;102625
6042;20.036;88420
6043;20.040;95777
6044;20.043;102018
6045;20.046;95042
6046;20.050;98797
6047;20.053;105886
6048;20.056;98903
6049;20.060;94831
6050;20.063;101804
6051;20.066;92887
6052;20.069;94589
6053;20.073;104990
6054;20.076;105285
6055;20.079;99330
6056;20.083;103144
6057;20.086;103618
6058;20.089;106149
6059;20.093;90489
6060;20.096;102485
6061;20.099;95058
6062;20.103;100844
6063;20.106;103830
6064;20.109;92995
6065;20.112;90397
6066;20.116;95231
6067;20.119;103821
6068;20.122;97314
6069;20.126;98250
6070;20.129;102252
6071;20.132;100139
6072;20.136;93479
6073;20.139;91671
6074;20.142;100301
6075;20.145;95368
6076;20.149;88877
6077;20.152;98294
6078;20.155;102087
6079;20.159;98235
6080;20.162;105886
6081;20.165;90860
6082;20.169;96675
6083;20.172;100189
6084;20.175;89580
6085;20.179;94437
6086;20.182;89682
6087;20.185;90909
6088;20.188;95157
6089;20.192;90110
6090;20.195;100968
6091;20.198;93399
6092;20.202;88405
6093;20.205;90667
6094;20.208;95295
6095;20.212;94354
6096;20.215;90450
6097;20.219;91728
6098;20.222;98781
6099;20.225;91090
6100;20.228;93211
6101;20.232;99306
6102;20.235;104628
6103;20.238;97661
6104;20.242;99490
6105;20.245;98855
6106;20.248;97075
6107;20.252;94322
6108;20.255;93329
6109;20.258;97701
6110;20.261;97735
6111;20.265;96312
6112;20.268;87701
6113;20.271;90228
6114;20.275;97554
6115;20.278;96012
6116;20.281;93414
6117;20.285;101478
6118;20.288;98761
6119;20.291;86701
6120;20.295;105678
6121;20.298;92056
6122;20.301;99064
6123;20.304;101809
6124;20.308;96718
6125;20.311;102801
6126;20.314;104234
6127;20.318;101618
6128;20.321;97694
6129;20.324;106503
6130;20.328;100292
6131;20.331;105964
6132;20.334;112222
6133;20.338;103299
6134;20.341;102683
6135;20.344;111022
6136;20.347;112874
6137;20.351;110014
6138;20.354;119742
6139;20.357;118295
6140;20.361;119104
6141;20.364;111740
6142;20.367;113878
6143;20.371;125942
6144;20.374;109086
6145;20.377;125114
6146;20.380;115751
6147;20.384;111707
6148;20.387;111077
6149;20.390;119889
6150;20.394;123531
6151;20.397;109986
6152;20.400;114775
6153;20.404;121862
6154;20.407;119037
6155;20.410;118039
6156;20.414;114117
6157;20.417;117675
6158;20.420;121328
6159;20.423;114001
6160;20.427;118084
6161;20.430;124341
6162;20.433;117019
6163;20.437;120200
6164;20.440;122155
6165;20.443;120406
6166;20.447;118898
6167;20.450;115068
6168;20.453;110334
6169;20.457;110348
6170;20.460;109408
6171;20.463;109175
6172;20.466;105882
6173;20.470;113735
6174;20.473;109074
6175;20.476;116229
6176;20.480;113415
6177;20.483;112756
6178;20.487;100518
6179;20.490;117116
6180;20.493;110207
6181;20.497;107818
6182;20.500;106810
6183;20.503;99287
6184;20.506;106894
6185;20.510;108803
6186;20.513;107492
6187;20.516;105004
6188;20.520;113630
6189;20.523;111081
6190;20.526;112331
6191;20.530;105718
6192;20.533;108713
6193;20.536;114431
6194;20.539;103408
6195;20.543;113210
6196;20.546;114180
6197;20.549;119189
6198;20.553;105109
6199;20.556;108440
6200;20.559;113392
6201;20.563;105212
6202;20.566;115648
6203;20.569;108769
6204;20.573;106175
6205;20.576;113909
6206;20.579;102447
6207;20.582;108174
6208;20.586;109715
6209;20.589;111455
6210;20.592;109543
6211;20.596;110050
6212;20.599;105775
6213;20.602;106353
6214;20.606;114369
6215;20.609;110856
6216;20.612;113445
6217;20.615;116778
6218;20.619;117515
6219;20.622;111484
6220;20.625;105381
6221;20.629;119263
6222;20.632;125100
6223;20.635;108247
6224;20.639;115789
6225;20.642;114009
6226;20.645;114733
6227;20.649;126542
6228;20.652;116954
6229;20.655;107996
6230;20.658;114741
6231;20.662;121091
6232;20.665;110290
6233;20.668;122608
6234;20.672;111046
6235;20.675;117285
6236;20.678;107363
6237;20.682;127147
6238;20.685;126758
6239;20.688;113650
6240;20.692;120763
6241;20.695;118856
6242;20.698;110836
6243;20.701;114812
6244;20.705;115224
6245;20.708;114141
6246;20.711;119310
6247;20.715;110216
6248;20.718;111937
6249;20.722;115827
6250;20.725;110181
6251;20.728;111904
6252;20.732;108699
6253;20.735;111032
6254;20.738;106024
6255;20.741;103275
6256;20.745;108792
6257;20.748;106996
6258;20.751;111385
6259;20.755;114753
6260;20.758;101848
6261;20.761;100281
6262;20.765;107404
6263;20.768;110542
6264;20.771;98976
6265;20.774;102314
6266;20.778;109056
6267;20.781;105423
6268;20.784;103102
6269;20.788;111374
6270;20.791;93587
6271;20.794;103085
6272;20.798;103089
6273;20.801;103067
6274;20.804;105280
6275;20.808;97863
6276;20.811;105857
6277;20.814;107002
6278;20.817;108084
6279;20.821;107346
6280;20.824;104684
6281;20.827;99592
6282;20.831;106607
6283;20.834;107801
6284;20.837;105188
6285;20.841;92669
6286;20.844;109312
6287;20.847;94637
6288;20.850;101326
6289;20.854;90873
6290;20.857;96979
6291;20.860;103694
6292;20.864;103970
6293;20.867;103689
6294;20.870;109337
6295;20.874;100279
6296;20.877;105183
6297;20.880;95904
6298;20.884;101328
6299;20.887;102608
6300;20.890;99544
6301;20.893;102716
6302;20.897;89156
6303;20.900;98996
6304;20.903;100947
6305;20.907;94922
6306;20.910;95511
6307;20.913;92504
6308;20.917;95655
6309;20.920;96891
6310;20.923;101104
6311;20.927;98522
6312;20.930;101142
6313;20.933;96207
6314;20.936;101186
6315;20.940;90816
6316;20.943;102431
6317;20.946;90276
6318;20.950;98018
6319;20.953;95406
6320;20.956;90326
6321;20.960;99463
6322;20.963;98608
6323;20.966;102013
6324;20.969;93233
6325;20.973;103251
6326;20.976;90998
6327;20.980;99830
6328;20.983;87757
6329;20.986;100190
6330;20.990;94394
6331;20.993;97157
6332;20.996;98080
6333;21.000;92107
6334;21.003;98317
6335;21.006;92812
6336;21.009;99019
6337;21.013;90516
6338;21.016;89679
6339;21.019;87364
6340;21.023;93286
6341;21.026;82933
6342;21.029;94671
6343;21.033;91907
6344;21.036;94818
6345;21.039;87768
6346;21.043;89331
6347;21.046;90665
6348;21.049;91871
6349;21.052;93816
6350;21.056;96725
6351;21.059;92723
6352;21.062;88634
6353;21.066;90859
6354;21.069;90324
6355;21.072;93524
6356;21.076;98874
6357;21.079;95252
6358;21.082;99417
6359;21.086;88678
6360;21.089;96425
6361;21.092;90020
6362;21.095;84431
6363;21.099;92306
6364;21.102;98745
6365;21.105;94308
6366;21.109;97745
6367;21.112;98694
6368;21.115;88109
6369;21.119;89097
6370;21.122;90298
6371;21.125;98490
6372;21.128;95201
6373;21.132;98669
6374;21.135;100606
6375;21.138;93136
6376;21.142;95631
6377;21.145;100401
6378;21.148;96216
6379;21.152;96584
6380;21.155;90921
6381;21.158;99181
6382;21.162;97620
6383;21.165;95264
6384;21.168;104583
6385;21.171;105784
6386;21.175;94074
6387;21.178;95698
6388;21.181;98826
6389;21.185;98358
6390;21.188;95064
6391;21.191;100572
6392;21.195;101363
6393;21.198;104525
6394;21.201;108530
6395;21.204;97552
6396;21.208;107140
6397;21.211;111541
6398;21.215;112925
6399;21.218;103937
6400;21.221;111087
6401;21.225;115573
6402;21.228;123240
6403;21.231;123506
6404;21.235;114652
6405;21.238;115433
6406;21.241;124540
6407;21.244;125627
6408;21.248;134453
6409;21.251;137930
6410;21.254;130419
6411;21.258;140431
6412;21.261;140106
6413;21.264;136653
6414;21.268;145635
6415;21.271;134162
6416;21.274;142382
6417;21.278;145191
6418;21.281;147634
6419;21.284;144810
6420;21.287;154991
6421;21.291;157697
6422;21.294;174706
6423;21.297;157857
6424;21.301;166553
6425;21.304;165393
6426;21.307;165758
6427;21.311;185812
6428;21.314;179482
6429;21.317;200719
6430;21.321;198624
6431;21.324;186257
6432;21.327;195499
6433;21.330;207069
6434;21.334;207270
6435;21.337;193436
6436;21.340;203764
6437;21.344;196720
6438;21.347;205378
6439;21.350;200495
6440;21.354;194906
6441;21.357;195792
6442;21.360;206521
6443;21.363;204440
6444;21.367;200399
6445;21.370;208924
6446;21.373;197474
6447;21.377;199366
6448;21.380;207201
6449;21.383;201287
6450;21.387;186448
6451;21.390;188639
6452;21.393;175550
6453;21.397;179961
6454;21.400;178128
6455;21.403;168764
6456;21.406;181117
6457;21.410;173403
6458;21.413;167257
6459;21.416;160680
6460;21.420;159081
6461;21.423;148503
6462;21.426;150984
6463;21.430;143172
6464;21.433;153865
6465;21.436;146201
6466;21.439;144262
6467;21.443;138381
6468;21.446;131747
6469;21.449;134499
6470;21.453;131530
6471;21.456;138093
6472;21.459;127825
6473;21.463;128815
6474;21.466;130728
6475;21.469;127597
6476;21.473;119654
6477;21.476;126794
6478;21.479;128747
6479;21.483;121860
6480;21.486;121033
6481;21.489;112471
6482;21.493;133675
6483;21.496;118197
6484;21.499;118531
6485;21.503;116734
6486;21.506;115314
6487;21.509;126538
6488;21.513;116627
6489;21.516;115527
6490;21.519;120802
6491;21.522;112194
6492;21.526;108060
6493;21.529;120588
6494;21.532;117294
6495;21.536;123516
6496;21.539;115001
6497;21.542;121489
6498;21.546;119855
6499;21.549;112911
6500;21.552;121280
6501;21.556;121693
6502;21.559;108835
6503;21.562;124686
6504;21.565;118609
6505;21.569;119434
6506;21.572;129616
6507;21.575;114748
6508;21.579;114258
6509;21.582;116763
6510;21.585;110458
6511;21.589;111232
6512;21.592;119745
6513;21.595;121719
6514;21.598;103320
6515;21.602;113839
6516;21.605;112764
6517;21.608;119395
6518;21.612;111926
6519;21.615;111659
6520;21.618;109586
6521;21.622;129097
6522;21.625;123637
6523;21.628;103530
6524;21.632;113707
6525;21.635;108349
6526;21.638;107761
6527;21.641;121029
6528;21.645;101971
6529;21.648;104542
6530;21.651;99566
6531;21.655;99135
6532;21.658;105200
6533;21.661;105930
6534;21.665;99341
6535;21.668;103600
6536;21.671;102213
6537;21.675;110019
6538;21.678;103380
6539;21.681;101310
6540;21.684;95898
6541;21.688;93778
6542;21.691;91461
6543;21.694;94919
6544;21.698;92821
6545;21.701;92919
6546;21.704;94923
6547;21.708;96108
6548;21.711;89796
6549;21.714;90628
6550;21.718;94694
6551;21.721;90172
6552;21.724;95096
6553;21.728;94112
6554;21.731;91332
6555;21.734;90430
6556;21.738;96620
6557;21.741;99866
6558;21.744;85391
6559;21.748;84904
6560;21.751;95694
6561;21.754;94219
6562;21.757;89469
6563;21.761;93375
6564;21.764;89873
6565;21.767;89992
6566;21.771;83721
6567;21.774;84423
6568;21.777;90081
6569;21.781;92064
6570;21.784;88216
6571;21.787;89589
6572;21.791;83660
6573;21.794;87760
6574;21.797;93070
6575;21.800;90923
6576;21.804;84101
6577;21.807;82363
6578;21.810;87770
6579;21.814;87025
6580;21.817;79954
6581;21.820;85229
6582;21.824;87584
6583;21.827;90163
6584;21.830;87157
6585;21.833;83874
6586;21.837;92091
6587;21.840;85051
6588;21.843;88589
6589;21.847;88705
6590;21.850;87603
6591;21.853;91592
6592;21.857;83798
6593;21.860;88865
6594;21.863;92871
6595;21.867;78360
6596;21.870;83213
6597;21.873;88008
6598;21.876;90453
6599;21.880;89830
6600;21.883;92644
6601;21.886;99806
6602;21.890;89732
6603;21.893;92983
6604;21.896;86283
6605;21.900;91549
6606;21.903;85453
6607;21.906;81538
6608;21.910;82468
6609;21.913;86940
6610;21.916;87223
6611;21.919;83494
6612;21.923;86490
6613;21.926;91552
6614;21.929;95339
6615;21.933;90509
6616;21.936;93446
6617;21.939;87534
6618;21.943;88032
6619;21.946;94129
6620;21.949;97289
6621;21.952;89100
6622;21.956;89727
6623;21.959;77501
6624;21.962;90191
6625;21.966;87766
6626;21.969;95012
6627;21.972;92090
6628;21.976;88198
6629;21.979;96959
6630;21.983;85970
6631;21.986;93784
6632;21.989;88640
6633;21.992;95447
6634;21.996;92128
6635;21.999;93894
6636;22.002;89482
6637;22.006;81287
6638;22.009;94183
6639;22.012;93184
6640;22.016;95213
6641;22.019;97382
6642;22.022;99135
6643;22.026;100606
6644;22.029;94015
6645;22.032;98339
6646;22.035;94536
6647;22.039;96098
6648;22.042;96273
6649;22.045;96725
6650;22.049;95173
6651;22.052;99691
6652;22.055;95784
6653;22.059;96526
6654;22.062;101315
6655;22.065;97085
6656;22.068;105730
6657;22.072;101775
6658;22.075;92017
6659;22.078;114733
6660;22.082;103914
6661;22.085;105669
6662;22.088;107315
6663;22.092;113627
6664;22.095;116441
6665;22.098;111729
6666;22.102;110737
6667;22.105;113529
6668;22.108;122806
6669;22.111;112500
6670;22.115;118121
6671;22.118;117844
6672;22.121;121127
6673;22.125;117521
6674;22.128;127304
6675;22.131;123474
6676;22.135;118439
6677;22.138;121296
6678;22.141;130198
6679;22.145;128332
6680;22.148;118750
6681;22.151;130339
6682;22.154;134083
6683;22.158;131693
6684;22.161;123056
6685;22.164;132983
6686;22.168;139499
6687;22.171;130869
6688;22.174;128683
6689;22.178;122158
6690;22.181;124856
6691;22.184;133281
6692;22.187;124224
6693;22.191;135547
6694;22.194;129235
6695;22.197;120823
6696;22.201;119612
6697;22.204;117833
6698;22.207;112704
6699;22.211;126861
6700;22.214;118050
6701;22.217;111322
6702;22.221;108357
6703;22.224;111634
6704;22.227;104571
6705;22.230;111999
6706;22.234;107683
6707;22.237;101220
6708;22.241;101925
6709;22.244;110944
6710;22.247;103855
6711;22.251;103350
6712;22.254;93149
6713;22.257;96814
6714;22.261;98815
6715;22.264;99378
6716;22.267;102723
6717;22.270;99290
6718;22.274;91571
6719;22.277;89571
6720;22.280;91277
6721;22.284;96217
6722;22.287;99969
6723;22.290;94145
6724;22.294;104765
6725;22.297;95609
6726;22.300;97507
6727;22.303;99229
6728;22.307;90921
6729;22.310;88460
6730;22.313;99416
6731;22.317;87889
6732;22.320;92989
6733;22.323;99367
6734;22.327;93801
6735;22.330;91779
6736;22.333;88997
6737;22.337;104054
6738;22.340;97438
6739;22.343;99937
6740;22.346;92424
6741;22.350;100050
6742;22.353;101316
6743;22.356;95241
6744;22.360;91352
6745;22.363;100633
6746;22.366;97527
6747;22.370;90287
6748;22.373;103715
6749;22.376;92237
6750;22.380;93002
6751;22.383;98323
6752;22.386;95163
6753;22.389;100331
6754;22.393;93510
6755;22.396;97656
6756;22.399;99565
6757;22.403;88716
6758;22.406;95014
6759;22.409;93711
6760;22.413;89811
6761;22.416;93090
6762;22.419;87142
6763;22.422;99788
6764;22.426;89828
6765;22.429;95065
6766;22.432;94878
6767;22.436;94272
6768;22.439;95025
6769;22.442;99558
6770;22.446;95834
6771;22.449;87982
6772;22.452;82719
6773;22.456;88493
6774;22.459;91222
6775;22.462;100768
6776;22.465;96129
6777;22.469;98504
6778;22.472;94595
6779;22.475;89637
6780;22.479;91589
6781;22.482;83036
6782;22.486;98429
6783;22.489;96491
6784;22.492;93521
6785;22.496;89220
6786;22.499;95212
6787;22.502;95940
6788;22.505;93522
6789;22.509;91216
6790;22.512;87832
6791;22.515;91167
6792;22.519;86552
6793;22.522;99453
6794;22.525;92200
6795;22.529;92866
6796;22.532;86916
6797;22.535;90751
6798;22.539;92352
6799;22.542;85632
6800;22.545;88095
6801;22.548;94548
6802;22.552;92940
6803;22.555;87796
6804;22.558;89656
6805;22.562;93830
6806;22.565;94096
6807;22.568;85858
6808;22.572;92418
6809;22.575;90663
6810;22.578;89370
6811;22.581;87853
6812;22.585;94195
6813;22.588;91722
6814;22.591;84549
6815;22.595;87181
6816;22.598;97399
6817;22.601;91059
6818;22.605;96067
6819;22.608;84528
6820;22.611;96376
6821;22.615;89310
6822;22.618;95102
6823;22.621;83889
6824;22.624;88174
6825;22.628;98528
6826;22.631;90830
6827;22.634;95787
6828;22.638;88198
6829;22.641;101213
6830;22.644;94347
6831;22.648;80895
6832;22.651;83001
6833;22.654;93525
6834;22.658;94347
6835;22.661;92979
6836;22.664;95939
6837;22.667;90962
6838;22.671;88157
6839;22.674;86139
6840;22.677;97367
6841;22.681;89653
6842;22.684;88312
6843;22.687;91904
6844;22.691;90900
6845;22.694;89998
6846;22.697;93140
6847;22.701;95009
6848;22.704;87878
6849;22.707;89452
6850;22.710;92069
6851;22.714;95794
6852;22.717;86556
6853;22.720;91453
6854;22.724;90032
6855;22.727;93613
6856;22.730;87246
6857;22.734;96779
6858;22.737;96224
6859;22.741;86398
6860;22.744;95617
6861;22.747;95223
6862;22.750;86378
6863;22.754;91986
6864;22.757;87269
6865;22.760;88098
6866;22.764;89498
6867;22.767;99489
6868;22.770;92070
6869;22.774;86622
6870;22.777;88654
6871;22.780;96512
6872;22.783;89860
6873;22.787;91827
6874;22.790;88522
6875;22.793;88154
6876;22.797;84372
6877;22.800;85078
6878;22.803;82358
6879;22.807;87973
6880;22.810;87635
6881;22.813;96940
6882;22.817;94568
6883;22.820;91431
6884;22.823;84367
6885;22.826;90052
6886;22.830;90862
6887;22.833;92570
6888;22.836;95677
6889;22.840;79569
6890;22.843;89266
6891;22.846;83381
6892;22.850;84072
6893;22.853;86455
6894;22.856;84894
6895;22.860;90871
6896;22.863;81782
6897;22.866;84162
6898;22.869;91091
6899;22.873;85556
6900;22.876;82230
6901;22.879;83450
6902;22.883;90663
6903;22.886;88473
6904;22.889;88980
6905;22.893;85353
6906;22.896;89869
6907;22.899;91997
6908;22.902;86306
6909;22.906;84735
6910;22.909;95582
6911;22.912;83151
6912;22.916;89542
6913;22.919;89747
6914;22.922;82687
6915;22.926;95725
6916;22.929;88653
6917;22.932;101956
6918;22.936;91158
6919;22.939;86874
6920;22.942;78679
6921;22.945;96764
6922;22.949;85311
6923;22.952;84396
6924;22.955;85671
6925;22.959;90591
6926;22.962;91038
6927;22.965;91743
6928;22.969;93651
6929;22.972;88701
6930;22.975;92839
6931;22.978;89110
6932;22.982;92942
6933;22.986;86639
6934;22.989;94439
6935;22.992;90452
6936;22.996;103534
6937;22.999;93490
6938;23.002;93708
6939;23.006;95279
6940;23.009;101135
6941;23.012;94659
6942;23.016;93217
6943;23.019;99975
6944;23.022;99082
6945;23.025;98342
6946;23.029;100323
6947;23.032;86962
6948;23.035;99537
6949;23.039;92308
6950;23.042;90664
6951;23.045;97108
6952;23.049;89689
6953;23.052;96162
6954;23.055;95130
6955;23.058;91609
6956;23.062;100788
6957;23.065;91735
6958;23.068;99608
6959;23.072;91023
6960;23.075;102531
6961;23.078;91475
6962;23.082;89154
6963;23.085;97110
6964;23.088;98843
6965;23.092;93170
6966;23.095;98993
6967;23.098;95470
6968;23.101;97268
6969;23.105;89144
6970;23.108;89978
6971;23.111;93046
6972;23.115;90243
6973;23.118;82986
6974;23.121;92719
6975;23.125;85468
6976;23.128;95183
6977;23.131;83034
6978;23.135;91337
6979;23.138;90941
6980;23.141;87816
6981;23.144;90268
6982;23.148;97095
6983;23.151;87940
6984;23.154;86408
6985;23.158;86009
6986;23.161;93842
6987;23.164;87281
6988;23.168;93589
6989;23.171;94979
6990;23.174;91493
6991;23.177;86848
6992;23.181;97190
6993;23.184;87480
6994;23.187;95926
6995;23.191;95164
6996;23.194;88142
6997;23.197;97952
6998;23.201;86584
6999;23.204;83476
7000;23.207;92456
7001;23.211;78313
7002;23.214;92975
7003;23.217;85117
7004;23.220;86477
7005;23.224;87616
7006;23.227;99531
7007;23.230;92123
7008;23.234;83100
7009;23.237;96819
7010;23.241;88457
7011;23.244;93773
7012;23.247;89663
7013;23.251;83949
7014;23.254;86431
7015;23.257;86525
7016;23.260;86194
7017;23.264;90664
7018;23.267;87887
7019;23.270;87227
7020;23.274;89528
7021;23.277;76200
7022;23.280;82718
7023;23.284;85656
7024;23.287;87646
7025;23.290;84627
7026;23.293;94003
7027;23.297;92414
7028;23.300;90045
7029;23.303;88523
7030;23.307;88302
7031;23.310;91252
7032;23.313;82606
7033;23.317;92860
7034;23.320;89095
7035;23.323;81108
7036;23.327;85912
7037;23.330;89474
7038;23.333;86333
7039;23.336;89780
7040;23.340;88954
7041;23.343;88298
7042;23.346;73154
7043;23.350;84037
7044;23.353;88814
7045;23.356;91436
7046;23.360;85473
7047;23.363;88262
7048;23.366;85465
7049;23.370;79364
7050;23.373;90514
7051;23.376;82127
7052;23.379;80562
7053;23.383;86994
7054;23.386;97928
7055;23.389;83158
7056;23.393;88144
7057;23.396;88961
7058;23.399;84012
7059;23.403;85537
7060;23.406;92491
7061;23.409;80283
7062;23.412;85747
7063;23.416;89716
7064;23.419;87653
7065;23.422;91021
7066;23.426;80963
7067;23.429;90285
7068;23.432;89113
7069;23.436;88253
7070;23.439;92636
7071;23.442;81874
7072;23.446;81709
7073;23.449;89036
7074;23.452;90123
7075;23.455;89372
7076;23.459;84019
7077;23.462;87455
7078;23.465;97189
7079;23.469;82604
7080;23.472;86847
7081;23.475;83820
7082;23.479;81256
7083;23.482;89204
7084;23.486;90493
7085;23.489;88400
7086;23.492;81313
7087;23.495;88330
7088;23.499;90315
7089;23.502;86249
7090;23.505;86321
7091;23.509;93440
7092;23.512;93725
7093;23.515;90600
7094;23.519;85784
7095;23.522;94518
7096;23.525;83522
7097;23.528;87949
7098;23.532;84342
7099;23.535;95820
7100;23.538;80633
7101;23.542;84623
7102;23.545;90419
7103;23.548;85428
7104;23.552;88340
7105;23.555;88960
7106;23.558;86366
7107;23.562;83658
7108;23.565;86229
7109;23.568;89293
7110;23.571;80377
7111;23.575;94912
7112;23.578;92029
7113;23.581;87646
7114;23.585;78754
7115;23.588;88130
7116;23.591;97694
7117;23.595;94547
7118;23.598;82963
7119;23.601;93022
7120;23.605;93129
7121;23.608;89396
7122;23.611;90402
7123;23.614;99034
7124;23.618;90239
7125;23.621;96639
7126;23.624;91123
7127;23.628;94514
7128;23.631;100091
7129;23.634;85846
7130;23.638;93756
7131;23.641;94120
7132;23.644;86620
7133;23.647;96766
7134;23.651;89573
7135;23.654;87010
7136;23.657;98977
7137;23.661;99901
7138;23.664;94803
7139;23.667;97715
7140;23.671;95209
7141;23.674;103081
7142;23.677;96321
7143;23.681;93558
7144;23.684;81861
7145;23.687;91641
7146;23.690;100282
7147;23.694;95805
7148;23.697;88767
7149;23.700;105058
7150;23.704;93583
7151;23.707;95667
7152;23.710;91537
7153;23.714;99943
7154;23.717;99677
7155;23.720;92626
7156;23.724;93752
7157;23.727;99203
7158;23.730;97078
7159;23.734;93904
7160;23.737;89661
7161;23.740;94772
7162;23.744;101536
7163;23.747;92575
7164;23.750;85755
7165;23.754;92518
7166;23.757;91692
7167;23.760;98125
7168;23.763;92915
7169;23.767;90968
7170;23.770;88527
7171;23.773;94393
7172;23.777;83104
7173;23.780;91367
7174;23.783;85196
7175;23.787;93166
7176;23.790;93972
7177;23.793;90739
7178;23.797;92794
7179;23.800;94275
7180;23.803;83231
7181;23.806;93847
7182;23.810;95374
7183;23.813;97588
7184;23.816;86032
7185;23.820;95917
7186;23.823;83279
7187;23.826;85692
7188;23.830;96336
7189;23.833;92151
7190;23.836;85691
7191;23.840;87833
7192;23.843;94358
7193;23.846;91334
7194;23.849;95088
7195;23.853;91676
7196;23.856;90518
7197;23.859;80739
7198;23.863;97350
7199;23.866;84028
7200;23.869;86203
7201;23.873;89355
7202;23.876;80402
7203;23.879;87105
7204;23.882;90529
7205;23.886;87711
7206;23.889;85307
7207;23.892;88537
7208;23.896;85553
7209;23.899;86685
7210;23.902;93356
7211;23.906;99422
7212;23.909;85722
7213;23.912;79434
7214;23.916;83285
7215;23.919;89663
7216;23.922;84165
7217;23.925;91997
7218;23.929;88167
7219;23.932;87731
7220;23.935;89112
7221;23.939;77165
7222;23.942;89901
7223;23.945;92942
7224;23.949;88210
7225;23.952;86378
7226;23.955;91071
7227;23.959;88079
7228;23.962;87079
7229;23.965;95359
7230;23.968;94675
7231;23.972;89059
7232;23.975;90819
7233;23.978;85004
7234;23.982;85564
7235;23.985;82467
7236;23.989;86628
7237;23.992;90125
7238;23.995;82787
7239;23.999;85815
7240;24.002;83580
7241;24.005;86338
7242;24.008;91474
7243;24.012;91947
7244;24.015;88626
7245;24.018;87019
7246;24.022;90975
7247;24.025;93291
7248;24.028;91114
7249;24.032;90740
7250;24.035;88461
7251;24.038;91488
7252;24.041;105203
7253;24.045;86881
7254;24.048;96799
7255;24.051;91594
7256;24.055;92428
7257;24.058;88838
7258;24.061;88412
7259;24.065;90423
7260;24.068;88846
7261;24.071;92468
7262;24.075;90410
7263;24.078;91953
7264;24.081;96915
7265;24.084;85660
7266;24.088;91209
7267;24.091;98905
7268;24.094;97720
7269;24.098;92300
7270;24.101;91678
7271;24.104;100569
7272;24.108;100182
7273;24.111;88972
7274;24.114;89697
7275;24.117;90648
7276;24.121;90092
7277;24.124;92380
7278;24.127;87770
7279;24.131;101074
7280;24.134;90375
7281;24.137;89093
7282;24.141;88376
7283;24.144;89867
7284;24.147;93168
7285;24.151;89348
7286;24.154;103679
7287;24.157;96162
7288;24.160;86959
7289;24.164;89282
7290;24.167;85712
7291;24.170;93279
7292;24.174;99769
7293;24.177;89485
7294;24.180;88335
7295;24.184;90217
7296;24.187;81458
7297;24.190;87655
7298;24.194;88449
7299;24.197;88334
7300;24.200;86625
7301;24.203;78028
7302;24.207;86217
7303;24.210;90053
7304;24.213;87532
7305;24.217;92746
7306;24.220;84452
7307;24.223;92459
7308;24.227;85155
7309;24.230;91748
7310;24.234;85803
7311;24.237;97937
7312;24.240;87710
7313;24.243;86711
7314;24.247;91033
7315;24.250;81025
7316;24.253;89357
7317;24.257;91644
7318;24.260;84374
7319;24.263;90108
7320;24.267;89105
7321;24.270;79688
7322;24.273;84723
7323;24.276;84028
7324;24.280;86100
7325;24.283;90559
7326;24.286;84419
7327;24.290;89088
7328;24.293;88534
7329;24.296;92749
7330;24.300;95150
7331;24.303;81520
7332;24.306;94673
7333;24.310;82491
7334;24.313;83385
7335;24.316;86089
7336;24.319;87695
7337;24.323;87468
7338;24.326;93869
7339;24.329;93230
7340;24.333;86736
7341;24.336;89804
7342;24.339;92722
7343;24.343;80717
7344;24.346;96235
7345;24.349;83627
7346;24.352;87094
7347;24.356;82982
7348;24.359;84629
7349;24.362;98834
7350;24.366;88261
7351;24.369;90996
7352;24.372;87670
7353;24.376;87372
7354;24.379;102505
7355;24.382;94210
7356;24.386;88317
7357;24.389;93622
7358;24.392;102370
7359;24.395;92996
7360;24.399;91248
7361;24.402;91389
7362;24.405;87512
7363;24.409;93466
7364;24.412;101074
7365;24.415;88386
7366;24.419;96710
7367;24.422;94784
7368;24.425;93837
7369;24.429;96473
7370;24.432;91036
7371;24.435;88136
7372;24.438;95308
7373;24.442;93193
7374;24.445;97635
7375;24.448;82163
7376;24.452;85037
7377;24.455;94069
7378;24.458;92913
7379;24.462;90007
7380;24.465;86783
7381;24.468;92710
7382;24.471;97857
7383;24.475;83310
7384;24.478;97352
7385;24.482;88272
7386;24.485;87487
7387;24.488;96271
7388;24.492;87015
7389;24.495;91254
7390;24.498;85105
7391;24.502;89852
7392;24.505;90485
7393;24.508;85259
7394;24.511;84046
7395;24.515;85181
7396;24.518;92180
7397;24.521;86199
7398;24.525;86380
7399;24.528;90316
7400;24.531;90490
7401;24.535;83077
7402;24.538;90998
7403;24.541;85304
7404;24.545;87710
7405;24.548;90919
7406;24.551;91128
7407;24.554;83462
7408;24.558;92736
7409;24.561;94890
7410;24.564;83567
7411;24.568;79102
7412;24.571;84305
7413;24.574;89854
7414;24.578;84209
7415;24.581;94173
7416;24.584;81580
7417;24.588;85888
7418;24.591;88644
7419;24.594;89960
7420;24.597;84245
7421;24.601;83201
7422;24.604;92148
7423;24.607;89738
7424;24.611;90725
7425;24.614;85553
7426;24.617;90286
7427;24.621;88022
7428;24.624;97030
7429;24.627;91976
7430;24.630;85827
7431;24.634;90414
7432;24.637;90885
7433;24.640;100881
7434;24.644;93529
7435;24.647;91960
7436;24.650;95488
7437;24.654;94690
7438;24.657;82162
7439;24.660;89631
7440;24.664;98896
7441;24.667;87810
7442;24.670;95179
7443;24.673;98443
7444;24.677;90196
7445;24.680;95623
7446;24.683;92086
7447;24.687;91251
7448;24.690;98979
7449;24.693;86771
7450;24.697;100598
7451;24.700;95966
7452;24.703;98794
7453;24.706;92142
7454;24.710;89243
7455;24.713;90754
7456;24.716;94394
7457;24.720;101191
7458;24.723;95150
7459;24.726;108143
7460;24.730;94244
7461;24.733;108039
7462;24.737;100911
7463;24.740;105213
7464;24.743;98695
7465;24.746;104513
7466;24.750;104229
7467;24.753;105428
7468;24.756;111074
7469;24.760;104369
7470;24.763;103439
7471;24.766;99082
7472;24.770;100557
7473;24.773;112898
7474;24.776;93462
7475;24.780;107468
7476;24.783;106501
7477;24.786;102243
7478;24.789;94669
7479;24.793;96040
7480;24.796;95452
7481;24.799;100617
7482;24.803;98977
7483;24.806;87011
7484;24.809;97275
7485;24.813;100878
7486;24.816;101198
7487;24.819;92918
7488;24.823;92228
7489;24.826;101569
7490;24.829;92356
7491;24.832;88448
7492;24.836;90561
7493;24.839;92285
7494;24.842;95077
7495;24.846;85565
7496;24.849;90763
7497;24.852;95591
7498;24.856;93673
7499;24.859;89627
7500;24.862;89965
7501;24.865;85986
7502;24.869;93484
7503;24.872;91464
7504;24.875;96395
7505;24.879;81297
7506;24.882;91636
7507;24.885;82049
7508;24.889;90637
7509;24.892;88590
7510;24.895;91618
7511;24.899;86064
7512;24.902;90310
7513;24.905;88819
7514;24.908;81327
7515;24.912;84794
7516;24.915;96464
7517;24.918;85754
7518;24.922;82907
7519;24.925;93586
7520;24.928;94187
7521;24.932;89108
7522;24.935;87575
7523;24.938;91216
7524;24.941;90491
7525;24.945;84764
7526;24.948;86980
7527;24.951;91181
7528;24.955;86879
7529;24.958;86057
7530;24.961;74252
7531;24.965;86049
7532;24.968;82993
7533;24.971;89109
7534;24.975;81004
7535;24.978;81609
7536;24.981;83622
7537;24.985;86399
7538;24.988;88523
7539;24.991;89136
7540;24.995;84405
7541;24.998;84947
7542;25.001;80140
7543;25.005;85854
7544;25.008;81151
7545;25.011;95760
7546;25.015;84668
7547;25.018;90565
7548;25.021;90276
7549;25.024;86236
7550;25.028;88543
7551;25.031;93668
7552;25.034;86293
7553;25.038;86065
7554;25.041;92360
7555;25.044;88654
7556;25.048;87421
7557;25.051;90867
7558;25.054;82477
7559;25.058;89355
7560;25.061;89342
7561;25.064;89151
7562;25.067;80887
7563;25.071;88964
7564;25.074;94171
7565;25.077;80838
7566;25.081;89046
7567;25.084;94502
7568;25.087;94945
7569;25.091;86969
7570;25.094;94660
7571;25.097;101211
7572;25.100;89165
7573;25.104;95781
7574;25.107;89580
7575;25.110;94249
7576;25.114;91173
7577;25.117;95120
7578;25.120;98171
7579;25.124;96852
7580;25.127;102574
7581;25.130;93063
7582;25.134;89939
7583;25.137;98807
7584;25.140;92387
7585;25.143;96344
7586;25.147;108712
7587;25.150;108342
7588;25.153;105111
7589;25.157;111729
7590;25.160;104778
7591;25.163;98685
7592;25.167;100046
7593;25.170;105924
7594;25.173;102611
7595;25.177;104664
7596;25.180;98379
7597;25.183;106363
7598;25.186;114573
7599;25.190;103585
7600;25.193;107090
7601;25.196;105139
7602;25.200;108401
7603;25.203;99496
7604;25.206;103880
7605;25.210;104711
7606;25.213;106932
7607;25.216;95797
7608;25.219;98642
7609;25.223;90528
7610;25.226;102798
7611;25.229;102312
7612;25.233;103809
7613;25.236;93411
7614;25.240;102062
7615;25.243;99580
7616;25.246;104379
7617;25.250;92727
7618;25.253;89968
7619;25.256;100089
7620;25.259;94790
7621;25.263;95810
7622;25.266;93271
7623;25.269;87467
7624;25.273;86436
7625;25.276;92572
7626;25.279;89670
7627;25.283;80249
7628;25.286;90241
7629;25.289;83224
7630;25.293;91457
7631;25.296;79885
7632;25.299;87653
7633;25.302;92392
7634;25.306;84607
7635;25.309;89381
7636;25.312;92551
7637;25.316;90692
7638;25.319;84872
7639;25.322;89611
7640;25.326;83272
7641;25.329;88748
7642;25.332;89424
7643;25.335;90796
7644;25.339;92819
7645;25.342;80340
7646;25.345;99879
7647;25.349;89770
7648;25.352;87142
7649;25.355;78004
7650;25.359;94635
7651;25.362;88485
7652;25.365;77803
7653;25.369;78683
7654;25.372;84698
7655;25.375;83569
7656;25.378;88551
7657;25.382;78836
7658;25.385;86628
7659;25.388;74700
7660;25.392;91939
7661;25.395;85673
7662;25.398;89272
7663;25.402;91086
7664;25.405;89144
7665;25.408;90078
7666;25.412;90009
7667;25.415;88416
7668;25.418;89325
7669;25.421;85494
7670;25.425;91444
7671;25.428;86661
7672;25.431;83385
7673;25.435;83329
7674;25.438;92413
7675;25.441;95829
7676;25.445;83804
7677;25.448;85050
7678;25.451;83433
7679;25.454;86254
7680;25.458;85156
7681;25.461;91211
7682;25.464;88335
7683;25.468;86721
7684;25.471;83379
7685;25.474;84225
7686;25.478;90735
7687;25.481;88995
7688;25.485;87954
7689;25.488;92677
7690;25.491;92110
7691;25.494;89998
7692;25.498;88587
7693;25.501;94766
7694;25.504;90262
7695;25.508;85641
7696;25.511;91804
7697;25.514;86948
7698;25.518;83710
7699;25.521;91096
7700;25.524;89061
7701;25.528;87517
7702;25.531;91381
7703;25.534;87851
7704;25.537;90343
7705;25.541;87046
7706;25.544;80401
7707;25.547;87897
7708;25.551;93944
7709;25.554;88492
7710;25.557;93717
7711;25.561;91224
7712;25.564;86458
7713;25.567;83291
7714;25.570;87063
7715;25.574;91824
7716;25.577;92278
7717;25.580;87072
7718;25.584;89520
7719;25.587;93508
7720;25.590;77752
7721;25.594;91560
7722;25.597;83338
7723;25.600;87987
7724;25.604;91867
7725;25.607;89783
7726;25.610;80674
7727;25.613;91620
7728;25.617;88730
7729;25.620;86279
7730;25.623;93860
7731;25.627;92572
7732;25.630;91414
7733;25.633;94036
7734;25.637;88561
7735;25.640;81689
7736;25.643;84931
7737;25.647;92587
7738;25.650;91530
7739;25.653;87969
7740;25.656;80971
7741;25.660;96423
7742;25.663;87374
7743;25.666;85270
7744;25.670;90340
7745;25.673;89381
7746;25.676;93223
7747;25.680;84771
7748;25.683;84085
7749;25.686;87707
7750;25.689;87333
7751;25.693;90444
7752;25.696;82501
7753;25.699;86625
7754;25.703;95605
7755;25.706;89909
7756;25.709;93458
7757;25.713;87052
7758;25.716;88007
7759;25.719;90408
7760;25.723;92062
7761;25.726;91182
7762;25.729;83221
7763;25.733;89796
7764;25.736;83134
7765;25.739;91482
7766;25.743;88898
7767;25.746;88727
7768;25.749;86914
7769;25.753;92342
7770;25.756;92972
7771;25.759;85169
7772;25.763;88667
7773;25.766;90440
7774;25.769;91108
7775;25.772;84306
7776;25.776;87277
7777;25.779;86080
7778;25.782;97587
7779;25.786;88600
7780;25.789;100286
7781;25.792;94050
7782;25.796;87322
7783;25.799;86408
7784;25.802;83562
7785;25.805;84386
7786;25.809;92643
7787;25.812;94821
7788;25.815;87555
7789;25.819;88359
7790;25.822;87039
7791;25.825;88607
7792;25.829;93471
7793;25.832;91435
7794;25.835;93376
7795;25.839;85266
7796;25.842;85955
7797;25.845;85701
7798;25.849;93511
7799;25.852;89520
7800;25.855;84723
7801;25.858;84345
7802;25.862;85147
7803;25.865;86666
7804;25.868;90018
7805;25.872;86070
7806;25.875;86790
7807;25.878;81554
7808;25.882;84182
7809;25.885;96421
7810;25.888;89023
7811;25.891;85474
7812;25.895;97585
7813;25.898;86433
7814;25.901;94005
7815;25.905;96186
7816;25.908;88890
7817;25.911;91049
7818;25.915;98747
7819;25.918;87784
7820;25.921;85250
7821;25.925;80672
7822;25.928;77751
7823;25.931;90069
7824;25.934;89047
7825;25.938;82321
7826;25.941;82907
7827;25.944;83834
7828;25.948;91457
7829;25.951;82308
7830;25.954;80799
7831;25.958;89349
7832;25.961;91316
7833;25.964;83381
7834;25.967;80548
7835;25.971;82303
7836;25.974;90169
7837;25.977;91396
7838;25.981;83957
7839;25.984;77432
7840;25.988;85702
7841;25.991;90327
7842;25.994;91871
7843;25.998;88434
7844;26.001;88473
7845;26.004;90088
7846;26.007;90643
7847;26.011;85591
7848;26.014;82965
7849;26.017;80683
7850;26.021;90790
7851;26.024;84910
7852;26.027;81969
7853;26.031;83859
7854;26.034;78556
7855;26.037;83307
7856;26.041;94739
7857;26.044;88668
7858;26.047;81491
7859;26.050;86111
7860;26.054;86529
7861;26.057;79672
7862;26.060;81405
7863;26.064;84527
7864;26.067;86190
7865;26.070;84292
7866;26.074;88019
7867;26.077;92017
7868;26.080;84017
7869;26.084;86033
7870;26.087;79986
7871;26.090;83714
7872;26.093;83255
7873;26.097;87347
7874;26.100;91724
7875;26.103;89435
7876;26.107;94214
7877;26.110;89269
7878;26.113;93614
7879;26.117;83710
7880;26.120;82670
7881;26.123;84076
7882;26.126;90145
7883;26.130;83224
7884;26.133;96603
7885;26.136;92447
7886;26.140;83554
7887;26.143;92003
7888;26.146;90645
7889;26.150;83038
7890;26.153;95701
7891;26.156;87863
7892;26.160;73562
7893;26.163;85196
7894;26.166;80721
7895;26.169;88704
7896;26.173;82263
7897;26.176;87167
7898;26.179;85820
7899;26.183;79762
7900;26.186;87222
7901;26.189;89206
7902;26.193;83423
7903;26.196;92151
7904;26.199;89674
7905;26.203;80737
7906;26.206;84890
7907;26.209;78758
7908;26.212;85173
7909;26.216;79057
7910;26.219;81028
7911;26.222;84447
7912;26.226;92166
7913;26.229;88163
7914;26.233;95495
7915;26.236;82533
7916;26.239;88194
7917;26.242;83254
7918;26.246;95050
7919;26.249;84744
7920;26.252;86122
7921;26.256;77163
7922;26.259;84107
7923;26.262;87739
7924;26.266;85307
7925;26.269;83011
7926;26.272;86159
7927;26.276;88539
7928;26.279;78854
7929;26.282;83874
7930;26.285;84346
7931;26.289;80636
7932;26.292;84007
7933;26.295;83370
7934;26.299;84073
7935;26.302;90787
7936;26.305;82604
7937;26.309;93728
7938;26.312;96682
7939;26.315;84493
7940;26.319;85924
7941;26.322;76414
7942;26.325;88441
7943;26.328;84357
7944;26.332;79111
7945;26.335;84165
7946;26.338;86183
7947;26.342;82657
7948;26.345;88184
7949;26.348;89139
7950;26.352;84213
7951;26.355;87639
7952;26.358;89704
7953;26.361;81544
7954;26.365;82217
7955;26.368;87960
7956;26.371;85100
7957;26.375;83718
7958;26.378;82352
7959;26.381;84357
7960;26.385;94762
7961;26.388;85023
7962;26.391;95393
7963;26.395;85702
7964;26.398;93921
7965;26.401;88414
7966;26.404;93677
7967;26.408;90012
7968;26.411;87891
7969;26.414;85226
7970;26.418;86890
7971;26.421;81742
7972;26.424;82065
7973;26.428;93432
7974;26.431;88964
7975;26.434;91776
7976;26.438;88630
7977;26.441;82611
7978;26.444;93978
7979;26.447;89975
7980;26.451;87117
7981;26.454;90271
7982;26.457;82255
7983;26.461;86278
7984;26.464;85336
7985;26.467;94320
7986;26.471;84224
7987;26.474;84068
7988;26.477;89616
7989;26.481;90146
7990;26.484;92184
7991;26.487;94002
7992;26.491;81996
7993;26.494;86913
7994;26.497;89584
7995;26.501;91724
7996;26.504;85006
7997;26.507;90577
7998;26.511;87973
7999;26.514;85983
8000;26.517;82287
8001;26.520;89963
8002;26.524;91533
8003;26.527;89639
8004;26.530;89955
8005;26.534;87834
8006;26.537;90279
8007;26.540;79988
8008;26.544;88798
8009;26.547;84897
8010;26.550;83935
8011;26.554;87045
8012;26.557;92300
8013;26.560;79819
8014;26.563;84658
8015;26.567;88102
8016;26.570;89374
8017;26.573;87943
8018;26.577;92784
8019;26.580;83126
8020;26.583;97854
8021;26.587;94591
8022;26.590;99639
8023;26.593;97056
8024;26.596;86321
8025;26.600;88291
8026;26.603;88729
8027;26.606;84380
8028;26.610;83187
8029;26.613;89511
8030;26.616;98273
8031;26.620;87496
8032;26.623;93025
8033;26.626;93108
8034;26.630;90155
8035;26.633;89569
8036;26.636;93871
8037;26.639;88406
8038;26.643;83796
8039;26.646;92866
8040;26.649;86237
8041;26.653;93132
8042;26.656;89209
8043;26.659;91590
8044;26.663;87955
8045;26.666;83786
8046;26.669;87935
8047;26.673;91757
8048;26.676;91869
8049;26.679;91282
8050;26.682;94495
8051;26.686;88657
8052;26.689;89986
8053;26.692;84168
8054;26.696;87750
8055;26.699;89400
8056;26.702;89973
8057;26.706;97969
8058;26.709;90965
8059;26.712;90657
8060;26.715;95627
8061;26.719;88682
8062;26.722;94557
8063;26.725;93315
8064;26.729;91285
8065;26.732;88551
8066;26.736;86377
8067;26.739;104452
8068;26.742;98158
8069;26.746;93831
8070;26.749;95554
8071;26.752;96491
8072;26.755;87559
8073;26.759;90245
8074;26.762;94934
8075;26.765;99359
8076;26.769;90815
8077;26.772;87624
8078;26.775;95844
8079;26.779;94353
8080;26.782;92233
8081;26.785;91529
8082;26.789;106337
8083;26.792;97123
8084;26.795;97450
8085;26.798;96050
8086;26.802;95747
8087;26.805;93589
8088;26.808;98247
8089;26.812;99333
8090;26.815;100861
8091;26.818;98936
8092;26.822;91166
8093;26.825;101130
8094;26.828;104408
8095;26.831;97333
8096;26.835;91635
8097;26.838;99443
8098;26.841;93240
8099;26.845;96091
8100;26.848;95977
8101;26.851;94520
8102;26.855;93192
8103;26.858;100060
8104;26.861;101193
8105;26.865;99376
8106;26.868;93953
8107;26.871;101907
8108;26.874;98818
8109;26.878;92222
8110;26.881;102633
8111;26.884;85114
8112;26.888;89365
8113;26.891;102663
8114;26.894;89820
8115;26.898;94242
8116;26.901;91330
8117;26.904;87791
8118;26.908;93338
8119;26.911;93957
8120;26.914;85736
8121;26.917;94028
8122;26.921;87200
8123;26.924;93614
8124;26.927;92754
8125;26.931;95673
8126;26.934;94090
8127;26.937;95935
8128;26.941;80944
8129;26.944;89168
8130;26.947;86536
8131;26.950;104719
8132;26.954;80558
8133;26.957;93587
8134;26.960;93744
8135;26.964;88434
8136;26.967;97231
8137;26.970;89692
8138;26.974;99190
8139;26.977;93526
8140;26.981;86060
8141;26.984;94120
8142;26.987;85220
8143;26.990;93898
8144;26.994;94798
8145;26.997;78730
8146;27.000;96226
8147;27.004;78324
8148;27.007;88606
8149;27.010;89435
8150;27.014;89439
8151;27.017;84884
8152;27.020;95540
8153;27.024;85490
8154;27.027;90574
8155;27.030;88175
8156;27.033;94173
8157;27.037;90424
8158;27.040;84616
8159;27.043;88835
8160;27.047;83003
8161;27.050;85081
8162;27.053;96350
8163;27.057;88147
8164;27.060;88467
8165;27.063;97605
8166;27.067;93643
8167;27.070;82936
8168;27.073;80026
8169;27.076;83469
8170;27.080;86732
8171;27.083;89807
8172;27.086;85835
8173;27.090;90118
8174;27.093;92854
8175;27.096;98765
8176;27.100;90653
8177;27.103;98312
8178;27.106;93169
8179;27.109;89103
8180;27.113;89991
8181;27.116;85616
8182;27.119;87024
8183;27.123;92282
8184;27.126;97285
8185;27.129;82458
8186;27.133;85297
8187;27.136;81799
8188;27.139;87127
8189;27.143;92056
8190;27.146;82284
8191;27.149;86125
8192;27.152;91579
8193;27.156;92803
8194;27.159;94448
8195;27.162;92261
8196;27.166;99345
8197;27.169;91497
8198;27.172;90912
8199;27.176;87321
8200;27.179;97307
8201;27.182;79002
8202;27.185;90595
8203;27.189;91769
8204;27.192;82656
8205;27.195;84991
8206;27.199;89049
8207;27.202;89582
8208;27.205;79080
8209;27.209;95746
8210;27.212;93233
8211;27.215;92170
8212;27.219;91167
8213;27.222;89045
8214;27.225;91844
8215;27.228;80288
8216;27.232;97563
8217;27.235;89954
8218;27.239;91609
8219;27.242;87159
8220;27.245;88861
8221;27.249;93737
8222;27.252;95070
8223;27.255;90070
8224;27.259;88913
8225;27.262;87281
8226;27.265;87787
8227;27.268;93238
8228;27.272;79397
8229;27.275;90330
8230;27.278;94941
8231;27.282;91305
8232;27.285;85271
8233;27.288;90609
8234;27.292;81941
8235;27.295;91204
8236;27.298;84394
8237;27.302;96988
8238;27.305;88490
8239;27.308;88266
8240;27.311;86283
8241;27.315;90869
8242;27.318;84845
8243;27.321;90359
8244;27.325;89942
8245;27.328;88906
8246;27.331;88159
8247;27.335;91948
8248;27.338;88455
8249;27.341;95567
8250;27.344;91186
8251;27.348;92529
8252;27.351;103960
8253;27.354;94285
8254;27.358;81177
8255;27.361;88049
8256;27.364;85601
8257;27.368;88949
8258;27.371;90554
8259;27.374;83581
8260;27.378;100805
8261;27.381;91236
8262;27.384;92304
8263;27.387;91568
8264;27.391;82538
8265;27.394;83581
8266;27.397;87291
8267;27.401;83030
8268;27.404;81330
8269;27.407;91277
8270;27.411;80700
8271;27.414;94162
8272;27.417;86307
8273;27.420;87902
8274;27.424;78319
8275;27.427;92470
8276;27.430;95943
8277;27.434;90243
8278;27.437;85046
8279;27.440;91968
8280;27.444;88966
8281;27.447;80402
8282;27.450;91832
8283;27.454;87332
8284;27.457;88576
8285;27.460;85826
8286;27.463;90131
8287;27.467;93519
8288;27.470;94808
8289;27.473;92331
8290;27.477;87976
8291;27.480;89193
8292;27.484;81018
8293;27.487;87168
8294;27.490;84442
8295;27.494;91891
8296;27.497;90131
8297;27.500;82353
8298;27.503;83874
8299;27.507;85373
8300;27.510;86481
8301;27.513;90849
8302;27.517;92669
8303;27.520;90381
8304;27.523;85676
8305;27.527;89672
8306;27.530;92852
8307;27.533;93202
8308;27.537;90001
8309;27.540;90533
8310;27.543;83278
8311;27.546;93116
8312;27.550;91166
8313;27.553;92063
8314;27.556;90006
8315;27.560;91245
8316;27.563;87810
8317;27.566;89137
8318;27.570;91244
8319;27.573;80231
8320;27.576;89161
8321;27.579;85774
8322;27.583;85787
8323;27.586;88087
8324;27.589;89555
8325;27.593;97028
8326;27.596;86504
8327;27.599;85979
8328;27.603;89562
8329;27.606;92444
8330;27.609;89447
8331;27.613;96627
8332;27.616;85649
8333;27.619;94742
8334;27.622;92205
8335;27.626;94145
8336;27.629;91851
8337;27.632;86523
8338;27.636;92040
8339;27.639;91925
8340;27.642;84447
8341;27.646;87419
8342;27.649;83889
8343;27.652;87656
8344;27.656;86896
8345;27.659;85975
8346;27.662;87073
8347;27.665;79583
8348;27.669;94766
8349;27.672;90306
8350;27.675;91169
8351;27.679;83861
8352;27.682;82606
8353;27.685;88435
8354;27.689;99829
8355;27.692;88436
8356;27.695;88070
8357;27.698;83262
8358;27.702;83020
8359;27.705;97466
8360;27.708;88658
8361;27.712;82431
8362;27.715;85756
8363;27.718;89957
8364;27.722;88075
8365;27.725;87976
8366;27.728;89645
8367;27.732;86738
8368;27.735;85331
8369;27.738;84626
8370;27.742;98088
8371;27.745;89510
8372;27.748;80663
8373;27.752;95568
8374;27.755;81783
8375;27.758;88785
8376;27.762;92593
8377;27.765;94673
8378;27.768;90174
8379;27.772;95088
8380;27.775;86811
8381;27.778;91744
8382;27.781;88586
8383;27.785;93303
8384;27.788;93489
8385;27.791;88758
8386;27.795;86432
8387;27.798;87642
8388;27.801;102874
8389;27.805;85798
8390;27.808;89032
8391;27.811;91685
8392;27.814;83600
8393;27.818;93075
8394;27.821;87139
8395;27.824;100827
8396;27.828;92169
8397;27.831;94705
8398;27.834;87624
8399;27.838;88136
8400;27.841;92158
8401;27.844;92977
8402;27.848;88992
8403;27.851;85692
8404;27.854;87347
8405;27.857;88304
8406;27.861;87102
8407;27.864;86424
8408;27.867;81567
8409;27.871;94098
8410;27.874;91438
8411;27.877;86538
8412;27.881;89979
8413;27.884;85912
8414;27.887;92307
8415;27.891;82565
8416;27.894;88475
8417;27.897;90249
8418;27.900;85827
8419;27.904;89560
8420;27.907;92595
8421;27.910;86915
8422;27.914;83531
8423;27.917;102976
8424;27.920;97596
8425;27.924;86123
8426;27.927;88176
8427;27.930;88223
8428;27.933;93850
8429;27.937;95279
8430;27.940;94555
8431;27.943;88739
8432;27.947;94098
8433;27.950;92761
8434;27.953;98665
8435;27.957;89375
8436;27.960;94152
8437;27.963;92105
8438;27.967;97546
8439;27.970;79504
8440;27.973;87305
8441;27.976;95626
8442;27.980;100691
8443;27.983;93452
8444;27.987;90180
8445;27.990;84418
8446;27.993;93187
8447;27.997;89097
8448;28.000;88113
8449;28.003;90506
8450;28.007;89694
8451;28.010;89781
8452;28.013;90450
8453;28.016;90113
8454;28.020;90583
8455;28.023;92829
8456;28.026;95073
8457;28.030;90256
8458;28.033;90105
8459;28.036;88274
8460;28.040;93763
8461;28.043;88991
8462;28.046;78957
8463;28.049;91020
8464;28.053;87308
8465;28.056;96134
8466;28.059;92836
8467;28.063;93056
8468;28.066;83884
8469;28.069;99669
8470;28.073;88473
8471;28.076;89914
8472;28.079;89674
8473;28.083;93183
8474;28.086;87860
8475;28.089;84886
8476;28.092;86095
8477;28.096;95331
8478;28.099;88654
8479;28.102;89193
8480;28.106;97147
8481;28.109;85761
8482;28.112;89760
8483;28.116;99206
8484;28.119;86726
8485;28.122;91513
8486;28.126;90238
8487;28.129;91553
8488;28.132;79317
8489;28.135;90425
8490;28.139;87567
8491;28.142;93962
8492;28.145;95326
8493;28.149;89195
8494;28.152;90362
8495;28.155;91085
8496;28.159;88595
8497;28.162;97966
8498;28.165;86124
8499;28.168;87932
8500;28.172;94041
8501;28.175;91242
8502;28.178;91393
8503;28.182;89864
8504;28.185;89135
8505;28.188;91583
8506;28.192;92771
8507;28.195;88744
8508;28.198;81393
8509;28.202;98679
8510;28.205;90910
8511;28.208;102632
8512;28.211;86192
8513;28.215;84517
8514;28.218;89767
8515;28.221;90183
8516;28.225;90324
8517;28.228;92361
8518;28.232;98117
8519;28.235;83216
8520;28.238;90761
8521;28.242;87773
8522;28.245;88361
8523;28.248;93019
8524;28.251;89539
8525;28.255;85608
8526;28.258;85877
8527;28.261;89226
8528;28.265;86981
8529;28.268;90640
8530;28.271;87067
8531;28.275;94894
8532;28.278;82075
8533;28.281;97255
8534;28.284;81707
8535;28.288;99592
8536;28.291;92192
8537;28.294;88161
8538;28.298;87387
8539;28.301;90567
8540;28.304;91560
8541;28.308;80198
8542;28.311;91131
8543;28.314;92074
8544;28.318;85947
8545;28.321;91189
8546;28.324;99243
8547;28.327;100165
8548;28.331;90643
8549;28.334;85571
8550;28.337;87154
8551;28.341;92384
8552;28.344;98937
8553;28.347;82981
8554;28.351;89137
8555;28.354;89294
8556;28.357;95966
8557;28.361;90884
8558;28.364;90077
8559;28.367;89652
8560;28.370;93100
8561;28.374;89907
8562;28.377;92202
8563;28.380;98624
8564;28.384;89971
8565;28.387;88583
8566;28.390;84867
8567;28.394;96962
8568;28.397;88268
8569;28.400;95239
8570;28.403;92464
8571;28.407;86893
8572;28.410;90284
8573;28.413;82187
8574;28.417;93335
8575;28.420;89605
8576;28.423;102594
8577;28.427;94121
8578;28.430;95090
8579;28.433;91976
8580;28.437;92244
8581;28.440;92470
8582;28.443;83567
8583;28.446;90014
8584;28.450;99223
8585;28.453;84702
8586;28.456;85167
8587;28.460;83849
8588;28.463;89660
8589;28.466;89641
8590;28.470;89611
8591;28.473;89888
8592;28.476;86215
8593;28.480;83445
8594;28.483;88866
8595;28.486;90013
8596;28.490;85963
8597;28.493;85134
8598;28.496;96883
8599;28.500;94456
8600;28.503;96005
8601;28.506;88810
8602;28.510;98250
8603;28.513;91082
8604;28.516;87184
8605;28.520;86463
8606;28.523;93786
8607;28.526;88514
8608;28.529;93428
8609;28.533;91749
8610;28.536;91567
8611;28.539;94573
8612;28.543;93690
8613;28.546;88073
8614;28.549;86828
8615;28.553;82915
8616;28.556;89567
8617;28.559;90083
8618;28.562;94311
8619;28.566;82155
8620;28.569;93030
8621;28.572;85054
8622;28.576;93042
8623;28.579;96960
8624;28.582;89211
8625;28.586;86093
8626;28.589;93798
8627;28.592;91147
8628;28.596;89134
8629;28.599;85244
8630;28.602;82285
8631;28.606;96891
8632;28.609;89431
8633;28.612;92754
8634;28.615;93816
8635;28.619;95002
8636;28.622;96185
8637;28.625;81705
8638;28.629;95705
8639;28.632;88359
8640;28.635;89693
8641;28.639;86637
8642;28.642;91926
8643;28.645;86118
8644;28.648;90794
8645;28.652;92354
8646;28.655;88866
8647;28.658;93420
8648;28.662;90502
8649;28.665;87657
8650;28.668;84624
8651;28.672;84239
8652;28.675;94228
8653;28.678;90090
8654;28.682;90331
8655;28.685;82383
8656;28.688;88022
8657;28.691;94214
8658;28.695;90092
8659;28.698;97048
8660;28.701;93381
8661;28.705;93393
8662;28.708;92511
8663;28.711;92243
8664;28.715;100227
8665;28.718;96686
8666;28.721;94173
8667;28.724;99179
8668;28.728;91582
8669;28.731;88437
8670;28.735;85852
8671;28.738;90314
8672;28.741;87674
8673;28.745;80556
8674;28.748;89722
8675;28.751;86955
8676;28.755;82337
8677;28.758;91528
8678;28.761;93422
8679;28.764;82362
8680;28.768;88868
8681;28.771;95736
8682;28.774;89580
8683;28.778;90659
8684;28.781;87635
8685;28.784;88264
8686;28.788;90803
8687;28.791;88121
8688;28.794;93373
8689;28.798;90056
8690;28.801;86305
8691;28.804;100585
8692;28.807;94415
8693;28.811;88252
8694;28.814;85592
8695;28.817;91803
8696;28.821;83306
8697;28.824;88235
8698;28.827;97369
8699;28.831;92464
8700;28.834;87800
8701;28.837;93377
8702;28.841;93343
8703;28.844;84075
8704;28.847;92258
8705;28.850;91542
8706;28.854;102719
8707;28.857;92783
8708;28.860;85920
8709;28.864;92113
8710;28.867;94259
8711;28.870;87751
8712;28.874;88137
8713;28.877;95356
8714;28.880;86733
8715;28.883;89288
8716;28.887;92702
8717;28.890;84837
8718;28.893;95736
8719;28.897;93348
8720;28.900;98825
8721;28.903;92071
8722;28.907;91701
8723;28.910;87525
8724;28.913;85612
8725;28.917;88069
8726;28.920;97148
8727;28.923;92834
8728;28.926;96592
8729;28.930;86450
8730;28.933;88200
8731;28.936;93852
8732;28.940;92718
8733;28.943;86024
8734;28.946;99493
8735;28.950;86896
8736;28.953;83057
8737;28.956;94937
8738;28.960;85528
8739;28.963;88140
8740;28.966;87109
8741;28.969;90737
8742;28.973;95733
8743;28.976;84760
8744;28.979;88472
8745;28.983;91519
8746;28.986;86971
8747;28.990;94405
8748;28.993;88763
8749;28.996;97075
8750;28.999;90922
8751;29.003;85630
8752;29.006;93270
8753;29.009;91268
8754;29.013;85388
8755;29.016;93876
8756;29.019;90783
8757;29.023;93856
8758;29.026;94633
8759;29.029;84844
8760;29.033;83159
8761;29.036;89319
8762;29.039;89383
8763;29.042;89085
8764;29.046;91695
8765;29.049;90659
8766;29.052;90432
8767;29.056;93274
8768;29.059;88643
8769;29.062;88524
8770;29.066;88342
8771;29.069;89599
8772;29.072;89371
8773;29.076;92717
8774;29.079;85044
8775;29.082;94879
8776;29.085;87514
8777;29.089;87044
8778;29.092;93659
8779;29.095;92275
8780;29.099;92641
8781;29.102;88105
8782;29.105;88400
8783;29.109;86244
8784;29.112;96243
8785;29.115;96205
8786;29.118;97989
8787;29.122;87615
8788;29.125;89504
8789;29.128;86273
8790;29.132;89333
8791;29.135;91985
8792;29.138;93099
8793;29.142;88886
8794;29.145;83339
8795;29.148;92271
8796;29.152;81103
8797;29.155;90003
8798;29.158;89139
8799;29.161;86131
8800;29.165;90240
8801;29.168;94489
8802;29.171;92734
8803;29.175;92702
8804;29.178;87683
8805;29.181;93901
8806;29.185;82942
8807;29.188;92001
8808;29.191;92902
8809;29.195;92311
8810;29.198;93851
8811;29.201;87242
8812;29.204;79488
8813;29.208;91997
8814;29.211;83715
8815;29.214;94668
8816;29.218;86685
8817;29.221;96246
8818;29.224;96443
8819;29.228;87148
8820;29.231;92466
8821;29.235;84129
8822;29.238;94950
8823;29.241;92953
8824;29.244;90382
8825;29.248;92058
8826;29.251;85419
8827;29.254;80864
8828;29.258;87028
8829;29.261;88432
8830;29.264;94956
8831;29.268;91557
8832;29.271;94734
8833;29.274;87599
8834;29.277;87167
8835;29.281;90485
8836;29.284;86052
8837;29.287;83603
8838;29.291;89789
8839;29.294;92242
8840;29.297;89102
8841;29.301;98079
8842;29.304;91957
8843;29.307;95837
8844;29.311;87002
8845;29.314;94648
8846;29.317;94524
8847;29.320;89181
8848;29.324;98204
8849;29.327;88717
8850;29.330;90367
8851;29.334;95253
8852;29.337;91077
8853;29.340;92405
8854;29.344;85927
8855;29.347;93026
8856;29.350;95134
8857;29.353;90567
8858;29.357;88693
8859;29.360;92994
8860;29.363;83446
8861;29.367;88749
8862;29.370;87281
8863;29.373;85438
8864;29.377;92791
8865;29.380;87851
8866;29.383;84054
8867;29.387;86330
8868;29.390;93568
8869;29.393;90643
8870;29.396;84457
8871;29.400;101552
8872;29.403;86527
8873;29.406;88501
8874;29.410;77658
8875;29.413;90060
8876;29.416;89205
8877;29.420;94067
8878;29.423;98311
8879;29.426;94532
8880;29.430;87942
8881;29.433;86312
8882;29.436;79477
8883;29.439;91088
8884;29.443;91157
8885;29.446;94934
8886;29.449;93725
8887;29.453;97132
8888;29.456;86069
8889;29.459;86239
8890;29.463;85954
8891;29.466;88766
8892;29.469;90263
8893;29.472;87645
8894;29.476;85313
8895;29.479;89657
8896;29.483;85648
8897;29.486;83064
8898;29.489;92396
8899;29.493;86056
8900;29.496;92679
8901;29.499;87684
8902;29.503;93431
8903;29.506;92804
8904;29.509;90900
8905;29.512;91163
8906;29.516;87992
8907;29.519;90186
8908;29.522;85947
8909;29.526;85738
8910;29.529;89502
8911;29.532;87285
8912;29.536;87643
8913;29.539;90974
8914;29.542;85476
8915;29.546;87385
8916;29.549;82924
8917;29.552;86369
8918;29.555;97924
8919;29.559;94235
8920;29.562;87697
8921;29.565;87179
8922;29.569;94192
8923;29.572;89922
8924;29.575;84920
8925;29.579;95139
8926;29.582;88525
8927;29.585;92217
8928;29.588;91309
8929;29.592;89094
8930;29.595;97132
8931;29.598;91703
8932;29.602;91013
8933;29.605;88832
8934;29.608;82217
8935;29.612;85394
8936;29.615;87372
8937;29.618;92673
8938;29.622;90945
8939;29.625;101204
8940;29.628;86452
8941;29.631;93473
8942;29.635;96087
8943;29.638;86366
8944;29.641;92816
8945;29.645;88850
8946;29.648;83022
8947;29.651;90917
8948;29.655;95659
8949;29.658;94106
8950;29.661;87037
8951;29.665;92098
8952;29.668;94000
8953;29.671;90822
8954;29.674;88450
8955;29.678;94972
8956;29.681;88293
8957;29.684;89573
8958;29.688;89212
8959;29.691;85479
8960;29.694;89849
8961;29.698;92215
8962;29.701;84311
8963;29.704;90913
8964;29.707;93728
8965;29.711;96455
8966;29.714;93708
8967;29.717;96982
8968;29.721;92791
8969;29.724;90671
8970;29.727;89792
8971;29.731;83654
8972;29.734;90720
8973;29.738;90292
8974;29.741;96969
8975;29.744;91498
8976;29.747;88963
8977;29.751;89893
8978;29.754;88178
8979;29.757;87813
8980;29.761;89117
8981;29.764;88761
8982;29.767;88194
8983;29.771;82375
8984;29.774;88221
8985;29.777;83240
8986;29.781;87475
8987;29.784;96277
8988;29.787;84203
8989;29.790;89564
8990;29.794;91968
8991;29.797;84402
8992;29.800;99442
8993;29.804;83664
8994;29.807;87719
8995;29.810;89703
8996;29.814;84159
8997;29.817;95614
8998;29.820;89689
8999;29.824;93325
9000;29.827;94728
9001;29.830;89888
9002;29.833;88491
9003;29.837;92891
9004;29.840;86210
9005;29.843;91893
9006;29.847;93803
9007;29.850;88488
9008;29.853;85550
9009;29.857;92412
9010;29.860;81164
9011;29.863;92888
9012;29.866;85405
9013;29.870;90431
9014;29.873;87743
9015;29.876;92082
9016;29.880;90179
9017;29.883;86706
9018;29.886;91525
9019;29.890;88106
9020;29.893;95184
9021;29.896;87985
9022;29.900;90988
9023;29.903;96767
9024;29.906;88108
9025;29.909;85837
9026;29.913;79726
9027;29.916;91206
9028;29.919;94566
9029;29.923;97242
9030;29.926;94237
9031;29.929;96507
9032;29.933;90775
9033;29.936;87941
9034;29.939;87560
9035;29.942;89650
9036;29.946;97270
9037;29.949;91429
9038;29.952;93333
9039;29.956;85904
9040;29.959;94698
9041;29.962;88476
9042;29.966;92934
9043;29.969;90339
9044;29.972;88057
9045;29.976;81999
9046;29.979;97085
9047;29.982;81742
9048;29.986;100989
9049;29.989;88526
9050;29.992;90656
9051;29.996;93284
9052;29.999;92970
9053;30.002;84090
9054;30.006;83941
9055;30.009;89859
9056;30.012;89532
9057;30.016;86315
9058;30.019;83916
9059;30.022;87954
9060;30.025;92676
9061;30.029;94448
9062;30.032;88480
9063;30.035;86661
9064;30.039;88661
9065;30.042;83478
9066;30.045;92336
9067;30.049;90485
9068;30.052;94616
9069;30.055;86554
9070;30.059;94033
9071;30.062;91551
9072;30.065;89052
9073;30.068;87004
9074;30.072;92092
9075;30.075;82842
9076;30.078;85701
9077;30.082;88355
9078;30.085;87043
9079;30.088;91919
9080;30.092;96066
9081;30.095;99188
9082;30.098;83479
9083;30.101;86715
9084;30.105;92189
9085;30.108;90980
9086;30.111;82254
9087;30.115;87356
9088;30.118;83633
9089;30.121;90181
9090;30.125;85177
9091;30.128;90293
9092;30.131;91237
9093;30.135;82161
9094;30.138;85697
9095;30.141;94380
9096;30.144;89419
9097;30.148;90179
9098;30.151;91096
9099;30.154;91515
9100;30.158;88250
9101;30.161;92731
9102;30.164;87479
9103;30.168;88617
9104;30.171;91479
9105;30.174;88674
9106;30.177;91953
9107;30.181;90659
9108;30.184;87753
9109;30.187;91343
9110;30.191;89558
9111;30.194;86008
9112;30.197;95736
9113;30.201;91610
9114;30.204;86159
9115;30.207;91538
9116;30.211;93995
9117;30.214;91962
9118;30.217;92385
9119;30.220;100873
9120;30.224;94284
9121;30.227;82469
9122;30.231;90658
9123;30.234;95386
9124;30.237;89859
9125;30.241;89476
9126;30.244;90609
9127;30.247;81662
9128;30.251;90867
9129;30.254;93795
9130;30.257;89603
9131;30.260;88458
9132;30.264;85068
9133;30.267;95027
9134;30.270;93818
9135;30.274;91395
9136;30.277;95309
9137;30.280;84944
9138;30.284;94403
9139;30.287;92014
9140;30.290;94720
9141;30.294;83695
9142;30.297;93014
9143;30.300;91342
9144;30.303;91860
9145;30.307;91785
9146;30.310;91047
9147;30.313;102656
9148;30.317;91695
9149;30.320;94329
9150;30.323;90770
9151;30.327;88772
9152;30.330;81885
9153;30.333;85200
9154;30.336;91073
9155;30.340;93628
9156;30.343;94088
9157;30.346;93163
9158;30.350;84042
9159;30.353;92689
9160;30.356;90913
9161;30.360;94281
9162;30.363;93425
9163;30.366;93811
9164;30.370;96065
9165;30.373;86989
9166;30.376;90766
9167;30.379;89968
9168;30.383;87646
9169;30.386;94584
9170;30.389;92324
9171;30.393;92440
9172;30.396;94085
9173;30.399;84994
9174;30.403;94451
9175;30.406;93802
9176;30.409;86486
9177;30.413;90374
9178;30.416;96610
9179;30.419;89606
9180;30.422;88516
9181;30.426;85990
9182;30.429;87143
9183;30.432;86885
9184;30.436;99512
9185;30.439;93096
9186;30.442;96158
9187;30.446;88080
9188;30.449;86232
9189;30.452;87529
9190;30.455;97752
9191;30.459;88937
9192;30.462;90884
9193;30.465;89250
9194;30.469;87224
9195;30.472;96568
9196;30.475;89450
9197;30.479;89866
9198;30.482;92215
9199;30.486;95413
9200;30.489;96622
9201;30.492;90200
9202;30.495;95442
9203;30.499;89813
9204;30.502;86042
9205;30.505;96923
9206;30.509;89341
9207;30.512;92044
9208;30.515;90639
9209;30.519;93185
9210;30.522;92510
9211;30.525;85480
9212;30.529;100219
9213;30.532;96265
9214;30.535;96854
9215;30.538;91265
9216;30.542;94782
9217;30.545;89236
9218;30.548;97441
9219;30.552;91437
9220;30.555;86481
9221;30.558;85037
9222;30.562;94137
9223;30.565;95623
9224;30.568;94978
9225;30.571;94921
9226;30.575;92441
9227;30.578;88439
9228;30.581;93640
9229;30.585;85884
9230;30.588;103528
9231;30.591;97549
9232;30.595;89338
9233;30.598;93325
9234;30.601;91356
9235;30.605;91009
9236;30.608;96744
9237;30.611;92497
9238;30.614;94698
9239;30.618;87854
9240;30.621;93863
9241;30.624;85670
9242;30.628;98166
9243;30.631;89684
9244;30.634;93358
9245;30.638;101286
9246;30.641;98062
9247;30.644;103290
9248;30.648;89749
9249;30.651;83659
9250;30.654;87321
9251;30.657;93568
9252;30.661;94073
9253;30.664;97336
9254;30.667;91372
9255;30.671;93712
9256;30.674;96745
9257;30.677;93215
9258;30.681;104014
9259;30.684;88968
9260;30.687;96602
9261;30.690;91372
9262;30.694;91804
9263;30.697;89452
9264;30.700;85637
9265;30.704;80380
9266;30.707;93480
9267;30.710;92265
9268;30.714;89614
9269;30.717;99009
9270;30.720;89694
9271;30.724;95317
9272;30.727;95805
9273;30.730;87665
9274;30.734;92166
9275;30.737;96873
9276;30.740;93495
9277;30.744;100620
9278;30.747;99843
9279;30.750;96264
9280;30.754;96517
9281;30.757;98833
9282;30.760;94908
9283;30.764;97929
9284;30.767;89585
9285;30.770;87348
9286;30.773;96944
9287;30.777;98037
9288;30.780;95659
9289;30.783;90529
9290;30.787;101254
9291;30.790;91188
9292;30.793;90999
9293;30.797;96331
9294;30.800;95102
9295;30.803;94282
9296;30.806;99188
9297;30.810;87226
9298;30.813;98907
9299;30.816;104212
9300;30.820;89529
9301;30.823;96763
9302;30.826;93060
9303;30.830;83014
9304;30.833;98028
9305;30.836;94003
9306;30.840;101648
9307;30.843;89266
9308;30.846;101811
9309;30.849;93736
9310;30.853;93489
9311;30.856;90241
9312;30.859;87384
9313;30.863;98825
9314;30.866;90946
9315;30.869;97193
9316;30.873;92134
9317;30.876;83186
9318;30.879;90719
9319;30.883;89315
9320;30.886;94375
9321;30.889;90062
9322;30.892;89379
9323;30.896;89126
9324;30.899;95229
9325;30.902;94082
9326;30.906;99664
9327;30.909;95599
9328;30.912;89278
9329;30.916;89595
9330;30.919;86731
9331;30.922;101102
9332;30.925;92536
9333;30.929;92455
9334;30.932;101007
9335;30.935;84313
9336;30.939;89217
9337;30.942;94166
9338;30.945;93088
9339;30.949;94305
9340;30.952;92335
9341;30.955;92710
9342;30.959;87000
9343;30.962;85201
9344;30.965;99014
9345;30.968;95835
9346;30.972;91150
9347;30.975;94194
9348;30.978;84752
9349;30.982;101339
9350;30.985;93840
9351;30.989;87584
9352;30.992;96973
9353;30.995;92171
9354;30.999;92336
9355;31.002;99502
9356;31.005;94041
9357;31.008;88952
9358;31.012;85188
9359;31.015;87797
9360;31.018;83705
9361;31.022;88075
9362;31.025;94575
9363;31.028;96108
9364;31.032;97340
9365;31.035;98415
9366;31.038;92453
9367;31.042;93357
9368;31.045;88295
9369;31.048;97436
9370;31.051;83978
9371;31.055;92710
9372;31.058;88843
9373;31.061;92281
9374;31.065;95380
9375;31.068;92188
9376;31.071;89261
9377;31.075;84319
9378;31.078;87057
9379;31.081;86073
9380;31.084;90043
9381;31.088;93557
9382;31.091;93448
9383;31.094;85272
9384;31.098;96344
9385;31.101;93937
9386;31.104;95338
9387;31.108;89413
9388;31.111;98432
9389;31.114;91751
9390;31.118;88331
9391;31.121;89549
9392;31.124;91977
9393;31.127;91003
9394;31.131;90508
9395;31.134;88261
9396;31.137;99757
9397;31.141;89606
9398;31.144;90068
9399;31.147;102170
9400;31.151;92431
9401;31.154;99600
9402;31.157;96405
9403;31.160;96427
9404;31.164;82870
9405;31.167;93775
9406;31.170;96676
9407;31.174;91223
9408;31.177;95627
9409;31.180;90011
9410;31.184;92116
9411;31.187;93795
9412;31.190;95336
9413;31.194;94633
9414;31.197;85344
9415;31.200;95796
9416;31.203;93893
9417;31.207;97778
9418;31.210;97455
9419;31.213;95552
9420;31.217;91913
9421;31.220;103168
9422;31.223;92700
9423;31.227;82487
9424;31.230;93310
9425;31.234;94648
9426;31.237;93571
9427;31.240;88075
9428;31.243;93960
9429;31.247;99825
9430;31.250;91493
9431;31.253;91660
9432;31.257;94712
9433;31.260;96396
9434;31.263;88747
9435;31.267;101670
9436;31.270;89481
9437;31.273;91099
9438;31.277;94168
9439;31.280;97035
9440;31.283;101549
9441;31.286;93808
9442;31.290;96650
9443;31.293;96022
9444;31.296;86060
9445;31.300;95795
9446;31.303;85582
9447;31.306;85599
9448;31.310;90694
9449;31.313;91177
9450;31.316;88779
9451;31.319;96406
9452;31.323;85343
9453;31.326;92986
9454;31.329;87832
9455;31.333;96294
9456;31.336;91820
9457;31.339;88428
9458;31.343;88238
9459;31.346;90528
9460;31.349;87843
9461;31.353;93468
9462;31.356;92439
9463;31.359;91974
9464;31.363;96231
9465;31.366;89645
9466;31.369;97420
9467;31.372;96506
9468;31.376;99810
9469;31.379;94815
9470;31.382;95879
9471;31.386;93777
9472;31.389;97318
9473;31.392;95994
9474;31.396;91546
9475;31.399;86838
9476;31.402;93440
9477;31.405;98316
9478;31.409;92278
9479;31.412;89584
9480;31.415;94167
9481;31.419;95135
9482;31.422;96766
9483;31.425;92941
9484;31.429;95332
9485;31.432;94710
9486;31.435;89002
9487;31.439;97574
9488;31.442;106481
9489;31.445;97617
9490;31.448;94484
9491;31.452;89755
9492;31.455;87176
9493;31.458;94226
9494;31.462;88692
9495;31.465;91801
9496;31.468;91740
9497;31.472;97425
9498;31.475;96841
9499;31.478;94609
9500;31.482;85964
9501;31.485;88056
9502;31.488;89551
9503;31.492;101060
9504;31.495;101639
9505;31.498;89651
9506;31.502;97156
9507;31.505;96063
9508;31.508;89806
9509;31.512;96003
9510;31.515;90705
9511;31.518;94039
9512;31.521;86563
9513;31.525;97592
9514;31.528;91431
9515;31.531;95734
9516;31.535;88982
9517;31.538;87560
9518;31.541;88338
9519;31.545;89183
9520;31.548;90162
9521;31.551;90463
9522;31.555;88695
9523;31.558;100068
9524;31.561;85571
9525;31.564;91908
9526;31.568;85646
9527;31.571;86220
9528;31.574;93313
9529;31.578;102930
9530;31.581;88126
9531;31.584;88331
9532;31.588;93754
9533;31.591;88325
9534;31.594;83197
9535;31.598;92240
9536;31.601;87304
9537;31.604;95144
9538;31.607;92926
9539;31.611;91861
9540;31.614;90711
9541;31.617;91576
9542;31.621;87759
9543;31.624;94776
9544;31.627;91862
9545;31.631;91585
9546;31.634;91634
9547;31.637;90097
9548;31.640;93180
9549;31.644;89316
9550;31.647;95350
9551;31.650;88792
9552;31.654;92746
9553;31.657;89013
9554;31.660;80583
9555;31.664;90082
9556;31.667;88422
9557;31.670;89865
9558;31.674;92483
9559;31.677;98239
9560;31.680;90542
9561;31.683;92936
9562;31.687;88345
9563;31.690;86163
9564;31.693;92673
9565;31.697;94666
9566;31.700;85675
9567;31.703;94787
9568;31.707;89289
9569;31.710;91572
9570;31.713;90515
9571;31.716;92345
9572;31.720;93604
9573;31.723;89857
9574;31.726;90771
9575;31.730;88877
9576;31.733;93296
9577;31.737;90709
9578;31.740;90080
9579;31.743;91600
9580;31.747;92083
9581;31.750;95021
9582;31.753;84703
9583;31.756;94967
9584;31.760;91792
9585;31.763;92512
9586;31.766;88757
9587;31.770;85843
9588;31.773;90543
9589;31.776;94643
9590;31.780;88598
9591;31.783;87969
9592;31.786;85488
9593;31.790;95110
9594;31.793;85084
9595;31.796;93956
9596;31.799;92169
9597;31.803;89544
9598;31.806;90125
9599;31.809;86166
9600;31.813;82746
9601;31.816;96555
9602;31.819;87690
9603;31.823;92286
9604;31.826;84672
9605;31.829;93682
9606;31.833;80109
9607;31.836;93858
9608;31.839;92566
9609;31.842;85608
9610;31.846;91166
9611;31.849;92236
9612;31.852;88612
9613;31.856;86944
9614;31.859;91936
9615;31.862;90767
9616;31.866;95225
9617;31.869;93262
9618;31.872;92576
9619;31.875;91399
9620;31.879;86925
9621;31.882;89418
9622;31.885;82884
9623;31.889;87901
9624;31.892;94277
9625;31.895;90252
9626;31.899;86652
9627;31.902;96132
9628;31.905;85702
9629;31.909;96630
9630;31.912;89520
9631;31.915;86920
9632;31.918;90871
9633;31.922;88922
9634;31.925;93280
9635;31.928;93512
9636;31.932;89006
9637;31.935;88339
9638;31.938;89687
9639;31.942;95062
9640;31.945;85669
9641;31.948;93798
9642;31.952;91177
9643;31.955;92821
9644;31.958;98387
9645;31.961;86272
9646;31.965;91727
9647;31.968;88640
9648;31.971;94716
9649;31.975;91301
9650;31.978;93453
9651;31.982;90916
9652;31.985;80259
9653;31.988;94418
9654;31.992;88030
9655;31.995;88973
9656;31.998;84226
9657;32.001;86696
9658;32.005;91285
9659;32.008;85726
9660;32.011;94153
9661;32.015;89419
9662;32.018;87959
9663;32.021;89265
9664;32.025;91141
9665;32.028;90785
9666;32.031;95716
9667;32.034;93059
9668;32.038;91727
9669;32.041;83543
9670;32.044;93832
9671;32.048;82618
9672;32.051;90943
9673;32.054;85235
9674;32.058;92448
9675;32.061;93642
9676;32.064;85122
9677;32.068;80903
9678;32.071;99954
9679;32.074;85652
9680;32.077;89408
9681;32.081;95875
9682;32.084;87441
9683;32.087;92011
9684;32.091;97829
9685;32.094;86175
9686;32.097;90237
9687;32.101;89992
9688;32.104;89360
9689;32.107;87146
9690;32.110;86420
9691;32.114;90482
9692;32.117;87446
9693;32.120;85647
9694;32.124;96043
9695;32.127;83706
9696;32.130;86516
9697;32.134;89914
9698;32.137;96743
9699;32.140;88282
9700;32.144;93716
9701;32.147;83814
9702;32.150;84499
9703;32.153;87542
9704;32.157;85470
9705;32.160;89814
9706;32.163;84650
9707;32.167;86261
9708;32.170;77308
9709;32.173;82051
9710;32.177;90566
9711;32.180;93799
9712;32.183;87326
9713;32.187;95635
9714;32.190;95350
9715;32.193;89863
9716;32.196;87287
9717;32.200;93686
9718;32.203;93531
9719;32.206;89360
9720;32.210;91610
9721;32.213;87742
9722;32.216;87985
9723;32.220;93068
9724;32.223;91566
9725;32.226;81094
9726;32.229;87998
9727;32.233;92285
9728;32.236;89709
9729;32.240;95012
9730;32.243;83261
9731;32.246;90870
9732;32.250;98287
9733;32.253;95285
9734;32.256;87177
9735;32.260;83393
9736;32.263;92695
9737;32.266;97624
9738;32.269;92885
9739;32.273;86931
9740;32.276;86636
9741;32.279;93937
9742;32.283;93675
9743;32.286;92396
9744;32.289;89127
9745;32.293;91233
9746;32.296;88933
9747;32.299;91808
9748;32.303;87381
9749;32.306;93557
9750;32.309;79310
9751;32.312;88934
9752;32.316;91258
9753;32.319;83992
9754;32.322;88178
9755;32.326;83404
9756;32.329;89990
9757;32.332;89838
9758;32.336;89353
9759;32.339;89336
9760;32.342;88780
9761;32.345;93064
9762;32.349;94079
9763;32.352;87354
9764;32.355;89322
9765;32.359;94246
9766;32.362;90877
9767;32.365;88294
9768;32.369;90768
9769;32.372;96944
9770;32.375;87324
9771;32.379;90896
9772;32.382;97558
9773;32.385;95933
9774;32.388;90088
9775;32.392;82650
9776;32.395;96499
9777;32.398;96353
9778;32.402;92057
9779;32.405;90563
9780;32.408;88951
9781;32.412;88767
9782;32.415;95951
9783;32.418;100848
9784;32.422;88475
9785;32.425;83335
9786;32.428;92291
9787;32.431;92632
9788;32.435;86987
9789;32.438;90743
9790;32.441;81331
9791;32.445;92370
9792;32.448;99395
9793;32.451;92012
9794;32.455;96427
9795;32.458;90320
9796;32.461;89991
9797;32.464;92664
9798;32.468;92965
9799;32.471;88247
9800;32.474;90584
9801;32.478;78773
9802;32.481;95278
9803;32.485;100212
9804;32.488;92619
9805;32.492;93106
9806;32.495;94206
9807;32.498;95674
9808;32.502;90889
9809;32.505;85315
9810;32.508;80471
9811;32.511;98710
9812;32.515;87848
9813;32.518;86386
9814;32.521;95555
9815;32.525;86499
9816;32.528;94117
9817;32.531;93527
9818;32.535;88962
9819;32.538;89608
9820;32.541;86666
9821;32.544;95088
9822;32.548;92989
9823;32.551;88447
9824;32.554;88522
9825;32.558;92649
9826;32.561;91897
9827;32.564;91759
9828;32.568;85606
9829;32.571;91900
9830;32.574;90494
9831;32.578;91588
9832;32.581;89419
9833;32.584;90887
9834;32.587;88918
9835;32.591;97295
9836;32.594;96168
9837;32.597;91623
9838;32.601;89260
9839;32.604;90103
9840;32.607;86302
9841;32.611;89412
9842;32.614;86314
9843;32.617;91644
9844;32.620;86817
9845;32.624;93550
9846;32.627;90399
9847;32.630;86238
9848;32.634;87935
9849;32.637;90055
9850;32.640;86990
9851;32.644;84144
9852;32.647;90630
9853;32.650;89332
9854;32.654;84526
9855;32.657;92210
9856;32.660;91477
9857;32.663;85631
9858;32.667;89399
9859;32.670;82427
9860;32.673;94555
9861;32.677;83934
9862;32.680;86755
9863;32.683;87469
9864;32.687;94956
9865;32.690;83985
9866;32.693;80879
9867;32.697;79711
9868;32.700;89945
9869;32.703;90106
9870;32.706;83797
9871;32.710;83769
9872;32.713;88036
9873;32.716;92699
9874;32.720;88817
9875;32.723;91723
9876;32.726;91156
9877;32.730;86021
9878;32.733;85535
9879;32.737;78063
9880;32.740;87356
9881;32.743;92997
9882;32.746;88441
9883;32.750;88879
9884;32.753;91848
9885;32.756;87443
9886;32.760;90313
9887;32.763;89895
9888;32.766;81863
9889;32.770;85461
9890;32.773;91219
9891;32.776;86607
9892;32.779;93995
9893;32.783;81121
9894;32.786;92185
9895;32.789;87714
9896;32.793;94486
9897;32.796;86864
9898;32.799;85544
9899;32.803;88149
9900;32.806;87329
9901;32.809;85436
9902;32.813;89831
9903;32.816;84821
9904;32.819;89193
9905;32.822;89063
9906;32.826;94578
9907;32.829;91332
9908;32.832;84295
9909;32.836;98152
9910;32.839;92197
9911;32.842;87765
9912;32.846;83533
9913;32.849;91540
9914;32.852;90036
9915;32.855;84915
9916;32.859;85558
9917;32.862;91055
9918;32.865;84465
9919;32.869;87943
9920;32.872;83914
9921;32.875;92663
9922;32.879;90206
9923;32.882;84631
9924;32.885;88994
9925;32.889;86059
9926;32.892;92007
9927;32.895;82025
9928;32.898;87424
9929;32.902;78040
9930;32.905;92496
9931;32.908;88975
9932;32.912;86916
9933;32.915;90112
9934;32.918;89952
9935;32.922;81756
9936;32.925;92148
9937;32.928;90746
9938;32.932;83182
9939;32.935;93588
9940;32.938;82751
9941;32.941;98127
9942;32.945;90823
9943;32.948;86819
9944;32.951;95607
9945;32.955;88718
9946;32.958;84783
9947;32.961;87417
9948;32.965;87279
9949;32.968;88499
9950;32.971;92480
9951;32.974;80967
9952;32.978;89090
9953;32.981;95113
9954;32.985;92522
9955;32.988;87309
9956;32.991;82780
9957;32.995;90658
9958;32.998;92083
9959;33.001;90065
9960;33.005;95648
9961;33.008;83324
9962;33.011;97722
9963;33.014;87568
9964;33.018;89828
9965;33.021;82208
9966;33.024;90912
9967;33.028;84016
9968;33.031;83653
9969;33.034;86184
9970;33.038;83321
9971;33.041;87277
9972;33.044;80410
9973;33.048;93661
9974;33.051;89968
9975;33.054;82296
9976;33.057;89543
9977;33.061;92124
9978;33.064;82611
9979;33.067;91208
9980;33.071;88126
9981;33.074;87166
9982;33.077;86068
9983;33.081;86846
9984;33.084;88195
9985;33.087;91166
9986;33.091;98853
9987;33.094;87368
9988;33.097;86898
9989;33.100;91677
9990;33.104;95285
9991;33.107;83598
9992;33.110;95624
9993;33.114;89500
9994;33.117;88006
9995;33.120;86450
9996;33.124;90631
9997;33.127;88476
9998;33.130;88990
9999;33.133;88894
10000;33.137;87781
10001;33.140;90311
10002;33.143;84963
10003;33.147;87558
10004;33.150;84748
10005;33.153;86245
10006;33.157;82192
10007;33.160;86252
10008;33.163;89286
10009;33.167;86625
10010;33.170;89076
10011;33.173;90614
10012;33.176;89235
10013;33.180;82938
10014;33.183;92390
10015;33.186;84798
10016;33.190;90782
10017;33.193;86612
10018;33.196;89935
10019;33.200;92077
10020;33.203;88101
10021;33.206;83304
10022;33.209;84397
10023;33.213;84609
10024;33.216;76270
10025;33.219;83042
10026;33.223;86941
10027;33.226;90456
10028;33.229;93366
10029;33.233;90379
10030;33.236;83046
10031;33.240;85521
10032;33.243;86068
10033;33.246;92256
10034;33.249;89814
10035;33.253;90635
10036;33.256;87886
10037;33.259;89849
10038;33.263;97898
10039;33.266;83801
10040;33.269;91009
10041;33.273;91086
10042;33.276;78840
10043;33.279;91657
10044;33.283;86935
10045;33.286;87732
10046;33.289;87282
10047;33.292;87319
10048;33.296;89605
10049;33.299;87282
10050;33.302;87269
10051;33.306;90534
10052;33.309;79196
10053;33.312;95351
10054;33.316;82650
10055;33.319;86642
10056;33.322;86563
10057;33.326;84104
10058;33.329;90226
10059;33.332;87102
10060;33.335;87563
10061;33.339;86697
10062;33.342;86956
10063;33.345;97851
10064;33.349;90917
10065;33.352;89713
10066;33.355;83041
10067;33.359;89040
10068;33.362;82541
10069;33.365;92973
10070;33.368;85945
10071;33.372;88169
10072;33.375;81614
10073;33.378;87740
10074;33.382;94656
10075;33.385;86797
10076;33.388;93480
10077;33.392;88541
10078;33.395;85801
10079;33.398;96110
10080;33.402;88339
10081;33.405;92925
10082;33.408;87469
10083;33.411;87302
10084;33.415;89746
10085;33.418;80010
10086;33.421;87007
10087;33.425;88997
10088;33.428;86299
10089;33.431;82136
10090;33.435;83860
10091;33.438;83671
10092;33.441;89601
10093;33.444;86836
10094;33.448;87449
10095;33.451;87261
10096;33.454;93377
10097;33.458;85396
10098;33.461;82222
10099;33.464;84793
10100;33.468;90261
10101;33.471;84269
10102;33.474;89127
10103;33.478;85319
10104;33.481;84138
10105;33.484;87492
10106;33.488;87301
10107;33.491;92817
10108;33.494;89323
10109;33.498;86454
10110;33.501;79716
10111;33.504;87529
10112;33.508;91766
10113;33.511;83564
10114;33.514;90990
10115;33.518;90584
10116;33.521;86672
10117;33.524;85980
10118;33.527;85897
10119;33.531;82408
10120;33.534;95536
10121;33.537;81171
10122;33.541;93044
10123;33.544;89525
10124;33.547;89041
10125;33.551;83990
10126;33.554;87323
10127;33.557;87091
10128;33.561;82540
10129;33.564;86300
10130;33.567;91828
10131;33.570;86560
10132;33.574;87115
10133;33.577;89753
10134;33.580;83562
10135;33.584;97115
10136;33.587;88334
10137;33.590;83266
10138;33.594;87033
10139;33.597;84794
10140;33.600;82076
10141;33.603;88525
10142;33.607;86233
10143;33.610;84657
10144;33.613;84800
10145;33.617;95390
10146;33.620;91191
10147;33.623;87703
10148;33.627;82071
10149;33.630;90730
10150;33.633;92148
10151;33.637;92306
10152;33.640;83504
10153;33.643;82455
10154;33.646;90841
10155;33.650;95921
10156;33.653;89422
10157;33.656;82739
10158;33.660;90825
10159;33.663;94629
10160;33.666;91629
10161;33.670;90080
10162;33.673;88739
10163;33.676;74662
10164;33.680;91640
10165;33.683;85843
10166;33.686;88809
10167;33.689;89940
10168;33.693;84832
10169;33.696;92737
10170;33.699;82155
10171;33.703;86498
10172;33.706;90593
10173;33.709;89475
10174;33.713;88658
10175;33.716;96944
10176;33.719;92408
10177;33.722;85740
10178;33.726;94083
10179;33.729;88423
10180;33.733;85423
10181;33.736;83683
10182;33.739;89538
10183;33.743;85140
10184;33.746;83741
10185;33.749;87157
10186;33.753;88937
10187;33.756;86793
10188;33.759;90611
10189;33.762;89141
10190;33.766;79717
10191;33.769;81696
10192;33.772;83420
10193;33.776;85645
10194;33.779;82076
10195;33.782;97719
10196;33.786;85446
10197;33.789;86387
10198;33.792;92172
10199;33.796;88280
10200;33.799;90368
10201;33.802;83609
10202;33.805;84444
10203;33.809;85276
10204;33.812;91940
10205;33.815;80782
10206;33.819;88738
10207;33.822;83300
10208;33.825;85597
10209;33.829;84327
10210;33.832;86269
10211;33.835;86102
10212;33.838;91869
10213;33.842;83970
10214;33.845;90973
10215;33.848;88238
10216;33.852;85311
10217;33.855;86452
10218;33.858;88773
10219;33.862;93182
10220;33.865;85281
10221;33.868;89667
10222;33.872;86383
10223;33.875;91661
10224;33.878;84252
10225;33.881;90237
10226;33.885;88955
10227;33.888;88251
10228;33.891;81337
10229;33.895;87817
10230;33.898;92777
10231;33.901;92333
10232;33.905;92898
10233;33.908;89550
10234;33.911;85050
10235;33.915;87455
10236;33.918;87040
10237;33.921;91694
10238;33.924;84708
10239;33.928;86539
10240;33.931;94998
10241;33.934;91909
10242;33.938;91041
10243;33.941;92415
10244;33.944;88568
10245;33.948;92320
10246;33.951;90510
10247;33.954;86929
10248;33.957;96817
10249;33.961;79224
10250;33.964;83926
10251;33.967;88681
10252;33.971;85995
10253;33.974;84653
10254;33.977;89603
10255;33.981;88732
10256;33.984;88774
10257;33.988;80798
10258;33.991;81893
10259;33.994;86246
10260;33.997;80113
10261;34.001;87846
10262;34.004;89139
10263;34.007;89842
10264;34.011;85742
10265;34.014;82775
10266;34.017;85817
10267;34.021;87602
10268;34.024;83280
10269;34.027;89486
10270;34.031;91363
10271;34.034;87785
10272;34.037;91675
10273;34.040;88109
10274;34.044;91757
10275;34.047;92686
10276;34.050;93685
10277;34.054;88631
10278;34.057;91883
10279;34.060;89463
10280;34.064;80320
10281;34.067;85659
10282;34.070;80676
10283;34.073;86675
10284;34.077;89752
10285;34.080;86113
10286;34.083;81157
10287;34.087;86432
10288;34.090;86588
10289;34.093;89710
10290;34.097;80427
10291;34.100;89847
10292;34.103;89360
10293;34.107;82346
10294;34.110;84965
10295;34.113;82707
10296;34.116;93635
10297;34.120;87045
10298;34.123;89437
10299;34.126;86107
10300;34.130;77828
10301;34.133;86648
10302;34.136;89604
10303;34.140;83765
10304;34.143;92627
10305;34.146;95113
10306;34.150;93416
10307;34.153;85108
10308;34.156;75934
10309;34.159;88402
10310;34.163;81771
10311;34.166;82374
10312;34.169;91534
10313;34.173;89823
10314;34.176;85202
10315;34.179;88803
10316;34.183;90672
10317;34.186;90844
10318;34.189;90981
10319;34.192;87517
10320;34.196;93318
10321;34.199;95550
10322;34.202;92077
10323;34.206;84010
10324;34.209;82906
10325;34.212;82178
10326;34.216;81080
10327;34.219;83982
10328;34.222;81949
10329;34.226;84303
10330;34.229;87541
10331;34.232;86486
10332;34.236;81784
10333;34.239;87198
10334;34.242;88401
10335;34.246;93946
10336;34.249;88828
10337;34.252;87014
10338;34.256;88373
10339;34.259;93052
10340;34.262;91879
10341;34.266;88738
10342;34.269;90321
10343;34.272;92210
10344;34.275;89124
10345;34.279;93176
10346;34.282;87458
10347;34.285;90845
10348;34.289;92602
10349;34.292;91964
10350;34.295;82571
10351;34.299;84167
10352;34.302;87070
10353;34.305;88367
10354;34.308;88946
10355;34.312;81945
10356;34.315;87639
10357;34.318;83626
10358;34.322;92563
10359;34.325;84549
10360;34.328;81713
10361;34.332;85603
10362;34.335;85188
10363;34.338;95055
10364;34.342;98193
10365;34.345;81297
10366;34.348;79183
10367;34.351;86138
10368;34.355;81866
10369;34.358;81057
10370;34.361;82109
10371;34.365;89843
10372;34.368;92877
10373;34.371;85170
10374;34.375;89353
10375;34.378;84108
10376;34.381;82147
10377;34.385;93038
10378;34.388;81225
10379;34.391;94432
10380;34.394;87922
10381;34.398;87075
10382;34.401;87652
10383;34.404;93111
10384;34.408;91929
10385;34.411;91179
10386;34.414;85791
10387;34.418;88224
10388;34.421;85338
10389;34.424;84463
10390;34.427;88992
10391;34.431;90258
10392;34.434;87798
10393;34.437;87669
10394;34.441;87288
10395;34.444;77757
10396;34.447;85487
10397;34.451;87651
10398;34.454;92106
10399;34.457;88526
10400;34.461;90592
10401;34.464;87996
10402;34.467;89159
10403;34.470;85254
10404;34.474;79998
10405;34.477;87229
10406;34.480;88341
10407;34.484;87389
10408;34.487;86863
10409;34.491;81199
10410;34.494;82428
10411;34.497;86551
10412;34.501;94760
10413;34.504;81493
10414;34.507;88473
10415;34.510;87224
10416;34.514;82668
10417;34.517;84954
10418;34.520;86339
10419;34.524;82090
10420;34.527;82869
10421;34.530;79400
10422;34.534;85462
10423;34.537;82141
10424;34.540;78778
10425;34.544;91981
10426;34.547;83686
10427;34.550;89025
10428;34.553;88249
10429;34.557;91394
10430;34.560;83754
10431;34.563;86085
10432;34.567;91059
10433;34.570;86282
10434;34.573;83828
10435;34.577;80257
10436;34.580;88154
10437;34.583;89922
10438;34.586;88003
10439;34.590;86956
10440;34.593;85949
10441;34.596;86062
10442;34.600;88346
10443;34.603;90110
10444;34.606;83784
10445;34.610;91636
10446;34.613;77667
10447;34.616;86433
10448;34.620;90522
10449;34.623;89873
10450;34.626;86501
10451;34.629;86590
10452;34.633;88592
10453;34.636;81113
10454;34.639;85679
10455;34.643;89202
10456;34.646;85168
10457;34.649;77196
10458;34.653;86513
10459;34.656;80674
10460;34.659;83459
10461;34.663;92219
10462;34.666;90057
10463;34.669;86696
10464;34.672;83987
10465;34.676;86043
10466;34.679;84277
10467;34.682;98640
10468;34.686;83681
10469;34.689;75584
10470;34.692;86803
10471;34.696;86847
10472;34.699;82570
10473;34.702;89497
10474;34.706;86172
10475;34.709;94909
10476;34.712;87698
10477;34.715;85436
10478;34.719;79154
10479;34.722;94089
10480;34.725;83671
10481;34.729;91568
10482;34.732;82720
10483;34.736;85879
10484;34.739;91349
10485;34.742;80844
10486;34.746;82056
10487;34.749;85399
10488;34.752;87965
10489;34.755;90034
10490;34.759;77308
10491;34.762;87002
10492;34.765;73490
10493;34.769;90221
10494;34.772;83901
10495;34.775;90737
10496;34.779;85928
10497;34.782;80224
10498;34.785;80923
10499;34.788;92637
10500;34.792;81969
10501;34.795;90805
10502;34.798;86041
10503;34.802;89542
10504;34.805;83922
10505;34.808;84835
10506;34.812;79378
10507;34.815;85033
10508;34.818;97157
10509;34.822;86161
10510;34.825;85851
10511;34.828;78301
10512;34.831;86239
10513;34.835;85021
10514;34.838;83771
10515;34.841;81864
10516;34.845;73737
10517;34.848;79642
10518;34.851;96855
10519;34.855;83239
10520;34.858;85928
10521;34.861;75280
10522;34.864;89835
10523;34.868;88200
10524;34.871;86401
10525;34.874;80762
10526;34.878;91865
10527;34.881;79603
10528;34.884;88478
10529;34.888;92214
10530;34.891;86440
10531;34.894;85301
10532;34.898;92020
10533;34.901;82625
10534;34.904;86763
10535;34.907;82706
10536;34.911;87536
10537;34.914;85551
10538;34.917;87492
10539;34.921;82464
10540;34.924;77210
10541;34.927;83620
10542;34.931;84023
10543;34.934;76899
10544;34.937;85556
10545;34.940;87208
10546;34.944;76984
10547;34.947;89262
10548;34.950;85548
10549;34.954;82514
10550;34.957;87081
10551;34.960;79915
10552;34.964;91376
10553;34.967;82712
10554;34.970;86556
10555;34.974;82119
10556;34.977;78118
10557;34.980;82739
10558;34.984;86737
10559;34.987;87603
10560;34.990;88771
10561;34.994;79439
10562;34.997;84987
10563;35.000;85463
10564;35.004;80430
10565;35.007;78678
10566;35.010;84756
10567;35.014;85210
10568;35.017;84611
10569;35.020;86708
10570;35.023;83942
10571;35.027;86973
10572;35.030;84536
10573;35.033;81502
10574;35.037;89365
10575;35.040;82490
10576;35.049;58927
10577;35.052;1459
10578;35.055;587
10579;35.059;503
10580;35.062;455
10581;35.065;658
10582;35.068;330
10583;35.072;366
10584;35.075;337
10585;35.078;451
10586;35.082;393
10587;35.085;267
10588;35.088;303
10589;35.092;234
10590;35.095;314
10591;35.098;403
10592;35.102;307
10593;35.105;378
10594;35.108;330
10595;35.111;389
10596;35.115;640
10597;35.118;232
10598;35.121;929
10599;35.125;308
10600;35.128;407
10601;35.132;387
10602;35.135;412
10603;35.138;284
10604;35.142;420
10605;35.145;308
10606;35.148;332
10607;35.152;356
10608;35.155;325
10609;35.158;426
10610;35.162;484
10611;35.165;719
10612;35.168;496
10613;35.171;530
10614;35.175;524
10615;35.178;667
10616;35.181;498
10617;35.185;402
10618;35.188;313
10619;35.191;432
10620;35.195;450
10621;35.198;452
10622;35.201;582
10623;35.204;379
10624;35.208;401
10625;35.211;601
10626;35.214;310
10627;35.218;483
10628;35.221;233
10629;35.224;317
10630;35.228;418
10631;35.231;556
10632;35.235;254
10633;35.238;285
10634;35.241;2762
10635;35.244;450
10636;35.248;419
10637;35.251;367
10638;35.254;296
10639;35.258;348
10640;35.261;371
10641;35.264;293
10642;35.268;371
10643;35.271;357
10644;35.274;395
10645;35.278;291
10646;35.281;333
10647;35.284;305
10648;35.287;390
10649;35.291;363
10650;35.294;365
10651;35.297;274
10652;35.301;371
10653;35.304;731
10654;35.307;354
10655;35.311;338
10656;35.314;381
10657;35.317;348
10658;35.320;373
10659;35.324;451
10660;35.327;379
10661;35.330;423
10662;35.334;461
10663;35.337;372
10664;35.340;604
10665;35.344;513
10666;35.347;460
10667;35.350;380
10668;35.354;509
10669;35.357;409
10670;35.360;359
10671;35.363;326
10672;35.367;411
10673;35.370;477
10674;35.373;436
10675;35.377;343
10676;35.380;397
10677;35.383;385
10678;35.387;435
10679;35.390;455
10680;35.393;450
10681;35.397;254
10682;35.400;445
10683;35.403;3455
10684;35.406;288
10685;35.410;914
10686;35.413;549
10687;35.416;376
10688;35.420;470
10689;35.423;586
10690;35.426;622
10691;35.430;362
10692;35.433;342
10693;35.436;515
10694;35.439;320
10695;35.443;338
10696;35.446;2512
10697;35.449;282
10698;35.453;355
10699;35.456;1206
10700;35.459;403
10701;35.463;1997
10702;35.466;382
10703;35.469;474
10704;35.473;694
10705;35.476;417
10706;35.479;385
10707;35.483;348
10708;35.486;321
10709;35.489;474
10710;35.493;330
10711;35.496;402
10712;35.499;518
10713;35.503;412
10714;35.506;457
10715;35.509;390
10716;35.513;573
10717;35.516;319
10718;35.519;541
10719;35.522;470
10720;35.526;471
10721;35.529;499
10722;35.532;443
10723;35.536;310
10724;35.539;419
10725;35.542;404
10726;35.546;537
10727;35.549;421
10728;35.552;448
10729;35.556;644
10730;35.559;484
10731;35.562;322
10732;35.565;462
10733;35.569;1251
10734;35.572;353
10735;35.575;575
10736;35.579;452
10737;35.582;473
10738;35.585;415
10739;35.589;499
10740;35.592;364
10741;35.595;334
10742;35.598;383
10743;35.602;389
10744;35.605;425
10745;35.608;371
10746;35.612;369
10747;35.615;342
10748;35.618;469
10749;35.622;357
10750;35.625;311
10751;35.628;390
10752;35.632;409
10753;35.635;512
10754;35.638;336
10755;35.641;532
10756;35.645;354
10757;35.648;376
10758;35.651;459
10759;35.655;354
10760;35.658;296
10761;35.661;549
10762;35.665;267
10763;35.668;355
10764;35.671;331
10765;35.674;375
10766;35.678;338
10767;35.681;414
10768;35.684;344
10769;35.688;471
10770;35.691;282
10771;35.694;440
10772;35.698;481
10773;35.701;355
10774;35.704;429
10775;35.708;367
10776;35.711;282
10777;35.714;326
10778;35.717;318
10779;35.721;465
10780;35.724;403
10781;35.727;359
10782;35.731;500
10783;35.734;449
10784;35.738;347
10785;35.741;475
10786;35.744;400
10787;35.748;329
10788;35.751;1710
10789;35.754;443
10790;35.757;375
10791;35.761;414
10792;35.764;318
10793;35.767;463
10794;35.771;496
10795;35.774;408
10796;35.777;355
10797;35.781;523
10798;35.784;525
10799;35.787;494
10800;35.791;358
10801;35.794;244
10802;35.797;356
10803;35.800;1984
10804;35.804;2304
10805;35.807;284
10806;35.810;383
10807;35.814;270
10808;35.817;277
10809;35.820;413
10810;35.824;425
10811;35.827;426
10812;35.830;387
10813;35.833;356
10814;35.837;378
10815;35.840;441
10816;35.843;488
10817;35.847;402
10818;35.850;332
10819;35.853;1939
10820;35.857;405
10821;35.860;516
10822;35.863;479
10823;35.867;453
10824;35.870;386
10825;35.873;407
10826;35.876;383
10827;35.880;456
10828;35.883;351
10829;35.886;418
10830;35.890;492
10831;35.893;471
10832;35.896;363
10833;35.900;405
10834;35.903;309
10835;35.906;1455
10836;35.909;1616
10837;35.913;368
10838;35.916;324
10839;35.919;572
10840;35.923;291
10841;35.926;503
10842;35.929;369
10843;35.933;334
10844;35.936;462
10845;35.939;350
10846;35.943;638
10847;35.946;538
10848;35.949;482
10849;35.952;482
10850;35.956;496
10851;35.959;382
10852;35.962;438
10853;35.966;356
10854;35.969;272
10855;35.972;385
10856;35.976;307
10857;35.979;423
10858;35.983;381
10859;35.986;526
10860;35.989;566
10861;35.993;373
10862;35.996;338
10863;35.999;366
10864;36.003;540
10865;36.006;506
10866;36.009;341
10867;36.013;533
10868;36.016;323
10869;36.019;566
10870;36.023;554
10871;36.026;354
10872;36.029;371
10873;36.032;704
10874;36.036;348
10875;36.039;337
10876;36.042;294
10877;36.046;458
10878;36.049;553
10879;36.052;308
10880;36.056;313
10881;36.059;367
10882;36.062;424
10883;36.066;341
10884;36.069;488
10885;36.072;406
10886;36.075;377
10887;36.079;457
10888;36.082;517
10889;36.085;422
10890;36.089;420
10891;36.092;548
10892;36.095;405
10893;36.099;347
10894;36.102;357
10895;36.105;481
10896;36.108;400
10897;36.112;1418
10898;36.115;385
10899;36.118;508
10900;36.122;484
10901;36.125;480
10902;36.128;342
10903;36.132;337
10904;36.135;489
10905;36.138;492
10906;36.142;333
10907;36.145;496
10908;36.148;470
10909;36.151;447
10910;36.155;379
10911;36.158;499
10912;36.161;311
10913;36.165;346
10914;36.168;489
10915;36.171;389
10916;36.175;368
10917;36.178;2901
10918;36.181;391
10919;36.184;382
10920;36.188;440
10921;36.191;503
10922;36.194;502
10923;36.198;2170
10924;36.201;462
10925;36.204;354
10926;36.208;372
10927;36.211;502
10928;36.214;358
10929;36.218;304
10930;36.221;337
10931;36.224;422
10932;36.227;301
10933;36.231;500
10934;36.234;819
10935;36.238;433
10936;36.241;371
10937;36.244;415
10938;36.248;548
10939;36.251;523
10940;36.254;456
10941;36.258;378
10942;36.261;358
10943;36.264;432
10944;36.267;552
10945;36.271;496
10946;36.274;449
10947;36.277;510
10948;36.281;415
10949;36.284;348
10950;36.287;404
10951;36.291;433
10952;36.294;538
10953;36.297;422
10954;36.301;372
10955;36.304;709
10956;36.307;628
10957;36.310;607
10958;36.314;370
10959;36.317;446
10960;36.320;419
10961;36.324;502
10962;36.327;574
10963;36.330;672
10964;36.334;376
10965;36.337;443
10966;36.340;1921
10967;36.343;530
10968;36.347;350
10969;36.350;457
10970;36.353;563
10971;36.357;375
10972;36.360;287
10973;36.363;403
10974;36.367;572
10975;36.370;474
10976;36.373;431
10977;36.377;299
10978;36.380;359
10979;36.383;317
10980;36.386;454
10981;36.390;332
10982;36.393;410
10983;36.396;3142
10984;36.400;378
10985;36.403;421
10986;36.406;1422
10987;36.410;395
10988;36.413;671
10989;36.416;350
10990;36.419;416
10991;36.423;378
10992;36.426;410
10993;36.429;373
10994;36.433;475
10995;36.436;504
10996;36.439;363
10997;36.443;445
10998;36.446;392
10999;36.449;373
11000;36.453;440
11001;36.456;393
11002;36.459;391
11003;36.462;340
11004;36.466;456
11005;36.469;330
11006;36.472;366
11007;36.476;391
11008;36.479;311
11009;36.483;750
11010;36.486;1057
11011;36.489;493
11012;36.493;629
11013;36.496;427
11014;36.499;499
11015;36.502;394
11016;36.506;479
11017;36.509;410
11018;36.512;2047
11019;36.516;322
11020;36.519;376
11021;36.522;411
11022;36.526;434
11023;36.529;370
11024;36.532;301
11025;36.536;360
11026;36.539;400
11027;36.542;555
11028;36.545;433
11029;36.549;373
11030;36.552;422
11031;36.555;439
11032;36.559;313
11033;36.562;331
11034;36.565;339
11035;36.569;368
11036;36.572;526
11037;36.575;516
11038;36.578;317
11039;36.582;362
11040;36.585;433
11041;36.588;414
11042;36.592;492
11043;36.595;457
11044;36.598;320
11045;36.602;536
11046;36.605;371
11047;36.608;287
11048;36.612;337
11049;36.615;393
11050;36.618;407
11051;36.621;470
11052;36.625;501
11053;36.628;311
11054;36.631;306
11055;36.635;337
11056;36.638;534
11057;36.641;340
11058;36.645;388
11059;36.648;364
11060;36.651;395
11061;36.655;352
11062;36.658;388
11063;36.661;373
11064;36.664;610
11065;36.668;450
11066;36.671;513
11067;36.674;401
11068;36.678;316
11069;36.681;374
11070;36.684;562
11071;36.688;453
11072;36.691;650
11073;36.694;377
11074;36.697;311
11075;36.701;419
11076;36.704;250
11077;36.707;641
11078;36.711;450
11079;36.714;372
11080;36.717;375
11081;36.721;539
11082;36.724;461
11083;36.727;304
11084;36.731;352
11085;36.734;375
11086;36.737;516
11087;36.741;537
11088;36.744;441
11089;36.747;411
11090;36.751;395
11091;36.754;319
11092;36.757;362
11093;36.761;292
11094;36.764;288
11095;36.767;453
11096;36.771;399
11097;36.774;542
11098;36.777;431
11099;36.780;563
11100;36.784;603
11101;36.787;383
11102;36.790;468
11103;36.794;423
11104;36.797;421
11105;36.800;407
11106;36.804;396
11107;36.807;383
11108;36.810;343
11109;36.813;382
11110;36.817;425
11111;36.820;471
11112;36.823;408
11113;36.827;510
11114;36.830;372
11115;36.833;287
11116;36.837;328
11117;36.840;546
11118;36.843;373
11119;36.847;389
11120;36.850;607
11121;36.853;369
11122;36.856;440
11123;36.860;424
11124;36.863;425
11125;36.866;438
11126;36.870;443
11127;36.873;371
11128;36.876;453
11129;36.880;395
11130;36.883;577
11131;36.886;595
11132;36.890;374
11133;36.893;427
11134;36.896;449
11135;36.899;705
11136;36.903;342
11137;36.906;384
11138;36.909;473
11139;36.913;377
11140;36.916;365
11141;36.919;640
11142;36.923;442
11143;36.926;545
11144;36.929;400
11145;36.932;436
11146;36.936;519
11147;36.939;394
11148;36.942;427
11149;36.946;444
11150;36.949;500
11151;36.952;453
11152;36.956;607
11153;36.959;486
11154;36.962;400
11155;36.966;609
11156;36.969;488
11157;36.972;508
11158;36.975;616
11159;36.979;397
11160;36.982;539
11161;36.986;508
11162;36.989;491
11163;36.992;505
11164;36.996;516
11165;36.999;461
11166;37.002;402
11167;37.006;685
11168;37.009;801
11169;37.012;580
11170;37.015;570
11171;37.019;2134
11172;37.022;554
11173;37.025;586
11174;37.029;619
11175;37.032;558
11176;37.035;449
11177;37.039;470
11178;37.042;578
11179;37.045;450
11180;37.048;508
11181;37.052;680
11182;37.055;367
11183;37.058;554
11184;37.062;560
11185;37.065;408
11186;37.068;424
11187;37.072;428
11188;37.075;300
11189;37.078;409
11190;37.082;341
11191;37.085;463
11192;37.088;753
11193;37.091;571
11194;37.095;543
11195;37.098;470
11196;37.101;503
11197;37.105;431
11198;37.108;397
11199;37.111;507
11200;37.115;684
11201;37.118;453
11202;37.121;379
11203;37.125;556
11204;37.128;498
11205;37.131;475
11206;37.134;380
11207;37.138;393
11208;37.141;442
11209;37.144;510
11210;37.148;407
11211;37.151;438
11212;37.154;408
11213;37.158;488
11214;37.161;423
11215;37.164;735
11216;37.167;446
11217;37.171;412
11218;37.174;375
11219;37.177;589
11220;37.181;417
11221;37.184;618
11222;37.187;528
11223;37.191;518
11224;37.194;454
11225;37.197;588
11226;37.201;434
11227;37.204;408
11228;37.207;394
11229;37.210;596
11230;37.214;462
11231;37.217;391
11232;37.220;350
11233;37.224;450
11234;37.227;472
11235;37.230;388
11236;37.234;610
11237;37.237;491
11238;37.241;480
11239;37.244;345
11240;37.247;416
11241;37.250;381
11242;37.254;515
11243;37.257;445
11244;37.260;349
11245;37.264;600
11246;37.267;392
11247;37.270;1358
11248;37.274;466
11249;37.277;384
11250;37.280;330
11251;37.284;311
11252;37.287;323
11253;37.290;413
11254;37.293;576
11255;37.297;338
11256;37.300;336
11257;37.303;465
11258;37.307;477
11259;37.310;445
11260;37.313;455
11261;37.317;434
11262;37.320;383
11263;37.323;351
11264;37.326;2260
11265;37.330;375
11266;37.333;541
11267;37.336;474
11268;37.340;447
11269;37.343;452
11270;37.346;1178
11271;37.350;381
11272;37.353;399
11273;37.356;431
11274;37.360;438
11275;37.363;405
11276;37.366;381
11277;37.369;561
11278;37.373;420
11279;37.376;541
11280;37.379;570
11281;37.383;693
11282;37.386;457
11283;37.389;460
11284;37.393;467
11285;37.396;516
11286;37.399;507
11287;37.402;433
11288;37.406;558
11289;37.409;470
11290;37.412;466
11291;37.416;630
11292;37.419;585
11293;37.422;521
11294;37.426;558
11295;37.429;410
11296;37.432;414
11297;37.436;436
11298;37.439;2536
11299;37.442;386
11300;37.445;525
11301;37.449;372
11302;37.452;473
11303;37.455;402
11304;37.459;440
11305;37.462;469
11306;37.465;614
11307;37.469;649
11308;37.472;1478
11309;37.475;481
11310;37.479;417
11311;37.482;358
11312;37.485;410
11313;37.489;529
11314;37.492;404
11315;37.495;418
11316;37.499;564
11317;37.502;429
11318;37.505;386
11319;37.509;472
11320;37.512;524
11321;37.515;427
11322;37.519;405
11323;37.522;354
11324;37.525;502
11325;37.528;346
11326;37.532;341
11327;37.535;492
11328;37.538;403
11329;37.542;336
11330;37.545;402
11331;37.548;657
11332;37.552;367
11333;37.555;459
11334;37.558;363
11335;37.561;367
11336;37.565;326
11337;37.568;288
11338;37.571;382
11339;37.575;392
11340;37.578;425
11341;37.581;329
11342;37.585;280
11343;37.588;448
11344;37.591;337
11345;37.595;533
11346;37.598;359
11347;37.601;385
11348;37.604;336
11349;37.608;355
11350;37.611;340
11351;37.614;619
11352;37.618;339
11353;37.621;334
11354;37.624;375
11355;37.628;440
11356;37.631;392
11357;37.634;367
11358;37.637;468
11359;37.641;401
11360;37.644;438
11361;37.647;393
11362;37.651;369
11363;37.654;381
11364;37.657;359
11365;37.661;378
11366;37.664;595
11367;37.667;387
11368;37.671;422
11369;37.674;314
11370;37.677;420
11371;37.680;489
11372;37.684;406
11373;37.687;682
11374;37.690;386
11375;37.694;488
11376;37.697;468
11377;37.700;520
11378;37.704;622
11379;37.707;480
11380;37.710;353
11381;37.714;370
11382;37.717;359
11383;37.720;478
11384;37.723;461
11385;37.727;399
11386;37.730;264
11387;37.734;421
11388;37.737;375
11389;37.740;295
11390;37.744;393
11391;37.747;423
11392;37.750;338
11393;37.754;370
11394;37.757;334
11395;37.760;717
11396;37.763;480
11397;37.767;345
11398;37.770;343
11399;37.773;379
11400;37.777;461
11401;37.780;2587
11402;37.783;619
11403;37.787;455
11404;37.790;305
11405;37.793;475
11406;37.796;667
11407;37.800;305
11408;37.803;373
11409;37.806;2451
11410;37.810;448
11411;37.813;545
11412;37.816;639
11413;37.820;545
11414;37.823;458
11415;37.826;409
11416;37.830;377
11417;37.833;354
11418;37.836;370
11419;37.839;452
11420;37.843;616
11421;37.846;382
11422;37.849;489
11423;37.853;405
11424;37.856;314
11425;37.859;358
11426;37.863;386
11427;37.866;413
11428;37.869;625
11429;37.872;349
11430;37.876;373
11431;37.879;455
11432;37.882;430
11433;37.886;551
11434;37.889;421
11435;37.892;505
11436;37.896;384
11437;37.899;490
11438;37.902;373
11439;37.906;621
11440;37.909;367
11441;37.912;1086
11442;37.915;440
11443;37.919;481
11444;37.922;470
11445;37.925;417
11446;37.929;425
11447;37.932;435
11448;37.935;594
11449;37.939;1433
11450;37.942;633
11451;37.945;500
11452;37.949;453
11453;37.952;364
11454;37.955;444
11455;37.958;366
11456;37.962;496
11457;37.965;499
11458;37.968;521
11459;37.972;434
11460;37.975;498
11461;37.978;490
11462;37.982;410
11463;37.985;1173
11464;37.989;441
11465;37.992;517
11466;37.995;320
11467;37.998;487
11468;38.002;401
11469;38.005;377
11470;38.008;389
11471;38.012;378
11472;38.015;382
11473;38.018;333
11474;38.022;470
11475;38.025;522
11476;38.028;405
11477;38.031;394
11478;38.035;391
11479;38.038;292
11480;38.041;282
11481;38.045;531
11482;38.048;493
11483;38.051;417
11484;38.055;573
11485;38.058;360
11486;38.061;374
11487;38.065;361
11488;38.068;337
11489;38.071;308
11490;38.074;494
11491;38.078;580
11492;38.081;269
11493;38.084;464
11494;38.088;296
11495;38.091;333
11496;38.094;338
11497;38.098;552
11498;38.101;412
11499;38.104;425
11500;38.108;436
11501;38.111;474
11502;38.114;381
11503;38.117;480
11504;38.121;373
11505;38.124;387
11506;38.127;483
11507;38.131;382
11508;38.134;356
11509;38.137;431
11510;38.141;652
11511;38.144;417
11512;38.147;393
11513;38.150;614
11514;38.154;552
11515;38.157;400
11516;38.160;404
11517;38.164;436
11518;38.167;343
11519;38.170;352
11520;38.174;480
11521;38.177;512
11522;38.180;491
11523;38.184;456
11524;38.187;444
11525;38.190;348
11526;38.194;462
11527;38.197;465
11528;38.200;413
11529;38.203;481
11530;38.207;522
11531;38.210;448
11532;38.213;509
11533;38.217;423
11534;38.220;397
11535;38.223;350
11536;38.227;483
11537;38.230;523
11538;38.234;301
11539;38.237;761
11540;38.240;367
11541;38.243;351
11542;38.247;426
11543;38.250;451
11544;38.253;781
11545;38.257;381
11546;38.260;392
11547;38.263;322
11548;38.267;450
11549;38.270;521
11550;38.273;419
11551;38.276;378
11552;38.280;463
11553;38.283;425
11554;38.286;501
11555;38.290;467
11556;38.293;397
11557;38.296;427
11558;38.300;419
11559;38.303;521
11560;38.306;455
11561;38.310;417
11562;38.313;462
11563;38.316;384
11564;38.319;440
11565;38.323;585
11566;38.326;440
11567;38.329;429
11568;38.333;383
11569;38.336;398
11570;38.339;489
11571;38.343;433
11572;38.346;478
11573;38.349;396
11574;38.352;410
11575;38.356;668
11576;38.359;633
11577;38.362;402
11578;38.366;389
11579;38.369;1951
11580;38.372;607
11581;38.376;321
11582;38.379;466
11583;38.382;394
11584;38.386;440
11585;38.389;544
11586;38.392;392
11587;38.395;529
11588;38.399;422
11589;38.402;376
11590;38.405;587
11591;38.409;587
11592;38.412;436
11593;38.415;434
11594;38.419;455
11595;38.422;745
11596;38.425;428
11597;38.429;404
11598;38.432;2660
11599;38.435;581
11600;38.438;372
11601;38.442;377
11602;38.445;485
11603;38.448;452
11604;38.452;478
11605;38.455;495
11606;38.458;642
11607;38.462;479
11608;38.465;396
11609;38.468;377
11610;38.471;368
11611;38.475;376
11612;38.478;457
11613;38.482;362
11614;38.485;524
11615;38.488;349
11616;38.492;519
11617;38.495;456
11618;38.498;492
11619;38.502;415
11620;38.505;648
11621;38.508;486
11622;38.511;529
11623;38.515;455
11624;38.518;408
11625;38.521;444
11626;38.525;792
11627;38.528;709
11628;38.531;623
11629;38.535;517
11630;38.538;593
11631;38.541;603
11632;38.545;378
11633;38.548;627
11634;38.551;596
11635;38.554;547
11636;38.558;793
11637;38.561;515
11638;38.564;379
11639;38.568;1501
11640;38.571;365
11641;38.574;369
11642;38.578;376
11643;38.581;444
11644;38.584;460
11645;38.588;434
11646;38.591;494
11647;38.594;489
11648;38.597;417
11649;38.601;437
11650;38.604;412
11651;38.607;518
11652;38.611;572
11653;38.614;474
11654;38.617;1266
11655;38.621;416
11656;38.624;478
11657;38.627;487
11658;38.630;491
11659;38.634;466
11660;38.637;401
11661;38.640;485
11662;38.644;362
11663;38.647;594
11664;38.650;410
11665;38.654;542
11666;38.657;501
11667;38.660;388
11668;38.664;470
11669;38.667;468
11670;38.670;457
11671;38.673;2069
11672;38.677;447
11673;38.680;495
11674;38.683;471
11675;38.687;2805
11676;38.690;387
11677;38.693;326
11678;38.697;440
11679;38.700;388
11680;38.703;451
11681;38.706;401
11682;38.710;672
11683;38.713;462
11684;38.716;381
11685;38.720;549
11686;38.723;413
11687;38.726;434
11688;38.730;441
11689;38.733;572
11690;38.737;559
11691;38.740;503
11692;38.743;333
11693;38.746;407
11694;38.750;408
11695;38.753;353
11696;38.756;419
11697;38.760;612
11698;38.763;497
11699;38.766;335
11700;38.770;487
11701;38.773;733
11702;38.776;400
11703;38.780;454
11704;38.783;547
11705;38.786;457
11706;38.789;370
11707;38.793;604
11708;38.796;371
11709;38.799;369
11710;38.803;465
11711;38.806;390
11712;38.809;370
11713;38.813;569
11714;38.816;581
11715;38.819;444
11716;38.823;473
11717;38.826;580
11718;38.829;491
11719;38.832;506
11720;38.836;412
11721;38.839;358
11722;38.842;407
11723;38.846;426
11724;38.849;443
11725;38.852;427
11726;38.856;388
11727;38.859;484
11728;38.862;472
11729;38.865;523
11730;38.869;558
11731;38.872;363
11732;38.875;433
11733;38.879;493
11734;38.882;562
11735;38.885;461
11736;38.889;2333
11737;38.892;577
11738;38.895;427
11739;38.899;420
11740;38.902;371
11741;38.905;427
11742;38.908;429
11743;38.912;378
11744;38.915;462
11745;38.918;675
11746;38.922;524
11747;38.925;354
11748;38.928;390
11749;38.932;332
11750;38.935;747
11751;38.938;354
11752;38.941;498
11753;38.945;448
11754;38.948;368
11755;38.951;417
11756;38.955;535
11757;38.958;586
11758;38.961;483
11759;38.965;482
11760;38.968;630
11761;38.971;388
11762;38.975;486
11763;38.978;473
11764;38.981;451
11765;38.985;292
11766;38.988;506
11767;38.991;593
11768;38.995;380
11769;38.998;654
11770;39.001;321
11771;39.005;554
11772;39.008;395
11773;39.011;650
11774;39.015;322
11775;39.018;634
11776;39.021;525
11777;39.024;620
11778;39.028;354
11779;39.031;445
11780;39.034;361
11781;39.038;355
11782;39.041;290
11783;39.044;422
11784;39.048;392
11785;39.051;478
11786;39.054;286
11787;39.058;391
11788;39.061;379
11789;39.064;320
11790;39.067;420
11791;39.071;422
11792;39.074;395
11793;39.077;345
11794;39.081;414
11795;39.084;350
11796;39.087;374
11797;39.091;617
11798;39.094;325
11799;39.097;272
11800;39.100;463
11801;39.104;298
11802;39.107;444
11803;39.110;474
11804;39.114;317
11805;39.117;328
11806;39.120;482
11807;39.124;351
11808;39.127;516
11809;39.130;328
11810;39.134;566
11811;39.137;447
11812;39.140;438
11813;39.143;498
11814;39.147;442
11815;39.150;369
11816;39.153;475
11817;39.157;2741
11818;39.160;488
11819;39.163;475
11820;39.167;3174
11821;39.170;389
11822;39.173;436
11823;39.177;557
11824;39.180;483
11825;39.183;341
11826;39.186;364
11827;39.190;652
11828;39.193;343
11829;39.196;527
11830;39.200;447
11831;39.203;427
11832;39.206;454
11833;39.210;829
11834;39.213;488
11835;39.216;539
11836;39.219;381
11837;39.223;395
11838;39.226;358
11839;39.229;501
11840;39.233;366
11841;39.237;869
11842;39.240;357
11843;39.243;409
11844;39.247;425
11845;39.250;399
11846;39.253;418
11847;39.256;367
11848;39.260;507
11849;39.263;631
11850;39.266;272
11851;39.270;368
11852;39.273;408
11853;39.276;511
11854;39.280;497
11855;39.283;290
11856;39.286;452
11857;39.290;287
11858;39.293;450
11859;39.296;395
11860;39.299;496
11861;39.303;344
11862;39.306;402
11863;39.309;309
11864;39.313;360
11865;39.316;373
11866;39.319;418
11867;39.323;293
11868;39.326;435
11869;39.329;303
11870;39.333;324
11871;39.336;315
11872;39.339;356
11873;39.342;315
11874;39.346;382
11875;39.349;390
11876;39.352;519
11877;39.356;309
11878;39.359;299
11879;39.362;416
11880;39.366;291
11881;39.369;391
11882;39.372;420
11883;39.375;282
11884;39.379;397
11885;39.382;558
11886;39.385;451
11887;39.389;1817
11888;39.392;325
11889;39.395;479
11890;39.399;347
11891;39.402;549
11892;39.405;508
11893;39.409;498
11894;39.412;674
11895;39.415;385
11896;39.418;357
11897;39.422;512
11898;39.425;631
11899;39.428;304
11900;39.432;309
11901;39.435;259
11902;39.438;428
11903;39.442;537
11904;39.445;364
11905;39.448;485
11906;39.452;326
11907;39.455;435
11908;39.458;371
11909;39.461;381
11910;39.465;338
11911;39.468;354
11912;39.471;470
11913;39.475;402
11914;39.478;378
11915;39.482;312
11916;39.485;621
11917;39.488;458
11918;39.491;551
11919;39.495;412
11920;39.498;895
11921;39.501;341
11922;39.505;406
11923;39.508;602
11924;39.511;1509
11925;39.515;387
11926;39.518;563
11927;39.521;442
11928;39.525;361
11929;39.528;481
11930;39.531;457
11931;39.534;375
11932;39.538;369
11933;39.541;410
11934;39.544;394
11935;39.548;477
11936;39.551;568
11937;39.554;695
11938;39.558;364
11939;39.561;274
11940;39.564;386
11941;39.568;425
11942;39.571;444
11943;39.574;429
11944;39.577;416
11945;39.581;433
11946;39.584;481
11947;39.587;313
11948;39.591;303
11949;39.594;416
11950;39.597;390
11951;39.601;466
11952;39.604;350
11953;39.607;331
11954;39.610;332
11955;39.614;389
11956;39.617;412
11957;39.620;409
11958;39.624;406
11959;39.627;508
11960;39.630;455
11961;39.634;359
11962;39.637;538
11963;39.640;439
11964;39.644;437
11965;39.647;295
11966;39.650;658
11967;39.653;418
11968;39.657;390
11969;39.660;378
11970;39.663;415
11971;39.667;493
11972;39.670;497
11973;39.673;605
11974;39.677;492
11975;39.680;462
11976;39.683;358
11977;39.687;386
11978;39.690;478
11979;39.693;393
11980;39.696;423
11981;39.700;434
11982;39.703;425
11983;39.706;457
11984;39.710;622
11985;39.713;524
11986;39.716;428
11987;39.720;459
11988;39.723;395
11989;39.726;501
11990;39.729;412
11991;39.733;377
11992;39.736;831
11993;39.740;486
11994;39.743;738
11995;39.746;352
11996;39.750;362
11997;39.753;651
11998;39.756;501
11999;39.760;365
12000;39.763;547
12001;39.766;332
12002;39.769;380
12003;39.773;649
12004;39.776;389
12005;39.779;499
12006;39.783;607
12007;39.786;536
12008;39.789;405
12009;39.793;474
12010;39.796;324
12011;39.799;471
12012;39.803;513
12013;39.806;485
12014;39.809;449
12015;39.812;508
12016;39.816;362
12017;39.819;434
12018;39.822;498
12019;39.826;423
12020;39.829;408
12021;39.832;382
12022;39.836;404
12023;39.839;447
12024;39.842;535
12025;39.845;447
12026;39.849;388
12027;39.852;638
12028;39.855;452
12029;39.859;517
12030;39.862;493
12031;39.865;373
12032;39.869;370
12033;39.872;404
12034;39.875;535
12035;39.879;384
12036;39.882;371
12037;39.885;542
12038;39.888;382
12039;39.892;534
12040;39.895;300
12041;39.898;546
12042;39.902;433
12043;39.905;505
12044;39.908;557
12045;39.912;484
12046;39.915;325
12047;39.918;375
12048;39.922;354
12049;39.925;516
12050;39.928;450
12051;39.931;441
12052;39.935;366
12053;39.938;466
12054;39.941;432
12055;39.945;470
12056;39.948;494
12057;39.951;683
12058;39.955;484
12059;39.958;455
12060;39.961;643
12061;39.964;642
12062;39.968;402
12063;39.971;448
12064;39.974;393
12065;39.978;520
12066;39.981;416
12067;39.985;345
12068;39.988;428
12069;39.991;438
12070;39.995;452
12071;39.998;433
12072;40.001;437
12073;40.004;336
12074;40.008;415
12075;40.011;522
12076;40.014;476
12077;40.018;493
12078;40.021;384
12079;40.024;424
12080;40.028;463
12081;40.031;328
12082;40.034;337
12083;40.038;333
12084;40.041;253
12085;40.044;428
12086;40.047;314
12087;40.051;336
12088;40.054;280
12089;40.057;1096
12090;40.061;363
12091;40.064;438
12092;40.067;494
12093;40.071;493
12094;40.074;378
12095;40.077;1046
12096;40.080;389
12097;40.084;333
12098;40.087;417
12099;40.090;354
12100;40.094;473
12101;40.097;367
12102;40.100;492
12103;40.104;526
12104;40.107;346
12105;40.110;446
12106;40.114;493
12107;40.117;530
12108;40.120;449
12109;40.123;470
12110;40.127;558
12111;40.130;721
12112;40.133;309
12113;40.137;382
12114;40.140;421
12115;40.143;362
12116;40.147;540
12117;40.150;414
12118;40.153;293
12119;40.157;303
12120;40.160;1621
12121;40.163;501
12122;40.166;345
12123;40.170;692
12124;40.173;462
12125;40.176;347
12126;40.180;517
12127;40.183;500
12128;40.186;359
12129;40.190;341
12130;40.193;418
12131;40.196;368
12132;40.199;461
12133;40.203;721
12134;40.206;463
12135;40.209;481
12136;40.213;331
12137;40.216;315
12138;40.219;363
12139;40.223;270
12140;40.226;503
12141;40.229;531
12142;40.233;247
12143;40.236;326
12144;40.239;472
12145;40.243;363
12146;40.246;346
12147;40.249;651
12148;40.253;582
12149;40.256;614
12150;40.259;487
12151;40.263;413
12152;40.266;716
12153;40.269;536
12154;40.273;403
12155;40.276;356
12156;40.279;510
12157;40.282;382
12158;40.286;542
12159;40.289;305
12160;40.292;363
12161;40.296;374
12162;40.299;507
12163;40.302;404
12164;40.306;448
12165;40.309;476
12166;40.312;606
12167;40.316;767
12168;40.319;469
12169;40.322;501
12170;40.325;364
12171;40.329;450
12172;40.332;311
12173;40.335;491
12174;40.339;310
12175;40.342;481
12176;40.345;461
12177;40.349;358
12178;40.352;382
12179;40.355;610
12180;40.358;540
12181;40.362;352
12182;40.365;528
12183;40.368;420
12184;40.372;338
12185;40.375;341
12186;40.378;414
12187;40.382;378
12188;40.385;514
12189;40.388;376
12190;40.392;364
12191;40.395;447
12192;40.398;410
12193;40.401;294
12194;40.405;419
12195;40.408;389
12196;40.411;433
12197;40.415;458
12198;40.418;486
12199;40.421;432
12200;40.425;409
12201;40.428;372
12202;40.431;432
12203;40.434;375
12204;40.438;302
12205;40.441;484
12206;40.444;753
12207;40.448;235
12208;40.451;427
12209;40.454;1604
12210;40.458;425
12211;40.461;421
12212;40.464;523
12213;40.468;285
12214;40.471;521
12215;40.474;485
12216;40.477;485
12217;40.481;596
12218;40.484;472
12219;40.488;428
12220;40.491;537
12221;40.494;475
12222;40.498;466
12223;40.501;727
12224;40.504;449
12225;40.508;368
12226;40.511;446
12227;40.514;614
12228;40.517;371
12229;40.521;392
12230;40.524;462
12231;40.527;464
12232;40.531;398
12233;40.534;295
12234;40.537;496
12235;40.541;495
12236;40.544;382
12237;40.547;426
12238;40.551;401
12239;40.554;441
12240;40.557;634
12241;40.560;527
12242;40.564;617
12243;40.567;389
12244;40.570;415
12245;40.574;377
12246;40.577;510
12247;40.580;421
12248;40.584;395
12249;40.587;444
12250;40.590;586
12251;40.593;359
12252;40.597;404
12253;40.600;509
12254;40.603;451
12255;40.607;569
12256;40.610;601
12257;40.613;590
12258;40.617;424
12259;40.620;593
12260;40.623;684
12261;40.627;480
12262;40.630;443
12263;40.633;321
12264;40.636;397
12265;40.640;378
12266;40.643;526
12267;40.646;420
12268;40.650;449
12269;40.653;413
12270;40.656;441
12271;40.660;472
12272;40.663;426
12273;40.666;421
12274;40.669;364
12275;40.673;510
12276;40.676;468
12277;40.679;553
12278;40.683;512
12279;40.686;526
12280;40.689;673
12281;40.693;563
12282;40.696;1321
12283;40.699;364
12284;40.703;433
12285;40.706;501
12286;40.709;533
12287;40.712;447
12288;40.716;475
12289;40.719;312
12290;40.722;466
12291;40.726;368
12292;40.729;589
12293;40.733;292
12294;40.736;472
12295;40.739;448
12296;40.743;500
12297;40.746;382
12298;40.749;402
12299;40.752;464
12300;40.756;736
12301;40.759;624
12302;40.762;1948
12303;40.766;391
12304;40.769;375
12305;40.772;348
12306;40.776;416
12307;40.779;599
12308;40.782;385
12309;40.786;535
12310;40.789;514
12311;40.792;449
12312;40.795;448
12313;40.799;638
12314;40.802;469
12315;40.805;383
12316;40.809;550
12317;40.812;559
12318;40.815;410
12319;40.819;482
12320;40.822;377
12321;40.825;484
12322;40.828;410
12323;40.832;408
12324;40.835;477
12325;40.838;425
12326;40.842;484
12327;40.845;1502
12328;40.848;528
12329;40.852;561
12330;40.855;538
12331;40.858;530
12332;40.862;418
12333;40.865;498
12334;40.868;439
12335;40.871;616
12336;40.875;481
12337;40.878;457
12338;40.881;405
12339;40.885;445
12340;40.888;697
12341;40.891;344
12342;40.895;548
12343;40.898;522
12344;40.901;426
12345;40.905;400
12346;40.908;609
12347;40.911;415
12348;40.914;407
12349;40.918;429
12350;40.921;462
12351;40.924;499
12352;40.928;378
12353;40.931;568
12354;40.934;439
12355;40.938;468
12356;40.941;531
12357;40.944;392
12358;40.947;430
12359;40.951;593
12360;40.954;409
12361;40.957;592
12362;40.961;414
12363;40.964;748
12364;40.967;510
12365;40.971;502
12366;40.974;801
12367;40.977;1947
12368;40.981;460
12369;40.984;535
12370;40.987;475
12371;40.991;455
12372;40.994;355
12373;40.997;407
12374;41.001;618
12375;41.004;365
12376;41.007;363
12377;41.011;397
12378;41.014;427
12379;41.017;339
12380;41.021;529
12381;41.024;451
12382;41.027;490
12383;41.030;433
12384;41.034;389
12385;41.037;355
12386;41.040;455
12387;41.044;469
12388;41.047;398
12389;41.050;370
12390;41.054;534
12391;41.057;373
12392;41.060;568
12393;41.063;409
12394;41.067;462
12395;41.070;310
12396;41.073;459
12397;41.077;580
12398;41.080;510
12399;41.083;566
12400;41.087;1261
12401;41.090;539
12402;41.093;474
12403;41.097;664
12404;41.100;521
12405;41.103;486
12406;41.106;484
12407;41.110;350
12408;41.113;450
12409;41.116;419
12410;41.120;467
12411;41.123;417
12412;41.126;513
12413;41.130;488
12414;41.133;390
12415;41.136;387
12416;41.140;395
12417;41.143;796
12418;41.146;562
12419;41.149;542
12420;41.153;531
12421;41.156;405
12422;41.159;510
12423;41.163;3422
12424;41.166;279
12425;41.169;368
12426;41.173;482
12427;41.176;409
12428;41.179;528
12429;41.182;390
12430;41.186;389
12431;41.189;334
12432;41.192;421
12433;41.196;309
12434;41.199;460
12435;41.202;422
12436;41.206;536
12437;41.209;415
12438;41.212;569
12439;41.216;456
12440;41.219;597
12441;41.222;584
12442;41.225;462
12443;41.229;514
12444;41.232;449
12445;41.236;553
12446;41.239;564
12447;41.242;467
12448;41.246;396
12449;41.249;449
12450;41.252;443
12451;41.256;481
12452;41.259;412
12453;41.262;409
12454;41.265;435
12455;41.269;557
12456;41.272;549
12457;41.275;318
12458;41.279;551
12459;41.282;434
12460;41.285;567
12461;41.289;429
12462;41.292;452
12463;41.295;773
12464;41.298;410
12465;41.302;453
12466;41.305;482
12467;41.308;542
12468;41.312;433
12469;41.315;364
12470;41.318;422
12471;41.322;410
12472;41.325;411
12473;41.328;361
12474;41.332;482
12475;41.335;488
12476;41.338;475
12477;41.341;361
12478;41.345;376
12479;41.348;499
12480;41.351;401
12481;41.355;612
12482;41.358;454
12483;41.361;433
12484;41.365;564
12485;41.368;354
12486;41.371;399
12487;41.375;484
12488;41.378;409
12489;41.381;442
12490;41.384;390
12491;41.388;443
12492;41.391;458
12493;41.394;336
12494;41.398;311
12495;41.401;359
12496;41.404;978
12497;41.408;483
12498;41.411;391
12499;41.414;584
12500;41.417;433
12501;41.421;441
12502;41.424;413
12503;41.427;414
12504;41.431;467
12505;41.434;597
12506;41.437;624
12507;41.441;522
12508;41.444;512
12509;41.447;385
12510;41.451;520
12511;41.454;404
12512;41.457;456
12513;41.461;456
12514;41.464;425
12515;41.467;400
12516;41.470;549
12517;41.474;505
12518;41.477;429
12519;41.480;610
12520;41.484;458
12521;41.488;444
12522;41.491;488
12523;41.494;449
12524;41.498;1093
12525;41.501;340
12526;41.504;359
12527;41.507;376
12528;41.511;485
12529;41.514;399
12530;41.517;423
12531;41.521;434
12532;41.524;398
12533;41.527;3031
12534;41.531;574
12535;41.534;417
12536;41.537;585
12537;41.541;466
12538;41.544;469
12539;41.547;601
12540;41.550;407
12541;41.554;376
12542;41.557;461
12543;41.560;421
12544;41.564;349
12545;41.567;338
12546;41.570;366
12547;41.574;392
12548;41.577;3280
12549;41.580;504
12550;41.584;535
12551;41.587;531
12552;41.590;526
12553;41.593;494
12554;41.597;448
12555;41.600;380
12556;41.603;475
12557;41.607;441
12558;41.610;507
12559;41.613;610
12560;41.617;504
12561;41.620;404
12562;41.623;469
12563;41.626;419
12564;41.630;635
12565;41.633;434
12566;41.636;590
12567;41.640;446
12568;41.643;453
12569;41.646;483
12570;41.650;377
12571;41.653;342
12572;41.656;528
12573;41.660;460
12574;41.663;558
12575;41.666;269
12576;41.669;468
12577;41.673;321
12578;41.676;611
12579;41.679;1441
12580;41.683;637
12581;41.686;521
12582;41.689;812
12583;41.693;552
12584;41.696;583
12585;41.699;402
12586;41.702;316
12587;41.706;377
12588;41.709;522
12589;41.712;465
12590;41.716;379
12591;41.719;548
12592;41.722;366
12593;41.726;340
12594;41.729;664
12595;41.733;747
12596;41.736;622
12597;41.739;702
12598;41.742;534
12599;41.746;497
12600;41.749;506
12601;41.752;407
12602;41.756;349
12603;41.759;461
12604;41.762;635
12605;41.766;695
12606;41.769;627
12607;41.772;482
12608;41.776;419
12609;41.779;494
12610;41.782;399
12611;41.785;366
12612;41.789;568
12613;41.792;515
12614;41.795;442
12615;41.799;452
12616;41.802;450
12617;41.805;530
12618;41.809;471
12619;41.812;599
12620;41.815;600
12621;41.819;532
12622;41.822;571
12623;41.825;472
12624;41.828;441
12625;41.832;421
12626;41.835;542
12627;41.838;485
12628;41.842;602
12629;41.845;615
12630;41.848;522
12631;41.852;519
12632;41.855;501
12633;41.858;426
12634;41.861;436
12635;41.865;537
12636;41.868;512
12637;41.871;610
12638;41.875;430
12639;41.878;543
12640;41.881;490
12641;41.885;590
12642;41.888;337
12643;41.891;377
12644;41.895;552
12645;41.898;560
12646;41.901;336
12647;41.904;651
12648;41.908;380
12649;41.911;424
12650;41.914;400
12651;41.918;491
12652;41.921;515
12653;41.924;743
12654;41.928;391
12655;41.931;445
12656;41.934;569
12657;41.938;493
12658;41.941;523
12659;41.944;481
12660;41.947;456
12661;41.951;488
12662;41.954;457
12663;41.957;489
12664;41.961;468
12665;41.964;2440
12666;41.967;683
12667;41.971;625
12668;41.974;564
12669;41.977;540
12670;41.980;519
12671;41.984;467
12672;41.987;352
12673;41.991;357
12674;41.994;493
12675;41.997;399
12676;42.001;468
12677;42.004;526
12678;42.007;517
12679;42.011;2529
12680;42.014;541
12681;42.017;438
12682;42.020;490
12683;42.024;443
12684;42.027;556
12685;42.030;431
12686;42.034;403
12687;42.037;548
12688;42.040;477
12689;42.044;434
12690;42.047;534
12691;42.050;581
12692;42.054;612
12693;42.057;525
12694;42.060;362
12695;42.063;396
12696;42.067;381
12697;42.070;407
12698;42.073;368
12699;42.077;487
12700;42.080;411
12701;42.083;301
12702;42.087;405
12703;42.090;392
12704;42.093;315
12705;42.096;474
12706;42.100;1613
12707;42.103;293
12708;42.106;423
12709;42.110;449
12710;42.113;454
12711;42.116;491
12712;42.120;511
12713;42.123;426
12714;42.126;530
12715;42.130;411
12716;42.133;526
12717;42.136;396
12718;42.139;565
12719;42.143;377
12720;42.146;360
12721;42.149;366
12722;42.153;402
12723;42.156;531
12724;42.159;355
12725;42.163;476
12726;42.166;511
12727;42.169;280
12728;42.173;707
12729;42.176;380
12730;42.179;323
12731;42.182;269
12732;42.186;338
12733;42.189;444
12734;42.192;500
12735;42.196;353
12736;42.199;396
12737;42.202;487
12738;42.206;287
12739;42.209;508
12740;42.212;549
12741;42.215;447
12742;42.219;495
12743;42.222;549
12744;42.225;557
12745;42.229;320
12746;42.232;557
12747;42.236;556
12748;42.239;577
12749;42.242;485
12750;42.246;419
12751;42.249;359
12752;42.252;508
12753;42.255;503
12754;42.259;320
12755;42.262;540
12756;42.265;388
12757;42.269;494
12758;42.272;494
12759;42.275;587
12760;42.279;396
12761;42.282;339
12762;42.285;406
12763;42.289;462
12764;42.292;428
12765;42.295;723
12766;42.298;744
12767;42.302;528
12768;42.305;470
12769;42.308;377
12770;42.312;426
12771;42.315;441
12772;42.318;496
12773;42.322;516
12774;42.325;335
12775;42.328;414
12776;42.331;366
12777;42.335;385
12778;42.338;372
12779;42.341;492
12780;42.345;382
12781;42.348;469
12782;42.351;430
12783;42.355;416
12784;42.358;472
12785;42.361;493
12786;42.365;439
12787;42.368;431
12788;42.371;480
12789;42.374;428
12790;42.378;329
12791;42.381;428
12792;42.384;397
12793;42.388;403
12794;42.391;491
12795;42.394;399
12796;42.398;502
12797;42.401;524
12798;42.404;604
12799;42.408;385
12800;42.411;521
12801;42.414;428
12802;42.417;389
12803;42.421;449
12804;42.424;550
12805;42.427;362
12806;42.431;436
12807;42.434;309
12808;42.437;627
12809;42.441;471
12810;42.444;522
12811;42.447;672
12812;42.450;452
12813;42.454;330
12814;42.457;328
12815;42.460;509
12816;42.464;483
12817;42.467;392
12818;42.470;639
12819;42.474;395
12820;42.477;359
12821;42.480;445
12822;42.484;316
12823;42.487;433
12824;42.490;408
12825;42.494;243
12826;42.497;460
12827;42.500;431
12828;42.504;311
12829;42.507;2264
12830;42.510;368
12831;42.514;340
12832;42.517;393
12833;42.520;556
12834;42.524;395
12835;42.527;727
12836;42.530;417
12837;42.533;384
12838;42.537;509
12839;42.540;500
12840;42.543;451
12841;42.547;509
12842;42.550;565
12843;42.553;422
12844;42.557;454
12845;42.560;522
12846;42.563;452
12847;42.567;458
12848;42.570;341
12849;42.573;452
12850;42.576;443
12851;42.580;1533
12852;42.583;481
12853;42.586;364
12854;42.590;351
12855;42.593;460
12856;42.596;371
12857;42.600;858
12858;42.603;400
12859;42.606;423
12860;42.609;407
12861;42.613;445
12862;42.616;355
12863;42.619;363
12864;42.623;360
12865;42.626;421
12866;42.629;400
12867;42.633;384
12868;42.636;376
12869;42.639;465
12870;42.643;277
12871;42.646;420
12872;42.649;491
12873;42.652;368
12874;42.656;506
12875;42.659;290
12876;42.662;374
12877;42.666;483
12878;42.669;587
12879;42.672;398
12880;42.676;287
12881;42.679;410
12882;42.682;507
12883;42.685;437
12884;42.689;400
12885;42.692;454
12886;42.695;397
12887;42.699;401
12888;42.702;445
12889;42.705;320
12890;42.709;357
12891;42.712;419
12892;42.715;360
12893;42.719;368
12894;42.722;367
12895;42.725;550
12896;42.728;429
12897;42.732;472
12898;42.735;487
12899;42.739;595
12900;42.742;468
12901;42.745;379
12902;42.749;447
12903;42.752;501
12904;42.755;404
12905;42.759;412
12906;42.762;482
12907;42.765;333
12908;42.768;355
12909;42.772;376
12910;42.775;431
12911;42.778;425
12912;42.782;495
12913;42.785;342
12914;42.788;544
12915;42.792;395
12916;42.795;436
12917;42.798;415
12918;42.802;343
12919;42.805;433
12920;42.808;416
12921;42.811;331
12922;42.815;390
12923;42.818;422
12924;42.821;281
12925;42.825;443
12926;42.828;507
12927;42.831;555
12928;42.835;361
12929;42.838;505
12930;42.841;704
12931;42.844;433
12932;42.848;355
12933;42.851;411
12934;42.854;436
12935;42.858;505
12936;42.861;466
12937;42.864;506
12938;42.868;592
12939;42.871;424
12940;42.874;271
12941;42.878;586
12942;42.881;397
12943;42.884;365
12944;42.887;418
12945;42.891;342
12946;42.894;372
12947;42.897;304
12948;42.901;418
12949;42.904;347
12950;42.907;469
12951;42.911;398
12952;42.914;518
12953;42.917;455
12954;42.920;331
12955;42.924;1621
12956;42.927;451
12957;42.930;405
12958;42.934;374
12959;42.937;459
12960;42.940;402
12961;42.944;333
12962;42.947;447
12963;42.950;320
12964;42.954;524
12965;42.957;373
12966;42.960;513
12967;42.963;801
12968;42.967;361
12969;42.970;468
12970;42.973;377
12971;42.977;381
12972;42.980;391
12973;42.984;482
12974;42.987;431
12975;42.990;333
12976;42.994;488
12977;42.997;391
12978;43.000;371
12979;43.003;408
12980;43.007;436
12981;43.010;283
12982;43.013;520
12983;43.017;412
12984;43.020;523
12985;43.023;482
12986;43.027;399
12987;43.030;455
12988;43.033;408
12989;43.037;425
12990;43.040;385
12991;43.043;312
12992;43.046;445
12993;43.050;499
12994;43.053;407
12995;43.056;502
12996;43.060;319
12997;43.063;302
12998;43.066;558
12999;43.070;512
13000;43.073;352
13001;43.076;414
13002;43.079;431
13003;43.083;422
13004;43.086;560
13005;43.089;542
13006;43.093;2791
13007;43.096;430
13008;43.099;428
13009;43.103;528
13010;43.106;260
13011;43.109;539
13012;43.113;392
13013;43.116;425
13014;43.119;561
13015;43.122;559
13016;43.126;360
13017;43.129;531
13018;43.132;462
13019;43.136;297
13020;43.139;326
13021;43.142;347
13022;43.146;482
13023;43.149;332
13024;43.152;691
13025;43.155;370
13026;43.159;471
13027;43.162;280
13028;43.165;1542
13029;43.169;363
13030;43.172;256
13031;43.175;365
13032;43.179;377
13033;43.182;395
13034;43.185;312
13035;43.189;479
13036;43.192;363
13037;43.195;379
13038;43.198;368
13039;43.202;361
13040;43.205;273
13041;43.208;413
13042;43.212;389
13043;43.215;434
13044;43.218;408
13045;43.222;326
13046;43.225;319
13047;43.228;415
13048;43.232;291
13049;43.235;552
13050;43.238;450
13051;43.242;363
13052;43.245;390
13053;43.248;359
13054;43.252;322
13055;43.255;267
13056;43.258;359
13057;43.262;395
13058;43.265;316
13059;43.268;417
13060;43.272;390
13061;43.275;3191
13062;43.278;598
13063;43.281;416
13064;43.285;395
13065;43.288;356
13066;43.291;359
13067;43.295;368
13068;43.298;311
13069;43.301;319
13070;43.305;486
13071;43.308;312
13072;43.311;423
13073;43.314;326
13074;43.318;525
13075;43.321;362
13076;43.324;292
13077;43.328;372
13078;43.331;421
13079;43.334;290
13080;43.338;389
13081;43.341;283
13082;43.344;247
13083;43.348;487
13084;43.351;251
13085;43.354;339
13086;43.357;336
13087;43.361;402
13088;43.364;388
13089;43.367;471
13090;43.371;413
13091;43.374;292
13092;43.377;2106
13093;43.381;622
13094;43.384;386
13095;43.387;482
13096;43.391;422
13097;43.394;430
13098;43.397;309
13099;43.400;348
13100;43.404;320
13101;43.407;301
13102;43.410;522
13103;43.414;461
13104;43.417;465
13105;43.420;349
13106;43.424;334
13107;43.427;396
13108;43.430;594
13109;43.433;395
13110;43.437;389
13111;43.440;339
13112;43.443;456
13113;43.447;373
13114;43.450;590
13115;43.453;449
13116;43.457;454
13117;43.460;786
13118;43.463;340
13119;43.467;450
13120;43.470;398
13121;43.473;386
13122;43.476;264
13123;43.480;563
13124;43.483;2402
13125;43.487;407
13126;43.490;465
13127;43.493;372
13128;43.497;468
13129;43.500;381
13130;43.503;463
13131;43.507;441
13132;43.510;404
13133;43.513;402
13134;43.516;401
13135;43.520;372
13136;43.523;367
13137;43.526;366
13138;43.530;296
13139;43.533;479
13140;43.536;451
13141;43.540;446
13142;43.543;294
13143;43.546;413
13144;43.549;302
13145;43.553;612
13146;43.556;476
13147;43.559;362
13148;43.563;389
13149;43.566;534
13150;43.569;634
13151;43.573;409
13152;43.576;474
13153;43.579;457
13154;43.583;474
13155;43.586;480
13156;43.589;555
13157;43.592;323
13158;43.596;453
13159;43.599;541
13160;43.602;992
13161;43.606;368
13162;43.609;503
13163;43.612;422
13164;43.616;313
13165;43.619;508
13166;43.622;466
13167;43.626;410
13168;43.629;408
13169;43.632;705
13170;43.635;588
13171;43.639;472
13172;43.642;358
13173;43.645;542
13174;43.649;338
13175;43.652;461
13176;43.655;1411
13177;43.659;741
13178;43.662;402
13179;43.665;436
13180;43.668;254
13181;43.672;1233
13182;43.675;360
13183;43.678;569
13184;43.682;664
13185;43.685;303
13186;43.688;362
13187;43.692;290
13188;43.695;350
13189;43.698;350
13190;43.702;463
13191;43.705;324
13192;43.708;475
13193;43.711;336
13194;43.715;359
13195;43.718;1984
13196;43.721;371
13197;43.725;429
13198;43.728;383
13199;43.732;518
13200;43.735;303
13201;43.738;614
13202;43.742;716
13203;43.745;417
13204;43.748;503
13205;43.751;383
13206;43.755;451
13207;43.758;490
13208;43.761;644
13209;43.765;445
13210;43.768;370
13211;43.771;400
13212;43.775;378
13213;43.778;457
13214;43.781;434
13215;43.784;2704
13216;43.788;411
13217;43.791;446
13218;43.794;507
13219;43.798;433
13220;43.801;401
13221;43.804;377
13222;43.808;413
13223;43.811;529
13224;43.814;2059
13225;43.818;397
13226;43.821;350
13227;43.824;384
13228;43.827;474
13229;43.831;556
13230;43.834;519
13231;43.837;337
13232;43.841;372
13233;43.844;510
13234;43.847;1538
13235;43.851;686
13236;43.854;712
13237;43.857;397
13238;43.861;2077
13239;43.864;409
13240;43.867;905
13241;43.870;370
13242;43.874;433
13243;43.877;362
13244;43.880;412
13245;43.884;2639
13246;43.887;436
13247;43.890;387
13248;43.894;411
13249;43.897;317
13250;43.900;2190
13251;43.903;444
13252;43.907;520
13253;43.910;478
13254;43.913;354
13255;43.917;492
13256;43.920;399
13257;43.923;617
13258;43.927;459
13259;43.930;432
13260;43.933;417
13261;43.937;489
13262;43.940;422
13263;43.943;362
13264;43.946;356
13265;43.950;430
13266;43.953;426
13267;43.956;405
13268;43.960;371
13269;43.963;401
13270;43.966;355
13271;43.970;428
13272;43.973;382
13273;43.976;875
13274;43.980;306
13275;43.983;403
13276;43.986;507
13277;43.990;346
13278;43.993;472
13279;43.996;1391
13280;44.000;906
13281;44.003;456
13282;44.006;470
13283;44.010;454
13284;44.013;486
13285;44.016;427
13286;44.020;343
13287;44.023;549
13288;44.026;424
13289;44.029;561
13290;44.033;376
13291;44.036;393
13292;44.039;588
13293;44.043;383
13294;44.046;376
13295;44.049;359
13296;44.053;303
13297;44.056;346
13298;44.059;465
13299;44.062;374
13300;44.066;523
13301;44.069;339
13302;44.072;355
13303;44.076;461
13304;44.079;414
13305;44.082;450
13306;44.086;730
13307;44.089;407
13308;44.092;458
13309;44.096;396
13310;44.099;617
13311;44.102;906
13312;44.105;307
13313;44.109;456
13314;44.112;449
13315;44.115;434
13316;44.119;420
13317;44.122;314
13318;44.125;305
13319;44.129;403
13320;44.132;346
13321;44.135;470
13322;44.138;368
13323;44.142;400
13324;44.145;550
13325;44.148;311
13326;44.152;325
13327;44.155;387
13328;44.158;506
13329;44.162;460
13330;44.165;309
13331;44.168;358
13332;44.172;511
13333;44.175;537
13334;44.178;371
13335;44.181;362
13336;44.185;405
13337;44.188;405
13338;44.191;312
13339;44.195;370
13340;44.198;481
13341;44.201;279
13342;44.205;490
13343;44.208;436
13344;44.211;455
13345;44.215;554
13346;44.218;396
13347;44.221;392
13348;44.224;293
13349;44.228;348
13350;44.231;328
13351;44.235;392
13352;44.238;405
13353;44.241;330
13354;44.245;432
13355;44.248;382
13356;44.251;402
13357;44.255;497
13358;44.258;453
13359;44.261;423
13360;44.264;410
13361;44.268;456
13362;44.271;416
13363;44.274;373
13364;44.278;439
13365;44.281;395
13366;44.284;441
13367;44.288;393
13368;44.291;398
13369;44.294;331
13370;44.297;350
13371;44.301;456
13372;44.304;1063
13373;44.307;434
13374;44.311;275
13375;44.314;305
13376;44.317;565
13377;44.321;381
13378;44.324;333
13379;44.327;306
13380;44.331;349
13381;44.334;409
13382;44.337;331
13383;44.340;372
13384;44.344;503
13385;44.347;499
13386;44.350;3108
13387;44.354;324
13388;44.357;517
13389;44.360;383
13390;44.364;310
13391;44.367;347
13392;44.370;372
13393;44.373;384
13394;44.377;390
13395;44.380;374
13396;44.383;296
13397;44.387;324
13398;44.390;376
13399;44.393;317
13400;44.397;420
13401;44.400;347
13402;44.403;425
13403;44.407;380
13404;44.410;348
13405;44.413;465
13406;44.416;1094
13407;44.420;497
13408;44.423;520
13409;44.426;427
13410;44.430;553
13411;44.433;326
13412;44.436;428
13413;44.440;400
13414;44.443;587
13415;44.446;590
13416;44.450;411
13417;44.453;504
13418;44.456;495
13419;44.459;371
13420;44.463;352
13421;44.466;477
13422;44.469;409
13423;44.473;407
13424;44.476;340
13425;44.479;348
13426;44.483;322
13427;44.486;373
13428;44.490;333
13429;44.493;813
13430;44.496;401
13431;44.499;412
13432;44.503;314
13433;44.506;379
13434;44.509;391
13435;44.513;410
13436;44.516;394
13437;44.519;314
13438;44.523;408
13439;44.526;364
13440;44.529;356
13441;44.532;448
13442;44.536;433
13443;44.539;484
13444;44.542;306
13445;44.546;438
13446;44.549;307
13447;44.552;536
13448;44.556;339
13449;44.559;349
13450;44.562;393
13451;44.566;378
13452;44.569;349
13453;44.572;547
13454;44.575;413
13455;44.579;477
13456;44.582;280
13457;44.585;284
13458;44.589;481
13459;44.592;452
13460;44.595;579
13461;44.599;474
13462;44.602;501
13463;44.605;532
13464;44.609;540
13465;44.612;519
13466;44.615;332
13467;44.618;451
13468;44.622;498
13469;44.625;404
13470;44.628;329
13471;44.632;464
13472;44.635;342
13473;44.638;239
13474;44.642;488
13475;44.645;430
13476;44.648;528
13477;44.651;588
13478;44.655;323
13479;44.658;508
13480;44.661;335
13481;44.665;389
13482;44.668;614
13483;44.671;708
13484;44.675;378
13485;44.678;419
13486;44.681;469
13487;44.685;430
13488;44.688;419
13489;44.691;400
13490;44.694;494
13491;44.698;315
13492;44.701;2632
13493;44.704;342
13494;44.708;335
13495;44.711;411
13496;44.714;451
13497;44.718;600
13498;44.721;405
13499;44.724;434
13500;44.728;334
13501;44.731;338
13502;44.734;333
13503;44.738;387
13504;44.741;463
13505;44.744;359
13506;44.748;418
13507;44.751;494
13508;44.754;512
13509;44.758;402
13510;44.761;499
13511;44.764;442
13512;44.768;569
13513;44.771;506
13514;44.774;452
13515;44.777;434
13516;44.781;396
13517;44.784;421
13518;44.787;582
13519;44.791;535
13520;44.794;512
13521;44.797;707
13522;44.801;501
13523;44.804;433
13524;44.807;525
13525;44.810;472
13526;44.814;395
13527;44.817;343
13528;44.820;428
13529;44.824;411
13530;44.827;414
13531;44.830;437
13532;44.834;590
13533;44.837;422
13534;44.840;467
13535;44.844;563
13536;44.847;449
13537;44.850;447
13538;44.853;412
13539;44.857;498
13540;44.860;357
13541;44.863;400
13542;44.867;388
13543;44.870;457
13544;44.873;464
13545;44.877;579
13546;44.880;1713
13547;44.883;433
13548;44.887;420
13549;44.890;483
13550;44.893;435
13551;44.896;375
13552;44.900;562
13553;44.903;353
13554;44.906;445
13555;44.910;542
13556;44.913;509
13557;44.916;458
13558;44.920;328
13559;44.923;547
13560;44.926;576
13561;44.929;531
13562;44.933;356
13563;44.936;355
13564;44.939;421
13565;44.943;539
13566;44.946;454
13567;44.949;482
13568;44.953;448
13569;44.956;285
13570;44.959;398
13571;44.963;356
13572;44.966;416
13573;44.969;532
13574;44.972;298
13575;44.976;421
13576;44.979;966
13577;44.983;460
13578;44.986;661
13579;44.989;456
13580;44.993;408
13581;44.996;427
13582;44.999;431
13583;45.003;260
13584;45.006;518
13585;45.009;580
13586;45.012;424
13587;45.016;416
13588;45.019;486
13589;45.022;545
13590;45.026;562
13591;45.029;378
13592;45.032;398
13593;45.036;481
13594;45.039;456
13595;45.042;389
13596;45.045;552
13597;45.049;513
13598;45.052;515
13599;45.055;472
13600;45.059;510
13601;45.062;448
13602;45.065;517
13603;45.069;429
13604;45.072;525
13605;45.075;367
13606;45.079;505
13607;45.082;475
13608;45.085;686
13609;45.088;508
13610;45.092;418
13611;45.095;532
13612;45.098;381
13613;45.102;482
13614;45.105;473
13615;45.108;548
13616;45.112;310
13617;45.115;396
13618;45.118;335
13619;45.122;443
13620;45.125;396
13621;45.128;502
13622;45.131;323
13623;45.135;304
13624;45.138;445
13625;45.141;429
13626;45.145;268
13627;45.148;384
13628;45.151;460
13629;45.155;301
13630;45.158;1008
13631;45.161;372
13632;45.164;516
13633;45.168;452
13634;45.171;482
13635;45.174;324
13636;45.178;398
13637;45.181;345
13638;45.184;501
13639;45.188;413
13640;45.191;1591
13641;45.194;524
13642;45.198;394
13643;45.201;446
13644;45.204;403
13645;45.207;428
13646;45.211;316
13647;45.214;350
13648;45.217;1291
13649;45.221;810
13650;45.224;377
13651;45.227;371
13652;45.231;828
13653;45.235;477
13654;45.238;628
13655;45.241;401
13656;45.244;523
13657;45.248;489
13658;45.251;532
13659;45.254;503
13660;45.258;418
13661;45.261;306
13662;45.264;380
13663;45.268;396
13664;45.271;813
13665;45.274;532
13666;45.278;727
13667;45.281;429
13668;45.284;364
13669;45.287;560
13670;45.291;540
13671;45.294;529
13672;45.297;365
13673;45.301;450
13674;45.304;2048
13675;45.307;342
13676;45.311;609
13677;45.314;549
13678;45.317;485
13679;45.320;410
13680;45.324;485
13681;45.327;319
13682;45.330;451
13683;45.334;567
13684;45.337;476
13685;45.340;449
13686;45.344;439
13687;45.347;701
13688;45.350;496
13689;45.354;393
13690;45.357;529
13691;45.360;431
13692;45.363;363
13693;45.367;450
13694;45.370;416
13695;45.373;373
13696;45.377;310
13697;45.380;423
13698;45.383;445
13699;45.387;505
13700;45.390;487
13701;45.393;342
13702;45.397;582
13703;45.400;413
13704;45.403;317
13705;45.406;616
13706;45.410;345
13707;45.413;437
13708;45.416;514
13709;45.420;419
13710;45.423;761
13711;45.426;735
13712;45.430;410
13713;45.433;490
13714;45.436;406
13715;45.439;373
13716;45.443;436
13717;45.446;481
13718;45.449;377
13719;45.453;466
13720;45.456;376
13721;45.459;461
13722;45.463;524
13723;45.466;429
13724;45.469;459
13725;45.473;396
13726;45.476;305
13727;45.479;336
13728;45.483;460
13729;45.486;374
13730;45.489;440
13731;45.493;486
13732;45.496;343
13733;45.499;402
13734;45.503;402
13735;45.506;369
13736;45.509;475
13737;45.513;444
13738;45.516;350
13739;45.519;402
13740;45.522;446
13741;45.526;374
13742;45.529;414
13743;45.532;336
13744;45.536;315
13745;45.539;344
13746;45.542;346
13747;45.546;424
13748;45.549;480
13749;45.552;445
13750;45.555;463
13751;45.559;442
13752;45.562;493
13753;45.565;396
13754;45.569;399
13755;45.572;324
13756;45.575;349
13757;45.579;374
13758;45.582;288
13759;45.585;320
13760;45.589;347
13761;45.592;399
13762;45.595;506
13763;45.598;335
13764;45.602;369
13765;45.605;409
13766;45.608;388
13767;45.612;431
13768;45.615;489
13769;45.618;361
13770;45.622;487
13771;45.625;422
13772;45.628;474
13773;45.632;351
13774;45.635;414
13775;45.638;321
13776;45.641;613
13777;45.645;441
13778;45.648;486
13779;45.651;428
13780;45.655;388
13781;45.658;408
13782;45.661;393
13783;45.665;413
13784;45.668;502
13785;45.671;522
13786;45.674;1375
13787;45.678;674
13788;45.681;601
13789;45.684;486
13790;45.688;534
13791;45.691;401
13792;45.694;473
13793;45.698;295
13794;45.701;316
13795;45.704;404
13796;45.708;890
13797;45.711;319
13798;45.714;320
13799;45.717;390
13800;45.721;414
13801;45.724;748
13802;45.727;263
13803;45.731;355
13804;45.734;440
13805;45.738;329
13806;45.741;374
13807;45.744;317
13808;45.748;472
13809;45.751;440
13810;45.754;400
13811;45.757;446
13812;45.761;379
13813;45.764;444
13814;45.767;399
13815;45.771;373
13816;45.774;337
13817;45.777;368
13818;45.781;315
13819;45.784;347
13820;45.787;425
13821;45.790;366
13822;45.794;423
13823;45.797;465
13824;45.800;409
13825;45.804;402
13826;45.807;635
13827;45.810;359
13828;45.814;585
13829;45.817;588
13830;45.820;706
13831;45.824;510
13832;45.827;242
13833;45.830;516
13834;45.833;357
13835;45.837;468
13836;45.840;577
13837;45.843;517
13838;45.847;444
13839;45.850;565
13840;45.853;520
13841;45.857;467
13842;45.860;464
13843;45.863;847
13844;45.867;378
13845;45.870;418
13846;45.873;353
13847;45.876;427
13848;45.880;445
13849;45.883;367
13850;45.886;392
13851;45.890;455
13852;45.893;359
13853;45.896;333
13854;45.900;399
13855;45.903;369
13856;45.906;457
13857;45.909;362
13858;45.913;356
13859;45.916;477
13860;45.919;382
13861;45.923;520
13862;45.926;313
13863;45.929;397
13864;45.933;550
13865;45.936;336
13866;45.939;393
13867;45.943;359
13868;45.946;295
13869;45.949;469
13870;45.952;419
13871;45.956;354
13872;45.959;554
13873;45.962;439
13874;45.966;568
13875;45.969;373
13876;45.972;534
13877;45.976;476
13878;45.979;383
13879;45.983;507
13880;45.986;383
13881;45.989;422
13882;45.992;366
13883;45.996;479
13884;45.999;398
13885;46.002;448
13886;46.006;392
13887;46.009;407
13888;46.012;567
13889;46.016;477
13890;46.019;518
13891;46.022;446
13892;46.026;394
13893;46.029;566
13894;46.032;516
13895;46.035;719
13896;46.039;537
13897;46.042;432
13898;46.045;497
13899;46.049;302
13900;46.052;610
13901;46.055;444
13902;46.059;441
13903;46.062;664
13904;46.065;451
13905;46.068;421
13906;46.072;414
13907;46.075;458
13908;46.078;567
13909;46.082;352
13910;46.085;563
13911;46.088;416
13912;46.092;465
13913;46.095;462
13914;46.098;1615
13915;46.102;405
13916;46.105;398
13917;46.108;421
13918;46.111;563
13919;46.115;462
13920;46.118;489
13921;46.121;455
13922;46.125;454
13923;46.128;403
13924;46.131;378
13925;46.135;576
13926;46.138;687
13927;46.141;331
13928;46.144;633
13929;46.148;356
13930;46.151;537
13931;46.154;436
13932;46.158;434
13933;46.161;454
13934;46.164;478
13935;46.168;401
13936;46.171;2059
13937;46.174;381
13938;46.178;410
13939;46.181;465
13940;46.184;410
13941;46.187;440
13942;46.191;608
13943;46.194;376
13944;46.197;466
13945;46.201;490
13946;46.204;596
13947;46.207;440
13948;46.211;450
13949;46.214;463
13950;46.217;519
13951;46.221;424
13952;46.224;366
13953;46.227;397
13954;46.231;845
13955;46.234;539
13956;46.237;427
13957;46.241;587
13958;46.244;626
13959;46.247;508
13960;46.251;684
13961;46.254;575
13962;46.257;328
13963;46.261;338
13964;46.264;453
13965;46.267;414
13966;46.270;444
13967;46.274;348
13968;46.277;693
13969;46.280;407
13970;46.284;426
13971;46.287;382
13972;46.290;521
13973;46.294;455
13974;46.297;323
13975;46.300;686
13976;46.303;412
13977;46.307;1146
13978;46.310;545
13979;46.313;533
13980;46.317;492
13981;46.320;403
13982;46.323;356
13983;46.327;494
13984;46.330;386
13985;46.333;577
13986;46.337;380
13987;46.340;402
13988;46.343;391
13989;46.346;581
13990;46.350;409
13991;46.353;368
13992;46.356;474
13993;46.360;346
13994;46.363;375
13995;46.366;361
13996;46.370;478
13997;46.373;490
13998;46.376;341
13999;46.379;399
14000;46.383;667
14001;46.386;365
14002;46.389;467
14003;46.393;481
14004;46.396;500
14005;46.399;551
14006;46.403;633
14007;46.406;481
14008;46.409;508
14009;46.413;363
14010;46.416;466
14011;46.419;466
14012;46.422;425
14013;46.426;518
14014;46.429;443
14015;46.432;429
14016;46.436;455
14017;46.439;865
14018;46.442;395
14019;46.446;576
14020;46.449;481
14021;46.452;550
14022;46.456;560
14023;46.459;417
14024;46.462;416
14025;46.465;322
14026;46.469;351
14027;46.472;430
14028;46.475;602
14029;46.479;437
14030;46.482;478
14031;46.486;409
14032;46.489;1979
14033;46.492;532
14034;46.496;409
14035;46.499;423
14036;46.502;427
14037;46.505;479
14038;46.509;540
14039;46.512;373
14040;46.515;366
14041;46.519;379
14042;46.522;416
14043;46.525;400
14044;46.529;402
14045;46.532;444
14046;46.535;334
14047;46.538;389
14048;46.542;431
14049;46.545;782
14050;46.548;448
14051;46.552;340
14052;46.555;507
14053;46.558;427
14054;46.562;339
14055;46.565;365
14056;46.568;403
14057;46.572;485
14058;46.575;1389
14059;46.578;436
14060;46.581;405
14061;46.585;485
14062;46.588;431
14063;46.591;626
14064;46.595;512
14065;46.598;390
14066;46.601;432
14067;46.605;367
14068;46.608;319
14069;46.611;507
14070;46.615;372
14071;46.618;448
14072;46.621;361
14073;46.624;365
14074;46.628;403
14075;46.631;391
14076;46.634;337
14077;46.638;440
14078;46.641;496
14079;46.644;413
14080;46.648;479
14081;46.651;267
14082;46.654;345
14083;46.657;377
14084;46.661;501
14085;46.664;518
14086;46.667;419
14087;46.671;358
14088;46.674;483
14089;46.677;394
14090;46.681;603
14091;46.684;349
14092;46.687;412
14093;46.691;546
14094;46.694;679
14095;46.697;509
14096;46.700;601
14097;46.704;461
14098;46.707;1290
14099;46.710;438
14100;46.714;419
14101;46.717;558
14102;46.720;426
14103;46.724;423
14104;46.727;461
14105;46.731;386
14106;46.734;468
14107;46.737;466
14108;46.740;512
14109;46.744;482
14110;46.747;450
14111;46.750;435
14112;46.754;488
14113;46.757;565
14114;46.760;703
14115;46.764;599
14116;46.767;468
14117;46.770;672
14118;46.773;418
14119;46.777;500
14120;46.780;670
14121;46.783;435
14122;46.787;521
14123;46.790;1219
14124;46.793;395
14125;46.797;483
14126;46.800;497
14127;46.803;658
14128;46.807;405
14129;46.810;394
14130;46.813;476
14131;46.816;441
14132;46.820;401
14133;46.823;487
14134;46.826;1633
14135;46.830;412
14136;46.833;350
14137;46.836;494
14138;46.840;453
14139;46.843;932
14140;46.846;383
14141;46.850;649
14142;46.853;492
14143;46.856;443
14144;46.859;397
14145;46.863;385
14146;46.866;370
14147;46.869;629
14148;46.873;772
14149;46.876;380
14150;46.879;721
14151;46.883;412
14152;46.886;528
14153;46.889;412
14154;46.892;380
14155;46.896;487
14156;46.899;365
14157;46.902;388
14158;46.906;402
14159;46.909;531
14160;46.912;407
14161;46.916;248
14162;46.919;340
14163;46.922;400
14164;46.926;369
14165;46.929;499
14166;46.932;431
14167;46.935;336
14168;46.939;377
14169;46.942;468
14170;46.945;413
14171;46.949;382
14172;46.952;412
14173;46.955;543
14174;46.959;501
14175;46.962;582
14176;46.965;261
14177;46.968;587
14178;46.972;500
14179;46.975;398
14180;46.978;726
14181;46.982;462
14182;46.985;349
14183;46.989;365
14184;46.992;484
14185;46.995;403
14186;46.999;498
14187;47.002;587
14188;47.005;509
14189;47.008;444
14190;47.012;431
14191;47.015;663
14192;47.018;420
14193;47.022;434
14194;47.025;549
14195;47.028;401
14196;47.032;301
14197;47.035;528
14198;47.038;467
14199;47.042;426
14200;47.045;606
14201;47.048;612
14202;47.051;465
14203;47.055;329
14204;47.058;477
14205;47.061;2186
14206;47.065;2228
14207;47.068;385
14208;47.071;313
14209;47.075;531
14210;47.078;482
14211;47.081;353
14212;47.085;438
14213;47.088;383
14214;47.091;463
14215;47.094;391
14216;47.098;437
14217;47.101;345
14218;47.104;378
14219;47.108;462
14220;47.111;425
14221;47.114;513
14222;47.118;484
14223;47.121;479
14224;47.124;598
14225;47.127;841
14226;47.131;372
14227;47.134;525
14228;47.137;435
14229;47.141;525
14230;47.144;383
14231;47.147;491
14232;47.151;461
14233;47.154;409
14234;47.157;439
14235;47.161;463
14236;47.164;411
14237;47.167;2640
14238;47.170;370
14239;47.174;453
14240;47.177;613
14241;47.180;406
14242;47.184;448
14243;47.187;648
14244;47.190;415
14245;47.194;550
14246;47.197;477
14247;47.200;537
14248;47.204;462
14249;47.207;390
14250;47.210;3234
14251;47.213;390
14252;47.217;392
14253;47.220;473
14254;47.223;665
14255;47.227;563
14256;47.230;449
14257;47.234;420
14258;47.237;499
14259;47.240;581
14260;47.243;439
14261;47.247;709
14262;47.250;548
14263;47.253;393
14264;47.257;361
14265;47.260;385
14266;47.263;313
14267;47.267;1938
14268;47.270;515
14269;47.273;398
14270;47.277;451
14271;47.280;527
14272;47.283;552
14273;47.286;438
14274;47.290;467
14275;47.293;519
14276;47.296;441
14277;47.300;356
14278;47.303;377
14279;47.306;679
14280;47.310;337
14281;47.313;459
14282;47.316;418
14283;47.320;669
14284;47.323;385
14285;47.326;346
14286;47.329;425
14287;47.333;480
14288;47.336;354
14289;47.339;435
14290;47.343;545
14291;47.346;422
14292;47.349;413
14293;47.353;396
14294;47.356;402
14295;47.359;2974
14296;47.362;403
14297;47.366;455
14298;47.369;691
14299;47.372;401
14300;47.376;409
14301;47.379;448
14302;47.382;479
14303;47.386;471
14304;47.389;489
14305;47.392;506
14306;47.396;327
14307;47.399;331
14308;47.402;441
14309;47.405;413
14310;47.409;262
14311;47.412;465
14312;47.415;506
14313;47.419;536
14314;47.422;300
14315;47.425;491
14316;47.429;417
14317;47.432;546
14318;47.435;527
14319;47.439;394
14320;47.442;352
14321;47.445;425
14322;47.448;402
14323;47.452;484
14324;47.455;515
14325;47.458;495
14326;47.462;435
14327;47.465;398
14328;47.468;636
14329;47.472;378
14330;47.475;445
14331;47.478;450
14332;47.482;396
14333;47.485;363
14334;47.488;470
14335;47.492;433
14336;47.495;521
14337;47.498;614
14338;47.502;390
14339;47.505;541
14340;47.508;410
14341;47.512;354
14342;47.515;568
14343;47.518;369
14344;47.521;403
14345;47.525;494
14346;47.528;363
14347;47.531;365
14348;47.535;306
14349;47.538;435
14350;47.541;424
14351;47.545;395
14352;47.548;539
14353;47.551;463
14354;47.555;475
14355;47.558;544
14356;47.561;422
14357;47.564;571
14358;47.568;701
14359;47.571;621
14360;47.574;452
14361;47.578;380
14362;47.581;455
14363;47.584;546
14364;47.588;558
14365;47.591;441
14366;47.594;360
14367;47.597;550
14368;47.601;608
14369;47.604;506
14370;47.607;441
14371;47.611;522
14372;47.614;628
14373;47.617;559
14374;47.621;559
14375;47.624;383
14376;47.627;461
14377;47.631;512
14378;47.634;684
14379;47.637;612
14380;47.640;564
14381;47.644;523
14382;47.647;635
14383;47.650;611
14384;47.654;609
14385;47.657;416
14386;47.660;408
14387;47.664;618
14388;47.667;420
14389;47.670;533
14390;47.674;465
14391;47.677;426
14392;47.680;506
14393;47.683;482
14394;47.687;462
14395;47.690;505
14396;47.693;373
14397;47.697;2156
14398;47.700;391
14399;47.703;355
14400;47.707;408
14401;47.710;651
14402;47.713;1479
14403;47.716;375
14404;47.720;671
14405;47.723;406
14406;47.726;461
14407;47.730;426
14408;47.733;1470
14409;47.737;437
14410;47.740;415
14411;47.743;564
14412;47.747;516
14413;47.750;457
14414;47.753;655
14415;47.756;452
14416;47.760;408
14417;47.763;532
14418;47.766;464
14419;47.770;483
14420;47.773;449
14421;47.776;426
14422;47.780;283
14423;47.783;497
14424;47.786;439
14425;47.790;446
14426;47.793;392
14427;47.796;476
14428;47.799;488
14429;47.803;467
14430;47.806;415
14431;47.809;457
14432;47.813;405
14433;47.816;308
14434;47.819;442
14435;47.823;631
14436;47.826;543
14437;47.829;389
14438;47.832;472
14439;47.836;389
14440;47.839;411
14441;47.842;364
14442;47.846;465
14443;47.849;482
14444;47.852;489
14445;47.856;2486
14446;47.859;533
14447;47.862;359
14448;47.866;484
14449;47.869;396
14450;47.872;561
14451;47.875;432
14452;47.879;412
14453;47.882;363
14454;47.885;387
14455;47.889;477
14456;47.892;436
14457;47.895;367
14458;47.899;581
14459;47.902;678
14460;47.905;400
14461;47.909;337
14462;47.912;609
14463;47.915;545
14464;47.918;425
14465;47.922;343
14466;47.925;474
14467;47.928;347
14468;47.932;577
14469;47.935;363
14470;47.938;371
14471;47.942;438
14472;47.945;429
14473;47.948;418
14474;47.952;572
14475;47.955;511
14476;47.958;490
14477;47.961;439
14478;47.965;395
14479;47.968;408
14480;47.971;780
14481;47.975;394
14482;47.978;451
14483;47.982;484
14484;47.985;505
14485;47.988;442
14486;47.992;380
14487;47.995;776
14488;47.998;546
14489;48.001;475
14490;48.005;569
14491;48.008;384
14492;48.011;583
14493;48.015;533
14494;48.018;567
14495;48.021;414
14496;48.025;332
14497;48.028;420
14498;48.031;639
14499;48.034;421
14500;48.038;1557
14501;48.041;369
14502;48.044;585
14503;48.048;423
14504;48.051;461
14505;48.054;588
14506;48.058;1203
14507;48.061;637
14508;48.064;461
14509;48.068;463
14510;48.071;477
14511;48.074;418
14512;48.077;413
14513;48.081;411
14514;48.084;470
14515;48.087;429
14516;48.091;656
14517;48.094;495
14518;48.097;530
14519;48.101;679
14520;48.104;615
14521;48.107;425
14522;48.111;506
14523;48.114;448
14524;48.117;503
14525;48.120;516
14526;48.124;472
14527;48.127;390
14528;48.130;414
14529;48.134;504
14530;48.137;369
14531;48.140;384
14532;48.144;541
14533;48.147;700
14534;48.150;491
14535;48.153;1748
14536;48.157;508
14537;48.160;547
14538;48.163;508
14539;48.167;498
14540;48.170;526
14541;48.173;613
14542;48.177;1448
14543;48.180;429
14544;48.183;446
14545;48.187;514
14546;48.190;450
14547;48.193;447
14548;48.196;497
14549;48.200;461
14550;48.203;390
14551;48.206;351
14552;48.210;344
14553;48.213;368
14554;48.216;399
14555;48.220;372
14556;48.223;515
14557;48.226;530
14558;48.230;474
14559;48.233;537
14560;48.236;483
14561;48.240;432
14562;48.243;413
14563;48.246;525
14564;48.250;475
14565;48.253;514
14566;48.256;448
14567;48.260;358
14568;48.263;455
14569;48.266;458
14570;48.269;593
14571;48.273;572
14572;48.276;448
14573;48.279;478
14574;48.283;370
14575;48.286;463
14576;48.289;392
14577;48.293;436
14578;48.296;504
14579;48.299;440
14580;48.303;472
14581;48.306;399
14582;48.309;512
14583;48.312;648
14584;48.316;921
14585;48.319;4074
14586;48.322;490
14587;48.326;415
14588;48.329;541
14589;48.332;404
14590;48.336;429
14591;48.339;474
14592;48.342;366
14593;48.346;360
14594;48.349;375
14595;48.352;418
14596;48.355;424
14597;48.359;449
14598;48.362;397
14599;48.365;448
14600;48.369;417
14601;48.372;442
14602;48.375;468
14603;48.379;321
14604;48.382;482
14605;48.385;409
14606;48.388;403
14607;48.392;415
14608;48.395;2361
14609;48.398;414
14610;48.402;604
14611;48.405;564
14612;48.408;320
14613;48.412;462
14614;48.415;383
14615;48.418;788
14616;48.422;469
14617;48.425;486
14618;48.428;344
14619;48.431;339
14620;48.435;417
14621;48.438;494
14622;48.441;455
14623;48.445;437
14624;48.448;414
14625;48.451;468
14626;48.455;346
14627;48.458;377
14628;48.461;418
14629;48.465;487
14630;48.468;1184
14631;48.471;455
14632;48.474;350
14633;48.478;358
14634;48.481;425
14635;48.485;425
14636;48.488;625
14637;48.491;457
14638;48.495;359
14639;48.498;548
14640;48.501;376
14641;48.505;423
14642;48.508;434
14643;48.511;410
14644;48.514;582
14645;48.518;512
14646;48.521;500
14647;48.524;365
14648;48.528;627
14649;48.531;456
14650;48.534;393
14651;48.538;562
14652;48.541;547
14653;48.544;401
14654;48.547;447
14655;48.551;549
14656;48.554;417
14657;48.557;497
14658;48.561;483
14659;48.564;2839
14660;48.567;458
14661;48.571;397
14662;48.574;395
14663;48.577;364
14664;48.581;399
14665;48.584;383
14666;48.587;523
14667;48.590;394
14668;48.594;495
14669;48.597;458
14670;48.600;306
14671;48.604;473
14672;48.607;410
14673;48.610;343
14674;48.614;413
14675;48.617;328
14676;48.620;2758
14677;48.623;525
14678;48.627;324
14679;48.630;326
14680;48.633;433
14681;48.637;373
14682;48.640;584
14683;48.643;477
14684;48.647;449
14685;48.650;380
14686;48.653;351
14687;48.657;486
14688;48.660;470
14689;48.663;650
14690;48.666;642
14691;48.670;299
14692;48.673;475
14693;48.676;356
14694;48.680;446
14695;48.683;622
14696;48.686;434
14697;48.690;415
14698;48.693;411
14699;48.696;488
14700;48.700;419
14701;48.703;585
14702;48.706;460
14703;48.709;417
14704;48.713;429
14705;48.716;468
14706;48.719;347
14707;48.723;417
14708;48.726;396
14709;48.729;393
14710;48.733;365
14711;48.736;369
14712;48.740;2495
14713;48.743;505
14714;48.746;407
14715;48.750;521
14716;48.753;434
14717;48.756;435
14718;48.760;409
14719;48.763;561
14720;48.766;382
14721;48.769;379
14722;48.773;457
14723;48.776;561
14724;48.779;450
14725;48.783;339
14726;48.786;427
14727;48.789;383
14728;48.793;678
14729;48.796;447
14730;48.799;396
14731;48.802;635
14732;48.806;536
14733;48.809;473
14734;48.812;308
14735;48.816;430
14736;48.819;382
14737;48.822;338
14738;48.826;429
14739;48.829;525
14740;48.832;476
14741;48.836;403
14742;48.839;526
14743;48.842;439
14744;48.845;415
14745;48.849;1881
14746;48.852;437
14747;48.855;405
14748;48.859;434
14749;48.862;413
14750;48.865;397
14751;48.869;472
14752;48.872;398
14753;48.875;827
14754;48.878;581
14755;48.882;393
14756;48.885;448
14757;48.888;545
14758;48.892;416
14759;48.895;904
14760;48.898;540
14761;48.902;491
14762;48.905;438
14763;48.908;450
14764;48.912;440
14765;48.915;510
14766;48.918;652
14767;48.921;392
14768;48.925;442
14769;48.928;415
14770;48.931;499
14771;48.935;441
14772;48.938;516
14773;48.941;567
14774;48.945;445
14775;48.948;606
14776;48.951;515
14777;48.955;390
14778;48.958;483
14779;48.961;602
14780;48.964;603
14781;48.968;519
14782;48.971;585
14783;48.974;556
14784;48.978;408
14785;48.981;444
14786;48.985;685
14787;48.988;1075
14788;48.991;444
14789;48.995;581
14790;48.998;472
14791;49.001;489
14792;49.004;437
14793;49.008;621
14794;49.011;461
14795;49.014;518
14796;49.018;544
14797;49.021;560
14798;49.024;528
14799;49.028;589
14800;49.031;768
14801;49.034;809
14802;49.037;478
14803;49.041;503
14804;49.044;561
14805;49.047;381
14806;49.051;550
14807;49.054;474
14808;49.057;476
14809;49.061;548
14810;49.064;564
14811;49.067;754
14812;49.071;486
14813;49.074;502
14814;49.077;507
14815;49.080;386
14816;49.084;546
14817;49.087;559
14818;49.090;400
14819;49.094;425
14820;49.097;449
14821;49.100;514
14822;49.104;384
14823;49.107;394
14824;49.110;545
14825;49.113;563
14826;49.117;400
14827;49.120;606
14828;49.123;467
14829;49.127;445
14830;49.130;532
14831;49.133;517
14832;49.137;390
14833;49.140;362
14834;49.143;598
14835;49.147;563
14836;49.150;550
14837;49.153;516
14838;49.156;507
14839;49.160;511
14840;49.163;485
14841;49.166;508
14842;49.170;918
14843;49.173;511
14844;49.176;534
14845;49.180;635
14846;49.183;450
14847;49.186;464
14848;49.190;503
14849;49.193;447
14850;49.196;489
14851;49.199;507
14852;49.203;703
14853;49.206;543
14854;49.209;549
14855;49.213;523
14856;49.216;424
14857;49.219;630
14858;49.223;501
14859;49.226;437
14860;49.229;487
14861;49.233;569
14862;49.236;855
14863;49.239;468
14864;49.243;486
14865;49.246;389
14866;49.249;477
14867;49.253;567
14868;49.256;1003
14869;49.259;421
14870;49.263;447
14871;49.266;489
14872;49.269;1162
14873;49.272;412
14874;49.276;555
14875;49.279;564
14876;49.282;415
14877;49.286;456
14878;49.289;529
14879;49.292;717
14880;49.296;500
14881;49.299;488
14882;49.302;477
14883;49.306;436
14884;49.309;412
14885;49.312;361
14886;49.315;420
14887;49.319;525
14888;49.322;488
14889;49.325;416
14890;49.329;520
14891;49.332;595
14892;49.335;458
14893;49.339;528
14894;49.342;563
14895;49.345;443
14896;49.349;503
14897;49.352;394
14898;49.355;488
14899;49.358;524
14900;49.362;551
14901;49.365;362
14902;49.368;487
14903;49.372;563
14904;49.375;600
14905;49.378;480
14906;49.382;585
14907;49.385;480
14908;49.388;519
14909;49.392;424
14910;49.395;392
14911;49.398;664
14912;49.401;446
14913;49.405;443
14914;49.408;718
14915;49.411;404
14916;49.415;384
14917;49.418;670
14918;49.421;594
14919;49.425;443
14920;49.428;1068
14921;49.431;603
14922;49.435;514
14923;49.438;503
14924;49.441;572
14925;49.444;502
14926;49.448;456
14927;49.451;471
14928;49.454;568
14929;49.458;643
14930;49.461;417
14931;49.464;611
14932;49.468;499
14933;49.471;507
14934;49.474;535
14935;49.477;480
14936;49.481;482
14937;49.484;474
14938;49.488;520
14939;49.491;471
14940;49.494;480
14941;49.498;448
14942;49.501;527
14943;49.504;464
14944;49.508;418
14945;49.511;536
14946;49.514;596
14947;49.517;664
14948;49.521;642
14949;49.524;546
14950;49.527;518
14951;49.531;514
14952;49.534;444
14953;49.537;498
14954;49.541;433
14955;49.544;527
14956;49.547;430
14957;49.551;472
14958;49.554;606
14959;49.557;656
14960;49.560;548
14961;49.564;628
14962;49.567;572
14963;49.570;541
14964;49.574;593
14965;49.577;555
14966;49.580;683
14967;49.584;584
14968;49.587;511
14969;49.590;552
14970;49.593;473
14971;49.597;409
14972;49.600;380
14973;49.603;487
14974;49.607;738
14975;49.610;543
14976;49.613;563
14977;49.617;650
14978;49.620;526
14979;49.623;443
14980;49.627;457
14981;49.630;588
14982;49.633;600
14983;49.636;513
14984;49.640;462
14985;49.643;541
14986;49.646;557
14987;49.650;548
14988;49.653;435
14989;49.656;589
14990;49.660;1454
14991;49.663;516
14992;49.666;385
14993;49.670;411
14994;49.673;385
14995;49.676;383
14996;49.679;382
14997;49.683;344
14998;49.686;466
14999;49.689;451
15000;49.693;447
15001;49.696;353
15002;49.699;410
15003;49.703;415
15004;49.706;403
15005;49.709;628
15006;49.712;455
15007;49.716;437
15008;49.719;517
15009;49.722;462
15010;49.726;515
15011;49.729;442
15012;49.733;542
15013;49.736;393
15014;49.739;389
15015;49.743;536
15016;49.746;565
15017;49.749;416
15018;49.752;499
15019;49.756;505
15020;49.759;446
15021;49.762;594
15022;49.766;548
15023;49.769;432
15024;49.772;387
15025;49.776;485
15026;49.779;619
15027;49.782;454
15028;49.786;391
15029;49.789;395
15030;49.792;670
15031;49.795;735
15032;49.799;2534
15033;49.802;533
15034;49.805;456
15035;49.809;458
15036;49.812;407
15037;49.815;621
15038;49.819;454
15039;49.822;477
15040;49.825;662
15041;49.828;572
15042;49.832;574
15043;49.835;952
15044;49.838;646
15045;49.842;748
15046;49.845;496
15047;49.848;477
15048;49.852;361
15049;49.855;528
15050;49.858;472
15051;49.862;428
15052;49.865;495
15053;49.868;354
15054;49.871;507
15055;49.875;555
15056;49.878;473
15057;49.881;459
15058;49.885;487
15059;49.888;584
15060;49.891;405
15061;49.895;591
15062;49.898;535
15063;49.901;521
15064;49.905;702
15065;49.908;746
15066;49.911;657
15067;49.914;527
15068;49.918;491
15069;49.921;453
15070;49.924;492
15071;49.928;539
15072;49.931;558
15073;49.934;567
15074;49.938;473
15075;49.941;412
15076;49.944;434
15077;49.947;505
15078;49.951;559
15079;49.954;417
15080;49.957;508
15081;49.961;554
15082;49.964;473
15083;49.967;492
15084;49.971;422
15085;49.974;487
15086;49.977;3112
15087;49.981;1433
15088;49.984;497
15089;49.987;532
15090;49.991;335
15091;49.994;430
15092;49.997;447
15093;50.001;531
15094;50.004;474
15095;50.007;489
15096;50.011;538
15097;50.014;455
15098;50.017;440
15099;50.021;443
15100;50.024;561
15101;50.027;420
15102;50.030;396
15103;50.034;482
15104;50.037;450
15105;50.040;481
15106;50.044;685
15107;50.047;561
15108;50.050;753
15109;50.054;593
15110;50.057;637
15111;50.060;617
15112;50.064;527
15113;50.067;602
15114;50.070;382
15115;50.073;448
15116;50.077;462
15117;50.080;503
15118;50.083;479
15119;50.087;421
15120;50.090;400
15121;50.093;504
15122;50.097;574
15123;50.100;518
15124;50.103;537
15125;50.106;420
15126;50.110;418
15127;50.113;488
15128;50.116;617
15129;50.120;633
15130;50.123;436
15131;50.126;521
15132;50.130;505
15133;50.133;504
15134;50.136;446
15135;50.140;348
15136;50.143;577
15137;50.146;614
15138;50.149;655
15139;50.153;471
15140;50.156;475
15141;50.159;643
15142;50.163;483
15143;50.166;883
15144;50.169;463
15145;50.173;724
15146;50.176;621
15147;50.179;680
15148;50.182;616
15149;50.186;631
15150;50.189;509
15151;50.192;567
15152;50.196;534
15153;50.199;602
15154;50.202;429
15155;50.206;603
15156;50.209;526
15157;50.212;548
15158;50.216;579
15159;50.219;862
15160;50.222;517
15161;50.225;581
15162;50.229;524
15163;50.233;555
15164;50.236;531
15165;50.239;738
15166;50.243;483
15167;50.246;545
15168;50.249;507
15169;50.253;555
15170;50.256;546
15171;50.259;657
15172;50.262;404
15173;50.266;557
15174;50.269;1846
15175;50.272;502
15176;50.276;387
15177;50.279;447
15178;50.282;489
15179;50.286;652
15180;50.289;357
15181;50.292;577
15182;50.296;390
15183;50.299;451
15184;50.302;447
15185;50.305;436
15186;50.309;744
15187;50.312;2824
15188;50.315;515
15189;50.319;544
15190;50.322;602
15191;50.325;625
15192;50.329;766
15193;50.332;817
15194;50.335;597
15195;50.339;511
15196;50.342;465
15197;50.345;513
15198;50.348;581
15199;50.352;434
15200;50.355;849
15201;50.358;664
15202;50.362;696
15203;50.365;507
15204;50.368;367
15205;50.372;541
15206;50.375;517
15207;50.378;480
15208;50.381;464
15209;50.385;477
15210;50.388;554
15211;50.391;447
15212;50.395;563
15213;50.398;640
15214;50.401;564
15215;50.405;590
15216;50.408;1671
15217;50.411;491
15218;50.415;841
15219;50.418;563
15220;50.421;915
15221;50.424;428
15222;50.428;602
15223;50.431;512
15224;50.434;525
15225;50.438;410
15226;50.441;442
15227;50.444;738
15228;50.448;746
15229;50.451;427
15230;50.454;488
15231;50.457;886
15232;50.461;2062
15233;50.464;616
15234;50.467;436
15235;50.471;424
15236;50.474;410
15237;50.477;537
15238;50.481;622
15239;50.484;605
15240;50.488;436
15241;50.491;423
15242;50.494;370
15243;50.497;405
15244;50.501;407
15245;50.504;544
15246;50.507;537
15247;50.511;540
15248;50.514;500
15249;50.517;726
15250;50.521;415
15251;50.524;700
15252;50.527;461
15253;50.531;504
15254;50.534;485
15255;50.537;496
15256;50.540;503
15257;50.544;606
15258;50.547;452
15259;50.550;507
15260;50.554;449
15261;50.557;505
15262;50.560;594
15263;50.564;457
15264;50.567;535
15265;50.570;465
15266;50.574;439
15267;50.577;660
15268;50.580;528
15269;50.583;547
15270;50.587;521
15271;50.590;604
15272;50.593;508
15273;50.597;575
15274;50.600;594
15275;50.603;597
15276;50.607;629
15277;50.610;636
15278;50.613;461
15279;50.616;558
15280;50.620;646
15281;50.623;363
15282;50.626;413
15283;50.630;441
15284;50.633;493
15285;50.636;406
15286;50.640;569
15287;50.643;534
15288;50.646;402
15289;50.650;661
15290;50.653;415
15291;50.656;613
15292;50.659;2635
15293;50.663;533
15294;50.666;590
15295;50.669;687
15296;50.673;430
15297;50.676;487
15298;50.679;573
15299;50.683;480
15300;50.686;470
15301;50.689;544
15302;50.692;505
15303;50.696;561
15304;50.699;694
15305;50.702;500
15306;50.706;600
15307;50.709;517
15308;50.712;595
15309;50.716;568
15310;50.719;549
15311;50.722;630
15312;50.726;453
15313;50.729;485
15314;50.732;591
15315;50.736;630
15316;50.739;522
15317;50.742;579
15318;50.746;520
15319;50.749;1982
15320;50.752;578
15321;50.756;699
15322;50.759;591
15323;50.762;336
15324;50.766;596
15325;50.769;375
15326;50.772;418
15327;50.775;420
15328;50.779;496
15329;50.782;487
15330;50.785;477
15331;50.789;387
15332;50.792;519
15333;50.795;600
15334;50.799;489
15335;50.802;590
15336;50.805;378
15337;50.809;485
15338;50.812;561
15339;50.815;653
15340;50.818;620
15341;50.822;590
15342;50.825;546
15343;50.828;445
15344;50.832;494
15345;50.835;442
15346;50.838;779
15347;50.842;546
15348;50.845;447
15349;50.848;597
15350;50.851;516
15351;50.855;433
15352;50.858;434
15353;50.861;928
15354;50.865;470
15355;50.868;520
15356;50.871;645
15357;50.875;552
15358;50.878;442
15359;50.881;554
15360;50.885;385
15361;50.888;572
15362;50.891;559
15363;50.894;430
15364;50.898;656
15365;50.901;627
15366;50.904;969
15367;50.908;450
15368;50.911;507
15369;50.914;544
15370;50.918;428
15371;50.921;555
15372;50.924;765
15373;50.927;427
15374;50.931;445
15375;50.934;529
15376;50.937;638
15377;50.941;498
15378;50.944;1084
15379;50.947;604
15380;50.951;477
15381;50.954;417
15382;50.957;520
15383;50.961;447
15384;50.964;813
15385;50.967;451
15386;50.970;657
15387;50.974;461
15388;50.977;590
15389;50.981;471
15390;50.984;460
15391;50.987;551
15392;50.991;577
15393;50.994;440
15394;50.997;552
15395;51.001;534
15396;51.004;458
15397;51.007;465
15398;51.010;412
15399;51.014;434
15400;51.017;511
15401;51.020;976
15402;51.024;500
15403;51.027;566
15404;51.030;513
15405;51.034;406
15406;51.037;559
15407;51.040;675
15408;51.044;477
15409;51.047;605
15410;51.050;450
15411;51.053;462
15412;51.057;436
15413;51.060;524
15414;51.063;747
15415;51.067;563
15416;51.070;673
15417;51.073;616
15418;51.077;494
15419;51.080;456
15420;51.083;483
15421;51.086;370
15422;51.090;505
15423;51.093;525
15424;51.096;435
15425;51.100;392
15426;51.103;523
15427;51.106;444
15428;51.110;534
15429;51.113;482
15430;51.116;312
15431;51.120;483
15432;51.123;555
15433;51.126;391
15434;51.129;452
15435;51.133;334
15436;51.136;421
15437;51.139;404
15438;51.143;338
15439;51.146;466
15440;51.149;421
15441;51.153;681
15442;51.156;491
15443;51.159;596
15444;51.163;562
15445;51.166;401
15446;51.169;579
15447;51.172;486
15448;51.176;377
15449;51.179;541
15450;51.182;462
15451;51.186;667
15452;51.189;414
15453;51.192;528
15454;51.196;1241
15455;51.199;410
15456;51.202;2104
15457;51.205;509
15458;51.209;463
15459;51.212;636
15460;51.215;334
15461;51.219;444
15462;51.222;530
15463;51.225;513
15464;51.229;527
15465;51.232;392
15466;51.236;461
15467;51.239;514
15468;51.242;535
15469;51.245;575
15470;51.249;394
15471;51.252;547
15472;51.255;775
15473;51.259;502
15474;51.262;648
15475;51.265;458
15476;51.269;522
15477;51.272;461
15478;51.275;454
15479;51.279;351
15480;51.282;546
15481;51.285;532
15482;51.288;571
15483;51.292;517
15484;51.295;429
15485;51.298;473
15486;51.302;451
15487;51.305;453
15488;51.308;1041
15489;51.312;451
15490;51.315;591
15491;51.318;487
15492;51.321;424
15493;51.325;406
15494;51.328;465
15495;51.331;443
15496;51.335;435
15497;51.338;482
15498;51.341;442
15499;51.345;567
15500;51.348;570
15501;51.351;2756
15502;51.355;620
15503;51.358;570
15504;51.361;554
15505;51.364;525
15506;51.368;422
15507;51.371;466
15508;51.374;620
15509;51.378;418
15510;51.381;522
15511;51.384;549
15512;51.388;540
15513;51.391;568
15514;51.394;400
15515;51.398;472
15516;51.401;381
15517;51.404;748
15518;51.407;410
15519;51.411;414
15520;51.414;392
15521;51.417;629
15522;51.421;1999
15523;51.424;493
15524;51.427;578
15525;51.431;488
15526;51.434;528
15527;51.437;408
15528;51.440;451
15529;51.444;643
15530;51.447;499
15531;51.450;480
15532;51.454;638
15533;51.457;529
15534;51.460;370
15535;51.464;432
15536;51.467;472
15537;51.470;469
15538;51.474;592
15539;51.477;376
15540;51.480;578
15541;51.484;633
15542;51.487;540
15543;51.490;427
15544;51.494;496
15545;51.497;420
15546;51.500;716
15547;51.504;549
15548;51.507;1594
15549;51.510;1053
15550;51.514;424
15551;51.517;491
15552;51.520;485
15553;51.523;541
15554;51.527;461
15555;51.530;570
15556;51.533;487
15557;51.537;540
15558;51.540;439
15559;51.543;444
15560;51.547;457
15561;51.550;397
15562;51.553;348
15563;51.556;542
15564;51.560;613
15565;51.563;481
15566;51.566;421
15567;51.570;464
15568;51.573;491
15569;51.576;486
15570;51.580;797
15571;51.583;683
15572;51.586;500
15573;51.590;508
15574;51.593;536
15575;51.596;709
15576;51.599;452
15577;51.603;463
15578;51.606;370
15579;51.609;508
15580;51.613;365
15581;51.616;1919
15582;51.619;443
15583;51.623;505
15584;51.626;501
15585;51.629;496
15586;51.633;402
15587;51.636;450
15588;51.639;442
15589;51.642;499
15590;51.646;481
15591;51.649;539
15592;51.652;529
15593;51.656;487
15594;51.659;466
15595;51.662;453
15596;51.666;550
15597;51.669;441
15598;51.672;431
15599;51.675;455
15600;51.679;459
15601;51.682;582
15602;51.685;735
15603;51.689;496
15604;51.692;446
15605;51.695;469
15606;51.699;388
15607;51.702;651
15608;51.705;376
15609;51.709;464
15610;51.712;458
15611;51.715;571
15612;51.718;486
15613;51.722;470
15614;51.725;658
15615;51.728;405
15616;51.732;586
15617;51.735;503
15618;51.739;640
15619;51.742;524
15620;51.745;459
15621;51.749;389
15622;51.752;496
15623;51.755;498
15624;51.758;550
15625;51.762;439
15626;51.765;522
15627;51.768;734
15628;51.772;574
15629;51.775;361
15630;51.778;368
15631;51.782;484
15632;51.785;436
15633;51.788;490
15634;51.792;571
15635;51.795;463
15636;51.798;400
15637;51.801;453
15638;51.805;538
15639;51.808;532
15640;51.811;393
15641;51.815;466
15642;51.818;614
15643;51.821;410
15644;51.825;394
15645;51.828;567
15646;51.831;458
15647;51.834;385
15648;51.838;698
15649;51.841;631
15650;51.844;1172
15651;51.848;560
15652;51.851;504
15653;51.854;455
15654;51.858;383
15655;51.861;539
15656;51.864;456
15657;51.868;2439
15658;51.871;418
15659;51.874;630
15660;51.877;562
15661;51.881;434
15662;51.884;493
15663;51.887;481
15664;51.891;535
15665;51.894;460
15666;51.897;405
15667;51.901;638
15668;51.904;577
15669;51.907;546
15670;51.910;578
15671;51.914;514
15672;51.917;437
15673;51.920;497
15674;51.924;495
15675;51.927;610
15676;51.930;434
15677;51.934;526
15678;51.937;484
15679;51.940;457
15680;51.944;463
15681;51.947;366
15682;51.950;461
15683;51.953;357
15684;51.957;658
15685;51.960;371
15686;51.963;383
15687;51.967;430
15688;51.970;458
15689;51.973;529
15690;51.977;468
15691;51.980;435
15692;51.984;580
15693;51.987;396
15694;51.990;455
15695;51.993;353
15696;51.997;394
