# Supplementary material for: Successive remodeling of IgG glycans using a solid-phase enzymatic platform
Source: Commun Biol. 2022 Apr 7;5:328. doi: 10.1038/s42003-022-03257-4 (PMC8990068; doi:10.1038/s42003-022-03257-4)
Supplement: Supplementary file 4 — Supplementary Data 1 [file 42003_2022_3257_MOESM4_ESM.zip › Source Data/Figure S12/Figure S12b Terminal Sialic acid.txt]

#""
#Point;X(Minutes);Y(Counts)
0;0.037;84688
1;0.040;83021
2;0.043;88259
3;0.047;83737
4;0.050;87287
5;0.053;91784
6;0.056;94735
7;0.060;88658
8;0.063;90882
9;0.066;82141
10;0.070;91701
11;0.073;94987
12;0.076;94843
13;0.080;89703
14;0.083;99593
15;0.086;96118
16;0.090;92454
17;0.093;96207
18;0.096;93729
19;0.099;87449
20;0.103;90969
21;0.106;81204
22;0.109;93880
23;0.113;92921
24;0.116;86448
25;0.119;85828
26;0.123;91480
27;0.126;86563
28;0.130;93002
29;0.133;88941
30;0.136;93479
31;0.139;92750
32;0.143;94103
33;0.146;86948
34;0.149;96793
35;0.153;96060
36;0.156;97314
37;0.159;102342
38;0.163;90496
39;0.166;101687
40;0.169;91418
41;0.172;86385
42;0.176;89223
43;0.179;93765
44;0.182;91669
45;0.186;89817
46;0.189;95125
47;0.192;90837
48;0.196;87060
49;0.199;88791
50;0.202;93596
51;0.206;99548
52;0.209;92735
53;0.212;93147
54;0.215;89919
55;0.219;94683
56;0.222;95784
57;0.225;89645
58;0.229;90112
59;0.232;89223
60;0.235;85184
61;0.239;88020
62;0.242;89434
63;0.245;91825
64;0.248;93133
65;0.252;89595
66;0.255;93554
67;0.258;91082
68;0.262;92887
69;0.265;85809
70;0.268;93619
71;0.272;92355
72;0.275;88683
73;0.278;98692
74;0.282;94738
75;0.285;82481
76;0.288;88959
77;0.291;91712
78;0.295;89622
79;0.298;97743
80;0.301;103435
81;0.305;91935
82;0.308;91294
83;0.311;85378
84;0.315;93583
85;0.318;93758
86;0.321;87095
87;0.325;91903
88;0.328;88207
89;0.331;97225
90;0.334;92293
91;0.338;87818
92;0.341;90794
93;0.344;94750
94;0.348;93065
95;0.351;92613
96;0.354;90446
97;0.358;80191
98;0.361;90489
99;0.364;86883
100;0.367;94235
101;0.371;88653
102;0.374;98847
103;0.378;94701
104;0.381;92422
105;0.384;82739
106;0.388;85481
107;0.391;88811
108;0.394;85647
109;0.398;101021
110;0.401;89388
111;0.404;94241
112;0.407;93847
113;0.411;89267
114;0.414;92960
115;0.417;91022
116;0.421;84666
117;0.424;96188
118;0.427;91243
119;0.431;95468
120;0.434;97459
121;0.437;92404
122;0.441;86246
123;0.444;90025
124;0.447;93139
125;0.450;92594
126;0.454;91832
127;0.457;85113
128;0.460;93360
129;0.464;89348
130;0.467;90829
131;0.470;93365
132;0.474;91554
133;0.477;88174
134;0.480;100376
135;0.484;95911
136;0.487;93319
137;0.490;95546
138;0.493;87061
139;0.497;90873
140;0.500;94939
141;0.503;85813
142;0.507;91507
143;0.510;85132
144;0.513;100427
145;0.517;95223
146;0.520;92280
147;0.523;86857
148;0.526;95280
149;0.530;92672
150;0.533;96668
151;0.536;83489
152;0.540;96409
153;0.543;93406
154;0.546;104117
155;0.550;94032
156;0.553;93316
157;0.556;100364
158;0.560;98584
159;0.563;92640
160;0.566;90836
161;0.569;92773
162;0.573;97187
163;0.576;88969
164;0.579;95076
165;0.583;89109
166;0.586;94950
167;0.589;90487
168;0.593;90053
169;0.596;96294
170;0.599;101086
171;0.602;87980
172;0.606;90720
173;0.609;93329
174;0.612;89636
175;0.616;96674
176;0.619;91897
177;0.623;93455
178;0.626;88882
179;0.629;94229
180;0.633;94116
181;0.636;99774
182;0.639;86038
183;0.642;92119
184;0.646;89065
185;0.649;100729
186;0.652;89672
187;0.656;98546
188;0.659;102158
189;0.662;94546
190;0.666;89283
191;0.669;90151
192;0.672;93497
193;0.676;96236
194;0.679;86388
195;0.682;97216
196;0.685;98987
197;0.689;95235
198;0.692;100648
199;0.695;95029
200;0.699;96368
201;0.702;95364
202;0.705;93336
203;0.709;97271
204;0.712;86576
205;0.715;90771
206;0.719;88761
207;0.722;99836
208;0.725;90377
209;0.728;91423
210;0.732;94720
211;0.735;95134
212;0.738;99851
213;0.742;100518
214;0.745;96739
215;0.748;92610
216;0.752;95009
217;0.755;99740
218;0.758;106794
219;0.761;112081
220;0.765;113004
221;0.768;100305
222;0.771;106395
223;0.775;113213
224;0.778;116074
225;0.781;113423
226;0.785;129966
227;0.788;133534
228;0.791;129783
229;0.795;134628
230;0.798;124380
231;0.801;147637
232;0.804;146668
233;0.808;169186
234;0.811;190543
235;0.814;235849
236;0.818;378021
237;0.821;644440
238;0.824;1039553
239;0.828;1543026
240;0.831;2141510
241;0.834;2921821
242;0.837;3441701
243;0.841;4033536
244;0.844;4474333
245;0.847;4440965
246;0.851;4651926
247;0.854;4637519
248;0.857;4777207
249;0.861;4694953
250;0.864;4138465
251;0.867;3982541
252;0.871;3399976
253;0.874;3200147
254;0.877;3206412
255;0.881;3537495
256;0.884;4230015
257;0.887;4873889
258;0.891;5970171
259;0.894;6266160
260;0.897;6839123
261;0.901;6691250
262;0.904;6437881
263;0.907;5896105
264;0.911;5195703
265;0.914;4423137
266;0.917;3957221
267;0.920;3146024
268;0.924;2621626
269;0.927;2025656
270;0.930;1584591
271;0.934;1384483
272;0.937;1091883
273;0.940;907148
274;0.944;792602
275;0.947;627671
276;0.950;570043
277;0.954;556498
278;0.957;522948
279;0.960;445420
280;0.963;411441
281;0.967;426831
282;0.970;419855
283;0.973;419898
284;0.977;403994
285;0.980;441240
286;0.983;465700
287;0.987;461527
288;0.990;492286
289;0.993;510896
290;0.996;502473
291;1.000;502807
292;1.003;573529
293;1.006;1094051
294;1.010;3286077
295;1.013;6626360
296;1.016;9749161
297;1.020;12092420
298;1.023;13637861
299;1.026;15120268
300;1.030;16466802
301;1.033;16208273
302;1.036;16793108
303;1.039;16397605
304;1.043;16707826
305;1.046;16782950
306;1.049;16192408
307;1.053;16583082
308;1.056;15414192
309;1.059;15568624
310;1.063;14498629
311;1.066;14087961
312;1.069;13163612
313;1.073;12215493
314;1.076;11294224
315;1.079;10621454
316;1.082;9205348
317;1.086;8941635
318;1.089;7962608
319;1.092;7494527
320;1.096;6866401
321;1.099;6081470
322;1.102;5951645
323;1.106;5661097
324;1.109;5346047
325;1.112;5094820
326;1.115;5031656
327;1.119;5155537
328;1.122;5150201
329;1.126;5733460
330;1.129;6213982
331;1.132;7085032
332;1.136;7506050
333;1.139;8707732
334;1.142;9325957
335;1.146;9742072
336;1.149;10998208
337;1.152;11746932
338;1.155;11979968
339;1.159;13167304
340;1.162;13327979
341;1.165;14260673
342;1.169;14299097
343;1.172;14979391
344;1.175;15147586
345;1.179;15297715
346;1.182;16019133
347;1.185;15529814
348;1.189;15760929
349;1.192;16173208
350;1.195;15820214
351;1.198;16094657
352;1.202;15554564
353;1.205;15845313
354;1.208;15387444
355;1.212;15199323
356;1.215;15097399
357;1.218;13980958
358;1.222;14302134
359;1.225;13535714
360;1.228;13390340
361;1.231;13358097
362;1.235;12027505
363;1.238;12324018
364;1.241;11462877
365;1.245;10926141
366;1.248;9939381
367;1.251;9497927
368;1.255;8523416
369;1.258;7767998
370;1.261;7332314
371;1.265;6478342
372;1.268;5871604
373;1.271;5295517
374;1.274;4943837
375;1.278;4597647
376;1.281;4314690
377;1.284;3899128
378;1.288;3620417
379;1.291;3477058
380;1.294;3199105
381;1.298;3072412
382;1.301;2956629
383;1.304;2848912
384;1.308;2786405
385;1.311;2718833
386;1.314;2662721
387;1.317;2607271
388;1.321;2489528
389;1.324;2465688
390;1.327;2482635
391;1.331;2348687
392;1.334;2358297
393;1.337;2287176
394;1.341;2272038
395;1.344;2240543
396;1.347;2139044
397;1.350;2098110
398;1.354;2066871
399;1.357;2083738
400;1.360;2013094
401;1.364;1943720
402;1.367;1816956
403;1.371;1785384
404;1.374;1741451
405;1.377;1639241
406;1.381;1618605
407;1.384;1473526
408;1.387;1454021
409;1.390;1347079
410;1.394;1257767
411;1.397;1245691
412;1.400;1180049
413;1.404;1046910
414;1.407;1045309
415;1.410;989787
416;1.414;934662
417;1.417;886739
418;1.420;825791
419;1.424;820200
420;1.427;794594
421;1.430;774787
422;1.433;737536
423;1.437;722137
424;1.440;725011
425;1.443;729136
426;1.447;718038
427;1.450;715540
428;1.453;764857
429;1.457;813101
430;1.460;835750
431;1.463;825170
432;1.466;851667
433;1.470;857955
434;1.473;910675
435;1.476;879658
436;1.480;831367
437;1.483;850289
438;1.486;867702
439;1.490;856065
440;1.493;857203
441;1.496;880456
442;1.500;845882
443;1.503;839600
444;1.506;848393
445;1.509;781141
446;1.513;802158
447;1.516;766318
448;1.519;776443
449;1.523;738606
450;1.526;761589
451;1.529;750674
452;1.533;734458
453;1.536;685512
454;1.539;659311
455;1.543;643517
456;1.546;616162
457;1.549;615360
458;1.552;589084
459;1.556;597287
460;1.559;602459
461;1.562;566848
462;1.566;552791
463;1.569;569378
464;1.572;579675
465;1.576;555458
466;1.579;573173
467;1.582;593578
468;1.586;584861
469;1.589;604672
470;1.592;591314
471;1.595;605909
472;1.599;597104
473;1.602;636525
474;1.605;615566
475;1.609;635287
476;1.612;683440
477;1.615;669423
478;1.619;668294
479;1.622;726973
480;1.626;724643
481;1.629;740089
482;1.632;787622
483;1.636;775330
484;1.639;795348
485;1.642;799040
486;1.645;840816
487;1.649;848794
488;1.652;805659
489;1.655;884054
490;1.659;846891
491;1.662;869007
492;1.665;870001
493;1.669;869976
494;1.672;876019
495;1.675;884105
496;1.679;880055
497;1.682;907157
498;1.685;909274
499;1.688;915581
500;1.692;903545
501;1.695;920759
502;1.698;916481
503;1.702;926607
504;1.705;955537
505;1.708;974090
506;1.712;955799
507;1.715;945318
508;1.718;929973
509;1.722;954951
510;1.725;962059
511;1.728;966926
512;1.731;1011648
513;1.735;955814
514;1.738;993220
515;1.741;943823
516;1.745;928103
517;1.748;870158
518;1.751;896784
519;1.755;876502
520;1.758;864326
521;1.761;872265
522;1.764;875917
523;1.768;857876
524;1.771;815592
525;1.774;786105
526;1.778;698383
527;1.781;586984
528;1.784;450124
529;1.788;428618
530;1.791;441271
531;1.794;417366
532;1.798;369497
533;1.801;300278
534;1.804;252210
535;1.807;182145
536;1.811;135759
537;1.814;121783
538;1.817;118066
539;1.821;113787
540;1.824;111106
541;1.827;95383
542;1.831;108066
543;1.834;98905
544;1.837;89592
545;1.841;97002
546;1.844;87378
547;1.847;86848
548;1.850;84520
549;1.854;72635
550;1.857;70061
551;1.860;63359
552;1.864;57269
553;1.867;53288
554;1.871;65930
555;1.874;56998
556;1.877;57205
557;1.881;56560
558;1.884;58008
559;1.887;51712
560;1.890;55751
561;1.894;64365
562;1.897;60704
563;1.900;67964
564;1.904;69947
565;1.907;81876
566;1.910;91318
567;1.914;110543
568;1.917;115879
569;1.920;133048
570;1.923;152232
571;1.927;185304
572;1.930;197141
573;1.933;214628
574;1.937;224405
575;1.940;234556
576;1.943;258088
577;1.947;266164
578;1.950;256281
579;1.953;281190
580;1.957;288229
581;1.960;298557
582;1.963;351945
583;1.966;378246
584;1.970;415475
585;1.973;376660
586;1.976;344366
587;1.980;331641
588;1.983;315934
589;1.986;314263
590;1.990;299891
591;1.993;285954
592;1.996;258395
593;1.999;244147
594;2.003;248990
595;2.006;234748
596;2.009;226122
597;2.013;221076
598;2.016;214533
599;2.019;200162
600;2.023;191009
601;2.026;191555
602;2.029;199324
603;2.033;190510
604;2.036;188910
605;2.039;183316
606;2.042;187412
607;2.046;190264
608;2.049;174734
609;2.052;190484
610;2.056;196823
611;2.059;206357
612;2.062;191455
613;2.066;181788
614;2.069;192478
615;2.072;198836
616;2.076;206111
617;2.079;195542
618;2.082;209459
619;2.085;227011
620;2.089;226949
621;2.092;214756
622;2.095;235197
623;2.099;232758
624;2.102;247819
625;2.105;228461
626;2.109;240632
627;2.112;239785
628;2.115;251032
629;2.118;252625
630;2.122;245056
631;2.125;246383
632;2.129;253758
633;2.132;256290
634;2.135;253939
635;2.139;248167
636;2.142;247451
637;2.145;237744
638;2.149;251747
639;2.152;234527
640;2.155;243749
641;2.158;246095
642;2.162;244910
643;2.165;241033
644;2.168;230692
645;2.172;226435
646;2.175;223711
647;2.178;219952
648;2.182;219743
649;2.185;214445
650;2.188;238687
651;2.192;206484
652;2.195;230206
653;2.198;224944
654;2.201;212619
655;2.205;208592
656;2.208;205378
657;2.211;206389
658;2.215;219145
659;2.218;203420
660;2.221;204284
661;2.225;204101
662;2.228;206472
663;2.231;200979
664;2.234;201763
665;2.238;209258
666;2.241;199036
667;2.244;210254
668;2.248;206988
669;2.251;214223
670;2.254;209902
671;2.258;214206
672;2.261;211604
673;2.264;194239
674;2.268;202138
675;2.271;210859
676;2.274;214402
677;2.277;224313
678;2.281;225058
679;2.284;210369
680;2.287;215664
681;2.291;216285
682;2.294;206879
683;2.297;214974
684;2.301;219793
685;2.304;219759
686;2.307;218018
687;2.311;223292
688;2.314;220141
689;2.317;220066
690;2.320;212437
691;2.324;208654
692;2.327;212255
693;2.330;209548
694;2.334;206314
695;2.337;211574
696;2.340;208862
697;2.344;197393
698;2.347;191296
699;2.350;198642
700;2.353;193887
701;2.357;194505
702;2.360;178142
703;2.363;202370
704;2.367;208145
705;2.370;189593
706;2.374;188883
707;2.377;173884
708;2.380;193630
709;2.384;187622
710;2.387;192570
711;2.390;184185
712;2.393;185987
713;2.397;189582
714;2.400;188303
715;2.403;187107
716;2.407;186981
717;2.410;174723
718;2.413;180017
719;2.417;176243
720;2.420;174523
721;2.423;175172
722;2.427;169494
723;2.430;169192
724;2.433;166764
725;2.436;178129
726;2.440;180529
727;2.443;179584
728;2.446;171692
729;2.450;174944
730;2.453;174430
731;2.456;171344
732;2.460;182875
733;2.463;180354
734;2.466;185195
735;2.470;170077
736;2.473;178976
737;2.476;181002
738;2.479;164609
739;2.483;160230
740;2.486;167301
741;2.489;163894
742;2.493;144987
743;2.496;148149
744;2.499;140640
745;2.503;134129
746;2.506;155167
747;2.509;159939
748;2.512;171706
749;2.516;176494
750;2.519;162480
751;2.522;177271
752;2.526;161679
753;2.529;174439
754;2.532;177859
755;2.536;157425
756;2.539;169778
757;2.542;155516
758;2.546;154871
759;2.549;166168
760;2.552;161216
761;2.555;158512
762;2.559;173412
763;2.562;156876
764;2.565;163572
765;2.569;156991
766;2.572;173407
767;2.575;170195
768;2.579;175326
769;2.582;160360
770;2.585;166141
771;2.588;173734
772;2.592;165762
773;2.595;173307
774;2.598;172451
775;2.602;172588
776;2.605;175838
777;2.608;180147
778;2.612;199589
779;2.615;197389
780;2.618;221605
781;2.622;267511
782;2.625;365423
783;2.628;507355
784;2.632;672076
785;2.635;829739
786;2.638;904335
787;2.642;905492
788;2.645;1004078
789;2.648;1086505
790;2.652;1251849
791;2.655;1343926
792;2.658;1445522
793;2.662;1654466
794;2.665;1769210
795;2.668;1872840
796;2.671;1991899
797;2.675;2036522
798;2.678;2160208
799;2.681;2232704
800;2.685;2197870
801;2.688;2374895
802;2.691;2297842
803;2.695;2423410
804;2.698;2444179
805;2.701;2493871
806;2.705;2413707
807;2.708;2488503
808;2.711;2504805
809;2.714;2655811
810;2.718;2617906
811;2.721;2557512
812;2.724;2548131
813;2.728;2536622
814;2.731;2536602
815;2.734;2538103
816;2.738;2540704
817;2.741;2419275
818;2.744;2390425
819;2.747;2423403
820;2.751;2343461
821;2.754;2318519
822;2.757;2302501
823;2.761;2154018
824;2.764;2198170
825;2.767;2036206
826;2.771;1996118
827;2.774;1957252
828;2.777;1868140
829;2.781;1724785
830;2.784;1594869
831;2.787;1511004
832;2.790;1442992
833;2.794;1293601
834;2.797;1172824
835;2.800;1157828
836;2.804;1032210
837;2.807;910380
838;2.810;831627
839;2.814;770464
840;2.817;758712
841;2.820;647642
842;2.823;614582
843;2.827;534799
844;2.830;521175
845;2.833;488743
846;2.837;451463
847;2.840;431795
848;2.843;384259
849;2.847;372464
850;2.850;358163
851;2.853;332697
852;2.857;347580
853;2.860;322668
854;2.863;320048
855;2.866;312182
856;2.870;321644
857;2.873;282121
858;2.877;306272
859;2.880;305401
860;2.883;285427
861;2.887;310048
862;2.890;271933
863;2.893;291543
864;2.897;298482
865;2.900;304102
866;2.903;293526
867;2.906;296342
868;2.910;293779
869;2.913;269993
870;2.916;300129
871;2.920;298801
872;2.923;285940
873;2.926;275197
874;2.930;278891
875;2.933;262225
876;2.936;261592
877;2.940;273608
878;2.943;252050
879;2.946;254501
880;2.949;264061
881;2.953;273270
882;2.956;262010
883;2.959;254920
884;2.963;251489
885;2.966;242137
886;2.969;252813
887;2.973;237945
888;2.976;236916
889;2.979;234388
890;2.983;232731
891;2.986;205325
892;2.989;213473
893;2.992;195520
894;2.996;210561
895;2.999;189330
896;3.002;197667
897;3.006;179378
898;3.009;196505
899;3.012;190853
900;3.016;200794
901;3.019;183931
902;3.022;196362
903;3.026;198696
904;3.029;192372
905;3.032;201471
906;3.035;213745
907;3.039;210182
908;3.042;195722
909;3.045;221250
910;3.049;217667
911;3.052;233257
912;3.055;223914
913;3.059;226426
914;3.062;217965
915;3.065;238196
916;3.068;226665
917;3.072;240967
918;3.075;221215
919;3.078;229344
920;3.082;244904
921;3.085;246420
922;3.088;241820
923;3.092;230120
924;3.095;232419
925;3.098;245221
926;3.102;239708
927;3.105;238254
928;3.108;239622
929;3.111;246658
930;3.115;241712
931;3.118;245211
932;3.122;238106
933;3.125;236808
934;3.128;235893
935;3.132;242766
936;3.135;245265
937;3.138;226827
938;3.142;249304
939;3.145;234672
940;3.148;229483
941;3.151;233854
942;3.155;248849
943;3.158;254320
944;3.161;218284
945;3.165;240699
946;3.168;232854
947;3.171;245385
948;3.175;224537
949;3.178;245711
950;3.181;232149
951;3.184;224580
952;3.188;228013
953;3.191;230753
954;3.194;225468
955;3.198;223588
956;3.201;234311
957;3.204;240704
958;3.208;228796
959;3.211;221658
960;3.214;213573
961;3.218;235424
962;3.221;222165
963;3.224;226158
964;3.227;223462
965;3.231;221491
966;3.234;223333
967;3.237;200132
968;3.241;215366
969;3.244;213436
970;3.247;201000
971;3.251;216711
972;3.254;200380
973;3.257;205219
974;3.261;198783
975;3.264;206045
976;3.267;208275
977;3.270;211236
978;3.274;215057
979;3.277;223045
980;3.280;222308
981;3.284;217000
982;3.287;222477
983;3.290;227572
984;3.294;228900
985;3.297;239762
986;3.300;243823
987;3.303;227126
988;3.307;241749
989;3.310;220916
990;3.313;232113
991;3.317;228382
992;3.320;237477
993;3.323;239642
994;3.327;243066
995;3.330;219434
996;3.333;202454
997;3.337;204561
998;3.340;200716
999;3.343;206881
1000;3.346;209329
1001;3.350;199355
1002;3.353;189056
1003;3.356;191641
1004;3.360;197041
1005;3.363;194765
1006;3.366;190127
1007;3.370;193064
1008;3.373;174265
1009;3.377;163587
1010;3.380;167438
1011;3.383;174451
1012;3.387;158923
1013;3.390;175294
1014;3.393;168381
1015;3.397;153622
1016;3.400;159420
1017;3.403;152684
1018;3.406;154508
1019;3.410;147200
1020;3.413;160654
1021;3.416;153230
1022;3.420;151079
1023;3.423;158870
1024;3.426;140651
1025;3.430;152125
1026;3.433;136207
1027;3.436;149502
1028;3.440;155391
1029;3.443;143368
1030;3.446;155440
1031;3.449;141978
1032;3.453;147884
1033;3.456;140669
1034;3.459;137799
1035;3.463;147530
1036;3.466;134989
1037;3.469;143918
1038;3.473;145665
1039;3.476;156505
1040;3.479;152542
1041;3.482;134733
1042;3.486;156257
1043;3.489;149734
1044;3.492;148743
1045;3.496;140426
1046;3.499;143546
1047;3.502;158601
1048;3.506;139791
1049;3.509;147343
1050;3.512;148017
1051;3.516;165317
1052;3.519;150968
1053;3.522;158227
1054;3.525;159259
1055;3.529;151722
1056;3.532;157763
1057;3.535;169106
1058;3.539;148501
1059;3.542;143645
1060;3.545;167874
1061;3.549;164672
1062;3.552;156345
1063;3.555;158688
1064;3.558;150848
1065;3.562;162447
1066;3.565;167174
1067;3.568;159157
1068;3.572;167190
1069;3.575;154384
1070;3.578;170811
1071;3.582;168469
1072;3.585;163018
1073;3.588;167146
1074;3.592;173621
1075;3.595;168443
1076;3.598;165292
1077;3.601;167053
1078;3.605;176217
1079;3.608;164510
1080;3.611;172646
1081;3.615;182664
1082;3.618;178958
1083;3.622;165912
1084;3.625;180767
1085;3.628;173193
1086;3.632;174265
1087;3.635;182710
1088;3.638;169372
1089;3.641;182403
1090;3.645;182874
1091;3.648;170650
1092;3.651;173809
1093;3.655;175004
1094;3.658;181291
1095;3.661;182400
1096;3.665;182406
1097;3.668;175226
1098;3.671;181147
1099;3.675;172838
1100;3.678;180500
1101;3.681;184058
1102;3.684;172746
1103;3.688;176044
1104;3.691;172541
1105;3.694;176690
1106;3.698;179935
1107;3.701;180718
1108;3.704;171245
1109;3.708;184560
1110;3.711;172025
1111;3.714;169707
1112;3.717;177574
1113;3.721;182132
1114;3.724;172744
1115;3.727;178719
1116;3.731;171970
1117;3.734;173050
1118;3.737;183546
1119;3.741;167377
1120;3.744;174498
1121;3.747;169371
1122;3.751;179557
1123;3.754;177030
1124;3.757;170709
1125;3.760;160767
1126;3.764;185128
1127;3.767;174756
1128;3.770;170556
1129;3.774;173701
1130;3.777;170268
1131;3.780;174137
1132;3.784;162674
1133;3.787;166040
1134;3.790;171944
1135;3.793;171146
1136;3.797;170056
1137;3.800;162804
1138;3.803;177330
1139;3.807;165367
1140;3.810;167084
1141;3.813;177266
1142;3.817;177628
1143;3.820;169405
1144;3.823;172038
1145;3.827;162117
1146;3.830;169873
1147;3.833;181909
1148;3.836;174260
1149;3.840;175771
1150;3.843;185851
1151;3.846;167849
1152;3.850;162654
1153;3.853;177609
1154;3.856;172155
1155;3.860;175203
1156;3.863;182363
1157;3.866;170680
1158;3.870;187633
1159;3.873;180921
1160;3.877;180199
1161;3.880;184609
1162;3.883;173171
1163;3.886;175598
1164;3.890;172481
1165;3.893;190694
1166;3.896;175450
1167;3.900;190595
1168;3.903;171898
1169;3.906;181316
1170;3.910;174837
1171;3.913;169754
1172;3.916;168825
1173;3.920;177859
1174;3.923;181587
1175;3.926;173653
1176;3.929;179092
1177;3.933;168831
1178;3.936;186890
1179;3.939;158245
1180;3.943;168937
1181;3.946;178255
1182;3.949;173190
1183;3.953;165576
1184;3.956;171507
1185;3.959;166255
1186;3.962;168555
1187;3.966;172361
1188;3.969;155312
1189;3.972;169977
1190;3.976;160447
1191;3.979;159606
1192;3.982;164985
1193;3.986;167319
1194;3.989;172215
1195;3.992;166057
1196;3.996;163935
1197;3.999;159150
1198;4.002;167686
1199;4.005;156548
1200;4.009;160161
1201;4.012;159263
1202;4.015;155288
1203;4.019;163093
1204;4.022;169205
1205;4.025;150930
1206;4.029;165023
1207;4.032;164063
1208;4.035;175123
1209;4.038;179125
1210;4.042;158136
1211;4.045;164569
1212;4.048;163324
1213;4.052;174895
1214;4.055;162181
1215;4.058;158968
1216;4.062;166856
1217;4.065;158351
1218;4.068;163029
1219;4.072;149732
1220;4.075;169257
1221;4.078;161573
1222;4.081;166631
1223;4.085;152665
1224;4.088;161188
1225;4.091;152375
1226;4.095;154429
1227;4.098;159552
1228;4.101;154089
1229;4.105;145513
1230;4.108;146829
1231;4.111;148960
1232;4.115;150738
1233;4.118;161647
1234;4.121;152371
1235;4.125;160296
1236;4.128;164179
1237;4.131;165908
1238;4.135;152341
1239;4.138;151143
1240;4.141;160283
1241;4.145;160514
1242;4.148;154737
1243;4.151;152173
1244;4.155;150830
1245;4.158;161919
1246;4.161;142040
1247;4.164;159150
1248;4.168;158297
1249;4.171;160683
1250;4.174;158500
1251;4.178;159280
1252;4.181;160460
1253;4.184;151730
1254;4.188;153805
1255;4.191;151483
1256;4.194;157752
1257;4.197;163599
1258;4.201;157030
1259;4.204;148597
1260;4.207;163981
1261;4.211;159837
1262;4.214;160637
1263;4.217;149966
1264;4.221;156593
1265;4.224;163645
1266;4.227;158614
1267;4.231;156790
1268;4.234;157320
1269;4.237;166381
1270;4.240;157560
1271;4.244;149673
1272;4.247;150711
1273;4.250;161752
1274;4.254;143331
1275;4.257;151602
1276;4.260;154360
1277;4.264;157139
1278;4.267;165336
1279;4.270;160649
1280;4.274;163221
1281;4.277;157987
1282;4.280;150932
1283;4.283;152495
1284;4.287;155560
1285;4.290;164309
1286;4.293;150784
1287;4.297;146580
1288;4.300;146673
1289;4.303;149046
1290;4.307;154901
1291;4.310;161185
1292;4.313;161909
1293;4.316;150605
1294;4.320;160504
1295;4.323;140913
1296;4.326;168806
1297;4.330;144724
1298;4.333;151524
1299;4.336;144435
1300;4.340;161826
1301;4.343;169375
1302;4.346;151901
1303;4.350;155928
1304;4.353;147382
1305;4.356;152665
1306;4.359;160053
1307;4.363;151968
1308;4.366;146397
1309;4.369;148327
1310;4.373;154523
1311;4.376;157842
1312;4.380;142109
1313;4.383;143859
1314;4.386;157582
1315;4.390;164216
1316;4.393;146883
1317;4.396;154137
1318;4.399;150202
1319;4.403;142403
1320;4.406;151022
1321;4.409;148424
1322;4.413;152722
1323;4.416;146328
1324;4.419;150470
1325;4.423;156350
1326;4.426;154471
1327;4.429;152315
1328;4.432;147053
1329;4.436;147120
1330;4.439;156034
1331;4.442;157158
1332;4.446;143554
1333;4.449;147494
1334;4.452;154074
1335;4.456;158128
1336;4.459;146224
1337;4.462;147484
1338;4.466;144727
1339;4.469;150825
1340;4.472;152421
1341;4.475;154969
1342;4.479;157571
1343;4.482;152376
1344;4.485;152747
1345;4.489;152155
1346;4.492;144285
1347;4.495;153798
1348;4.499;155121
1349;4.502;154518
1350;4.505;141815
1351;4.509;151334
1352;4.512;150702
1353;4.515;141509
1354;4.518;140071
1355;4.522;158631
1356;4.525;145030
1357;4.528;146563
1358;4.532;146930
1359;4.535;150246
1360;4.538;142158
1361;4.542;151793
1362;4.545;152082
1363;4.548;144981
1364;4.551;140323
1365;4.555;146356
1366;4.558;147545
1367;4.561;144791
1368;4.565;156107
1369;4.568;152229
1370;4.571;145713
1371;4.575;148588
1372;4.578;150935
1373;4.581;150984
1374;4.585;146265
1375;4.588;148723
1376;4.591;143595
1377;4.594;144220
1378;4.598;152423
1379;4.601;145434
1380;4.604;146286
1381;4.608;150043
1382;4.611;146313
1383;4.614;137689
1384;4.618;146282
1385;4.621;138359
1386;4.625;147737
1387;4.628;149936
1388;4.631;149827
1389;4.634;153331
1390;4.638;139221
1391;4.641;151252
1392;4.644;140118
1393;4.648;148510
1394;4.651;140525
1395;4.654;144839
1396;4.658;135933
1397;4.661;134518
1398;4.664;139698
1399;4.667;141006
1400;4.671;148395
1401;4.674;141328
1402;4.677;146438
1403;4.681;152920
1404;4.684;150571
1405;4.687;131720
1406;4.691;136178
1407;4.694;135509
1408;4.697;124945
1409;4.701;153521
1410;4.704;144800
1411;4.707;146312
1412;4.710;145967
1413;4.714;146128
1414;4.717;148891
1415;4.720;147999
1416;4.724;149392
1417;4.727;151295
1418;4.730;142206
1419;4.734;145518
1420;4.737;132013
1421;4.740;140899
1422;4.744;147382
1423;4.747;155072
1424;4.750;149703
1425;4.753;145294
1426;4.757;142365
1427;4.760;147080
1428;4.763;140559
1429;4.767;141789
1430;4.770;142031
1431;4.773;152827
1432;4.777;137078
1433;4.780;139575
1434;4.783;151246
1435;4.786;134735
1436;4.790;143812
1437;4.793;156333
1438;4.796;151342
1439;4.800;139329
1440;4.803;133567
1441;4.806;140617
1442;4.810;145670
1443;4.813;133962
1444;4.816;135398
1445;4.820;137887
1446;4.823;139133
1447;4.826;143542
1448;4.829;141997
1449;4.833;153382
1450;4.836;147780
1451;4.839;147494
1452;4.843;141791
1453;4.846;143748
1454;4.849;141089
1455;4.853;147608
1456;4.856;149183
1457;4.859;153005
1458;4.863;146585
1459;4.866;138346
1460;4.869;139081
1461;4.873;134178
1462;4.876;141983
1463;4.879;143559
1464;4.883;164688
1465;4.886;154800
1466;4.889;156379
1467;4.893;158505
1468;4.896;143628
1469;4.899;141870
1470;4.903;147265
1471;4.906;141242
1472;4.909;146071
1473;4.912;149672
1474;4.916;150612
1475;4.919;144266
1476;4.922;150744
1477;4.926;149156
1478;4.929;139048
1479;4.932;149684
1480;4.936;147082
1481;4.939;146106
1482;4.942;150500
1483;4.945;140648
1484;4.949;146707
1485;4.952;150825
1486;4.955;156487
1487;4.959;147737
1488;4.962;155206
1489;4.965;138193
1490;4.969;156507
1491;4.972;132438
1492;4.975;152174
1493;4.979;148687
1494;4.982;159786
1495;4.985;148506
1496;4.988;152854
1497;4.992;146269
1498;4.995;130400
1499;4.998;155278
1500;5.002;128660
1501;5.005;148269
1502;5.008;145057
1503;5.012;148919
1504;5.015;142477
1505;5.018;148831
1506;5.021;152034
1507;5.025;141589
1508;5.028;148936
1509;5.031;144072
1510;5.035;141210
1511;5.038;141258
1512;5.041;148423
1513;5.045;151959
1514;5.048;143762
1515;5.051;135999
1516;5.055;157454
1517;5.058;142545
1518;5.061;143569
1519;5.064;147591
1520;5.068;148140
1521;5.071;159428
1522;5.074;145343
1523;5.078;158053
1524;5.081;156186
1525;5.084;137483
1526;5.088;152530
1527;5.091;145622
1528;5.094;145627
1529;5.098;156031
1530;5.101;139484
1531;5.104;141904
1532;5.107;159634
1533;5.111;149047
1534;5.114;145680
1535;5.117;155030
1536;5.121;163482
1537;5.124;149475
1538;5.128;150454
1539;5.131;168061
1540;5.134;148667
1541;5.138;147948
1542;5.141;147025
1543;5.144;160892
1544;5.147;146860
1545;5.151;154799
1546;5.154;146119
1547;5.157;160356
1548;5.161;160532
1549;5.164;154620
1550;5.167;159779
1551;5.171;153374
1552;5.174;155288
1553;5.177;154101
1554;5.180;150554
1555;5.184;153814
1556;5.187;151738
1557;5.190;152245
1558;5.194;153901
1559;5.197;149338
1560;5.200;148859
1561;5.204;154225
1562;5.207;143817
1563;5.210;151331
1564;5.214;132338
1565;5.217;145366
1566;5.220;157015
1567;5.223;145232
1568;5.227;146320
1569;5.230;148455
1570;5.233;143920
1571;5.237;148620
1572;5.240;147839
1573;5.243;140934
1574;5.247;149010
1575;5.250;137813
1576;5.253;147431
1577;5.256;138067
1578;5.260;135528
1579;5.263;146984
1580;5.266;141991
1581;5.270;149657
1582;5.273;150455
1583;5.276;137612
1584;5.280;145876
1585;5.283;137900
1586;5.286;136079
1587;5.290;144214
1588;5.293;135529
1589;5.296;132371
1590;5.299;141325
1591;5.303;142415
1592;5.306;139295
1593;5.309;130092
1594;5.313;140102
1595;5.316;144135
1596;5.319;150380
1597;5.323;150019
1598;5.326;133689
1599;5.329;140276
1600;5.333;140279
1601;5.336;148844
1602;5.339;138263
1603;5.342;131517
1604;5.346;146023
1605;5.349;145530
1606;5.352;142131
1607;5.356;137745
1608;5.359;138519
1609;5.362;140831
1610;5.366;138073
1611;5.369;140020
1612;5.373;155281
1613;5.376;141154
1614;5.379;138839
1615;5.382;140929
1616;5.386;128189
1617;5.389;143140
1618;5.392;142716
1619;5.396;130642
1620;5.399;149646
1621;5.402;135822
1622;5.406;132755
1623;5.409;145923
1624;5.412;139639
1625;5.415;139747
1626;5.419;133929
1627;5.422;141434
1628;5.425;138271
1629;5.429;132160
1630;5.432;141918
1631;5.435;132948
1632;5.439;135473
1633;5.442;131406
1634;5.445;146198
1635;5.449;151384
1636;5.452;127826
1637;5.455;135611
1638;5.458;140514
1639;5.462;147610
1640;5.465;134479
1641;5.468;134171
1642;5.472;142417
1643;5.475;135801
1644;5.478;139652
1645;5.482;141187
1646;5.485;139113
1647;5.488;133162
1648;5.492;138666
1649;5.495;137832
1650;5.498;141494
1651;5.501;128686
1652;5.505;133595
1653;5.508;135234
1654;5.511;140758
1655;5.515;150512
1656;5.518;135615
1657;5.521;137850
1658;5.525;140512
1659;5.528;135027
1660;5.531;136750
1661;5.534;141548
1662;5.538;132583
1663;5.541;138611
1664;5.544;141407
1665;5.548;134055
1666;5.551;137649
1667;5.554;134682
1668;5.558;128003
1669;5.561;124089
1670;5.564;144515
1671;5.568;129222
1672;5.571;139271
1673;5.574;134910
1674;5.577;136211
1675;5.581;131635
1676;5.584;130436
1677;5.587;145234
1678;5.591;136711
1679;5.594;139970
1680;5.597;135821
1681;5.601;144403
1682;5.604;132231
1683;5.607;144077
1684;5.610;124281
1685;5.614;127273
1686;5.617;133765
1687;5.620;140697
1688;5.624;120766
1689;5.627;134938
1690;5.631;136231
1691;5.634;144715
1692;5.637;141733
1693;5.641;140872
1694;5.644;133494
1695;5.647;137289
1696;5.650;140277
1697;5.654;139806
1698;5.657;138399
1699;5.660;135426
1700;5.664;137830
1701;5.667;136405
1702;5.670;138858
1703;5.674;132127
1704;5.677;131964
1705;5.680;119751
1706;5.684;133843
1707;5.687;126121
1708;5.690;135683
1709;5.693;134205
1710;5.697;135720
1711;5.700;124806
1712;5.703;127962
1713;5.707;128990
1714;5.710;131377
1715;5.713;130268
1716;5.717;134907
1717;5.720;128235
1718;5.723;140086
1719;5.727;129771
1720;5.730;137075
1721;5.733;131077
1722;5.736;137799
1723;5.740;136982
1724;5.743;133477
1725;5.746;134230
1726;5.750;139593
1727;5.753;133510
1728;5.756;135774
1729;5.760;139930
1730;5.763;130118
1731;5.766;129397
1732;5.769;134487
1733;5.773;134936
1734;5.776;124173
1735;5.779;132450
1736;5.783;133208
1737;5.786;134140
1738;5.789;122662
1739;5.793;129173
1740;5.796;133481
1741;5.799;129226
1742;5.803;119334
1743;5.806;136851
1744;5.809;135693
1745;5.812;121390
1746;5.816;125001
1747;5.819;139479
1748;5.822;132578
1749;5.826;132739
1750;5.829;138411
1751;5.832;127191
1752;5.836;134593
1753;5.839;129312
1754;5.842;130292
1755;5.845;130035
1756;5.849;124399
1757;5.852;136356
1758;5.855;120602
1759;5.859;133741
1760;5.862;125702
1761;5.865;124527
1762;5.869;132482
1763;5.872;121466
1764;5.876;120808
1765;5.879;132421
1766;5.882;124727
1767;5.885;129644
1768;5.889;125439
1769;5.892;122206
1770;5.895;131906
1771;5.899;124088
1772;5.902;131522
1773;5.905;132711
1774;5.909;127774
1775;5.912;145628
1776;5.915;127501
1777;5.919;120964
1778;5.922;128178
1779;5.925;132923
1780;5.928;126846
1781;5.932;125759
1782;5.935;128350
1783;5.938;124078
1784;5.942;128278
1785;5.945;118453
1786;5.948;128514
1787;5.952;131519
1788;5.955;130599
1789;5.958;134335
1790;5.962;129594
1791;5.965;117074
1792;5.968;122468
1793;5.971;128850
1794;5.975;122153
1795;5.978;125970
1796;5.981;138208
1797;5.985;127400
1798;5.988;124085
1799;5.991;119939
1800;5.995;135777
1801;5.998;132267
1802;6.001;121474
1803;6.004;121991
1804;6.008;114292
1805;6.011;124262
1806;6.014;121701
1807;6.018;125823
1808;6.021;120127
1809;6.024;123885
1810;6.028;129191
1811;6.031;125514
1812;6.034;137030
1813;6.038;137350
1814;6.041;114563
1815;6.044;118460
1816;6.047;120878
1817;6.051;140563
1818;6.054;122586
1819;6.057;121855
1820;6.061;125762
1821;6.064;123817
1822;6.067;129712
1823;6.071;126453
1824;6.074;131103
1825;6.077;124212
1826;6.081;122205
1827;6.084;123447
1828;6.087;129955
1829;6.090;123994
1830;6.094;121872
1831;6.097;118073
1832;6.100;125261
1833;6.104;128056
1834;6.107;116558
1835;6.110;130951
1836;6.114;125365
1837;6.117;114999
1838;6.120;128692
1839;6.124;130329
1840;6.127;134127
1841;6.130;129795
1842;6.134;119291
1843;6.137;132529
1844;6.140;126162
1845;6.144;129538
1846;6.147;125771
1847;6.150;135871
1848;6.154;121415
1849;6.157;126550
1850;6.160;121617
1851;6.163;125140
1852;6.167;126246
1853;6.170;126253
1854;6.173;127555
1855;6.177;129971
1856;6.180;123450
1857;6.183;118731
1858;6.187;123526
1859;6.190;127145
1860;6.193;129150
1861;6.197;122747
1862;6.200;128207
1863;6.203;121140
1864;6.206;131203
1865;6.210;120407
1866;6.213;132120
1867;6.216;128649
1868;6.220;118550
1869;6.223;119145
1870;6.226;123247
1871;6.230;126252
1872;6.233;129435
1873;6.236;117871
1874;6.239;121971
1875;6.243;137260
1876;6.246;120792
1877;6.249;130520
1878;6.253;127155
1879;6.256;113518
1880;6.259;126113
1881;6.263;127034
1882;6.266;120884
1883;6.269;133588
1884;6.273;110563
1885;6.276;128265
1886;6.279;124690
1887;6.282;123409
1888;6.286;127717
1889;6.289;126491
1890;6.292;124635
1891;6.296;128453
1892;6.299;121939
1893;6.302;123215
1894;6.306;129217
1895;6.309;131178
1896;6.312;127549
1897;6.316;116073
1898;6.319;122226
1899;6.322;120765
1900;6.325;121528
1901;6.329;125425
1902;6.332;131389
1903;6.335;129452
1904;6.339;134919
1905;6.342;135903
1906;6.345;125493
1907;6.349;133399
1908;6.352;134152
1909;6.355;119321
1910;6.358;131368
1911;6.362;137356
1912;6.365;129909
1913;6.368;123708
1914;6.372;124011
1915;6.375;127934
1916;6.379;125138
1917;6.382;135551
1918;6.385;126422
1919;6.389;125661
1920;6.392;131693
1921;6.395;130322
1922;6.398;133782
1923;6.402;136260
1924;6.405;122194
1925;6.408;130311
1926;6.412;125096
1927;6.415;131852
1928;6.418;130944
1929;6.422;129578
1930;6.425;138702
1931;6.428;136094
1932;6.432;124937
1933;6.435;132635
1934;6.438;125836
1935;6.441;115115
1936;6.445;125275
1937;6.448;125621
1938;6.451;129919
1939;6.455;127353
1940;6.458;128330
1941;6.461;121185
1942;6.465;128347
1943;6.468;126673
1944;6.471;127869
1945;6.474;126876
1946;6.478;123042
1947;6.481;118517
1948;6.484;126660
1949;6.488;128271
1950;6.491;117720
1951;6.494;112844
1952;6.498;117457
1953;6.501;114154
1954;6.504;117700
1955;6.508;122713
1956;6.511;122748
1957;6.514;111573
1958;6.517;119986
1959;6.521;116327
1960;6.524;118735
1961;6.527;119193
1962;6.531;119615
1963;6.534;118717
1964;6.537;118671
1965;6.541;113925
1966;6.544;120305
1967;6.547;118565
1968;6.551;110120
1969;6.554;123592
1970;6.557;123447
1971;6.560;107961
1972;6.564;122276
1973;6.567;113744
1974;6.570;120240
1975;6.574;116719
1976;6.577;124397
1977;6.580;121565
1978;6.584;116096
1979;6.587;116925
1980;6.590;116894
1981;6.593;116106
1982;6.597;124699
1983;6.600;119983
1984;6.603;123763
1985;6.607;118268
1986;6.610;114255
1987;6.613;115564
1988;6.617;122556
1989;6.620;113993
1990;6.624;121483
1991;6.627;109782
1992;6.630;126575
1993;6.634;130413
1994;6.637;112073
1995;6.640;109328
1996;6.643;115113
1997;6.647;114319
1998;6.650;121946
1999;6.653;120442
2000;6.657;118075
2001;6.660;120183
2002;6.663;111163
2003;6.667;123167
2004;6.670;114869
2005;6.673;115284
2006;6.677;120590
2007;6.680;113317
2008;6.683;130088
2009;6.686;111441
2010;6.690;114452
2011;6.693;114732
2012;6.696;115956
2013;6.700;121108
2014;6.703;120826
2015;6.706;107008
2016;6.710;106439
2017;6.713;116374
2018;6.716;119142
2019;6.719;115685
2020;6.723;111936
2021;6.726;109745
2022;6.729;109057
2023;6.733;111863
2024;6.736;114375
2025;6.739;105366
2026;6.743;124695
2027;6.746;106206
2028;6.749;113077
2029;6.753;107146
2030;6.756;118372
2031;6.759;107003
2032;6.762;118504
2033;6.766;119893
2034;6.769;116264
2035;6.772;118105
2036;6.776;117725
2037;6.779;111599
2038;6.782;108324
2039;6.786;111030
2040;6.789;117046
2041;6.792;119089
2042;6.796;125226
2043;6.799;118658
2044;6.802;114908
2045;6.805;113978
2046;6.809;107032
2047;6.812;114609
2048;6.815;108757
2049;6.819;111227
2050;6.822;116373
2051;6.825;106105
2052;6.829;106827
2053;6.832;110810
2054;6.835;106075
2055;6.838;118970
2056;6.842;115243
2057;6.845;104310
2058;6.848;110873
2059;6.852;112048
2060;6.855;111410
2061;6.858;114269
2062;6.862;114294
2063;6.865;113688
2064;6.868;109082
2065;6.872;116309
2066;6.875;111196
2067;6.878;106703
2068;6.882;109984
2069;6.885;106678
2070;6.888;113273
2071;6.892;106414
2072;6.895;122263
2073;6.898;105695
2074;6.902;115531
2075;6.905;118468
2076;6.908;103852
2077;6.912;96857
2078;6.915;111061
2079;6.918;104859
2080;6.921;113904
2081;6.925;121217
2082;6.928;114122
2083;6.931;114725
2084;6.935;108567
2085;6.938;108160
2086;6.941;109910
2087;6.945;115509
2088;6.948;109735
2089;6.951;107672
2090;6.954;112936
2091;6.958;109735
2092;6.961;111021
2093;6.964;112569
2094;6.968;121527
2095;6.971;112706
2096;6.974;113321
2097;6.978;101164
2098;6.981;118222
2099;6.984;111501
2100;6.988;116290
2101;6.991;119526
2102;6.994;103960
2103;6.997;118524
2104;7.001;123200
2105;7.004;125950
2106;7.007;120395
2107;7.011;118696
2108;7.014;136418
2109;7.017;130977
2110;7.021;114343
2111;7.024;125941
2112;7.027;129643
2113;7.031;134180
2114;7.034;137349
2115;7.037;128951
2116;7.040;119381
2117;7.044;128246
2118;7.047;132130
2119;7.050;130024
2120;7.054;139683
2121;7.057;134809
2122;7.060;134585
2123;7.064;143668
2124;7.067;136663
2125;7.070;129873
2126;7.073;132951
2127;7.077;131974
2128;7.080;138695
2129;7.083;132232
2130;7.087;144223
2131;7.090;144971
2132;7.093;138185
2133;7.097;140996
2134;7.100;143989
2135;7.103;154812
2136;7.107;141331
2137;7.110;134787
2138;7.113;148160
2139;7.116;132702
2140;7.120;131083
2141;7.123;140349
2142;7.127;139101
2143;7.130;133438
2144;7.133;136421
2145;7.137;147038
2146;7.140;130322
2147;7.143;130986
2148;7.147;139273
2149;7.150;127565
2150;7.153;124513
2151;7.156;141707
2152;7.160;131774
2153;7.163;142100
2154;7.166;149816
2155;7.170;131809
2156;7.173;140321
2157;7.176;135705
2158;7.180;147045
2159;7.183;135913
2160;7.186;141056
2161;7.190;154150
2162;7.193;142388
2163;7.196;140599
2164;7.199;135994
2165;7.203;140142
2166;7.206;137635
2167;7.209;136101
2168;7.213;138771
2169;7.216;135330
2170;7.219;129124
2171;7.223;133002
2172;7.226;134146
2173;7.229;133402
2174;7.232;146854
2175;7.236;138623
2176;7.239;140056
2177;7.242;151021
2178;7.246;131638
2179;7.249;130265
2180;7.252;153238
2181;7.256;145429
2182;7.259;142028
2183;7.262;129542
2184;7.266;133248
2185;7.269;147933
2186;7.272;146591
2187;7.275;138495
2188;7.279;132896
2189;7.282;138965
2190;7.285;133708
2191;7.289;128076
2192;7.292;132322
2193;7.295;126465
2194;7.299;132013
2195;7.302;125731
2196;7.305;121174
2197;7.308;128999
2198;7.312;114959
2199;7.315;113903
2200;7.318;113651
2201;7.322;114296
2202;7.325;106856
2203;7.328;121283
2204;7.332;111430
2205;7.335;106113
2206;7.338;118483
2207;7.342;107518
2208;7.345;111723
2209;7.348;103361
2210;7.351;99883
2211;7.355;101914
2212;7.358;102059
2213;7.361;110791
2214;7.365;108052
2215;7.368;112345
2216;7.372;99798
2217;7.375;98277
2218;7.378;102786
2219;7.382;102089
2220;7.385;106434
2221;7.388;111994
2222;7.391;98073
2223;7.395;102731
2224;7.398;105961
2225;7.401;99885
2226;7.405;103618
2227;7.408;105590
2228;7.411;102330
2229;7.415;96172
2230;7.418;102942
2231;7.421;99737
2232;7.425;92480
2233;7.428;98918
2234;7.431;93243
2235;7.434;103322
2236;7.438;103157
2237;7.441;97327
2238;7.444;102222
2239;7.448;92239
2240;7.451;100642
2241;7.454;100924
2242;7.458;101424
2243;7.461;104114
2244;7.464;86786
2245;7.467;100293
2246;7.471;105390
2247;7.474;101312
2248;7.477;105172
2249;7.481;98638
2250;7.484;95884
2251;7.487;97178
2252;7.491;98670
2253;7.494;100629
2254;7.497;103211
2255;7.501;104467
2256;7.504;95117
2257;7.507;101537
2258;7.510;98343
2259;7.514;100007
2260;7.517;97336
2261;7.520;96954
2262;7.524;102179
2263;7.527;99017
2264;7.530;103683
2265;7.534;92895
2266;7.537;98794
2267;7.540;97342
2268;7.543;101565
2269;7.547;98684
2270;7.550;97408
2271;7.553;110951
2272;7.557;101836
2273;7.560;102136
2274;7.563;101336
2275;7.567;101146
2276;7.570;95579
2277;7.573;95971
2278;7.577;101139
2279;7.580;95704
2280;7.583;91044
2281;7.586;96995
2282;7.590;99190
2283;7.593;97499
2284;7.596;98855
2285;7.600;101708
2286;7.603;108079
2287;7.606;105847
2288;7.610;93595
2289;7.613;104316
2290;7.616;96414
2291;7.620;106945
2292;7.623;106423
2293;7.626;101140
2294;7.630;97997
2295;7.633;96218
2296;7.636;90325
2297;7.640;98016
2298;7.643;94317
2299;7.646;98614
2300;7.650;98091
2301;7.653;96494
2302;7.656;87882
2303;7.660;102559
2304;7.663;90941
2305;7.666;95036
2306;7.669;91281
2307;7.673;99181
2308;7.676;97755
2309;7.679;104192
2310;7.683;90379
2311;7.686;103334
2312;7.689;94166
2313;7.693;101274
2314;7.696;88958
2315;7.699;98756
2316;7.702;95676
2317;7.706;104977
2318;7.709;98253
2319;7.712;94964
2320;7.716;103095
2321;7.719;106744
2322;7.722;101493
2323;7.726;100024
2324;7.729;98086
2325;7.732;91529
2326;7.736;103505
2327;7.739;100522
2328;7.742;104578
2329;7.745;102458
2330;7.749;97990
2331;7.752;90837
2332;7.755;97061
2333;7.759;105096
2334;7.762;95005
2335;7.765;92633
2336;7.769;93262
2337;7.772;105403
2338;7.775;96355
2339;7.779;103610
2340;7.782;94048
2341;7.785;101088
2342;7.788;90121
2343;7.792;97993
2344;7.795;96881
2345;7.798;97135
2346;7.802;90275
2347;7.805;94977
2348;7.808;98168
2349;7.812;100904
2350;7.815;102720
2351;7.818;96935
2352;7.821;96587
2353;7.825;96834
2354;7.828;95293
2355;7.831;103688
2356;7.835;108917
2357;7.838;94248
2358;7.841;99164
2359;7.845;96783
2360;7.848;104518
2361;7.851;97871
2362;7.855;100054
2363;7.858;101182
2364;7.861;99370
2365;7.864;91076
2366;7.868;98093
2367;7.871;99345
2368;7.875;94851
2369;7.878;97042
2370;7.881;88036
2371;7.885;82043
2372;7.888;69603
2373;7.891;73080
2374;7.895;72225
2375;7.898;70763
2376;7.901;68452
2377;7.904;66609
2378;7.908;60075
2379;7.911;68214
2380;7.914;69121
2381;7.918;74596
2382;7.921;80707
2383;7.924;74755
2384;7.928;78096
2385;7.931;88006
2386;7.934;84311
2387;7.937;82736
2388;7.941;90812
2389;7.944;93552
2390;7.947;92145
2391;7.951;93077
2392;7.954;87112
2393;7.957;86596
2394;7.961;88304
2395;7.964;90269
2396;7.967;83199
2397;7.971;93281
2398;7.974;85912
2399;7.977;84950
2400;7.980;89795
2401;7.984;90944
2402;7.987;80541
2403;7.990;83027
2404;7.994;88542
2405;7.997;87943
2406;8.000;94207
2407;8.004;86336
2408;8.007;91659
2409;8.010;87470
2410;8.014;89664
2411;8.017;77164
2412;8.020;77528
2413;8.023;85455
2414;8.027;85323
2415;8.030;87082
2416;8.033;84260
2417;8.037;80605
2418;8.040;93065
2419;8.043;81672
2420;8.047;86495
2421;8.050;90879
2422;8.053;89069
2423;8.056;78727
2424;8.060;84894
2425;8.063;84701
2426;8.066;85256
2427;8.070;79339
2428;8.073;88466
2429;8.076;75801
2430;8.080;84777
2431;8.083;79611
2432;8.086;80177
2433;8.090;78508
2434;8.093;78779
2435;8.096;79497
2436;8.099;75851
2437;8.103;83024
2438;8.106;76359
2439;8.109;78902
2440;8.113;85985
2441;8.116;76578
2442;8.119;70150
2443;8.123;82232
2444;8.126;84733
2445;8.130;83567
2446;8.133;88325
2447;8.136;82717
2448;8.139;81137
2449;8.143;79958
2450;8.146;79495
2451;8.149;76468
2452;8.153;75492
2453;8.156;82826
2454;8.159;73981
2455;8.163;71968
2456;8.166;72912
2457;8.169;75873
2458;8.172;82117
2459;8.176;74468
2460;8.179;79825
2461;8.182;72147
2462;8.186;71842
2463;8.189;74656
2464;8.192;84505
2465;8.196;75802
2466;8.199;74232
2467;8.202;77511
2468;8.206;70661
2469;8.209;70366
2470;8.212;75230
2471;8.215;73241
2472;8.219;74334
2473;8.222;72425
2474;8.225;72727
2475;8.229;73169
2476;8.232;80539
2477;8.235;74542
2478;8.239;73566
2479;8.242;76140
2480;8.245;75695
2481;8.249;74168
2482;8.252;65549
2483;8.255;77810
2484;8.258;68623
2485;8.262;65099
2486;8.265;62625
2487;8.268;73763
2488;8.272;72622
2489;8.275;67860
2490;8.278;69036
2491;8.282;71897
2492;8.285;63102
2493;8.288;74500
2494;8.291;62461
2495;8.295;70305
2496;8.298;75991
2497;8.301;68816
2498;8.305;73774
2499;8.308;61881
2500;8.311;70111
2501;8.315;68466
2502;8.318;72154
2503;8.321;68655
2504;8.325;75989
2505;8.328;66175
2506;8.331;69174
2507;8.334;66790
2508;8.338;62302
2509;8.341;67860
2510;8.344;66162
2511;8.348;61811
2512;8.351;62492
2513;8.354;71500
2514;8.358;63775
2515;8.361;62261
2516;8.364;70510
2517;8.368;64645
2518;8.371;73424
2519;8.374;65199
2520;8.378;63338
2521;8.381;68826
2522;8.384;63364
2523;8.388;69161
2524;8.391;68791
2525;8.394;67337
2526;8.398;64507
2527;8.401;63782
2528;8.404;67851
2529;8.407;59061
2530;8.411;67241
2531;8.414;69555
2532;8.417;66756
2533;8.421;65607
2534;8.424;67284
2535;8.427;65377
2536;8.431;64072
2537;8.434;64914
2538;8.437;59765
2539;8.441;62401
2540;8.444;66563
2541;8.447;59654
2542;8.450;68801
2543;8.454;63255
2544;8.457;64253
2545;8.460;63102
2546;8.464;65394
2547;8.467;61976
2548;8.470;63878
2549;8.474;68992
2550;8.477;61871
2551;8.480;63592
2552;8.484;66151
2553;8.487;64271
2554;8.490;64650
2555;8.493;64609
2556;8.497;66492
2557;8.500;60530
2558;8.503;62027
2559;8.507;60359
2560;8.510;52911
2561;8.513;65460
2562;8.517;59863
2563;8.520;62547
2564;8.523;64670
2565;8.526;57366
2566;8.530;65238
2567;8.533;63504
2568;8.536;67522
2569;8.540;66598
2570;8.543;66893
2571;8.546;63652
2572;8.550;64904
2573;8.553;66682
2574;8.556;68615
2575;8.560;60611
2576;8.563;66076
2577;8.566;62847
2578;8.569;63515
2579;8.573;61979
2580;8.576;63295
2581;8.579;64861
2582;8.583;57003
2583;8.586;65221
2584;8.589;68042
2585;8.593;58582
2586;8.596;66062
2587;8.599;66186
2588;8.603;65112
2589;8.606;64981
2590;8.609;64219
2591;8.612;60423
2592;8.616;58756
2593;8.619;61137
2594;8.623;57784
2595;8.626;60800
2596;8.629;62767
2597;8.633;66646
2598;8.636;68391
2599;8.639;68971
2600;8.643;71680
2601;8.646;71300
2602;8.649;62519
2603;8.652;62398
2604;8.656;63644
2605;8.659;66123
2606;8.662;70488
2607;8.666;72952
2608;8.669;70587
2609;8.672;59924
2610;8.676;71078
2611;8.679;60430
2612;8.682;69209
2613;8.685;69638
2614;8.689;68004
2615;8.692;63967
2616;8.695;71891
2617;8.699;64392
2618;8.702;65143
2619;8.705;65631
2620;8.709;68796
2621;8.712;63669
2622;8.715;64369
2623;8.719;71605
2624;8.722;64958
2625;8.725;72825
2626;8.728;71317
2627;8.732;73774
2628;8.735;65658
2629;8.738;76002
2630;8.742;69137
2631;8.745;67928
2632;8.748;68222
2633;8.752;66877
2634;8.755;63188
2635;8.758;69896
2636;8.761;64759
2637;8.765;72867
2638;8.768;72302
2639;8.771;72992
2640;8.775;69551
2641;8.778;65049
2642;8.781;71867
2643;8.785;72526
2644;8.788;69118
2645;8.791;74648
2646;8.795;70031
2647;8.798;66552
2648;8.801;72972
2649;8.804;75159
2650;8.808;73505
2651;8.811;77277
2652;8.814;74317
2653;8.818;78701
2654;8.821;74112
2655;8.824;73456
2656;8.828;75177
2657;8.831;72093
2658;8.834;71093
2659;8.838;71696
2660;8.841;80729
2661;8.844;72855
2662;8.847;70302
2663;8.851;70829
2664;8.854;76119
2665;8.857;81356
2666;8.861;73491
2667;8.864;73491
2668;8.867;79625
2669;8.871;78952
2670;8.874;79163
2671;8.878;74251
2672;8.881;72286
2673;8.884;74984
2674;8.887;82445
2675;8.891;71773
2676;8.894;75344
2677;8.897;82775
2678;8.901;72586
2679;8.904;71740
2680;8.907;75247
2681;8.911;74142
2682;8.914;73324
2683;8.917;77991
2684;8.920;79547
2685;8.924;78173
2686;8.927;72714
2687;8.930;77755
2688;8.934;73379
2689;8.937;67233
2690;8.940;81818
2691;8.944;77417
2692;8.947;75092
2693;8.950;83760
2694;8.954;73233
2695;8.957;75583
2696;8.960;81192
2697;8.963;78584
2698;8.967;77624
2699;8.970;75944
2700;8.973;78665
2701;8.977;78831
2702;8.980;78217
2703;8.983;79266
2704;8.987;76752
2705;8.990;73290
2706;8.993;77103
2707;8.996;87724
2708;9.000;77947
2709;9.003;79537
2710;9.006;77596
2711;9.010;79820
2712;9.013;85058
2713;9.016;85200
2714;9.020;86051
2715;9.023;85879
2716;9.026;81521
2717;9.030;87545
2718;9.033;74444
2719;9.036;87967
2720;9.039;92630
2721;9.043;76472
2722;9.046;87230
2723;9.049;82585
2724;9.053;86626
2725;9.056;84387
2726;9.059;89694
2727;9.063;86414
2728;9.066;80229
2729;9.069;93983
2730;9.073;82547
2731;9.076;84682
2732;9.079;78930
2733;9.082;81728
2734;9.086;92494
2735;9.089;85456
2736;9.092;93757
2737;9.096;82532
2738;9.099;88650
2739;9.102;89197
2740;9.106;92504
2741;9.109;97471
2742;9.112;89506
2743;9.115;90321
2744;9.119;88641
2745;9.122;88973
2746;9.126;84888
2747;9.129;88952
2748;9.132;87269
2749;9.136;91449
2750;9.139;94774
2751;9.142;85178
2752;9.146;82815
2753;9.149;82323
2754;9.152;87002
2755;9.155;86060
2756;9.159;100159
2757;9.162;87022
2758;9.165;86171
2759;9.169;89935
2760;9.172;91035
2761;9.175;98899
2762;9.179;87782
2763;9.182;91371
2764;9.185;85906
2765;9.189;95693
2766;9.192;93424
2767;9.195;96465
2768;9.198;103395
2769;9.202;89366
2770;9.205;88060
2771;9.208;88253
2772;9.212;100048
2773;9.215;85948
2774;9.218;92938
2775;9.222;89854
2776;9.225;101364
2777;9.228;91719
2778;9.232;91937
2779;9.235;89980
2780;9.238;98949
2781;9.241;91786
2782;9.245;94644
2783;9.248;87384
2784;9.251;91445
2785;9.255;100854
2786;9.258;93677
2787;9.261;99126
2788;9.265;99662
2789;9.268;91914
2790;9.271;98728
2791;9.274;107120
2792;9.278;92407
2793;9.281;96051
2794;9.284;93152
2795;9.288;97346
2796;9.291;95118
2797;9.294;87662
2798;9.298;93215
2799;9.301;92253
2800;9.304;99730
2801;9.308;90676
2802;9.311;91638
2803;9.314;95258
2804;9.317;88857
2805;9.321;94176
2806;9.324;93536
2807;9.327;86966
2808;9.331;95085
2809;9.334;88740
2810;9.337;92055
2811;9.341;92163
2812;9.344;94430
2813;9.347;94933
2814;9.351;87436
2815;9.354;91243
2816;9.357;94025
2817;9.360;92462
2818;9.364;97287
2819;9.367;92574
2820;9.370;104795
2821;9.374;99468
2822;9.377;89392
2823;9.381;93783
2824;9.384;97280
2825;9.387;95829
2826;9.391;97628
2827;9.394;88684
2828;9.397;95398
2829;9.400;94676
2830;9.404;98326
2831;9.407;89402
2832;9.410;92707
2833;9.414;86485
2834;9.417;91591
2835;9.420;94862
2836;9.424;91564
2837;9.427;91509
2838;9.430;89998
2839;9.434;83431
2840;9.437;99492
2841;9.440;96032
2842;9.443;95078
2843;9.447;90348
2844;9.450;91472
2845;9.453;89612
2846;9.457;84749
2847;9.460;88299
2848;9.463;97671
2849;9.467;88787
2850;9.470;89088
2851;9.473;92235
2852;9.477;87620
2853;9.480;100598
2854;9.483;88964
2855;9.486;87940
2856;9.490;93814
2857;9.493;99223
2858;9.496;99568
2859;9.500;103212
2860;9.503;94262
2861;9.506;93856
2862;9.510;98769
2863;9.513;93466
2864;9.516;94023
2865;9.519;93132
2866;9.523;87677
2867;9.526;96878
2868;9.529;85195
2869;9.533;96198
2870;9.536;86179
2871;9.539;98241
2872;9.543;96989
2873;9.546;92273
2874;9.549;93514
2875;9.553;84748
2876;9.556;94337
2877;9.559;93647
2878;9.562;89483
2879;9.566;94865
2880;9.569;87593
2881;9.572;90387
2882;9.576;90579
2883;9.579;90048
2884;9.582;92616
2885;9.586;102642
2886;9.589;96458
2887;9.592;90160
2888;9.595;86729
2889;9.599;94959
2890;9.602;92671
2891;9.605;105103
2892;9.609;97307
2893;9.612;91409
2894;9.615;95373
2895;9.619;95990
2896;9.622;89960
2897;9.626;89494
2898;9.629;97355
2899;9.632;93099
2900;9.635;90441
2901;9.639;95864
2902;9.642;87559
2903;9.645;90722
2904;9.649;90683
2905;9.652;99202
2906;9.655;93069
2907;9.659;99443
2908;9.662;88575
2909;9.665;93539
2910;9.669;85850
2911;9.672;89228
2912;9.675;87573
2913;9.678;98070
2914;9.682;97959
2915;9.685;96297
2916;9.688;81768
2917;9.692;90209
2918;9.695;86835
2919;9.698;93370
2920;9.702;92046
2921;9.705;81416
2922;9.708;85987
2923;9.712;96629
2924;9.715;100898
2925;9.718;90717
2926;9.721;88265
2927;9.725;95533
2928;9.728;98630
2929;9.731;94890
2930;9.735;91928
2931;9.738;94267
2932;9.741;94610
2933;9.745;94329
2934;9.748;93148
2935;9.751;94904
2936;9.754;94522
2937;9.758;89678
2938;9.761;91460
2939;9.764;90723
2940;9.768;89758
2941;9.771;93557
2942;9.774;92699
2943;9.778;94971
2944;9.781;92687
2945;9.784;84512
2946;9.788;89250
2947;9.791;92105
2948;9.794;99499
2949;9.797;94080
2950;9.801;87930
2951;9.804;93679
2952;9.807;91623
2953;9.811;96250
2954;9.814;88941
2955;9.817;83714
2956;9.821;96410
2957;9.824;87533
2958;9.827;88684
2959;9.830;89379
2960;9.834;92834
2961;9.837;85233
2962;9.840;87253
2963;9.844;86426
2964;9.847;88865
2965;9.850;84864
2966;9.854;89414
2967;9.857;91285
2968;9.860;82090
2969;9.864;90112
2970;9.867;92155
2971;9.870;90598
2972;9.874;89845
2973;9.877;93586
2974;9.880;89720
2975;9.884;95492
2976;9.887;94902
2977;9.890;90383
2978;9.894;91040
2979;9.897;84643
2980;9.900;90018
2981;9.904;91626
2982;9.907;90493
2983;9.910;88464
2984;9.913;94417
2985;9.917;91826
2986;9.920;90015
2987;9.923;94367
2988;9.927;89172
2989;9.930;98279
2990;9.933;86023
2991;9.937;93673
2992;9.940;84062
2993;9.943;95033
2994;9.947;93896
2995;9.950;87419
2996;9.953;95148
2997;9.956;94355
2998;9.960;87832
2999;9.963;85648
3000;9.966;92794
3001;9.970;92048
3002;9.973;93439
3003;9.976;93074
3004;9.980;89544
3005;9.983;96338
3006;9.986;82378
3007;9.989;89214
3008;9.993;91262
3009;9.996;96485
3010;9.999;86525
3011;10.003;91802
3012;10.006;88861
3013;10.009;94261
3014;10.013;92743
3015;10.016;86975
3016;10.019;93170
3017;10.023;91786
3018;10.026;87095
3019;10.029;87866
3020;10.032;90659
3021;10.036;90458
3022;10.039;90447
3023;10.042;87059
3024;10.046;86308
3025;10.049;86215
3026;10.052;91758
3027;10.056;96128
3028;10.059;91311
3029;10.062;83030
3030;10.066;81813
3031;10.069;84783
3032;10.072;90522
3033;10.075;88472
3034;10.079;78092
3035;10.082;89508
3036;10.085;93283
3037;10.089;82372
3038;10.092;84335
3039;10.095;98265
3040;10.099;93317
3041;10.102;87698
3042;10.105;96179
3043;10.108;91463
3044;10.112;88033
3045;10.115;87519
3046;10.118;85777
3047;10.122;98011
3048;10.125;85672
3049;10.129;97918
3050;10.132;82970
3051;10.135;89090
3052;10.139;95328
3053;10.142;92327
3054;10.145;86694
3055;10.148;86644
3056;10.152;85051
3057;10.155;96001
3058;10.158;90695
3059;10.162;97727
3060;10.165;85050
3061;10.168;93495
3062;10.172;89795
3063;10.175;79966
3064;10.178;92200
3065;10.182;88522
3066;10.185;87378
3067;10.188;91693
3068;10.191;89990
3069;10.195;91159
3070;10.198;84963
3071;10.201;90523
3072;10.205;99724
3073;10.208;90054
3074;10.211;92348
3075;10.215;88180
3076;10.218;85673
3077;10.221;86771
3078;10.224;86007
3079;10.228;87253
3080;10.231;96896
3081;10.234;94098
3082;10.238;89708
3083;10.241;91373
3084;10.244;91244
3085;10.248;85939
3086;10.251;90470
3087;10.254;80682
3088;10.258;94381
3089;10.261;86520
3090;10.264;88929
3091;10.267;88136
3092;10.271;98126
3093;10.274;86065
3094;10.277;85268
3095;10.281;77956
3096;10.284;83116
3097;10.287;87282
3098;10.291;83757
3099;10.294;88170
3100;10.297;88934
3101;10.301;94800
3102;10.304;98837
3103;10.307;85689
3104;10.310;83790
3105;10.314;97909
3106;10.317;80124
3107;10.320;84791
3108;10.324;97201
3109;10.327;83662
3110;10.330;85332
3111;10.334;84613
3112;10.337;93014
3113;10.340;94529
3114;10.343;90902
3115;10.347;87115
3116;10.350;92481
3117;10.353;83004
3118;10.357;82208
3119;10.360;95077
3120;10.363;94131
3121;10.367;85829
3122;10.370;84651
3123;10.374;96660
3124;10.377;93331
3125;10.380;83093
3126;10.383;87398
3127;10.387;87042
3128;10.390;83052
3129;10.393;96117
3130;10.397;90464
3131;10.400;93082
3132;10.403;84842
3133;10.407;91550
3134;10.410;96815
3135;10.413;86148
3136;10.417;81454
3137;10.420;92490
3138;10.423;92756
3139;10.426;88374
3140;10.430;88478
3141;10.433;86077
3142;10.436;85708
3143;10.440;89249
3144;10.443;86498
3145;10.446;80042
3146;10.450;93566
3147;10.453;87230
3148;10.456;91150
3149;10.459;94564
3150;10.463;87584
3151;10.466;91912
3152;10.469;89429
3153;10.473;82895
3154;10.476;87113
3155;10.479;83315
3156;10.483;83388
3157;10.486;93726
3158;10.489;81732
3159;10.493;87341
3160;10.496;82824
3161;10.499;86841
3162;10.502;92891
3163;10.506;90315
3164;10.509;86772
3165;10.512;85921
3166;10.516;91504
3167;10.519;93190
3168;10.522;83600
3169;10.526;90874
3170;10.529;94820
3171;10.532;92765
3172;10.536;89141
3173;10.539;90005
3174;10.542;83238
3175;10.545;100205
3176;10.549;87849
3177;10.552;94399
3178;10.555;87417
3179;10.559;92309
3180;10.562;85330
3181;10.565;85669
3182;10.569;92745
3183;10.572;92710
3184;10.575;88199
3185;10.578;85356
3186;10.582;88625
3187;10.585;87484
3188;10.588;93497
3189;10.592;89942
3190;10.595;89147
3191;10.598;94426
3192;10.602;91469
3193;10.605;91395
3194;10.608;87659
3195;10.612;84925
3196;10.615;89685
3197;10.618;94387
3198;10.622;86218
3199;10.625;87585
3200;10.628;89108
3201;10.632;81789
3202;10.635;99838
3203;10.638;82969
3204;10.642;93957
3205;10.645;90809
3206;10.648;85101
3207;10.652;93391
3208;10.655;95816
3209;10.658;93086
3210;10.661;95698
3211;10.665;92718
3212;10.668;87606
3213;10.671;90344
3214;10.675;86977
3215;10.678;85885
3216;10.681;88873
3217;10.685;89521
3218;10.688;91161
3219;10.691;95606
3220;10.694;86035
3221;10.698;86310
3222;10.701;93496
3223;10.704;92143
3224;10.708;85556
3225;10.711;98868
3226;10.714;90298
3227;10.718;89164
3228;10.721;85088
3229;10.724;89513
3230;10.728;92835
3231;10.731;92242
3232;10.734;85682
3233;10.737;95882
3234;10.741;90623
3235;10.744;94126
3236;10.747;79568
3237;10.751;82205
3238;10.754;91807
3239;10.757;86362
3240;10.761;99034
3241;10.764;92546
3242;10.767;95834
3243;10.771;97008
3244;10.774;93900
3245;10.777;88726
3246;10.780;89495
3247;10.784;93607
3248;10.787;90963
3249;10.790;90566
3250;10.794;98939
3251;10.797;97186
3252;10.800;98436
3253;10.804;91756
3254;10.807;92621
3255;10.810;99035
3256;10.813;93747
3257;10.817;86408
3258;10.820;90607
3259;10.823;91742
3260;10.827;93807
3261;10.830;95035
3262;10.833;101147
3263;10.837;98249
3264;10.840;93824
3265;10.843;91216
3266;10.847;102296
3267;10.850;94658
3268;10.853;94967
3269;10.856;99186
3270;10.860;96473
3271;10.863;93295
3272;10.866;94186
3273;10.870;100311
3274;10.873;95289
3275;10.877;91865
3276;10.880;95815
3277;10.883;98937
3278;10.887;96550
3279;10.890;94537
3280;10.893;98993
3281;10.896;84647
3282;10.900;85621
3283;10.903;92321
3284;10.906;92311
3285;10.910;96576
3286;10.913;98471
3287;10.916;87850
3288;10.920;99980
3289;10.923;84650
3290;10.926;80996
3291;10.930;92225
3292;10.933;86868
3293;10.936;91661
3294;10.939;85479
3295;10.943;98108
3296;10.946;90165
3297;10.949;87780
3298;10.953;100045
3299;10.956;86639
3300;10.959;91049
3301;10.963;90546
3302;10.966;87121
3303;10.969;84537
3304;10.972;97048
3305;10.976;89485
3306;10.979;89421
3307;10.982;88188
3308;10.986;88054
3309;10.989;88068
3310;10.992;82732
3311;10.996;89751
3312;10.999;88767
3313;11.002;93100
3314;11.006;90448
3315;11.009;82175
3316;11.012;86501
3317;11.015;85011
3318;11.019;92823
3319;11.022;91275
3320;11.025;88875
3321;11.029;89229
3322;11.032;83292
3323;11.035;89465
3324;11.039;93272
3325;11.042;83444
3326;11.045;97087
3327;11.048;91448
3328;11.052;78830
3329;11.055;80542
3330;11.058;90533
3331;11.062;83686
3332;11.065;83560
3333;11.068;88141
3334;11.072;83361
3335;11.075;78501
3336;11.078;92423
3337;11.082;76465
3338;11.085;87112
3339;11.088;82476
3340;11.091;87620
3341;11.095;83121
3342;11.098;91486
3343;11.101;89599
3344;11.105;82216
3345;11.108;86510
3346;11.111;87160
3347;11.115;84096
3348;11.118;83765
3349;11.122;90535
3350;11.125;79483
3351;11.128;90113
3352;11.132;89896
3353;11.135;81499
3354;11.138;83272
3355;11.142;82830
3356;11.145;88426
3357;11.148;95773
3358;11.151;93766
3359;11.155;106767
3360;11.158;96514
3361;11.161;100483
3362;11.165;109128
3363;11.168;99386
3364;11.171;88929
3365;11.175;89413
3366;11.178;94981
3367;11.181;89130
3368;11.185;78304
3369;11.188;79101
3370;11.191;80224
3371;11.194;75400
3372;11.198;81406
3373;11.201;79428
3374;11.204;73368
3375;11.208;87235
3376;11.211;70173
3377;11.214;77818
3378;11.218;76442
3379;11.221;69310
3380;11.224;77389
3381;11.227;77050
3382;11.231;86925
3383;11.234;73062
3384;11.237;74517
3385;11.241;87209
3386;11.244;77384
3387;11.247;78144
3388;11.251;78531
3389;11.254;73301
3390;11.257;70963
3391;11.261;82105
3392;11.264;76087
3393;11.267;79023
3394;11.270;75902
3395;11.274;71592
3396;11.277;78573
3397;11.280;75984
3398;11.284;77520
3399;11.287;76447
3400;11.290;76537
3401;11.294;82367
3402;11.297;70924
3403;11.300;71681
3404;11.303;82877
3405;11.307;71898
3406;11.310;76824
3407;11.313;73900
3408;11.317;81248
3409;11.320;75395
3410;11.323;83450
3411;11.327;77090
3412;11.330;77105
3413;11.333;79611
3414;11.337;71121
3415;11.340;75877
3416;11.343;81133
3417;11.346;81247
3418;11.350;83877
3419;11.353;75423
3420;11.356;76386
3421;11.360;76531
3422;11.363;84596
3423;11.366;84342
3424;11.370;71562
3425;11.373;87818
3426;11.377;79210
3427;11.380;94033
3428;11.383;89665
3429;11.386;80346
3430;11.390;74198
3431;11.393;82271
3432;11.396;87322
3433;11.400;88908
3434;11.403;83382
3435;11.406;84292
3436;11.410;84577
3437;11.413;87805
3438;11.416;83428
3439;11.420;90697
3440;11.423;92199
3441;11.426;85958
3442;11.429;87213
3443;11.433;88062
3444;11.436;86995
3445;11.439;98401
3446;11.443;89757
3447;11.446;88530
3448;11.449;87755
3449;11.453;96889
3450;11.456;83281
3451;11.459;92271
3452;11.462;95047
3453;11.466;82075
3454;11.469;90711
3455;11.472;91541
3456;11.476;103091
3457;11.479;102014
3458;11.482;96135
3459;11.486;96937
3460;11.489;104109
3461;11.492;95298
3462;11.496;104058
3463;11.499;98218
3464;11.502;98677
3465;11.505;91879
3466;11.509;92982
3467;11.512;98631
3468;11.515;107809
3469;11.519;108819
3470;11.522;106064
3471;11.525;91077
3472;11.529;94403
3473;11.532;101262
3474;11.535;103047
3475;11.538;101959
3476;11.542;97311
3477;11.545;105585
3478;11.548;98956
3479;11.552;102017
3480;11.555;103167
3481;11.558;95071
3482;11.562;104124
3483;11.565;99828
3484;11.568;112819
3485;11.572;96953
3486;11.575;87532
3487;11.578;100559
3488;11.581;96713
3489;11.585;91717
3490;11.588;96770
3491;11.591;96181
3492;11.595;94922
3493;11.598;92814
3494;11.601;93098
3495;11.605;101221
3496;11.608;96418
3497;11.611;91672
3498;11.615;92209
3499;11.618;95784
3500;11.621;105479
3501;11.625;95871
3502;11.628;96317
3503;11.631;98665
3504;11.635;95157
3505;11.638;99704
3506;11.641;92693
3507;11.645;90810
3508;11.648;90541
3509;11.651;98380
3510;11.655;94855
3511;11.658;95193
3512;11.661;93822
3513;11.664;87146
3514;11.668;95512
3515;11.671;90714
3516;11.674;94363
3517;11.678;88013
3518;11.681;88128
3519;11.684;98966
3520;11.688;90079
3521;11.691;94061
3522;11.694;88474
3523;11.697;85403
3524;11.701;86423
3525;11.704;92981
3526;11.707;87198
3527;11.711;85187
3528;11.714;94595
3529;11.717;92821
3530;11.721;81967
3531;11.724;91201
3532;11.727;82815
3533;11.731;95608
3534;11.734;92316
3535;11.737;84874
3536;11.740;87303
3537;11.744;86656
3538;11.747;90957
3539;11.750;79323
3540;11.754;79520
3541;11.757;85652
3542;11.760;84679
3543;11.764;88688
3544;11.767;83068
3545;11.770;82107
3546;11.774;85832
3547;11.777;86333
3548;11.780;102011
3549;11.783;81702
3550;11.787;74295
3551;11.790;92372
3552;11.793;85159
3553;11.797;83445
3554;11.800;87387
3555;11.803;90145
3556;11.807;82078
3557;11.810;79410
3558;11.813;90902
3559;11.816;87146
3560;11.820;97681
3561;11.823;93272
3562;11.826;96124
3563;11.830;85688
3564;11.833;89161
3565;11.836;97038
3566;11.840;88388
3567;11.843;94130
3568;11.846;85126
3569;11.850;82846
3570;11.853;85176
3571;11.856;80972
3572;11.859;83021
3573;11.863;87787
3574;11.866;86589
3575;11.869;82430
3576;11.873;86771
3577;11.876;87042
3578;11.880;91318
3579;11.883;84582
3580;11.886;88199
3581;11.890;82780
3582;11.893;86431
3583;11.896;85768
3584;11.899;82525
3585;11.903;88167
3586;11.906;82004
3587;11.909;76166
3588;11.913;88784
3589;11.916;81101
3590;11.919;83323
3591;11.923;84604
3592;11.926;91360
3593;11.929;81666
3594;11.932;85985
3595;11.936;90193
3596;11.939;85305
3597;11.942;88225
3598;11.946;84454
3599;11.949;80326
3600;11.952;80235
3601;11.956;85903
3602;11.959;86682
3603;11.962;85200
3604;11.966;78251
3605;11.969;79914
3606;11.972;90857
3607;11.975;85356
3608;11.979;81608
3609;11.982;90197
3610;11.985;84063
3611;11.989;85286
3612;11.992;80505
3613;11.995;85337
3614;11.999;83179
3615;12.002;79335
3616;12.005;86467
3617;12.009;79102
3618;12.012;90832
3619;12.015;86704
3620;12.018;80640
3621;12.022;81911
3622;12.025;87480
3623;12.028;87674
3624;12.032;75077
3625;12.035;79454
3626;12.038;85133
3627;12.042;86862
3628;12.045;87213
3629;12.048;84663
3630;12.051;92219
3631;12.055;92829
3632;12.058;89011
3633;12.061;79413
3634;12.065;83710
3635;12.068;86138
3636;12.071;86941
3637;12.075;84605
3638;12.078;75890
3639;12.081;79971
3640;12.085;82376
3641;12.088;80587
3642;12.091;87997
3643;12.094;87426
3644;12.098;87044
3645;12.101;83301
3646;12.104;83322
3647;12.108;86675
3648;12.111;81333
3649;12.114;78276
3650;12.118;84806
3651;12.121;83618
3652;12.125;83926
3653;12.128;80433
3654;12.131;86872
3655;12.134;75043
3656;12.138;82027
3657;12.141;85177
3658;12.144;83586
3659;12.148;86153
3660;12.151;88538
3661;12.154;86557
3662;12.158;80898
3663;12.161;83192
3664;12.164;86914
3665;12.167;79594
3666;12.171;77906
3667;12.174;85939
3668;12.177;81472
3669;12.181;88370
3670;12.184;83540
3671;12.187;92303
3672;12.191;84193
3673;12.194;87279
3674;12.197;81195
3675;12.201;81072
3676;12.204;84686
3677;12.207;85446
3678;12.210;85781
3679;12.214;88466
3680;12.217;73775
3681;12.220;93640
3682;12.224;87050
3683;12.227;82064
3684;12.230;85261
3685;12.234;87323
3686;12.237;87758
3687;12.240;93213
3688;12.244;85180
3689;12.247;85825
3690;12.250;84229
3691;12.253;84366
3692;12.257;77361
3693;12.260;90273
3694;12.263;84940
3695;12.267;93881
3696;12.270;85143
3697;12.273;79561
3698;12.277;92427
3699;12.280;88468
3700;12.283;81998
3701;12.286;80295
3702;12.290;84388
3703;12.293;83232
3704;12.296;81209
3705;12.300;82954
3706;12.303;86359
3707;12.306;90271
3708;12.310;83119
3709;12.313;81921
3710;12.316;84720
3711;12.320;86145
3712;12.323;87439
3713;12.326;87200
3714;12.329;78930
3715;12.333;89861
3716;12.336;92849
3717;12.339;95701
3718;12.343;88284
3719;12.346;94372
3720;12.349;84277
3721;12.353;82686
3722;12.356;84029
3723;12.359;80023
3724;12.363;84546
3725;12.366;86205
3726;12.369;89329
3727;12.373;91256
3728;12.376;83294
3729;12.379;81747
3730;12.383;84705
3731;12.386;85650
3732;12.389;77501
3733;12.393;83066
3734;12.396;83119
3735;12.399;83097
3736;12.403;84509
3737;12.406;81807
3738;12.409;81936
3739;12.412;87437
3740;12.416;81753
3741;12.419;91550
3742;12.422;81078
3743;12.426;78450
3744;12.429;75435
3745;12.432;81026
3746;12.436;90598
3747;12.439;83646
3748;12.442;82238
3749;12.445;85295
3750;12.449;80283
3751;12.452;81699
3752;12.455;77523
3753;12.459;84122
3754;12.462;77544
3755;12.465;86202
3756;12.469;93818
3757;12.472;85145
3758;12.475;84169
3759;12.479;85342
3760;12.482;89920
3761;12.485;85549
3762;12.488;84945
3763;12.492;89481
3764;12.495;88966
3765;12.498;84393
3766;12.502;93820
3767;12.505;85262
3768;12.508;78894
3769;12.512;91946
3770;12.515;86194
3771;12.518;92804
3772;12.521;83619
3773;12.525;92132
3774;12.528;94928
3775;12.531;85313
3776;12.535;88627
3777;12.538;92397
3778;12.541;86787
3779;12.545;90158
3780;12.548;93445
3781;12.551;101134
3782;12.555;83805
3783;12.558;94587
3784;12.561;93511
3785;12.564;97416
3786;12.568;98059
3787;12.571;91523
3788;12.574;103952
3789;12.578;102048
3790;12.581;99028
3791;12.584;92990
3792;12.588;97413
3793;12.591;99993
3794;12.594;98216
3795;12.598;92939
3796;12.601;99039
3797;12.604;104291
3798;12.607;95990
3799;12.611;106429
3800;12.614;103578
3801;12.617;98536
3802;12.621;95534
3803;12.624;98674
3804;12.628;97674
3805;12.631;105526
3806;12.634;97607
3807;12.638;107349
3808;12.641;97160
3809;12.644;101275
3810;12.647;106604
3811;12.651;98893
3812;12.654;98699
3813;12.657;94619
3814;12.661;96215
3815;12.664;95049
3816;12.667;96371
3817;12.671;93032
3818;12.674;94384
3819;12.677;100351
3820;12.680;96230
3821;12.684;87668
3822;12.687;89185
3823;12.690;96486
3824;12.694;93302
3825;12.697;96166
3826;12.700;89426
3827;12.704;83083
3828;12.707;90127
3829;12.710;91080
3830;12.714;89506
3831;12.717;94678
3832;12.720;86289
3833;12.723;100850
3834;12.727;95253
3835;12.730;80711
3836;12.733;92689
3837;12.737;87083
3838;12.740;92061
3839;12.743;90543
3840;12.747;93878
3841;12.750;83122
3842;12.753;87915
3843;12.756;83402
3844;12.760;87794
3845;12.763;88815
3846;12.766;87696
3847;12.770;84213
3848;12.773;93121
3849;12.776;84110
3850;12.780;83254
3851;12.783;87637
3852;12.786;88734
3853;12.790;89530
3854;12.793;75028
3855;12.796;87465
3856;12.799;87005
3857;12.803;82984
3858;12.806;90759
3859;12.809;77663
3860;12.813;86574
3861;12.816;82773
3862;12.819;88686
3863;12.823;89044
3864;12.826;91843
3865;12.829;86294
3866;12.833;85026
3867;12.836;74940
3868;12.839;80541
3869;12.842;85292
3870;12.846;82663
3871;12.849;82954
3872;12.852;80867
3873;12.856;83707
3874;12.859;85391
3875;12.862;88209
3876;12.866;79250
3877;12.869;93090
3878;12.873;80537
3879;12.876;84207
3880;12.879;78875
3881;12.882;81278
3882;12.886;96946
3883;12.889;83686
3884;12.892;86986
3885;12.896;78548
3886;12.899;83579
3887;12.902;91007
3888;12.906;90122
3889;12.909;81164
3890;12.912;80735
3891;12.915;83436
3892;12.919;87901
3893;12.922;90677
3894;12.925;84815
3895;12.929;94842
3896;12.932;80341
3897;12.935;80704
3898;12.939;84698
3899;12.942;83084
3900;12.945;83823
3901;12.949;86569
3902;12.952;90150
3903;12.955;85476
3904;12.958;81710
3905;12.962;89575
3906;12.965;85766
3907;12.968;83620
3908;12.972;84781
3909;12.975;83576
3910;12.978;89565
3911;12.982;83816
3912;12.985;85995
3913;12.988;79016
3914;12.991;83025
3915;12.995;82890
3916;12.998;87413
3917;13.001;84298
3918;13.005;88849
3919;13.008;87864
3920;13.011;82935
3921;13.015;85167
3922;13.018;87476
3923;13.021;78844
3924;13.025;77909
3925;13.028;87137
3926;13.031;87184
3927;13.034;80541
3928;13.038;85859
3929;13.041;82991
3930;13.044;83898
3931;13.048;83682
3932;13.051;87076
3933;13.054;84086
3934;13.058;81178
3935;13.061;86958
3936;13.064;85284
3937;13.068;92462
3938;13.071;88669
3939;13.074;80713
3940;13.077;86865
3941;13.081;82898
3942;13.084;83586
3943;13.087;83674
3944;13.091;87358
3945;13.094;91681
3946;13.097;86093
3947;13.101;91835
3948;13.104;85934
3949;13.107;83697
3950;13.110;87416
3951;13.114;81592
3952;13.117;89989
3953;13.120;80451
3954;13.124;77982
3955;13.127;83205
3956;13.131;90564
3957;13.134;83423
3958;13.137;85304
3959;13.141;82402
3960;13.144;82054
3961;13.147;81669
3962;13.150;73946
3963;13.154;87244
3964;13.157;83421
3965;13.160;75577
3966;13.164;90544
3967;13.167;84741
3968;13.170;91326
3969;13.174;82288
3970;13.177;89245
3971;13.180;86078
3972;13.184;84009
3973;13.187;74580
3974;13.190;80652
3975;13.193;81372
3976;13.197;77904
3977;13.200;87164
3978;13.203;80713
3979;13.207;79082
3980;13.210;89125
3981;13.213;80576
3982;13.217;84898
3983;13.220;89162
3984;13.223;89710
3985;13.227;83220
3986;13.230;79451
3987;13.233;82292
3988;13.236;84439
3989;13.240;83583
3990;13.243;80945
3991;13.246;86310
3992;13.250;89298
3993;13.253;83248
3994;13.256;92517
3995;13.260;82542
3996;13.263;85578
3997;13.266;86512
3998;13.269;83853
3999;13.273;84892
4000;13.276;82478
4001;13.279;82759
4002;13.283;88954
4003;13.286;84500
4004;13.289;82210
4005;13.293;77611
4006;13.296;84669
4007;13.299;80066
4008;13.303;88417
4009;13.306;86634
4010;13.309;87958
4011;13.312;84951
4012;13.316;78903
4013;13.319;88082
4014;13.322;84317
4015;13.326;81217
4016;13.329;84534
4017;13.332;87184
4018;13.336;84484
4019;13.339;84301
4020;13.342;81224
4021;13.345;86635
4022;13.349;82855
4023;13.352;77790
4024;13.355;85802
4025;13.359;85162
4026;13.362;89792
4027;13.365;82419
4028;13.369;84099
4029;13.372;81795
4030;13.376;80716
4031;13.379;82456
4032;13.382;79607
4033;13.385;89420
4034;13.389;80236
4035;13.392;89515
4036;13.395;86989
4037;13.399;81761
4038;13.402;85582
4039;13.405;89226
4040;13.409;92543
4041;13.412;93582
4042;13.415;74326
4043;13.419;77162
4044;13.422;87168
4045;13.425;87964
4046;13.428;86076
4047;13.432;86282
4048;13.435;76528
4049;13.438;75165
4050;13.442;81578
4051;13.445;85034
4052;13.448;80413
4053;13.452;83983
4054;13.455;79089
4055;13.458;84056
4056;13.462;79160
4057;13.465;86727
4058;13.468;84271
4059;13.471;77335
4060;13.475;84991
4061;13.478;88710
4062;13.481;85195
4063;13.485;86164
4064;13.488;87612
4065;13.491;83353
4066;13.495;78542
4067;13.498;80601
4068;13.501;83151
4069;13.504;80773
4070;13.508;87156
4071;13.511;84232
4072;13.514;88503
4073;13.518;85806
4074;13.521;76454
4075;13.524;81151
4076;13.528;91642
4077;13.531;85199
4078;13.534;89565
4079;13.538;88330
4080;13.541;83248
4081;13.544;84544
4082;13.547;80072
4083;13.551;89608
4084;13.554;91848
4085;13.557;91088
4086;13.561;82969
4087;13.564;86171
4088;13.567;74502
4089;13.571;81257
4090;13.574;83023
4091;13.577;82555
4092;13.580;87633
4093;13.584;91312
4094;13.587;82051
4095;13.590;86117
4096;13.594;87223
4097;13.597;82966
4098;13.600;93186
4099;13.604;85464
4100;13.607;81839
4101;13.610;78163
4102;13.614;91877
4103;13.617;84512
4104;13.620;86002
4105;13.624;82306
4106;13.627;83961
4107;13.630;91167
4108;13.634;82272
4109;13.637;87838
4110;13.640;89128
4111;13.644;88349
4112;13.647;79780
4113;13.650;76649
4114;13.654;77438
4115;13.657;87544
4116;13.660;83281
4117;13.663;85332
4118;13.667;83960
4119;13.670;77453
4120;13.673;85273
4121;13.677;84077
4122;13.680;83950
4123;13.683;81143
4124;13.687;91362
4125;13.690;79278
4126;13.693;77995
4127;13.697;82461
4128;13.700;87281
4129;13.703;86908
4130;13.706;84733
4131;13.710;73406
4132;13.713;80762
4133;13.716;75415
4134;13.720;82053
4135;13.723;91707
4136;13.726;81686
4137;13.730;83403
4138;13.733;80162
4139;13.736;85966
4140;13.739;83946
4141;13.743;83471
4142;13.746;86936
4143;13.749;82771
4144;13.753;79896
4145;13.756;91040
4146;13.759;81438
4147;13.763;84552
4148;13.766;85006
4149;13.769;84464
4150;13.773;81611
4151;13.776;81730
4152;13.779;83570
4153;13.782;89694
4154;13.786;77037
4155;13.789;92395
4156;13.792;81409
4157;13.796;82842
4158;13.799;88262
4159;13.802;88870
4160;13.806;77935
4161;13.809;83740
4162;13.812;85839
4163;13.816;87078
4164;13.819;80881
4165;13.822;80870
4166;13.825;85931
4167;13.829;92933
4168;13.832;89872
4169;13.835;87131
4170;13.839;76612
4171;13.842;86215
4172;13.845;84548
4173;13.849;80303
4174;13.852;79432
4175;13.855;75624
4176;13.858;88408
4177;13.862;88012
4178;13.865;87087
4179;13.868;87816
4180;13.872;79257
4181;13.875;88476
4182;13.879;91425
4183;13.882;81646
4184;13.885;85922
4185;13.889;81402
4186;13.892;87725
4187;13.895;86444
4188;13.898;83478
4189;13.902;84902
4190;13.905;73987
4191;13.908;82019
4192;13.912;82528
4193;13.915;81384
4194;13.918;83666
4195;13.922;84449
4196;13.925;83070
4197;13.928;80350
4198;13.932;82864
4199;13.935;87637
4200;13.938;79442
4201;13.941;92035
4202;13.945;79701
4203;13.948;78231
4204;13.951;88532
4205;13.955;83383
4206;13.958;88369
4207;13.961;85300
4208;13.965;80638
4209;13.968;83761
4210;13.971;86431
4211;13.974;86275
4212;13.978;80294
4213;13.981;84799
4214;13.984;90654
4215;13.988;81324
4216;13.991;82902
4217;13.994;85946
4218;13.998;82788
4219;14.001;89957
4220;14.004;84394
4221;14.008;89407
4222;14.011;81505
4223;14.014;76569
4224;14.017;78060
4225;14.021;86970
4226;14.024;86096
4227;14.027;88351
4228;14.031;80849
4229;14.034;75842
4230;14.037;79037
4231;14.041;76659
4232;14.044;75828
4233;14.047;82945
4234;14.051;80104
4235;14.054;80585
4236;14.057;76303
4237;14.060;88128
4238;14.064;77685
4239;14.067;80983
4240;14.070;84778
4241;14.074;81095
4242;14.077;84475
4243;14.080;79259
4244;14.084;81851
4245;14.087;82713
4246;14.090;77746
4247;14.093;88662
4248;14.097;79080
4249;14.100;90730
4250;14.103;87667
4251;14.107;89916
4252;14.110;87758
4253;14.113;90838
4254;14.117;83430
4255;14.120;85535
4256;14.124;82076
4257;14.127;90472
4258;14.130;82597
4259;14.133;84637
4260;14.137;77233
4261;14.140;82810
4262;14.143;86486
4263;14.147;85190
4264;14.150;77000
4265;14.153;89762
4266;14.157;87511
4267;14.160;81331
4268;14.163;86621
4269;14.167;84891
4270;14.170;81668
4271;14.173;85562
4272;14.176;88737
4273;14.180;82738
4274;14.183;81597
4275;14.186;83366
4276;14.190;81130
4277;14.193;84747
4278;14.196;80269
4279;14.200;90004
4280;14.203;85952
4281;14.206;81185
4282;14.209;85992
4283;14.213;86170
4284;14.216;89038
4285;14.219;79956
4286;14.223;86262
4287;14.226;93382
4288;14.229;81271
4289;14.233;90024
4290;14.236;90963
4291;14.239;91118
4292;14.243;79517
4293;14.246;86872
4294;14.249;83490
4295;14.252;87079
4296;14.256;88212
4297;14.259;91500
4298;14.262;86328
4299;14.266;92359
4300;14.269;81827
4301;14.272;77620
4302;14.276;80089
4303;14.279;87101
4304;14.282;84479
4305;14.286;83280
4306;14.289;82910
4307;14.292;88183
4308;14.295;90448
4309;14.299;86497
4310;14.302;87660
4311;14.305;81847
4312;14.309;91322
4313;14.312;92664
4314;14.315;81731
4315;14.319;83060
4316;14.322;83631
4317;14.325;83778
4318;14.328;93369
4319;14.332;86638
4320;14.335;88617
4321;14.338;83944
4322;14.342;91617
4323;14.345;83196
4324;14.348;82527
4325;14.352;79667
4326;14.355;88842
4327;14.358;85449
4328;14.362;86971
4329;14.365;79916
4330;14.368;84346
4331;14.372;87917
4332;14.375;84070
4333;14.378;76426
4334;14.382;87792
4335;14.385;87082
4336;14.388;88749
4337;14.392;82817
4338;14.395;85655
4339;14.398;83797
4340;14.402;85603
4341;14.405;86811
4342;14.408;83737
4343;14.411;83615
4344;14.415;79199
4345;14.418;84822
4346;14.421;84390
4347;14.425;85200
4348;14.428;86435
4349;14.431;90376
4350;14.435;93360
4351;14.438;84514
4352;14.441;83990
4353;14.445;79863
4354;14.448;85617
4355;14.451;88391
4356;14.454;87704
4357;14.458;79103
4358;14.461;86016
4359;14.464;90083
4360;14.468;86831
4361;14.471;83243
4362;14.474;79617
4363;14.478;75760
4364;14.481;83917
4365;14.484;89405
4366;14.488;84672
4367;14.491;85334
4368;14.494;81534
4369;14.497;84841
4370;14.501;81636
4371;14.504;82198
4372;14.507;84612
4373;14.511;81023
4374;14.514;76089
4375;14.517;79856
4376;14.521;84518
4377;14.524;85466
4378;14.527;86163
4379;14.530;85495
4380;14.534;84845
4381;14.537;86296
4382;14.540;91094
4383;14.544;84934
4384;14.547;85794
4385;14.550;84595
4386;14.554;83078
4387;14.557;88821
4388;14.560;86250
4389;14.564;85211
4390;14.567;86839
4391;14.570;79028
4392;14.573;88446
4393;14.577;86824
4394;14.580;86679
4395;14.583;95526
4396;14.587;83940
4397;14.590;87097
4398;14.593;91063
4399;14.597;90394
4400;14.600;80550
4401;14.603;82901
4402;14.607;81789
4403;14.610;85080
4404;14.613;88221
4405;14.616;80411
4406;14.620;83004
4407;14.623;80911
4408;14.627;78595
4409;14.630;86399
4410;14.633;75562
4411;14.637;87491
4412;14.640;85309
4413;14.643;80593
4414;14.647;84389
4415;14.650;91779
4416;14.653;90745
4417;14.656;82314
4418;14.660;81153
4419;14.663;72782
4420;14.666;82189
4421;14.670;87807
4422;14.673;89411
4423;14.676;84997
4424;14.680;86773
4425;14.683;82388
4426;14.686;84042
4427;14.689;88152
4428;14.693;82060
4429;14.696;89706
4430;14.699;81760
4431;14.703;82060
4432;14.706;77987
4433;14.709;81348
4434;14.713;89021
4435;14.716;81626
4436;14.719;85684
4437;14.723;82810
4438;14.726;80188
4439;14.729;78312
4440;14.732;93121
4441;14.736;86824
4442;14.739;85318
4443;14.742;89139
4444;14.746;83927
4445;14.749;79260
4446;14.752;80010
4447;14.756;86269
4448;14.759;93525
4449;14.762;79174
4450;14.766;82428
4451;14.769;85541
4452;14.772;91703
4453;14.775;76472
4454;14.779;79669
4455;14.782;88680
4456;14.785;86189
4457;14.789;88923
4458;14.792;78089
4459;14.795;79178
4460;14.799;83671
4461;14.802;88558
4462;14.805;89596
4463;14.808;90724
4464;14.812;81227
4465;14.815;81659
4466;14.818;91488
4467;14.822;87627
4468;14.825;83868
4469;14.828;82168
4470;14.832;83890
4471;14.835;87166
4472;14.838;83953
4473;14.842;80557
4474;14.845;88684
4475;14.848;90463
4476;14.851;88452
4477;14.855;86264
4478;14.858;91834
4479;14.861;78120
4480;14.865;75722
4481;14.868;89846
4482;14.872;86721
4483;14.875;78198
4484;14.878;85039
4485;14.882;86058
4486;14.885;91815
4487;14.888;84954
4488;14.891;85851
4489;14.895;88766
4490;14.898;80532
4491;14.901;88413
4492;14.905;84202
4493;14.908;77962
4494;14.911;80198
4495;14.915;92787
4496;14.918;85893
4497;14.921;79334
4498;14.924;87443
4499;14.928;90804
4500;14.931;78440
4501;14.934;92933
4502;14.938;82078
4503;14.941;96118
4504;14.944;90888
4505;14.948;82153
4506;14.951;88050
4507;14.954;89756
4508;14.958;80320
4509;14.961;81649
4510;14.964;91234
4511;14.967;88863
4512;14.971;81272
4513;14.974;84592
4514;14.977;86888
4515;14.981;84023
4516;14.984;86257
4517;14.987;83970
4518;14.991;85011
4519;14.994;84445
4520;14.997;95436
4521;15.001;83843
4522;15.004;89979
4523;15.007;76646
4524;15.010;81948
4525;15.014;82721
4526;15.017;76824
4527;15.020;80977
4528;15.024;84366
4529;15.027;82412
4530;15.030;86523
4531;15.034;97124
4532;15.037;79999
4533;15.040;87990
4534;15.043;78422
4535;15.047;82572
4536;15.050;89121
4537;15.053;80940
4538;15.057;93486
4539;15.060;78259
4540;15.063;91009
4541;15.067;87384
4542;15.070;88956
4543;15.073;78889
4544;15.077;87803
4545;15.080;84098
4546;15.083;84130
4547;15.086;87379
4548;15.090;92507
4549;15.093;87388
4550;15.096;91370
4551;15.100;91699
4552;15.103;92865
4553;15.106;86321
4554;15.110;87560
4555;15.113;95473
4556;15.116;87490
4557;15.119;85648
4558;15.123;92187
4559;15.126;87580
4560;15.130;85058
4561;15.133;90350
4562;15.136;84924
4563;15.140;87468
4564;15.143;85583
4565;15.146;86818
4566;15.150;82650
4567;15.153;90008
4568;15.156;87125
4569;15.159;85431
4570;15.163;82406
4571;15.166;82468
4572;15.169;78120
4573;15.173;90953
4574;15.176;84035
4575;15.179;88559
4576;15.183;88437
4577;15.186;83187
4578;15.189;84514
4579;15.193;87365
4580;15.196;83820
4581;15.199;86288
4582;15.202;81447
4583;15.206;89471
4584;15.209;83803
4585;15.212;89173
4586;15.216;85892
4587;15.219;80032
4588;15.222;89900
4589;15.226;83052
4590;15.229;86585
4591;15.232;85277
4592;15.236;87102
4593;15.239;84684
4594;15.242;89858
4595;15.245;81988
4596;15.249;84740
4597;15.252;84436
4598;15.255;90283
4599;15.259;93234
4600;15.262;88497
4601;15.265;83305
4602;15.269;82864
4603;15.272;87998
4604;15.275;83008
4605;15.278;96153
4606;15.282;77382
4607;15.285;93245
4608;15.288;84997
4609;15.292;88160
4610;15.295;86549
4611;15.298;92353
4612;15.302;89268
4613;15.305;86727
4614;15.308;90985
4615;15.312;80343
4616;15.315;89553
4617;15.318;90583
4618;15.321;81079
4619;15.325;79389
4620;15.328;87880
4621;15.331;84523
4622;15.335;95368
4623;15.338;100693
4624;15.341;92108
4625;15.345;87430
4626;15.348;84750
4627;15.351;87390
4628;15.355;92101
4629;15.358;84561
4630;15.361;97500
4631;15.364;89887
4632;15.368;98654
4633;15.371;86119
4634;15.375;89319
4635;15.378;100232
4636;15.381;94309
4637;15.385;93481
4638;15.388;92899
4639;15.391;103119
4640;15.394;91248
4641;15.398;90534
4642;15.401;92574
4643;15.404;100565
4644;15.408;87026
4645;15.411;97700
4646;15.414;92750
4647;15.418;101428
4648;15.421;95581
4649;15.424;101391
4650;15.428;89330
4651;15.431;86662
4652;15.434;95179
4653;15.437;92879
4654;15.441;100466
4655;15.444;92204
4656;15.447;91592
4657;15.451;87262
4658;15.454;95201
4659;15.457;95928
4660;15.461;85234
4661;15.464;89130
4662;15.467;89492
4663;15.471;83923
4664;15.474;93148
4665;15.477;85969
4666;15.480;79883
4667;15.484;90750
4668;15.487;88759
4669;15.490;89525
4670;15.494;94474
4671;15.497;88979
4672;15.500;96699
4673;15.504;90787
4674;15.507;93264
4675;15.510;86239
4676;15.513;85683
4677;15.517;85048
4678;15.520;89662
4679;15.523;82757
4680;15.527;79926
4681;15.530;86255
4682;15.533;95667
4683;15.537;88727
4684;15.540;89020
4685;15.543;80931
4686;15.547;82516
4687;15.550;88097
4688;15.553;84255
4689;15.556;86391
4690;15.560;88488
4691;15.563;90665
4692;15.566;83272
4693;15.570;97524
4694;15.573;89945
4695;15.576;90952
4696;15.580;89786
4697;15.583;83597
4698;15.586;93676
4699;15.590;82880
4700;15.593;93224
4701;15.596;87114
4702;15.599;85171
4703;15.603;84151
4704;15.606;79301
4705;15.609;83958
4706;15.613;79351
4707;15.616;80871
4708;15.619;85728
4709;15.623;86487
4710;15.626;86712
4711;15.630;78227
4712;15.633;83216
4713;15.636;87065
4714;15.639;87594
4715;15.643;89090
4716;15.646;87726
4717;15.649;86999
4718;15.653;79000
4719;15.656;81626
4720;15.659;88688
4721;15.663;82210
4722;15.666;87406
4723;15.669;83853
4724;15.672;86395
4725;15.676;85183
4726;15.679;87614
4727;15.682;80324
4728;15.686;92401
4729;15.689;90789
4730;15.692;87760
4731;15.696;81810
4732;15.699;88845
4733;15.702;88079
4734;15.706;86988
4735;15.709;88491
4736;15.712;77953
4737;15.715;89343
4738;15.719;92774
4739;15.722;79122
4740;15.725;80668
4741;15.729;90112
4742;15.732;84740
4743;15.735;89103
4744;15.739;91744
4745;15.742;89079
4746;15.745;83734
4747;15.748;88799
4748;15.752;87289
4749;15.755;81139
4750;15.758;85602
4751;15.762;92740
4752;15.765;88002
4753;15.768;82471
4754;15.772;82694
4755;15.775;87599
4756;15.778;83224
4757;15.782;83781
4758;15.785;78162
4759;15.788;96197
4760;15.791;79449
4761;15.795;82010
4762;15.798;87036
4763;15.801;82852
4764;15.805;85468
4765;15.808;84211
4766;15.811;80229
4767;15.815;86938
4768;15.818;80811
4769;15.821;90960
4770;15.825;92204
4771;15.828;83402
4772;15.831;82695
4773;15.834;90650
4774;15.838;85291
4775;15.841;88078
4776;15.844;84469
4777;15.848;85477
4778;15.851;85531
4779;15.854;90869
4780;15.858;81652
4781;15.861;79864
4782;15.864;86748
4783;15.867;80137
4784;15.871;86417
4785;15.874;84013
4786;15.878;86430
4787;15.881;84253
4788;15.884;80600
4789;15.888;87195
4790;15.891;85470
4791;15.894;79121
4792;15.898;81872
4793;15.901;88117
4794;15.904;79288
4795;15.907;75966
4796;15.911;76799
4797;15.914;77465
4798;15.917;87136
4799;15.921;82432
4800;15.924;83520
4801;15.927;85666
4802;15.931;89114
4803;15.934;90904
4804;15.937;88173
4805;15.941;86754
4806;15.944;84282
4807;15.947;84111
4808;15.950;88038
4809;15.954;76810
4810;15.957;89326
4811;15.960;91629
4812;15.964;79586
4813;15.967;81178
4814;15.970;83446
4815;15.974;88887
4816;15.977;86797
4817;15.980;91760
4818;15.983;82642
4819;15.987;92001
4820;15.990;85742
4821;15.993;86821
4822;15.997;87622
4823;16.000;80979
4824;16.003;79072
4825;16.007;83534
4826;16.010;82287
4827;16.013;84385
4828;16.017;80679
4829;16.020;90387
4830;16.023;81993
4831;16.026;87723
4832;16.030;93509
4833;16.033;87138
4834;16.036;82281
4835;16.040;82210
4836;16.043;88262
4837;16.046;88733
4838;16.050;81556
4839;16.053;90146
4840;16.056;87451
4841;16.060;89112
4842;16.063;82976
4843;16.066;83049
4844;16.069;82396
4845;16.073;84870
4846;16.076;83357
4847;16.079;93081
4848;16.083;89059
4849;16.086;92349
4850;16.089;82483
4851;16.093;82220
4852;16.096;89384
4853;16.099;85134
4854;16.102;82454
4855;16.106;98646
4856;16.109;82300
4857;16.112;80750
4858;16.116;84858
4859;16.119;80186
4860;16.123;88454
4861;16.126;91905
4862;16.129;85574
4863;16.133;86706
4864;16.136;87713
4865;16.139;84357
4866;16.142;89021
4867;16.146;91614
4868;16.149;83896
4869;16.152;75878
4870;16.156;86430
4871;16.159;78395
4872;16.162;79453
4873;16.166;85271
4874;16.169;83862
4875;16.172;77987
4876;16.176;82511
4877;16.179;85326
4878;16.182;83764
4879;16.185;86431
4880;16.189;75061
4881;16.192;78806
4882;16.195;82805
4883;16.199;77950
4884;16.202;85135
4885;16.205;90511
4886;16.209;91067
4887;16.212;94940
4888;16.215;84019
4889;16.219;82303
4890;16.222;79620
4891;16.225;85395
4892;16.228;88154
4893;16.232;83969
4894;16.235;77562
4895;16.238;88387
4896;16.242;82599
4897;16.245;84902
4898;16.248;82242
4899;16.252;83992
4900;16.255;89384
4901;16.258;86889
4902;16.261;84493
4903;16.265;89240
4904;16.268;79980
4905;16.271;89072
4906;16.275;84185
4907;16.278;84353
4908;16.281;91583
4909;16.285;84511
4910;16.288;83485
4911;16.291;80487
4912;16.295;81851
4913;16.298;94268
4914;16.301;84645
4915;16.304;91140
4916;16.308;92814
4917;16.311;84615
4918;16.314;82398
4919;16.318;87550
4920;16.321;85498
4921;16.324;89506
4922;16.328;83960
4923;16.331;86708
4924;16.334;92572
4925;16.337;87268
4926;16.341;90741
4927;16.344;83738
4928;16.347;88990
4929;16.351;86988
4930;16.354;78802
4931;16.357;78282
4932;16.361;88229
4933;16.364;87484
4934;16.367;89747
4935;16.371;90704
4936;16.374;77841
4937;16.377;81302
4938;16.381;79176
4939;16.384;85146
4940;16.387;83522
4941;16.391;78669
4942;16.394;83232
4943;16.397;81486
4944;16.401;87511
4945;16.404;83124
4946;16.407;80250
4947;16.411;88606
4948;16.414;82493
4949;16.417;87007
4950;16.420;87886
4951;16.424;85227
4952;16.427;80080
4953;16.430;82791
4954;16.434;78811
4955;16.437;84895
4956;16.440;83302
4957;16.444;84461
4958;16.447;82432
4959;16.450;87021
4960;16.454;85496
4961;16.457;87736
4962;16.460;89021
4963;16.463;80310
4964;16.467;86705
4965;16.470;81304
4966;16.473;79811
4967;16.477;89862
4968;16.480;87305
4969;16.483;85112
4970;16.487;86758
4971;16.490;83468
4972;16.493;85934
4973;16.496;85529
4974;16.500;88325
4975;16.503;86011
4976;16.506;80962
4977;16.510;94368
4978;16.513;78303
4979;16.516;85528
4980;16.520;86116
4981;16.523;83610
4982;16.526;86949
4983;16.530;84479
4984;16.533;90300
4985;16.536;84521
4986;16.539;89011
4987;16.543;91046
4988;16.546;88199
4989;16.549;84313
4990;16.553;86513
4991;16.556;91900
4992;16.559;93949
4993;16.563;83128
4994;16.566;81966
4995;16.569;90915
4996;16.572;86329
4997;16.576;80439
4998;16.579;87360
4999;16.582;85809
5000;16.586;83816
5001;16.589;85559
5002;16.592;93746
5003;16.596;84730
5004;16.599;82910
5005;16.602;84835
5006;16.606;83215
5007;16.609;82028
5008;16.612;78711
5009;16.615;83757
5010;16.619;84301
5011;16.622;92444
5012;16.626;91326
5013;16.629;87930
5014;16.632;82536
5015;16.636;87572
5016;16.639;82923
5017;16.642;85333
5018;16.646;88377
5019;16.649;84515
5020;16.652;86682
5021;16.655;85667
5022;16.659;85623
5023;16.662;84995
5024;16.665;84715
5025;16.669;83306
5026;16.672;83657
5027;16.675;81784
5028;16.679;94083
5029;16.682;83982
5030;16.685;82291
5031;16.689;89338
5032;16.692;85638
5033;16.695;86990
5034;16.698;84792
5035;16.702;81930
5036;16.705;95488
5037;16.708;81586
5038;16.712;89150
5039;16.715;83742
5040;16.718;86266
5041;16.722;89119
5042;16.725;88227
5043;16.728;84426
5044;16.731;85592
5045;16.735;90574
5046;16.738;81541
5047;16.741;86368
5048;16.745;84587
5049;16.748;84833
5050;16.751;83111
5051;16.755;87066
5052;16.758;88538
5053;16.761;82269
5054;16.765;71792
5055;16.768;87590
5056;16.771;83282
5057;16.774;81895
5058;16.778;87087
5059;16.781;81730
5060;16.784;81675
5061;16.788;80696
5062;16.791;78479
5063;16.794;81473
5064;16.798;82414
5065;16.801;85408
5066;16.804;84794
5067;16.808;80788
5068;16.811;85894
5069;16.814;83579
5070;16.817;83256
5071;16.821;92570
5072;16.824;80350
5073;16.827;87231
5074;16.831;85575
5075;16.834;83748
5076;16.837;73852
5077;16.841;83987
5078;16.844;83013
5079;16.847;89976
5080;16.850;87756
5081;16.854;86385
5082;16.857;90792
5083;16.860;85360
5084;16.864;83715
5085;16.867;85818
5086;16.871;83070
5087;16.874;94922
5088;16.877;81776
5089;16.881;83660
5090;16.884;87414
5091;16.887;86820
5092;16.890;92977
5093;16.894;84419
5094;16.897;84853
5095;16.900;84639
5096;16.904;85013
5097;16.907;82918
5098;16.910;86439
5099;16.914;77386
5100;16.917;80792
5101;16.920;82946
5102;16.924;87779
5103;16.927;84209
5104;16.930;82026
5105;16.933;83247
5106;16.937;85415
5107;16.940;82916
5108;16.943;80819
5109;16.947;84792
5110;16.950;78504
5111;16.953;89191
5112;16.957;85522
5113;16.960;81165
5114;16.963;86262
5115;16.966;80366
5116;16.970;83215
5117;16.973;80039
5118;16.976;81139
5119;16.980;82651
5120;16.983;90063
5121;16.986;87093
5122;16.990;82426
5123;16.993;82312
5124;16.996;84353
5125;17.000;80917
5126;17.003;87367
5127;17.006;85197
5128;17.009;80711
5129;17.013;72738
5130;17.016;85889
5131;17.019;81516
5132;17.023;84827
5133;17.026;77104
5134;17.029;85162
5135;17.033;79211
5136;17.036;80960
5137;17.039;84249
5138;17.043;84592
5139;17.046;84321
5140;17.049;89221
5141;17.052;87421
5142;17.056;79494
5143;17.059;84344
5144;17.062;81712
5145;17.066;87113
5146;17.069;83851
5147;17.072;79754
5148;17.076;84132
5149;17.079;76575
5150;17.082;82130
5151;17.085;87424
5152;17.089;94242
5153;17.092;86518
5154;17.095;83211
5155;17.099;82138
5156;17.102;81215
5157;17.105;88956
5158;17.109;83647
5159;17.112;79711
5160;17.115;85566
5161;17.119;82084
5162;17.122;81235
5163;17.125;86756
5164;17.129;74354
5165;17.132;82540
5166;17.135;81939
5167;17.139;88621
5168;17.142;87772
5169;17.145;83807
5170;17.149;89209
5171;17.152;84469
5172;17.155;80387
5173;17.159;79455
5174;17.162;78506
5175;17.165;81808
5176;17.168;83108
5177;17.172;85846
5178;17.175;84159
5179;17.178;84721
5180;17.182;86678
5181;17.185;80964
5182;17.188;84888
5183;17.192;86147
5184;17.195;84110
5185;17.198;76653
5186;17.202;85182
5187;17.205;89822
5188;17.208;79960
5189;17.211;84011
5190;17.215;84501
5191;17.218;83786
5192;17.221;89626
5193;17.225;81308
5194;17.228;89947
5195;17.231;90005
5196;17.235;86671
5197;17.238;84014
5198;17.241;87790
5199;17.245;82592
5200;17.248;89800
5201;17.251;74118
5202;17.254;85401
5203;17.258;83358
5204;17.261;79842
5205;17.264;85915
5206;17.268;84135
5207;17.271;88086
5208;17.274;84890
5209;17.278;86219
5210;17.281;92634
5211;17.284;90097
5212;17.288;81304
5213;17.291;91363
5214;17.294;88807
5215;17.297;90572
5216;17.301;91620
5217;17.304;80933
5218;17.307;88223
5219;17.311;92523
5220;17.314;91459
5221;17.317;82817
5222;17.321;90258
5223;17.324;87454
5224;17.327;94063
5225;17.330;89130
5226;17.334;84160
5227;17.337;83987
5228;17.340;83927
5229;17.344;87422
5230;17.347;87626
5231;17.350;84300
5232;17.354;89110
5233;17.357;88313
5234;17.360;92614
5235;17.364;81420
5236;17.367;83157
5237;17.370;82759
5238;17.374;89151
5239;17.377;83564
5240;17.380;82806
5241;17.384;88560
5242;17.387;86403
5243;17.390;81324
5244;17.394;83645
5245;17.397;85489
5246;17.400;84809
5247;17.404;82762
5248;17.407;88585
5249;17.410;77503
5250;17.413;90799
5251;17.417;79591
5252;17.420;93406
5253;17.423;79631
5254;17.427;82911
5255;17.430;89720
5256;17.433;81964
5257;17.437;84852
5258;17.440;83541
5259;17.443;87302
5260;17.446;84499
5261;17.450;82303
5262;17.453;80697
5263;17.456;80060
5264;17.460;81704
5265;17.463;80040
5266;17.466;76976
5267;17.470;82874
5268;17.473;80883
5269;17.476;89156
5270;17.480;74962
5271;17.483;83186
5272;17.486;86952
5273;17.489;85249
5274;17.493;88031
5275;17.496;79183
5276;17.499;79546
5277;17.503;74904
5278;17.506;85927
5279;17.509;90442
5280;17.513;86482
5281;17.516;90529
5282;17.519;92688
5283;17.523;86307
5284;17.526;82365
5285;17.529;85222
5286;17.532;79365
5287;17.536;80052
5288;17.539;85649
5289;17.542;85321
5290;17.546;82493
5291;17.549;82336
5292;17.552;83319
5293;17.556;84175
5294;17.559;81550
5295;17.562;83537
5296;17.565;82632
5297;17.569;91180
5298;17.572;83369
5299;17.575;81019
5300;17.579;87291
5301;17.582;85718
5302;17.585;86414
5303;17.589;82594
5304;17.592;86660
5305;17.595;85791
5306;17.599;81837
5307;17.602;80560
5308;17.605;82548
5309;17.608;79321
5310;17.612;86008
5311;17.615;89964
5312;17.618;86548
5313;17.622;78496
5314;17.625;82530
5315;17.629;91427
5316;17.632;82496
5317;17.635;88768
5318;17.639;80936
5319;17.642;83102
5320;17.645;90527
5321;17.648;88351
5322;17.652;88868
5323;17.655;90932
5324;17.658;82727
5325;17.662;82156
5326;17.665;86782
5327;17.668;88396
5328;17.672;80581
5329;17.675;89392
5330;17.678;81466
5331;17.682;88070
5332;17.685;78465
5333;17.688;88878
5334;17.691;85396
5335;17.695;76428
5336;17.698;88789
5337;17.701;92611
5338;17.705;83919
5339;17.708;91083
5340;17.711;85777
5341;17.715;84178
5342;17.718;87221
5343;17.721;82821
5344;17.724;86687
5345;17.728;82348
5346;17.731;89975
5347;17.734;81248
5348;17.738;90914
5349;17.741;84073
5350;17.744;86117
5351;17.748;89635
5352;17.751;87191
5353;17.754;79956
5354;17.758;81040
5355;17.761;80748
5356;17.764;80006
5357;17.767;94856
5358;17.771;90789
5359;17.774;87851
5360;17.777;85555
5361;17.781;82070
5362;17.784;87003
5363;17.787;86695
5364;17.791;84495
5365;17.794;90956
5366;17.797;91706
5367;17.800;91469
5368;17.804;91591
5369;17.807;87234
5370;17.810;93706
5371;17.814;86921
5372;17.817;80396
5373;17.820;76546
5374;17.824;88148
5375;17.827;83715
5376;17.830;87419
5377;17.834;84548
5378;17.837;88961
5379;17.840;83585
5380;17.843;79336
5381;17.847;84170
5382;17.850;85388
5383;17.853;87826
5384;17.857;82460
5385;17.860;91376
5386;17.863;81075
5387;17.867;86432
5388;17.870;87307
5389;17.874;85055
5390;17.877;79750
5391;17.880;86767
5392;17.883;85435
5393;17.887;88345
5394;17.890;82965
5395;17.893;84835
5396;17.897;87749
5397;17.900;83538
5398;17.903;86264
5399;17.907;84930
5400;17.910;87447
5401;17.913;84349
5402;17.917;80711
5403;17.920;86628
5404;17.923;85468
5405;17.926;85097
5406;17.930;89296
5407;17.933;79155
5408;17.936;86513
5409;17.940;80846
5410;17.943;84992
5411;17.946;87449
5412;17.950;89086
5413;17.953;84241
5414;17.956;85022
5415;17.959;79696
5416;17.963;85267
5417;17.966;78949
5418;17.969;87593
5419;17.973;82862
5420;17.976;87346
5421;17.979;86484
5422;17.983;81999
5423;17.986;74309
5424;17.989;84705
5425;17.993;86565
5426;17.996;84936
5427;17.999;91102
5428;18.002;83771
5429;18.006;89197
5430;18.009;82860
5431;18.012;89505
5432;18.016;81567
5433;18.019;95005
5434;18.022;87458
5435;18.026;77906
5436;18.029;93575
5437;18.032;93455
5438;18.035;77645
5439;18.039;85181
5440;18.042;89585
5441;18.045;86445
5442;18.049;89818
5443;18.052;83606
5444;18.055;90377
5445;18.059;82494
5446;18.062;89737
5447;18.065;89522
5448;18.069;87023
5449;18.072;87026
5450;18.075;86430
5451;18.078;88575
5452;18.082;89377
5453;18.085;93412
5454;18.088;90615
5455;18.092;86850
5456;18.095;83550
5457;18.098;90052
5458;18.102;86331
5459;18.105;97377
5460;18.108;87364
5461;18.112;83203
5462;18.115;94794
5463;18.118;87138
5464;18.122;89858
5465;18.125;94843
5466;18.128;94236
5467;18.132;83629
5468;18.135;88924
5469;18.138;92325
5470;18.142;85912
5471;18.145;92212
5472;18.148;85489
5473;18.152;86503
5474;18.155;87569
5475;18.158;93563
5476;18.161;90023
5477;18.165;89465
5478;18.168;93757
5479;18.171;92248
5480;18.175;91439
5481;18.178;83958
5482;18.181;86970
5483;18.185;81636
5484;18.188;85942
5485;18.191;84398
5486;18.194;90414
5487;18.198;90599
5488;18.201;92621
5489;18.204;86212
5490;18.208;91641
5491;18.211;87301
5492;18.214;86017
5493;18.218;80210
5494;18.221;87804
5495;18.224;89690
5496;18.228;86078
5497;18.231;85606
5498;18.234;83766
5499;18.237;87610
5500;18.241;83468
5501;18.244;91945
5502;18.247;82798
5503;18.251;80430
5504;18.254;84061
5505;18.257;84660
5506;18.261;88602
5507;18.264;86952
5508;18.267;82960
5509;18.271;83909
5510;18.274;90059
5511;18.277;88008
5512;18.280;82719
5513;18.284;87054
5514;18.287;83007
5515;18.290;90628
5516;18.294;80928
5517;18.297;88923
5518;18.300;85546
5519;18.304;90027
5520;18.307;84167
5521;18.310;90400
5522;18.313;86478
5523;18.317;81201
5524;18.320;82662
5525;18.323;82411
5526;18.327;83442
5527;18.330;93241
5528;18.333;87865
5529;18.337;79660
5530;18.340;84451
5531;18.343;85633
5532;18.347;80398
5533;18.350;93086
5534;18.353;77653
5535;18.356;95513
5536;18.360;85333
5537;18.363;82206
5538;18.366;86683
5539;18.370;84380
5540;18.373;85383
5541;18.377;87307
5542;18.380;84646
5543;18.383;80536
5544;18.387;85060
5545;18.390;81311
5546;18.393;70866
5547;18.396;82529
5548;18.400;90694
5549;18.403;83606
5550;18.406;83899
5551;18.410;77473
5552;18.413;85318
5553;18.416;78311
5554;18.420;78305
5555;18.423;86778
5556;18.426;81677
5557;18.429;81619
5558;18.433;91636
5559;18.436;87283
5560;18.439;85432
5561;18.443;86957
5562;18.446;82197
5563;18.449;79572
5564;18.453;87542
5565;18.456;82017
5566;18.459;79180
5567;18.463;81563
5568;18.466;82229
5569;18.469;88634
5570;18.472;89148
5571;18.476;89503
5572;18.479;84528
5573;18.482;85125
5574;18.486;88923
5575;18.489;84224
5576;18.492;84228
5577;18.496;92128
5578;18.499;82161
5579;18.502;90389
5580;18.506;90320
5581;18.509;83135
5582;18.512;84355
5583;18.515;84039
5584;18.519;90915
5585;18.522;80742
5586;18.525;85807
5587;18.529;86773
5588;18.532;81989
5589;18.535;88326
5590;18.539;90880
5591;18.542;85887
5592;18.545;85609
5593;18.548;83204
5594;18.552;86724
5595;18.555;84330
5596;18.558;90139
5597;18.562;79759
5598;18.565;84290
5599;18.568;90910
5600;18.572;77995
5601;18.575;78467
5602;18.578;77979
5603;18.582;96630
5604;18.585;89308
5605;18.588;84014
5606;18.591;89919
5607;18.595;80736
5608;18.598;82952
5609;18.601;79736
5610;18.605;88393
5611;18.608;90546
5612;18.611;87169
5613;18.615;91054
5614;18.618;73599
5615;18.622;88971
5616;18.625;85452
5617;18.628;88465
5618;18.631;86716
5619;18.635;87935
5620;18.638;89836
5621;18.641;83385
5622;18.645;85330
5623;18.648;81251
5624;18.651;92287
5625;18.655;89571
5626;18.658;90348
5627;18.661;84649
5628;18.664;79559
5629;18.668;85313
5630;18.671;89006
5631;18.674;80387
5632;18.678;81491
5633;18.681;80312
5634;18.684;83052
5635;18.688;80479
5636;18.691;82599
5637;18.694;93642
5638;18.698;76587
5639;18.701;86483
5640;18.704;89946
5641;18.707;78998
5642;18.711;95245
5643;18.714;85492
5644;18.717;84073
5645;18.721;80310
5646;18.724;84650
5647;18.727;78831
5648;18.731;82476
5649;18.734;84986
5650;18.737;89396
5651;18.741;77184
5652;18.744;83111
5653;18.747;79025
5654;18.750;83467
5655;18.754;84953
5656;18.757;85949
5657;18.760;84389
5658;18.764;86457
5659;18.767;90310
5660;18.770;79212
5661;18.774;79250
5662;18.777;85660
5663;18.780;81850
5664;18.783;92255
5665;18.787;80721
5666;18.790;76773
5667;18.793;79016
5668;18.797;83511
5669;18.800;94033
5670;18.803;79630
5671;18.807;80966
5672;18.810;80130
5673;18.813;76959
5674;18.817;82522
5675;18.820;79026
5676;18.823;77599
5677;18.826;79456
5678;18.830;78842
5679;18.833;75820
5680;18.836;82939
5681;18.840;90290
5682;18.843;85493
5683;18.846;78668
5684;18.850;75712
5685;18.853;90321
5686;18.856;89927
5687;18.860;77169
5688;18.863;87780
5689;18.866;89850
5690;18.869;85514
5691;18.873;86860
5692;18.876;85633
5693;18.880;83855
5694;18.883;92134
5695;18.886;83335
5696;18.890;85106
5697;18.893;88350
5698;18.896;86317
5699;18.899;86001
5700;18.903;93437
5701;18.906;82675
5702;18.909;86622
5703;18.913;77274
5704;18.916;81338
5705;18.919;77804
5706;18.923;87990
5707;18.926;89338
5708;18.929;75665
5709;18.933;89709
5710;18.936;77174
5711;18.939;82628
5712;18.942;92162
5713;18.946;87323
5714;18.949;85252
5715;18.952;86098
5716;18.956;82444
5717;18.959;78841
5718;18.962;95103
5719;18.966;89328
5720;18.969;83995
5721;18.972;78454
5722;18.976;92549
5723;18.979;89141
5724;18.982;85995
5725;18.985;86969
5726;18.989;88263
5727;18.992;81355
5728;18.995;84649
5729;18.999;88787
5730;19.002;95460
5731;19.005;85337
5732;19.009;83806
5733;19.012;97750
5734;19.015;87387
5735;19.018;88028
5736;19.022;91348
5737;19.025;89032
5738;19.028;92762
5739;19.032;92314
5740;19.035;90990
5741;19.038;90211
5742;19.042;90473
5743;19.045;93894
5744;19.048;90165
5745;19.052;90397
5746;19.055;84780
5747;19.058;85258
5748;19.061;98285
5749;19.065;96779
5750;19.068;101458
5751;19.071;97567
5752;19.075;85580
5753;19.078;95528
5754;19.081;97199
5755;19.085;93134
5756;19.088;92273
5757;19.091;95306
5758;19.095;100928
5759;19.098;103454
5760;19.101;100753
5761;19.104;102704
5762;19.108;102996
5763;19.111;105085
5764;19.114;105198
5765;19.118;111577
5766;19.121;112135
5767;19.125;99687
5768;19.128;111623
5769;19.131;108672
5770;19.135;108412
5771;19.138;105699
5772;19.141;109015
5773;19.144;98209
5774;19.148;110459
5775;19.151;95529
5776;19.154;120180
5777;19.158;105056
5778;19.161;107372
5779;19.164;108254
5780;19.168;106914
5781;19.171;109133
5782;19.174;106648
5783;19.177;118076
5784;19.181;110534
5785;19.184;115687
5786;19.187;111350
5787;19.191;114268
5788;19.194;108224
5789;19.197;113810
5790;19.201;103782
5791;19.204;117758
5792;19.207;98200
5793;19.211;111452
5794;19.214;99970
5795;19.217;118627
5796;19.220;96007
5797;19.224;102630
5798;19.227;99162
5799;19.230;110472
5800;19.234;105479
5801;19.237;101879
5802;19.240;108866
5803;19.244;109376
5804;19.247;104318
5805;19.250;98490
5806;19.253;104041
5807;19.257;90773
5808;19.260;97062
5809;19.263;103705
5810;19.267;95691
5811;19.270;101122
5812;19.273;97610
5813;19.277;96065
5814;19.280;84588
5815;19.283;96558
5816;19.287;89768
5817;19.290;94505
5818;19.293;95858
5819;19.296;94003
5820;19.300;93125
5821;19.303;85836
5822;19.306;95552
5823;19.310;86742
5824;19.313;94673
5825;19.316;90263
5826;19.320;96613
5827;19.323;87676
5828;19.326;89472
5829;19.330;91115
5830;19.333;88693
5831;19.336;90968
5832;19.339;86992
5833;19.343;86370
5834;19.346;84812
5835;19.349;81840
5836;19.353;80137
5837;19.356;85690
5838;19.359;86683
5839;19.363;86555
5840;19.366;89498
5841;19.369;87527
5842;19.373;86029
5843;19.376;87146
5844;19.379;89697
5845;19.383;90479
5846;19.386;88368
5847;19.389;87359
5848;19.393;88988
5849;19.396;90915
5850;19.399;80139
5851;19.403;90387
5852;19.406;89352
5853;19.409;85005
5854;19.412;77708
5855;19.416;87585
5856;19.419;83903
5857;19.422;86376
5858;19.426;83421
5859;19.429;86187
5860;19.432;78308
5861;19.436;92110
5862;19.439;85537
5863;19.442;81322
5864;19.446;90132
5865;19.449;81080
5866;19.452;82765
5867;19.455;91957
5868;19.459;88334
5869;19.462;83511
5870;19.465;91953
5871;19.469;85115
5872;19.472;83230
5873;19.475;85549
5874;19.479;82799
5875;19.482;82263
5876;19.485;89775
5877;19.488;91125
5878;19.492;78311
5879;19.495;89347
5880;19.498;78680
5881;19.502;90687
5882;19.505;83652
5883;19.508;85661
5884;19.512;83724
5885;19.515;89057
5886;19.518;85373
5887;19.522;87795
5888;19.525;85854
5889;19.528;82849
5890;19.531;87088
5891;19.535;90830
5892;19.538;81020
5893;19.541;79238
5894;19.545;88774
5895;19.548;87580
5896;19.551;83117
5897;19.555;82802
5898;19.558;82076
5899;19.561;87852
5900;19.565;88208
5901;19.568;82984
5902;19.571;84553
5903;19.574;90368
5904;19.578;84536
5905;19.581;86742
5906;19.584;94631
5907;19.588;89015
5908;19.591;88505
5909;19.594;90073
5910;19.598;84416
5911;19.601;92437
5912;19.604;88779
5913;19.607;93817
5914;19.611;85615
5915;19.614;80169
5916;19.617;91009
5917;19.621;83760
5918;19.624;83001
5919;19.628;90061
5920;19.631;91141
5921;19.634;89448
5922;19.638;79757
5923;19.641;86106
5924;19.644;86262
5925;19.647;82780
5926;19.651;86206
5927;19.654;84980
5928;19.657;89293
5929;19.661;84968
5930;19.664;85487
5931;19.667;84852
5932;19.671;83586
5933;19.674;94692
5934;19.677;92401
5935;19.681;94199
5936;19.684;78484
5937;19.687;88056
5938;19.690;90714
5939;19.694;85410
5940;19.697;85890
5941;19.700;86835
5942;19.704;83186
5943;19.707;79023
5944;19.710;80813
5945;19.714;85551
5946;19.717;86448
5947;19.720;84896
5948;19.724;87471
5949;19.727;85234
5950;19.730;87711
5951;19.733;83800
5952;19.737;81818
5953;19.740;82148
5954;19.743;84006
5955;19.747;79513
5956;19.750;85187
5957;19.753;82833
5958;19.757;80292
5959;19.760;87590
5960;19.763;82853
5961;19.766;91026
5962;19.770;85280
5963;19.773;86878
5964;19.776;79391
5965;19.780;87957
5966;19.783;79201
5967;19.786;88248
5968;19.790;92803
5969;19.793;79606
5970;19.796;78448
5971;19.800;80290
5972;19.803;80910
5973;19.806;86621
5974;19.809;86706
5975;19.813;87393
5976;19.816;85637
5977;19.819;93177
5978;19.823;92170
5979;19.826;85508
5980;19.829;81232
5981;19.833;89578
5982;19.836;87040
5983;19.839;81161
5984;19.842;87825
5985;19.846;84239
5986;19.849;88821
5987;19.852;90865
5988;19.856;84099
5989;19.859;82607
5990;19.862;83860
5991;19.866;85645
5992;19.869;86164
5993;19.873;85051
5994;19.876;89949
5995;19.879;87419
5996;19.882;77626
5997;19.886;86338
5998;19.889;74947
5999;19.892;80553
6000;19.896;83262
6001;19.899;76945
6002;19.902;80503
6003;19.906;82919
6004;19.909;79785
6005;19.912;89553
6006;19.916;89970
6007;19.919;89114
6008;19.922;87453
6009;19.925;83102
6010;19.929;91154
6011;19.932;82328
6012;19.935;82271
6013;19.939;82638
6014;19.942;79777
6015;19.945;82714
6016;19.949;87256
6017;19.952;92197
6018;19.955;76953
6019;19.959;83489
6020;19.962;87990
6021;19.965;73412
6022;19.969;98068
6023;19.972;83567
6024;19.975;81505
6025;19.978;81775
6026;19.982;86776
6027;19.985;91115
6028;19.988;89565
6029;19.992;94523
6030;19.995;84663
6031;19.998;88416
6032;20.002;84542
6033;20.005;84524
6034;20.008;89735
6035;20.011;91562
6036;20.015;91702
6037;20.018;92113
6038;20.021;80886
6039;20.025;92184
6040;20.028;97896
6041;20.031;90633
6042;20.035;93387
6043;20.038;90877
6044;20.041;90826
6045;20.045;90954
6046;20.048;92674
6047;20.051;85050
6048;20.054;96980
6049;20.058;89324
6050;20.061;98914
6051;20.064;94153
6052;20.068;91269
6053;20.071;97894
6054;20.074;89843
6055;20.078;92959
6056;20.081;94864
6057;20.084;96983
6058;20.087;98566
6059;20.091;99244
6060;20.094;107090
6061;20.097;98161
6062;20.101;104224
6063;20.104;95962
6064;20.107;100615
6065;20.111;90474
6066;20.114;97339
6067;20.117;94243
6068;20.121;95786
6069;20.124;103531
6070;20.127;95878
6071;20.131;104246
6072;20.134;90711
6073;20.137;99182
6074;20.141;98111
6075;20.144;93095
6076;20.147;95430
6077;20.151;96838
6078;20.154;89103
6079;20.157;100091
6080;20.161;92985
6081;20.164;93157
6082;20.167;91380
6083;20.170;94877
6084;20.174;92708
6085;20.177;89559
6086;20.180;94905
6087;20.184;88978
6088;20.187;93253
6089;20.190;87649
6090;20.194;93188
6091;20.197;97241
6092;20.200;91578
6093;20.204;91750
6094;20.207;87899
6095;20.210;90257
6096;20.213;90384
6097;20.217;89361
6098;20.220;83819
6099;20.223;93558
6100;20.227;86432
6101;20.230;86471
6102;20.233;92117
6103;20.237;88680
6104;20.240;88662
6105;20.243;95330
6106;20.246;89015
6107;20.250;85992
6108;20.253;87275
6109;20.256;90953
6110;20.260;84743
6111;20.263;86033
6112;20.266;85209
6113;20.270;87396
6114;20.273;86965
6115;20.276;88181
6116;20.280;92030
6117;20.283;83897
6118;20.286;88829
6119;20.289;78680
6120;20.293;94723
6121;20.296;81611
6122;20.299;84048
6123;20.303;87220
6124;20.306;92127
6125;20.309;78019
6126;20.313;90351
6127;20.316;95245
6128;20.319;80199
6129;20.322;76078
6130;20.326;80791
6131;20.329;82069
6132;20.332;88035
6133;20.336;88337
6134;20.339;84037
6135;20.342;83659
6136;20.346;95352
6137;20.349;83664
6138;20.352;85976
6139;20.356;85028
6140;20.359;85311
6141;20.362;82984
6142;20.365;81987
6143;20.369;84254
6144;20.372;84578
6145;20.376;80653
6146;20.379;86002
6147;20.382;90123
6148;20.386;92284
6149;20.389;85077
6150;20.392;79926
6151;20.396;82742
6152;20.399;85949
6153;20.402;84296
6154;20.405;85325
6155;20.409;89656
6156;20.412;78310
6157;20.415;91738
6158;20.419;81691
6159;20.422;98697
6160;20.425;79898
6161;20.429;81877
6162;20.432;86279
6163;20.435;82712
6164;20.439;81661
6165;20.442;80989
6166;20.445;88737
6167;20.448;83538
6168;20.452;86343
6169;20.455;83522
6170;20.458;90707
6171;20.462;83895
6172;20.465;86606
6173;20.468;88685
6174;20.472;87149
6175;20.475;81766
6176;20.478;84825
6177;20.481;79300
6178;20.485;82952
6179;20.488;81882
6180;20.491;84972
6181;20.495;80478
6182;20.498;84292
6183;20.501;79685
6184;20.505;87655
6185;20.508;95277
6186;20.511;90419
6187;20.515;84571
6188;20.518;89745
6189;20.521;86039
6190;20.524;91824
6191;20.528;86129
6192;20.531;80808
6193;20.534;93619
6194;20.538;77863
6195;20.541;80275
6196;20.544;90898
6197;20.548;89953
6198;20.551;83655
6199;20.554;81256
6200;20.558;87986
6201;20.561;88854
6202;20.564;84371
6203;20.567;93278
6204;20.571;90443
6205;20.574;90045
6206;20.577;88508
6207;20.581;90412
6208;20.584;87182
6209;20.587;79518
6210;20.591;85353
6211;20.594;83786
6212;20.597;86829
6213;20.600;92110
6214;20.604;85162
6215;20.607;89117
6216;20.610;86308
6217;20.614;77859
6218;20.617;86384
6219;20.620;84058
6220;20.624;87702
6221;20.627;91476
6222;20.631;87982
6223;20.634;83057
6224;20.637;81564
6225;20.640;85262
6226;20.644;90490
6227;20.647;89552
6228;20.650;94969
6229;20.654;84892
6230;20.657;89410
6231;20.660;85565
6232;20.664;83063
6233;20.667;82903
6234;20.670;92408
6235;20.674;80168
6236;20.677;91630
6237;20.680;88126
6238;20.683;86171
6239;20.687;84724
6240;20.690;86099
6241;20.693;86201
6242;20.697;91833
6243;20.700;83878
6244;20.703;88479
6245;20.707;82339
6246;20.710;82102
6247;20.713;80526
6248;20.716;94192
6249;20.720;89070
6250;20.723;88231
6251;20.726;84082
6252;20.730;88665
6253;20.733;88622
6254;20.736;93452
6255;20.740;83965
6256;20.743;79160
6257;20.746;77359
6258;20.750;84891
6259;20.753;85309
6260;20.756;88908
6261;20.759;92627
6262;20.763;86099
6263;20.766;84953
6264;20.769;83594
6265;20.773;77071
6266;20.776;91643
6267;20.779;83769
6268;20.783;78727
6269;20.786;92442
6270;20.789;90922
6271;20.793;85623
6272;20.796;90255
6273;20.799;79381
6274;20.802;81927
6275;20.806;87640
6276;20.809;88968
6277;20.812;81386
6278;20.816;84752
6279;20.819;80169
6280;20.822;86392
6281;20.826;85761
6282;20.829;83465
6283;20.832;79889
6284;20.835;84728
6285;20.839;84074
6286;20.842;90083
6287;20.845;94828
6288;20.849;93489
6289;20.852;82785
6290;20.855;78933
6291;20.859;85100
6292;20.862;88493
6293;20.865;86022
6294;20.869;82166
6295;20.872;87922
6296;20.875;84591
6297;20.879;89534
6298;20.882;82343
6299;20.885;85955
6300;20.889;85215
6301;20.892;92660
6302;20.895;86522
6303;20.899;85254
6304;20.902;95948
6305;20.905;87391
6306;20.909;84144
6307;20.912;86073
6308;20.915;90400
6309;20.918;87882
6310;20.922;79097
6311;20.925;85081
6312;20.928;86012
6313;20.932;79582
6314;20.935;86874
6315;20.938;86456
6316;20.942;86400
6317;20.945;78297
6318;20.948;81611
6319;20.951;95980
6320;20.955;80395
6321;20.958;83524
6322;20.961;87264
6323;20.965;84678
6324;20.968;88044
6325;20.971;87942
6326;20.975;86488
6327;20.978;83794
6328;20.981;79431
6329;20.985;83480
6330;20.988;93061
6331;20.991;88534
6332;20.994;89211
6333;20.998;88050
6334;21.001;86733
6335;21.004;80710
6336;21.008;89699
6337;21.011;87005
6338;21.014;81358
6339;21.018;93177
6340;21.021;87936
6341;21.024;86226
6342;21.028;87960
6343;21.031;93196
6344;21.034;82591
6345;21.037;85084
6346;21.041;81322
6347;21.044;84488
6348;21.047;88104
6349;21.051;91712
6350;21.054;92281
6351;21.057;90673
6352;21.061;85895
6353;21.064;93859
6354;21.067;91923
6355;21.070;98456
6356;21.074;92528
6357;21.077;100726
6358;21.080;92635
6359;21.084;100611
6360;21.087;90884
6361;21.090;99634
6362;21.094;96221
6363;21.097;108891
6364;21.100;98182
6365;21.104;99213
6366;21.107;97803
6367;21.110;98135
6368;21.113;101313
6369;21.117;91306
6370;21.120;101143
6371;21.124;99552
6372;21.127;102036
6373;21.130;100782
6374;21.134;99483
6375;21.137;108830
6376;21.140;98495
6377;21.144;111651
6378;21.147;101413
6379;21.150;112681
6380;21.153;96406
6381;21.157;109521
6382;21.160;105680
6383;21.163;99007
6384;21.167;115192
6385;21.170;108830
6386;21.173;106512
6387;21.177;106461
6388;21.180;109015
6389;21.183;102375
6390;21.186;96811
6391;21.190;109650
6392;21.193;114953
6393;21.196;98210
6394;21.200;104978
6395;21.203;106862
6396;21.206;105741
6397;21.210;102030
6398;21.213;108106
6399;21.216;107691
6400;21.220;106710
6401;21.223;113128
6402;21.226;115979
6403;21.229;110758
6404;21.233;121111
6405;21.236;112160
6406;21.239;122853
6407;21.243;130935
6408;21.246;131887
6409;21.249;126043
6410;21.253;142261
6411;21.256;142728
6412;21.259;140270
6413;21.263;162428
6414;21.266;159736
6415;21.269;158367
6416;21.272;158061
6417;21.276;165750
6418;21.279;194421
6419;21.282;186416
6420;21.286;204680
6421;21.289;212915
6422;21.292;220798
6423;21.296;209621
6424;21.299;246691
6425;21.302;241953
6426;21.305;249886
6427;21.309;261571
6428;21.312;271046
6429;21.315;284770
6430;21.319;272919
6431;21.322;299017
6432;21.325;295734
6433;21.329;336978
6434;21.332;323598
6435;21.335;333861
6436;21.339;333981
6437;21.342;364749
6438;21.345;355577
6439;21.348;341251
6440;21.352;359214
6441;21.355;367039
6442;21.358;375176
6443;21.362;378944
6444;21.365;381039
6445;21.368;367782
6446;21.372;362248
6447;21.375;362019
6448;21.379;365336
6449;21.382;350867
6450;21.385;358216
6451;21.388;362264
6452;21.392;341443
6453;21.395;326478
6454;21.398;327900
6455;21.402;324773
6456;21.405;299984
6457;21.408;305013
6458;21.412;292900
6459;21.415;273469
6460;21.418;248688
6461;21.422;270574
6462;21.425;263452
6463;21.428;256680
6464;21.431;243900
6465;21.435;232817
6466;21.438;206410
6467;21.441;210905
6468;21.445;203554
6469;21.448;178902
6470;21.451;192783
6471;21.455;179016
6472;21.458;173812
6473;21.461;153969
6474;21.464;157666
6475;21.468;151115
6476;21.471;150729
6477;21.474;130698
6478;21.478;136324
6479;21.481;133656
6480;21.484;127378
6481;21.488;124987
6482;21.491;118359
6483;21.494;119088
6484;21.498;117778
6485;21.501;112683
6486;21.504;106498
6487;21.507;104319
6488;21.511;104945
6489;21.514;104878
6490;21.517;98320
6491;21.521;98327
6492;21.524;95850
6493;21.527;97870
6494;21.531;100494
6495;21.534;95278
6496;21.537;91340
6497;21.540;94673
6498;21.544;91738
6499;21.547;101736
6500;21.550;92160
6501;21.554;95261
6502;21.557;91670
6503;21.560;93692
6504;21.564;94109
6505;21.567;94475
6506;21.570;88900
6507;21.574;87862
6508;21.577;95038
6509;21.580;86269
6510;21.583;89693
6511;21.587;90616
6512;21.590;91539
6513;21.593;88200
6514;21.597;93018
6515;21.600;90752
6516;21.603;92368
6517;21.607;93440
6518;21.610;91059
6519;21.613;92851
6520;21.617;90469
6521;21.620;85863
6522;21.623;94245
6523;21.627;89841
6524;21.630;89874
6525;21.633;91604
6526;21.637;89616
6527;21.640;97700
6528;21.643;86122
6529;21.647;93934
6530;21.650;90075
6531;21.653;87261
6532;21.657;94112
6533;21.660;81147
6534;21.663;87147
6535;21.666;91985
6536;21.670;83917
6537;21.673;84309
6538;21.676;90072
6539;21.680;98022
6540;21.683;84157
6541;21.686;84588
6542;21.690;100803
6543;21.693;87110
6544;21.696;88687
6545;21.699;89112
6546;21.703;86655
6547;21.706;91366
6548;21.709;88201
6549;21.713;85099
6550;21.716;92739
6551;21.719;90703
6552;21.723;95559
6553;21.726;88243
6554;21.729;92328
6555;21.733;95567
6556;21.736;93197
6557;21.739;93421
6558;21.742;92280
6559;21.746;84779
6560;21.749;84082
6561;21.752;89886
6562;21.756;89239
6563;21.759;87196
6564;21.762;86752
6565;21.766;88695
6566;21.769;88294
6567;21.772;92493
6568;21.775;92689
6569;21.779;90566
6570;21.782;94093
6571;21.785;89961
6572;21.789;86988
6573;21.792;88726
6574;21.795;83099
6575;21.799;95421
6576;21.802;82687
6577;21.805;97464
6578;21.809;97789
6579;21.812;85503
6580;21.815;80295
6581;21.818;90853
6582;21.822;80261
6583;21.825;83575
6584;21.828;90304
6585;21.832;85519
6586;21.835;88611
6587;21.838;85923
6588;21.842;95559
6589;21.845;103561
6590;21.848;92022
6591;21.852;86096
6592;21.855;96712
6593;21.858;96614
6594;21.861;94159
6595;21.865;93521
6596;21.868;98659
6597;21.872;93269
6598;21.875;100370
6599;21.878;96056
6600;21.882;100244
6601;21.885;93281
6602;21.888;99286
6603;21.892;92992
6604;21.895;98902
6605;21.898;107970
6606;21.901;107714
6607;21.905;98803
6608;21.908;101591
6609;21.911;104147
6610;21.915;115545
6611;21.918;108004
6612;21.921;125529
6613;21.925;136207
6614;21.928;137789
6615;21.931;131886
6616;21.934;145943
6617;21.938;158758
6618;21.941;163649
6619;21.944;174399
6620;21.948;183953
6621;21.951;192051
6622;21.954;208329
6623;21.958;225263
6624;21.961;244108
6625;21.964;261404
6626;21.968;286014
6627;21.971;306743
6628;21.974;349497
6629;21.977;360391
6630;21.981;387401
6631;21.984;433010
6632;21.987;468660
6633;21.991;517379
6634;21.994;557631
6635;21.997;586032
6636;22.001;649584
6637;22.004;711262
6638;22.007;777783
6639;22.011;802075
6640;22.014;889108
6641;22.017;956201
6642;22.020;1006815
6643;22.024;1063843
6644;22.027;1110952
6645;22.030;1244545
6646;22.034;1287664
6647;22.037;1386042
6648;22.040;1409061
6649;22.044;1472028
6650;22.047;1595467
6651;22.050;1696498
6652;22.053;1778314
6653;22.057;1795363
6654;22.060;1837213
6655;22.063;1945048
6656;22.067;1964508
6657;22.070;2033110
6658;22.073;2081290
6659;22.077;2196045
6660;22.080;2230381
6661;22.083;2242277
6662;22.087;2271382
6663;22.090;2342415
6664;22.093;2411986
6665;22.096;2418259
6666;22.100;2424424
6667;22.103;2511495
6668;22.106;2522534
6669;22.110;2489464
6670;22.113;2502393
6671;22.116;2592847
6672;22.120;2476225
6673;22.123;2484870
6674;22.127;2521149
6675;22.130;2590533
6676;22.133;2532065
6677;22.136;2486473
6678;22.140;2468944
6679;22.143;2452486
6680;22.146;2350838
6681;22.150;2335507
6682;22.153;2311985
6683;22.156;2320776
6684;22.160;2170608
6685;22.163;2098012
6686;22.166;2078806
6687;22.169;2019431
6688;22.173;1975871
6689;22.176;1921350
6690;22.179;1855694
6691;22.183;1773694
6692;22.186;1704426
6693;22.189;1646572
6694;22.193;1606468
6695;22.196;1525648
6696;22.199;1433651
6697;22.203;1411147
6698;22.206;1287541
6699;22.209;1239948
6700;22.212;1157823
6701;22.216;1105465
6702;22.219;1032249
6703;22.222;945683
6704;22.226;932587
6705;22.229;871774
6706;22.232;813257
6707;22.236;712203
6708;22.239;724269
6709;22.242;644328
6710;22.246;621026
6711;22.249;573214
6712;22.252;524828
6713;22.255;488463
6714;22.259;454992
6715;22.262;426164
6716;22.265;379274
6717;22.269;349517
6718;22.272;350493
6719;22.275;324084
6720;22.279;294623
6721;22.282;283501
6722;22.285;278334
6723;22.288;249782
6724;22.292;246875
6725;22.295;222130
6726;22.298;216086
6727;22.302;199306
6728;22.305;203452
6729;22.308;186421
6730;22.312;177022
6731;22.315;176925
6732;22.318;173703
6733;22.322;170819
6734;22.325;164584
6735;22.328;170628
6736;22.331;146307
6737;22.335;149069
6738;22.338;143288
6739;22.341;138368
6740;22.345;144720
6741;22.348;143502
6742;22.351;137099
6743;22.355;131943
6744;22.358;134898
6745;22.361;127763
6746;22.364;123825
6747;22.368;119720
6748;22.371;127988
6749;22.375;123968
6750;22.378;122994
6751;22.381;118909
6752;22.385;119306
6753;22.388;118583
6754;22.391;114697
6755;22.395;118732
6756;22.398;119088
6757;22.401;118025
6758;22.404;111295
6759;22.408;124665
6760;22.411;118818
6761;22.414;117512
6762;22.418;119139
6763;22.421;109891
6764;22.424;120041
6765;22.428;110580
6766;22.431;117084
6767;22.434;121923
6768;22.438;109356
6769;22.441;113156
6770;22.444;111052
6771;22.447;107157
6772;22.451;115039
6773;22.454;117567
6774;22.457;123151
6775;22.461;108040
6776;22.464;109272
6777;22.467;108406
6778;22.471;109338
6779;22.474;115936
6780;22.477;114586
6781;22.481;105489
6782;22.484;103654
6783;22.487;107731
6784;22.490;108675
6785;22.494;109578
6786;22.497;110934
6787;22.500;114383
6788;22.504;101293
6789;22.507;112201
6790;22.510;109751
6791;22.514;112108
6792;22.517;118684
6793;22.520;107255
6794;22.523;115685
6795;22.527;117097
6796;22.530;119910
6797;22.533;103216
6798;22.537;115353
6799;22.540;107127
6800;22.543;112783
6801;22.547;118416
6802;22.550;119437
6803;22.553;124741
6804;22.557;117286
6805;22.560;116773
6806;22.563;135510
6807;22.566;131668
6808;22.570;135188
6809;22.573;128858
6810;22.576;142696
6811;22.580;140066
6812;22.583;150740
6813;22.586;137317
6814;22.590;145846
6815;22.593;163360
6816;22.596;168010
6817;22.600;170088
6818;22.603;170901
6819;22.606;185018
6820;22.609;188043
6821;22.613;177735
6822;22.616;202517
6823;22.619;203434
6824;22.623;196499
6825;22.626;223021
6826;22.630;219312
6827;22.633;246804
6828;22.636;246868
6829;22.639;246235
6830;22.643;260746
6831;22.646;302979
6832;22.649;287406
6833;22.653;300911
6834;22.656;293380
6835;22.659;314840
6836;22.663;340053
6837;22.666;346686
6838;22.669;345424
6839;22.673;363626
6840;22.676;351398
6841;22.679;343116
6842;22.683;383181
6843;22.686;348103
6844;22.689;366649
6845;22.692;397359
6846;22.696;373825
6847;22.699;375399
6848;22.702;413368
6849;22.706;367727
6850;22.709;375033
6851;22.712;385381
6852;22.716;366412
6853;22.719;346476
6854;22.722;370873
6855;22.726;357100
6856;22.729;332504
6857;22.732;333105
6858;22.735;336712
6859;22.739;322768
6860;22.742;326693
6861;22.745;295699
6862;22.749;306752
6863;22.752;306752
6864;22.755;268263
6865;22.759;280476
6866;22.762;259961
6867;22.765;254891
6868;22.768;254357
6869;22.772;243338
6870;22.775;244682
6871;22.778;234146
6872;22.782;214360
6873;22.785;209031
6874;22.788;197206
6875;22.792;189354
6876;22.795;187881
6877;22.798;192573
6878;22.802;167455
6879;22.805;167264
6880;22.808;166245
6881;22.811;150887
6882;22.815;161117
6883;22.818;152899
6884;22.821;144690
6885;22.825;143382
6886;22.828;139233
6887;22.831;126463
6888;22.835;136067
6889;22.838;132214
6890;22.841;125877
6891;22.845;135498
6892;22.848;130664
6893;22.851;121777
6894;22.854;120741
6895;22.858;121463
6896;22.861;112280
6897;22.864;115352
6898;22.868;111200
6899;22.871;118249
6900;22.875;129802
6901;22.878;107935
6902;22.881;110264
6903;22.885;117621
6904;22.888;101527
6905;22.891;109896
6906;22.894;111601
6907;22.898;109906
6908;22.901;104446
6909;22.904;114293
6910;22.908;105464
6911;22.911;112250
6912;22.914;100809
6913;22.918;92963
6914;22.921;103259
6915;22.924;110405
6916;22.927;110334
6917;22.931;112303
6918;22.934;103348
6919;22.937;98968
6920;22.941;107981
6921;22.944;104461
6922;22.947;102743
6923;22.951;99918
6924;22.954;106536
6925;22.957;112925
6926;22.961;104812
6927;22.964;111330
6928;22.967;114250
6929;22.970;99159
6930;22.974;105770
6931;22.977;102696
6932;22.980;104690
6933;22.984;111871
6934;22.987;108663
6935;22.990;111115
6936;22.994;100363
6937;22.997;97092
6938;23.000;105640
6939;23.003;103146
6940;23.007;101305
6941;23.010;104354
6942;23.013;92720
6943;23.017;108113
6944;23.020;106824
6945;23.023;105607
6946;23.027;106332
6947;23.030;102454
6948;23.033;104452
6949;23.037;103888
6950;23.040;98148
6951;23.043;101178
6952;23.046;107058
6953;23.050;100554
6954;23.053;96648
6955;23.056;103767
6956;23.060;94608
6957;23.063;102481
6958;23.066;95248
6959;23.070;100398
6960;23.073;96105
6961;23.076;104289
6962;23.080;106213
6963;23.083;99472
6964;23.086;100587
6965;23.089;98506
6966;23.093;101176
6967;23.096;102026
6968;23.099;94226
6969;23.103;103337
6970;23.106;100262
6971;23.109;99824
6972;23.113;106017
6973;23.116;92790
6974;23.119;97774
6975;23.123;97376
6976;23.126;101285
6977;23.129;93851
6978;23.133;98704
6979;23.136;94294
6980;23.139;100704
6981;23.143;97778
6982;23.146;96869
6983;23.149;95465
6984;23.153;94669
6985;23.156;88482
6986;23.159;100710
6987;23.162;94609
6988;23.166;104975
6989;23.169;94069
6990;23.172;94193
6991;23.176;101460
6992;23.179;89434
6993;23.182;100542
6994;23.186;101767
6995;23.189;93302
6996;23.192;103263
6997;23.196;96900
6998;23.199;95354
6999;23.202;99532
7000;23.205;95062
7001;23.209;96753
7002;23.212;91992
7003;23.215;97697
7004;23.219;95936
7005;23.222;97026
7006;23.225;101291
7007;23.229;92737
7008;23.232;105271
7009;23.235;95772
7010;23.238;91577
7011;23.242;99475
7012;23.245;98304
7013;23.248;100359
7014;23.252;94584
7015;23.255;96859
7016;23.258;91162
7017;23.262;98904
7018;23.265;87395
7019;23.268;91682
7020;23.272;93804
7021;23.275;98492
7022;23.278;89773
7023;23.281;97077
7024;23.285;89167
7025;23.288;102167
7026;23.291;91524
7027;23.295;100938
7028;23.298;95052
7029;23.301;89650
7030;23.305;96885
7031;23.308;92717
7032;23.311;99587
7033;23.315;94376
7034;23.318;106407
7035;23.321;96138
7036;23.324;94107
7037;23.328;101211
7038;23.331;93936
7039;23.334;93362
7040;23.338;91873
7041;23.341;96932
7042;23.344;88376
7043;23.348;103651
7044;23.351;97050
7045;23.354;100780
7046;23.357;88208
7047;23.361;92348
7048;23.364;96254
7049;23.367;95816
7050;23.371;95218
7051;23.374;94009
7052;23.378;100574
7053;23.381;109202
7054;23.384;102146
7055;23.388;95144
7056;23.391;89213
7057;23.394;93080
7058;23.397;98999
7059;23.401;90889
7060;23.404;97066
7061;23.407;94207
7062;23.411;99345
7063;23.414;95197
7064;23.417;98932
7065;23.421;102819
7066;23.424;94792
7067;23.427;94075
7068;23.431;96700
7069;23.434;91850
7070;23.437;96913
7071;23.440;95711
7072;23.444;101770
7073;23.447;95307
7074;23.450;99962
7075;23.454;98608
7076;23.457;93511
7077;23.460;93461
7078;23.464;95847
7079;23.467;96977
7080;23.470;99800
7081;23.474;96432
7082;23.477;95180
7083;23.480;95687
7084;23.483;97403
7085;23.487;109671
7086;23.490;101837
7087;23.493;98783
7088;23.497;94043
7089;23.500;100306
7090;23.503;105074
7091;23.507;98385
7092;23.510;105292
7093;23.513;99767
7094;23.516;108391
7095;23.520;108544
7096;23.523;102444
7097;23.526;94496
7098;23.530;100944
7099;23.533;104445
7100;23.536;96969
7101;23.540;97526
7102;23.543;107135
7103;23.546;107925
7104;23.550;105252
7105;23.553;98403
7106;23.556;113560
7107;23.559;118933
7108;23.563;109977
7109;23.566;105581
7110;23.569;121883
7111;23.573;113856
7112;23.576;115320
7113;23.579;119137
7114;23.583;107273
7115;23.586;114585
7116;23.589;117054
7117;23.592;112106
7118;23.596;105196
7119;23.599;113586
7120;23.602;102623
7121;23.606;108894
7122;23.609;123644
7123;23.612;116238
7124;23.616;117259
7125;23.619;118766
7126;23.623;124705
7127;23.626;114986
7128;23.629;104328
7129;23.632;121011
7130;23.636;125026
7131;23.639;126022
7132;23.642;117186
7133;23.646;115243
7134;23.649;113555
7135;23.652;117951
7136;23.656;115995
7137;23.659;108027
7138;23.662;111278
7139;23.666;111231
7140;23.669;117002
7141;23.672;118779
7142;23.675;119906
7143;23.679;110146
7144;23.682;104888
7145;23.685;117984
7146;23.689;117529
7147;23.692;111386
7148;23.695;111829
7149;23.699;119369
7150;23.702;119976
7151;23.705;120389
7152;23.709;113125
7153;23.712;113435
7154;23.715;109702
7155;23.718;107448
7156;23.722;120816
7157;23.725;106546
7158;23.728;117517
7159;23.732;109398
7160;23.735;113246
7161;23.738;114352
7162;23.742;107747
7163;23.745;110547
7164;23.748;110066
7165;23.751;120304
7166;23.755;118257
7167;23.758;119655
7168;23.761;107024
7169;23.765;118934
7170;23.768;112767
7171;23.771;121916
7172;23.775;107680
7173;23.778;110761
7174;23.781;113876
7175;23.785;118831
7176;23.788;118172
7177;23.791;109371
7178;23.794;105493
7179;23.798;107974
7180;23.801;114559
7181;23.804;118850
7182;23.808;109382
7183;23.811;104276
7184;23.814;110390
7185;23.818;111708
7186;23.821;117352
7187;23.824;110404
7188;23.827;112688
7189;23.831;107948
7190;23.834;106872
7191;23.837;107981
7192;23.841;106644
7193;23.844;112453
7194;23.847;117346
7195;23.851;112762
7196;23.854;115406
7197;23.857;103870
7198;23.861;114026
7199;23.864;106836
7200;23.867;112747
7201;23.870;122753
7202;23.874;121743
7203;23.877;128883
7204;23.881;114159
7205;23.884;123466
7206;23.887;124230
7207;23.891;123608
7208;23.894;126552
7209;23.897;129969
7210;23.901;130907
7211;23.904;138356
7212;23.907;137325
7213;23.910;138699
7214;23.914;141960
7215;23.917;146820
7216;23.920;152969
7217;23.924;149572
7218;23.927;156860
7219;23.930;158667
7220;23.934;168890
7221;23.937;164135
7222;23.940;169781
7223;23.944;188579
7224;23.947;176820
7225;23.950;184821
7226;23.953;203850
7227;23.957;219112
7228;23.960;219428
7229;23.963;229414
7230;23.967;244000
7231;23.970;241571
7232;23.973;252196
7233;23.977;247836
7234;23.980;249018
7235;23.983;267400
7236;23.986;276635
7237;23.990;293963
7238;23.993;294618
7239;23.996;301340
7240;24.000;308803
7241;24.003;307761
7242;24.006;304433
7243;24.010;320203
7244;24.013;320253
7245;24.016;317765
7246;24.020;331491
7247;24.023;334358
7248;24.026;326623
7249;24.029;314143
7250;24.033;323166
7251;24.036;319118
7252;24.039;322049
7253;24.043;333566
7254;24.046;327900
7255;24.049;333198
7256;24.053;327240
7257;24.056;315546
7258;24.059;323065
7259;24.063;318541
7260;24.066;324005
7261;24.069;334076
7262;24.072;305175
7263;24.076;289425
7264;24.079;285735
7265;24.082;274124
7266;24.086;283583
7267;24.089;256594
7268;24.092;271425
7269;24.096;260457
7270;24.099;244552
7271;24.102;232311
7272;24.105;235126
7273;24.109;218873
7274;24.112;226855
7275;24.115;227951
7276;24.119;200900
7277;24.122;209247
7278;24.126;196177
7279;24.129;189777
7280;24.132;193486
7281;24.136;198124
7282;24.139;189164
7283;24.142;185456
7284;24.145;182328
7285;24.149;174641
7286;24.152;171358
7287;24.155;159185
7288;24.159;162431
7289;24.162;172361
7290;24.165;154583
7291;24.169;161217
7292;24.172;158484
7293;24.175;148993
7294;24.179;134360
7295;24.182;131521
7296;24.185;132601
7297;24.188;142653
7298;24.192;140782
7299;24.195;137375
7300;24.198;134764
7301;24.202;126478
7302;24.205;129487
7303;24.208;126088
7304;24.212;127249
7305;24.215;116669
7306;24.218;121130
7307;24.221;115264
7308;24.225;122772
7309;24.228;112527
7310;24.231;110154
7311;24.235;112230
7312;24.238;125522
7313;24.241;108071
7314;24.245;107264
7315;24.248;115024
7316;24.251;113794
7317;24.255;100743
7318;24.258;110764
7319;24.261;102292
7320;24.264;96583
7321;24.268;111572
7322;24.271;111810
7323;24.274;109203
7324;24.278;110700
7325;24.281;109044
7326;24.284;115215
7327;24.288;108124
7328;24.291;114788
7329;24.294;113189
7330;24.298;111242
7331;24.301;115982
7332;24.304;110836
7333;24.307;116099
7334;24.311;124227
7335;24.314;113572
7336;24.317;113331
7337;24.321;121584
7338;24.324;112306
7339;24.327;130985
7340;24.331;140557
7341;24.334;137088
7342;24.337;141848
7343;24.340;145021
7344;24.344;135982
7345;24.347;149033
7346;24.350;149966
7347;24.354;157762
7348;24.357;153750
7349;24.360;166534
7350;24.364;169141
7351;24.367;171005
7352;24.370;173540
7353;24.374;177542
7354;24.377;191074
7355;24.380;191118
7356;24.384;194413
7357;24.387;205733
7358;24.390;192344
7359;24.394;206022
7360;24.397;216234
7361;24.400;212952
7362;24.404;224304
7363;24.407;223521
7364;24.410;233519
7365;24.414;223343
7366;24.417;233697
7367;24.420;239488
7368;24.423;234057
7369;24.427;237450
7370;24.430;226702
7371;24.433;252830
7372;24.437;243218
7373;24.440;249130
7374;24.443;242527
7375;24.447;254234
7376;24.450;243697
7377;24.453;242499
7378;24.456;234572
7379;24.460;230862
7380;24.463;223265
7381;24.466;211135
7382;24.470;222559
7383;24.473;211672
7384;24.476;204707
7385;24.480;208254
7386;24.483;198763
7387;24.486;198475
7388;24.490;185668
7389;24.493;185969
7390;24.496;191274
7391;24.499;183279
7392;24.503;196314
7393;24.506;169484
7394;24.509;164834
7395;24.513;181297
7396;24.516;177422
7397;24.519;167701
7398;24.523;166085
7399;24.526;167405
7400;24.529;177122
7401;24.533;199835
7402;24.536;177244
7403;24.539;194534
7404;24.542;210112
7405;24.546;214179
7406;24.549;228372
7407;24.552;234522
7408;24.556;232040
7409;24.559;261019
7410;24.562;278882
7411;24.566;291102
7412;24.569;318992
7413;24.572;334871
7414;24.575;366993
7415;24.579;394801
7416;24.582;419731
7417;24.585;469108
7418;24.589;485279
7419;24.592;516085
7420;24.595;548234
7421;24.599;592871
7422;24.602;624138
7423;24.605;653644
7424;24.609;726735
7425;24.612;748968
7426;24.615;745688
7427;24.618;861776
7428;24.622;860377
7429;24.625;918270
7430;24.629;949617
7431;24.632;1015737
7432;24.635;1044555
7433;24.639;1073661
7434;24.642;1140535
7435;24.645;1133430
7436;24.649;1182530
7437;24.652;1274327
7438;24.655;1293030
7439;24.658;1334386
7440;24.662;1344323
7441;24.665;1406262
7442;24.668;1405862
7443;24.672;1416553
7444;24.675;1408262
7445;24.678;1480600
7446;24.682;1513541
7447;24.685;1488151
7448;24.688;1490631
7449;24.691;1556578
7450;24.695;1572468
7451;24.698;1587016
7452;24.701;1521998
7453;24.705;1545315
7454;24.708;1589742
7455;24.711;1563404
7456;24.715;1594402
7457;24.718;1597503
7458;24.721;1528980
7459;24.725;1548701
7460;24.728;1523735
7461;24.731;1524180
7462;24.734;1526062
7463;24.738;1501695
7464;24.741;1465058
7465;24.744;1448336
7466;24.748;1380997
7467;24.751;1345365
7468;24.754;1317436
7469;24.758;1331503
7470;24.761;1277584
7471;24.764;1212518
7472;24.768;1210286
7473;24.771;1149775
7474;24.774;1148886
7475;24.777;1096992
7476;24.781;1054652
7477;24.784;1079474
7478;24.787;995303
7479;24.791;977196
7480;24.794;922812
7481;24.797;898441
7482;24.801;853044
7483;24.804;805150
7484;24.807;758740
7485;24.810;724103
7486;24.814;677821
7487;24.817;658993
7488;24.820;628262
7489;24.824;591664
7490;24.827;573788
7491;24.830;545546
7492;24.834;507966
7493;24.837;457458
7494;24.840;447598
7495;24.844;407252
7496;24.847;408132
7497;24.850;421703
7498;24.853;382071
7499;24.857;340595
7500;24.860;317012
7501;24.863;322334
7502;24.867;324464
7503;24.870;308238
7504;24.874;298194
7505;24.877;290928
7506;24.880;291509
7507;24.884;275059
7508;24.887;272631
7509;24.890;269805
7510;24.893;281149
7511;24.897;280401
7512;24.900;294267
7513;24.903;300112
7514;24.907;310191
7515;24.910;313991
7516;24.913;333628
7517;24.917;338649
7518;24.920;365596
7519;24.923;364920
7520;24.927;393832
7521;24.930;409745
7522;24.933;413927
7523;24.936;455987
7524;24.940;510667
7525;24.943;505724
7526;24.946;523135
7527;24.950;562053
7528;24.953;564513
7529;24.956;610980
7530;24.960;644903
7531;24.963;638392
7532;24.966;698810
7533;24.969;693875
7534;24.973;709917
7535;24.976;739606
7536;24.979;774328
7537;24.983;829150
7538;24.986;797745
7539;24.989;832422
7540;24.993;825316
7541;24.996;914637
7542;24.999;875475
7543;25.003;901657
7544;25.006;932684
7545;25.009;923855
7546;25.012;988864
7547;25.016;985755
7548;25.019;985117
7549;25.022;996449
7550;25.026;985130
7551;25.029;993369
7552;25.032;1023297
7553;25.036;993726
7554;25.039;1004047
7555;25.042;970301
7556;25.045;990653
7557;25.049;965356
7558;25.052;971721
7559;25.055;943300
7560;25.059;913489
7561;25.062;933417
7562;25.065;881815
7563;25.069;878185
7564;25.072;867257
7565;25.075;825945
7566;25.079;839159
7567;25.082;805374
7568;25.085;791007
7569;25.088;756799
7570;25.092;747394
7571;25.095;717517
7572;25.098;701480
7573;25.102;668274
7574;25.105;625891
7575;25.108;624100
7576;25.112;625467
7577;25.115;576497
7578;25.118;558824
7579;25.122;527565
7580;25.125;508975
7581;25.128;487853
7582;25.132;473867
7583;25.135;439530
7584;25.138;416070
7585;25.142;385500
7586;25.145;362419
7587;25.148;368195
7588;25.152;348347
7589;25.155;337012
7590;25.158;330909
7591;25.162;316897
7592;25.165;312244
7593;25.168;284926
7594;25.171;270903
7595;25.175;273689
7596;25.178;239224
7597;25.181;229159
7598;25.185;214126
7599;25.188;219612
7600;25.191;208446
7601;25.195;214710
7602;25.198;204129
7603;25.201;186889
7604;25.204;183655
7605;25.208;173687
7606;25.211;189960
7607;25.214;175967
7608;25.218;167890
7609;25.221;168234
7610;25.224;157543
7611;25.228;162057
7612;25.231;157976
7613;25.234;147983
7614;25.238;143535
7615;25.241;148259
7616;25.244;146036
7617;25.247;125980
7618;25.251;143850
7619;25.254;135180
7620;25.257;141785
7621;25.261;127610
7622;25.264;145900
7623;25.267;134528
7624;25.271;126509
7625;25.274;134284
7626;25.277;133489
7627;25.280;131274
7628;25.284;132047
7629;25.287;128158
7630;25.290;128574
7631;25.294;126502
7632;25.297;121928
7633;25.300;130253
7634;25.304;128088
7635;25.307;134499
7636;25.310;128944
7637;25.314;116613
7638;25.317;124914
7639;25.320;118060
7640;25.323;117595
7641;25.327;120290
7642;25.330;123142
7643;25.333;122993
7644;25.337;121294
7645;25.340;120079
7646;25.343;117134
7647;25.347;124015
7648;25.350;119193
7649;25.353;110455
7650;25.357;113620
7651;25.360;117365
7652;25.363;115931
7653;25.366;116116
7654;25.370;117000
7655;25.373;105452
7656;25.377;118197
7657;25.380;116786
7658;25.383;116257
7659;25.387;109519
7660;25.390;119395
7661;25.393;117289
7662;25.397;106611
7663;25.400;115320
7664;25.403;115809
7665;25.406;120681
7666;25.410;95879
7667;25.413;112037
7668;25.416;109409
7669;25.420;112686
7670;25.423;103155
7671;25.426;118338
7672;25.430;111042
7673;25.433;106622
7674;25.436;110987
7675;25.439;109269
7676;25.443;112287
7677;25.446;114783
7678;25.449;109103
7679;25.453;103529
7680;25.456;113078
7681;25.459;112117
7682;25.463;113462
7683;25.466;106182
7684;25.469;101607
7685;25.473;107661
7686;25.476;105424
7687;25.479;111734
7688;25.482;106251
7689;25.486;104366
7690;25.489;110441
7691;25.492;108926
7692;25.496;105884
7693;25.499;109321
7694;25.502;108397
7695;25.506;106799
7696;25.509;114011
7697;25.512;105909
7698;25.516;104582
7699;25.519;102906
7700;25.522;110745
7701;25.525;110406
7702;25.529;103992
7703;25.532;107440
7704;25.535;108495
7705;25.539;107784
7706;25.542;104087
7707;25.545;111818
7708;25.549;109526
7709;25.552;104411
7710;25.555;106826
7711;25.558;101862
7712;25.562;108345
7713;25.565;113342
7714;25.568;106923
7715;25.572;114599
7716;25.575;107977
7717;25.578;102554
7718;25.582;110653
7719;25.585;106310
7720;25.588;109933
7721;25.592;110222
7722;25.595;108397
7723;25.598;103983
7724;25.601;115892
7725;25.605;103209
7726;25.608;111059
7727;25.611;108682
7728;25.615;113079
7729;25.618;113205
7730;25.622;108305
7731;25.625;119252
7732;25.628;118957
7733;25.632;118441
7734;25.635;128291
7735;25.638;116690
7736;25.641;118185
7737;25.645;131748
7738;25.648;131330
7739;25.651;115225
7740;25.655;137829
7741;25.658;134339
7742;25.661;116361
7743;25.665;129127
7744;25.668;126130
7745;25.671;139839
7746;25.674;135548
7747;25.678;141239
7748;25.681;147201
7749;25.684;146218
7750;25.688;147253
7751;25.691;143768
7752;25.694;152333
7753;25.698;146587
7754;25.701;155079
7755;25.704;164130
7756;25.708;151644
7757;25.711;161954
7758;25.714;163572
7759;25.717;166526
7760;25.721;146501
7761;25.724;158282
7762;25.727;152982
7763;25.731;161225
7764;25.734;168909
7765;25.737;175941
7766;25.741;156126
7767;25.744;161669
7768;25.747;158390
7769;25.751;163784
7770;25.754;159766
7771;25.757;156901
7772;25.760;163296
7773;25.764;163313
7774;25.767;170307
7775;25.770;148257
7776;25.774;162183
7777;25.777;150435
7778;25.780;141147
7779;25.784;156141
7780;25.787;153464
7781;25.790;145877
7782;25.793;144957
7783;25.797;156058
7784;25.800;128673
7785;25.803;132273
7786;25.807;133866
7787;25.810;129954
7788;25.813;137702
7789;25.817;131337
7790;25.820;130016
7791;25.823;130474
7792;25.827;119425
7793;25.830;111740
7794;25.833;120752
7795;25.836;121810
7796;25.840;109887
7797;25.843;115152
7798;25.846;126309
7799;25.850;118072
7800;25.853;106174
7801;25.856;94401
7802;25.860;108926
7803;25.863;118443
7804;25.866;101497
7805;25.870;113254
7806;25.873;103049
7807;25.876;109831
7808;25.880;107227
7809;25.883;100490
7810;25.886;101642
7811;25.890;93834
7812;25.893;101076
7813;25.896;101182
7814;25.900;100187
7815;25.903;106598
7816;25.906;99924
7817;25.910;94175
7818;25.913;96490
7819;25.916;108173
7820;25.919;102305
7821;25.923;97024
7822;25.926;97103
7823;25.929;98616
7824;25.933;101423
7825;25.936;103436
7826;25.939;100104
7827;25.943;100316
7828;25.946;99688
7829;25.949;105625
7830;25.952;105276
7831;25.956;104425
7832;25.959;95808
7833;25.962;105188
7834;25.966;96163
7835;25.969;105704
7836;25.972;103551
7837;25.976;97202
7838;25.979;99960
7839;25.982;103216
7840;25.986;104557
7841;25.989;103457
7842;25.992;107646
7843;25.995;99816
7844;25.999;109869
7845;26.002;101470
7846;26.005;100271
7847;26.009;107264
7848;26.012;113786
7849;26.015;105732
7850;26.019;109362
7851;26.022;107920
7852;26.025;99475
7853;26.029;111755
7854;26.032;119135
7855;26.035;112245
7856;26.038;101210
7857;26.042;100986
7858;26.045;105143
7859;26.048;101916
7860;26.052;94320
7861;26.055;99130
7862;26.058;101318
7863;26.062;96966
7864;26.065;101287
7865;26.068;103402
7866;26.071;108719
7867;26.075;99375
7868;26.078;111048
7869;26.081;104387
7870;26.085;98058
7871;26.088;108437
7872;26.091;102905
7873;26.095;105962
7874;26.098;96590
7875;26.101;107705
7876;26.105;101951
7877;26.108;110557
7878;26.111;103231
7879;26.114;107999
7880;26.118;95642
7881;26.121;102564
7882;26.125;102988
7883;26.128;95025
7884;26.131;112979
7885;26.135;117534
7886;26.138;108655
7887;26.141;103860
7888;26.145;103230
7889;26.148;113983
7890;26.151;107143
7891;26.154;107963
7892;26.158;108560
7893;26.161;115919
7894;26.164;116346
7895;26.168;107978
7896;26.171;133798
7897;26.174;118256
7898;26.178;127937
7899;26.181;141759
7900;26.184;136887
7901;26.187;138099
7902;26.191;149986
7903;26.194;169685
7904;26.197;157722
7905;26.201;157698
7906;26.204;171338
7907;26.207;181349
7908;26.211;195418
7909;26.214;191090
7910;26.217;213959
7911;26.221;198920
7912;26.224;205092
7913;26.227;220665
7914;26.230;236532
7915;26.234;223723
7916;26.237;257005
7917;26.240;240286
7918;26.244;248389
7919;26.247;272787
7920;26.250;296051
7921;26.254;273240
7922;26.257;288805
7923;26.260;294151
7924;26.264;316167
7925;26.267;309664
7926;26.270;308080
7927;26.273;335747
7928;26.277;314998
7929;26.280;310246
7930;26.283;334094
7931;26.287;328813
7932;26.290;335804
7933;26.293;341288
7934;26.297;348437
7935;26.300;343953
7936;26.303;341375
7937;26.306;356855
7938;26.310;336168
7939;26.313;353781
7940;26.316;342301
7941;26.320;321101
7942;26.323;323746
7943;26.326;312145
7944;26.330;309707
7945;26.333;292179
7946;26.336;301766
7947;26.340;280758
7948;26.343;287553
7949;26.346;280733
7950;26.349;262286
7951;26.353;254649
7952;26.356;260321
7953;26.359;235059
7954;26.363;237243
7955;26.366;233874
7956;26.369;227184
7957;26.373;218939
7958;26.376;195739
7959;26.380;194380
7960;26.383;200934
7961;26.386;192697
7962;26.389;177257
7963;26.393;188742
7964;26.396;178710
7965;26.399;158433
7966;26.403;175529
7967;26.406;163329
7968;26.409;142749
7969;26.413;156051
7970;26.416;147854
7971;26.419;145019
7972;26.422;138491
7973;26.426;144654
7974;26.429;134741
7975;26.432;148630
7976;26.436;120141
7977;26.439;133296
7978;26.442;130570
7979;26.446;131953
7980;26.449;119652
7981;26.452;121327
7982;26.456;119005
7983;26.459;116123
7984;26.462;110093
7985;26.465;106748
7986;26.469;114473
7987;26.472;121831
7988;26.475;114268
7989;26.479;116385
7990;26.482;124102
7991;26.485;114718
7992;26.489;112979
7993;26.492;117774
7994;26.495;107478
7995;26.499;106900
7996;26.502;113538
7997;26.505;106741
7998;26.508;105517
7999;26.512;116237
8000;26.515;110097
8001;26.518;104195
8002;26.522;109456
8003;26.525;102065
8004;26.528;114631
8005;26.532;119074
8006;26.535;109051
8007;26.538;106393
8008;26.541;110926
8009;26.545;111684
8010;26.548;114629
8011;26.551;106812
8012;26.555;106028
8013;26.558;108574
8014;26.561;108761
8015;26.565;110828
8016;26.568;104314
8017;26.571;107654
8018;26.575;120360
8019;26.578;106851
8020;26.581;105128
8021;26.584;114859
8022;26.588;107615
8023;26.591;99778
8024;26.594;110156
8025;26.598;107347
8026;26.601;106730
8027;26.604;104828
8028;26.608;103211
8029;26.611;100902
8030;26.614;101690
8031;26.618;101440
8032;26.621;104417
8033;26.624;106642
8034;26.628;102374
8035;26.631;108776
8036;26.634;99230
8037;26.638;102486
8038;26.641;92870
8039;26.644;103082
8040;26.648;101230
8041;26.651;102387
8042;26.654;102007
8043;26.658;107262
8044;26.661;101432
8045;26.664;109435
8046;26.667;99996
8047;26.671;102170
8048;26.674;99585
8049;26.677;103582
8050;26.681;102300
8051;26.684;97316
8052;26.687;101526
8053;26.691;97830
8054;26.694;98916
8055;26.697;103043
8056;26.700;105418
8057;26.704;96829
8058;26.707;101788
8059;26.710;92713
8060;26.714;100650
8061;26.717;90586
8062;26.720;95135
8063;26.724;99832
8064;26.727;95832
8065;26.730;101377
8066;26.734;98300
8067;26.737;102514
8068;26.740;98673
8069;26.743;105970
8070;26.747;109852
8071;26.750;97945
8072;26.753;104999
8073;26.757;94312
8074;26.760;95451
8075;26.763;99107
8076;26.767;99510
8077;26.770;109119
8078;26.773;104700
8079;26.776;101651
8080;26.780;95750
8081;26.783;101986
8082;26.786;96609
8083;26.790;105373
8084;26.793;96248
8085;26.796;98208
8086;26.800;101639
8087;26.803;101014
8088;26.806;100109
8089;26.810;109310
8090;26.813;93395
8091;26.816;100854
8092;26.819;109524
8093;26.823;96840
8094;26.826;105073
8095;26.829;95505
8096;26.833;100785
8097;26.836;101353
8098;26.839;108636
8099;26.843;96650
8100;26.846;103550
8101;26.849;103169
8102;26.853;97415
8103;26.856;103460
8104;26.859;103695
8105;26.862;98730
8106;26.866;99181
8107;26.869;106499
8108;26.873;109888
8109;26.876;94746
8110;26.879;99203
8111;26.883;105253
8112;26.886;91772
8113;26.889;103793
8114;26.893;104220
8115;26.896;99701
8116;26.899;90829
8117;26.902;88995
8118;26.906;95554
8119;26.909;97380
8120;26.912;97515
8121;26.916;99715
8122;26.919;108411
8123;26.922;96714
8124;26.926;101222
8125;26.929;99115
8126;26.932;104212
8127;26.935;99504
8128;26.939;98490
8129;26.942;98142
8130;26.945;98186
8131;26.949;101406
8132;26.952;93070
8133;26.955;96681
8134;26.959;93257
8135;26.962;97598
8136;26.965;89506
8137;26.969;101382
8138;26.972;95326
8139;26.975;93030
8140;26.978;102240
8141;26.982;89636
8142;26.985;89355
8143;26.988;100060
8144;26.992;92973
8145;26.995;91540
8146;26.998;92581
8147;27.002;102320
8148;27.005;94058
8149;27.008;94582
8150;27.011;100867
8151;27.015;87121
8152;27.018;95908
8153;27.021;100133
8154;27.025;91941
8155;27.028;96009
8156;27.031;96196
8157;27.035;91324
8158;27.038;97387
8159;27.041;92685
8160;27.045;93716
8161;27.048;94963
8162;27.051;101850
8163;27.054;101454
8164;27.058;93719
8165;27.061;90461
8166;27.064;98039
8167;27.068;90284
8168;27.071;93850
8169;27.074;97659
8170;27.078;92138
8171;27.081;107334
8172;27.084;98300
8173;27.088;98286
8174;27.091;93439
8175;27.094;86731
8176;27.097;88400
8177;27.101;80469
8178;27.104;94843
8179;27.107;92912
8180;27.111;101132
8181;27.114;96413
8182;27.117;99146
8183;27.121;90325
8184;27.124;99371
8185;27.128;91755
8186;27.131;95222
8187;27.134;92454
8188;27.137;85993
8189;27.141;90199
8190;27.144;90853
8191;27.147;91326
8192;27.151;88499
8193;27.154;84595
8194;27.157;95633
8195;27.161;92084
8196;27.164;91911
8197;27.167;100946
8198;27.170;91109
8199;27.174;88158
8200;27.177;103529
8201;27.180;93629
8202;27.184;93163
8203;27.187;91110
8204;27.190;90556
8205;27.194;92061
8206;27.197;98558
8207;27.200;94929
8208;27.204;93677
8209;27.207;94275
8210;27.210;90268
8211;27.213;95094
8212;27.217;96144
8213;27.220;88508
8214;27.223;93636
8215;27.227;98794
8216;27.230;96165
8217;27.233;90136
8218;27.237;93046
8219;27.240;90995
8220;27.243;92941
8221;27.247;96088
8222;27.250;96611
8223;27.253;85671
8224;27.256;100875
8225;27.260;88942
8226;27.263;91421
8227;27.266;88418
8228;27.270;91694
8229;27.273;90703
8230;27.276;98476
8231;27.280;92035
8232;27.283;86275
8233;27.286;97177
8234;27.289;89256
8235;27.293;86699
8236;27.296;99204
8237;27.299;88606
8238;27.303;92263
8239;27.306;97446
8240;27.309;89426
8241;27.313;99317
8242;27.316;90442
8243;27.319;95432
8244;27.323;92572
8245;27.326;91466
8246;27.329;90107
8247;27.332;94654
8248;27.336;88815
8249;27.339;99381
8250;27.342;96493
8251;27.346;88892
8252;27.349;96116
8253;27.352;90307
8254;27.356;96073
8255;27.359;81920
8256;27.362;94083
8257;27.365;85093
8258;27.369;85675
8259;27.372;93463
8260;27.376;89751
8261;27.379;93585
8262;27.382;95348
8263;27.386;91209
8264;27.389;94053
8265;27.392;87630
8266;27.396;92537
8267;27.399;87060
8268;27.402;89062
8269;27.405;93597
8270;27.409;91378
8271;27.412;88510
8272;27.415;99489
8273;27.419;95123
8274;27.422;92119
8275;27.425;89439
8276;27.429;86961
8277;27.432;85710
8278;27.435;92490
8279;27.439;87991
8280;27.442;90999
8281;27.445;91642
8282;27.448;97854
8283;27.452;85808
8284;27.455;94992
8285;27.458;102273
8286;27.462;99199
8287;27.465;81772
8288;27.468;92922
8289;27.472;93076
8290;27.475;89396
8291;27.478;95520
8292;27.482;94695
8293;27.485;92493
8294;27.488;89971
8295;27.491;96138
8296;27.495;83600
8297;27.498;91542
8298;27.501;84449
8299;27.505;87776
8300;27.508;96169
8301;27.511;88616
8302;27.515;100479
8303;27.518;95500
8304;27.521;83804
8305;27.524;90305
8306;27.528;87872
8307;27.531;98322
8308;27.534;92501
8309;27.538;88382
8310;27.541;99822
8311;27.544;93629
8312;27.548;90002
8313;27.551;97887
8314;27.554;95195
8315;27.558;88050
8316;27.561;90601
8317;27.564;87547
8318;27.567;88650
8319;27.571;85588
8320;27.574;88899
8321;27.577;88717
8322;27.581;95806
8323;27.584;88261
8324;27.587;87064
8325;27.591;81358
8326;27.594;97523
8327;27.597;88729
8328;27.600;99141
8329;27.604;94141
8330;27.607;81891
8331;27.610;98039
8332;27.614;84424
8333;27.617;91945
8334;27.620;88808
8335;27.624;94150
8336;27.627;88392
8337;27.631;96085
8338;27.634;86789
8339;27.637;84064
8340;27.640;96648
8341;27.644;88728
8342;27.647;86862
8343;27.650;94301
8344;27.654;91763
8345;27.657;96840
8346;27.660;98393
8347;27.664;96501
8348;27.667;92835
8349;27.670;82935
8350;27.674;93407
8351;27.677;93336
8352;27.680;89464
8353;27.683;90941
8354;27.687;91290
8355;27.690;83760
8356;27.693;93906
8357;27.697;92384
8358;27.700;101060
8359;27.703;95575
8360;27.707;88852
8361;27.710;88831
8362;27.713;98977
8363;27.717;85478
8364;27.720;85862
8365;27.723;88967
8366;27.726;98054
8367;27.730;95570
8368;27.733;95466
8369;27.736;86317
8370;27.740;89538
8371;27.743;105359
8372;27.746;88871
8373;27.750;94492
8374;27.753;89937
8375;27.756;93672
8376;27.759;87449
8377;27.763;89978
8378;27.766;90762
8379;27.769;92014
8380;27.773;92609
8381;27.776;89163
8382;27.779;96398
8383;27.783;83410
8384;27.786;89616
8385;27.789;89952
8386;27.793;95802
8387;27.796;92114
8388;27.799;84022
8389;27.802;87166
8390;27.806;91186
8391;27.809;86316
8392;27.812;92856
8393;27.816;84604
8394;27.819;86788
8395;27.822;92132
8396;27.826;88939
8397;27.829;88796
8398;27.832;88584
8399;27.836;100280
8400;27.839;86981
8401;27.842;87529
8402;27.845;91304
8403;27.849;106486
8404;27.852;86551
8405;27.855;93967
8406;27.859;91599
8407;27.862;86356
8408;27.865;88318
8409;27.869;90845
8410;27.872;98560
8411;27.875;92793
8412;27.879;87200
8413;27.882;96303
8414;27.885;86418
8415;27.889;91163
8416;27.892;86491
8417;27.895;87939
8418;27.899;97086
8419;27.902;89089
8420;27.905;89766
8421;27.909;94520
8422;27.912;92583
8423;27.915;89740
8424;27.918;82425
8425;27.922;91568
8426;27.925;89734
8427;27.928;88329
8428;27.932;91332
8429;27.935;91723
8430;27.938;88482
8431;27.942;92367
8432;27.945;97690
8433;27.948;97483
8434;27.952;97846
8435;27.955;87566
8436;27.958;93437
8437;27.961;84312
8438;27.965;88870
8439;27.968;82389
8440;27.971;87943
8441;27.975;94326
8442;27.978;85672
8443;27.981;97778
8444;27.985;80311
8445;27.988;89674
8446;27.991;89696
8447;27.994;89152
8448;27.998;91168
8449;28.001;92407
8450;28.004;89624
8451;28.008;94315
8452;28.011;83718
8453;28.014;97242
8454;28.018;92691
8455;28.021;89883
8456;28.024;96652
8457;28.028;93021
8458;28.031;88997
8459;28.034;97717
8460;28.037;97665
8461;28.041;82662
8462;28.044;85992
8463;28.047;93860
8464;28.051;95568
8465;28.054;94681
8466;28.057;90343
8467;28.061;92857
8468;28.064;97811
8469;28.067;95866
8470;28.071;85618
8471;28.074;94413
8472;28.077;96106
8473;28.080;90543
8474;28.084;84671
8475;28.087;88779
8476;28.090;86574
8477;28.094;86610
8478;28.097;92146
8479;28.100;94979
8480;28.104;93277
8481;28.107;86324
8482;28.110;96656
8483;28.113;88342
8484;28.117;91555
8485;28.120;88644
8486;28.124;92218
8487;28.127;94315
8488;28.130;96913
8489;28.134;93905
8490;28.137;92182
8491;28.140;89913
8492;28.144;87640
8493;28.147;91382
8494;28.150;90802
8495;28.153;92630
8496;28.157;88100
8497;28.160;83620
8498;28.163;90630
8499;28.167;91709
8500;28.170;91782
8501;28.173;94019
8502;28.177;87247
8503;28.180;91871
8504;28.183;86478
8505;28.187;94899
8506;28.190;88717
8507;28.193;93804
8508;28.196;89026
8509;28.200;95240
8510;28.203;96740
8511;28.206;90398
8512;28.210;91820
8513;28.213;95787
8514;28.216;87131
8515;28.220;98913
8516;28.223;86720
8517;28.226;94812
8518;28.229;87368
8519;28.233;96067
8520;28.236;90632
8521;28.239;94692
8522;28.243;92725
8523;28.246;96395
8524;28.249;93969
8525;28.253;85468
8526;28.256;87015
8527;28.259;93698
8528;28.263;88966
8529;28.266;98574
8530;28.269;79760
8531;28.272;86742
8532;28.276;90875
8533;28.279;91533
8534;28.282;83469
8535;28.286;99472
8536;28.289;81657
8537;28.292;87376
8538;28.296;97704
8539;28.299;92306
8540;28.302;88060
8541;28.306;93466
8542;28.309;92739
8543;28.312;84232
8544;28.315;89991
8545;28.319;95987
8546;28.322;89432
8547;28.325;82742
8548;28.329;91932
8549;28.332;82142
8550;28.335;87995
8551;28.339;93980
8552;28.342;90562
8553;28.345;78632
8554;28.348;100198
8555;28.352;97077
8556;28.355;97134
8557;28.358;90576
8558;28.362;89242
8559;28.365;95043
8560;28.368;92401
8561;28.372;89642
8562;28.375;89649
8563;28.379;93703
8564;28.382;95803
8565;28.385;90027
8566;28.388;86097
8567;28.392;97600
8568;28.395;91838
8569;28.398;97425
8570;28.402;84151
8571;28.405;92137
8572;28.408;84647
8573;28.412;86298
8574;28.415;88864
8575;28.418;84425
8576;28.422;92857
8577;28.425;100304
8578;28.428;86521
8579;28.431;85746
8580;28.435;97295
8581;28.438;91529
8582;28.441;97245
8583;28.445;83815
8584;28.448;93159
8585;28.451;83153
8586;28.455;93770
8587;28.458;85672
8588;28.461;86484
8589;28.464;85706
8590;28.468;90459
8591;28.471;85727
8592;28.474;86806
8593;28.478;88711
8594;28.481;94780
8595;28.484;79193
8596;28.488;94172
8597;28.491;91869
8598;28.494;88748
8599;28.498;91643
8600;28.501;89263
8601;28.504;92485
8602;28.507;86010
8603;28.511;91507
8604;28.514;87564
8605;28.517;82998
8606;28.521;90175
8607;28.524;82775
8608;28.527;84294
8609;28.531;92896
8610;28.534;87630
8611;28.537;84841
8612;28.541;87280
8613;28.544;89428
8614;28.547;88922
8615;28.550;82033
8616;28.554;94104
8617;28.557;87047
8618;28.560;88210
8619;28.564;94832
8620;28.567;89692
8621;28.570;92018
8622;28.574;87195
8623;28.577;85843
8624;28.580;88571
8625;28.583;88551
8626;28.587;89739
8627;28.590;92071
8628;28.593;86632
8629;28.597;80315
8630;28.600;91327
8631;28.603;87506
8632;28.607;87343
8633;28.610;82203
8634;28.613;78557
8635;28.617;91152
8636;28.620;93131
8637;28.623;88987
8638;28.627;86282
8639;28.630;92561
8640;28.633;88017
8641;28.637;92266
8642;28.640;88135
8643;28.643;92712
8644;28.647;93793
8645;28.650;87464
8646;28.653;92100
8647;28.657;90559
8648;28.660;88435
8649;28.663;96991
8650;28.666;88397
8651;28.670;88542
8652;28.673;85536
8653;28.676;85872
8654;28.680;87500
8655;28.683;84916
8656;28.686;93686
8657;28.690;84682
8658;28.693;84217
8659;28.696;89109
8660;28.700;98634
8661;28.703;93510
8662;28.706;82789
8663;28.709;84440
8664;28.713;88795
8665;28.716;93643
8666;28.719;89812
8667;28.723;92705
8668;28.726;96423
8669;28.729;97417
8670;28.733;89039
8671;28.736;92183
8672;28.739;90585
8673;28.742;79962
8674;28.746;83753
8675;28.749;95748
8676;28.752;82802
8677;28.756;93362
8678;28.759;90237
8679;28.762;88866
8680;28.766;89811
8681;28.769;79269
8682;28.772;88240
8683;28.776;86075
8684;28.779;95740
8685;28.782;85575
8686;28.785;91778
8687;28.789;87812
8688;28.792;89620
8689;28.795;97216
8690;28.799;84512
8691;28.802;82851
8692;28.805;96129
8693;28.809;91980
8694;28.812;85095
8695;28.815;88904
8696;28.818;85802
8697;28.822;88112
8698;28.825;103267
8699;28.828;89740
8700;28.832;92481
8701;28.835;98598
8702;28.838;85603
8703;28.842;91456
8704;28.845;93881
8705;28.848;92579
8706;28.852;89168
8707;28.855;92168
8708;28.858;98736
8709;28.861;90270
8710;28.865;87073
8711;28.868;83054
8712;28.872;89388
8713;28.875;90483
8714;28.878;90975
8715;28.882;91170
8716;28.885;94746
8717;28.888;95485
8718;28.892;92856
8719;28.895;92670
8720;28.898;98657
8721;28.901;88993
8722;28.905;89013
8723;28.908;89280
8724;28.911;89593
8725;28.915;86512
8726;28.918;86242
8727;28.921;98885
8728;28.925;84961
8729;28.928;91340
8730;28.931;82505
8731;28.935;93784
8732;28.938;90756
8733;28.941;85613
8734;28.944;89357
8735;28.948;89595
8736;28.951;93364
8737;28.954;91669
8738;28.958;88579
8739;28.961;78717
8740;28.964;90685
8741;28.968;95395
8742;28.971;85496
8743;28.974;93956
8744;28.977;88324
8745;28.981;78320
8746;28.984;89477
8747;28.987;87919
8748;28.991;101420
8749;28.994;91336
8750;28.997;89524
8751;29.001;86635
8752;29.004;89523
8753;29.007;90926
8754;29.011;96492
8755;29.014;87968
8756;29.017;84964
8757;29.020;86535
8758;29.024;89169
8759;29.027;92401
8760;29.030;87197
8761;29.034;87873
8762;29.037;86349
8763;29.040;92499
8764;29.044;93105
8765;29.047;91802
8766;29.050;83785
8767;29.053;90493
8768;29.057;93258
8769;29.060;88848
8770;29.063;89425
8771;29.067;87566
8772;29.070;83438
8773;29.073;89092
8774;29.077;84112
8775;29.080;89878
8776;29.083;92268
8777;29.087;92447
8778;29.090;91303
8779;29.093;87051
8780;29.096;90366
8781;29.100;95264
8782;29.103;91128
8783;29.106;80649
8784;29.110;85968
8785;29.113;90040
8786;29.116;84957
8787;29.120;82830
8788;29.123;81840
8789;29.127;86404
8790;29.130;86273
8791;29.133;84172
8792;29.136;95279
8793;29.140;89432
8794;29.143;87560
8795;29.146;82907
8796;29.150;92167
8797;29.153;77474
8798;29.156;84858
8799;29.160;86378
8800;29.163;88611
8801;29.166;76272
8802;29.170;87020
8803;29.173;90259
8804;29.176;86165
8805;29.179;90051
8806;29.183;87491
8807;29.186;87359
8808;29.189;94374
8809;29.193;84157
8810;29.196;85572
8811;29.199;92281
8812;29.203;89132
8813;29.206;97185
8814;29.209;86642
8815;29.212;87913
8816;29.216;92532
8817;29.219;93943
8818;29.222;86290
8819;29.226;83039
8820;29.229;91541
8821;29.232;94749
8822;29.236;83175
8823;29.239;82202
8824;29.242;87244
8825;29.246;95673
8826;29.249;84892
8827;29.252;90141
8828;29.255;88027
8829;29.259;90091
8830;29.262;92911
8831;29.265;93913
8832;29.269;84596
8833;29.272;85479
8834;29.275;83325
8835;29.279;81172
8836;29.282;89925
8837;29.285;92346
8838;29.289;98089
8839;29.292;91921
8840;29.295;94211
8841;29.298;96249
8842;29.302;93279
8843;29.305;96890
8844;29.308;79708
8845;29.312;90888
8846;29.315;85783
8847;29.318;87071
8848;29.322;87906
8849;29.325;88526
8850;29.328;84493
8851;29.331;94664
8852;29.335;89932
8853;29.338;90886
8854;29.341;83207
8855;29.345;91007
8856;29.348;90056
8857;29.351;86892
8858;29.355;83566
8859;29.358;92937
8860;29.361;89352
8861;29.365;88524
8862;29.368;83581
8863;29.371;83138
8864;29.375;80481
8865;29.378;89302
8866;29.381;87397
8867;29.385;94762
8868;29.388;93481
8869;29.391;81265
8870;29.395;91555
8871;29.398;87633
8872;29.401;86737
8873;29.405;85636
8874;29.408;81463
8875;29.411;84651
8876;29.414;85636
8877;29.418;86380
8878;29.421;93666
8879;29.424;90300
8880;29.428;91460
8881;29.431;86541
8882;29.434;94222
8883;29.438;83151
8884;29.441;90158
8885;29.444;87276
8886;29.447;88063
8887;29.451;84577
8888;29.454;91305
8889;29.457;90152
8890;29.461;92869
8891;29.464;83309
8892;29.467;93489
8893;29.471;90341
8894;29.474;95296
8895;29.477;84774
8896;29.481;89126
8897;29.484;92526
8898;29.487;83561
8899;29.490;84990
8900;29.494;83922
8901;29.497;86024
8902;29.500;93555
8903;29.504;86244
8904;29.507;89268
8905;29.510;90579
8906;29.514;90675
8907;29.517;92332
8908;29.520;88670
8909;29.524;94290
8910;29.527;88637
8911;29.530;84838
8912;29.533;87419
8913;29.537;79599
8914;29.540;88225
8915;29.543;87639
8916;29.547;78900
8917;29.550;93017
8918;29.553;85260
8919;29.557;85609
8920;29.560;89073
8921;29.563;85581
8922;29.566;81634
8923;29.570;83301
8924;29.573;84893
8925;29.576;77800
8926;29.580;90424
8927;29.583;84774
8928;29.586;93334
8929;29.590;86120
8930;29.593;81655
8931;29.596;94682
8932;29.600;86345
8933;29.603;96918
8934;29.606;82660
8935;29.609;88037
8936;29.613;94524
8937;29.616;89508
8938;29.619;90512
8939;29.623;88366
8940;29.626;81291
8941;29.630;92741
8942;29.633;85587
8943;29.636;79837
8944;29.640;76423
8945;29.643;89889
8946;29.646;85719
8947;29.649;82618
8948;29.653;83164
8949;29.656;85497
8950;29.659;89993
8951;29.663;83649
8952;29.666;80000
8953;29.669;89304
8954;29.673;92034
8955;29.676;93372
8956;29.679;88083
8957;29.682;83836
8958;29.686;87763
8959;29.689;90532
8960;29.692;98321
8961;29.696;91931
8962;29.699;97344
8963;29.702;92157
8964;29.706;85609
8965;29.709;85311
8966;29.712;93945
8967;29.716;90096
8968;29.719;103070
8969;29.722;86704
8970;29.725;89488
8971;29.729;86960
8972;29.732;79414
8973;29.735;91982
8974;29.739;90133
8975;29.742;84061
8976;29.745;76751
8977;29.749;91272
8978;29.752;88438
8979;29.755;93972
8980;29.759;94337
8981;29.762;85709
8982;29.765;79543
8983;29.768;81490
8984;29.772;80522
8985;29.775;83531
8986;29.778;85610
8987;29.782;83369
8988;29.785;82855
8989;29.788;92026
8990;29.792;90592
8991;29.795;85905
8992;29.798;85656
8993;29.801;85900
8994;29.805;85715
8995;29.808;88260
8996;29.811;92916
8997;29.815;91612
8998;29.818;85961
8999;29.821;79818
9000;29.825;81756
9001;29.828;90660
9002;29.831;85355
9003;29.835;84384
9004;29.838;91777
9005;29.841;85965
9006;29.844;95054
9007;29.848;93879
9008;29.851;88497
9009;29.854;82368
9010;29.858;88817
9011;29.861;85473
9012;29.864;85887
9013;29.868;84304
9014;29.871;88459
9015;29.875;82454
9016;29.878;87299
9017;29.881;92840
9018;29.884;86508
9019;29.888;89865
9020;29.891;80244
9021;29.894;87961
9022;29.898;85885
9023;29.901;84683
9024;29.904;97436
9025;29.908;89224
9026;29.911;90263
9027;29.914;85626
9028;29.918;88990
9029;29.921;86266
9030;29.924;84366
9031;29.927;89563
9032;29.931;88140
9033;29.934;86784
9034;29.937;85424
9035;29.941;93764
9036;29.944;82704
9037;29.947;87210
9038;29.951;97068
9039;29.954;84328
9040;29.957;83380
9041;29.960;87092
9042;29.964;89632
9043;29.967;85746
9044;29.970;89953
9045;29.974;78672
9046;29.977;83950
9047;29.980;85669
9048;29.984;90928
9049;29.987;89999
9050;29.990;86445
9051;29.994;87108
9052;29.997;84772
9053;30.000;90422
9054;30.003;88833
9055;30.007;89912
9056;30.010;89473
9057;30.013;100655
9058;30.017;83863
9059;30.020;88775
9060;30.023;86898
9061;30.027;79522
9062;30.030;86102
9063;30.033;88775
9064;30.036;86922
9065;30.040;92508
9066;30.043;77484
9067;30.046;88045
9068;30.050;77031
9069;30.053;85540
9070;30.056;88455
9071;30.060;93145
9072;30.063;83762
9073;30.066;80448
9074;30.070;88242
9075;30.073;84619
9076;30.076;80288
9077;30.079;88931
9078;30.083;86270
9079;30.086;87974
9080;30.089;84204
9081;30.093;79700
9082;30.096;82238
9083;30.099;89811
9084;30.103;88416
9085;30.106;91577
9086;30.109;86430
9087;30.113;93100
9088;30.116;91612
9089;30.119;95035
9090;30.123;91961
9091;30.126;89917
9092;30.129;91815
9093;30.133;90104
9094;30.136;89001
9095;30.139;90046
9096;30.143;85798
9097;30.146;89102
9098;30.149;85560
9099;30.153;81838
9100;30.156;87978
9101;30.159;83290
9102;30.162;92161
9103;30.166;88930
9104;30.169;83413
9105;30.172;96310
9106;30.176;86721
9107;30.179;80294
9108;30.182;85573
9109;30.186;79638
9110;30.189;88245
9111;30.192;85248
9112;30.195;89380
9113;30.199;87858
9114;30.202;92090
9115;30.205;91704
9116;30.209;82896
9117;30.212;86902
9118;30.215;83871
9119;30.219;87692
9120;30.222;86085
9121;30.225;84241
9122;30.229;84189
9123;30.232;83063
9124;30.235;84936
9125;30.238;82840
9126;30.242;83707
9127;30.245;87010
9128;30.248;84891
9129;30.252;96450
9130;30.255;86445
9131;30.258;88082
9132;30.262;93670
9133;30.265;91905
9134;30.268;83858
9135;30.271;80771
9136;30.275;86284
9137;30.278;79965
9138;30.281;85297
9139;30.285;92202
9140;30.288;80890
9141;30.291;92576
9142;30.295;83310
9143;30.298;87164
9144;30.301;83595
9145;30.305;87531
9146;30.308;83438
9147;30.311;86429
9148;30.314;92799
9149;30.318;97738
9150;30.321;85266
9151;30.324;83556
9152;30.328;88776
9153;30.331;88568
9154;30.334;81373
9155;30.338;86447
9156;30.341;93498
9157;30.344;95703
9158;30.348;79764
9159;30.351;91001
9160;30.354;87308
9161;30.357;89563
9162;30.361;88447
9163;30.364;82177
9164;30.367;81891
9165;30.371;87497
9166;30.374;84804
9167;30.378;86189
9168;30.381;90194
9169;30.384;92703
9170;30.388;90513
9171;30.391;91005
9172;30.394;84888
9173;30.397;82252
9174;30.401;83405
9175;30.404;91959
9176;30.407;93730
9177;30.411;92532
9178;30.414;85985
9179;30.417;85311
9180;30.421;90351
9181;30.424;87447
9182;30.427;83486
9183;30.430;85146
9184;30.434;87053
9185;30.437;92144
9186;30.440;78442
9187;30.444;85470
9188;30.447;90311
9189;30.450;92045
9190;30.454;85861
9191;30.457;78326
9192;30.460;81570
9193;30.464;81409
9194;30.467;93260
9195;30.470;83292
9196;30.473;81749
9197;30.477;82459
9198;30.480;82907
9199;30.483;88837
9200;30.487;81964
9201;30.490;83578
9202;30.493;81292
9203;30.497;91068
9204;30.500;88615
9205;30.503;88914
9206;30.507;81907
9207;30.510;77853
9208;30.513;85209
9209;30.516;85103
9210;30.520;86734
9211;30.523;78649
9212;30.526;84478
9213;30.530;83444
9214;30.533;88491
9215;30.536;90787
9216;30.540;80620
9217;30.543;85963
9218;30.546;94706
9219;30.549;80170
9220;30.553;80705
9221;30.556;80698
9222;30.559;86917
9223;30.563;86794
9224;30.566;86552
9225;30.569;81860
9226;30.573;83851
9227;30.576;93964
9228;30.579;82000
9229;30.583;92291
9230;30.586;85067
9231;30.589;90536
9232;30.592;89184
9233;30.596;85025
9234;30.599;80843
9235;30.602;85808
9236;30.606;84547
9237;30.609;85635
9238;30.612;82233
9239;30.616;86187
9240;30.619;85695
9241;30.623;87130
9242;30.626;85313
9243;30.629;80229
9244;30.632;86226
9245;30.636;87444
9246;30.639;80239
9247;30.642;86913
9248;30.646;83113
9249;30.649;88439
9250;30.652;86646
9251;30.656;86739
9252;30.659;85225
9253;30.662;85565
9254;30.665;80972
9255;30.669;78705
9256;30.672;87799
9257;30.675;87853
9258;30.679;86775
9259;30.682;88820
9260;30.685;89634
9261;30.689;85860
9262;30.692;84140
9263;30.695;82502
9264;30.699;87041
9265;30.702;82203
9266;30.705;88112
9267;30.708;91740
9268;30.712;81752
9269;30.715;85630
9270;30.718;85581
9271;30.722;80468
9272;30.725;85589
9273;30.728;81786
9274;30.732;92781
9275;30.735;86029
9276;30.738;80058
9277;30.742;94229
9278;30.745;83027
9279;30.748;80077
9280;30.751;92882
9281;30.755;83870
9282;30.758;81604
9283;30.761;91530
9284;30.765;88982
9285;30.768;84644
9286;30.771;82058
9287;30.775;93001
9288;30.778;87028
9289;30.781;87710
9290;30.784;86695
9291;30.788;82952
9292;30.791;80969
9293;30.794;91260
9294;30.798;88284
9295;30.801;86263
9296;30.804;92353
9297;30.808;92680
9298;30.811;83884
9299;30.814;82955
9300;30.818;87150
9301;30.821;84235
9302;30.824;81428
9303;30.827;80135
9304;30.831;80482
9305;30.834;84369
9306;30.837;87229
9307;30.841;86386
9308;30.844;81634
9309;30.847;83408
9310;30.851;85921
9311;30.854;90334
9312;30.857;94682
9313;30.860;89118
9314;30.864;87072
9315;30.867;81137
9316;30.871;84710
9317;30.874;83456
9318;30.877;88038
9319;30.881;82628
9320;30.884;82128
9321;30.887;84442
9322;30.891;84779
9323;30.894;77661
9324;30.897;86728
9325;30.900;80735
9326;30.904;87054
9327;30.907;84494
9328;30.910;83232
9329;30.914;95038
9330;30.917;86657
9331;30.920;93940
9332;30.924;87155
9333;30.927;84680
9334;30.930;93733
9335;30.934;90199
9336;30.937;83781
9337;30.940;82552
9338;30.943;80879
9339;30.947;81466
9340;30.950;87872
9341;30.953;81662
9342;30.957;91164
9343;30.960;90341
9344;30.963;82900
9345;30.967;87685
9346;30.970;90873
9347;30.973;91018
9348;30.977;89588
9349;30.980;89078
9350;30.983;91812
9351;30.986;80712
9352;30.990;86680
9353;30.993;83938
9354;30.996;89030
9355;31.000;87938
9356;31.003;89857
9357;31.006;89212
9358;31.010;83421
9359;31.013;90747
9360;31.016;79059
9361;31.019;83888
9362;31.023;91458
9363;31.026;94545
9364;31.029;88111
9365;31.033;89400
9366;31.036;76897
9367;31.039;79169
9368;31.043;85161
9369;31.046;82877
9370;31.049;88665
9371;31.053;78757
9372;31.056;83896
9373;31.059;86784
9374;31.062;87547
9375;31.066;90936
9376;31.069;82149
9377;31.072;87462
9378;31.076;82595
9379;31.079;85564
9380;31.082;87019
9381;31.086;85573
9382;31.089;92407
9383;31.092;88508
9384;31.096;90825
9385;31.099;89100
9386;31.102;89501
9387;31.105;86523
9388;31.109;81451
9389;31.112;82764
9390;31.115;81024
9391;31.119;84651
9392;31.122;82840
9393;31.126;96024
9394;31.129;88341
9395;31.132;95549
9396;31.135;85679
9397;31.139;78547
9398;31.142;78576
9399;31.145;87497
9400;31.149;90179
9401;31.152;85992
9402;31.155;76018
9403;31.159;83874
9404;31.162;87659
9405;31.165;86318
9406;31.169;83605
9407;31.172;85700
9408;31.175;87899
9409;31.178;89595
9410;31.182;83772
9411;31.185;75461
9412;31.188;79371
9413;31.192;90661
9414;31.195;87605
9415;31.198;86630
9416;31.202;90860
9417;31.205;81396
9418;31.208;85367
9419;31.212;86730
9420;31.215;97850
9421;31.218;88741
9422;31.221;84137
9423;31.225;85136
9424;31.228;89734
9425;31.231;90025
9426;31.235;86460
9427;31.238;84628
9428;31.241;85722
9429;31.245;86651
9430;31.248;80069
9431;31.251;91897
9432;31.254;85334
9433;31.258;82782
9434;31.261;86298
9435;31.264;85556
9436;31.268;91054
9437;31.271;80183
9438;31.274;89437
9439;31.278;80827
9440;31.281;74909
9441;31.284;96773
9442;31.288;91765
9443;31.291;88612
9444;31.294;90621
9445;31.297;76891
9446;31.301;89703
9447;31.304;84298
9448;31.307;83640
9449;31.311;82941
9450;31.314;81013
9451;31.317;87455
9452;31.321;82602
9453;31.324;91613
9454;31.327;88996
9455;31.331;92228
9456;31.334;89552
9457;31.337;85598
9458;31.340;90060
9459;31.344;88682
9460;31.347;83840
9461;31.350;90381
9462;31.354;84682
9463;31.357;87792
9464;31.360;86965
9465;31.364;85763
9466;31.367;92987
9467;31.371;90047
9468;31.374;91177
9469;31.377;87213
9470;31.381;87426
9471;31.384;90333
9472;31.387;79820
9473;31.391;83491
9474;31.394;86251
9475;31.397;84355
9476;31.401;89223
9477;31.404;84434
9478;31.407;87252
9479;31.410;89760
9480;31.414;82127
9481;31.417;84664
9482;31.420;84019
9483;31.424;81343
9484;31.427;85174
9485;31.430;80489
9486;31.434;82887
9487;31.437;80164
9488;31.440;89411
9489;31.444;82138
9490;31.447;90887
9491;31.450;78377
9492;31.453;87178
9493;31.457;82601
9494;31.460;91179
9495;31.463;78562
9496;31.467;81005
9497;31.470;86824
9498;31.473;89962
9499;31.477;87505
9500;31.480;89453
9501;31.483;88859
9502;31.487;81968
9503;31.490;84496
9504;31.493;89213
9505;31.496;79903
9506;31.500;82670
9507;31.503;82297
9508;31.506;89370
9509;31.510;86731
9510;31.513;90506
9511;31.516;82672
9512;31.520;80694
9513;31.523;85930
9514;31.526;79688
9515;31.529;88021
9516;31.533;94984
9517;31.536;82672
9518;31.539;85786
9519;31.543;82836
9520;31.546;84843
9521;31.549;94493
9522;31.553;83861
9523;31.556;85407
9524;31.559;85002
9525;31.563;87464
9526;31.566;82643
9527;31.569;85895
9528;31.572;89343
9529;31.576;79012
9530;31.579;77069
9531;31.582;80815
9532;31.586;93697
9533;31.589;85672
9534;31.592;89601
9535;31.596;76091
9536;31.599;84813
9537;31.602;88366
9538;31.606;81224
9539;31.609;80642
9540;31.612;80914
9541;31.615;74376
9542;31.619;89984
9543;31.622;89650
9544;31.626;84292
9545;31.629;80639
9546;31.632;84434
9547;31.636;90434
9548;31.639;81474
9549;31.642;80831
9550;31.646;84647
9551;31.649;87599
9552;31.652;83427
9553;31.655;82962
9554;31.659;89667
9555;31.662;88121
9556;31.665;82767
9557;31.669;84709
9558;31.672;78655
9559;31.675;80607
9560;31.679;84343
9561;31.682;79430
9562;31.685;92586
9563;31.688;81078
9564;31.692;84463
9565;31.695;86005
9566;31.698;85854
9567;31.702;72877
9568;31.705;87580
9569;31.708;89760
9570;31.712;80907
9571;31.715;91706
9572;31.718;85524
9573;31.722;86880
9574;31.725;84442
9575;31.728;87709
9576;31.731;89604
9577;31.735;83736
9578;31.738;80155
9579;31.741;84557
9580;31.745;85884
9581;31.748;82130
9582;31.751;86421
9583;31.755;81163
9584;31.758;83523
9585;31.761;81763
9586;31.764;76675
9587;31.768;90340
9588;31.771;86943
9589;31.774;92741
9590;31.778;85592
9591;31.781;91305
9592;31.784;89819
9593;31.788;90531
9594;31.791;91095
9595;31.794;85670
9596;31.798;88358
9597;31.801;81118
9598;31.804;81532
9599;31.807;87844
9600;31.811;85654
9601;31.814;78114
9602;31.817;85983
9603;31.821;92928
9604;31.824;85062
9605;31.827;82864
9606;31.831;90358
9607;31.834;86283
9608;31.837;82326
9609;31.841;89662
9610;31.844;89935
9611;31.847;91834
9612;31.850;90324
9613;31.854;89339
9614;31.857;86108
9615;31.860;83856
9616;31.864;87049
9617;31.867;83349
9618;31.871;88338
9619;31.874;88910
9620;31.877;87427
9621;31.881;86487
9622;31.884;88962
9623;31.887;85959
9624;31.890;82879
9625;31.894;90021
9626;31.897;89306
9627;31.900;86057
9628;31.904;88368
9629;31.907;82718
9630;31.910;84118
9631;31.914;98549
9632;31.917;78806
9633;31.920;77935
9634;31.923;92916
9635;31.927;86963
9636;31.930;89794
9637;31.933;76582
9638;31.937;80215
9639;31.940;83355
9640;31.943;84310
9641;31.947;85338
9642;31.950;84221
9643;31.953;79499
9644;31.957;79155
9645;31.960;91913
9646;31.963;83811
9647;31.966;90753
9648;31.970;93173
9649;31.973;81358
9650;31.976;90575
9651;31.980;81375
9652;31.983;83783
9653;31.986;81018
9654;31.990;80251
9655;31.993;82504
9656;31.996;84407
9657;31.999;75476
9658;32.003;77546
9659;32.006;81868
9660;32.009;83664
9661;32.013;81737
9662;32.016;86522
9663;32.019;82354
9664;32.023;82540
9665;32.026;88555
9666;32.029;87952
9667;32.033;77794
9668;32.036;82337
9669;32.039;88209
9670;32.042;81036
9671;32.046;90990
9672;32.049;93216
9673;32.052;85703
9674;32.056;80393
9675;32.059;85293
9676;32.062;85587
9677;32.066;92429
9678;32.069;84752
9679;32.072;79447
9680;32.076;88360
9681;32.079;92766
9682;32.082;87401
9683;32.085;72883
9684;32.089;85631
9685;32.092;81846
9686;32.095;92244
9687;32.099;87166
9688;32.102;86389
9689;32.105;85472
9690;32.109;81995
9691;32.112;89344
9692;32.115;83414
9693;32.118;82715
9694;32.122;85959
9695;32.125;79860
9696;32.129;89988
9697;32.132;87444
9698;32.135;85774
9699;32.139;85672
9700;32.142;91876
9701;32.145;84744
9702;32.149;81134
9703;32.152;80623
9704;32.155;80805
9705;32.158;72816
9706;32.162;76352
9707;32.165;85856
9708;32.168;85189
9709;32.172;82505
9710;32.175;79988
9711;32.178;84713
9712;32.182;87869
9713;32.185;83280
9714;32.188;82037
9715;32.192;93579
9716;32.195;87789
9717;32.198;84420
9718;32.201;87390
9719;32.205;83751
9720;32.208;85740
9721;32.211;85761
9722;32.215;80459
9723;32.218;80963
9724;32.221;77423
9725;32.225;82571
9726;32.228;88812
9727;32.231;89306
9728;32.235;86485
9729;32.238;83533
9730;32.241;85667
9731;32.244;78626
9732;32.248;81978
9733;32.251;78301
9734;32.254;79094
9735;32.258;86238
9736;32.261;91818
9737;32.264;90912
9738;32.268;84181
9739;32.271;89574
9740;32.274;81946
9741;32.277;81517
9742;32.281;85468
9743;32.284;78814
9744;32.287;82760
9745;32.291;89234
9746;32.294;84120
9747;32.297;84099
9748;32.301;80941
9749;32.304;86544
9750;32.307;83759
9751;32.311;85349
9752;32.314;86718
9753;32.317;87433
9754;32.320;86640
9755;32.324;79413
9756;32.327;84094
9757;32.330;97685
9758;32.334;91694
9759;32.337;84166
9760;32.340;78138
9761;32.344;83391
9762;32.347;84656
9763;32.350;83256
9764;32.353;79552
9765;32.357;80605
9766;32.360;89418
9767;32.363;92614
9768;32.367;80248
9769;32.370;82139
9770;32.374;81822
9771;32.377;77216
9772;32.380;81872
9773;32.384;86188
9774;32.387;82030
9775;32.390;84269
9776;32.393;92788
9777;32.397;81019
9778;32.400;86816
9779;32.403;86445
9780;32.407;86004
9781;32.410;87851
9782;32.413;87262
9783;32.417;86656
9784;32.420;83663
9785;32.423;78404
9786;32.427;86620
9787;32.430;77770
9788;32.433;86376
9789;32.436;81737
9790;32.440;91873
9791;32.443;93007
9792;32.446;80806
9793;32.450;85533
9794;32.453;87462
9795;32.456;89883
9796;32.460;84178
9797;32.463;82398
9798;32.466;84353
9799;32.470;88129
9800;32.473;85050
9801;32.476;90122
9802;32.479;89644
9803;32.483;81379
9804;32.486;86500
9805;32.489;85237
9806;32.493;88083
9807;32.496;86440
9808;32.499;90011
9809;32.503;86500
9810;32.506;81842
9811;32.509;84387
9812;32.512;75112
9813;32.516;92107
9814;32.519;83504
9815;32.522;82065
9816;32.526;79750
9817;32.529;81057
9818;32.532;79348
9819;32.536;82640
9820;32.539;85878
9821;32.542;79577
9822;32.546;75606
9823;32.549;83154
9824;32.552;79538
9825;32.555;84058
9826;32.559;83302
9827;32.562;84818
9828;32.565;81895
9829;32.569;83757
9830;32.572;90216
9831;32.575;85603
9832;32.579;81639
9833;32.582;88767
9834;32.585;83248
9835;32.588;86367
9836;32.592;84852
9837;32.595;81566
9838;32.598;85023
9839;32.602;83526
9840;32.605;94260
9841;32.608;80341
9842;32.612;80984
9843;32.615;90292
9844;32.618;87750
9845;32.622;77409
9846;32.625;88652
9847;32.628;89193
9848;32.632;81021
9849;32.635;88963
9850;32.638;85153
9851;32.642;81909
9852;32.645;85836
9853;32.648;80919
9854;32.652;84803
9855;32.655;85536
9856;32.658;93806
9857;32.662;80913
9858;32.665;84251
9859;32.668;80026
9860;32.671;84045
9861;32.675;78400
9862;32.678;84229
9863;32.681;89144
9864;32.685;96133
9865;32.688;88414
9866;32.691;83309
9867;32.695;84461
9868;32.698;84908
9869;32.701;85456
9870;32.705;83838
9871;32.708;79601
9872;32.711;84379
9873;32.714;88571
9874;32.718;84201
9875;32.721;86861
9876;32.724;83180
9877;32.728;85916
9878;32.731;88055
9879;32.734;92162
9880;32.738;85716
9881;32.741;78605
9882;32.744;83316
9883;32.747;83410
9884;32.751;87151
9885;32.754;83544
9886;32.757;86841
9887;32.761;86904
9888;32.764;89321
9889;32.767;88480
9890;32.771;88231
9891;32.774;86040
9892;32.777;89750
9893;32.781;81794
9894;32.784;77939
9895;32.787;92749
9896;32.791;90115
9897;32.794;87982
9898;32.797;82540
9899;32.800;77906
9900;32.804;76238
9901;32.807;85268
9902;32.810;88014
9903;32.814;93304
9904;32.817;82609
9905;32.820;75315
9906;32.824;89186
9907;32.827;86410
9908;32.830;85940
9909;32.833;86769
9910;32.837;80221
9911;32.840;87374
9912;32.843;91335
9913;32.847;87793
9914;32.850;77849
9915;32.853;86087
9916;32.857;85393
9917;32.860;81727
9918;32.863;86508
9919;32.867;78066
9920;32.870;87030
9921;32.873;80909
9922;32.877;85394
9923;32.880;86818
9924;32.883;77712
9925;32.887;83973
9926;32.890;82672
9927;32.893;87421
9928;32.897;75706
9929;32.900;84963
9930;32.903;87368
9931;32.907;83812
9932;32.910;84524
9933;32.913;87694
9934;32.916;82690
9935;32.920;81472
9936;32.923;87846
9937;32.926;86482
9938;32.930;84605
9939;32.933;82102
9940;32.936;88492
9941;32.940;86832
9942;32.943;80063
9943;32.946;80869
9944;32.950;77237
9945;32.953;85256
9946;32.956;86983
9947;32.959;87849
9948;32.963;87474
9949;32.966;78750
9950;32.969;84747
9951;32.973;86183
9952;32.976;90084
9953;32.979;84437
9954;32.983;80680
9955;32.986;84232
9956;32.989;88820
9957;32.992;85843
9958;32.996;89345
9959;32.999;78164
9960;33.002;91340
9961;33.006;84586
9962;33.009;90637
9963;33.012;97798
9964;33.016;76047
9965;33.019;78962
9966;33.022;77490
9967;33.026;83897
9968;33.029;87141
9969;33.032;84919
9970;33.035;82093
9971;33.039;73197
9972;33.042;83057
9973;33.045;79898
9974;33.049;81008
9975;33.052;86628
9976;33.055;80356
9977;33.059;79938
9978;33.062;89323
9979;33.065;90402
9980;33.069;92006
9981;33.072;83736
9982;33.075;80974
9983;33.078;85211
9984;33.082;84306
9985;33.085;78115
9986;33.088;84626
9987;33.092;89910
9988;33.095;84006
9989;33.098;79504
9990;33.102;94929
9991;33.105;85736
9992;33.108;90796
9993;33.111;81664
9994;33.115;86624
9995;33.118;82692
9996;33.122;89768
9997;33.125;78243
9998;33.128;87986
9999;33.132;93088
10000;33.135;87784
10001;33.138;81785
10002;33.142;79200
10003;33.145;84747
10004;33.148;86301
10005;33.151;84414
10006;33.155;83333
10007;33.158;78841
10008;33.161;90515
10009;33.165;85569
10010;33.168;94917
10011;33.171;86324
10012;33.175;80787
10013;33.178;86440
10014;33.181;82649
10015;33.185;89639
10016;33.188;81693
10017;33.191;83656
10018;33.194;82394
10019;33.198;79489
10020;33.201;74277
10021;33.204;84659
10022;33.208;86669
10023;33.211;93662
10024;33.214;90309
10025;33.218;91152
10026;33.221;87830
10027;33.224;88718
10028;33.227;82365
10029;33.231;83097
10030;33.234;76253
10031;33.237;74447
10032;33.241;89611
10033;33.244;83513
10034;33.247;87277
10035;33.251;79485
10036;33.254;76185
10037;33.257;89968
10038;33.261;80276
10039;33.264;87615
10040;33.267;83749
10041;33.270;89821
10042;33.274;85629
10043;33.277;81185
10044;33.280;77382
10045;33.284;83282
10046;33.287;82810
10047;33.290;91166
10048;33.294;80291
10049;33.297;86254
10050;33.300;86775
10051;33.304;84025
10052;33.307;81146
10053;33.310;78890
10054;33.313;88391
10055;33.317;82539
10056;33.320;75785
10057;33.323;83507
10058;33.327;88610
10059;33.330;82141
10060;33.333;80508
10061;33.337;84154
10062;33.340;81014
10063;33.343;83011
10064;33.346;84428
10065;33.350;83868
10066;33.353;81583
10067;33.356;79265
10068;33.360;85494
10069;33.363;85648
10070;33.366;91738
10071;33.370;85285
10072;33.373;79560
10073;33.377;85967
10074;33.380;86841
10075;33.383;80532
10076;33.386;88357
10077;33.390;82766
10078;33.393;87458
10079;33.396;85714
10080;33.400;86759
10081;33.403;77090
10082;33.406;85637
10083;33.410;88482
10084;33.413;79482
10085;33.416;78998
10086;33.420;79845
10087;33.423;85409
10088;33.426;82826
10089;33.429;83905
10090;33.433;86040
10091;33.436;81649
10092;33.439;85432
10093;33.443;85521
10094;33.446;81925
10095;33.449;87139
10096;33.453;80403
10097;33.456;91213
10098;33.459;86720
10099;33.462;82012
10100;33.466;85372
10101;33.469;80989
10102;33.472;90627
10103;33.476;87497
10104;33.479;81950
10105;33.482;85105
10106;33.486;78127
10107;33.489;90567
10108;33.492;80265
10109;33.496;84675
10110;33.499;85528
10111;33.502;93313
10112;33.505;84939
10113;33.509;90869
10114;33.512;84946
10115;33.515;92157
10116;33.519;89332
10117;33.522;84765
10118;33.525;82177
10119;33.529;91088
10120;33.532;95403
10121;33.535;83387
10122;33.539;83684
10123;33.542;81689
10124;33.545;76521
10125;33.548;83269
10126;33.552;86294
10127;33.555;84635
10128;33.558;90463
10129;33.562;90841
10130;33.565;80781
10131;33.568;88984
10132;33.572;83971
10133;33.575;86105
10134;33.578;88652
10135;33.581;78146
10136;33.585;81332
10137;33.588;87270
10138;33.591;82359
10139;33.595;77405
10140;33.598;85331
10141;33.601;86744
10142;33.605;87315
10143;33.608;86248
10144;33.611;80952
10145;33.615;81116
10146;33.618;90670
10147;33.621;91351
10148;33.625;90572
10149;33.628;88877
10150;33.631;88475
10151;33.635;73043
10152;33.638;84800
10153;33.641;81800
10154;33.645;86110
10155;33.648;86820
10156;33.651;80968
10157;33.655;89701
10158;33.658;85373
10159;33.661;79125
10160;33.664;79572
10161;33.668;80675
10162;33.671;88223
10163;33.674;84074
10164;33.678;85386
10165;33.681;90419
10166;33.684;83427
10167;33.688;86577
10168;33.691;85899
10169;33.694;86336
10170;33.697;79729
10171;33.701;76136
10172;33.704;84469
10173;33.707;85512
10174;33.711;79821
10175;33.714;87801
10176;33.717;91473
10177;33.721;80119
10178;33.724;83295
10179;33.727;86747
10180;33.731;87889
10181;33.734;85843
10182;33.737;79733
10183;33.740;86500
10184;33.744;80047
10185;33.747;89706
10186;33.750;77487
10187;33.754;86805
10188;33.757;91131
10189;33.760;86112
10190;33.764;86904
10191;33.767;76651
10192;33.770;83181
10193;33.774;83931
10194;33.777;79271
10195;33.780;79897
10196;33.783;85213
10197;33.787;90035
10198;33.790;86324
10199;33.793;83888
10200;33.797;88590
10201;33.800;86892
10202;33.803;75782
10203;33.807;84810
10204;33.810;81201
10205;33.813;81721
10206;33.816;83025
10207;33.820;88505
10208;33.823;88324
10209;33.826;82287
10210;33.830;83251
10211;33.833;77778
10212;33.836;90787
10213;33.840;77846
10214;33.843;85001
10215;33.846;77523
10216;33.850;88127
10217;33.853;79473
10218;33.856;81707
10219;33.859;78535
10220;33.863;89648
10221;33.866;84443
10222;33.869;83308
10223;33.873;83087
10224;33.876;85039
10225;33.880;85176
10226;33.883;80706
10227;33.886;84094
10228;33.890;86345
10229;33.893;86171
10230;33.896;76202
10231;33.899;86024
10232;33.903;82926
10233;33.906;77877
10234;33.909;74210
10235;33.913;81842
10236;33.916;88028
10237;33.919;86324
10238;33.923;83239
10239;33.926;81196
10240;33.929;82449
10241;33.933;79916
10242;33.936;82502
10243;33.939;86570
10244;33.942;87405
10245;33.946;85147
10246;33.949;90988
10247;33.952;83359
10248;33.956;86864
10249;33.959;77690
10250;33.962;78709
10251;33.966;77526
10252;33.969;86728
10253;33.972;83065
10254;33.975;89080
10255;33.979;86866
10256;33.982;83215
10257;33.985;81026
10258;33.989;84843
10259;33.992;88507
10260;33.995;86019
10261;33.999;89905
10262;34.002;82368
10263;34.005;80887
10264;34.009;82015
10265;34.012;83130
10266;34.015;91101
10267;34.018;89985
10268;34.022;86164
10269;34.025;84539
10270;34.028;86566
10271;34.032;88052
10272;34.035;90864
10273;34.038;83786
10274;34.042;83057
10275;34.045;93071
10276;34.048;87967
10277;34.051;86689
10278;34.055;82510
10279;34.058;83027
10280;34.061;82208
10281;34.065;76680
10282;34.068;78016
10283;34.071;81844
10284;34.075;82123
10285;34.078;84470
10286;34.081;85247
10287;34.085;85323
10288;34.088;89494
10289;34.091;83204
10290;34.094;87132
10291;34.098;77939
10292;34.101;87055
10293;34.104;86866
10294;34.108;87042
10295;34.111;84635
10296;34.114;87878
10297;34.118;83593
10298;34.121;88120
10299;34.125;79059
10300;34.128;83915
10301;34.131;87222
10302;34.134;86342
10303;34.138;79851
10304;34.141;83962
10305;34.144;85399
10306;34.148;78065
10307;34.151;80918
10308;34.154;85115
10309;34.158;81790
10310;34.161;88215
10311;34.164;84619
10312;34.168;85394
10313;34.171;82575
10314;34.174;87813
10315;34.177;79582
10316;34.181;81759
10317;34.184;86990
10318;34.187;78178
10319;34.191;83671
10320;34.194;84732
10321;34.197;91006
10322;34.201;89619
10323;34.204;81612
10324;34.207;81498
10325;34.210;82542
10326;34.214;85397
10327;34.217;82820
10328;34.220;84000
10329;34.224;78255
10330;34.227;78144
10331;34.230;77699
10332;34.234;84656
10333;34.237;79551
10334;34.240;83038
10335;34.244;80122
10336;34.247;87409
10337;34.250;85578
10338;34.253;86269
10339;34.257;81501
10340;34.260;83221
10341;34.263;88120
10342;34.267;92817
10343;34.270;84127
10344;34.273;89667
10345;34.277;85677
10346;34.280;87110
10347;34.283;84693
10348;34.286;89899
10349;34.290;85549
10350;34.293;80839
10351;34.296;87341
10352;34.300;85206
10353;34.303;88286
10354;34.306;85157
10355;34.310;75286
10356;34.313;80401
10357;34.316;80562
10358;34.320;84911
10359;34.323;84784
10360;34.326;77518
10361;34.329;80201
10362;34.333;80619
10363;34.336;84612
10364;34.339;85600
10365;34.343;84997
10366;34.346;83773
10367;34.349;92336
10368;34.353;82984
10369;34.356;90791
10370;34.359;84529
10371;34.363;80241
10372;34.366;77317
10373;34.369;80159
10374;34.373;81442
10375;34.376;81591
10376;34.379;86729
10377;34.383;82270
10378;34.386;84403
10379;34.389;79563
10380;34.393;83993
10381;34.396;82320
10382;34.399;77631
10383;34.402;84273
10384;34.406;78467
10385;34.409;83547
10386;34.412;84410
10387;34.416;87780
10388;34.419;83247
10389;34.422;87986
10390;34.426;83327
10391;34.429;86441
10392;34.432;74930
10393;34.436;88452
10394;34.439;79942
10395;34.442;89298
10396;34.445;82677
10397;34.449;80000
10398;34.452;87274
10399;34.455;78293
10400;34.459;84871
10401;34.462;83922
10402;34.465;86238
10403;34.469;81394
10404;34.472;77373
10405;34.475;89147
10406;34.479;80314
10407;34.482;86859
10408;34.485;88652
10409;34.488;86447
10410;34.492;85038
10411;34.495;84631
10412;34.498;81003
10413;34.502;88006
10414;34.505;89218
10415;34.508;79553
10416;34.512;80207
10417;34.515;80543
10418;34.518;88414
10419;34.522;86106
10420;34.525;82352
10421;34.528;78944
10422;34.531;87764
10423;34.535;83893
10424;34.538;83567
10425;34.541;88253
10426;34.545;86499
10427;34.548;84306
10428;34.551;94497
10429;34.555;83989
10430;34.558;89126
10431;34.561;102048
10432;34.564;86973
10433;34.568;80378
10434;34.571;89228
10435;34.574;86917
10436;34.578;76904
10437;34.581;81481
10438;34.584;83836
10439;34.588;89394
10440;34.591;76423
10441;34.594;88596
10442;34.598;87120
10443;34.601;81788
10444;34.604;78915
10445;34.607;90231
10446;34.611;87520
10447;34.614;84968
10448;34.617;83454
10449;34.621;82441
10450;34.625;80662
10451;34.628;89556
10452;34.631;82482
10453;34.635;79070
10454;34.638;87213
10455;34.641;84397
10456;34.644;83095
10457;34.648;87711
10458;34.651;88984
10459;34.654;88891
10460;34.658;89700
10461;34.661;86744
10462;34.664;83146
10463;34.668;90077
10464;34.671;81976
10465;34.674;86157
10466;34.677;83265
10467;34.681;88639
10468;34.684;82980
10469;34.687;83041
10470;34.691;87876
10471;34.694;88494
10472;34.697;86541
10473;34.701;87605
10474;34.704;86095
10475;34.707;84467
10476;34.711;81444
10477;34.714;86205
10478;34.717;77933
10479;34.720;86743
10480;34.724;83437
10481;34.727;86323
10482;34.730;84514
10483;34.734;84886
10484;34.737;81695
10485;34.740;85406
10486;34.744;83066
10487;34.747;80983
10488;34.750;88958
10489;34.754;89965
10490;34.757;79777
10491;34.760;85329
10492;34.763;82318
10493;34.767;83362
10494;34.770;87606
10495;34.773;84065
10496;34.777;80294
10497;34.780;86655
10498;34.783;88014
10499;34.787;89155
10500;34.790;82087
10501;34.793;92927
10502;34.796;78651
10503;34.800;78959
10504;34.803;83341
10505;34.806;83115
10506;34.810;83558
10507;34.813;79683
10508;34.816;78505
10509;34.820;76085
10510;34.823;86849
10511;34.826;79854
10512;34.830;79507
10513;34.833;82107
10514;34.836;77527
10515;34.839;80646
10516;34.843;79057
10517;34.846;85949
10518;34.849;94374
10519;34.853;86534
10520;34.856;78203
10521;34.859;84598
10522;34.863;81055
10523;34.866;85811
10524;34.869;82941
10525;34.873;87728
10526;34.876;81461
10527;34.879;84724
10528;34.883;92145
10529;34.886;79561
10530;34.889;82240
10531;34.893;84574
10532;34.896;76603
10533;34.899;79435
10534;34.903;83587
10535;34.906;79085
10536;34.909;79236
10537;34.913;83183
10538;34.916;80407
10539;34.919;88941
10540;34.922;81144
10541;34.926;84382
10542;34.929;84064
10543;34.932;85902
10544;34.936;77582
10545;34.939;88830
10546;34.942;81058
10547;34.946;81591
10548;34.949;74231
10549;34.952;82994
10550;34.955;89187
10551;34.959;91071
10552;34.962;85411
10553;34.965;82048
10554;34.969;83007
10555;34.972;78050
10556;34.975;81613
10557;34.979;82883
10558;34.982;88049
10559;34.985;83203
10560;34.989;76209
10561;34.992;82713
10562;34.995;85376
10563;34.998;85442
10564;35.002;86309
10565;35.005;78614
10566;35.008;85881
10567;35.012;79868
10568;35.015;83697
10569;35.018;80936
10570;35.022;87342
10571;35.025;76216
10572;35.028;83262
10573;35.032;83147
10574;35.035;90347
10575;35.038;79366
10576;35.047;61072
10577;35.050;1670
10578;35.053;855
10579;35.057;860
10580;35.060;751
10581;35.063;714
10582;35.067;931
10583;35.070;949
10584;35.073;717
10585;35.077;720
10586;35.080;909
10587;35.083;812
10588;35.086;1004
10589;35.090;817
10590;35.093;852
10591;35.096;970
10592;35.100;912
10593;35.103;662
10594;35.106;845
10595;35.110;775
10596;35.113;643
10597;35.116;628
10598;35.119;711
10599;35.127;2237
10600;35.130;830
10601;35.134;797
10602;35.137;965
10603;35.140;910
10604;35.144;758
10605;35.147;1145
10606;35.150;1030
10607;35.154;889
10608;35.157;619
10609;35.160;954
10610;35.164;496
10611;35.167;1092
10612;35.170;820
10613;35.173;691
10614;35.177;694
10615;35.180;712
10616;35.183;738
10617;35.187;827
10618;35.190;935
10619;35.193;641
10620;35.197;736
10621;35.200;976
10622;35.203;885
10623;35.207;767
10624;35.210;776
10625;35.213;762
10626;35.216;898
10627;35.220;726
10628;35.223;674
10629;35.226;675
10630;35.230;816
10631;35.233;879
10632;35.236;777
10633;35.240;905
10634;35.243;897
10635;35.246;637
10636;35.249;779
10637;35.253;892
10638;35.256;942
10639;35.259;786
10640;35.263;849
10641;35.266;857
10642;35.269;2600
10643;35.273;841
10644;35.276;812
10645;35.279;1075
10646;35.283;819
10647;35.286;792
10648;35.289;662
10649;35.292;972
10650;35.296;902
10651;35.299;1244
10652;35.302;896
10653;35.306;1124
10654;35.309;1009
10655;35.312;907
10656;35.316;841
10657;35.319;925
10658;35.322;1294
10659;35.326;856
10660;35.329;1071
10661;35.332;1097
10662;35.335;995
10663;35.339;785
10664;35.342;1129
10665;35.345;1002
10666;35.349;908
10667;35.352;903
10668;35.355;1008
10669;35.359;974
10670;35.362;1147
10671;35.365;809
10672;35.368;1011
10673;35.372;989
10674;35.375;891
10675;35.379;908
10676;35.382;787
10677;35.385;800
10678;35.389;937
10679;35.392;836
10680;35.395;846
10681;35.399;929
10682;35.402;864
10683;35.405;1051
10684;35.408;710
10685;35.412;1241
10686;35.415;1005
10687;35.418;776
10688;35.422;731
10689;35.425;819
10690;35.428;725
10691;35.432;928
10692;35.435;1047
10693;35.438;1076
10694;35.442;893
10695;35.445;1052
10696;35.448;962
10697;35.451;901
10698;35.455;960
10699;35.458;837
10700;35.461;1182
10701;35.465;1042
10702;35.468;892
10703;35.471;721
10704;35.475;622
10705;35.478;869
10706;35.481;722
10707;35.484;935
10708;35.488;977
10709;35.491;946
10710;35.494;804
10711;35.498;995
10712;35.501;937
10713;35.504;698
10714;35.508;782
10715;35.511;859
10716;35.514;827
10717;35.518;786
10718;35.521;862
10719;35.524;902
10720;35.527;900
10721;35.531;793
10722;35.534;692
10723;35.537;802
10724;35.541;786
10725;35.544;822
10726;35.547;706
10727;35.551;751
10728;35.554;692
10729;35.557;930
10730;35.561;991
10731;35.564;956
10732;35.567;818
10733;35.570;1062
10734;35.574;859
10735;35.577;793
10736;35.580;958
10737;35.584;889
10738;35.587;815
10739;35.590;882
10740;35.594;795
10741;35.597;765
10742;35.600;823
10743;35.603;711
10744;35.607;617
10745;35.610;762
10746;35.613;879
10747;35.617;825
10748;35.620;867
10749;35.624;993
10750;35.627;789
10751;35.630;732
10752;35.634;793
10753;35.637;937
10754;35.640;745
10755;35.643;758
10756;35.647;623
10757;35.650;837
10758;35.653;798
10759;35.657;767
10760;35.660;965
10761;35.663;944
10762;35.667;1113
10763;35.670;1007
10764;35.673;1295
10765;35.677;850
10766;35.680;734
10767;35.683;839
10768;35.686;2923
10769;35.690;864
10770;35.693;1048
10771;35.696;821
10772;35.700;1083
10773;35.703;841
10774;35.706;936
10775;35.710;1096
10776;35.713;1932
10777;35.716;1102
10778;35.719;992
10779;35.723;1062
10780;35.726;881
10781;35.729;851
10782;35.733;809
10783;35.736;896
10784;35.739;1016
10785;35.743;729
10786;35.746;856
10787;35.749;958
10788;35.753;1016
10789;35.756;918
10790;35.759;880
10791;35.762;1128
10792;35.766;1023
10793;35.769;884
10794;35.772;765
10795;35.776;1004
10796;35.779;912
10797;35.782;960
10798;35.786;863
10799;35.789;975
10800;35.792;971
10801;35.796;879
10802;35.799;1050
10803;35.802;1053
10804;35.805;897
10805;35.809;956
10806;35.812;863
10807;35.815;1160
10808;35.819;1066
10809;35.822;870
10810;35.825;958
10811;35.829;1046
10812;35.832;1097
10813;35.835;899
10814;35.838;1028
10815;35.842;1658
10816;35.845;1211
10817;35.848;933
10818;35.852;939
10819;35.855;849
10820;35.858;875
10821;35.862;920
10822;35.865;990
10823;35.868;872
10824;35.872;980
10825;35.875;941
10826;35.878;793
10827;35.882;957
10828;35.885;951
10829;35.888;913
10830;35.892;929
10831;35.895;1000
10832;35.898;821
10833;35.902;749
10834;35.905;669
10835;35.908;1055
10836;35.912;917
10837;35.915;871
10838;35.918;942
10839;35.921;1008
10840;35.925;811
10841;35.928;773
10842;35.931;825
10843;35.935;1098
10844;35.938;988
10845;35.941;2675
10846;35.945;3575
10847;35.948;1024
10848;35.951;838
10849;35.955;812
10850;35.958;803
10851;35.961;914
10852;35.964;729
10853;35.968;915
10854;35.971;839
10855;35.974;707
10856;35.978;887
10857;35.981;706
10858;35.984;854
10859;35.988;921
10860;35.991;905
10861;35.994;826
10862;35.997;858
10863;36.001;999
10864;36.004;893
10865;36.007;994
10866;36.011;967
10867;36.014;1098
10868;36.017;846
10869;36.021;852
10870;36.024;1057
10871;36.027;893
10872;36.031;951
10873;36.034;860
10874;36.037;2142
10875;36.040;846
10876;36.044;980
10877;36.047;1017
10878;36.050;1055
10879;36.054;1114
10880;36.057;964
10881;36.060;836
10882;36.064;762
10883;36.067;709
10884;36.070;623
10885;36.073;769
10886;36.077;780
10887;36.080;765
10888;36.083;858
10889;36.087;607
10890;36.090;629
10891;36.093;813
10892;36.097;3509
10893;36.100;759
10894;36.103;1014
10895;36.107;716
10896;36.110;562
10897;36.113;944
10898;36.116;724
10899;36.120;758
10900;36.123;855
10901;36.127;938
10902;36.130;691
10903;36.133;944
10904;36.137;749
10905;36.140;826
10906;36.143;883
10907;36.147;743
10908;36.150;822
10909;36.153;708
10910;36.156;807
10911;36.160;2989
10912;36.163;649
10913;36.166;898
10914;36.170;848
10915;36.173;773
10916;36.176;851
10917;36.180;755
10918;36.183;1035
10919;36.186;873
10920;36.190;938
10921;36.193;829
10922;36.196;776
10923;36.199;928
10924;36.203;931
10925;36.206;1005
10926;36.209;1064
10927;36.213;886
10928;36.216;732
10929;36.219;869
10930;36.223;800
10931;36.226;857
10932;36.229;756
10933;36.232;967
10934;36.236;914
10935;36.239;778
10936;36.242;741
10937;36.246;808
10938;36.249;895
10939;36.252;731
10940;36.256;818
10941;36.259;760
10942;36.262;956
10943;36.266;819
10944;36.269;800
10945;36.272;740
10946;36.275;839
10947;36.279;919
10948;36.282;658
10949;36.285;1032
10950;36.289;735
10951;36.292;780
10952;36.295;813
10953;36.299;810
10954;36.302;594
10955;36.305;597
10956;36.308;804
10957;36.312;724
10958;36.315;810
10959;36.318;773
10960;36.322;658
10961;36.325;881
10962;36.328;770
10963;36.332;654
10964;36.335;665
10965;36.338;692
10966;36.342;716
10967;36.345;626
10968;36.348;741
10969;36.351;741
10970;36.355;887
10971;36.358;990
10972;36.361;869
10973;36.365;766
10974;36.368;777
10975;36.372;892
10976;36.375;885
10977;36.378;793
10978;36.382;754
10979;36.385;936
10980;36.388;784
10981;36.391;871
10982;36.395;685
10983;36.398;678
10984;36.401;732
10985;36.405;753
10986;36.408;789
10987;36.411;870
10988;36.415;893
10989;36.418;830
10990;36.421;765
10991;36.425;919
10992;36.428;731
10993;36.431;725
10994;36.434;795
10995;36.438;672
10996;36.441;713
10997;36.444;727
10998;36.448;701
10999;36.451;643
11000;36.454;888
11001;36.458;713
11002;36.461;690
11003;36.464;652
11004;36.467;862
11005;36.471;594
11006;36.474;730
11007;36.477;678
11008;36.481;576
11009;36.484;613
11010;36.487;738
11011;36.491;668
11012;36.494;768
11013;36.497;725
11014;36.501;711
11015;36.504;737
11016;36.507;748
11017;36.510;625
11018;36.514;719
11019;36.517;662
11020;36.520;830
11021;36.524;611
11022;36.527;591
11023;36.530;658
11024;36.534;652
11025;36.537;815
11026;36.540;626
11027;36.544;2421
11028;36.547;755
11029;36.550;703
11030;36.553;1219
11031;36.557;805
11032;36.560;816
11033;36.563;627
11034;36.567;571
11035;36.570;719
11036;36.573;771
11037;36.577;841
11038;36.580;866
11039;36.583;587
11040;36.586;770
11041;36.590;675
11042;36.593;1068
11043;36.596;738
11044;36.600;852
11045;36.603;1730
11046;36.606;743
11047;36.610;768
11048;36.613;844
11049;36.616;792
11050;36.620;852
11051;36.623;750
11052;36.626;876
11053;36.630;820
11054;36.633;839
11055;36.636;924
11056;36.640;812
11057;36.643;1066
11058;36.646;1266
11059;36.650;979
11060;36.653;885
11061;36.656;827
11062;36.660;757
11063;36.663;836
11064;36.666;1274
11065;36.669;840
11066;36.673;982
11067;36.676;646
11068;36.679;824
11069;36.683;903
11070;36.686;896
11071;36.689;776
11072;36.693;881
11073;36.696;826
11074;36.699;860
11075;36.702;870
11076;36.706;782
11077;36.709;871
11078;36.712;823
11079;36.716;893
11080;36.719;862
11081;36.722;780
11082;36.726;717
11083;36.729;629
11084;36.732;2833
11085;36.736;791
11086;36.739;725
11087;36.742;717
11088;36.745;690
11089;36.749;818
11090;36.752;950
11091;36.755;689
11092;36.759;720
11093;36.762;698
11094;36.765;678
11095;36.769;734
11096;36.772;844
11097;36.775;821
11098;36.779;908
11099;36.782;1082
11100;36.785;963
11101;36.788;896
11102;36.792;858
11103;36.795;814
11104;36.798;960
11105;36.802;996
11106;36.805;771
11107;36.808;747
11108;36.812;785
11109;36.815;791
11110;36.818;842
11111;36.821;935
11112;36.825;668
11113;36.828;699
11114;36.831;774
11115;36.835;918
11116;36.838;826
11117;36.841;863
11118;36.845;974
11119;36.848;4082
11120;36.851;839
11121;36.855;774
11122;36.858;831
11123;36.861;745
11124;36.864;739
11125;36.868;690
11126;36.872;771
11127;36.875;771
11128;36.878;714
11129;36.882;916
11130;36.885;862
11131;36.888;618
11132;36.892;816
11133;36.895;842
11134;36.898;772
11135;36.901;647
11136;36.905;819
11137;36.908;802
11138;36.911;722
11139;36.915;845
11140;36.918;609
11141;36.921;760
11142;36.925;591
11143;36.928;735
11144;36.931;838
11145;36.935;660
11146;36.938;855
11147;36.941;871
11148;36.944;705
11149;36.948;770
11150;36.951;805
11151;36.954;747
11152;36.958;1149
11153;36.961;708
11154;36.964;2235
11155;36.968;693
11156;36.971;850
11157;36.974;860
11158;36.977;843
11159;36.981;5146
11160;36.984;732
11161;36.987;774
11162;36.991;810
11163;36.994;899
11164;36.997;740
11165;37.001;692
11166;37.004;643
11167;37.007;567
11168;37.011;686
11169;37.014;852
11170;37.017;774
11171;37.020;722
11172;37.024;656
11173;37.027;735
11174;37.030;807
11175;37.034;772
11176;37.037;764
11177;37.040;751
11178;37.044;756
11179;37.047;641
11180;37.050;708
11181;37.054;823
11182;37.057;2082
11183;37.060;952
11184;37.063;747
11185;37.067;724
11186;37.070;670
11187;37.073;755
11188;37.077;697
11189;37.080;535
11190;37.083;868
11191;37.087;729
11192;37.090;674
11193;37.093;2017
11194;37.096;775
11195;37.100;740
11196;37.103;817
11197;37.106;978
11198;37.110;705
11199;37.113;850
11200;37.116;2585
11201;37.120;829
11202;37.123;855
11203;37.127;748
11204;37.130;3170
11205;37.133;807
11206;37.136;649
11207;37.140;809
11208;37.143;836
11209;37.146;941
11210;37.150;781
11211;37.153;832
11212;37.156;753
11213;37.160;718
11214;37.163;773
11215;37.166;668
11216;37.170;686
11217;37.173;727
11218;37.176;896
11219;37.179;662
11220;37.183;761
11221;37.186;613
11222;37.189;688
11223;37.193;763
11224;37.196;573
11225;37.199;706
11226;37.203;566
11227;37.206;549
11228;37.209;707
11229;37.212;686
11230;37.216;801
11231;37.219;649
11232;37.222;597
11233;37.226;689
11234;37.229;566
11235;37.232;569
11236;37.236;812
11237;37.239;639
11238;37.242;512
11239;37.246;754
11240;37.249;724
11241;37.252;611
11242;37.255;615
11243;37.259;670
11244;37.262;656
11245;37.265;593
11246;37.269;2253
11247;37.272;751
11248;37.275;755
11249;37.279;713
11250;37.282;899
11251;37.285;783
11252;37.289;1446
11253;37.292;705
11254;37.295;675
11255;37.298;837
11256;37.302;711
11257;37.305;897
11258;37.308;711
11259;37.312;874
11260;37.315;920
11261;37.318;907
11262;37.322;764
11263;37.325;959
11264;37.328;815
11265;37.331;867
11266;37.335;700
11267;37.338;786
11268;37.341;713
11269;37.345;786
11270;37.348;856
11271;37.351;808
11272;37.355;762
11273;37.358;1025
11274;37.361;874
11275;37.365;928
11276;37.368;982
11277;37.371;1006
11278;37.375;915
11279;37.378;997
11280;37.381;804
11281;37.385;796
11282;37.388;862
11283;37.391;721
11284;37.395;732
11285;37.398;788
11286;37.401;878
11287;37.405;761
11288;37.408;722
11289;37.411;784
11290;37.414;792
11291;37.418;813
11292;37.421;749
11293;37.424;769
11294;37.428;991
11295;37.431;807
11296;37.434;895
11297;37.438;910
11298;37.441;826
11299;37.444;853
11300;37.447;736
11301;37.451;835
11302;37.454;809
11303;37.457;807
11304;37.461;761
11305;37.464;900
11306;37.467;773
11307;37.471;993
11308;37.474;853
11309;37.477;1049
11310;37.481;771
11311;37.484;782
11312;37.487;953
11313;37.490;668
11314;37.494;802
11315;37.497;943
11316;37.500;788
11317;37.504;1118
11318;37.507;844
11319;37.510;728
11320;37.514;1050
11321;37.517;875
11322;37.520;816
11323;37.524;786
11324;37.527;818
11325;37.530;818
11326;37.533;842
11327;37.537;795
11328;37.540;866
11329;37.543;1036
11330;37.547;805
11331;37.550;1019
11332;37.553;761
11333;37.557;764
11334;37.560;1119
11335;37.563;846
11336;37.566;1035
11337;37.570;904
11338;37.573;812
11339;37.576;716
11340;37.580;998
11341;37.583;792
11342;37.586;812
11343;37.590;663
11344;37.593;795
11345;37.596;803
11346;37.600;854
11347;37.603;701
11348;37.606;837
11349;37.609;724
11350;37.613;765
11351;37.616;1023
11352;37.619;692
11353;37.623;700
11354;37.626;772
11355;37.630;790
11356;37.633;634
11357;37.636;698
11358;37.640;781
11359;37.643;814
11360;37.646;835
11361;37.649;1038
11362;37.653;948
11363;37.656;848
11364;37.659;846
11365;37.663;712
11366;37.666;941
11367;37.669;708
11368;37.673;869
11369;37.676;1734
11370;37.679;792
11371;37.683;732
11372;37.686;831
11373;37.689;974
11374;37.692;846
11375;37.696;661
11376;37.699;778
11377;37.702;895
11378;37.706;825
11379;37.709;696
11380;37.712;744
11381;37.716;979
11382;37.719;751
11383;37.722;947
11384;37.725;977
11385;37.729;764
11386;37.732;814
11387;37.735;947
11388;37.739;1049
11389;37.742;1061
11390;37.745;1063
11391;37.749;958
11392;37.752;951
11393;37.755;804
11394;37.759;761
11395;37.762;876
11396;37.765;1002
11397;37.768;850
11398;37.772;744
11399;37.775;1015
11400;37.778;719
11401;37.782;813
11402;37.785;958
11403;37.788;830
11404;37.792;722
11405;37.795;729
11406;37.798;839
11407;37.801;693
11408;37.805;739
11409;37.808;790
11410;37.811;806
11411;37.815;844
11412;37.818;730
11413;37.821;685
11414;37.825;657
11415;37.828;840
11416;37.831;942
11417;37.835;757
11418;37.838;683
11419;37.841;674
11420;37.844;897
11421;37.848;789
11422;37.851;915
11423;37.854;889
11424;37.858;768
11425;37.861;887
11426;37.864;1019
11427;37.868;749
11428;37.871;703
11429;37.875;853
11430;37.878;774
11431;37.881;799
11432;37.884;853
11433;37.888;770
11434;37.891;775
11435;37.894;754
11436;37.898;871
11437;37.901;974
11438;37.904;837
11439;37.908;1117
11440;37.911;800
11441;37.914;803
11442;37.918;810
11443;37.921;685
11444;37.924;825
11445;37.927;766
11446;37.931;781
11447;37.934;707
11448;37.937;679
11449;37.941;906
11450;37.944;683
11451;37.947;682
11452;37.951;814
11453;37.954;849
11454;37.957;592
11455;37.960;723
11456;37.964;738
11457;37.967;808
11458;37.970;979
11459;37.974;681
11460;37.977;790
11461;37.980;699
11462;37.984;1852
11463;37.987;819
11464;37.990;706
11465;37.994;806
11466;37.997;803
11467;38.000;636
11468;38.003;682
11469;38.007;679
11470;38.010;697
11471;38.013;676
11472;38.017;718
11473;38.020;925
11474;38.023;853
11475;38.027;740
11476;38.030;843
11477;38.033;851
11478;38.036;631
11479;38.040;528
11480;38.043;688
11481;38.046;789
11482;38.050;760
11483;38.053;871
11484;38.056;774
11485;38.060;980
11486;38.063;891
11487;38.066;740
11488;38.070;872
11489;38.073;993
11490;38.076;1043
11491;38.079;852
11492;38.083;836
11493;38.086;866
11494;38.089;859
11495;38.093;924
11496;38.096;1015
11497;38.099;882
11498;38.103;682
11499;38.106;927
11500;38.109;905
11501;38.113;1022
11502;38.116;974
11503;38.119;1077
11504;38.123;795
11505;38.126;915
11506;38.129;793
11507;38.133;1006
11508;38.136;1083
11509;38.139;1049
11510;38.143;981
11511;38.146;989
11512;38.149;838
11513;38.153;822
11514;38.156;973
11515;38.159;1214
11516;38.162;1080
11517;38.166;1012
11518;38.169;1090
11519;38.172;1131
11520;38.176;1060
11521;38.179;1028
11522;38.182;1092
11523;38.186;912
11524;38.189;1188
11525;38.192;1041
11526;38.195;950
11527;38.199;1292
11528;38.202;1110
11529;38.205;1102
11530;38.209;859
11531;38.212;1014
11532;38.215;1026
11533;38.219;861
11534;38.222;1004
11535;38.225;1196
11536;38.229;850
11537;38.232;1037
11538;38.235;930
11539;38.238;1060
11540;38.242;1051
11541;38.245;906
11542;38.248;930
11543;38.252;1021
11544;38.255;888
11545;38.258;838
11546;38.262;914
11547;38.265;1094
11548;38.268;976
11549;38.272;944
11550;38.275;920
11551;38.278;912
11552;38.281;863
11553;38.285;969
11554;38.288;816
11555;38.291;862
11556;38.295;769
11557;38.298;820
11558;38.301;880
11559;38.305;1067
11560;38.308;819
11561;38.311;973
11562;38.314;860
11563;38.318;902
11564;38.321;851
11565;38.324;732
11566;38.328;821
11567;38.331;765
11568;38.334;890
11569;38.338;1003
11570;38.341;837
11571;38.344;745
11572;38.348;860
11573;38.351;812
11574;38.354;1009
11575;38.357;900
11576;38.361;1066
11577;38.364;1069
11578;38.367;1032
11579;38.371;814
11580;38.374;824
11581;38.378;1112
11582;38.381;1039
11583;38.384;981
11584;38.388;1090
11585;38.391;958
11586;38.394;859
11587;38.397;967
11588;38.401;1051
11589;38.404;911
11590;38.407;1030
11591;38.411;801
11592;38.414;985
11593;38.417;901
11594;38.421;923
11595;38.424;2993
11596;38.427;826
11597;38.431;764
11598;38.434;860
11599;38.437;893
11600;38.440;936
11601;38.444;847
11602;38.447;840
11603;38.450;1011
11604;38.454;955
11605;38.457;862
11606;38.460;932
11607;38.464;855
11608;38.467;889
11609;38.470;898
11610;38.473;877
11611;38.477;719
11612;38.480;835
11613;38.483;944
11614;38.487;951
11615;38.490;910
11616;38.493;970
11617;38.497;783
11618;38.500;836
11619;38.503;816
11620;38.507;995
11621;38.510;784
11622;38.513;1081
11623;38.516;1027
11624;38.520;1289
11625;38.523;1171
11626;38.526;919
11627;38.530;883
11628;38.533;911
11629;38.536;909
11630;38.540;954
11631;38.543;854
11632;38.546;782
11633;38.550;905
11634;38.553;820
11635;38.556;1015
11636;38.559;946
11637;38.563;909
11638;38.566;1010
11639;38.569;962
11640;38.573;989
11641;38.576;860
11642;38.579;885
11643;38.583;910
11644;38.586;764
11645;38.589;1024
11646;38.592;870
11647;38.596;926
11648;38.599;874
11649;38.602;1053
11650;38.606;1973
11651;38.609;958
11652;38.612;896
11653;38.616;932
11654;38.619;886
11655;38.623;1057
11656;38.626;1980
11657;38.629;803
11658;38.632;882
11659;38.636;863
11660;38.639;991
11661;38.642;933
11662;38.646;848
11663;38.649;1409
11664;38.652;1107
11665;38.656;991
11666;38.659;3135
11667;38.662;986
11668;38.666;1068
11669;38.669;986
11670;38.672;1225
11671;38.675;905
11672;38.679;993
11673;38.682;906
11674;38.685;959
11675;38.689;968
11676;38.692;936
11677;38.695;1315
11678;38.699;2105
11679;38.702;1055
11680;38.705;1021
11681;38.708;911
11682;38.712;840
11683;38.715;761
11684;38.718;859
11685;38.722;899
11686;38.725;908
11687;38.728;889
11688;38.732;783
11689;38.735;947
11690;38.738;671
11691;38.742;942
11692;38.745;741
11693;38.748;963
11694;38.751;967
11695;38.755;1025
11696;38.758;954
11697;38.761;1690
11698;38.765;1020
11699;38.768;908
11700;38.771;853
11701;38.775;920
11702;38.778;874
11703;38.781;940
11704;38.785;797
11705;38.788;935
11706;38.791;800
11707;38.794;960
11708;38.798;859
11709;38.801;967
11710;38.804;948
11711;38.808;994
11712;38.811;1077
11713;38.814;880
11714;38.818;1024
11715;38.821;951
11716;38.824;926
11717;38.827;938
11718;38.831;1029
11719;38.834;979
11720;38.837;892
11721;38.841;866
11722;38.844;1013
11723;38.847;1146
11724;38.851;995
11725;38.854;1052
11726;38.857;897
11727;38.861;1019
11728;38.864;825
11729;38.867;1021
11730;38.870;874
11731;38.874;1137
11732;38.877;1076
11733;38.881;795
11734;38.884;924
11735;38.887;867
11736;38.891;1225
11737;38.894;957
11738;38.897;1064
11739;38.901;922
11740;38.904;951
11741;38.907;1156
11742;38.910;886
11743;38.914;1072
11744;38.917;1008
11745;38.920;1266
11746;38.924;1180
11747;38.927;1241
11748;38.930;977
11749;38.934;1030
11750;38.937;1031
11751;38.940;1341
11752;38.943;943
11753;38.947;884
11754;38.950;888
11755;38.953;1028
11756;38.957;1005
11757;38.960;1020
11758;38.963;1013
11759;38.967;946
11760;38.970;1100
11761;38.973;1043
11762;38.977;1060
11763;38.980;924
11764;38.983;1053
11765;38.986;855
11766;38.990;1081
11767;38.993;1039
11768;38.996;1181
11769;39.000;1044
11770;39.003;939
11771;39.006;999
11772;39.010;958
11773;39.013;1229
11774;39.016;1054
11775;39.020;1031
11776;39.023;1136
11777;39.026;1053
11778;39.029;874
11779;39.033;1035
11780;39.036;1131
11781;39.039;941
11782;39.043;1064
11783;39.046;812
11784;39.049;891
11785;39.053;1027
11786;39.056;1045
11787;39.059;1026
11788;39.062;874
11789;39.066;988
11790;39.069;1072
11791;39.072;1105
11792;39.076;756
11793;39.079;821
11794;39.082;889
11795;39.086;1014
11796;39.089;1011
11797;39.092;1053
11798;39.096;912
11799;39.099;1171
11800;39.102;1054
11801;39.105;874
11802;39.109;1083
11803;39.112;1059
11804;39.115;858
11805;39.119;930
11806;39.123;1038
11807;39.126;873
11808;39.129;1087
11809;39.133;1248
11810;39.136;1034
11811;39.139;983
11812;39.142;1073
11813;39.146;1025
11814;39.149;1326
11815;39.152;1088
11816;39.156;1073
11817;39.159;1059
11818;39.162;1333
11819;39.166;995
11820;39.169;993
11821;39.172;1052
11822;39.176;950
11823;39.179;888
11824;39.182;923
11825;39.185;959
11826;39.189;846
11827;39.192;920
11828;39.195;974
11829;39.199;1098
11830;39.202;1049
11831;39.205;1004
11832;39.209;1230
11833;39.212;928
11834;39.215;1002
11835;39.218;1076
11836;39.222;1007
11837;39.225;1167
11838;39.228;1314
11839;39.232;1147
11840;39.235;1062
11841;39.238;1060
11842;39.242;1604
11843;39.245;1028
11844;39.248;1066
11845;39.252;1083
11846;39.255;1003
11847;39.258;1144
11848;39.261;1256
11849;39.265;1031
11850;39.268;970
11851;39.271;1192
11852;39.275;1165
11853;39.278;1012
11854;39.281;1071
11855;39.285;1265
11856;39.288;913
11857;39.291;1031
11858;39.295;855
11859;39.298;1042
11860;39.301;1182
11861;39.304;1027
11862;39.308;1221
11863;39.311;1128
11864;39.314;922
11865;39.318;1079
11866;39.321;1145
11867;39.324;995
11868;39.328;1015
11869;39.331;976
11870;39.334;975
11871;39.337;973
11872;39.341;1266
11873;39.344;1141
11874;39.347;1004
11875;39.351;975
11876;39.354;1301
11877;39.357;1094
11878;39.361;1102
11879;39.364;842
11880;39.367;981
11881;39.371;934
11882;39.374;884
11883;39.377;873
11884;39.381;955
11885;39.384;1139
11886;39.387;979
11887;39.391;946
11888;39.394;1032
11889;39.397;963
11890;39.401;892
11891;39.404;981
11892;39.407;1173
11893;39.411;1007
11894;39.414;977
11895;39.417;798
11896;39.420;901
11897;39.424;995
11898;39.427;959
11899;39.430;826
11900;39.434;1005
11901;39.437;1129
11902;39.440;980
11903;39.444;1121
11904;39.447;943
11905;39.450;941
11906;39.453;1033
11907;39.457;922
11908;39.460;1184
11909;39.463;1005
11910;39.467;1204
11911;39.470;858
11912;39.473;1156
11913;39.477;1054
11914;39.480;1021
11915;39.483;943
11916;39.487;1484
11917;39.490;898
11918;39.493;916
11919;39.496;1002
11920;39.500;1182
11921;39.503;1105
11922;39.506;1069
11923;39.510;976
11924;39.513;1152
11925;39.516;1185
11926;39.520;1151
11927;39.523;1095
11928;39.526;1018
11929;39.530;929
11930;39.533;1074
11931;39.536;1186
11932;39.539;811
11933;39.543;1125
11934;39.546;940
11935;39.549;907
11936;39.553;930
11937;39.556;1151
11938;39.559;985
11939;39.563;1123
11940;39.566;936
11941;39.569;1069
11942;39.572;1055
11943;39.576;1017
11944;39.579;1025
11945;39.582;1046
11946;39.586;943
11947;39.589;1034
11948;39.592;1165
11949;39.596;835
11950;39.599;934
11951;39.602;904
11952;39.606;750
11953;39.609;859
11954;39.612;964
11955;39.615;927
11956;39.619;1031
11957;39.622;786
11958;39.626;886
11959;39.629;1107
11960;39.632;1028
11961;39.636;842
11962;39.639;986
11963;39.642;708
11964;39.646;923
11965;39.649;1037
11966;39.652;904
11967;39.655;817
11968;39.659;1060
11969;39.662;867
11970;39.665;842
11971;39.669;986
11972;39.672;1017
11973;39.675;1002
11974;39.679;955
11975;39.682;1008
11976;39.685;1020
11977;39.689;832
11978;39.692;848
11979;39.695;1114
11980;39.698;785
11981;39.702;844
11982;39.705;799
11983;39.708;957
11984;39.712;2068
11985;39.715;884
11986;39.718;801
11987;39.722;894
11988;39.725;1033
11989;39.728;872
11990;39.731;1043
11991;39.735;916
11992;39.738;917
11993;39.741;898
11994;39.745;1027
11995;39.748;947
11996;39.751;839
11997;39.755;967
11998;39.758;1105
11999;39.761;1068
12000;39.765;1338
12001;39.768;1106
12002;39.771;1118
12003;39.774;936
12004;39.778;945
12005;39.781;1170
12006;39.784;1209
12007;39.788;1144
12008;39.791;952
12009;39.794;1079
12010;39.798;1298
12011;39.801;1197
12012;39.804;933
12013;39.807;1188
12014;39.811;1282
12015;39.814;1172
12016;39.817;969
12017;39.821;879
12018;39.824;976
12019;39.827;1009
12020;39.831;1145
12021;39.834;1049
12022;39.837;1084
12023;39.841;1043
12024;39.844;1195
12025;39.847;1034
12026;39.850;1114
12027;39.854;1158
12028;39.857;1199
12029;39.860;1274
12030;39.864;1035
12031;39.867;1188
12032;39.870;2908
12033;39.874;1221
12034;39.877;942
12035;39.881;1047
12036;39.884;905
12037;39.887;1322
12038;39.890;1220
12039;39.894;1025
12040;39.897;1277
12041;39.900;1227
12042;39.904;1304
12043;39.907;974
12044;39.910;1024
12045;39.914;1075
12046;39.917;950
12047;39.920;1425
12048;39.924;1531
12049;39.927;961
12050;39.930;892
12051;39.933;1079
12052;39.937;1033
12053;39.940;1113
12054;39.943;955
12055;39.947;919
12056;39.950;998
12057;39.953;2547
12058;39.957;976
12059;39.960;1094
12060;39.963;1473
12061;39.966;1222
12062;39.970;1103
12063;39.973;1054
12064;39.976;1009
12065;39.980;949
12066;39.983;2885
12067;39.986;1094
12068;39.990;1214
12069;39.993;1112
12070;39.996;1163
12071;40.000;942
12072;40.003;1105
12073;40.006;1968
12074;40.009;1024
12075;40.013;1047
12076;40.016;1019
12077;40.019;1097
12078;40.023;1114
12079;40.026;1082
12080;40.029;942
12081;40.033;1255
12082;40.036;1164
12083;40.039;1059
12084;40.042;1024
12085;40.046;1070
12086;40.049;990
12087;40.052;1075
12088;40.056;1126
12089;40.059;1259
12090;40.062;1140
12091;40.066;901
12092;40.069;1993
12093;40.072;1123
12094;40.076;1091
12095;40.079;1363
12096;40.082;1089
12097;40.085;1323
12098;40.089;1165
12099;40.092;1062
12100;40.095;1071
12101;40.099;1131
12102;40.102;1142
12103;40.105;1052
12104;40.109;1244
12105;40.112;1297
12106;40.115;2341
12107;40.119;3119
12108;40.122;961
12109;40.126;1219
12110;40.129;1187
12111;40.132;962
12112;40.136;794
12113;40.139;993
12114;40.142;1139
12115;40.145;1137
12116;40.149;1033
12117;40.152;1231
12118;40.155;1174
12119;40.159;1454
12120;40.162;1160
12121;40.165;971
12122;40.169;1053
12123;40.172;1113
12124;40.175;985
12125;40.179;1025
12126;40.182;912
12127;40.185;928
12128;40.188;1179
12129;40.192;982
12130;40.195;1069
12131;40.198;889
12132;40.202;1153
12133;40.205;931
12134;40.208;957
12135;40.212;1038
12136;40.215;1062
12137;40.218;1034
12138;40.222;995
12139;40.225;1178
12140;40.228;922
12141;40.231;938
12142;40.235;986
12143;40.238;936
12144;40.241;987
12145;40.245;1060
12146;40.248;1012
12147;40.251;1173
12148;40.255;1140
12149;40.258;1026
12150;40.261;1971
12151;40.265;1051
12152;40.268;1182
12153;40.271;1309
12154;40.274;1067
12155;40.278;980
12156;40.281;982
12157;40.284;1215
12158;40.288;984
12159;40.291;862
12160;40.294;894
12161;40.298;942
12162;40.301;927
12163;40.304;880
12164;40.307;908
12165;40.311;872
12166;40.314;969
12167;40.317;1177
12168;40.321;1093
12169;40.324;891
12170;40.327;751
12171;40.331;859
12172;40.334;975
12173;40.337;629
12174;40.341;970
12175;40.344;861
12176;40.347;810
12177;40.350;774
12178;40.354;824
12179;40.357;964
12180;40.360;1032
12181;40.364;1057
12182;40.367;996
12183;40.370;1123
12184;40.374;1067
12185;40.377;947
12186;40.381;957
12187;40.384;828
12188;40.387;983
12189;40.390;975
12190;40.394;1018
12191;40.397;1070
12192;40.400;1266
12193;40.404;961
12194;40.407;908
12195;40.410;1242
12196;40.414;1128
12197;40.417;834
12198;40.420;1136
12199;40.423;1006
12200;40.427;814
12201;40.430;805
12202;40.433;978
12203;40.437;843
12204;40.440;865
12205;40.443;1068
12206;40.447;927
12207;40.450;1070
12208;40.453;977
12209;40.457;994
12210;40.460;1213
12211;40.463;937
12212;40.466;889
12213;40.470;899
12214;40.473;832
12215;40.476;946
12216;40.480;2137
12217;40.483;809
12218;40.486;777
12219;40.490;1037
12220;40.493;1079
12221;40.496;860
12222;40.500;920
12223;40.503;882
12224;40.506;950
12225;40.509;1033
12226;40.513;936
12227;40.516;772
12228;40.519;825
12229;40.523;756
12230;40.526;804
12231;40.529;745
12232;40.533;1098
12233;40.536;920
12234;40.539;1075
12235;40.542;987
12236;40.546;930
12237;40.549;1014
12238;40.552;941
12239;40.556;1005
12240;40.559;1033
12241;40.562;898
12242;40.566;1020
12243;40.569;985
12244;40.572;926
12245;40.576;925
12246;40.579;935
12247;40.582;884
12248;40.585;954
12249;40.589;927
12250;40.592;837
12251;40.595;977
12252;40.599;887
12253;40.602;905
12254;40.605;959
12255;40.609;963
12256;40.612;845
12257;40.615;932
12258;40.619;958
12259;40.622;945
12260;40.625;955
12261;40.629;820
12262;40.632;966
12263;40.635;801
12264;40.639;1056
12265;40.642;859
12266;40.645;1059
12267;40.649;1080
12268;40.652;889
12269;40.655;933
12270;40.659;786
12271;40.662;839
12272;40.665;995
12273;40.668;1008
12274;40.672;1049
12275;40.675;1078
12276;40.678;1037
12277;40.682;1045
12278;40.685;1178
12279;40.688;1003
12280;40.692;1068
12281;40.695;1095
12282;40.698;1181
12283;40.701;995
12284;40.705;956
12285;40.708;1198
12286;40.711;1086
12287;40.715;1070
12288;40.718;1347
12289;40.721;1084
12290;40.725;978
12291;40.728;1196
12292;40.731;2681
12293;40.735;893
12294;40.738;1002
12295;40.741;1125
12296;40.744;1007
12297;40.748;960
12298;40.751;1072
12299;40.754;1179
12300;40.758;2388
12301;40.761;968
12302;40.764;1002
12303;40.768;1079
12304;40.771;1073
12305;40.774;1278
12306;40.777;991
12307;40.781;1455
12308;40.784;1172
12309;40.787;1076
12310;40.791;943
12311;40.794;1012
12312;40.797;1114
12313;40.801;1069
12314;40.804;998
12315;40.807;889
12316;40.811;1075
12317;40.814;960
12318;40.817;1054
12319;40.820;1210
12320;40.824;1062
12321;40.827;956
12322;40.830;939
12323;40.834;902
12324;40.837;1078
12325;40.840;1101
12326;40.844;938
12327;40.847;1062
12328;40.850;974
12329;40.854;910
12330;40.857;1037
12331;40.860;3319
12332;40.863;1092
12333;40.867;4508
12334;40.870;1053
12335;40.874;866
12336;40.877;1048
12337;40.880;988
12338;40.884;916
12339;40.887;1003
12340;40.890;1063
12341;40.894;1154
12342;40.897;1038
12343;40.900;1051
12344;40.903;1023
12345;40.907;1039
12346;40.910;1005
12347;40.913;949
12348;40.917;987
12349;40.920;1046
12350;40.923;1077
12351;40.927;989
12352;40.930;1132
12353;40.933;936
12354;40.936;1337
12355;40.940;1186
12356;40.943;1165
12357;40.946;1139
12358;40.950;1590
12359;40.953;1165
12360;40.956;941
12361;40.960;1033
12362;40.963;1103
12363;40.966;1036
12364;40.970;1115
12365;40.973;1048
12366;40.976;1069
12367;40.979;1260
12368;40.983;1170
12369;40.986;1061
12370;40.989;1095
12371;40.993;1066
12372;40.996;1176
12373;40.999;1086
12374;41.003;1326
12375;41.006;1517
12376;41.009;1436
12377;41.012;1306
12378;41.016;1459
12379;41.019;1614
12380;41.022;1295
12381;41.026;1420
12382;41.029;1092
12383;41.032;1109
12384;41.036;907
12385;41.039;980
12386;41.042;1123
12387;41.046;1333
12388;41.049;1154
12389;41.052;1038
12390;41.055;1025
12391;41.059;925
12392;41.062;1073
12393;41.065;1103
12394;41.069;1093
12395;41.072;1080
12396;41.075;1312
12397;41.079;1073
12398;41.082;1058
12399;41.085;1346
12400;41.089;1065
12401;41.092;1134
12402;41.095;1124
12403;41.098;1266
12404;41.102;1034
12405;41.105;1456
12406;41.108;954
12407;41.112;948
12408;41.115;909
12409;41.118;1018
12410;41.122;982
12411;41.125;1346
12412;41.129;1068
12413;41.132;913
12414;41.135;2114
12415;41.138;1035
12416;41.142;1331
12417;41.145;1204
12418;41.148;1273
12419;41.152;1144
12420;41.155;1152
12421;41.158;1213
12422;41.162;1485
12423;41.165;1204
12424;41.168;1175
12425;41.171;1025
12426;41.175;1076
12427;41.178;1083
12428;41.181;1224
12429;41.185;1055
12430;41.188;928
12431;41.191;1052
12432;41.195;989
12433;41.198;889
12434;41.201;953
12435;41.205;918
12436;41.208;4261
12437;41.211;1043
12438;41.214;1129
12439;41.218;1092
12440;41.221;1059
12441;41.224;1130
12442;41.228;1068
12443;41.231;1428
12444;41.234;1206
12445;41.238;1283
12446;41.241;1214
12447;41.244;1018
12448;41.248;1071
12449;41.251;1273
12450;41.254;1212
12451;41.257;1160
12452;41.261;1133
12453;41.264;1168
12454;41.267;1109
12455;41.271;1002
12456;41.274;1148
12457;41.277;952
12458;41.281;1008
12459;41.284;977
12460;41.287;902
12461;41.290;793
12462;41.294;1504
12463;41.297;1154
12464;41.300;1000
12465;41.304;1156
12466;41.307;780
12467;41.310;969
12468;41.314;997
12469;41.317;1024
12470;41.320;1074
12471;41.324;1071
12472;41.327;1055
12473;41.330;1028
12474;41.333;954
12475;41.337;3101
12476;41.340;1170
12477;41.343;1105
12478;41.347;966
12479;41.350;910
12480;41.353;1024
12481;41.357;1607
12482;41.360;1392
12483;41.363;997
12484;41.366;1134
12485;41.370;1092
12486;41.373;919
12487;41.377;965
12488;41.380;1372
12489;41.383;1030
12490;41.387;1015
12491;41.390;2055
12492;41.393;884
12493;41.397;883
12494;41.400;734
12495;41.403;777
12496;41.406;773
12497;41.410;806
12498;41.413;804
12499;41.416;877
12500;41.420;741
12501;41.423;814
12502;41.426;814
12503;41.430;1068
12504;41.433;1033
12505;41.436;1057
12506;41.440;961
12507;41.443;932
12508;41.446;920
12509;41.449;1142
12510;41.453;806
12511;41.456;882
12512;41.459;1098
12513;41.463;1005
12514;41.466;814
12515;41.469;899
12516;41.473;817
12517;41.476;1307
12518;41.479;1146
12519;41.483;2010
12520;41.486;1333
12521;41.489;916
12522;41.492;1115
12523;41.496;1170
12524;41.499;998
12525;41.502;1366
12526;41.506;1084
12527;41.509;997
12528;41.512;1081
12529;41.516;1035
12530;41.519;988
12531;41.522;1106
12532;41.525;2654
12533;41.529;1036
12534;41.532;1101
12535;41.535;1065
12536;41.539;1250
12537;41.542;1109
12538;41.545;1090
12539;41.549;1032
12540;41.552;1054
12541;41.555;967
12542;41.559;903
12543;41.562;1108
12544;41.565;963
12545;41.568;996
12546;41.572;3684
12547;41.575;1109
12548;41.578;1081
12549;41.582;813
12550;41.585;1134
12551;41.588;1196
12552;41.592;1166
12553;41.595;1020
12554;41.598;876
12555;41.601;1140
12556;41.605;1218
12557;41.608;1019
12558;41.611;940
12559;41.615;1386
12560;41.618;1030
12561;41.622;1044
12562;41.625;1086
12563;41.628;1084
12564;41.632;1108
12565;41.635;1042
12566;41.638;1125
12567;41.641;893
12568;41.645;1125
12569;41.648;1551
12570;41.651;916
12571;41.655;967
12572;41.658;764
12573;41.661;1035
12574;41.665;947
12575;41.668;944
12576;41.671;1746
12577;41.675;1045
12578;41.678;1585
12579;41.681;1194
12580;41.684;1020
12581;41.688;1062
12582;41.691;1031
12583;41.694;1144
12584;41.698;1251
12585;41.701;1072
12586;41.704;1037
12587;41.708;1136
12588;41.711;1037
12589;41.714;1058
12590;41.718;1118
12591;41.721;1139
12592;41.724;1063
12593;41.727;983
12594;41.731;785
12595;41.734;898
12596;41.737;872
12597;41.741;1088
12598;41.744;1268
12599;41.747;1155
12600;41.751;1122
12601;41.754;1158
12602;41.757;919
12603;41.760;1111
12604;41.764;971
12605;41.767;962
12606;41.770;824
12607;41.774;1012
12608;41.777;963
12609;41.780;1068
12610;41.784;893
12611;41.787;1089
12612;41.790;858
12613;41.794;1579
12614;41.797;757
12615;41.800;858
12616;41.803;2779
12617;41.807;888
12618;41.810;1133
12619;41.813;880
12620;41.817;723
12621;41.820;732
12622;41.823;866
12623;41.827;907
12624;41.830;778
12625;41.833;988
12626;41.837;865
12627;41.840;1013
12628;41.843;920
12629;41.846;1133
12630;41.850;1234
12631;41.853;1144
12632;41.856;1114
12633;41.860;1136
12634;41.863;1007
12635;41.866;906
12636;41.870;918
12637;41.873;1092
12638;41.876;961
12639;41.880;1225
12640;41.883;1089
12641;41.886;1064
12642;41.890;996
12643;41.893;1119
12644;41.896;1155
12645;41.900;1000
12646;41.903;975
12647;41.906;1013
12648;41.910;1068
12649;41.913;1023
12650;41.916;1062
12651;41.919;1120
12652;41.923;1301
12653;41.926;1091
12654;41.929;1037
12655;41.933;906
12656;41.936;977
12657;41.939;1026
12658;41.943;1042
12659;41.946;1020
12660;41.949;840
12661;41.953;806
12662;41.956;756
12663;41.959;868
12664;41.962;931
12665;41.966;850
12666;41.969;970
12667;41.972;1364
12668;41.976;1275
12669;41.979;1097
12670;41.982;969
12671;41.986;1104
12672;41.989;1217
12673;41.992;1283
12674;41.995;1080
12675;41.999;1134
12676;42.002;1261
12677;42.005;1015
12678;42.009;800
12679;42.012;1014
12680;42.015;1158
12681;42.019;921
12682;42.022;1113
12683;42.025;1132
12684;42.029;1097
12685;42.032;1050
12686;42.035;1119
12687;42.038;1050
12688;42.042;1093
12689;42.045;1249
12690;42.048;1072
12691;42.052;1078
12692;42.055;1167
12693;42.058;1071
12694;42.062;911
12695;42.065;1152
12696;42.068;979
12697;42.072;903
12698;42.075;1081
12699;42.078;984
12700;42.081;896
12701;42.085;1075
12702;42.088;4447
12703;42.091;1161
12704;42.095;1114
12705;42.098;1006
12706;42.101;957
12707;42.105;1218
12708;42.108;946
12709;42.111;906
12710;42.114;1032
12711;42.118;834
12712;42.121;1005
12713;42.125;1178
12714;42.128;959
12715;42.131;3681
12716;42.135;1018
12717;42.138;1037
12718;42.141;1277
12719;42.145;1091
12720;42.148;1374
12721;42.151;1073
12722;42.154;1115
12723;42.158;1057
12724;42.161;1097
12725;42.164;990
12726;42.168;1196
12727;42.171;1010
12728;42.174;967
12729;42.178;1049
12730;42.181;967
12731;42.184;836
12732;42.188;1148
12733;42.191;913
12734;42.194;1118
12735;42.197;870
12736;42.201;1075
12737;42.204;986
12738;42.207;857
12739;42.211;901
12740;42.214;973
12741;42.217;1218
12742;42.221;1132
12743;42.224;1320
12744;42.227;1080
12745;42.230;970
12746;42.234;1134
12747;42.237;1379
12748;42.240;839
12749;42.244;1015
12750;42.247;1019
12751;42.250;948
12752;42.254;857
12753;42.257;895
12754;42.260;1028
12755;42.264;1118
12756;42.267;1162
12757;42.270;823
12758;42.273;782
12759;42.277;783
12760;42.280;846
12761;42.283;846
12762;42.287;768
12763;42.290;925
12764;42.293;1079
12765;42.297;999
12766;42.300;837
12767;42.303;922
12768;42.307;813
12769;42.310;929
12770;42.313;1069
12771;42.316;886
12772;42.320;875
12773;42.323;884
12774;42.326;855
12775;42.330;1334
12776;42.333;969
12777;42.336;937
12778;42.340;717
12779;42.343;987
12780;42.346;1049
12781;42.349;962
12782;42.353;1193
12783;42.356;993
12784;42.359;1092
12785;42.363;988
12786;42.366;1216
12787;42.369;1287
12788;42.373;935
12789;42.376;2077
12790;42.380;1111
12791;42.383;1345
12792;42.386;1018
12793;42.389;1106
12794;42.393;880
12795;42.396;1110
12796;42.399;745
12797;42.403;1220
12798;42.406;982
12799;42.409;1847
12800;42.413;1039
12801;42.416;1026
12802;42.419;763
12803;42.423;1031
12804;42.426;922
12805;42.429;1065
12806;42.432;973
12807;42.436;933
12808;42.439;839
12809;42.442;954
12810;42.446;1080
12811;42.449;993
12812;42.452;1038
12813;42.456;1027
12814;42.459;939
12815;42.462;901
12816;42.465;917
12817;42.469;942
12818;42.472;868
12819;42.475;932
12820;42.479;889
12821;42.482;1163
12822;42.485;932
12823;42.489;960
12824;42.492;917
12825;42.495;1122
12826;42.499;961
12827;42.502;1078
12828;42.505;927
12829;42.508;816
12830;42.512;850
12831;42.515;807
12832;42.518;874
12833;42.522;2493
12834;42.525;952
12835;42.528;1019
12836;42.532;1293
12837;42.535;986
12838;42.538;978
12839;42.542;930
12840;42.545;1010
12841;42.548;1033
12842;42.551;958
12843;42.555;1104
12844;42.558;1173
12845;42.561;1058
12846;42.565;1241
12847;42.568;1062
12848;42.571;921
12849;42.575;1055
12850;42.578;920
12851;42.581;973
12852;42.584;995
12853;42.588;951
12854;42.591;1007
12855;42.594;1006
12856;42.598;942
12857;42.601;1095
12858;42.604;925
12859;42.608;1069
12860;42.611;951
12861;42.614;1042
12862;42.618;962
12863;42.621;854
12864;42.624;1094
12865;42.628;995
12866;42.631;922
12867;42.634;1111
12868;42.638;1318
12869;42.641;1094
12870;42.644;1022
12871;42.648;1037
12872;42.651;984
12873;42.654;912
12874;42.658;1174
12875;42.661;1671
12876;42.664;1219
12877;42.667;1022
12878;42.671;939
12879;42.674;1056
12880;42.677;969
12881;42.681;908
12882;42.684;1061
12883;42.687;838
12884;42.691;1172
12885;42.694;956
12886;42.697;962
12887;42.701;1107
12888;42.704;874
12889;42.707;789
12890;42.710;1032
12891;42.714;1026
12892;42.717;925
12893;42.720;902
12894;42.724;1342
12895;42.727;861
12896;42.730;971
12897;42.734;1179
12898;42.737;950
12899;42.740;1389
12900;42.743;1031
12901;42.747;1067
12902;42.750;953
12903;42.753;973
12904;42.757;922
12905;42.760;990
12906;42.763;941
12907;42.767;938
12908;42.770;876
12909;42.773;952
12910;42.777;939
12911;42.780;1031
12912;42.783;937
12913;42.786;967
12914;42.790;731
12915;42.793;766
12916;42.796;891
12917;42.800;1235
12918;42.803;1071
12919;42.806;866
12920;42.810;1065
12921;42.813;1008
12922;42.816;2363
12923;42.819;881
12924;42.823;874
12925;42.826;894
12926;42.829;884
12927;42.833;894
12928;42.836;917
12929;42.839;897
12930;42.843;1054
12931;42.846;867
12932;42.849;1196
12933;42.853;813
12934;42.856;983
12935;42.859;857
12936;42.862;918
12937;42.866;880
12938;42.869;958
12939;42.873;891
12940;42.876;1037
12941;42.880;957
12942;42.883;881
12943;42.886;856
12944;42.890;1010
12945;42.893;788
12946;42.896;759
12947;42.899;971
12948;42.903;998
12949;42.906;964
12950;42.909;911
12951;42.913;1085
12952;42.916;932
12953;42.919;935
12954;42.923;1095
12955;42.926;910
12956;42.929;820
12957;42.933;953
12958;42.936;828
12959;42.939;777
12960;42.942;678
12961;42.946;856
12962;42.949;791
12963;42.952;778
12964;42.956;811
12965;42.959;847
12966;42.962;862
12967;42.966;667
12968;42.969;1017
12969;42.972;768
12970;42.976;846
12971;42.979;890
12972;42.982;677
12973;42.985;952
12974;42.989;782
12975;42.992;1077
12976;42.995;915
12977;42.999;943
12978;43.002;995
12979;43.005;904
12980;43.009;824
12981;43.012;960
12982;43.015;916
12983;43.018;828
12984;43.022;807
12985;43.025;915
12986;43.028;909
12987;43.032;1010
12988;43.035;884
12989;43.038;862
12990;43.042;1044
12991;43.045;1131
12992;43.048;831
12993;43.052;820
12994;43.055;866
12995;43.058;763
12996;43.061;862
12997;43.065;892
12998;43.068;988
12999;43.071;870
13000;43.075;964
13001;43.078;1024
13002;43.081;1324
13003;43.085;1150
13004;43.088;1558
13005;43.091;927
13006;43.094;1047
13007;43.098;1064
13008;43.101;1107
13009;43.104;992
13010;43.108;1063
13011;43.111;1005
13012;43.114;1051
13013;43.118;2608
13014;43.121;957
13015;43.125;992
13016;43.128;929
13017;43.131;930
13018;43.134;1162
13019;43.138;1214
13020;43.141;1125
13021;43.144;1133
13022;43.148;1174
13023;43.151;1540
13024;43.154;979
13025;43.158;1092
13026;43.161;1254
13027;43.164;1131
13028;43.168;1471
13029;43.171;1101
13030;43.174;1016
13031;43.177;958
13032;43.181;1107
13033;43.184;1001
13034;43.187;1072
13035;43.191;1138
13036;43.194;1075
13037;43.197;987
13038;43.201;1161
13039;43.204;1008
13040;43.207;923
13041;43.211;910
13042;43.214;1118
13043;43.217;942
13044;43.220;1199
13045;43.224;1039
13046;43.227;1041
13047;43.230;1060
13048;43.234;957
13049;43.237;901
13050;43.240;984
13051;43.244;1093
13052;43.247;1041
13053;43.250;993
13054;43.253;3538
13055;43.257;1013
13056;43.260;928
13057;43.263;889
13058;43.267;789
13059;43.270;983
13060;43.273;765
13061;43.277;960
13062;43.280;888
13063;43.283;598
13064;43.287;868
13065;43.290;825
13066;43.293;911
13067;43.296;1115
13068;43.300;868
13069;43.303;1025
13070;43.306;731
13071;43.310;970
13072;43.313;924
13073;43.316;812
13074;43.320;807
13075;43.323;991
13076;43.326;796
13077;43.329;928
13078;43.333;1107
13079;43.336;1035
13080;43.339;777
13081;43.343;801
13082;43.346;823
13083;43.349;778
13084;43.353;896
13085;43.356;826
13086;43.359;924
13087;43.363;1944
13088;43.366;939
13089;43.369;998
13090;43.373;1017
13091;43.376;873
13092;43.379;929
13093;43.383;861
13094;43.386;743
13095;43.389;846
13096;43.393;1304
13097;43.396;824
13098;43.399;1061
13099;43.403;1061
13100;43.406;977
13101;43.409;847
13102;43.412;991
13103;43.416;942
13104;43.419;917
13105;43.422;970
13106;43.426;880
13107;43.429;850
13108;43.432;767
13109;43.436;884
13110;43.439;817
13111;43.442;887
13112;43.446;1163
13113;43.449;1036
13114;43.452;1126
13115;43.456;1328
13116;43.459;1314
13117;43.462;890
13118;43.465;1375
13119;43.469;1203
13120;43.472;1086
13121;43.475;1122
13122;43.479;1030
13123;43.482;1040
13124;43.485;1020
13125;43.489;1038
13126;43.492;1073
13127;43.495;975
13128;43.498;3339
13129;43.502;871
13130;43.505;871
13131;43.508;1249
13132;43.512;938
13133;43.515;1008
13134;43.518;838
13135;43.522;821
13136;43.525;905
13137;43.528;1123
13138;43.532;959
13139;43.535;1016
13140;43.538;878
13141;43.541;1105
13142;43.545;910
13143;43.548;850
13144;43.551;747
13145;43.555;884
13146;43.558;780
13147;43.561;750
13148;43.565;905
13149;43.568;891
13150;43.571;940
13151;43.574;992
13152;43.578;789
13153;43.581;785
13154;43.584;853
13155;43.588;678
13156;43.591;858
13157;43.594;724
13158;43.598;962
13159;43.601;783
13160;43.604;1062
13161;43.608;909
13162;43.611;940
13163;43.614;788
13164;43.617;813
13165;43.621;1109
13166;43.624;802
13167;43.628;1087
13168;43.631;1012
13169;43.634;833
13170;43.638;875
13171;43.641;711
13172;43.644;807
13173;43.648;707
13174;43.651;852
13175;43.654;622
13176;43.657;779
13177;43.661;907
13178;43.664;809
13179;43.667;939
13180;43.671;767
13181;43.674;888
13182;43.677;915
13183;43.681;837
13184;43.684;1034
13185;43.687;1001
13186;43.691;925
13187;43.694;2734
13188;43.697;1414
13189;43.700;960
13190;43.704;824
13191;43.707;840
13192;43.710;865
13193;43.714;986
13194;43.717;868
13195;43.720;749
13196;43.724;1081
13197;43.727;782
13198;43.730;763
13199;43.733;780
13200;43.737;852
13201;43.740;864
13202;43.743;911
13203;43.747;929
13204;43.750;850
13205;43.753;954
13206;43.757;843
13207;43.760;903
13208;43.763;783
13209;43.767;864
13210;43.770;1048
13211;43.773;2147
13212;43.776;888
13213;43.780;913
13214;43.783;854
13215;43.786;726
13216;43.790;750
13217;43.793;748
13218;43.796;903
13219;43.800;869
13220;43.803;931
13221;43.806;873
13222;43.810;1145
13223;43.813;1136
13224;43.816;1004
13225;43.819;978
13226;43.823;885
13227;43.826;1123
13228;43.829;1215
13229;43.833;1329
13230;43.836;1009
13231;43.839;1055
13232;43.843;1009
13233;43.846;1113
13234;43.849;1273
13235;43.852;899
13236;43.856;1234
13237;43.859;1182
13238;43.862;986
13239;43.866;829
13240;43.869;971
13241;43.873;1078
13242;43.876;998
13243;43.879;1048
13244;43.883;887
13245;43.886;1010
13246;43.889;1081
13247;43.892;1029
13248;43.896;1095
13249;43.899;936
13250;43.902;888
13251;43.906;1184
13252;43.909;872
13253;43.912;1215
13254;43.916;1068
13255;43.919;980
13256;43.922;1097
13257;43.926;1004
13258;43.929;941
13259;43.932;910
13260;43.935;838
13261;43.939;884
13262;43.942;1050
13263;43.945;909
13264;43.949;1110
13265;43.952;1359
13266;43.955;1017
13267;43.959;1096
13268;43.962;1168
13269;43.965;1014
13270;43.968;1044
13271;43.972;983
13272;43.975;824
13273;43.978;1076
13274;43.982;908
13275;43.985;975
13276;43.988;876
13277;43.992;968
13278;43.995;2483
13279;43.998;870
13280;44.002;891
13281;44.005;1073
13282;44.008;1058
13283;44.011;839
13284;44.015;941
13285;44.018;909
13286;44.021;951
13287;44.025;929
13288;44.028;1094
13289;44.031;960
13290;44.035;931
13291;44.038;1029
13292;44.041;996
13293;44.045;2305
13294;44.048;1264
13295;44.051;1333
13296;44.054;1255
13297;44.058;1309
13298;44.061;1272
13299;44.064;1226
13300;44.068;1304
13301;44.071;946
13302;44.074;1203
13303;44.078;1237
13304;44.081;1062
13305;44.084;1109
13306;44.087;1177
13307;44.091;1291
13308;44.094;1156
13309;44.097;1299
13310;44.101;1142
13311;44.104;1066
13312;44.107;1071
13313;44.111;968
13314;44.114;1113
13315;44.117;1162
13316;44.121;1160
13317;44.124;968
13318;44.127;950
13319;44.131;952
13320;44.134;1020
13321;44.137;865
13322;44.141;1086
13323;44.144;1004
13324;44.147;1188
13325;44.151;1197
13326;44.154;1111
13327;44.157;927
13328;44.161;1071
13329;44.164;958
13330;44.167;996
13331;44.170;922
13332;44.174;1163
13333;44.177;899
13334;44.180;1097
13335;44.184;1303
13336;44.187;1166
13337;44.190;1123
13338;44.194;1186
13339;44.197;1071
13340;44.200;1257
13341;44.203;1162
13342;44.207;1162
13343;44.210;1163
13344;44.213;1017
13345;44.217;977
13346;44.220;918
13347;44.223;885
13348;44.227;1100
13349;44.230;952
13350;44.233;972
13351;44.237;997
13352;44.240;1222
13353;44.243;898
13354;44.246;1167
13355;44.250;1138
13356;44.253;1302
13357;44.256;3461
13358;44.260;1179
13359;44.263;1062
13360;44.266;1089
13361;44.270;933
13362;44.273;1253
13363;44.276;893
13364;44.280;904
13365;44.283;932
13366;44.286;943
13367;44.289;988
13368;44.293;1055
13369;44.296;1192
13370;44.299;963
13371;44.303;963
13372;44.306;971
13373;44.309;1009
13374;44.313;1080
13375;44.316;956
13376;44.319;960
13377;44.322;875
13378;44.326;923
13379;44.329;833
13380;44.332;1022
13381;44.336;996
13382;44.339;941
13383;44.342;874
13384;44.346;948
13385;44.349;989
13386;44.352;819
13387;44.356;765
13388;44.359;911
13389;44.362;828
13390;44.365;769
13391;44.369;791
13392;44.372;931
13393;44.376;1021
13394;44.379;820
13395;44.382;839
13396;44.386;1001
13397;44.389;928
13398;44.392;1013
13399;44.396;855
13400;44.399;916
13401;44.402;757
13402;44.405;1145
13403;44.409;1113
13404;44.412;911
13405;44.415;724
13406;44.419;2224
13407;44.422;919
13408;44.425;1044
13409;44.429;1045
13410;44.432;875
13411;44.435;900
13412;44.438;912
13413;44.442;944
13414;44.445;969
13415;44.448;983
13416;44.452;1027
13417;44.455;1195
13418;44.458;1029
13419;44.462;1113
13420;44.465;960
13421;44.468;994
13422;44.472;1047
13423;44.475;813
13424;44.478;885
13425;44.481;821
13426;44.485;997
13427;44.488;969
13428;44.491;1026
13429;44.495;1197
13430;44.498;897
13431;44.501;1206
13432;44.505;923
13433;44.508;998
13434;44.511;1019
13435;44.515;966
13436;44.518;795
13437;44.521;792
13438;44.524;948
13439;44.528;1054
13440;44.531;892
13441;44.534;882
13442;44.538;1049
13443;44.541;925
13444;44.544;916
13445;44.548;871
13446;44.551;927
13447;44.554;1375
13448;44.557;929
13449;44.561;901
13450;44.564;1123
13451;44.567;947
13452;44.571;1073
13453;44.574;922
13454;44.577;952
13455;44.581;1352
13456;44.584;932
13457;44.587;1083
13458;44.591;1071
13459;44.594;1107
13460;44.597;889
13461;44.600;999
13462;44.604;1036
13463;44.607;1001
13464;44.610;1035
13465;44.614;866
13466;44.617;838
13467;44.620;764
13468;44.624;2333
13469;44.627;949
13470;44.631;1215
13471;44.634;1206
13472;44.637;1119
13473;44.640;934
13474;44.644;1073
13475;44.647;964
13476;44.650;939
13477;44.654;1101
13478;44.657;966
13479;44.660;851
13480;44.664;885
13481;44.667;1072
13482;44.670;1084
13483;44.674;941
13484;44.677;899
13485;44.680;875
13486;44.683;928
13487;44.687;1048
13488;44.690;1185
13489;44.693;1057
13490;44.697;858
13491;44.700;1124
13492;44.703;1103
13493;44.707;801
13494;44.710;667
13495;44.713;1177
13496;44.716;1078
13497;44.720;892
13498;44.723;951
13499;44.726;933
13500;44.730;964
13501;44.733;983
13502;44.736;798
13503;44.740;966
13504;44.743;897
13505;44.746;999
13506;44.750;861
13507;44.753;902
13508;44.756;713
13509;44.759;833
13510;44.763;798
13511;44.766;934
13512;44.769;921
13513;44.773;976
13514;44.776;934
13515;44.779;911
13516;44.783;725
13517;44.786;755
13518;44.789;780
13519;44.792;865
13520;44.796;972
13521;44.799;955
13522;44.802;907
13523;44.806;778
13524;44.809;925
13525;44.812;755
13526;44.816;716
13527;44.819;842
13528;44.822;774
13529;44.826;893
13530;44.829;898
13531;44.832;1038
13532;44.835;824
13533;44.839;1189
13534;44.842;992
13535;44.845;925
13536;44.849;892
13537;44.852;746
13538;44.855;855
13539;44.859;774
13540;44.862;832
13541;44.865;753
13542;44.869;840
13543;44.872;885
13544;44.875;862
13545;44.879;857
13546;44.882;936
13547;44.885;1053
13548;44.889;880
13549;44.892;807
13550;44.895;857
13551;44.899;720
13552;44.902;894
13553;44.905;776
13554;44.909;773
13555;44.912;864
13556;44.915;894
13557;44.918;819
13558;44.922;1161
13559;44.925;909
13560;44.928;916
13561;44.932;898
13562;44.935;1006
13563;44.938;986
13564;44.942;1217
13565;44.945;899
13566;44.948;916
13567;44.951;896
13568;44.955;998
13569;44.958;711
13570;44.961;810
13571;44.965;694
13572;44.968;749
13573;44.971;744
13574;44.975;975
13575;44.978;979
13576;44.981;820
13577;44.985;790
13578;44.988;991
13579;44.991;862
13580;44.994;1076
13581;44.998;1029
13582;45.001;897
13583;45.004;890
13584;45.008;938
13585;45.011;968
13586;45.014;967
13587;45.018;913
13588;45.021;993
13589;45.024;1066
13590;45.027;968
13591;45.031;1054
13592;45.034;1127
13593;45.037;1047
13594;45.041;879
13595;45.044;988
13596;45.047;925
13597;45.051;915
13598;45.054;1057
13599;45.057;1047
13600;45.061;1047
13601;45.064;938
13602;45.067;2716
13603;45.070;1780
13604;45.074;2568
13605;45.077;948
13606;45.080;3385
13607;45.084;1022
13608;45.087;1271
13609;45.090;996
13610;45.094;1027
13611;45.097;973
13612;45.100;1164
13613;45.104;1239
13614;45.107;1051
13615;45.110;2936
13616;45.113;1079
13617;45.117;939
13618;45.120;943
13619;45.124;1217
13620;45.127;917
13621;45.130;1130
13622;45.134;1140
13623;45.137;1058
13624;45.140;1090
13625;45.144;952
13626;45.147;966
13627;45.150;1019
13628;45.153;965
13629;45.157;1045
13630;45.160;1051
13631;45.163;986
13632;45.167;1055
13633;45.170;1141
13634;45.173;1120
13635;45.177;1043
13636;45.180;798
13637;45.183;1026
13638;45.186;1116
13639;45.190;964
13640;45.193;838
13641;45.196;877
13642;45.200;1101
13643;45.203;909
13644;45.206;1045
13645;45.210;813
13646;45.213;1008
13647;45.216;871
13648;45.220;1067
13649;45.223;1013
13650;45.226;906
13651;45.229;1108
13652;45.233;879
13653;45.236;997
13654;45.239;904
13655;45.243;979
13656;45.246;989
13657;45.249;987
13658;45.253;768
13659;45.256;966
13660;45.259;1040
13661;45.263;924
13662;45.266;937
13663;45.269;851
13664;45.272;719
13665;45.276;886
13666;45.279;1095
13667;45.282;899
13668;45.286;837
13669;45.289;967
13670;45.292;858
13671;45.296;901
13672;45.299;831
13673;45.302;895
13674;45.305;857
13675;45.309;834
13676;45.312;898
13677;45.315;974
13678;45.319;761
13679;45.322;836
13680;45.325;1030
13681;45.329;793
13682;45.332;1011
13683;45.335;907
13684;45.339;817
13685;45.342;764
13686;45.345;1006
13687;45.348;896
13688;45.352;937
13689;45.355;894
13690;45.358;871
13691;45.362;1070
13692;45.365;976
13693;45.368;1084
13694;45.372;2394
13695;45.375;1082
13696;45.379;1005
13697;45.382;983
13698;45.385;787
13699;45.388;777
13700;45.392;759
13701;45.395;1032
13702;45.398;805
13703;45.402;867
13704;45.405;964
13705;45.408;774
13706;45.412;1282
13707;45.415;919
13708;45.418;763
13709;45.421;1029
13710;45.425;876
13711;45.428;1025
13712;45.431;869
13713;45.435;1067
13714;45.438;1041
13715;45.441;808
13716;45.445;855
13717;45.448;907
13718;45.451;783
13719;45.455;817
13720;45.458;828
13721;45.461;936
13722;45.464;767
13723;45.468;1293
13724;45.471;813
13725;45.474;872
13726;45.478;835
13727;45.481;757
13728;45.484;905
13729;45.488;766
13730;45.491;1009
13731;45.494;889
13732;45.498;705
13733;45.501;826
13734;45.504;852
13735;45.507;744
13736;45.511;929
13737;45.514;768
13738;45.517;737
13739;45.521;984
13740;45.524;888
13741;45.527;897
13742;45.531;1039
13743;45.534;1021
13744;45.537;850
13745;45.540;843
13746;45.544;813
13747;45.547;844
13748;45.550;835
13749;45.554;1039
13750;45.557;719
13751;45.560;883
13752;45.564;923
13753;45.567;862
13754;45.570;863
13755;45.574;909
13756;45.577;2256
13757;45.580;699
13758;45.583;829
13759;45.587;756
13760;45.590;781
13761;45.593;788
13762;45.597;910
13763;45.600;829
13764;45.603;822
13765;45.607;872
13766;45.610;790
13767;45.613;758
13768;45.616;876
13769;45.620;716
13770;45.624;814
13771;45.627;895
13772;45.630;863
13773;45.634;831
13774;45.637;850
13775;45.640;940
13776;45.644;924
13777;45.647;1298
13778;45.650;1171
13779;45.654;793
13780;45.657;905
13781;45.660;1134
13782;45.663;1029
13783;45.667;859
13784;45.670;857
13785;45.673;1752
13786;45.677;1011
13787;45.680;836
13788;45.683;886
13789;45.687;878
13790;45.690;978
13791;45.693;932
13792;45.696;919
13793;45.700;1050
13794;45.703;989
13795;45.706;855
13796;45.710;3240
13797;45.713;882
13798;45.716;1096
13799;45.720;2034
13800;45.723;940
13801;45.726;1020
13802;45.730;1070
13803;45.733;957
13804;45.736;991
13805;45.739;861
13806;45.743;2922
13807;45.746;986
13808;45.749;1034
13809;45.753;952
13810;45.756;944
13811;45.759;776
13812;45.763;891
13813;45.766;758
13814;45.769;907
13815;45.773;997
13816;45.776;1019
13817;45.779;883
13818;45.782;889
13819;45.786;915
13820;45.789;888
13821;45.792;956
13822;45.796;901
13823;45.799;888
13824;45.802;806
13825;45.806;1072
13826;45.809;889
13827;45.812;1187
13828;45.815;946
13829;45.819;1003
13830;45.822;1039
13831;45.825;929
13832;45.829;752
13833;45.832;660
13834;45.835;739
13835;45.839;918
13836;45.842;858
13837;45.845;907
13838;45.849;689
13839;45.852;938
13840;45.855;1003
13841;45.858;884
13842;45.862;845
13843;45.865;759
13844;45.868;967
13845;45.872;791
13846;45.875;971
13847;45.879;781
13848;45.882;2258
13849;45.885;920
13850;45.889;849
13851;45.892;736
13852;45.895;833
13853;45.898;775
13854;45.902;946
13855;45.905;1024
13856;45.908;953
13857;45.912;929
13858;45.915;872
13859;45.918;868
13860;45.922;928
13861;45.925;922
13862;45.928;1054
13863;45.931;847
13864;45.935;837
13865;45.938;651
13866;45.941;981
13867;45.945;772
13868;45.948;777
13869;45.951;715
13870;45.955;791
13871;45.958;679
13872;45.961;881
13873;45.965;834
13874;45.968;851
13875;45.971;768
13876;45.974;881
13877;45.978;767
13878;45.981;839
13879;45.984;743
13880;45.988;778
13881;45.991;747
13882;45.994;648
13883;45.998;810
13884;46.001;724
13885;46.004;834
13886;46.008;788
13887;46.011;680
13888;46.014;707
13889;46.017;869
13890;46.021;747
13891;46.024;668
13892;46.027;1033
13893;46.031;779
13894;46.034;2326
13895;46.037;906
13896;46.041;770
13897;46.044;843
13898;46.047;941
13899;46.050;776
13900;46.054;718
13901;46.057;789
13902;46.060;836
13903;46.064;825
13904;46.067;825
13905;46.070;879
13906;46.074;1044
13907;46.077;795
13908;46.080;774
13909;46.084;1222
13910;46.087;890
13911;46.090;672
13912;46.093;789
13913;46.097;688
13914;46.100;675
13915;46.103;723
13916;46.107;647
13917;46.110;809
13918;46.113;754
13919;46.117;1017
13920;46.120;697
13921;46.124;724
13922;46.127;738
13923;46.130;631
13924;46.133;578
13925;46.137;600
13926;46.140;661
13927;46.143;687
13928;46.147;709
13929;46.150;1063
13930;46.153;886
13931;46.157;634
13932;46.160;728
13933;46.163;797
13934;46.166;653
13935;46.170;651
13936;46.173;620
13937;46.176;583
13938;46.180;664
13939;46.183;553
13940;46.186;744
13941;46.190;739
13942;46.193;753
13943;46.196;815
13944;46.200;785
13945;46.203;560
13946;46.206;774
13947;46.209;713
13948;46.213;712
13949;46.216;678
13950;46.219;1114
13951;46.223;1171
13952;46.226;930
13953;46.229;755
13954;46.233;843
13955;46.236;726
13956;46.239;825
13957;46.243;930
13958;46.246;760
13959;46.249;985
13960;46.252;800
13961;46.256;728
13962;46.259;678
13963;46.262;691
13964;46.266;830
13965;46.269;866
13966;46.272;799
13967;46.276;870
13968;46.279;684
13969;46.282;771
13970;46.285;686
13971;46.289;800
13972;46.292;2145
13973;46.295;854
13974;46.299;868
13975;46.302;820
13976;46.305;2101
13977;46.309;1008
13978;46.312;859
13979;46.315;753
13980;46.319;837
13981;46.322;937
13982;46.325;894
13983;46.328;853
13984;46.332;1058
13985;46.335;815
13986;46.338;820
13987;46.342;872
13988;46.345;895
13989;46.348;944
13990;46.352;726
13991;46.355;806
13992;46.358;3482
13993;46.362;650
13994;46.365;635
13995;46.368;658
13996;46.372;723
13997;46.375;1161
13998;46.378;835
13999;46.382;649
14000;46.385;678
14001;46.388;922
14002;46.392;771
14003;46.395;886
14004;46.398;788
14005;46.402;831
14006;46.405;764
14007;46.408;882
14008;46.411;756
14009;46.415;1059
14010;46.418;744
14011;46.421;929
14012;46.425;795
14013;46.428;681
14014;46.431;988
14015;46.435;876
14016;46.438;892
14017;46.441;1050
14018;46.444;1110
14019;46.448;815
14020;46.451;868
14021;46.454;854
14022;46.458;845
14023;46.461;866
14024;46.464;844
14025;46.468;879
14026;46.471;701
14027;46.474;933
14028;46.478;877
14029;46.481;937
14030;46.484;695
14031;46.487;813
14032;46.491;800
14033;46.494;773
14034;46.497;732
14035;46.501;871
14036;46.504;981
14037;46.507;1074
14038;46.511;829
14039;46.514;840
14040;46.517;955
14041;46.520;886
14042;46.524;752
14043;46.527;835
14044;46.530;759
14045;46.534;580
14046;46.537;733
14047;46.540;786
14048;46.544;804
14049;46.547;878
14050;46.550;716
14051;46.554;902
14052;46.557;797
14053;46.560;797
14054;46.563;1041
14055;46.567;873
14056;46.570;851
14057;46.573;848
14058;46.577;1121
14059;46.580;1218
14060;46.583;817
14061;46.587;788
14062;46.590;703
14063;46.593;839
14064;46.597;758
14065;46.600;936
14066;46.603;845
14067;46.606;795
14068;46.610;818
14069;46.613;936
14070;46.616;723
14071;46.620;961
14072;46.623;1030
14073;46.627;923
14074;46.630;886
14075;46.633;3351
14076;46.637;960
14077;46.640;977
14078;46.643;939
14079;46.646;813
14080;46.650;895
14081;46.653;845
14082;46.656;785
14083;46.660;882
14084;46.663;694
14085;46.666;824
14086;46.670;983
14087;46.673;915
14088;46.676;921
14089;46.679;915
14090;46.683;1056
14091;46.686;1079
14092;46.689;1068
14093;46.693;1192
14094;46.696;1432
14095;46.699;893
14096;46.703;968
14097;46.706;978
14098;46.709;865
14099;46.713;854
14100;46.716;924
14101;46.719;1060
14102;46.723;884
14103;46.726;952
14104;46.729;1170
14105;46.732;808
14106;46.736;782
14107;46.739;652
14108;46.742;801
14109;46.746;963
14110;46.749;1014
14111;46.752;934
14112;46.756;706
14113;46.759;977
14114;46.762;933
14115;46.765;951
14116;46.769;918
14117;46.772;976
14118;46.775;877
14119;46.779;1146
14120;46.782;952
14121;46.785;929
14122;46.789;918
14123;46.792;760
14124;46.795;963
14125;46.799;819
14126;46.802;956
14127;46.805;916
14128;46.808;926
14129;46.812;815
14130;46.815;1102
14131;46.818;929
14132;46.822;892
14133;46.825;936
14134;46.828;967
14135;46.832;913
14136;46.835;946
14137;46.838;829
14138;46.842;850
14139;46.845;1187
14140;46.848;870
14141;46.851;901
14142;46.855;958
14143;46.858;852
14144;46.861;832
14145;46.865;814
14146;46.868;833
14147;46.872;1037
14148;46.875;1064
14149;46.878;883
14150;46.882;907
14151;46.885;880
14152;46.888;897
14153;46.891;789
14154;46.895;1208
14155;46.898;1088
14156;46.901;996
14157;46.905;1022
14158;46.908;922
14159;46.911;1130
14160;46.915;1042
14161;46.918;940
14162;46.921;901
14163;46.924;1048
14164;46.928;988
14165;46.931;1003
14166;46.934;867
14167;46.938;926
14168;46.941;781
14169;46.944;967
14170;46.948;919
14171;46.951;996
14172;46.954;978
14173;46.958;1044
14174;46.961;908
14175;46.964;876
14176;46.967;931
14177;46.971;831
14178;46.974;904
14179;46.977;808
14180;46.981;843
14181;46.984;942
14182;46.987;901
14183;46.991;1019
14184;46.994;760
14185;46.997;873
14186;47.001;713
14187;47.004;1921
14188;47.007;796
14189;47.010;714
14190;47.014;930
14191;47.017;819
14192;47.020;756
14193;47.024;747
14194;47.027;849
14195;47.030;825
14196;47.034;945
14197;47.037;943
14198;47.040;872
14199;47.043;723
14200;47.047;831
14201;47.050;1051
14202;47.053;1003
14203;47.057;973
14204;47.060;973
14205;47.063;857
14206;47.067;976
14207;47.070;683
14208;47.073;694
14209;47.077;781
14210;47.080;1092
14211;47.083;996
14212;47.086;1006
14213;47.090;948
14214;47.093;887
14215;47.096;1137
14216;47.100;825
14217;47.103;755
14218;47.106;874
14219;47.110;824
14220;47.113;785
14221;47.116;670
14222;47.119;1098
14223;47.123;744
14224;47.126;833
14225;47.130;953
14226;47.133;1023
14227;47.136;833
14228;47.140;932
14229;47.143;922
14230;47.146;976
14231;47.150;911
14232;47.153;902
14233;47.156;958
14234;47.159;948
14235;47.163;888
14236;47.166;1086
14237;47.169;958
14238;47.173;989
14239;47.176;999
14240;47.179;878
14241;47.183;671
14242;47.186;972
14243;47.189;795
14244;47.193;833
14245;47.196;1334
14246;47.199;908
14247;47.202;729
14248;47.206;846
14249;47.209;760
14250;47.212;964
14251;47.216;791
14252;47.219;718
14253;47.222;1984
14254;47.226;912
14255;47.229;762
14256;47.232;796
14257;47.236;775
14258;47.239;706
14259;47.242;595
14260;47.245;689
14261;47.249;674
14262;47.252;661
14263;47.255;718
14264;47.259;872
14265;47.262;2626
14266;47.265;709
14267;47.269;3134
14268;47.272;2824
14269;47.275;574
14270;47.278;706
14271;47.282;939
14272;47.285;851
14273;47.288;828
14274;47.292;713
14275;47.295;650
14276;47.298;830
14277;47.302;786
14278;47.305;778
14279;47.308;685
14280;47.312;668
14281;47.315;841
14282;47.318;749
14283;47.321;899
14284;47.325;819
14285;47.328;778
14286;47.331;742
14287;47.335;718
14288;47.338;623
14289;47.341;686
14290;47.345;592
14291;47.348;747
14292;47.351;837
14293;47.354;572
14294;47.358;766
14295;47.361;787
14296;47.364;667
14297;47.368;663
14298;47.371;1654
14299;47.375;620
14300;47.378;1573
14301;47.381;737
14302;47.385;619
14303;47.388;697
14304;47.391;778
14305;47.394;867
14306;47.398;758
14307;47.401;696
14308;47.404;857
14309;47.408;637
14310;47.411;628
14311;47.414;877
14312;47.418;974
14313;47.421;791
14314;47.424;731
14315;47.428;705
14316;47.431;626
14317;47.434;728
14318;47.437;860
14319;47.441;869
14320;47.444;799
14321;47.447;886
14322;47.451;896
14323;47.454;911
14324;47.457;1047
14325;47.461;1124
14326;47.464;1029
14327;47.467;1069
14328;47.471;870
14329;47.474;905
14330;47.477;1024
14331;47.480;864
14332;47.484;859
14333;47.487;1057
14334;47.490;837
14335;47.494;885
14336;47.497;932
14337;47.500;982
14338;47.504;836
14339;47.507;816
14340;47.510;1570
14341;47.513;913
14342;47.517;707
14343;47.520;2724
14344;47.523;813
14345;47.527;875
14346;47.530;856
14347;47.533;1099
14348;47.537;770
14349;47.540;982
14350;47.543;877
14351;47.547;909
14352;47.550;757
14353;47.553;899
14354;47.556;860
14355;47.560;718
14356;47.563;839
14357;47.566;921
14358;47.570;751
14359;47.573;864
14360;47.576;723
14361;47.580;910
14362;47.583;762
14363;47.586;725
14364;47.590;732
14365;47.593;813
14366;47.596;728
14367;47.599;785
14368;47.603;853
14369;47.606;835
14370;47.609;977
14371;47.613;871
14372;47.616;852
14373;47.619;919
14374;47.623;775
14375;47.626;808
14376;47.629;915
14377;47.633;708
14378;47.636;815
14379;47.639;805
14380;47.643;825
14381;47.646;883
14382;47.649;719
14383;47.653;852
14384;47.656;1047
14385;47.659;779
14386;47.663;952
14387;47.666;1015
14388;47.669;1102
14389;47.672;872
14390;47.676;1038
14391;47.679;851
14392;47.682;848
14393;47.686;916
14394;47.689;1012
14395;47.692;858
14396;47.696;813
14397;47.699;923
14398;47.702;868
14399;47.706;843
14400;47.709;833
14401;47.712;947
14402;47.715;1122
14403;47.719;923
14404;47.722;839
14405;47.725;986
14406;47.729;857
14407;47.732;1091
14408;47.735;882
14409;47.739;987
14410;47.742;862
14411;47.745;822
14412;47.748;922
14413;47.752;739
14414;47.755;762
14415;47.758;711
14416;47.762;855
14417;47.765;812
14418;47.768;852
14419;47.772;2332
14420;47.775;907
14421;47.778;745
14422;47.782;872
14423;47.785;863
14424;47.788;791
14425;47.791;785
14426;47.795;869
14427;47.798;917
14428;47.801;864
14429;47.805;992
14430;47.808;883
14431;47.811;890
14432;47.815;986
14433;47.818;930
14434;47.821;810
14435;47.825;908
14436;47.828;855
14437;47.831;2655
14438;47.834;764
14439;47.838;876
14440;47.841;833
14441;47.844;757
14442;47.848;871
14443;47.851;818
14444;47.854;784
14445;47.858;765
14446;47.861;912
14447;47.864;766
14448;47.867;983
14449;47.871;1041
14450;47.874;912
14451;47.878;978
14452;47.881;852
14453;47.884;969
14454;47.888;1124
14455;47.891;1076
14456;47.894;989
14457;47.898;937
14458;47.901;820
14459;47.904;815
14460;47.907;770
14461;47.911;803
14462;47.914;807
14463;47.917;873
14464;47.921;802
14465;47.924;882
14466;47.927;956
14467;47.931;1767
14468;47.934;694
14469;47.937;799
14470;47.941;757
14471;47.944;755
14472;47.947;724
14473;47.950;871
14474;47.954;862
14475;47.957;991
14476;47.960;910
14477;47.964;852
14478;47.967;878
14479;47.970;896
14480;47.974;2132
14481;47.977;838
14482;47.980;660
14483;47.983;751
14484;47.987;930
14485;47.990;899
14486;47.993;763
14487;47.997;790
14488;48.000;889
14489;48.003;877
14490;48.007;926
14491;48.010;896
14492;48.013;871
14493;48.017;909
14494;48.020;853
14495;48.023;911
14496;48.026;935
14497;48.030;850
14498;48.033;737
14499;48.036;887
14500;48.040;978
14501;48.043;859
14502;48.046;915
14503;48.050;806
14504;48.053;890
14505;48.056;954
14506;48.060;815
14507;48.063;1115
14508;48.066;1021
14509;48.069;1012
14510;48.073;868
14511;48.076;875
14512;48.079;758
14513;48.083;889
14514;48.086;827
14515;48.089;749
14516;48.093;832
14517;48.096;866
14518;48.099;1089
14519;48.102;875
14520;48.106;1049
14521;48.109;729
14522;48.112;942
14523;48.116;984
14524;48.119;1718
14525;48.123;896
14526;48.126;799
14527;48.129;697
14528;48.133;660
14529;48.136;2871
14530;48.139;759
14531;48.142;716
14532;48.146;964
14533;48.149;632
14534;48.152;836
14535;48.156;956
14536;48.159;861
14537;48.162;847
14538;48.166;790
14539;48.169;1107
14540;48.172;831
14541;48.176;824
14542;48.179;961
14543;48.182;918
14544;48.185;910
14545;48.189;1051
14546;48.192;974
14547;48.195;713
14548;48.199;752
14549;48.202;879
14550;48.205;805
14551;48.209;916
14552;48.212;816
14553;48.215;859
14554;48.218;1329
14555;48.222;821
14556;48.225;2218
14557;48.228;824
14558;48.232;981
14559;48.235;914
14560;48.238;928
14561;48.242;836
14562;48.245;867
14563;48.248;809
14564;48.252;857
14565;48.255;846
14566;48.258;1020
14567;48.261;772
14568;48.265;763
14569;48.268;835
14570;48.271;777
14571;48.275;837
14572;48.278;3251
14573;48.281;852
14574;48.285;976
14575;48.288;945
14576;48.291;833
14577;48.295;739
14578;48.298;818
14579;48.301;1028
14580;48.304;1054
14581;48.308;1006
14582;48.311;895
14583;48.314;685
14584;48.318;994
14585;48.321;948
14586;48.324;836
14587;48.328;990
14588;48.331;963
14589;48.334;817
14590;48.337;1035
14591;48.341;945
14592;48.344;999
14593;48.347;1181
14594;48.351;1033
14595;48.354;920
14596;48.357;1023
14597;48.361;831
14598;48.364;879
14599;48.367;875
14600;48.371;828
14601;48.374;840
14602;48.377;932
14603;48.381;743
14604;48.384;944
14605;48.387;802
14606;48.391;973
14607;48.394;1015
14608;48.397;874
14609;48.401;943
14610;48.404;905
14611;48.407;824
14612;48.411;1128
14613;48.414;862
14614;48.417;723
14615;48.420;773
14616;48.424;747
14617;48.427;745
14618;48.430;867
14619;48.434;620
14620;48.437;819
14621;48.440;885
14622;48.444;846
14623;48.447;824
14624;48.450;904
14625;48.454;857
14626;48.457;752
14627;48.460;804
14628;48.463;720
14629;48.467;812
14630;48.470;763
14631;48.473;811
14632;48.477;914
14633;48.480;760
14634;48.483;619
14635;48.487;822
14636;48.490;716
14637;48.493;673
14638;48.496;814
14639;48.500;817
14640;48.503;754
14641;48.506;825
14642;48.510;911
14643;48.513;823
14644;48.516;796
14645;48.520;793
14646;48.523;851
14647;48.526;732
14648;48.530;817
14649;48.533;823
14650;48.536;779
14651;48.539;869
14652;48.543;707
14653;48.546;830
14654;48.549;779
14655;48.553;974
14656;48.556;1024
14657;48.559;1198
14658;48.563;1135
14659;48.566;930
14660;48.569;1055
14661;48.572;1077
14662;48.576;830
14663;48.579;913
14664;48.582;1031
14665;48.586;931
14666;48.589;1107
14667;48.592;4072
14668;48.596;1152
14669;48.599;1332
14670;48.602;2103
14671;48.606;943
14672;48.609;2556
14673;48.612;991
14674;48.615;1004
14675;48.619;992
14676;48.622;1004
14677;48.626;1855
14678;48.629;952
14679;48.632;859
14680;48.636;815
14681;48.639;819
14682;48.642;746
14683;48.646;801
14684;48.649;763
14685;48.652;877
14686;48.655;923
14687;48.659;820
14688;48.662;843
14689;48.665;845
14690;48.669;1021
14691;48.672;908
14692;48.675;754
14693;48.679;857
14694;48.682;771
14695;48.685;999
14696;48.689;970
14697;48.692;687
14698;48.695;968
14699;48.698;777
14700;48.702;723
14701;48.705;724
14702;48.708;755
14703;48.712;842
14704;48.715;972
14705;48.718;783
14706;48.722;848
14707;48.725;786
14708;48.728;889
14709;48.731;877
14710;48.735;956
14711;48.738;943
14712;48.741;1097
14713;48.745;942
14714;48.748;904
14715;48.751;855
14716;48.755;1019
14717;48.758;1150
14718;48.761;1030
14719;48.765;956
14720;48.768;889
14721;48.771;912
14722;48.774;958
14723;48.778;1066
14724;48.781;761
14725;48.784;1016
14726;48.788;1759
14727;48.791;738
14728;48.794;797
14729;48.798;852
14730;48.801;934
14731;48.804;756
14732;48.807;1241
14733;48.811;1108
14734;48.814;856
14735;48.817;973
14736;48.821;793
14737;48.824;1045
14738;48.827;975
14739;48.831;763
14740;48.834;884
14741;48.837;782
14742;48.841;804
14743;48.844;703
14744;48.847;830
14745;48.850;931
14746;48.854;905
14747;48.857;961
14748;48.860;896
14749;48.864;929
14750;48.867;1112
14751;48.870;1428
14752;48.874;889
14753;48.877;941
14754;48.881;897
14755;48.884;888
14756;48.887;892
14757;48.890;941
14758;48.894;796
14759;48.897;787
14760;48.900;595
14761;48.904;924
14762;48.907;1270
14763;48.910;900
14764;48.914;1113
14765;48.917;768
14766;48.920;899
14767;48.924;949
14768;48.927;1047
14769;48.930;1013
14770;48.933;787
14771;48.937;877
14772;48.940;872
14773;48.943;841
14774;48.947;865
14775;48.950;1202
14776;48.953;854
14777;48.957;764
14778;48.960;841
14779;48.963;676
14780;48.966;672
14781;48.970;946
14782;48.973;715
14783;48.976;954
14784;48.980;1160
14785;48.983;991
14786;48.986;874
14787;48.990;962
14788;48.993;745
14789;48.996;759
14790;49.000;755
14791;49.003;910
14792;49.006;954
14793;49.009;902
14794;49.013;815
14795;49.016;752
14796;49.019;828
14797;49.023;823
14798;49.026;913
14799;49.029;951
14800;49.033;1036
14801;49.036;788
14802;49.039;787
14803;49.043;790
14804;49.046;785
14805;49.049;1119
14806;49.052;922
14807;49.056;877
14808;49.059;1097
14809;49.062;989
14810;49.066;1026
14811;49.069;990
14812;49.072;845
14813;49.076;1071
14814;49.079;834
14815;49.082;862
14816;49.085;832
14817;49.089;934
14818;49.092;778
14819;49.095;2560
14820;49.099;916
14821;49.102;933
14822;49.105;764
14823;49.109;985
14824;49.112;811
14825;49.115;866
14826;49.119;919
14827;49.122;928
14828;49.125;977
14829;49.129;878
14830;49.132;773
14831;49.135;2190
14832;49.139;933
14833;49.142;898
14834;49.145;851
14835;49.149;955
14836;49.152;904
14837;49.155;901
14838;49.159;962
14839;49.162;873
14840;49.165;1125
14841;49.168;953
14842;49.172;803
14843;49.175;816
14844;49.178;946
14845;49.182;958
14846;49.185;1042
14847;49.188;1053
14848;49.192;966
14849;49.195;813
14850;49.198;1058
14851;49.201;1149
14852;49.205;745
14853;49.208;968
14854;49.211;843
14855;49.215;1054
14856;49.218;895
14857;49.221;724
14858;49.225;697
14859;49.228;756
14860;49.231;778
14861;49.235;729
14862;49.238;960
14863;49.241;1031
14864;49.244;871
14865;49.248;906
14866;49.251;857
14867;49.254;834
14868;49.258;811
14869;49.261;738
14870;49.264;844
14871;49.268;917
14872;49.271;1005
14873;49.274;850
14874;49.278;3607
14875;49.281;801
14876;49.284;773
14877;49.287;770
14878;49.291;904
14879;49.294;1031
14880;49.297;870
14881;49.301;1948
14882;49.304;1068
14883;49.307;914
14884;49.311;1202
14885;49.314;974
14886;49.317;1033
14887;49.320;834
14888;49.324;971
14889;49.327;844
14890;49.330;851
14891;49.334;888
14892;49.337;800
14893;49.340;801
14894;49.344;1273
14895;49.347;960
14896;49.350;1214
14897;49.354;788
14898;49.357;881
14899;49.360;2202
14900;49.363;1068
14901;49.367;1012
14902;49.370;947
14903;49.374;990
14904;49.377;1274
14905;49.380;967
14906;49.384;854
14907;49.387;855
14908;49.390;814
14909;49.394;827
14910;49.397;770
14911;49.400;3126
14912;49.403;808
14913;49.407;1067
14914;49.410;813
14915;49.413;871
14916;49.417;974
14917;49.420;870
14918;49.423;955
14919;49.427;1010
14920;49.430;991
14921;49.433;886
14922;49.436;913
14923;49.440;802
14924;49.443;810
14925;49.446;1005
14926;49.450;863
14927;49.453;917
14928;49.456;1012
14929;49.460;988
14930;49.463;780
14931;49.466;761
14932;49.470;854
14933;49.473;752
14934;49.476;1065
14935;49.479;926
14936;49.483;852
14937;49.486;1135
14938;49.489;1205
14939;49.493;1084
14940;49.496;832
14941;49.499;901
14942;49.503;773
14943;49.506;873
14944;49.509;1157
14945;49.513;1000
14946;49.516;1133
14947;49.519;1143
14948;49.522;1154
14949;49.526;1066
14950;49.529;1062
14951;49.532;915
14952;49.536;939
14953;49.539;1003
14954;49.542;2469
14955;49.546;880
14956;49.549;885
14957;49.552;996
14958;49.555;937
14959;49.559;2498
14960;49.562;897
14961;49.565;1013
14962;49.569;1050
14963;49.572;961
14964;49.575;999
14965;49.579;1265
14966;49.582;1073
14967;49.585;1089
14968;49.589;1030
14969;49.592;1411
14970;49.595;1271
14971;49.598;1141
14972;49.602;956
14973;49.605;1098
14974;49.608;3184
14975;49.612;948
14976;49.615;929
14977;49.618;924
14978;49.622;980
14979;49.625;902
14980;49.629;923
14981;49.632;1049
14982;49.635;885
14983;49.638;888
14984;49.642;1052
14985;49.645;846
14986;49.648;966
14987;49.652;1096
14988;49.655;1114
14989;49.658;853
14990;49.662;899
14991;49.665;896
14992;49.668;1042
14993;49.672;774
14994;49.675;2009
14995;49.678;795
14996;49.681;739
14997;49.685;857
14998;49.688;889
14999;49.691;876
15000;49.695;992
15001;49.698;967
15002;49.701;882
15003;49.705;970
15004;49.708;974
15005;49.711;1505
15006;49.714;1059
15007;49.718;941
15008;49.721;969
15009;49.724;1098
15010;49.728;909
15011;49.731;945
15012;49.734;1088
15013;49.738;917
15014;49.741;1215
15015;49.744;1005
15016;49.748;973
15017;49.751;962
15018;49.754;926
15019;49.757;1041
15020;49.761;1393
15021;49.764;1090
15022;49.767;1113
15023;49.771;1074
15024;49.774;952
15025;49.777;1020
15026;49.781;1307
15027;49.784;1003
15028;49.787;2691
15029;49.790;865
15030;49.794;946
15031;49.797;935
15032;49.800;945
15033;49.804;853
15034;49.807;775
15035;49.810;844
15036;49.814;952
15037;49.817;995
15038;49.820;920
15039;49.824;916
15040;49.827;836
15041;49.830;895
15042;49.833;986
15043;49.837;787
15044;49.840;781
15045;49.843;864
15046;49.847;907
15047;49.850;718
15048;49.853;782
15049;49.857;965
15050;49.860;830
15051;49.863;767
15052;49.867;797
15053;49.870;694
15054;49.873;811
15055;49.877;601
15056;49.880;832
15057;49.883;766
15058;49.887;712
15059;49.890;719
15060;49.893;825
15061;49.897;881
15062;49.900;749
15063;49.903;851
15064;49.907;925
15065;49.910;738
15066;49.913;2077
15067;49.916;876
15068;49.920;881
15069;49.923;792
15070;49.926;983
15071;49.930;869
15072;49.933;703
15073;49.936;714
15074;49.940;940
15075;49.943;852
15076;49.946;789
15077;49.949;766
15078;49.953;813
15079;49.956;920
15080;49.959;869
15081;49.963;879
15082;49.966;946
15083;49.969;936
15084;49.973;950
15085;49.976;914
15086;49.979;899
15087;49.983;1053
15088;49.986;964
15089;49.989;1121
15090;49.992;849
15091;49.996;829
15092;49.999;1036
15093;50.002;1020
15094;50.006;1037
15095;50.009;943
15096;50.012;871
15097;50.016;1036
15098;50.019;870
15099;50.022;1109
15100;50.026;993
15101;50.029;1174
15102;50.032;960
15103;50.035;1004
15104;50.039;859
15105;50.042;936
15106;50.045;911
15107;50.049;837
15108;50.052;981
15109;50.055;932
15110;50.059;1063
15111;50.062;846
15112;50.065;937
15113;50.068;954
15114;50.072;895
15115;50.075;1130
15116;50.078;1052
15117;50.082;1097
15118;50.085;874
15119;50.088;822
15120;50.092;756
15121;50.095;1015
15122;50.098;958
15123;50.102;1074
15124;50.105;1024
15125;50.108;967
15126;50.111;1392
15127;50.115;928
15128;50.118;2045
15129;50.122;1083
15130;50.125;826
15131;50.128;866
15132;50.132;959
15133;50.135;1000
15134;50.138;1051
15135;50.142;967
15136;50.145;1109
15137;50.148;895
15138;50.151;931
15139;50.155;1043
15140;50.158;971
15141;50.161;1198
15142;50.165;971
15143;50.168;1110
15144;50.171;1078
15145;50.175;1076
15146;50.178;1165
15147;50.181;1029
15148;50.185;975
15149;50.188;1273
15150;50.191;913
15151;50.194;841
15152;50.198;989
15153;50.201;961
15154;50.204;848
15155;50.208;883
15156;50.211;998
15157;50.214;835
15158;50.218;945
15159;50.221;1070
15160;50.224;927
15161;50.227;1135
15162;50.231;951
15163;50.234;1093
15164;50.237;1168
15165;50.241;1244
15166;50.244;1309
15167;50.247;1134
15168;50.251;867
15169;50.254;1142
15170;50.257;1201
15171;50.261;979
15172;50.264;1001
15173;50.267;1028
15174;50.270;1056
15175;50.274;869
15176;50.277;1107
15177;50.280;864
15178;50.284;975
15179;50.287;861
15180;50.290;1065
15181;50.294;925
15182;50.297;961
15183;50.300;1048
15184;50.303;1001
15185;50.307;907
15186;50.310;890
15187;50.313;872
15188;50.317;1143
15189;50.320;1512
15190;50.323;893
15191;50.327;1075
15192;50.330;1200
15193;50.333;1096
15194;50.337;1092
15195;50.340;1081
15196;50.343;1152
15197;50.346;1117
15198;50.350;1061
15199;50.353;1229
15200;50.356;1173
15201;50.360;2704
15202;50.363;1143
15203;50.366;1146
15204;50.370;1167
15205;50.373;1038
15206;50.377;840
15207;50.380;996
15208;50.383;1167
15209;50.386;1148
15210;50.390;986
15211;50.393;1011
15212;50.396;996
15213;50.400;1509
15214;50.403;2820
15215;50.406;938
15216;50.410;885
15217;50.413;958
15218;50.416;1077
15219;50.420;1067
15220;50.423;1099
15221;50.426;1370
15222;50.429;1168
15223;50.433;1282
15224;50.436;1019
15225;50.439;1226
15226;50.443;1133
15227;50.446;1167
15228;50.449;1131
15229;50.453;1100
15230;50.456;1210
15231;50.459;1140
15232;50.462;1231
15233;50.466;1185
15234;50.469;1126
15235;50.472;1138
15236;50.476;1021
15237;50.479;1138
15238;50.482;1034
15239;50.486;1032
15240;50.489;1961
15241;50.492;1334
15242;50.496;1226
15243;50.499;1078
15244;50.502;1016
15245;50.505;1157
15246;50.509;1063
15247;50.512;1134
15248;50.515;1066
15249;50.519;1171
15250;50.522;1320
15251;50.525;1314
15252;50.529;1206
15253;50.532;1482
15254;50.535;1192
15255;50.538;1125
15256;50.542;1094
15257;50.545;1083
15258;50.548;1246
15259;50.552;1342
15260;50.555;963
15261;50.558;1032
15262;50.562;1058
15263;50.565;3261
15264;50.568;944
15265;50.572;1028
15266;50.575;1044
15267;50.578;873
15268;50.581;1134
15269;50.585;896
15270;50.588;989
15271;50.591;1216
15272;50.595;958
15273;50.598;1601
15274;50.601;1018
15275;50.605;979
15276;50.608;945
15277;50.611;1083
15278;50.615;1186
15279;50.618;1100
15280;50.621;1007
15281;50.625;1077
15282;50.628;970
15283;50.631;1196
15284;50.635;1416
15285;50.638;1193
15286;50.641;1029
15287;50.645;1222
15288;50.648;1404
15289;50.651;2249
15290;50.655;902
15291;50.658;963
15292;50.661;965
15293;50.664;1080
15294;50.668;873
15295;50.671;982
15296;50.674;814
15297;50.678;991
15298;50.681;982
15299;50.684;1013
15300;50.688;955
15301;50.691;1118
15302;50.694;1003
15303;50.697;1012
15304;50.701;992
15305;50.704;1034
15306;50.707;951
15307;50.711;995
15308;50.714;952
15309;50.717;1071
15310;50.721;1051
15311;50.724;1248
15312;50.727;1124
15313;50.731;1157
15314;50.734;1253
15315;50.737;1220
15316;50.740;1275
15317;50.744;1204
15318;50.747;1342
15319;50.750;1144
15320;50.754;1166
15321;50.757;1100
15322;50.760;1151
15323;50.764;1131
15324;50.767;964
15325;50.770;1122
15326;50.774;1047
15327;50.777;985
15328;50.780;931
15329;50.783;1160
15330;50.787;1065
15331;50.790;1088
15332;50.793;995
15333;50.797;1152
15334;50.800;992
15335;50.803;841
15336;50.807;850
15337;50.810;873
15338;50.813;999
15339;50.816;990
15340;50.820;1115
15341;50.823;1167
15342;50.826;793
15343;50.830;980
15344;50.833;932
15345;50.836;894
15346;50.840;889
15347;50.843;1073
15348;50.846;853
15349;50.850;889
15350;50.853;983
15351;50.856;1070
15352;50.859;1024
15353;50.863;1167
15354;50.866;898
15355;50.869;2750
15356;50.873;1749
15357;50.876;1062
15358;50.880;1077
15359;50.883;1848
15360;50.886;913
15361;50.890;833
15362;50.893;841
15363;50.896;2268
15364;50.899;1105
15365;50.903;1064
15366;50.906;934
15367;50.909;882
15368;50.913;864
15369;50.916;972
15370;50.919;705
15371;50.923;880
15372;50.926;967
15373;50.929;914
15374;50.932;978
15375;50.936;774
15376;50.939;883
15377;50.942;942
15378;50.946;806
15379;50.949;1186
15380;50.952;1500
15381;50.956;929
15382;50.959;1001
15383;50.962;1127
15384;50.966;1054
15385;50.969;1040
15386;50.972;1074
15387;50.975;921
15388;50.979;1065
15389;50.982;901
15390;50.985;956
15391;50.989;1013
15392;50.992;943
15393;50.995;1080
15394;50.999;993
15395;51.002;990
15396;51.005;997
15397;51.009;1116
15398;51.012;1080
15399;51.015;841
15400;51.018;1001
15401;51.022;995
15402;51.025;1140
15403;51.028;1222
15404;51.032;1133
15405;51.035;1168
15406;51.038;968
15407;51.042;1034
15408;51.045;2078
15409;51.048;917
15410;51.051;1000
15411;51.055;990
15412;51.058;1036
15413;51.061;1003
15414;51.065;1067
15415;51.068;1006
15416;51.071;1061
15417;51.075;1129
15418;51.078;1037
15419;51.081;1075
15420;51.085;1198
15421;51.088;958
15422;51.091;1038
15423;51.094;922
15424;51.098;1029
15425;51.101;960
15426;51.104;1199
15427;51.108;989
15428;51.111;770
15429;51.114;724
15430;51.118;804
15431;51.121;895
15432;51.125;1057
15433;51.128;922
15434;51.131;914
15435;51.134;894
15436;51.138;940
15437;51.141;961
15438;51.144;957
15439;51.148;1006
15440;51.151;890
15441;51.154;899
15442;51.158;1051
15443;51.161;1063
15444;51.164;993
15445;51.167;893
15446;51.171;1000
15447;51.174;960
15448;51.177;978
15449;51.181;1048
15450;51.184;957
15451;51.187;1033
15452;51.191;969
15453;51.194;1073
15454;51.197;1099
15455;51.201;1290
15456;51.204;1061
15457;51.207;899
15458;51.210;1135
15459;51.214;1034
15460;51.217;978
15461;51.220;1130
15462;51.224;992
15463;51.227;3141
15464;51.230;1039
15465;51.234;1063
15466;51.237;1017
15467;51.240;1001
15468;51.244;911
15469;51.247;991
15470;51.250;984
15471;51.253;1144
15472;51.257;1052
15473;51.260;1003
15474;51.263;1246
15475;51.267;1118
15476;51.270;1120
15477;51.273;930
15478;51.277;1135
15479;51.280;1158
15480;51.283;985
15481;51.286;1132
15482;51.290;833
15483;51.293;1028
15484;51.296;961
15485;51.300;841
15486;51.303;1052
15487;51.306;932
15488;51.310;1527
15489;51.313;844
15490;51.316;902
15491;51.320;877
15492;51.323;1029
15493;51.326;936
15494;51.329;1116
15495;51.333;1130
15496;51.336;1109
15497;51.339;1120
15498;51.343;1141
15499;51.346;1087
15500;51.349;1205
15501;51.353;2576
15502;51.356;971
15503;51.359;1029
15504;51.363;1480
15505;51.366;904
15506;51.369;1123
15507;51.373;864
15508;51.376;1012
15509;51.379;1011
15510;51.383;850
15511;51.386;931
15512;51.389;867
15513;51.393;2165
15514;51.396;845
15515;51.399;915
15516;51.402;914
15517;51.406;1140
15518;51.409;786
15519;51.412;759
15520;51.416;981
15521;51.419;823
15522;51.422;833
15523;51.426;742
15524;51.429;769
15525;51.432;897
15526;51.436;1053
15527;51.439;1035
15528;51.442;948
15529;51.445;936
15530;51.449;754
15531;51.452;931
15532;51.455;973
15533;51.459;854
15534;51.462;934
15535;51.465;898
15536;51.469;836
15537;51.472;909
15538;51.475;851
15539;51.479;860
15540;51.482;749
15541;51.485;985
15542;51.488;836
15543;51.492;820
15544;51.495;788
15545;51.498;765
15546;51.502;890
15547;51.505;1041
15548;51.508;1055
15549;51.512;953
15550;51.515;1563
15551;51.518;944
15552;51.521;960
15553;51.525;1034
15554;51.528;1050
15555;51.531;1017
15556;51.535;1010
15557;51.538;948
15558;51.541;877
15559;51.545;1051
15560;51.548;958
15561;51.551;888
15562;51.555;754
15563;51.558;901
15564;51.561;1042
15565;51.564;877
15566;51.568;945
15567;51.571;1085
15568;51.574;996
15569;51.578;1043
15570;51.581;1133
15571;51.584;974
15572;51.588;1008
15573;51.591;1085
15574;51.594;942
15575;51.598;993
15576;51.601;1003
15577;51.604;763
15578;51.607;1013
15579;51.611;1134
15580;51.614;1028
15581;51.617;2096
15582;51.621;1213
15583;51.624;827
15584;51.628;1157
15585;51.631;974
15586;51.634;859
15587;51.638;890
15588;51.641;893
15589;51.644;823
15590;51.647;864
15591;51.651;873
15592;51.654;978
15593;51.657;1176
15594;51.661;1129
15595;51.664;961
15596;51.667;1036
15597;51.671;962
15598;51.674;971
15599;51.677;984
15600;51.680;1398
15601;51.684;1036
15602;51.687;1106
15603;51.690;1213
15604;51.694;1078
15605;51.697;1021
15606;51.700;1336
15607;51.704;935
15608;51.707;1249
15609;51.710;1040
15610;51.714;938
15611;51.717;1040
15612;51.720;1101
15613;51.723;1075
15614;51.727;1038
15615;51.730;1208
15616;51.733;1081
15617;51.737;1233
15618;51.740;1375
15619;51.743;1282
15620;51.747;1197
15621;51.750;1549
15622;51.753;1271
15623;51.756;1235
15624;51.760;1322
15625;51.763;1226
15626;51.766;1353
15627;51.770;1279
15628;51.773;1293
15629;51.776;1159
15630;51.780;1308
15631;51.783;1468
15632;51.786;1220
15633;51.790;1363
15634;51.793;1333
15635;51.796;1275
15636;51.799;1223
15637;51.803;1330
15638;51.806;1321
15639;51.809;1548
15640;51.813;1284
15641;51.816;1452
15642;51.819;1536
15643;51.823;1174
15644;51.826;1199
15645;51.829;1236
15646;51.833;1119
15647;51.836;1305
15648;51.839;1231
15649;51.842;1438
15650;51.846;1290
15651;51.849;1317
15652;51.852;1241
15653;51.856;1278
15654;51.859;1471
15655;51.862;1216
15656;51.866;1289
15657;51.869;1342
15658;51.873;1263
15659;51.876;1082
15660;51.879;1117
15661;51.882;1161
15662;51.886;923
15663;51.889;1013
15664;51.892;1138
15665;51.896;1260
15666;51.899;958
15667;51.902;1115
15668;51.906;1281
15669;51.909;1172
15670;51.912;1301
15671;51.915;1124
15672;51.919;1344
15673;51.922;1370
15674;51.925;1171
15675;51.929;1350
15676;51.932;1141
15677;51.935;1220
15678;51.939;1187
15679;51.942;1268
15680;51.945;1460
15681;51.949;1247
15682;51.952;1279
15683;51.955;1157
15684;51.958;1191
15685;51.962;1248
15686;51.965;2338
15687;51.968;3069
15688;51.972;1122
15689;51.975;1079
15690;51.978;1338
15691;51.982;1298
15692;51.985;1095
15693;51.988;1238
15694;51.991;1122
15695;51.995;1284
15696;51.998;1293
