# Supplementary material for: Successive remodeling of IgG glycans using a solid-phase enzymatic platform
Source: Commun Biol. 2022 Apr 7;5:328. doi: 10.1038/s42003-022-03257-4 (PMC8990068; doi:10.1038/s42003-022-03257-4)
Supplement: Supplementary file 4 — Supplementary Data 1 [file 42003_2022_3257_MOESM4_ESM.zip › Source Data/Figure S16a/Figure S16a.txt]

#""
#Point;X(Minutes);Y(Counts)
0;0.038;107299
1;0.042;104360
2;0.045;101851
3;0.048;113181
4;0.051;117520
5;0.055;109284
6;0.058;115718
7;0.061;113322
8;0.065;104891
9;0.068;108825
10;0.071;116628
11;0.075;112670
12;0.078;114853
13;0.081;113678
14;0.084;106880
15;0.088;109708
16;0.091;103494
17;0.094;109021
18;0.098;115831
19;0.101;113417
20;0.104;105969
21;0.108;106067
22;0.111;116276
23;0.114;112720
24;0.118;118283
25;0.121;120315
26;0.124;112373
27;0.127;117120
28;0.131;105439
29;0.134;103103
30;0.137;115317
31;0.141;109309
32;0.144;116339
33;0.147;117156
34;0.151;117654
35;0.154;109671
36;0.157;112377
37;0.161;115323
38;0.164;117949
39;0.167;121713
40;0.170;111294
41;0.174;115591
42;0.177;121021
43;0.180;113203
44;0.184;116775
45;0.187;121820
46;0.190;100576
47;0.194;116616
48;0.197;111759
49;0.200;116926
50;0.203;107693
51;0.207;113962
52;0.210;109351
53;0.214;121084
54;0.217;115604
55;0.220;107538
56;0.224;110985
57;0.227;116027
58;0.230;105580
59;0.234;115130
60;0.237;103525
61;0.240;114800
62;0.243;113060
63;0.247;104773
64;0.250;104389
65;0.253;107845
66;0.257;115039
67;0.260;110042
68;0.263;109361
69;0.267;117051
70;0.270;112747
71;0.273;110854
72;0.277;117744
73;0.280;118447
74;0.283;109576
75;0.286;115453
76;0.290;122711
77;0.293;114518
78;0.296;107820
79;0.300;105061
80;0.303;110492
81;0.306;104493
82;0.310;113417
83;0.313;110303
84;0.316;110754
85;0.319;109896
86;0.323;124608
87;0.326;115798
88;0.329;118101
89;0.333;116650
90;0.336;107757
91;0.339;112575
92;0.343;109798
93;0.346;113164
94;0.349;112385
95;0.353;104074
96;0.356;120446
97;0.359;115317
98;0.362;112983
99;0.366;106656
100;0.369;117826
101;0.372;110876
102;0.376;111585
103;0.379;112701
104;0.382;111476
105;0.386;107902
106;0.389;112670
107;0.392;110363
108;0.396;112641
109;0.399;108486
110;0.402;116917
111;0.405;111888
112;0.409;112959
113;0.412;117622
114;0.415;115723
115;0.419;124105
116;0.422;117260
117;0.425;123684
118;0.429;121264
119;0.432;116303
120;0.435;115466
121;0.438;115834
122;0.442;113055
123;0.445;123131
124;0.448;111911
125;0.452;108739
126;0.455;117251
127;0.458;113599
128;0.462;122612
129;0.465;113746
130;0.469;114369
131;0.472;110312
132;0.475;123685
133;0.478;129280
134;0.482;117502
135;0.485;108417
136;0.488;114241
137;0.492;120333
138;0.495;124618
139;0.498;122482
140;0.502;111943
141;0.505;118867
142;0.508;119407
143;0.512;117057
144;0.515;120044
145;0.518;114181
146;0.521;112128
147;0.525;118939
148;0.528;121238
149;0.531;119502
150;0.535;111703
151;0.538;104737
152;0.541;116172
153;0.545;114589
154;0.548;112922
155;0.551;113240
156;0.555;121769
157;0.558;102729
158;0.561;109632
159;0.564;118650
160;0.568;115192
161;0.571;119050
162;0.574;114134
163;0.578;111293
164;0.581;117587
165;0.584;109211
166;0.588;110979
167;0.591;119202
168;0.594;113127
169;0.597;119653
170;0.601;109663
171;0.604;112164
172;0.607;118817
173;0.611;118803
174;0.614;119978
175;0.617;111459
176;0.621;116649
177;0.624;112095
178;0.627;111161
179;0.631;110662
180;0.634;110288
181;0.637;117663
182;0.640;110554
183;0.644;117802
184;0.647;115289
185;0.650;110398
186;0.654;110769
187;0.657;113247
188;0.660;108242
189;0.664;118373
190;0.667;120085
191;0.670;112449
192;0.673;112808
193;0.677;113618
194;0.680;115833
195;0.683;117537
196;0.687;109734
197;0.690;118263
198;0.693;109543
199;0.697;109721
200;0.700;110487
201;0.703;111706
202;0.707;113548
203;0.710;113895
204;0.713;113531
205;0.717;109617
206;0.720;107034
207;0.723;114052
208;0.727;116353
209;0.730;111828
210;0.733;115339
211;0.737;116120
212;0.740;111630
213;0.743;109478
214;0.747;107880
215;0.750;119673
216;0.753;104283
217;0.756;111318
218;0.760;118457
219;0.763;111019
220;0.766;116585
221;0.770;116915
222;0.773;116386
223;0.776;112157
224;0.780;114903
225;0.783;107963
226;0.786;120458
227;0.790;117655
228;0.793;116554
229;0.796;115571
230;0.799;109312
231;0.803;117621
232;0.806;106321
233;0.809;115634
234;0.813;115520
235;0.816;121591
236;0.819;116525
237;0.823;119563
238;0.826;136428
239;0.829;132197
240;0.832;148323
241;0.836;150582
242;0.839;172476
243;0.842;194198
244;0.846;208675
245;0.849;224391
246;0.852;257849
247;0.856;281961
248;0.859;315534
249;0.862;359703
250;0.866;442482
251;0.869;504219
252;0.872;605040
253;0.875;761987
254;0.879;936327
255;0.882;1187076
256;0.885;1502894
257;0.889;1745282
258;0.892;1937415
259;0.895;2112555
260;0.899;2163286
261;0.902;2039858
262;0.905;2020116
263;0.908;1808235
264;0.912;1635574
265;0.915;1393673
266;0.918;1169289
267;0.922;1037930
268;0.925;915091
269;0.928;769625
270;0.932;705545
271;0.935;610498
272;0.938;563132
273;0.942;530215
274;0.945;513983
275;0.948;508199
276;0.951;487231
277;0.955;467094
278;0.958;487155
279;0.962;538879
280;0.965;1384846
281;0.968;5365979
282;0.972;10838717
283;0.975;14529901
284;0.978;17679952
285;0.982;19350312
286;0.985;20192526
287;0.988;20642236
288;0.991;21113628
289;0.995;21080284
290;0.998;21347878
291;1.001;20913268
292;1.005;21156664
293;1.008;21210908
294;1.011;21091276
295;1.015;21069638
296;1.018;20499716
297;1.021;19451468
298;1.025;21000620
299;1.028;19745112
300;1.031;19739440
301;1.034;18611284
302;1.038;18454164
303;1.041;17756920
304;1.044;17427344
305;1.048;17076932
306;1.051;15542459
307;1.054;14365383
308;1.058;14551106
309;1.061;13523766
310;1.064;12962653
311;1.067;12741631
312;1.071;12261788
313;1.074;11777619
314;1.077;11569516
315;1.081;10845250
316;1.084;11034289
317;1.087;10334439
318;1.091;10066914
319;1.094;9753235
320;1.097;9399924
321;1.101;9182786
322;1.104;9072625
323;1.107;8945488
324;1.110;8886540
325;1.114;9213085
326;1.117;10067123
327;1.120;10994176
328;1.124;11404740
329;1.127;12493887
330;1.130;13099628
331;1.134;14079741
332;1.137;14134223
333;1.140;15016024
334;1.144;15235483
335;1.147;15485673
336;1.150;16020034
337;1.153;16261322
338;1.157;16230646
339;1.160;16116067
340;1.163;16280706
341;1.167;16366679
342;1.170;15594679
343;1.173;16125040
344;1.177;16277992
345;1.180;15681885
346;1.183;16068370
347;1.186;15776903
348;1.190;15723064
349;1.193;15376262
350;1.196;15883565
351;1.200;15666658
352;1.203;15603884
353;1.206;15911822
354;1.210;15455698
355;1.214;15598650
356;1.217;15739654
357;1.220;15339267
358;1.223;15308788
359;1.227;15749405
360;1.230;15021474
361;1.233;15120849
362;1.237;14783454
363;1.240;14556769
364;1.243;14178612
365;1.247;13533346
366;1.250;13299232
367;1.253;12588553
368;1.257;11954309
369;1.260;11375650
370;1.263;10967477
371;1.266;10423953
372;1.270;9731530
373;1.273;9177123
374;1.276;8613985
375;1.280;7751430
376;1.283;7262838
377;1.286;6806475
378;1.290;6315619
379;1.293;5944361
380;1.296;5638991
381;1.300;5265078
382;1.303;4886523
383;1.306;4753525
384;1.309;4639019
385;1.313;4396391
386;1.316;4187440
387;1.319;4117011
388;1.323;4007616
389;1.326;3829634
390;1.329;3727617
391;1.333;3669307
392;1.336;3547916
393;1.339;3486400
394;1.342;3403151
395;1.346;3364272
396;1.349;3325200
397;1.352;3163995
398;1.356;3131353
399;1.359;3201554
400;1.362;2930191
401;1.366;2908723
402;1.369;2894555
403;1.372;2748522
404;1.376;2665737
405;1.379;2583114
406;1.382;2500868
407;1.385;2459454
408;1.389;2428314
409;1.392;2402160
410;1.395;2327331
411;1.399;2188343
412;1.402;2145708
413;1.405;2009833
414;1.409;1962413
415;1.412;1924175
416;1.415;1802486
417;1.419;1726863
418;1.422;1664372
419;1.425;1615848
420;1.428;1555346
421;1.432;1529130
422;1.435;1446583
423;1.438;1356359
424;1.442;1410507
425;1.445;1314706
426;1.448;1285937
427;1.452;1268070
428;1.455;1184282
429;1.458;1199223
430;1.462;1178907
431;1.465;1141303
432;1.468;1135017
433;1.472;1094639
434;1.475;1094562
435;1.478;1025254
436;1.482;1040270
437;1.485;976995
438;1.488;998669
439;1.492;968288
440;1.495;993675
441;1.498;929235
442;1.501;931301
443;1.505;963241
444;1.508;868679
445;1.511;920398
446;1.515;914641
447;1.518;887041
448;1.521;886462
449;1.525;881309
450;1.528;872740
451;1.531;890860
452;1.535;887504
453;1.538;852460
454;1.541;856993
455;1.544;885707
456;1.548;839467
457;1.551;851922
458;1.554;854953
459;1.558;862560
460;1.561;795216
461;1.564;777526
462;1.568;765018
463;1.571;761265
464;1.574;730700
465;1.577;748347
466;1.581;737213
467;1.584;735696
468;1.587;739504
469;1.591;723140
470;1.594;727573
471;1.597;724158
472;1.601;697418
473;1.604;708675
474;1.607;726833
475;1.611;720913
476;1.614;698545
477;1.617;719379
478;1.620;715758
479;1.624;700435
480;1.627;721736
481;1.630;746682
482;1.634;700288
483;1.637;705130
484;1.640;721512
485;1.644;738613
486;1.647;718083
487;1.650;710453
488;1.654;744496
489;1.657;725906
490;1.660;729409
491;1.663;705210
492;1.667;712208
493;1.670;656676
494;1.673;660854
495;1.677;667139
496;1.680;659775
497;1.683;663152
498;1.687;684744
499;1.690;658614
500;1.693;700609
501;1.696;721432
502;1.700;694107
503;1.703;703533
504;1.706;718470
505;1.710;686576
506;1.713;624606
507;1.717;626577
508;1.720;591948
509;1.723;574448
510;1.727;573005
511;1.730;602139
512;1.733;664097
513;1.736;726599
514;1.740;753835
515;1.743;788804
516;1.746;768339
517;1.750;814601
518;1.753;776261
519;1.756;806105
520;1.760;858146
521;1.763;864647
522;1.766;867813
523;1.770;909342
524;1.773;897755
525;1.776;813790
526;1.779;795918
527;1.783;740832
528;1.786;775559
529;1.789;723937
530;1.793;698489
531;1.796;691345
532;1.799;648461
533;1.803;663179
534;1.806;622666
535;1.809;661544
536;1.813;634530
537;1.816;624770
538;1.819;632178
539;1.822;657355
540;1.826;658933
541;1.829;640576
542;1.832;680254
543;1.836;696313
544;1.839;703561
545;1.842;716266
546;1.846;721162
547;1.849;757462
548;1.852;730206
549;1.856;724501
550;1.859;739267
551;1.862;737916
552;1.865;714108
553;1.869;720403
554;1.872;718628
555;1.875;724065
556;1.879;693574
557;1.882;737643
558;1.885;755589
559;1.889;724788
560;1.892;736471
561;1.895;711273
562;1.898;743260
563;1.902;756743
564;1.905;767507
565;1.908;790479
566;1.912;797981
567;1.915;785081
568;1.918;822260
569;1.922;792502
570;1.925;789964
571;1.928;817555
572;1.932;817156
573;1.935;848689
574;1.938;788411
575;1.941;835814
576;1.945;829982
577;1.948;819524
578;1.951;850852
579;1.955;851492
580;1.958;800591
581;1.962;822405
582;1.965;800039
583;1.968;782895
584;1.972;753289
585;1.975;752282
586;1.978;743614
587;1.981;723554
588;1.985;693930
589;1.988;691323
590;1.991;672902
591;1.995;624322
592;1.998;626513
593;2.001;624190
594;2.005;571811
595;2.008;594724
596;2.011;545568
597;2.015;555581
598;2.018;532305
599;2.021;503683
600;2.024;502782
601;2.028;479317
602;2.031;452505
603;2.034;460747
604;2.038;469329
605;2.041;440936
606;2.044;449646
607;2.048;434681
608;2.051;425723
609;2.054;396223
610;2.057;406065
611;2.061;409057
612;2.064;412991
613;2.067;413662
614;2.071;403110
615;2.074;429670
616;2.077;378456
617;2.081;377771
618;2.084;381723
619;2.087;387951
620;2.091;367131
621;2.094;375809
622;2.097;365805
623;2.100;376843
624;2.104;358800
625;2.107;369201
626;2.110;354800
627;2.114;365860
628;2.117;362019
629;2.120;376376
630;2.124;358522
631;2.127;371729
632;2.130;364033
633;2.133;377910
634;2.137;361238
635;2.140;352358
636;2.143;347881
637;2.147;320328
638;2.150;345760
639;2.153;341257
640;2.157;359914
641;2.160;342206
642;2.163;333049
643;2.167;347210
644;2.170;323569
645;2.173;336091
646;2.176;324044
647;2.180;315964
648;2.183;332416
649;2.186;319121
650;2.190;324990
651;2.193;318041
652;2.196;334288
653;2.200;296940
654;2.203;312081
655;2.206;299946
656;2.210;312940
657;2.213;295727
658;2.216;303337
659;2.220;297865
660;2.223;294107
661;2.226;307133
662;2.230;292116
663;2.233;297315
664;2.236;295033
665;2.240;307062
666;2.243;284591
667;2.246;299961
668;2.250;296531
669;2.253;309231
670;2.256;278048
671;2.259;286259
672;2.263;277933
673;2.266;281560
674;2.269;280194
675;2.273;292275
676;2.276;289703
677;2.279;300660
678;2.283;268927
679;2.286;276849
680;2.289;283895
681;2.292;291810
682;2.296;290901
683;2.299;279509
684;2.302;284535
685;2.306;282813
686;2.309;301489
687;2.312;296565
688;2.316;308828
689;2.319;288345
690;2.322;300198
691;2.326;303365
692;2.329;290031
693;2.332;298765
694;2.335;315561
695;2.339;305581
696;2.342;309485
697;2.345;294616
698;2.349;295654
699;2.352;315147
700;2.355;313593
701;2.359;300482
702;2.362;296099
703;2.365;283635
704;2.369;298893
705;2.372;286935
706;2.375;280525
707;2.378;285956
708;2.382;267069
709;2.385;265154
710;2.388;246385
711;2.392;238377
712;2.395;234641
713;2.398;234274
714;2.402;245498
715;2.405;224870
716;2.408;246339
717;2.411;252823
718;2.415;256281
719;2.418;249096
720;2.421;260315
721;2.425;268652
722;2.428;266228
723;2.431;257698
724;2.435;251294
725;2.438;266238
726;2.441;266810
727;2.445;265723
728;2.448;266601
729;2.451;270761
730;2.454;262694
731;2.458;258077
732;2.461;270619
733;2.465;260991
734;2.468;278968
735;2.471;258823
736;2.475;261025
737;2.478;255586
738;2.481;267661
739;2.485;271828
740;2.488;281674
741;2.491;281208
742;2.494;302313
743;2.498;323368
744;2.501;325449
745;2.504;343323
746;2.508;369530
747;2.511;441128
748;2.514;456149
749;2.518;549533
750;2.521;633081
751;2.524;710493
752;2.527;746357
753;2.531;781059
754;2.534;827372
755;2.537;835698
756;2.541;907788
757;2.544;999535
758;2.547;970586
759;2.551;1111797
760;2.554;1137725
761;2.557;1164566
762;2.561;1160649
763;2.564;1197045
764;2.567;1255696
765;2.570;1241121
766;2.574;1258152
767;2.577;1336476
768;2.580;1362731
769;2.584;1267479
770;2.587;1331560
771;2.590;1290298
772;2.594;1320401
773;2.597;1279577
774;2.600;1312880
775;2.604;1262569
776;2.607;1240428
777;2.610;1259654
778;2.613;1224855
779;2.617;1232154
780;2.620;1291668
781;2.623;1251807
782;2.627;1221164
783;2.630;1199342
784;2.633;1192915
785;2.637;1173338
786;2.640;1162781
787;2.643;1142501
788;2.646;1096418
789;2.650;1080006
790;2.653;1008553
791;2.656;989666
792;2.660;957506
793;2.663;929761
794;2.666;897728
795;2.670;857163
796;2.673;834111
797;2.676;802077
798;2.680;788165
799;2.683;818808
800;2.686;784368
801;2.689;806796
802;2.693;782938
803;2.696;777691
804;2.699;773029
805;2.703;770909
806;2.706;771278
807;2.710;835800
808;2.713;811328
809;2.716;787453
810;2.720;800714
811;2.723;787273
812;2.726;808848
813;2.729;800619
814;2.733;774789
815;2.736;800732
816;2.739;804364
817;2.743;776916
818;2.746;819004
819;2.749;774163
820;2.753;783412
821;2.756;776662
822;2.759;782293
823;2.762;774022
824;2.766;764659
825;2.769;747920
826;2.772;747151
827;2.776;687491
828;2.779;695102
829;2.782;669817
830;2.786;660372
831;2.789;622115
832;2.792;637386
833;2.796;597192
834;2.799;538203
835;2.802;555082
836;2.805;525316
837;2.809;521220
838;2.812;497877
839;2.815;468097
840;2.819;448173
841;2.822;418580
842;2.825;416129
843;2.829;390097
844;2.832;369154
845;2.835;349652
846;2.839;334630
847;2.842;332060
848;2.845;333651
849;2.848;335440
850;2.852;338785
851;2.855;318468
852;2.858;336186
853;2.862;331559
854;2.865;330180
855;2.868;314753
856;2.872;308968
857;2.875;318786
858;2.878;316815
859;2.881;320437
860;2.885;301928
861;2.888;315168
862;2.891;316892
863;2.895;305749
864;2.898;315788
865;2.901;315923
866;2.905;305327
867;2.908;308202
868;2.911;310089
869;2.915;303485
870;2.918;287522
871;2.921;306575
872;2.924;311961
873;2.928;316762
874;2.931;306825
875;2.934;284656
876;2.938;300917
877;2.941;275124
878;2.944;282220
879;2.948;278512
880;2.951;299227
881;2.954;272729
882;2.958;289988
883;2.961;295753
884;2.964;281379
885;2.968;284777
886;2.971;270331
887;2.974;273151
888;2.978;276306
889;2.981;260569
890;2.984;254489
891;2.988;257545
892;2.991;261031
893;2.994;264159
894;2.997;256203
895;3.001;260008
896;3.004;261962
897;3.007;259921
898;3.011;249379
899;3.014;265162
900;3.017;250790
901;3.021;247177
902;3.024;255646
903;3.027;265834
904;3.031;242106
905;3.034;244418
906;3.037;253492
907;3.040;254107
908;3.044;262274
909;3.047;271947
910;3.050;261366
911;3.054;274351
912;3.057;273165
913;3.060;258783
914;3.064;274826
915;3.067;275439
916;3.070;255876
917;3.074;282872
918;3.077;302125
919;3.080;281199
920;3.083;297767
921;3.087;276100
922;3.090;281068
923;3.093;313246
924;3.097;288438
925;3.100;295925
926;3.103;294928
927;3.107;283523
928;3.110;288096
929;3.113;282909
930;3.116;309152
931;3.120;294833
932;3.123;279965
933;3.126;284547
934;3.130;286778
935;3.133;296424
936;3.136;281062
937;3.140;295476
938;3.143;291531
939;3.146;290448
940;3.150;295977
941;3.153;277977
942;3.156;300954
943;3.159;318537
944;3.163;299962
945;3.166;275395
946;3.169;306094
947;3.173;302294
948;3.176;285325
949;3.179;284948
950;3.183;308894
951;3.186;298482
952;3.189;287821
953;3.193;295313
954;3.196;288545
955;3.199;285676
956;3.202;282658
957;3.206;288810
958;3.209;284613
959;3.213;294345
960;3.216;292659
961;3.219;277091
962;3.223;276636
963;3.226;287059
964;3.229;304487
965;3.233;286431
966;3.236;279727
967;3.239;277712
968;3.242;279769
969;3.246;283430
970;3.249;284504
971;3.252;275346
972;3.256;277517
973;3.259;258621
974;3.262;286873
975;3.266;264318
976;3.269;257444
977;3.272;274177
978;3.275;279636
979;3.279;268431
980;3.282;263911
981;3.285;262337
982;3.289;280856
983;3.292;269379
984;3.295;266367
985;3.299;275573
986;3.302;257497
987;3.305;265145
988;3.309;275225
989;3.312;280513
990;3.315;272524
991;3.318;270198
992;3.322;270310
993;3.325;267722
994;3.328;269929
995;3.332;271572
996;3.335;254926
997;3.338;280133
998;3.342;279138
999;3.345;270444
1000;3.348;278989
1001;3.351;273077
1002;3.355;282661
1003;3.358;272908
1004;3.361;260378
1005;3.365;246920
1006;3.368;256112
1007;3.371;246944
1008;3.375;255478
1009;3.378;253418
1010;3.381;267352
1011;3.385;250929
1012;3.388;239441
1013;3.391;273823
1014;3.394;251625
1015;3.398;247789
1016;3.401;254363
1017;3.404;256111
1018;3.408;242603
1019;3.411;253344
1020;3.414;238743
1021;3.418;242735
1022;3.421;216594
1023;3.424;243705
1024;3.428;234463
1025;3.431;230177
1026;3.434;230888
1027;3.437;233006
1028;3.441;227135
1029;3.444;241031
1030;3.447;237869
1031;3.451;227193
1032;3.454;239845
1033;3.457;224219
1034;3.461;241290
1035;3.465;222525
1036;3.468;229656
1037;3.471;232684
1038;3.474;234522
1039;3.478;234753
1040;3.481;242363
1041;3.484;237549
1042;3.488;236488
1043;3.491;233846
1044;3.494;244405
1045;3.498;229944
1046;3.501;225664
1047;3.504;219255
1048;3.508;225148
1049;3.511;237749
1050;3.514;227097
1051;3.517;232709
1052;3.521;211243
1053;3.524;216730
1054;3.527;215220
1055;3.531;221634
1056;3.534;218392
1057;3.537;201806
1058;3.541;211826
1059;3.544;210362
1060;3.547;215665
1061;3.550;197017
1062;3.554;193689
1063;3.557;197973
1064;3.560;197447
1065;3.564;188128
1066;3.567;198637
1067;3.570;197351
1068;3.574;189063
1069;3.577;195822
1070;3.580;194336
1071;3.584;207204
1072;3.587;200272
1073;3.590;197209
1074;3.593;197500
1075;3.597;189840
1076;3.600;204798
1077;3.603;208048
1078;3.607;196882
1079;3.610;183135
1080;3.613;200993
1081;3.617;201585
1082;3.620;191854
1083;3.623;192902
1084;3.626;199382
1085;3.630;192892
1086;3.633;196687
1087;3.636;194822
1088;3.640;196091
1089;3.643;190552
1090;3.646;187122
1091;3.650;198701
1092;3.653;199825
1093;3.656;197477
1094;3.660;209572
1095;3.663;201538
1096;3.666;192664
1097;3.669;193436
1098;3.673;214526
1099;3.676;201493
1100;3.679;194620
1101;3.683;184804
1102;3.686;211744
1103;3.689;209824
1104;3.693;193908
1105;3.696;202702
1106;3.699;195653
1107;3.703;208622
1108;3.706;198111
1109;3.709;198327
1110;3.713;209534
1111;3.716;204252
1112;3.719;202926
1113;3.723;208796
1114;3.726;200119
1115;3.729;196597
1116;3.733;195771
1117;3.736;204358
1118;3.739;195382
1119;3.743;195912
1120;3.746;191492
1121;3.749;194497
1122;3.752;194677
1123;3.756;200861
1124;3.759;207598
1125;3.762;197663
1126;3.766;201075
1127;3.769;204058
1128;3.772;196103
1129;3.776;222798
1130;3.779;196779
1131;3.782;198060
1132;3.785;202088
1133;3.789;197868
1134;3.792;199923
1135;3.795;198639
1136;3.799;208645
1137;3.802;203148
1138;3.805;188918
1139;3.809;192376
1140;3.812;196162
1141;3.815;191498
1142;3.819;182585
1143;3.822;208480
1144;3.825;195568
1145;3.828;194653
1146;3.832;190883
1147;3.835;204936
1148;3.838;196123
1149;3.842;211211
1150;3.845;204564
1151;3.848;198085
1152;3.852;211791
1153;3.855;192439
1154;3.858;200245
1155;3.861;200682
1156;3.865;201985
1157;3.868;202517
1158;3.871;202683
1159;3.875;204018
1160;3.878;195310
1161;3.881;205671
1162;3.885;189245
1163;3.888;196006
1164;3.891;196101
1165;3.895;192921
1166;3.898;196967
1167;3.901;198518
1168;3.904;199868
1169;3.908;199430
1170;3.911;194993
1171;3.914;194247
1172;3.918;198118
1173;3.921;194945
1174;3.924;189322
1175;3.928;207465
1176;3.931;206369
1177;3.934;206783
1178;3.938;201069
1179;3.941;203466
1180;3.944;198959
1181;3.947;197897
1182;3.951;202294
1183;3.954;196023
1184;3.957;183037
1185;3.961;201572
1186;3.964;185228
1187;3.968;191208
1188;3.971;194936
1189;3.974;193630
1190;3.978;197445
1191;3.981;182823
1192;3.984;185101
1193;3.987;187965
1194;3.991;191825
1195;3.994;177062
1196;3.997;201777
1197;4.001;201183
1198;4.004;204525
1199;4.007;193528
1200;4.011;182380
1201;4.014;197490
1202;4.017;188655
1203;4.020;184763
1204;4.024;199540
1205;4.027;189213
1206;4.030;184533
1207;4.034;177169
1208;4.037;189351
1209;4.040;190605
1210;4.044;196529
1211;4.047;183513
1212;4.050;182267
1213;4.054;186360
1214;4.057;186301
1215;4.060;196947
1216;4.063;176199
1217;4.067;181330
1218;4.070;175145
1219;4.073;181548
1220;4.077;181230
1221;4.080;170928
1222;4.083;181340
1223;4.087;176254
1224;4.090;171371
1225;4.093;169004
1226;4.097;168205
1227;4.100;180489
1228;4.103;179919
1229;4.106;167478
1230;4.110;182949
1231;4.113;179585
1232;4.116;181728
1233;4.120;182361
1234;4.123;173806
1235;4.126;178174
1236;4.130;168441
1237;4.133;175783
1238;4.136;171205
1239;4.139;174552
1240;4.143;187299
1241;4.146;178429
1242;4.149;175276
1243;4.153;173823
1244;4.156;170529
1245;4.159;181955
1246;4.163;175430
1247;4.166;165627
1248;4.169;170911
1249;4.173;165837
1250;4.176;163487
1251;4.179;175993
1252;4.182;173523
1253;4.186;168013
1254;4.189;177760
1255;4.192;171080
1256;4.196;166292
1257;4.199;168867
1258;4.202;158887
1259;4.206;167107
1260;4.209;170324
1261;4.213;158862
1262;4.216;164088
1263;4.219;174377
1264;4.222;161725
1265;4.226;171606
1266;4.229;166184
1267;4.232;169039
1268;4.236;169693
1269;4.239;171666
1270;4.242;168866
1271;4.246;178627
1272;4.249;176887
1273;4.252;182599
1274;4.255;159577
1275;4.259;155442
1276;4.262;169936
1277;4.265;169417
1278;4.269;171526
1279;4.272;170622
1280;4.275;164580
1281;4.279;171267
1282;4.282;159342
1283;4.285;172554
1284;4.289;170509
1285;4.292;155074
1286;4.295;163586
1287;4.298;171603
1288;4.302;170654
1289;4.305;160337
1290;4.308;171248
1291;4.312;160543
1292;4.315;158394
1293;4.318;167341
1294;4.322;161479
1295;4.325;178339
1296;4.328;161636
1297;4.332;171825
1298;4.335;162336
1299;4.338;155036
1300;4.341;169947
1301;4.345;167171
1302;4.348;175612
1303;4.351;163664
1304;4.355;154991
1305;4.358;161323
1306;4.361;157926
1307;4.365;171973
1308;4.368;166564
1309;4.371;153816
1310;4.374;159476
1311;4.378;158691
1312;4.381;162343
1313;4.384;178654
1314;4.388;162065
1315;4.391;162247
1316;4.394;160968
1317;4.398;155071
1318;4.401;157450
1319;4.404;166329
1320;4.408;162705
1321;4.411;152790
1322;4.414;156050
1323;4.417;148744
1324;4.421;162255
1325;4.424;164751
1326;4.427;166341
1327;4.431;160165
1328;4.434;162760
1329;4.437;157085
1330;4.441;158271
1331;4.444;167424
1332;4.447;161235
1333;4.450;161497
1334;4.454;146737
1335;4.457;166670
1336;4.461;161355
1337;4.464;151045
1338;4.467;160317
1339;4.471;159170
1340;4.474;153846
1341;4.477;167188
1342;4.481;168063
1343;4.484;150121
1344;4.487;156640
1345;4.490;161018
1346;4.494;167345
1347;4.497;173938
1348;4.500;150255
1349;4.504;169127
1350;4.507;162575
1351;4.510;163052
1352;4.514;154472
1353;4.517;156782
1354;4.520;157887
1355;4.524;162711
1356;4.527;144713
1357;4.530;162754
1358;4.533;160283
1359;4.537;152041
1360;4.540;160263
1361;4.543;161696
1362;4.547;153887
1363;4.550;151015
1364;4.553;163401
1365;4.557;162310
1366;4.560;176894
1367;4.563;159967
1368;4.567;156368
1369;4.570;155916
1370;4.573;153001
1371;4.576;168976
1372;4.580;164688
1373;4.583;153291
1374;4.586;157831
1375;4.590;159628
1376;4.593;176598
1377;4.596;155651
1378;4.600;161570
1379;4.603;167374
1380;4.606;164950
1381;4.609;157407
1382;4.613;165194
1383;4.616;156440
1384;4.619;157682
1385;4.623;156268
1386;4.626;162655
1387;4.629;156672
1388;4.633;162322
1389;4.636;157461
1390;4.639;166466
1391;4.643;151702
1392;4.646;156110
1393;4.649;150910
1394;4.652;153067
1395;4.656;152093
1396;4.659;164901
1397;4.662;151056
1398;4.666;153933
1399;4.669;163947
1400;4.672;158568
1401;4.676;156340
1402;4.679;156686
1403;4.682;164496
1404;4.686;159010
1405;4.689;167857
1406;4.692;158747
1407;4.695;153907
1408;4.699;161309
1409;4.702;160813
1410;4.705;152021
1411;4.709;163964
1412;4.712;154363
1413;4.716;172119
1414;4.719;157480
1415;4.722;172094
1416;4.725;162937
1417;4.729;161918
1418;4.732;151330
1419;4.735;173140
1420;4.739;156697
1421;4.742;159585
1422;4.745;167226
1423;4.749;180329
1424;4.752;175392
1425;4.755;170934
1426;4.759;163150
1427;4.762;159847
1428;4.765;159136
1429;4.768;172504
1430;4.772;161760
1431;4.775;170734
1432;4.778;168792
1433;4.782;170538
1434;4.785;168946
1435;4.788;174757
1436;4.792;166571
1437;4.795;171896
1438;4.798;169328
1439;4.802;157922
1440;4.805;162376
1441;4.808;165744
1442;4.811;168984
1443;4.815;178457
1444;4.818;177696
1445;4.821;184565
1446;4.825;177155
1447;4.828;167944
1448;4.831;165221
1449;4.835;167893
1450;4.838;182265
1451;4.841;180716
1452;4.844;182760
1453;4.848;188668
1454;4.851;188933
1455;4.854;179943
1456;4.858;179827
1457;4.861;182652
1458;4.864;191474
1459;4.868;181450
1460;4.871;170459
1461;4.874;169242
1462;4.878;185229
1463;4.881;179067
1464;4.884;175427
1465;4.887;180166
1466;4.891;181655
1467;4.894;175238
1468;4.897;186632
1469;4.901;178208
1470;4.904;179918
1471;4.907;192530
1472;4.911;173736
1473;4.914;192492
1474;4.917;177030
1475;4.921;189669
1476;4.924;171497
1477;4.927;177390
1478;4.930;189062
1479;4.934;176611
1480;4.937;180220
1481;4.940;179941
1482;4.944;181432
1483;4.947;189468
1484;4.950;202990
1485;4.954;190543
1486;4.957;191818
1487;4.961;185780
1488;4.964;183235
1489;4.967;177119
1490;4.970;181836
1491;4.974;197254
1492;4.977;176404
1493;4.980;189645
1494;4.984;191770
1495;4.987;183332
1496;4.990;176754
1497;4.994;181470
1498;4.997;187538
1499;5.000;186755
1500;5.003;186434
1501;5.007;189793
1502;5.010;186644
1503;5.013;191609
1504;5.017;179774
1505;5.020;192973
1506;5.023;189492
1507;5.027;181848
1508;5.030;195165
1509;5.033;200630
1510;5.037;182575
1511;5.040;188993
1512;5.043;178460
1513;5.047;185328
1514;5.050;193411
1515;5.053;179185
1516;5.056;186069
1517;5.060;192702
1518;5.063;189966
1519;5.066;170103
1520;5.070;180344
1521;5.073;175294
1522;5.076;188046
1523;5.080;179325
1524;5.083;185799
1525;5.086;185980
1526;5.089;187788
1527;5.093;184449
1528;5.096;178818
1529;5.099;186617
1530;5.103;185072
1531;5.106;179803
1532;5.109;183153
1533;5.113;185394
1534;5.116;187315
1535;5.119;178001
1536;5.123;184713
1537;5.126;190484
1538;5.129;181812
1539;5.132;189186
1540;5.136;177145
1541;5.139;183066
1542;5.142;176370
1543;5.146;183487
1544;5.149;182793
1545;5.152;180600
1546;5.156;179903
1547;5.159;195224
1548;5.162;191803
1549;5.165;197862
1550;5.169;178047
1551;5.172;190147
1552;5.175;191896
1553;5.179;191000
1554;5.182;179089
1555;5.185;179236
1556;5.189;178568
1557;5.192;181355
1558;5.195;177112
1559;5.199;184953
1560;5.202;177374
1561;5.205;182953
1562;5.208;168307
1563;5.212;184715
1564;5.215;190486
1565;5.219;191563
1566;5.222;180882
1567;5.225;181803
1568;5.229;180827
1569;5.232;185445
1570;5.235;180639
1571;5.239;187495
1572;5.242;186581
1573;5.245;186734
1574;5.248;182516
1575;5.252;176594
1576;5.255;200012
1577;5.258;187849
1578;5.262;189442
1579;5.265;178637
1580;5.268;183297
1581;5.272;180579
1582;5.275;174195
1583;5.278;193975
1584;5.282;187283
1585;5.285;177448
1586;5.288;179308
1587;5.291;174166
1588;5.295;183679
1589;5.298;172798
1590;5.301;177475
1591;5.305;184582
1592;5.308;182617
1593;5.311;177009
1594;5.315;178063
1595;5.318;176987
1596;5.321;172539
1597;5.324;171509
1598;5.328;188569
1599;5.331;177312
1600;5.334;169802
1601;5.338;172670
1602;5.341;182887
1603;5.344;178142
1604;5.348;169165
1605;5.351;173296
1606;5.354;168666
1607;5.358;181291
1608;5.361;180466
1609;5.364;177287
1610;5.367;175507
1611;5.371;159294
1612;5.374;175548
1613;5.377;178959
1614;5.381;177250
1615;5.384;162994
1616;5.387;174064
1617;5.391;179196
1618;5.394;174629
1619;5.397;165771
1620;5.401;173366
1621;5.404;154994
1622;5.407;175063
1623;5.410;162733
1624;5.414;165081
1625;5.417;177044
1626;5.420;166918
1627;5.424;165825
1628;5.427;167733
1629;5.430;166219
1630;5.434;169513
1631;5.437;155053
1632;5.440;176474
1633;5.443;165557
1634;5.447;164542
1635;5.450;165393
1636;5.453;166025
1637;5.457;171691
1638;5.460;168268
1639;5.464;166585
1640;5.467;169074
1641;5.470;171407
1642;5.474;165821
1643;5.477;162488
1644;5.480;171301
1645;5.483;172156
1646;5.487;172810
1647;5.490;161388
1648;5.493;166970
1649;5.497;162374
1650;5.500;163191
1651;5.503;165790
1652;5.507;174628
1653;5.510;174159
1654;5.513;164914
1655;5.517;163372
1656;5.520;169296
1657;5.523;159593
1658;5.526;167788
1659;5.530;151261
1660;5.533;152317
1661;5.536;158812
1662;5.540;159756
1663;5.543;160695
1664;5.546;160110
1665;5.550;156376
1666;5.553;156598
1667;5.556;159527
1668;5.559;153839
1669;5.563;161202
1670;5.566;164441
1671;5.569;157711
1672;5.573;158597
1673;5.576;156356
1674;5.579;165280
1675;5.583;158982
1676;5.586;152908
1677;5.589;146998
1678;5.593;142183
1679;5.596;150216
1680;5.599;162119
1681;5.602;149671
1682;5.606;153115
1683;5.609;154435
1684;5.612;151947
1685;5.616;151706
1686;5.619;163895
1687;5.622;152001
1688;5.626;139891
1689;5.629;136549
1690;5.632;148323
1691;5.636;144436
1692;5.639;150895
1693;5.642;154358
1694;5.645;140086
1695;5.649;146727
1696;5.652;151100
1697;5.655;139934
1698;5.659;153902
1699;5.662;142797
1700;5.665;142787
1701;5.669;151398
1702;5.672;149303
1703;5.675;139079
1704;5.678;147922
1705;5.682;151236
1706;5.685;151677
1707;5.688;139311
1708;5.692;139218
1709;5.695;153701
1710;5.698;140347
1711;5.702;144453
1712;5.705;149184
1713;5.708;149098
1714;5.712;144917
1715;5.715;147686
1716;5.718;145716
1717;5.722;144097
1718;5.725;141899
1719;5.728;136024
1720;5.732;153232
1721;5.735;154537
1722;5.738;141003
1723;5.742;139025
1724;5.745;144918
1725;5.748;134597
1726;5.752;152273
1727;5.755;140749
1728;5.758;148244
1729;5.761;142950
1730;5.765;139730
1731;5.768;143833
1732;5.771;142834
1733;5.775;145759
1734;5.778;134573
1735;5.781;144886
1736;5.785;152031
1737;5.788;144080
1738;5.791;145154
1739;5.794;153583
1740;5.798;165488
1741;5.801;137987
1742;5.804;153857
1743;5.808;141173
1744;5.811;145271
1745;5.814;150594
1746;5.818;148492
1747;5.821;136203
1748;5.824;138151
1749;5.828;147865
1750;5.831;147061
1751;5.834;136792
1752;5.837;158202
1753;5.841;149008
1754;5.844;141393
1755;5.847;144688
1756;5.851;169680
1757;5.854;139954
1758;5.857;147052
1759;5.861;145615
1760;5.864;145801
1761;5.867;149441
1762;5.871;146288
1763;5.874;146631
1764;5.877;137997
1765;5.880;148207
1766;5.884;132110
1767;5.887;146324
1768;5.890;145812
1769;5.894;153077
1770;5.897;149704
1771;5.900;154496
1772;5.904;148811
1773;5.907;148297
1774;5.910;153708
1775;5.913;144615
1776;5.917;146567
1777;5.920;147808
1778;5.923;143073
1779;5.927;152229
1780;5.930;149026
1781;5.933;149797
1782;5.937;149053
1783;5.940;145207
1784;5.943;142662
1785;5.947;143160
1786;5.950;145750
1787;5.953;139099
1788;5.956;138296
1789;5.960;146194
1790;5.963;150127
1791;5.967;139222
1792;5.970;154047
1793;5.973;144877
1794;5.977;143423
1795;5.980;149117
1796;5.983;146332
1797;5.987;142644
1798;5.990;143757
1799;5.993;143635
1800;5.996;144142
1801;6.000;146166
1802;6.003;143097
1803;6.006;151657
1804;6.010;153874
1805;6.013;141739
1806;6.016;146713
1807;6.020;146176
1808;6.023;147710
1809;6.026;147303
1810;6.029;141692
1811;6.033;153550
1812;6.036;152058
1813;6.039;149157
1814;6.043;145762
1815;6.046;149059
1816;6.049;144792
1817;6.053;153925
1818;6.056;142873
1819;6.059;156270
1820;6.063;138280
1821;6.066;146341
1822;6.069;148715
1823;6.072;145866
1824;6.076;138739
1825;6.079;155112
1826;6.082;143187
1827;6.086;144893
1828;6.089;146738
1829;6.092;142857
1830;6.096;151148
1831;6.099;147147
1832;6.102;140884
1833;6.106;156400
1834;6.109;160202
1835;6.112;149375
1836;6.115;159006
1837;6.119;164612
1838;6.122;163247
1839;6.125;170146
1840;6.129;155839
1841;6.132;148721
1842;6.135;149262
1843;6.139;154259
1844;6.142;173994
1845;6.145;155696
1846;6.148;163646
1847;6.152;175730
1848;6.155;172521
1849;6.158;172449
1850;6.162;176755
1851;6.165;172259
1852;6.168;178993
1853;6.172;159173
1854;6.175;171448
1855;6.178;171946
1856;6.182;164518
1857;6.185;190583
1858;6.188;177189
1859;6.191;189084
1860;6.195;181178
1861;6.198;175571
1862;6.201;170234
1863;6.205;175428
1864;6.208;176104
1865;6.212;186488
1866;6.215;176343
1867;6.218;171050
1868;6.222;175232
1869;6.225;180315
1870;6.228;181515
1871;6.231;178002
1872;6.235;178688
1873;6.238;177291
1874;6.241;166842
1875;6.245;179168
1876;6.248;168901
1877;6.251;177929
1878;6.255;159445
1879;6.258;179439
1880;6.261;191536
1881;6.265;183451
1882;6.268;173751
1883;6.271;187946
1884;6.274;186469
1885;6.278;170705
1886;6.281;175210
1887;6.284;182169
1888;6.288;180587
1889;6.291;172035
1890;6.294;184290
1891;6.298;189129
1892;6.301;176691
1893;6.304;174383
1894;6.307;182290
1895;6.311;180921
1896;6.314;182084
1897;6.317;178132
1898;6.321;172117
1899;6.324;185984
1900;6.327;176302
1901;6.331;174605
1902;6.334;175171
1903;6.337;181711
1904;6.341;183274
1905;6.344;177748
1906;6.347;184306
1907;6.350;180048
1908;6.354;184381
1909;6.357;171809
1910;6.360;187969
1911;6.364;175035
1912;6.367;180541
1913;6.370;174955
1914;6.374;186989
1915;6.377;179787
1916;6.380;183906
1917;6.383;183996
1918;6.387;184914
1919;6.390;180469
1920;6.393;178733
1921;6.397;178385
1922;6.400;176414
1923;6.403;176824
1924;6.407;182295
1925;6.410;176583
1926;6.413;183575
1927;6.417;184131
1928;6.420;183151
1929;6.423;168183
1930;6.426;170295
1931;6.430;183025
1932;6.433;187560
1933;6.436;177111
1934;6.440;175948
1935;6.443;176028
1936;6.446;192773
1937;6.450;179394
1938;6.453;175488
1939;6.456;193947
1940;6.460;175541
1941;6.463;190392
1942;6.466;180731
1943;6.470;176553
1944;6.473;175936
1945;6.476;182027
1946;6.480;180259
1947;6.483;183425
1948;6.486;186944
1949;6.490;176092
1950;6.493;176092
1951;6.496;168506
1952;6.500;176739
1953;6.503;191123
1954;6.506;186720
1955;6.509;195354
1956;6.513;182781
1957;6.516;184379
1958;6.519;179769
1959;6.523;183146
1960;6.526;186658
1961;6.529;174198
1962;6.533;178688
1963;6.536;183419
1964;6.539;179886
1965;6.542;201177
1966;6.546;180538
1967;6.549;173032
1968;6.552;183796
1969;6.556;172860
1970;6.559;174560
1971;6.562;182911
1972;6.566;164296
1973;6.569;162889
1974;6.572;157685
1975;6.576;178856
1976;6.579;163814
1977;6.582;159834
1978;6.585;150525
1979;6.589;152692
1980;6.592;149205
1981;6.595;156858
1982;6.599;160255
1983;6.602;151334
1984;6.605;157677
1985;6.609;156190
1986;6.612;149226
1987;6.615;150854
1988;6.618;156065
1989;6.622;147785
1990;6.625;145253
1991;6.628;142387
1992;6.632;137741
1993;6.635;144925
1994;6.638;147667
1995;6.642;152735
1996;6.645;149353
1997;6.648;146058
1998;6.652;143293
1999;6.655;154475
2000;6.658;144591
2001;6.661;142276
2002;6.665;132609
2003;6.668;144813
2004;6.671;136576
2005;6.675;138031
2006;6.678;145985
2007;6.681;138974
2008;6.685;142291
2009;6.688;141948
2010;6.691;149290
2011;6.695;142026
2012;6.698;137413
2013;6.701;122814
2014;6.704;143830
2015;6.708;142167
2016;6.712;145219
2017;6.715;139508
2018;6.718;144777
2019;6.722;148593
2020;6.725;137943
2021;6.728;139865
2022;6.732;140634
2023;6.735;139589
2024;6.738;150288
2025;6.741;143452
2026;6.745;148478
2027;6.748;139636
2028;6.751;147055
2029;6.755;144933
2030;6.758;135723
2031;6.761;140837
2032;6.765;147568
2033;6.768;143257
2034;6.771;137887
2035;6.775;138089
2036;6.778;127953
2037;6.781;135592
2038;6.784;138897
2039;6.788;134984
2040;6.791;139088
2041;6.794;131169
2042;6.798;142493
2043;6.801;135203
2044;6.804;137215
2045;6.808;134610
2046;6.811;140267
2047;6.814;135850
2048;6.817;148747
2049;6.821;141954
2050;6.824;148637
2051;6.827;136837
2052;6.831;139292
2053;6.834;141957
2054;6.837;139895
2055;6.841;139509
2056;6.844;139564
2057;6.847;140922
2058;6.851;143036
2059;6.854;148157
2060;6.857;147132
2061;6.860;146636
2062;6.864;139976
2063;6.867;137333
2064;6.870;139353
2065;6.874;146457
2066;6.877;138692
2067;6.880;138481
2068;6.884;139824
2069;6.887;142246
2070;6.890;136109
2071;6.893;147514
2072;6.897;145608
2073;6.900;134694
2074;6.903;132870
2075;6.907;139838
2076;6.910;132942
2077;6.913;149411
2078;6.917;132753
2079;6.920;131100
2080;6.923;138149
2081;6.927;135785
2082;6.930;142406
2083;6.933;131510
2084;6.936;137718
2085;6.940;137028
2086;6.943;139535
2087;6.946;131257
2088;6.950;139241
2089;6.953;142047
2090;6.956;143049
2091;6.960;150699
2092;6.963;142757
2093;6.967;150171
2094;6.970;141915
2095;6.973;151880
2096;6.976;141187
2097;6.980;132047
2098;6.983;140651
2099;6.986;137926
2100;6.990;148737
2101;6.993;149041
2102;6.996;149270
2103;7.000;140774
2104;7.003;144704
2105;7.006;137522
2106;7.010;147523
2107;7.013;149855
2108;7.016;134648
2109;7.019;142594
2110;7.023;144829
2111;7.026;132186
2112;7.029;136146
2113;7.033;140039
2114;7.036;128359
2115;7.039;138356
2116;7.043;127665
2117;7.046;147844
2118;7.049;141659
2119;7.052;132985
2120;7.056;142969
2121;7.059;128997
2122;7.062;132926
2123;7.066;131534
2124;7.069;137695
2125;7.072;134606
2126;7.076;137606
2127;7.079;138870
2128;7.082;144499
2129;7.086;131865
2130;7.089;133678
2131;7.092;141120
2132;7.095;133665
2133;7.099;129736
2134;7.102;135667
2135;7.105;133258
2136;7.109;136108
2137;7.112;138623
2138;7.115;135354
2139;7.119;135639
2140;7.122;121171
2141;7.125;138025
2142;7.129;131425
2143;7.132;131315
2144;7.135;143339
2145;7.138;132620
2146;7.142;136708
2147;7.145;128560
2148;7.148;140565
2149;7.152;136084
2150;7.155;127285
2151;7.158;132699
2152;7.162;138412
2153;7.165;125408
2154;7.168;132659
2155;7.171;129177
2156;7.175;132437
2157;7.178;128683
2158;7.181;130515
2159;7.185;134838
2160;7.188;131685
2161;7.191;131659
2162;7.195;133700
2163;7.198;127890
2164;7.201;130000
2165;7.205;128844
2166;7.208;129987
2167;7.211;126141
2168;7.215;128447
2169;7.218;127359
2170;7.221;121487
2171;7.225;136231
2172;7.228;135128
2173;7.231;130147
2174;7.235;128554
2175;7.238;129366
2176;7.241;129039
2177;7.245;127633
2178;7.248;120949
2179;7.251;128183
2180;7.254;120763
2181;7.258;124540
2182;7.261;132639
2183;7.264;120598
2184;7.268;125132
2185;7.271;130517
2186;7.274;126798
2187;7.278;132411
2188;7.281;132771
2189;7.284;119468
2190;7.287;131933
2191;7.291;119481
2192;7.294;119584
2193;7.297;130408
2194;7.301;136384
2195;7.304;122614
2196;7.307;125475
2197;7.311;131724
2198;7.314;130280
2199;7.317;126934
2200;7.321;138388
2201;7.324;118140
2202;7.327;138290
2203;7.330;125356
2204;7.334;123218
2205;7.337;124283
2206;7.340;121904
2207;7.344;133358
2208;7.347;126431
2209;7.350;122224
2210;7.354;114327
2211;7.357;128701
2212;7.360;135530
2213;7.364;130106
2214;7.367;127805
2215;7.370;128195
2216;7.373;133988
2217;7.377;137026
2218;7.380;120196
2219;7.383;132430
2220;7.387;130461
2221;7.390;131090
2222;7.393;120826
2223;7.397;131445
2224;7.400;134890
2225;7.403;125580
2226;7.406;130913
2227;7.410;127133
2228;7.413;119366
2229;7.416;124372
2230;7.420;135272
2231;7.423;130056
2232;7.426;110018
2233;7.430;120573
2234;7.433;118851
2235;7.436;120363
2236;7.440;132832
2237;7.443;124002
2238;7.446;125350
2239;7.449;123982
2240;7.453;138116
2241;7.456;124043
2242;7.460;126332
2243;7.463;131713
2244;7.466;131665
2245;7.470;120411
2246;7.473;134891
2247;7.476;123059
2248;7.480;123188
2249;7.483;117645
2250;7.486;122755
2251;7.489;130824
2252;7.493;128352
2253;7.496;123043
2254;7.499;119814
2255;7.503;126891
2256;7.506;127142
2257;7.509;123594
2258;7.513;131896
2259;7.516;121538
2260;7.519;130294
2261;7.522;124927
2262;7.526;115639
2263;7.529;129947
2264;7.532;124106
2265;7.536;128327
2266;7.539;121511
2267;7.542;126217
2268;7.546;135759
2269;7.549;144853
2270;7.552;126043
2271;7.556;125520
2272;7.559;124849
2273;7.562;133608
2274;7.565;125053
2275;7.569;120451
2276;7.572;130930
2277;7.575;125038
2278;7.579;129509
2279;7.582;114937
2280;7.585;122656
2281;7.589;122113
2282;7.592;123615
2283;7.595;121869
2284;7.599;120110
2285;7.602;128824
2286;7.605;120842
2287;7.608;127637
2288;7.612;119403
2289;7.615;130766
2290;7.618;132331
2291;7.622;114025
2292;7.625;130463
2293;7.628;123207
2294;7.632;126403
2295;7.635;124508
2296;7.638;121572
2297;7.641;127231
2298;7.645;122176
2299;7.648;137612
2300;7.651;122826
2301;7.655;129332
2302;7.658;117132
2303;7.661;136970
2304;7.665;118058
2305;7.668;129982
2306;7.671;124606
2307;7.675;130341
2308;7.678;128952
2309;7.681;126060
2310;7.684;119739
2311;7.688;127869
2312;7.691;122417
2313;7.694;134710
2314;7.698;125173
2315;7.701;129230
2316;7.704;119703
2317;7.708;124225
2318;7.711;123857
2319;7.715;123307
2320;7.718;135232
2321;7.721;114942
2322;7.724;118406
2323;7.728;126643
2324;7.731;121402
2325;7.734;129419
2326;7.738;132189
2327;7.741;117193
2328;7.744;126274
2329;7.748;130594
2330;7.751;126048
2331;7.754;125324
2332;7.757;128428
2333;7.761;127857
2334;7.764;132559
2335;7.767;123573
2336;7.771;125858
2337;7.774;114586
2338;7.777;121381
2339;7.781;125297
2340;7.784;129963
2341;7.787;116229
2342;7.791;124586
2343;7.794;118495
2344;7.797;133803
2345;7.800;117516
2346;7.804;114112
2347;7.807;123286
2348;7.810;113289
2349;7.814;119584
2350;7.817;127625
2351;7.820;126118
2352;7.824;121382
2353;7.827;126771
2354;7.830;116443
2355;7.834;120552
2356;7.837;119791
2357;7.840;126605
2358;7.843;122471
2359;7.847;116127
2360;7.850;112603
2361;7.853;120584
2362;7.857;127013
2363;7.860;114486
2364;7.863;113233
2365;7.867;119811
2366;7.870;125242
2367;7.873;125372
2368;7.876;120755
2369;7.880;124309
2370;7.883;117508
2371;7.886;126633
2372;7.890;126057
2373;7.893;121632
2374;7.896;120233
2375;7.900;129307
2376;7.903;112819
2377;7.906;120929
2378;7.910;127595
2379;7.913;121404
2380;7.916;118656
2381;7.919;123909
2382;7.923;118523
2383;7.926;129070
2384;7.929;128271
2385;7.933;127952
2386;7.936;130173
2387;7.939;118707
2388;7.943;125125
2389;7.946;129002
2390;7.949;126450
2391;7.953;130012
2392;7.956;120751
2393;7.959;127684
2394;7.963;122101
2395;7.966;125671
2396;7.969;121766
2397;7.973;120728
2398;7.976;118075
2399;7.979;125926
2400;7.983;125602
2401;7.986;118920
2402;7.989;123023
2403;7.993;120234
2404;7.996;117265
2405;7.999;137580
2406;8.002;130024
2407;8.006;121976
2408;8.009;135812
2409;8.012;126352
2410;8.016;139721
2411;8.019;133458
2412;8.022;145430
2413;8.026;139187
2414;8.029;137580
2415;8.032;142717
2416;8.035;150093
2417;8.039;140229
2418;8.042;139518
2419;8.045;136436
2420;8.049;141493
2421;8.052;128819
2422;8.055;127401
2423;8.059;125816
2424;8.062;130148
2425;8.065;122490
2426;8.069;134856
2427;8.072;120500
2428;8.075;147217
2429;8.078;129365
2430;8.082;132416
2431;8.085;144857
2432;8.088;137151
2433;8.092;130428
2434;8.095;136611
2435;8.098;145094
2436;8.102;136081
2437;8.105;128130
2438;8.108;142082
2439;8.111;145985
2440;8.115;138985
2441;8.118;145994
2442;8.121;141066
2443;8.125;136282
2444;8.128;136960
2445;8.131;145573
2446;8.135;137586
2447;8.138;147688
2448;8.141;140340
2449;8.145;131112
2450;8.148;124378
2451;8.151;139658
2452;8.154;136831
2453;8.158;123688
2454;8.161;145531
2455;8.164;134514
2456;8.168;137762
2457;8.171;134684
2458;8.174;133603
2459;8.178;125642
2460;8.181;132359
2461;8.184;140031
2462;8.188;138908
2463;8.191;136627
2464;8.194;127366
2465;8.197;124312
2466;8.201;129714
2467;8.204;133063
2468;8.207;137032
2469;8.211;130597
2470;8.214;133603
2471;8.218;140071
2472;8.221;147273
2473;8.224;139114
2474;8.228;134498
2475;8.231;133352
2476;8.234;135288
2477;8.237;137805
2478;8.241;135939
2479;8.244;133798
2480;8.247;137604
2481;8.251;136534
2482;8.254;138621
2483;8.257;138157
2484;8.261;139085
2485;8.264;139382
2486;8.267;137691
2487;8.270;138281
2488;8.274;126533
2489;8.277;147929
2490;8.280;130503
2491;8.284;123298
2492;8.287;129816
2493;8.290;120931
2494;8.294;125177
2495;8.297;137533
2496;8.300;135584
2497;8.304;128051
2498;8.307;123449
2499;8.310;123134
2500;8.314;132967
2501;8.317;130268
2502;8.320;127851
2503;8.323;132531
2504;8.327;129592
2505;8.330;139384
2506;8.333;148163
2507;8.337;143290
2508;8.340;162641
2509;8.343;158873
2510;8.347;159401
2511;8.350;175911
2512;8.353;156238
2513;8.356;168370
2514;8.360;160436
2515;8.363;160127
2516;8.366;170232
2517;8.370;157831
2518;8.373;168284
2519;8.376;161662
2520;8.380;167733
2521;8.383;143950
2522;8.386;155402
2523;8.390;148448
2524;8.393;151052
2525;8.396;144464
2526;8.399;155996
2527;8.403;131272
2528;8.406;149089
2529;8.409;135444
2530;8.413;139571
2531;8.416;140830
2532;8.419;138924
2533;8.423;133143
2534;8.426;126742
2535;8.429;130425
2536;8.433;116210
2537;8.436;123993
2538;8.439;113118
2539;8.442;118585
2540;8.446;118813
2541;8.449;115459
2542;8.452;112243
2543;8.456;122405
2544;8.459;112616
2545;8.463;113194
2546;8.466;111999
2547;8.469;102078
2548;8.473;113423
2549;8.476;111210
2550;8.479;107521
2551;8.482;101143
2552;8.486;111935
2553;8.489;106774
2554;8.492;92592
2555;8.496;103818
2556;8.499;110195
2557;8.502;107215
2558;8.506;100194
2559;8.509;96978
2560;8.512;100139
2561;8.515;99747
2562;8.519;108274
2563;8.522;93170
2564;8.525;101114
2565;8.529;101591
2566;8.532;97311
2567;8.535;97430
2568;8.539;107285
2569;8.542;102422
2570;8.545;102609
2571;8.549;103104
2572;8.552;96995
2573;8.555;109451
2574;8.558;96551
2575;8.562;94310
2576;8.565;103877
2577;8.568;97106
2578;8.572;95459
2579;8.575;104886
2580;8.578;99105
2581;8.582;100750
2582;8.585;103043
2583;8.588;107848
2584;8.591;107309
2585;8.595;103853
2586;8.598;95742
2587;8.601;101616
2588;8.605;104884
2589;8.608;96286
2590;8.611;98348
2591;8.615;94847
2592;8.618;102083
2593;8.621;92128
2594;8.625;100746
2595;8.628;93141
2596;8.631;101446
2597;8.634;105827
2598;8.638;94208
2599;8.641;92863
2600;8.644;101270
2601;8.648;101738
2602;8.651;92548
2603;8.654;102207
2604;8.658;101716
2605;8.661;97176
2606;8.664;84841
2607;8.668;99218
2608;8.671;98544
2609;8.674;98199
2610;8.677;96830
2611;8.681;97078
2612;8.684;98441
2613;8.687;92837
2614;8.691;97183
2615;8.694;99378
2616;8.697;92607
2617;8.701;92784
2618;8.704;95059
2619;8.707;92198
2620;8.711;98632
2621;8.714;95968
2622;8.717;92212
2623;8.721;86622
2624;8.724;90869
2625;8.727;94534
2626;8.731;97592
2627;8.734;103527
2628;8.737;96019
2629;8.741;100800
2630;8.744;93769
2631;8.747;101610
2632;8.750;95011
2633;8.754;84927
2634;8.757;94648
2635;8.760;93814
2636;8.764;100789
2637;8.767;89456
2638;8.770;100849
2639;8.774;98044
2640;8.777;91551
2641;8.780;96176
2642;8.784;90312
2643;8.787;92348
2644;8.790;96505
2645;8.793;98754
2646;8.797;97274
2647;8.800;97320
2648;8.803;95637
2649;8.807;101058
2650;8.810;104490
2651;8.813;98786
2652;8.817;103216
2653;8.820;102861
2654;8.823;100570
2655;8.826;103053
2656;8.830;100255
2657;8.833;102525
2658;8.836;100646
2659;8.840;101067
2660;8.843;114988
2661;8.846;112372
2662;8.850;114223
2663;8.853;112850
2664;8.856;116117
2665;8.860;111480
2666;8.863;105858
2667;8.866;111252
2668;8.869;104747
2669;8.873;115262
2670;8.876;109569
2671;8.879;111139
2672;8.883;109817
2673;8.886;108744
2674;8.889;110896
2675;8.893;115024
2676;8.896;109045
2677;8.899;106880
2678;8.903;107874
2679;8.906;110852
2680;8.909;109567
2681;8.912;118880
2682;8.916;109177
2683;8.919;111441
2684;8.922;113622
2685;8.926;109520
2686;8.929;109190
2687;8.932;105039
2688;8.936;115794
2689;8.939;108820
2690;8.942;112819
2691;8.945;111606
2692;8.949;112817
2693;8.952;115071
2694;8.955;106248
2695;8.959;102340
2696;8.962;112300
2697;8.966;111172
2698;8.969;119921
2699;8.972;116883
2700;8.976;104742
2701;8.979;113820
2702;8.982;109399
2703;8.985;105254
2704;8.989;119127
2705;8.992;99726
2706;8.995;106421
2707;8.999;119474
2708;9.002;102512
2709;9.005;100120
2710;9.009;113533
2711;9.012;113999
2712;9.015;105387
2713;9.019;110554
2714;9.022;113090
2715;9.025;112339
2716;9.028;117258
2717;9.032;115002
2718;9.035;112462
2719;9.038;114019
2720;9.042;114313
2721;9.045;120008
2722;9.048;113620
2723;9.052;121845
2724;9.055;117185
2725;9.058;113001
2726;9.061;110503
2727;9.065;108678
2728;9.068;117096
2729;9.071;110315
2730;9.075;115478
2731;9.078;111267
2732;9.081;127558
2733;9.085;112877
2734;9.088;119819
2735;9.091;105329
2736;9.095;118358
2737;9.098;123054
2738;9.101;108380
2739;9.104;116555
2740;9.108;118555
2741;9.111;118702
2742;9.114;124878
2743;9.118;117437
2744;9.121;121510
2745;9.124;121259
2746;9.128;121851
2747;9.131;119138
2748;9.134;109761
2749;9.138;114519
2750;9.141;115168
2751;9.144;109230
2752;9.147;122451
2753;9.151;114608
2754;9.154;119060
2755;9.157;110679
2756;9.161;117665
2757;9.164;122870
2758;9.167;124980
2759;9.171;109628
2760;9.174;119843
2761;9.177;115866
2762;9.180;112943
2763;9.184;119105
2764;9.187;126251
2765;9.190;121463
2766;9.194;115897
2767;9.197;118817
2768;9.200;121530
2769;9.204;126209
2770;9.207;120035
2771;9.211;120309
2772;9.214;123056
2773;9.217;113620
2774;9.220;113281
2775;9.224;107365
2776;9.227;111748
2777;9.230;116502
2778;9.234;117233
2779;9.237;117358
2780;9.240;121312
2781;9.244;116000
2782;9.247;117509
2783;9.250;117568
2784;9.254;118189
2785;9.257;111988
2786;9.260;114739
2787;9.263;125149
2788;9.267;118230
2789;9.270;119120
2790;9.273;113606
2791;9.277;113424
2792;9.280;124162
2793;9.283;124359
2794;9.287;116783
2795;9.290;125802
2796;9.293;115516
2797;9.297;124654
2798;9.300;117192
2799;9.303;115666
2800;9.306;119194
2801;9.310;120595
2802;9.313;124900
2803;9.316;114498
2804;9.320;120702
2805;9.323;126373
2806;9.326;121312
2807;9.330;112799
2808;9.333;125337
2809;9.336;134129
2810;9.339;124364
2811;9.343;119583
2812;9.346;122019
2813;9.349;125984
2814;9.353;117859
2815;9.356;115763
2816;9.359;119863
2817;9.363;119279
2818;9.366;121435
2819;9.369;125277
2820;9.373;120124
2821;9.376;125249
2822;9.379;122792
2823;9.382;118437
2824;9.386;113584
2825;9.389;133052
2826;9.392;119369
2827;9.396;117474
2828;9.399;128137
2829;9.402;119396
2830;9.406;112562
2831;9.409;120694
2832;9.412;117744
2833;9.415;120245
2834;9.419;125818
2835;9.422;125131
2836;9.425;128682
2837;9.429;122063
2838;9.432;113541
2839;9.435;117136
2840;9.439;134004
2841;9.442;119223
2842;9.445;127340
2843;9.449;119664
2844;9.452;127728
2845;9.455;123968
2846;9.458;115937
2847;9.462;121267
2848;9.465;127172
2849;9.469;121258
2850;9.472;116821
2851;9.475;121548
2852;9.479;124004
2853;9.482;123041
2854;9.485;125838
2855;9.489;121184
2856;9.492;126246
2857;9.495;129428
2858;9.498;126632
2859;9.502;119925
2860;9.505;123676
2861;9.508;123328
2862;9.512;113473
2863;9.515;123972
2864;9.518;122551
2865;9.522;132989
2866;9.525;119723
2867;9.528;111161
2868;9.532;126313
2869;9.535;113642
2870;9.538;122059
2871;9.541;124233
2872;9.545;115788
2873;9.548;117235
2874;9.551;122650
2875;9.555;120259
2876;9.558;124054
2877;9.561;122363
2878;9.565;128969
2879;9.568;136787
2880;9.571;121968
2881;9.574;115440
2882;9.578;115995
2883;9.581;124264
2884;9.584;119403
2885;9.588;137568
2886;9.591;111874
2887;9.594;130148
2888;9.598;111910
2889;9.601;118264
2890;9.604;122752
2891;9.608;122466
2892;9.611;130500
2893;9.614;123750
2894;9.617;119115
2895;9.621;112725
2896;9.624;120083
2897;9.627;120121
2898;9.631;118924
2899;9.634;108804
2900;9.637;119785
2901;9.641;121892
2902;9.644;122020
2903;9.647;122864
2904;9.650;123247
2905;9.654;128808
2906;9.657;126983
2907;9.660;133566
2908;9.664;127572
2909;9.667;115861
2910;9.670;122273
2911;9.674;118276
2912;9.677;126064
2913;9.680;118159
2914;9.684;117026
2915;9.687;115989
2916;9.690;128068
2917;9.693;124848
2918;9.697;121013
2919;9.700;128441
2920;9.703;120933
2921;9.707;133982
2922;9.710;119014
2923;9.714;121083
2924;9.717;122923
2925;9.720;118638
2926;9.724;119796
2927;9.727;116462
2928;9.730;128063
2929;9.733;116869
2930;9.737;127011
2931;9.740;122813
2932;9.743;117708
2933;9.747;111655
2934;9.750;123897
2935;9.753;121335
2936;9.757;123966
2937;9.760;129049
2938;9.763;119689
2939;9.767;123893
2940;9.770;110042
2941;9.773;121623
2942;9.776;112624
2943;9.780;125285
2944;9.783;119472
2945;9.786;122732
2946;9.790;125243
2947;9.793;121932
2948;9.796;125926
2949;9.800;120938
2950;9.803;129630
2951;9.806;125374
2952;9.809;124625
2953;9.813;125572
2954;9.816;122784
2955;9.819;129335
2956;9.823;124425
2957;9.826;115653
2958;9.829;118827
2959;9.833;113267
2960;9.836;132823
2961;9.839;121417
2962;9.843;127912
2963;9.846;107904
2964;9.849;127539
2965;9.852;116955
2966;9.856;128171
2967;9.859;126796
2968;9.862;111707
2969;9.866;118532
2970;9.869;125111
2971;9.872;118943
2972;9.876;123591
2973;9.879;123181
2974;9.882;116449
2975;9.886;130561
2976;9.889;120878
2977;9.892;128364
2978;9.895;122233
2979;9.899;123994
2980;9.902;125345
2981;9.905;125232
2982;9.909;123127
2983;9.912;122520
2984;9.915;132398
2985;9.919;116164
2986;9.922;124260
2987;9.925;125654
2988;9.928;122329
2989;9.932;125948
2990;9.935;122365
2991;9.938;114987
2992;9.942;115677
2993;9.945;125711
2994;9.948;123289
2995;9.952;130054
2996;9.955;124272
2997;9.958;117606
2998;9.962;126451
2999;9.965;124773
3000;9.969;130643
3001;9.972;113508
3002;9.975;117453
3003;9.979;129383
3004;9.982;128815
3005;9.985;126514
3006;9.989;123930
3007;9.992;131082
3008;9.995;125281
3009;9.999;128720
3010;10.002;121953
3011;10.005;124588
3012;10.008;123001
3013;10.012;121364
3014;10.015;124670
3015;10.018;121868
3016;10.022;125937
3017;10.025;128458
3018;10.028;117139
3019;10.032;132554
3020;10.035;126384
3021;10.038;123615
3022;10.042;112605
3023;10.045;113187
3024;10.048;137844
3025;10.051;118485
3026;10.055;116884
3027;10.058;130059
3028;10.061;124779
3029;10.065;126097
3030;10.068;129294
3031;10.071;127417
3032;10.075;120135
3033;10.078;125853
3034;10.081;125333
3035;10.084;110318
3036;10.088;130627
3037;10.091;118104
3038;10.094;115560
3039;10.098;121881
3040;10.101;127092
3041;10.104;121940
3042;10.108;118204
3043;10.111;129790
3044;10.114;123936
3045;10.118;119182
3046;10.121;130519
3047;10.124;119730
3048;10.127;121602
3049;10.131;120780
3050;10.134;114433
3051;10.137;119342
3052;10.141;119737
3053;10.144;122908
3054;10.147;125679
3055;10.151;126666
3056;10.154;114996
3057;10.157;127026
3058;10.161;124179
3059;10.164;115748
3060;10.167;120269
3061;10.170;131328
3062;10.174;115881
3063;10.177;117301
3064;10.180;125518
3065;10.184;124852
3066;10.187;117583
3067;10.190;122614
3068;10.194;119922
3069;10.197;119825
3070;10.200;122226
3071;10.203;121420
3072;10.207;119530
3073;10.210;118884
3074;10.214;123147
3075;10.217;111886
3076;10.220;121680
3077;10.224;117557
3078;10.227;120866
3079;10.230;120472
3080;10.234;121788
3081;10.237;116179
3082;10.240;128205
3083;10.243;125476
3084;10.247;127789
3085;10.250;131041
3086;10.253;120226
3087;10.257;118141
3088;10.260;120486
3089;10.263;119778
3090;10.267;117053
3091;10.270;120697
3092;10.273;123662
3093;10.277;123070
3094;10.280;123742
3095;10.283;121497
3096;10.286;111494
3097;10.290;120196
3098;10.293;129819
3099;10.296;127552
3100;10.300;114870
3101;10.303;126194
3102;10.306;121044
3103;10.310;121800
3104;10.313;119277
3105;10.316;122786
3106;10.319;117598
3107;10.323;123279
3108;10.326;127000
3109;10.329;119256
3110;10.333;128803
3111;10.336;137067
3112;10.339;120002
3113;10.343;122158
3114;10.346;130535
3115;10.349;118464
3116;10.353;122115
3117;10.356;110959
3118;10.359;107897
3119;10.362;122182
3120;10.366;126444
3121;10.369;122438
3122;10.372;121708
3123;10.376;111995
3124;10.379;109662
3125;10.382;128102
3126;10.386;115754
3127;10.389;122758
3128;10.392;124120
3129;10.396;124904
3130;10.399;125500
3131;10.402;124330
3132;10.405;120421
3133;10.409;124775
3134;10.412;116923
3135;10.415;124263
3136;10.419;119711
3137;10.422;123385
3138;10.425;125513
3139;10.429;118083
3140;10.432;124261
3141;10.435;120103
3142;10.438;132144
3143;10.442;119049
3144;10.445;115452
3145;10.448;125374
3146;10.452;121544
3147;10.455;117487
3148;10.458;117425
3149;10.462;119464
3150;10.465;115856
3151;10.469;122464
3152;10.472;126001
3153;10.475;125460
3154;10.478;123610
3155;10.482;125322
3156;10.485;114213
3157;10.488;122798
3158;10.492;107967
3159;10.495;117958
3160;10.498;116624
3161;10.502;125732
3162;10.505;121912
3163;10.508;121742
3164;10.512;117068
3165;10.515;123978
3166;10.518;117854
3167;10.521;131178
3168;10.525;127325
3169;10.528;119314
3170;10.531;119569
3171;10.535;133987
3172;10.538;114167
3173;10.541;118745
3174;10.545;125032
3175;10.548;121469
3176;10.551;117729
3177;10.554;124095
3178;10.558;126390
3179;10.561;114762
3180;10.564;128163
3181;10.568;109662
3182;10.571;119030
3183;10.574;117753
3184;10.578;111153
3185;10.581;119011
3186;10.584;126472
3187;10.588;118783
3188;10.591;120940
3189;10.594;127052
3190;10.597;110679
3191;10.601;123630
3192;10.604;117304
3193;10.607;121544
3194;10.611;114782
3195;10.614;123078
3196;10.617;124306
3197;10.621;114717
3198;10.624;122319
3199;10.627;126133
3200;10.631;127642
3201;10.634;120561
3202;10.637;132955
3203;10.640;127710
3204;10.644;124767
3205;10.647;120136
3206;10.650;125948
3207;10.654;119630
3208;10.657;115584
3209;10.660;115907
3210;10.664;128767
3211;10.667;120963
3212;10.670;118169
3213;10.673;135443
3214;10.677;121595
3215;10.680;121810
3216;10.683;124645
3217;10.687;125170
3218;10.690;124918
3219;10.693;109415
3220;10.697;112606
3221;10.700;122949
3222;10.703;125888
3223;10.707;120120
3224;10.710;118960
3225;10.713;114057
3226;10.717;114081
3227;10.720;121754
3228;10.723;128087
3229;10.727;120598
3230;10.730;125834
3231;10.733;112206
3232;10.737;121285
3233;10.740;115831
3234;10.743;117366
3235;10.747;114953
3236;10.750;118186
3237;10.753;123778
3238;10.756;129736
3239;10.760;113026
3240;10.763;120790
3241;10.766;123922
3242;10.770;119400
3243;10.773;111578
3244;10.776;122503
3245;10.780;124787
3246;10.783;127885
3247;10.786;126531
3248;10.790;127976
3249;10.793;123943
3250;10.796;109975
3251;10.799;120255
3252;10.803;115464
3253;10.806;118529
3254;10.809;120211
3255;10.813;124458
3256;10.816;128051
3257;10.819;129336
3258;10.823;123890
3259;10.826;112431
3260;10.829;118816
3261;10.832;113036
3262;10.836;117413
3263;10.839;118872
3264;10.842;123956
3265;10.846;110778
3266;10.849;111139
3267;10.852;113372
3268;10.856;119531
3269;10.859;121101
3270;10.862;117211
3271;10.866;125710
3272;10.869;119690
3273;10.872;123533
3274;10.875;118999
3275;10.879;125776
3276;10.882;124504
3277;10.885;119068
3278;10.889;120228
3279;10.892;126398
3280;10.895;122777
3281;10.899;129068
3282;10.902;128170
3283;10.905;113099
3284;10.908;122796
3285;10.912;112193
3286;10.915;122494
3287;10.918;119946
3288;10.922;118489
3289;10.925;117519
3290;10.928;121704
3291;10.932;129850
3292;10.935;123893
3293;10.938;117310
3294;10.942;115567
3295;10.945;121227
3296;10.948;115041
3297;10.951;122421
3298;10.955;112728
3299;10.958;126632
3300;10.962;111763
3301;10.965;127377
3302;10.968;130270
3303;10.972;116532
3304;10.975;126249
3305;10.978;117053
3306;10.982;125107
3307;10.985;116311
3308;10.988;110203
3309;10.991;120084
3310;10.995;111542
3311;10.998;118275
3312;11.001;113406
3313;11.005;119790
3314;11.008;113211
3315;11.011;109353
3316;11.015;113786
3317;11.018;125746
3318;11.021;121070
3319;11.025;120748
3320;11.028;121769
3321;11.031;131258
3322;11.034;143377
3323;11.038;127297
3324;11.041;133796
3325;11.044;128544
3326;11.048;144318
3327;11.051;147546
3328;11.054;138920
3329;11.058;149154
3330;11.061;150322
3331;11.064;157333
3332;11.067;150874
3333;11.071;155655
3334;11.074;146386
3335;11.077;158718
3336;11.081;147362
3337;11.084;145041
3338;11.087;146167
3339;11.091;148664
3340;11.094;142466
3341;11.097;148404
3342;11.101;137576
3343;11.104;138690
3344;11.107;143276
3345;11.110;135896
3346;11.114;132089
3347;11.117;139560
3348;11.120;126544
3349;11.124;138477
3350;11.127;132694
3351;11.130;134676
3352;11.134;142038
3353;11.137;129047
3354;11.140;136918
3355;11.143;123856
3356;11.147;135721
3357;11.150;134005
3358;11.153;133299
3359;11.157;131197
3360;11.160;140094
3361;11.163;134122
3362;11.167;131890
3363;11.170;135436
3364;11.173;132609
3365;11.177;139167
3366;11.180;128845
3367;11.183;137243
3368;11.186;138754
3369;11.190;131557
3370;11.193;137502
3371;11.196;145653
3372;11.200;130384
3373;11.203;142273
3374;11.206;130227
3375;11.210;126894
3376;11.213;133206
3377;11.217;129938
3378;11.220;125600
3379;11.223;145832
3380;11.226;124585
3381;11.230;136861
3382;11.233;129518
3383;11.236;125503
3384;11.240;140785
3385;11.243;129026
3386;11.246;129662
3387;11.250;128844
3388;11.253;137329
3389;11.256;126581
3390;11.260;122727
3391;11.263;136307
3392;11.266;135949
3393;11.269;127394
3394;11.273;127060
3395;11.276;130483
3396;11.279;124367
3397;11.283;119157
3398;11.286;134345
3399;11.289;137060
3400;11.293;131014
3401;11.296;131243
3402;11.299;119928
3403;11.302;131184
3404;11.306;134350
3405;11.309;124645
3406;11.312;130189
3407;11.316;119514
3408;11.319;120884
3409;11.322;125119
3410;11.326;126344
3411;11.329;124614
3412;11.332;119573
3413;11.336;120317
3414;11.339;128771
3415;11.342;128045
3416;11.345;125527
3417;11.349;129870
3418;11.352;125910
3419;11.355;125357
3420;11.359;126177
3421;11.362;123228
3422;11.365;120829
3423;11.369;118968
3424;11.372;125588
3425;11.375;115524
3426;11.379;130527
3427;11.382;126352
3428;11.385;131113
3429;11.388;125088
3430;11.392;133939
3431;11.395;130348
3432;11.398;121376
3433;11.402;132657
3434;11.405;141480
3435;11.408;139557
3436;11.412;129186
3437;11.415;126743
3438;11.418;131846
3439;11.421;139541
3440;11.425;141292
3441;11.428;129098
3442;11.431;127169
3443;11.435;136376
3444;11.438;128137
3445;11.441;133537
3446;11.445;136212
3447;11.448;146775
3448;11.451;144235
3449;11.455;131099
3450;11.458;144161
3451;11.461;149304
3452;11.465;134398
3453;11.468;140974
3454;11.471;147092
3455;11.475;137953
3456;11.478;148214
3457;11.481;149397
3458;11.485;149524
3459;11.488;139456
3460;11.491;137753
3461;11.495;138893
3462;11.498;134562
3463;11.501;143459
3464;11.504;149596
3465;11.508;152603
3466;11.511;143588
3467;11.514;141311
3468;11.518;150973
3469;11.521;139927
3470;11.524;136869
3471;11.528;153782
3472;11.531;136680
3473;11.534;142180
3474;11.537;140641
3475;11.541;141669
3476;11.544;141623
3477;11.547;142743
3478;11.551;140507
3479;11.554;141787
3480;11.557;144243
3481;11.561;133453
3482;11.564;135322
3483;11.567;126371
3484;11.571;127175
3485;11.574;138671
3486;11.577;128917
3487;11.581;124394
3488;11.584;129539
3489;11.587;126572
3490;11.590;132409
3491;11.594;125563
3492;11.597;127437
3493;11.600;116178
3494;11.604;129714
3495;11.607;115370
3496;11.610;121026
3497;11.614;130637
3498;11.617;125698
3499;11.620;129861
3500;11.623;122127
3501;11.627;120798
3502;11.630;118043
3503;11.633;122895
3504;11.637;115598
3505;11.640;113938
3506;11.643;121835
3507;11.647;114627
3508;11.650;116352
3509;11.653;123483
3510;11.657;124266
3511;11.660;107623
3512;11.663;110911
3513;11.666;120502
3514;11.670;108963
3515;11.673;111704
3516;11.676;120660
3517;11.680;119889
3518;11.683;108797
3519;11.686;109734
3520;11.690;117828
3521;11.693;120755
3522;11.696;114713
3523;11.700;105243
3524;11.703;110067
3525;11.706;111548
3526;11.710;114819
3527;11.713;104134
3528;11.716;118782
3529;11.720;109327
3530;11.723;120987
3531;11.726;120472
3532;11.730;111321
3533;11.733;113798
3534;11.736;113701
3535;11.740;115237
3536;11.743;108981
3537;11.746;111336
3538;11.749;102890
3539;11.753;115815
3540;11.756;119301
3541;11.759;113224
3542;11.763;112980
3543;11.766;115386
3544;11.769;124291
3545;11.773;114364
3546;11.776;109763
3547;11.779;118236
3548;11.782;116918
3549;11.786;112221
3550;11.789;106247
3551;11.792;111241
3552;11.796;110473
3553;11.799;107103
3554;11.802;118925
3555;11.806;115457
3556;11.809;111106
3557;11.812;101731
3558;11.816;109470
3559;11.819;111122
3560;11.822;113281
3561;11.825;110088
3562;11.829;108206
3563;11.832;114136
3564;11.835;117365
3565;11.839;117342
3566;11.842;108970
3567;11.845;117256
3568;11.849;117935
3569;11.852;122298
3570;11.855;112534
3571;11.858;113331
3572;11.862;118619
3573;11.865;122375
3574;11.868;110377
3575;11.872;105885
3576;11.875;117946
3577;11.878;114678
3578;11.882;111001
3579;11.885;120086
3580;11.888;121385
3581;11.892;113366
3582;11.895;123289
3583;11.898;119162
3584;11.901;118686
3585;11.905;111678
3586;11.908;115642
3587;11.911;115094
3588;11.915;111494
3589;11.918;114842
3590;11.921;122102
3591;11.925;113797
3592;11.928;119726
3593;11.931;120072
3594;11.935;114514
3595;11.938;117687
3596;11.941;118163
3597;11.944;111806
3598;11.948;115948
3599;11.951;115163
3600;11.954;114812
3601;11.958;117312
3602;11.961;118558
3603;11.965;117762
3604;11.968;120263
3605;11.971;122301
3606;11.975;106122
3607;11.978;120617
3608;11.981;109365
3609;11.984;115027
3610;11.988;125820
3611;11.991;112896
3612;11.994;112786
3613;11.998;107131
3614;12.001;122435
3615;12.004;117629
3616;12.008;113652
3617;12.011;115935
3618;12.014;121009
3619;12.017;120119
3620;12.021;115361
3621;12.024;112005
3622;12.027;123220
3623;12.031;122269
3624;12.034;117374
3625;12.037;118339
3626;12.041;124036
3627;12.044;114328
3628;12.047;110678
3629;12.051;120345
3630;12.054;111673
3631;12.057;126482
3632;12.060;121269
3633;12.064;115197
3634;12.067;120026
3635;12.070;122789
3636;12.074;109739
3637;12.077;115859
3638;12.080;112804
3639;12.084;123631
3640;12.087;118937
3641;12.090;127783
3642;12.093;119807
3643;12.097;116544
3644;12.100;121924
3645;12.103;127274
3646;12.107;120316
3647;12.110;123723
3648;12.113;124791
3649;12.117;119169
3650;12.120;114198
3651;12.123;129652
3652;12.127;102834
3653;12.130;115392
3654;12.133;118239
3655;12.136;116280
3656;12.140;120972
3657;12.143;116974
3658;12.146;119201
3659;12.150;115907
3660;12.153;121056
3661;12.156;126237
3662;12.160;127545
3663;12.163;112720
3664;12.166;120952
3665;12.170;118218
3666;12.173;119627
3667;12.176;130964
3668;12.179;124625
3669;12.183;114702
3670;12.186;122490
3671;12.189;122085
3672;12.193;121955
3673;12.196;125166
3674;12.199;128122
3675;12.203;116912
3676;12.206;122717
3677;12.210;122407
3678;12.213;118508
3679;12.216;126622
3680;12.219;134464
3681;12.223;126913
3682;12.226;119736
3683;12.229;118832
3684;12.233;124134
3685;12.236;113265
3686;12.239;119593
3687;12.243;119613
3688;12.246;115091
3689;12.249;126026
3690;12.252;122959
3691;12.256;122167
3692;12.259;118512
3693;12.262;112387
3694;12.266;116982
3695;12.269;121956
3696;12.272;123614
3697;12.276;116502
3698;12.279;116847
3699;12.282;123656
3700;12.286;123102
3701;12.289;122047
3702;12.292;127696
3703;12.295;120436
3704;12.299;116605
3705;12.302;128084
3706;12.305;116593
3707;12.309;125987
3708;12.312;121437
3709;12.315;118104
3710;12.319;123545
3711;12.322;127135
3712;12.325;118515
3713;12.329;125123
3714;12.332;112568
3715;12.335;114466
3716;12.338;123259
3717;12.342;116082
3718;12.345;111696
3719;12.348;127282
3720;12.352;122579
3721;12.355;130761
3722;12.358;125570
3723;12.362;120595
3724;12.365;116686
3725;12.368;124403
3726;12.371;107325
3727;12.375;109835
3728;12.378;121541
3729;12.381;116680
3730;12.385;117868
3731;12.388;120802
3732;12.391;128513
3733;12.395;106880
3734;12.398;120927
3735;12.401;113165
3736;12.405;128147
3737;12.408;134710
3738;12.411;123148
3739;12.414;120324
3740;12.418;125344
3741;12.421;125694
3742;12.424;125515
3743;12.428;114461
3744;12.431;113260
3745;12.434;116000
3746;12.438;123839
3747;12.441;132387
3748;12.444;118571
3749;12.447;117228
3750;12.451;125511
3751;12.454;116971
3752;12.457;119270
3753;12.461;130528
3754;12.464;120384
3755;12.468;125722
3756;12.471;123103
3757;12.474;120243
3758;12.478;122945
3759;12.481;116404
3760;12.484;118484
3761;12.487;122693
3762;12.491;122474
3763;12.494;132131
3764;12.497;118784
3765;12.501;122547
3766;12.504;119958
3767;12.507;131220
3768;12.511;119257
3769;12.514;121939
3770;12.517;116390
3771;12.521;119981
3772;12.524;116481
3773;12.527;123409
3774;12.530;118987
3775;12.534;123332
3776;12.537;117548
3777;12.540;126207
3778;12.544;129526
3779;12.547;122864
3780;12.550;121180
3781;12.554;123800
3782;12.557;123456
3783;12.560;129246
3784;12.564;125411
3785;12.567;122965
3786;12.570;125231
3787;12.573;113122
3788;12.577;116729
3789;12.580;122069
3790;12.583;125334
3791;12.587;124928
3792;12.590;124361
3793;12.593;115756
3794;12.597;111031
3795;12.600;120911
3796;12.603;114413
3797;12.606;129785
3798;12.610;110861
3799;12.613;117728
3800;12.616;117800
3801;12.620;114571
3802;12.623;122049
3803;12.626;112323
3804;12.630;122174
3805;12.633;119996
3806;12.636;117106
3807;12.640;127011
3808;12.643;131184
3809;12.646;115092
3810;12.649;119746
3811;12.653;118742
3812;12.656;119988
3813;12.659;119423
3814;12.663;117688
3815;12.666;122266
3816;12.669;117324
3817;12.673;123699
3818;12.676;127348
3819;12.679;114248
3820;12.682;127736
3821;12.686;123946
3822;12.689;124399
3823;12.692;112770
3824;12.696;114369
3825;12.699;116975
3826;12.702;113549
3827;12.706;121596
3828;12.709;115385
3829;12.713;121585
3830;12.716;124952
3831;12.719;125524
3832;12.722;109488
3833;12.726;109483
3834;12.729;123096
3835;12.732;121707
3836;12.736;120820
3837;12.739;120265
3838;12.742;120422
3839;12.746;115873
3840;12.749;113230
3841;12.752;124153
3842;12.756;116721
3843;12.759;111781
3844;12.762;108664
3845;12.765;124465
3846;12.769;117167
3847;12.772;118382
3848;12.775;122626
3849;12.779;118241
3850;12.782;117677
3851;12.785;126019
3852;12.789;126448
3853;12.792;126479
3854;12.795;120845
3855;12.799;119807
3856;12.802;127866
3857;12.805;115516
3858;12.808;117637
3859;12.812;113196
3860;12.815;121564
3861;12.818;124789
3862;12.822;116024
3863;12.825;124459
3864;12.828;116040
3865;12.832;122629
3866;12.835;123282
3867;12.838;113650
3868;12.841;117795
3869;12.845;121111
3870;12.848;123626
3871;12.851;115185
3872;12.855;119911
3873;12.858;112109
3874;12.861;115047
3875;12.865;116978
3876;12.868;116030
3877;12.871;121489
3878;12.875;122692
3879;12.878;123386
3880;12.881;111535
3881;12.884;114663
3882;12.888;116580
3883;12.891;115500
3884;12.894;119595
3885;12.898;124634
3886;12.901;118857
3887;12.904;126686
3888;12.908;116968
3889;12.911;121465
3890;12.914;123439
3891;12.918;113673
3892;12.921;116335
3893;12.924;114793
3894;12.927;115958
3895;12.931;121235
3896;12.934;113864
3897;12.937;114732
3898;12.941;121871
3899;12.944;123236
3900;12.947;116847
3901;12.951;121807
3902;12.954;117630
3903;12.957;122681
3904;12.961;115466
3905;12.964;125755
3906;12.967;112127
3907;12.971;120778
3908;12.974;117066
3909;12.977;118805
3910;12.981;119175
3911;12.984;121750
3912;12.987;116188
3913;12.991;119135
3914;12.994;109906
3915;12.997;111809
3916;13.000;110713
3917;13.004;122004
3918;13.007;116067
3919;13.010;115026
3920;13.014;123231
3921;13.017;130066
3922;13.020;113723
3923;13.024;117882
3924;13.027;118602
3925;13.030;124703
3926;13.034;108434
3927;13.037;114036
3928;13.040;121208
3929;13.043;115785
3930;13.047;120946
3931;13.050;123842
3932;13.053;127904
3933;13.057;117158
3934;13.060;119217
3935;13.063;117825
3936;13.067;116695
3937;13.070;114890
3938;13.073;123907
3939;13.076;116978
3940;13.080;116781
3941;13.083;111971
3942;13.086;113568
3943;13.090;118595
3944;13.093;124036
3945;13.096;123956
3946;13.100;113318
3947;13.103;115369
3948;13.106;111571
3949;13.110;119422
3950;13.113;116596
3951;13.116;112827
3952;13.119;118376
3953;13.123;122057
3954;13.126;114821
3955;13.129;110437
3956;13.133;122649
3957;13.136;116037
3958;13.139;119751
3959;13.143;111909
3960;13.146;119776
3961;13.149;120626
3962;13.153;115616
3963;13.156;121194
3964;13.159;119317
3965;13.162;125401
3966;13.166;119891
3967;13.169;108439
3968;13.172;122596
3969;13.176;110984
3970;13.179;123831
3971;13.182;118130
3972;13.186;117312
3973;13.189;109646
3974;13.192;118118
3975;13.195;113474
3976;13.199;110316
3977;13.202;118307
3978;13.205;111688
3979;13.209;107106
3980;13.212;122563
3981;13.216;115163
3982;13.219;113506
3983;13.222;115521
3984;13.226;109657
3985;13.229;120271
3986;13.232;135096
3987;13.235;118596
3988;13.239;117424
3989;13.242;106325
3990;13.245;117985
3991;13.249;120823
3992;13.252;114650
3993;13.255;116170
3994;13.259;120512
3995;13.262;115122
3996;13.265;123109
3997;13.269;113070
3998;13.272;118031
3999;13.275;114889
4000;13.278;116715
4001;13.282;120466
4002;13.285;116341
4003;13.288;116528
4004;13.292;111920
4005;13.295;116718
4006;13.298;119475
4007;13.302;111242
4008;13.305;109396
4009;13.308;109303
4010;13.311;113412
4011;13.315;112988
4012;13.318;109855
4013;13.321;115634
4014;13.325;124180
4015;13.328;115559
4016;13.331;110851
4017;13.335;117276
4018;13.338;110388
4019;13.341;114188
4020;13.345;120937
4021;13.348;117279
4022;13.351;121620
4023;13.354;116557
4024;13.358;114240
4025;13.361;117437
4026;13.364;117707
4027;13.368;117410
4028;13.371;118359
4029;13.374;117405
4030;13.378;116132
4031;13.381;110337
4032;13.384;115619
4033;13.388;116806
4034;13.391;119983
4035;13.394;115318
4036;13.397;118902
4037;13.401;116076
4038;13.404;116891
4039;13.407;113931
4040;13.411;119037
4041;13.414;120120
4042;13.417;116859
4043;13.421;122803
4044;13.424;117686
4045;13.427;115676
4046;13.430;116392
4047;13.434;112224
4048;13.437;122743
4049;13.440;112271
4050;13.444;113366
4051;13.447;110546
4052;13.450;111171
4053;13.454;120636
4054;13.457;111365
4055;13.461;108474
4056;13.464;114039
4057;13.467;117910
4058;13.470;121710
4059;13.474;113920
4060;13.477;115112
4061;13.480;113383
4062;13.484;122185
4063;13.487;121373
4064;13.490;115107
4065;13.494;121487
4066;13.497;112437
4067;13.500;113819
4068;13.504;113011
4069;13.507;122818
4070;13.510;112175
4071;13.513;116733
4072;13.517;109500
4073;13.520;122162
4074;13.523;111899
4075;13.527;117066
4076;13.530;119711
4077;13.533;119936
4078;13.537;111115
4079;13.540;109870
4080;13.543;113702
4081;13.547;117951
4082;13.550;117595
4083;13.553;120734
4084;13.556;115855
4085;13.560;119869
4086;13.563;120167
4087;13.566;127986
4088;13.570;113627
4089;13.573;115630
4090;13.576;113245
4091;13.580;115316
4092;13.583;119010
4093;13.586;127693
4094;13.589;117812
4095;13.593;118754
4096;13.596;109249
4097;13.599;119564
4098;13.603;116071
4099;13.606;105601
4100;13.609;121421
4101;13.613;119034
4102;13.616;118134
4103;13.619;116140
4104;13.623;124409
4105;13.626;107552
4106;13.629;129598
4107;13.632;118151
4108;13.636;115370
4109;13.639;116169
4110;13.642;115900
4111;13.646;125254
4112;13.649;122939
4113;13.652;115952
4114;13.656;122113
4115;13.659;120278
4116;13.662;121443
4117;13.665;124265
4118;13.669;108483
4119;13.672;120891
4120;13.675;119059
4121;13.679;121341
4122;13.682;117424
4123;13.685;118288
4124;13.689;109787
4125;13.692;122511
4126;13.695;118516
4127;13.699;119490
4128;13.702;112431
4129;13.705;122955
4130;13.708;119348
4131;13.712;122498
4132;13.715;124539
4133;13.719;121304
4134;13.722;126108
4135;13.725;118237
4136;13.729;127736
4137;13.732;115951
4138;13.735;121446
4139;13.739;129132
4140;13.742;130727
4141;13.745;124442
4142;13.748;116397
4143;13.752;125683
4144;13.755;127733
4145;13.758;131501
4146;13.762;129368
4147;13.765;125980
4148;13.768;122115
4149;13.772;133681
4150;13.775;117820
4151;13.778;126950
4152;13.782;115467
4153;13.785;117560
4154;13.788;120606
4155;13.791;124446
4156;13.795;115367
4157;13.798;130631
4158;13.801;123034
4159;13.805;113328
4160;13.808;121939
4161;13.811;108400
4162;13.815;114774
4163;13.818;124530
4164;13.821;111049
4165;13.824;115528
4166;13.828;118724
4167;13.831;110976
4168;13.834;115521
4169;13.838;120663
4170;13.841;124895
4171;13.844;127960
4172;13.848;114636
4173;13.851;111968
4174;13.854;119179
4175;13.858;123352
4176;13.861;117592
4177;13.864;117532
4178;13.867;123949
4179;13.871;122577
4180;13.874;106803
4181;13.877;109512
4182;13.881;119599
4183;13.884;113736
4184;13.887;114694
4185;13.891;118146
4186;13.894;115213
4187;13.897;113229
4188;13.900;114866
4189;13.904;110491
4190;13.907;118331
4191;13.910;117419
4192;13.914;112690
4193;13.917;106912
4194;13.920;115030
4195;13.924;119812
4196;13.927;108592
4197;13.930;118970
4198;13.934;107048
4199;13.937;105134
4200;13.940;121110
4201;13.943;116180
4202;13.947;120119
4203;13.950;115230
4204;13.953;122886
4205;13.957;111952
4206;13.960;117958
4207;13.964;111017
4208;13.967;112310
4209;13.970;125517
4210;13.974;121342
4211;13.977;110711
4212;13.980;124411
4213;13.984;116172
4214;13.987;106974
4215;13.990;106242
4216;13.994;110732
4217;13.997;107777
4218;14.000;115885
4219;14.003;104863
4220;14.007;112065
4221;14.010;109648
4222;14.013;115340
4223;14.017;113900
4224;14.020;113642
4225;14.023;115855
4226;14.027;117809
4227;14.030;117654
4228;14.033;112725
4229;14.037;115310
4230;14.040;115593
4231;14.043;110174
4232;14.046;121864
4233;14.050;114959
4234;14.053;114095
4235;14.056;117628
4236;14.060;116360
4237;14.063;114151
4238;14.066;119715
4239;14.070;108100
4240;14.073;106873
4241;14.076;107551
4242;14.079;115626
4243;14.083;112288
4244;14.086;115926
4245;14.089;115832
4246;14.093;122055
4247;14.096;106579
4248;14.099;112594
4249;14.103;112574
4250;14.106;112122
4251;14.109;113271
4252;14.113;123120
4253;14.116;118984
4254;14.119;106347
4255;14.122;109655
4256;14.126;105835
4257;14.129;120747
4258;14.132;115366
4259;14.136;115787
4260;14.139;119763
4261;14.142;115827
4262;14.146;126488
4263;14.149;115134
4264;14.152;125216
4265;14.155;110245
4266;14.159;122401
4267;14.162;122168
4268;14.165;117736
4269;14.169;123288
4270;14.172;122017
4271;14.175;129539
4272;14.179;124342
4273;14.182;121676
4274;14.185;125818
4275;14.189;116593
4276;14.192;122140
4277;14.195;122311
4278;14.198;116241
4279;14.202;124027
4280;14.205;121843
4281;14.208;124352
4282;14.212;120375
4283;14.215;124052
4284;14.219;126176
4285;14.222;123215
4286;14.225;126427
4287;14.229;127053
4288;14.232;125729
4289;14.235;123694
4290;14.238;120454
4291;14.242;127289
4292;14.245;131062
4293;14.248;125224
4294;14.252;129421
4295;14.255;126475
4296;14.258;126857
4297;14.262;129121
4298;14.265;133865
4299;14.268;126808
4300;14.272;124467
4301;14.275;129408
4302;14.278;135603
4303;14.281;133274
4304;14.285;136460
4305;14.288;141050
4306;14.291;128426
4307;14.295;142845
4308;14.298;142693
4309;14.301;140214
4310;14.305;129238
4311;14.308;132930
4312;14.311;136517
4313;14.314;127599
4314;14.318;129906
4315;14.321;128047
4316;14.324;134739
4317;14.328;140198
4318;14.331;133145
4319;14.334;128552
4320;14.338;135167
4321;14.341;117822
4322;14.344;127682
4323;14.348;127031
4324;14.351;133348
4325;14.354;127965
4326;14.357;128705
4327;14.361;130271
4328;14.364;125107
4329;14.367;140882
4330;14.371;129667
4331;14.374;120564
4332;14.377;129705
4333;14.381;130031
4334;14.384;131584
4335;14.387;121046
4336;14.391;126869
4337;14.394;127150
4338;14.397;122427
4339;14.400;129308
4340;14.404;120651
4341;14.407;126498
4342;14.410;116675
4343;14.414;126560
4344;14.417;124031
4345;14.420;120041
4346;14.424;120670
4347;14.427;115474
4348;14.430;128216
4349;14.433;120455
4350;14.437;123137
4351;14.440;118251
4352;14.443;116740
4353;14.447;117799
4354;14.450;122082
4355;14.453;113186
4356;14.457;112636
4357;14.460;114361
4358;14.464;125322
4359;14.467;122795
4360;14.470;112466
4361;14.473;117460
4362;14.477;118687
4363;14.480;121352
4364;14.483;127520
4365;14.487;118932
4366;14.490;108896
4367;14.493;114264
4368;14.497;109288
4369;14.500;121644
4370;14.503;108098
4371;14.507;121085
4372;14.510;120175
4373;14.513;110278
4374;14.516;109855
4375;14.520;113793
4376;14.523;129653
4377;14.526;121796
4378;14.530;117776
4379;14.533;117042
4380;14.536;117986
4381;14.540;117775
4382;14.543;115742
4383;14.546;123625
4384;14.549;120685
4385;14.553;120995
4386;14.556;112470
4387;14.559;109991
4388;14.563;109714
4389;14.566;123218
4390;14.569;117647
4391;14.573;108591
4392;14.576;103627
4393;14.579;111407
4394;14.583;121322
4395;14.586;114346
4396;14.589;126680
4397;14.592;115054
4398;14.596;112478
4399;14.599;114374
4400;14.602;120371
4401;14.606;121536
4402;14.609;114464
4403;14.612;116064
4404;14.616;123027
4405;14.619;124700
4406;14.622;125793
4407;14.626;119226
4408;14.629;123605
4409;14.632;119113
4410;14.635;131354
4411;14.639;123328
4412;14.642;141805
4413;14.645;119318
4414;14.649;121250
4415;14.652;122490
4416;14.655;131614
4417;14.659;125743
4418;14.662;130636
4419;14.665;123862
4420;14.668;121889
4421;14.672;125070
4422;14.675;131759
4423;14.678;123725
4424;14.682;126963
4425;14.685;130060
4426;14.688;131461
4427;14.692;123846
4428;14.695;133386
4429;14.698;130001
4430;14.702;134724
4431;14.705;135460
4432;14.708;139933
4433;14.712;130158
4434;14.715;122957
4435;14.718;131673
4436;14.722;140287
4437;14.725;151053
4438;14.728;143481
4439;14.732;137015
4440;14.735;139018
4441;14.738;146708
4442;14.742;143732
4443;14.745;146754
4444;14.748;149869
4445;14.751;152345
4446;14.755;141606
4447;14.758;150807
4448;14.761;144817
4449;14.765;144906
4450;14.768;144818
4451;14.771;145884
4452;14.775;153295
4453;14.778;148892
4454;14.781;152819
4455;14.784;151177
4456;14.788;148701
4457;14.791;159974
4458;14.794;147704
4459;14.798;160976
4460;14.801;157290
4461;14.804;158230
4462;14.808;157836
4463;14.811;149925
4464;14.814;149920
4465;14.818;159035
4466;14.821;162261
4467;14.824;165457
4468;14.827;161636
4469;14.831;149977
4470;14.834;162709
4471;14.837;158733
4472;14.841;164102
4473;14.844;163142
4474;14.847;173608
4475;14.851;164044
4476;14.854;161230
4477;14.857;169373
4478;14.861;173809
4479;14.864;160255
4480;14.867;173054
4481;14.870;163672
4482;14.874;164189
4483;14.877;168086
4484;14.880;160677
4485;14.884;154339
4486;14.887;168413
4487;14.890;155606
4488;14.894;174908
4489;14.897;153373
4490;14.900;167249
4491;14.903;156743
4492;14.907;165922
4493;14.910;164655
4494;14.913;167645
4495;14.917;157338
4496;14.920;166134
4497;14.923;165859
4498;14.927;153374
4499;14.930;147423
4500;14.933;149625
4501;14.937;162376
4502;14.940;152844
4503;14.943;159663
4504;14.946;158736
4505;14.950;158910
4506;14.953;164435
4507;14.956;160137
4508;14.960;156384
4509;14.963;153440
4510;14.967;151244
4511;14.970;173182
4512;14.973;154305
4513;14.977;155598
4514;14.980;160341
4515;14.983;149778
4516;14.986;161037
4517;14.990;155694
4518;14.993;146504
4519;14.996;166773
4520;15.000;154709
4521;15.003;165097
4522;15.006;160425
4523;15.010;155021
4524;15.013;156474
4525;15.016;163258
4526;15.019;157186
4527;15.023;160350
4528;15.026;159209
4529;15.029;161496
4530;15.033;157253
4531;15.036;141726
4532;15.039;153690
4533;15.043;148870
4534;15.046;153155
4535;15.049;148299
4536;15.053;162352
4537;15.056;158539
4538;15.059;149629
4539;15.062;155524
4540;15.066;149084
4541;15.069;146178
4542;15.072;163089
4543;15.076;161569
4544;15.079;147129
4545;15.082;163465
4546;15.086;151862
4547;15.089;150863
4548;15.092;158016
4549;15.096;155844
4550;15.099;157567
4551;15.102;148687
4552;15.105;152286
4553;15.109;157748
4554;15.112;148074
4555;15.115;167655
4556;15.119;154895
4557;15.122;142230
4558;15.125;171540
4559;15.129;149010
4560;15.132;157379
4561;15.135;170291
4562;15.138;167696
4563;15.142;166223
4564;15.145;155546
4565;15.148;150934
4566;15.152;167340
4567;15.155;166266
4568;15.158;170385
4569;15.162;160494
4570;15.165;155588
4571;15.168;163399
4572;15.172;147704
4573;15.175;173557
4574;15.178;179459
4575;15.181;163762
4576;15.185;174582
4577;15.188;173453
4578;15.191;160595
4579;15.195;173922
4580;15.198;167471
4581;15.201;173848
4582;15.205;164448
4583;15.208;172863
4584;15.212;170971
4585;15.215;170183
4586;15.218;176263
4587;15.221;182896
4588;15.225;178232
4589;15.228;171394
4590;15.231;183565
4591;15.235;185396
4592;15.238;171034
4593;15.241;183671
4594;15.245;180754
4595;15.248;189711
4596;15.251;182736
4597;15.255;192700
4598;15.258;199102
4599;15.261;190891
4600;15.264;199171
4601;15.268;212490
4602;15.271;206409
4603;15.274;201188
4604;15.278;189857
4605;15.281;200984
4606;15.284;207033
4607;15.288;212446
4608;15.291;209368
4609;15.294;215989
4610;15.297;218367
4611;15.301;229632
4612;15.304;231516
4613;15.307;223369
4614;15.311;231570
4615;15.314;230673
4616;15.317;230538
4617;15.321;230648
4618;15.324;228259
4619;15.327;232761
4620;15.331;239240
4621;15.334;230896
4622;15.337;237320
4623;15.340;230407
4624;15.344;232493
4625;15.347;230862
4626;15.350;239402
4627;15.354;243269
4628;15.357;234768
4629;15.360;225614
4630;15.364;228222
4631;15.367;229304
4632;15.370;220753
4633;15.373;217178
4634;15.377;220565
4635;15.380;219474
4636;15.383;214307
4637;15.387;219011
4638;15.390;200338
4639;15.393;200423
4640;15.397;211962
4641;15.400;199399
4642;15.403;200915
4643;15.407;190746
4644;15.410;188153
4645;15.413;193916
4646;15.416;175953
4647;15.420;172630
4648;15.423;163748
4649;15.426;189580
4650;15.430;166014
4651;15.433;165843
4652;15.436;154949
4653;15.440;161872
4654;15.443;154969
4655;15.446;158926
4656;15.450;149344
4657;15.453;147909
4658;15.456;149160
4659;15.460;145716
4660;15.463;156120
4661;15.466;137970
4662;15.470;140069
4663;15.473;139995
4664;15.476;125579
4665;15.480;138439
4666;15.483;125869
4667;15.486;141680
4668;15.490;135998
4669;15.493;132346
4670;15.496;142227
4671;15.499;135744
4672;15.503;130291
4673;15.506;122973
4674;15.509;139201
4675;15.513;124993
4676;15.516;133638
4677;15.519;132786
4678;15.523;132700
4679;15.526;132097
4680;15.529;123374
4681;15.532;119237
4682;15.536;120458
4683;15.539;119305
4684;15.542;125039
4685;15.546;126773
4686;15.549;121491
4687;15.552;114232
4688;15.556;128071
4689;15.559;123929
4690;15.562;128709
4691;15.566;114612
4692;15.569;121506
4693;15.572;116608
4694;15.575;115238
4695;15.579;114208
4696;15.582;129542
4697;15.585;117171
4698;15.589;116549
4699;15.592;117730
4700;15.595;122113
4701;15.599;124253
4702;15.602;119305
4703;15.605;120547
4704;15.608;113786
4705;15.612;118813
4706;15.615;120922
4707;15.618;116492
4708;15.622;110443
4709;15.625;118563
4710;15.628;123812
4711;15.632;126040
4712;15.635;111470
4713;15.638;121557
4714;15.642;120404
4715;15.645;122552
4716;15.648;114255
4717;15.651;118658
4718;15.655;114021
4719;15.658;122318
4720;15.661;112883
4721;15.665;122599
4722;15.668;123534
4723;15.671;113984
4724;15.675;121664
4725;15.678;117599
4726;15.681;121651
4727;15.685;116337
4728;15.688;114312
4729;15.691;118345
4730;15.694;116212
4731;15.698;118459
4732;15.701;116387
4733;15.704;127540
4734;15.708;112358
4735;15.711;129465
4736;15.715;112475
4737;15.718;117482
4738;15.721;113704
4739;15.725;112202
4740;15.728;113149
4741;15.731;113429
4742;15.734;125543
4743;15.738;116252
4744;15.741;114630
4745;15.744;111038
4746;15.748;113181
4747;15.751;120621
4748;15.754;115364
4749;15.758;120812
4750;15.761;117045
4751;15.764;121520
4752;15.767;113232
4753;15.771;114239
4754;15.774;116477
4755;15.777;124410
4756;15.781;117967
4757;15.784;117505
4758;15.787;112048
4759;15.791;121090
4760;15.794;118606
4761;15.797;118057
4762;15.801;118489
4763;15.804;113511
4764;15.807;114871
4765;15.810;120618
4766;15.814;122420
4767;15.817;120907
4768;15.820;113509
4769;15.824;107312
4770;15.827;113434
4771;15.830;108681
4772;15.834;113068
4773;15.837;121701
4774;15.840;109738
4775;15.844;108658
4776;15.847;116774
4777;15.850;124121
4778;15.853;115413
4779;15.857;120055
4780;15.860;108580
4781;15.863;121640
4782;15.867;113247
4783;15.870;111026
4784;15.873;116687
4785;15.877;114170
4786;15.880;119394
4787;15.883;115868
4788;15.886;116454
4789;15.890;112214
4790;15.893;119430
4791;15.896;116550
4792;15.900;117699
4793;15.903;114255
4794;15.906;116577
4795;15.910;111109
4796;15.913;118628
4797;15.916;116994
4798;15.920;119640
4799;15.923;119644
4800;15.926;110512
4801;15.929;114668
4802;15.933;115672
4803;15.936;115755
4804;15.939;115600
4805;15.943;111350
4806;15.946;115993
4807;15.949;114200
4808;15.953;113262
4809;15.956;112067
4810;15.960;110887
4811;15.963;116072
4812;15.966;109465
4813;15.969;116693
4814;15.973;125280
4815;15.976;110348
4816;15.979;115873
4817;15.983;113730
4818;15.986;119157
4819;15.989;114304
4820;15.993;123089
4821;15.996;129542
4822;15.999;119402
4823;16.002;127171
4824;16.006;121130
4825;16.009;117319
4826;16.012;117908
4827;16.016;117329
4828;16.019;118903
4829;16.022;118624
4830;16.026;125107
4831;16.029;121941
4832;16.032;128135
4833;16.036;123721
4834;16.039;123583
4835;16.042;122403
4836;16.045;122165
4837;16.049;114157
4838;16.052;122321
4839;16.055;124472
4840;16.059;114564
4841;16.062;120487
4842;16.065;121450
4843;16.069;126229
4844;16.072;117822
4845;16.075;120296
4846;16.079;116137
4847;16.082;113151
4848;16.085;123970
4849;16.088;119100
4850;16.092;112854
4851;16.095;116587
4852;16.098;126290
4853;16.102;112969
4854;16.105;112049
4855;16.108;118718
4856;16.112;121622
4857;16.115;120330
4858;16.118;118313
4859;16.121;118855
4860;16.125;121126
4861;16.128;123083
4862;16.131;121030
4863;16.135;121284
4864;16.138;123499
4865;16.141;130124
4866;16.145;128414
4867;16.148;120721
4868;16.151;113216
4869;16.155;116408
4870;16.158;128037
4871;16.161;126545
4872;16.165;129781
4873;16.168;123724
4874;16.171;117412
4875;16.174;126196
4876;16.178;132325
4877;16.181;118225
4878;16.184;126085
4879;16.188;126568
4880;16.191;124154
4881;16.194;119740
4882;16.198;131948
4883;16.201;123441
4884;16.204;127419
4885;16.207;120426
4886;16.211;133825
4887;16.214;117510
4888;16.218;131199
4889;16.221;125241
4890;16.224;126591
4891;16.228;120601
4892;16.231;113857
4893;16.234;137545
4894;16.238;125606
4895;16.241;128430
4896;16.244;123464
4897;16.247;119224
4898;16.251;134317
4899;16.254;123617
4900;16.257;122713
4901;16.261;121144
4902;16.264;122323
4903;16.267;123619
4904;16.271;125341
4905;16.274;129775
4906;16.277;120633
4907;16.281;117490
4908;16.284;126420
4909;16.287;126248
4910;16.290;124254
4911;16.294;119845
4912;16.297;122036
4913;16.300;118608
4914;16.304;134044
4915;16.307;115207
4916;16.310;118926
4917;16.314;118679
4918;16.317;112080
4919;16.320;122033
4920;16.324;123359
4921;16.327;126079
4922;16.330;123192
4923;16.333;122337
4924;16.337;123959
4925;16.340;117444
4926;16.343;123512
4927;16.347;123435
4928;16.350;121341
4929;16.353;127085
4930;16.357;121429
4931;16.360;112655
4932;16.363;123063
4933;16.366;117672
4934;16.370;119458
4935;16.373;115013
4936;16.376;125469
4937;16.380;118203
4938;16.383;128075
4939;16.386;120714
4940;16.390;116565
4941;16.393;116370
4942;16.396;124891
4943;16.400;121612
4944;16.403;126861
4945;16.406;105835
4946;16.409;117713
4947;16.413;117851
4948;16.416;115769
4949;16.419;105984
4950;16.423;114885
4951;16.426;119942
4952;16.429;118942
4953;16.433;116226
4954;16.436;118661
4955;16.439;115278
4956;16.443;123774
4957;16.446;121570
4958;16.449;118283
4959;16.452;114851
4960;16.456;117807
4961;16.459;111777
4962;16.463;114328
4963;16.466;115496
4964;16.469;112548
4965;16.473;106897
4966;16.476;112103
4967;16.479;111798
4968;16.482;118696
4969;16.486;114053
4970;16.489;110534
4971;16.492;130459
4972;16.496;128737
4973;16.499;114769
4974;16.502;128151
4975;16.506;120719
4976;16.509;115299
4977;16.512;128113
4978;16.516;117457
4979;16.519;131864
4980;16.522;117613
4981;16.525;118171
4982;16.529;117126
4983;16.532;127581
4984;16.535;128462
4985;16.539;122231
4986;16.542;128611
4987;16.545;134666
4988;16.549;132794
4989;16.552;130618
4990;16.555;127998
4991;16.559;125450
4992;16.562;129989
4993;16.565;125268
4994;16.568;135184
4995;16.572;127853
4996;16.575;124177
4997;16.578;120625
4998;16.582;127793
4999;16.585;119639
5000;16.588;126425
5001;16.592;135170
5002;16.595;124517
5003;16.598;122284
5004;16.601;134740
5005;16.605;127600
5006;16.608;130698
5007;16.611;122967
5008;16.615;136281
5009;16.618;127144
5010;16.621;129866
5011;16.625;132142
5012;16.628;137510
5013;16.631;132373
5014;16.635;136701
5015;16.638;132135
5016;16.641;134195
5017;16.644;132153
5018;16.648;137739
5019;16.651;129490
5020;16.654;129328
5021;16.658;135773
5022;16.661;128926
5023;16.664;129851
5024;16.668;125312
5025;16.671;136628
5026;16.674;129763
5027;16.678;125623
5028;16.681;143211
5029;16.684;135084
5030;16.687;137436
5031;16.691;123567
5032;16.694;125115
5033;16.697;130610
5034;16.701;132028
5035;16.704;132101
5036;16.707;135279
5037;16.711;138629
5038;16.714;130196
5039;16.718;134718
5040;16.721;136930
5041;16.724;125600
5042;16.727;132100
5043;16.731;132694
5044;16.734;126947
5045;16.737;126931
5046;16.741;132869
5047;16.744;126436
5048;16.747;127066
5049;16.751;130154
5050;16.754;125108
5051;16.757;142599
5052;16.760;133961
5053;16.764;141210
5054;16.767;130629
5055;16.770;126932
5056;16.774;127943
5057;16.777;136797
5058;16.780;131254
5059;16.784;136285
5060;16.787;133485
5061;16.790;136268
5062;16.794;141514
5063;16.797;136038
5064;16.800;134359
5065;16.803;148670
5066;16.807;141637
5067;16.810;140208
5068;16.813;142999
5069;16.817;149201
5070;16.820;142648
5071;16.823;146454
5072;16.827;147348
5073;16.830;157122
5074;16.833;147673
5075;16.836;149479
5076;16.840;147258
5077;16.843;144783
5078;16.846;160147
5079;16.850;147028
5080;16.853;158746
5081;16.856;151260
5082;16.860;159356
5083;16.863;159153
5084;16.866;151671
5085;16.870;160055
5086;16.873;160289
5087;16.876;162577
5088;16.879;166341
5089;16.883;169118
5090;16.886;160990
5091;16.889;166139
5092;16.893;175021
5093;16.896;182972
5094;16.899;180132
5095;16.903;173915
5096;16.906;176204
5097;16.909;169811
5098;16.913;172353
5099;16.916;184899
5100;16.919;184867
5101;16.922;178793
5102;16.926;183986
5103;16.929;179931
5104;16.932;174000
5105;16.936;180015
5106;16.939;183727
5107;16.942;182894
5108;16.946;184801
5109;16.949;191256
5110;16.952;183120
5111;16.955;174624
5112;16.959;193402
5113;16.962;197478
5114;16.966;182078
5115;16.969;191838
5116;16.972;203657
5117;16.976;198018
5118;16.979;182130
5119;16.982;188434
5120;16.986;203203
5121;16.989;174454
5122;16.992;192327
5123;16.995;192758
5124;16.999;189450
5125;17.002;190933
5126;17.005;201316
5127;17.009;174032
5128;17.012;202974
5129;17.015;202552
5130;17.019;183526
5131;17.022;166564
5132;17.025;191961
5133;17.029;213154
5134;17.032;189652
5135;17.035;191739
5136;17.038;189121
5137;17.042;190818
5138;17.045;193182
5139;17.048;184535
5140;17.052;187897
5141;17.055;180303
5142;17.058;178070
5143;17.062;182325
5144;17.065;200126
5145;17.068;194763
5146;17.071;173859
5147;17.075;186960
5148;17.078;193656
5149;17.081;182675
5150;17.085;160809
5151;17.088;186767
5152;17.091;185897
5153;17.095;185541
5154;17.098;171273
5155;17.101;173526
5156;17.105;178841
5157;17.108;186063
5158;17.111;168207
5159;17.114;186142
5160;17.118;196928
5161;17.121;173547
5162;17.124;180503
5163;17.128;192955
5164;17.131;178423
5165;17.134;181145
5166;17.138;183364
5167;17.141;173399
5168;17.144;170168
5169;17.148;182921
5170;17.151;183999
5171;17.154;187907
5172;17.157;175802
5173;17.161;189640
5174;17.164;183044
5175;17.167;179067
5176;17.171;182399
5177;17.174;185707
5178;17.177;176537
5179;17.181;181816
5180;17.184;176242
5181;17.187;183620
5182;17.190;174363
5183;17.194;183195
5184;17.197;169925
5185;17.200;184865
5186;17.204;162505
5187;17.207;176122
5188;17.211;186323
5189;17.214;190182
5190;17.218;173105
5191;17.221;174547
5192;17.224;181401
5193;17.228;180756
5194;17.231;185147
5195;17.234;188103
5196;17.237;193501
5197;17.241;182246
5198;17.244;180294
5199;17.247;192818
5200;17.251;190269
5201;17.254;186906
5202;17.257;196611
5203;17.261;195091
5204;17.264;185408
5205;17.267;193725
5206;17.270;197750
5207;17.274;198715
5208;17.277;205916
5209;17.280;204466
5210;17.284;206760
5211;17.287;207224
5212;17.290;215009
5213;17.294;214644
5214;17.297;207394
5215;17.300;216531
5216;17.304;212572
5217;17.307;224256
5218;17.310;222325
5219;17.313;238632
5220;17.317;230761
5221;17.320;235848
5222;17.323;229724
5223;17.327;240339
5224;17.330;238632
5225;17.333;231916
5226;17.337;233356
5227;17.340;251684
5228;17.343;253120
5229;17.346;255616
5230;17.350;244951
5231;17.353;241753
5232;17.356;250099
5233;17.360;268942
5234;17.363;270434
5235;17.366;278062
5236;17.370;275308
5237;17.373;272338
5238;17.376;261909
5239;17.380;274653
5240;17.383;278794
5241;17.386;289052
5242;17.389;272533
5243;17.393;281666
5244;17.396;281580
5245;17.399;278812
5246;17.403;267733
5247;17.406;281918
5248;17.409;297882
5249;17.413;272965
5250;17.416;279690
5251;17.419;268596
5252;17.423;276339
5253;17.426;285572
5254;17.429;269555
5255;17.432;250074
5256;17.436;266987
5257;17.439;262191
5258;17.442;237882
5259;17.446;253969
5260;17.449;242436
5261;17.452;239874
5262;17.456;227924
5263;17.459;234241
5264;17.463;229457
5265;17.466;221085
5266;17.469;222122
5267;17.472;214246
5268;17.476;212942
5269;17.479;196149
5270;17.482;182760
5271;17.486;200460
5272;17.489;189115
5273;17.492;179225
5274;17.496;180402
5275;17.499;177157
5276;17.502;173107
5277;17.505;161570
5278;17.509;161751
5279;17.512;163411
5280;17.515;161519
5281;17.519;154500
5282;17.522;155369
5283;17.525;168465
5284;17.529;152344
5285;17.532;149106
5286;17.535;150795
5287;17.539;146192
5288;17.542;154112
5289;17.545;152640
5290;17.548;138524
5291;17.552;142767
5292;17.555;133920
5293;17.558;128107
5294;17.562;138718
5295;17.565;145980
5296;17.568;128865
5297;17.572;137154
5298;17.575;126992
5299;17.578;119208
5300;17.582;133983
5301;17.585;135784
5302;17.588;132844
5303;17.591;119014
5304;17.595;130479
5305;17.598;121354
5306;17.601;145366
5307;17.605;130617
5308;17.608;130693
5309;17.611;125685
5310;17.615;129047
5311;17.618;137054
5312;17.621;126239
5313;17.624;121795
5314;17.628;129484
5315;17.631;119953
5316;17.634;131070
5317;17.638;122904
5318;17.641;129548
5319;17.644;127549
5320;17.648;127100
5321;17.651;127668
5322;17.654;128170
5323;17.658;133096
5324;17.661;122465
5325;17.664;123405
5326;17.667;121137
5327;17.671;132630
5328;17.674;135890
5329;17.677;133198
5330;17.681;126241
5331;17.684;129287
5332;17.687;133245
5333;17.691;133147
5334;17.694;131863
5335;17.697;127421
5336;17.700;132676
5337;17.704;133303
5338;17.707;128143
5339;17.711;135081
5340;17.714;132883
5341;17.717;124228
5342;17.721;134201
5343;17.724;130744
5344;17.727;130826
5345;17.731;132979
5346;17.734;131680
5347;17.737;126016
5348;17.740;129615
5349;17.744;134956
5350;17.747;132172
5351;17.750;125931
5352;17.754;131173
5353;17.757;130373
5354;17.760;133998
5355;17.764;130725
5356;17.767;130562
5357;17.770;137892
5358;17.774;121862
5359;17.777;132820
5360;17.780;137654
5361;17.783;127229
5362;17.787;134727
5363;17.790;122498
5364;17.793;126336
5365;17.797;121952
5366;17.800;142208
5367;17.803;125370
5368;17.807;133824
5369;17.810;130215
5370;17.813;126798
5371;17.817;126513
5372;17.820;131982
5373;17.823;127207
5374;17.826;128992
5375;17.830;124277
5376;17.833;135935
5377;17.836;128460
5378;17.840;116509
5379;17.843;135894
5380;17.846;121389
5381;17.850;121299
5382;17.853;126785
5383;17.856;123508
5384;17.859;128336
5385;17.863;123045
5386;17.866;119956
5387;17.869;119667
5388;17.873;119378
5389;17.876;120861
5390;17.879;112678
5391;17.883;113425
5392;17.886;117788
5393;17.889;117804
5394;17.893;122949
5395;17.896;118302
5396;17.899;113942
5397;17.902;114293
5398;17.906;120222
5399;17.909;128484
5400;17.912;115216
5401;17.916;122413
5402;17.919;113581
5403;17.922;110815
5404;17.926;120115
5405;17.929;118762
5406;17.932;124500
5407;17.935;113942
5408;17.939;123864
5409;17.942;112146
5410;17.945;119620
5411;17.949;109925
5412;17.952;119047
5413;17.955;120099
5414;17.959;122828
5415;17.962;113952
5416;17.966;115250
5417;17.969;112114
5418;17.972;121017
5419;17.975;113420
5420;17.979;120459
5421;17.982;119091
5422;17.985;111533
5423;17.989;119245
5424;17.992;129605
5425;17.995;118905
5426;17.999;116517
5427;18.002;119295
5428;18.005;118881
5429;18.009;122641
5430;18.012;119468
5431;18.015;111775
5432;18.018;115017
5433;18.022;121672
5434;18.025;118124
5435;18.028;112105
5436;18.032;116595
5437;18.035;112928
5438;18.038;125081
5439;18.042;111399
5440;18.045;129334
5441;18.048;123646
5442;18.052;114953
5443;18.055;115796
5444;18.058;107880
5445;18.061;122304
5446;18.065;126334
5447;18.068;117462
5448;18.071;119950
5449;18.075;116319
5450;18.078;115405
5451;18.081;110683
5452;18.085;120809
5453;18.088;117096
5454;18.091;123420
5455;18.094;116460
5456;18.098;120678
5457;18.101;122932
5458;18.104;108268
5459;18.108;112197
5460;18.111;117981
5461;18.114;116937
5462;18.118;109368
5463;18.121;108906
5464;18.124;113141
5465;18.128;121171
5466;18.131;125947
5467;18.134;114195
5468;18.137;121242
5469;18.141;117492
5470;18.144;116833
5471;18.147;114669
5472;18.151;111678
5473;18.154;113852
5474;18.157;118474
5475;18.161;116473
5476;18.164;114874
5477;18.167;114853
5478;18.171;108693
5479;18.174;115897
5480;18.177;120535
5481;18.180;108040
5482;18.184;107732
5483;18.187;121561
5484;18.190;118205
5485;18.194;110472
5486;18.197;113839
5487;18.200;119558
5488;18.204;121672
5489;18.207;126110
5490;18.210;107408
5491;18.214;110590
5492;18.217;114767
5493;18.220;117296
5494;18.224;112343
5495;18.227;119133
5496;18.230;114565
5497;18.234;105883
5498;18.237;104582
5499;18.240;111878
5500;18.244;114843
5501;18.247;101395
5502;18.250;116307
5503;18.253;114817
5504;18.257;107687
5505;18.260;125472
5506;18.263;115250
5507;18.267;119535
5508;18.270;113872
5509;18.273;109134
5510;18.277;113937
5511;18.280;118205
5512;18.283;116042
5513;18.287;111309
5514;18.290;110048
5515;18.293;111289
5516;18.296;119509
5517;18.300;108602
5518;18.303;116211
5519;18.306;114189
5520;18.310;120996
5521;18.313;110458
5522;18.316;115110
5523;18.320;117825
5524;18.323;121007
5525;18.326;125665
5526;18.329;119944
5527;18.333;104517
5528;18.336;125429
5529;18.339;119354
5530;18.343;115889
5531;18.346;119993
5532;18.349;110627
5533;18.353;114027
5534;18.356;112622
5535;18.359;113758
5536;18.363;108682
5537;18.366;117630
5538;18.369;118930
5539;18.372;110589
5540;18.376;118178
5541;18.379;124441
5542;18.382;116378
5543;18.386;120972
5544;18.389;119816
5545;18.392;123184
5546;18.396;111953
5547;18.399;124758
5548;18.402;121610
5549;18.406;124291
5550;18.409;104018
5551;18.412;118807
5552;18.415;117375
5553;18.419;116812
5554;18.422;106772
5555;18.425;123912
5556;18.429;117490
5557;18.432;116877
5558;18.435;119920
5559;18.439;107108
5560;18.442;119217
5561;18.445;112365
5562;18.448;116150
5563;18.452;113181
5564;18.455;109515
5565;18.458;108743
5566;18.462;119772
5567;18.465;118670
5568;18.469;107673
5569;18.472;117637
5570;18.475;121855
5571;18.479;118113
5572;18.482;114530
5573;18.485;118631
5574;18.488;110532
5575;18.492;115838
5576;18.495;117525
5577;18.498;111258
5578;18.502;116286
5579;18.505;114891
5580;18.508;107629
5581;18.512;118474
5582;18.515;122677
5583;18.518;116056
5584;18.522;119781
5585;18.525;116566
5586;18.528;112716
5587;18.531;122223
5588;18.535;112383
5589;18.538;117304
5590;18.541;123767
5591;18.545;117531
5592;18.548;116162
5593;18.551;111268
5594;18.555;111111
5595;18.558;116496
5596;18.561;114512
5597;18.564;121030
5598;18.568;114953
5599;18.571;118638
5600;18.574;113077
5601;18.578;118961
5602;18.581;120658
5603;18.584;115219
5604;18.588;114488
5605;18.591;122505
5606;18.594;111888
5607;18.598;113710
5608;18.601;109857
5609;18.604;101762
5610;18.607;113984
5611;18.611;107268
5612;18.614;116630
5613;18.617;116864
5614;18.621;114515
5615;18.624;112762
5616;18.627;114745
5617;18.631;121331
5618;18.634;125406
5619;18.637;123041
5620;18.641;119856
5621;18.644;115215
5622;18.647;114127
5623;18.650;113845
5624;18.654;113961
5625;18.657;118207
5626;18.660;110408
5627;18.664;111196
5628;18.667;113074
5629;18.670;118942
5630;18.674;114480
5631;18.677;118721
5632;18.680;109650
5633;18.683;112516
5634;18.687;113186
5635;18.690;113728
5636;18.693;117511
5637;18.697;121403
5638;18.700;114522
5639;18.703;118085
5640;18.707;116463
5641;18.710;115067
5642;18.714;110057
5643;18.717;114583
5644;18.720;115002
5645;18.723;122312
5646;18.727;112791
5647;18.730;115092
5648;18.733;121382
5649;18.737;120108
5650;18.740;121635
5651;18.743;118318
5652;18.747;121826
5653;18.750;122517
5654;18.753;112355
5655;18.757;122958
5656;18.760;123388
5657;18.763;121358
5658;18.766;115891
5659;18.770;121853
5660;18.773;120348
5661;18.776;119897
5662;18.780;131675
5663;18.783;126389
5664;18.786;130055
5665;18.790;114922
5666;18.793;120058
5667;18.796;124173
5668;18.799;126371
5669;18.803;125215
5670;18.806;123053
5671;18.809;118875
5672;18.813;117461
5673;18.816;128511
5674;18.819;123045
5675;18.823;126409
5676;18.826;121500
5677;18.829;118076
5678;18.833;129321
5679;18.836;117837
5680;18.839;122657
5681;18.842;121598
5682;18.846;121852
5683;18.849;112935
5684;18.852;119787
5685;18.856;113330
5686;18.859;126205
5687;18.862;124650
5688;18.866;118659
5689;18.869;120822
5690;18.872;125819
5691;18.876;126114
5692;18.879;125340
5693;18.882;122526
5694;18.885;125826
5695;18.889;119400
5696;18.892;115844
5697;18.895;116563
5698;18.899;121030
5699;18.902;119480
5700;18.905;117798
5701;18.909;117123
5702;18.912;117185
5703;18.915;121207
5704;18.918;116557
5705;18.922;122546
5706;18.925;117624
5707;18.928;121735
5708;18.932;115502
5709;18.935;123302
5710;18.938;124551
5711;18.942;119815
5712;18.945;125930
5713;18.948;120137
5714;18.952;117231
5715;18.955;119760
5716;18.958;117672
5717;18.962;130538
5718;18.965;111918
5719;18.968;126786
5720;18.972;117263
5721;18.975;116857
5722;18.978;128386
5723;18.982;111512
5724;18.985;115622
5725;18.988;120082
5726;18.992;117335
5727;18.995;121195
5728;18.998;121610
5729;19.001;123466
5730;19.005;114035
5731;19.008;117809
5732;19.011;121343
5733;19.015;120592
5734;19.018;116460
5735;19.021;119529
5736;19.025;116324
5737;19.028;118644
5738;19.031;120327
5739;19.035;123194
5740;19.038;117123
5741;19.041;115912
5742;19.044;120660
5743;19.048;124633
5744;19.051;112901
5745;19.054;121270
5746;19.058;115660
5747;19.061;116071
5748;19.064;114614
5749;19.068;114087
5750;19.071;114981
5751;19.074;120655
5752;19.077;114607
5753;19.081;115287
5754;19.084;114776
5755;19.087;125066
5756;19.091;117282
5757;19.094;116034
5758;19.097;125429
5759;19.101;127560
5760;19.104;116734
5761;19.107;119694
5762;19.111;121953
5763;19.114;123880
5764;19.117;116153
5765;19.120;131746
5766;19.124;119458
5767;19.127;117410
5768;19.130;129722
5769;19.134;124901
5770;19.137;127635
5771;19.140;129852
5772;19.144;113659
5773;19.147;131371
5774;19.150;119241
5775;19.153;128861
5776;19.157;127850
5777;19.160;123281
5778;19.163;127485
5779;19.167;125517
5780;19.170;124482
5781;19.173;136444
5782;19.177;130744
5783;19.180;135437
5784;19.183;134745
5785;19.187;132424
5786;19.190;121921
5787;19.193;132434
5788;19.196;144764
5789;19.200;125496
5790;19.203;139741
5791;19.206;143041
5792;19.210;133308
5793;19.213;145469
5794;19.217;140768
5795;19.220;138415
5796;19.223;139791
5797;19.227;142130
5798;19.230;142711
5799;19.233;149516
5800;19.236;142575
5801;19.240;140394
5802;19.243;148169
5803;19.246;144625
5804;19.250;147535
5805;19.253;157456
5806;19.256;147339
5807;19.260;144160
5808;19.263;154231
5809;19.266;150950
5810;19.270;157251
5811;19.273;143462
5812;19.276;151248
5813;19.279;154787
5814;19.283;151387
5815;19.286;150483
5816;19.289;157407
5817;19.293;157211
5818;19.296;153913
5819;19.299;156748
5820;19.303;167147
5821;19.306;162829
5822;19.309;150111
5823;19.312;153266
5824;19.316;158270
5825;19.319;150946
5826;19.322;155009
5827;19.326;154549
5828;19.329;156798
5829;19.332;165843
5830;19.336;159579
5831;19.339;160960
5832;19.342;147635
5833;19.346;164132
5834;19.349;167678
5835;19.352;161977
5836;19.355;161338
5837;19.359;152858
5838;19.362;154730
5839;19.365;148907
5840;19.369;148538
5841;19.372;154712
5842;19.375;146408
5843;19.379;140295
5844;19.382;159020
5845;19.385;157864
5846;19.389;144473
5847;19.392;147724
5848;19.395;150668
5849;19.398;143212
5850;19.402;152381
5851;19.405;161742
5852;19.408;151783
5853;19.412;149733
5854;19.415;143575
5855;19.418;148640
5856;19.422;143062
5857;19.425;139815
5858;19.428;150964
5859;19.432;135211
5860;19.435;148786
5861;19.438;139572
5862;19.441;139573
5863;19.445;142868
5864;19.448;132338
5865;19.451;136761
5866;19.455;156572
5867;19.458;140552
5868;19.462;141600
5869;19.465;139223
5870;19.468;134500
5871;19.472;145573
5872;19.475;137638
5873;19.478;138570
5874;19.481;140186
5875;19.485;140731
5876;19.488;144369
5877;19.491;132094
5878;19.495;132245
5879;19.498;133116
5880;19.501;134176
5881;19.505;141353
5882;19.508;136200
5883;19.511;142019
5884;19.514;138146
5885;19.518;148108
5886;19.521;136911
5887;19.524;135080
5888;19.528;135662
5889;19.531;138788
5890;19.534;131755
5891;19.538;140907
5892;19.541;137670
5893;19.544;139086
5894;19.548;147776
5895;19.551;139505
5896;19.554;138248
5897;19.557;129395
5898;19.561;150574
5899;19.564;143490
5900;19.567;134873
5901;19.571;142733
5902;19.574;134201
5903;19.577;145972
5904;19.581;146947
5905;19.584;137686
5906;19.587;140618
5907;19.591;143276
5908;19.594;142605
5909;19.597;149397
5910;19.600;140065
5911;19.604;145181
5912;19.607;139260
5913;19.610;148683
5914;19.614;146917
5915;19.617;147028
5916;19.620;157154
5917;19.624;151862
5918;19.627;160560
5919;19.630;150148
5920;19.633;156450
5921;19.637;150978
5922;19.640;150832
5923;19.643;157434
5924;19.647;153552
5925;19.650;153472
5926;19.653;156577
5927;19.657;157408
5928;19.660;165466
5929;19.663;165390
5930;19.667;164284
5931;19.670;139772
5932;19.673;167898
5933;19.676;167808
5934;19.680;172487
5935;19.683;178691
5936;19.686;168058
5937;19.690;167522
5938;19.693;159036
5939;19.696;173682
5940;19.700;174835
5941;19.703;171628
5942;19.706;172089
5943;19.710;170635
5944;19.713;173594
5945;19.716;169107
5946;19.720;176089
5947;19.723;169055
5948;19.726;166029
5949;19.730;163351
5950;19.733;174500
5951;19.736;175219
5952;19.740;173528
5953;19.743;164469
5954;19.746;165067
5955;19.750;170889
5956;19.753;166612
5957;19.756;162651
5958;19.759;172806
5959;19.763;163175
5960;19.766;155886
5961;19.769;161111
5962;19.773;163558
5963;19.776;161834
5964;19.779;158872
5965;19.783;156179
5966;19.786;149330
5967;19.789;157118
5968;19.792;151357
5969;19.796;148516
5970;19.799;132234
5971;19.802;141860
5972;19.806;131703
5973;19.809;150691
5974;19.812;145483
5975;19.816;145703
5976;19.819;141011
5977;19.822;138080
5978;19.826;135360
5979;19.829;135522
5980;19.832;135875
5981;19.835;137385
5982;19.839;140179
5983;19.842;123791
5984;19.845;128842
5985;19.849;138277
5986;19.852;126489
5987;19.855;136458
5988;19.859;128542
5989;19.862;127086
5990;19.865;122536
5991;19.868;133409
5992;19.872;133865
5993;19.875;131934
5994;19.878;130121
5995;19.882;126369
5996;19.885;138568
5997;19.888;135912
5998;19.892;119806
5999;19.895;127434
6000;19.898;126325
6001;19.902;124364
6002;19.905;125576
6003;19.908;128392
6004;19.911;124134
6005;19.915;128853
6006;19.918;122401
6007;19.921;134578
6008;19.925;119767
6009;19.928;120171
6010;19.931;130804
6011;19.935;126756
6012;19.938;115577
6013;19.941;129719
6014;19.945;127933
6015;19.948;125552
6016;19.951;123176
6017;19.954;125587
6018;19.958;122941
6019;19.961;122853
6020;19.965;121613
6021;19.968;121074
6022;19.971;123372
6023;19.975;117453
6024;19.978;124564
6025;19.981;118575
6026;19.985;130035
6027;19.988;127614
6028;19.991;120219
6029;19.994;119530
6030;19.998;125434
6031;20.001;118565
6032;20.004;114541
6033;20.008;123793
6034;20.011;121221
6035;20.014;125987
6036;20.018;121142
6037;20.021;127243
6038;20.024;113319
6039;20.027;124323
6040;20.031;126154
6041;20.034;133107
6042;20.037;120964
6043;20.041;119832
6044;20.044;134956
6045;20.047;130108
6046;20.051;115175
6047;20.054;116917
6048;20.057;124613
6049;20.061;123720
6050;20.064;126797
6051;20.067;132363
6052;20.070;123956
6053;20.074;118575
6054;20.077;134160
6055;20.080;134442
6056;20.084;125198
6057;20.087;136597
6058;20.090;130765
6059;20.094;123463
6060;20.097;124857
6061;20.100;129776
6062;20.103;130921
6063;20.107;116678
6064;20.110;126329
6065;20.113;125879
6066;20.117;132998
6067;20.120;134083
6068;20.123;134055
6069;20.127;127820
6070;20.130;126617
6071;20.133;140275
6072;20.137;131498
6073;20.140;134784
6074;20.143;127313
6075;20.146;136959
6076;20.150;134357
6077;20.153;131517
6078;20.156;128977
6079;20.160;122596
6080;20.163;136710
6081;20.166;128166
6082;20.170;129462
6083;20.173;133584
6084;20.176;134738
6085;20.180;121660
6086;20.183;135986
6087;20.186;128091
6088;20.189;129657
6089;20.193;130900
6090;20.196;139390
6091;20.199;134736
6092;20.203;136003
6093;20.206;129181
6094;20.210;127741
6095;20.213;134792
6096;20.216;137767
6097;20.220;124844
6098;20.223;140449
6099;20.226;130844
6100;20.229;132678
6101;20.233;138676
6102;20.236;138638
6103;20.239;119405
6104;20.243;136677
6105;20.246;129165
6106;20.249;134860
6107;20.253;134263
6108;20.256;127134
6109;20.259;123723
6110;20.262;121934
6111;20.266;122935
6112;20.269;141463
6113;20.272;127146
6114;20.276;126961
6115;20.279;126954
6116;20.282;132029
6117;20.286;124614
6118;20.289;124037
6119;20.292;129350
6120;20.296;120040
6121;20.299;117796
6122;20.302;134384
6123;20.305;130550
6124;20.309;126310
6125;20.312;116754
6126;20.315;110889
6127;20.319;126346
6128;20.322;128516
6129;20.325;123858
6130;20.329;124551
6131;20.332;121270
6132;20.335;127222
6133;20.339;131552
6134;20.342;122715
6135;20.345;117821
6136;20.348;124607
6137;20.352;123820
6138;20.355;125496
6139;20.358;120190
6140;20.362;125428
6141;20.365;128251
6142;20.368;125646
6143;20.372;126146
6144;20.375;119321
6145;20.378;116905
6146;20.381;125361
6147;20.385;114794
6148;20.388;119838
6149;20.391;114152
6150;20.395;127880
6151;20.398;124174
6152;20.401;121026
6153;20.405;116556
6154;20.408;119775
6155;20.411;116389
6156;20.415;110937
6157;20.418;111708
6158;20.421;117975
6159;20.424;114506
6160;20.428;111297
6161;20.431;116292
6162;20.434;121841
6163;20.438;110117
6164;20.441;114785
6165;20.444;122047
6166;20.448;118508
6167;20.451;120378
6168;20.454;122043
6169;20.457;116323
6170;20.461;118810
6171;20.464;104595
6172;20.468;106735
6173;20.471;113959
6174;20.474;108988
6175;20.478;123626
6176;20.481;122640
6177;20.484;115644
6178;20.488;107298
6179;20.491;116471
6180;20.494;124902
6181;20.497;109972
6182;20.501;110192
6183;20.504;113333
6184;20.507;112650
6185;20.511;115840
6186;20.514;105712
6187;20.517;127191
6188;20.521;121734
6189;20.524;112591
6190;20.527;122834
6191;20.531;117865
6192;20.534;106472
6193;20.537;114063
6194;20.540;115200
6195;20.544;108090
6196;20.547;109784
6197;20.550;117376
6198;20.554;121997
6199;20.557;118608
6200;20.560;111284
6201;20.564;122763
6202;20.567;120603
6203;20.570;129550
6204;20.574;120883
6205;20.577;109469
6206;20.580;112006
6207;20.583;122895
6208;20.587;121168
6209;20.590;110111
6210;20.593;115863
6211;20.597;124438
6212;20.600;119140
6213;20.603;114231
6214;20.607;116873
6215;20.610;111581
6216;20.613;118478
6217;20.616;115705
6218;20.620;116169
6219;20.623;114540
6220;20.626;121260
6221;20.630;105738
6222;20.633;120986
6223;20.636;119026
6224;20.640;115365
6225;20.643;118420
6226;20.646;120068
6227;20.650;111766
6228;20.653;116299
6229;20.656;118543
6230;20.659;120423
6231;20.663;125977
6232;20.666;117036
6233;20.669;126036
6234;20.673;123143
6235;20.676;126396
6236;20.679;120075
6237;20.683;124401
6238;20.686;130838
6239;20.689;126186
6240;20.692;119628
6241;20.696;124315
6242;20.699;120036
6243;20.702;127213
6244;20.706;116857
6245;20.709;115740
6246;20.713;123124
6247;20.716;122180
6248;20.719;126534
6249;20.723;129092
6250;20.726;123316
6251;20.729;132067
6252;20.732;124791
6253;20.736;123500
6254;20.739;120843
6255;20.742;123751
6256;20.746;117127
6257;20.749;126464
6258;20.752;120457
6259;20.756;123568
6260;20.759;122751
6261;20.762;117639
6262;20.766;127241
6263;20.769;135476
6264;20.772;125798
6265;20.775;125168
6266;20.779;123354
6267;20.782;118158
6268;20.785;127355
6269;20.789;124390
6270;20.792;116060
6271;20.795;119408
6272;20.799;128112
6273;20.802;119103
6274;20.805;131420
6275;20.809;121223
6276;20.812;125095
6277;20.815;128859
6278;20.818;128379
6279;20.822;123727
6280;20.825;126671
6281;20.828;118526
6282;20.832;114833
6283;20.835;129507
6284;20.838;115451
6285;20.842;121393
6286;20.845;119401
6287;20.848;123626
6288;20.851;120725
6289;20.855;122973
6290;20.858;125374
6291;20.861;125205
6292;20.865;125514
6293;20.868;121589
6294;20.871;115550
6295;20.875;126071
6296;20.878;127102
6297;20.881;114450
6298;20.885;120284
6299;20.888;128786
6300;20.891;121624
6301;20.894;118870
6302;20.898;122641
6303;20.901;130817
6304;20.904;115462
6305;20.908;114124
6306;20.911;120669
6307;20.914;114555
6308;20.918;121159
6309;20.921;122926
6310;20.924;119898
6311;20.928;119476
6312;20.931;129971
6313;20.934;118559
6314;20.937;129224
6315;20.941;121299
6316;20.944;117270
6317;20.947;125070
6318;20.951;119798
6319;20.954;116194
6320;20.957;122464
6321;20.961;125850
6322;20.964;122611
6323;20.968;126669
6324;20.971;129021
6325;20.974;123003
6326;20.977;122893
6327;20.981;112666
6328;20.984;128319
6329;20.987;125618
6330;20.991;126464
6331;20.994;129911
6332;20.997;128638
6333;21.001;129150
6334;21.004;125096
6335;21.007;117158
6336;21.010;124376
6337;21.014;125369
6338;21.017;129352
6339;21.020;130275
6340;21.024;131314
6341;21.027;120896
6342;21.030;126074
6343;21.034;130169
6344;21.037;123777
6345;21.040;130626
6346;21.044;135275
6347;21.047;134792
6348;21.050;138630
6349;21.053;136633
6350;21.057;128480
6351;21.060;131841
6352;21.063;129396
6353;21.067;129224
6354;21.070;138988
6355;21.073;125664
6356;21.077;131872
6357;21.080;137963
6358;21.083;135012
6359;21.086;135074
6360;21.090;140347
6361;21.093;129357
6362;21.096;127061
6363;21.100;125716
6364;21.103;132270
6365;21.106;144725
6366;21.110;140380
6367;21.113;136943
6368;21.116;133693
6369;21.120;133234
6370;21.123;132541
6371;21.126;144081
6372;21.129;135692
6373;21.133;135299
6374;21.136;129801
6375;21.139;131845
6376;21.143;135392
6377;21.146;126178
6378;21.149;123640
6379;21.153;129324
6380;21.156;130228
6381;21.159;123002
6382;21.163;125261
6383;21.166;125067
6384;21.169;127229
6385;21.172;133372
6386;21.176;126375
6387;21.179;118726
6388;21.182;126501
6389;21.186;123257
6390;21.189;125750
6391;21.192;124587
6392;21.196;120807
6393;21.199;115776
6394;21.202;116738
6395;21.205;126817
6396;21.209;118832
6397;21.212;124523
6398;21.216;113768
6399;21.219;120213
6400;21.222;127304
6401;21.226;124645
6402;21.229;116742
6403;21.232;130760
6404;21.236;127332
6405;21.239;111364
6406;21.242;113751
6407;21.245;118398
6408;21.249;128146
6409;21.252;124821
6410;21.255;119441
6411;21.259;120458
6412;21.262;119360
6413;21.265;114705
6414;21.269;125901
6415;21.272;118348
6416;21.275;125112
6417;21.279;115127
6418;21.282;124049
6419;21.285;121626
6420;21.288;121127
6421;21.292;121319
6422;21.295;107386
6423;21.298;122834
6424;21.302;117266
6425;21.305;121585
6426;21.308;118790
6427;21.312;127019
6428;21.315;123523
6429;21.318;130571
6430;21.321;126022
6431;21.325;118694
6432;21.328;122927
6433;21.331;121925
6434;21.335;130373
6435;21.338;115582
6436;21.341;124334
6437;21.345;123836
6438;21.348;121212
6439;21.351;125722
6440;21.355;126396
6441;21.358;125273
6442;21.361;119443
6443;21.364;122286
6444;21.368;118305
6445;21.371;120772
6446;21.374;123183
6447;21.378;121549
6448;21.381;119414
6449;21.384;114646
6450;21.388;123348
6451;21.391;108810
6452;21.394;124758
6453;21.398;131696
6454;21.401;119684
6455;21.404;125412
6456;21.407;123677
6457;21.411;123835
6458;21.414;117190
6459;21.417;129800
6460;21.421;120196
6461;21.424;114330
6462;21.427;136253
6463;21.431;130027
6464;21.434;119877
6465;21.437;122101
6466;21.440;122511
6467;21.444;124684
6468;21.447;123154
6469;21.450;118352
6470;21.454;125834
6471;21.457;117156
6472;21.461;127156
6473;21.464;129923
6474;21.467;113825
6475;21.471;116850
6476;21.474;120249
6477;21.477;113661
6478;21.480;118183
6479;21.484;117074
6480;21.487;114752
6481;21.490;127177
6482;21.494;122227
6483;21.497;111807
6484;21.500;112520
6485;21.504;109147
6486;21.507;113092
6487;21.510;109315
6488;21.514;129478
6489;21.517;115864
6490;21.520;125468
6491;21.523;130094
6492;21.527;112283
6493;21.530;119146
6494;21.533;106501
6495;21.537;113123
6496;21.540;116608
6497;21.543;108260
6498;21.547;111256
6499;21.550;116016
6500;21.553;117371
6501;21.557;115631
6502;21.560;109847
6503;21.563;112064
6504;21.566;118524
6505;21.570;115972
6506;21.573;107381
6507;21.576;104414
6508;21.580;107793
6509;21.583;109707
6510;21.586;114817
6511;21.590;106849
6512;21.593;103123
6513;21.596;108387
6514;21.599;98969
6515;21.603;114065
6516;21.606;103529
6517;21.609;110471
6518;21.613;106134
6519;21.616;115048
6520;21.619;115121
6521;21.623;109127
6522;21.626;109741
6523;21.629;109706
6524;21.633;106316
6525;21.636;116554
6526;21.639;116306
6527;21.642;110438
6528;21.646;108034
6529;21.649;114997
6530;21.652;113090
6531;21.656;106764
6532;21.659;109157
6533;21.662;117701
6534;21.666;102879
6535;21.669;115575
6536;21.672;113820
6537;21.675;114362
6538;21.679;102451
6539;21.682;114472
6540;21.685;113723
6541;21.689;106112
6542;21.692;107319
6543;21.695;111162
6544;21.699;122906
6545;21.702;116373
6546;21.705;113202
6547;21.709;116450
6548;21.712;116190
6549;21.715;119231
6550;21.719;111194
6551;21.722;109528
6552;21.725;128289
6553;21.729;112710
6554;21.732;106904
6555;21.735;111870
6556;21.739;120441
6557;21.742;112339
6558;21.745;110679
6559;21.749;127606
6560;21.752;123677
6561;21.755;127503
6562;21.758;125507
6563;21.762;125046
6564;21.765;121021
6565;21.768;117973
6566;21.772;119434
6567;21.775;134487
6568;21.778;125445
6569;21.782;135465
6570;21.785;130404
6571;21.788;118756
6572;21.792;126484
6573;21.795;135473
6574;21.798;127300
6575;21.801;144298
6576;21.805;139278
6577;21.808;135252
6578;21.811;135611
6579;21.815;145530
6580;21.818;146659
6581;21.821;137229
6582;21.825;129416
6583;21.828;143423
6584;21.831;138803
6585;21.834;138173
6586;21.838;139840
6587;21.841;136471
6588;21.844;141898
6589;21.848;146158
6590;21.851;141925
6591;21.854;144049
6592;21.858;134838
6593;21.861;149777
6594;21.864;143965
6595;21.868;140548
6596;21.871;150137
6597;21.874;160718
6598;21.877;147846
6599;21.881;154147
6600;21.884;140456
6601;21.887;153601
6602;21.891;143630
6603;21.894;142701
6604;21.897;145663
6605;21.901;149461
6606;21.904;157288
6607;21.907;150293
6608;21.910;142644
6609;21.914;150787
6610;21.917;144134
6611;21.920;145203
6612;21.924;147191
6613;21.927;159568
6614;21.930;160835
6615;21.934;146271
6616;21.937;157823
6617;21.940;146142
6618;21.944;152776
6619;21.947;147107
6620;21.950;148759
6621;21.953;148227
6622;21.957;156780
6623;21.960;155477
6624;21.964;157960
6625;21.967;163537
6626;21.970;151012
6627;21.974;158182
6628;21.977;150728
6629;21.980;146944
6630;21.984;146915
6631;21.987;156919
6632;21.990;148182
6633;21.993;152263
6634;21.997;151243
6635;22.000;139082
6636;22.003;146190
6637;22.007;140682
6638;22.010;144497
6639;22.013;146424
6640;22.017;143271
6641;22.020;158070
6642;22.023;147635
6643;22.027;139815
6644;22.030;153910
6645;22.033;155322
6646;22.036;155834
6647;22.040;145292
6648;22.043;159898
6649;22.046;153602
6650;22.050;153283
6651;22.053;155471
6652;22.056;144536
6653;22.060;156214
6654;22.063;151068
6655;22.066;153479
6656;22.069;145576
6657;22.073;150948
6658;22.076;152807
6659;22.079;150854
6660;22.083;152905
6661;22.086;168846
6662;22.089;152976
6663;22.093;166651
6664;22.096;147293
6665;22.099;173940
6666;22.103;163166
6667;22.106;168692
6668;22.109;158227
6669;22.112;157193
6670;22.116;156188
6671;22.119;171981
6672;22.122;177261
6673;22.126;168484
6674;22.129;175294
6675;22.132;178581
6676;22.136;173669
6677;22.139;179616
6678;22.142;188992
6679;22.146;179461
6680;22.149;171752
6681;22.152;178867
6682;22.156;166171
6683;22.159;174548
6684;22.162;173959
6685;22.165;179475
6686;22.169;186792
6687;22.172;177424
6688;22.175;172566
6689;22.179;176877
6690;22.182;183216
6691;22.185;177382
6692;22.189;184988
6693;22.192;192577
6694;22.195;191593
6695;22.198;182001
6696;22.202;201137
6697;22.205;188301
6698;22.208;191434
6699;22.212;182758
6700;22.215;190883
6701;22.219;183388
6702;22.222;194785
6703;22.225;192221
6704;22.229;182304
6705;22.232;183336
6706;22.235;184282
6707;22.239;174831
6708;22.242;176989
6709;22.245;175210
6710;22.249;175624
6711;22.252;165721
6712;22.255;170802
6713;22.258;159661
6714;22.262;174289
6715;22.265;163569
6716;22.268;162762
6717;22.272;166653
6718;22.275;156272
6719;22.278;160002
6720;22.282;149189
6721;22.285;153807
6722;22.288;155512
6723;22.292;152839
6724;22.295;162677
6725;22.298;152200
6726;22.301;138063
6727;22.305;148211
6728;22.308;136821
6729;22.311;138520
6730;22.315;141371
6731;22.318;150581
6732;22.321;125686
6733;22.325;144773
6734;22.328;135649
6735;22.331;143728
6736;22.334;134532
6737;22.338;142974
6738;22.341;132439
6739;22.344;143636
6740;22.348;130646
6741;22.351;138670
6742;22.354;139575
6743;22.358;138548
6744;22.361;140469
6745;22.364;146171
6746;22.368;142618
6747;22.371;136816
6748;22.374;134550
6749;22.377;142337
6750;22.381;142641
6751;22.384;140797
6752;22.387;146066
6753;22.391;146829
6754;22.394;136622
6755;22.397;147268
6756;22.401;158398
6757;22.404;147264
6758;22.407;145277
6759;22.411;162777
6760;22.414;156810
6761;22.417;161782
6762;22.420;161743
6763;22.424;161005
6764;22.427;159914
6765;22.430;155060
6766;22.434;170907
6767;22.437;172973
6768;22.440;171887
6769;22.444;164007
6770;22.447;167798
6771;22.450;163171
6772;22.453;178519
6773;22.457;172558
6774;22.460;172990
6775;22.464;177513
6776;22.467;162258
6777;22.470;178913
6778;22.474;169884
6779;22.477;175706
6780;22.480;185899
6781;22.484;170405
6782;22.487;172886
6783;22.490;175893
6784;22.493;189945
6785;22.497;189141
6786;22.500;188396
6787;22.503;171810
6788;22.507;183986
6789;22.510;179456
6790;22.513;174191
6791;22.517;188027
6792;22.520;182703
6793;22.523;184902
6794;22.527;185796
6795;22.530;184295
6796;22.533;188652
6797;22.536;169294
6798;22.540;195518
6799;22.543;186550
6800;22.546;166553
6801;22.550;179083
6802;22.553;180903
6803;22.556;177430
6804;22.560;184403
6805;22.563;186747
6806;22.566;176431
6807;22.569;170307
6808;22.573;173148
6809;22.576;176878
6810;22.579;176707
6811;22.583;175157
6812;22.586;181765
6813;22.589;177497
6814;22.593;175090
6815;22.596;177405
6816;22.599;172506
6817;22.603;182227
6818;22.606;173655
6819;22.609;189595
6820;22.612;177350
6821;22.616;172252
6822;22.619;182757
6823;22.622;175216
6824;22.626;170558
6825;22.629;180959
6826;22.632;184516
6827;22.636;176336
6828;22.639;176389
6829;22.642;170887
6830;22.646;174085
6831;22.649;173025
6832;22.652;179509
6833;22.655;182365
6834;22.659;190005
6835;22.662;169635
6836;22.665;175442
6837;22.669;184174
6838;22.672;177246
6839;22.675;181297
6840;22.679;184849
6841;22.682;190740
6842;22.685;188447
6843;22.688;169301
6844;22.692;181960
6845;22.695;187700
6846;22.698;177369
6847;22.702;188242
6848;22.705;198533
6849;22.708;200816
6850;22.712;216609
6851;22.715;195151
6852;22.719;211466
6853;22.722;222391
6854;22.725;211230
6855;22.728;225279
6856;22.732;215050
6857;22.735;193334
6858;22.738;208346
6859;22.742;224637
6860;22.745;237732
6861;22.748;219134
6862;22.752;237109
6863;22.755;245348
6864;22.758;228919
6865;22.762;251652
6866;22.765;235125
6867;22.768;248273
6868;22.771;245517
6869;22.775;246494
6870;22.778;233163
6871;22.781;251489
6872;22.785;246525
6873;22.788;253777
6874;22.791;239954
6875;22.795;253969
6876;22.798;268257
6877;22.801;259357
6878;22.804;261032
6879;22.808;257955
6880;22.811;236473
6881;22.814;249593
6882;22.818;253353
6883;22.821;248525
6884;22.824;247600
6885;22.828;241090
6886;22.831;229781
6887;22.834;223318
6888;22.838;226208
6889;22.841;214344
6890;22.844;221411
6891;22.847;213092
6892;22.851;227843
6893;22.854;218246
6894;22.857;203481
6895;22.861;197545
6896;22.864;202667
6897;22.867;197108
6898;22.871;184868
6899;22.874;186220
6900;22.877;197738
6901;22.881;184469
6902;22.884;183248
6903;22.887;159611
6904;22.890;175629
6905;22.894;166664
6906;22.897;166133
6907;22.900;165887
6908;22.904;153124
6909;22.907;151758
6910;22.910;145209
6911;22.914;150503
6912;22.917;148868
6913;22.920;150319
6914;22.923;150836
6915;22.927;144997
6916;22.930;137503
6917;22.933;130255
6918;22.937;135545
6919;22.940;141146
6920;22.943;124461
6921;22.947;131383
6922;22.950;131641
6923;22.953;131726
6924;22.957;124247
6925;22.960;136345
6926;22.963;118996
6927;22.967;121902
6928;22.970;125864
6929;22.973;131231
6930;22.977;124051
6931;22.980;125469
6932;22.983;132430
6933;22.987;136157
6934;22.990;131949
6935;22.993;120757
6936;22.997;131641
6937;23.000;118793
6938;23.003;124564
6939;23.006;122781
6940;23.010;125264
6941;23.013;126755
6942;23.016;119082
6943;23.020;121813
6944;23.023;120458
6945;23.026;125021
6946;23.030;121953
6947;23.033;116353
6948;23.036;130337
6949;23.039;116662
6950;23.043;126641
6951;23.046;125257
6952;23.049;128890
6953;23.053;109664
6954;23.056;122199
6955;23.059;124642
6956;23.063;114155
6957;23.066;126420
6958;23.069;122870
6959;23.073;133459
6960;23.076;125442
6961;23.079;126117
6962;23.082;128792
6963;23.086;122174
6964;23.089;119088
6965;23.092;124514
6966;23.096;127773
6967;23.099;120690
6968;23.102;121257
6969;23.106;128620
6970;23.109;117680
6971;23.112;122211
6972;23.116;121648
6973;23.119;127487
6974;23.122;121616
6975;23.125;119410
6976;23.129;133132
6977;23.132;119318
6978;23.135;122620
6979;23.139;123149
6980;23.142;117629
6981;23.145;130471
6982;23.149;115720
6983;23.152;123724
6984;23.155;133914
6985;23.158;125032
6986;23.162;114301
6987;23.165;122044
6988;23.168;117217
6989;23.172;127716
6990;23.175;109923
6991;23.178;124296
6992;23.182;117201
6993;23.185;126692
6994;23.188;116056
6995;23.192;116151
6996;23.195;115943
6997;23.198;125072
6998;23.201;120055
6999;23.205;113514
7000;23.208;106878
7001;23.212;115616
7002;23.215;117638
7003;23.218;120045
7004;23.222;112320
7005;23.225;128265
7006;23.228;112979
7007;23.232;115915
7008;23.235;114168
7009;23.238;115503
7010;23.241;106675
7011;23.245;126845
7012;23.248;118441
7013;23.251;122981
7014;23.255;114117
7015;23.258;118489
7016;23.261;121701
7017;23.265;115661
7018;23.268;117809
7019;23.271;125838
7020;23.275;119975
7021;23.278;122047
7022;23.281;123149
7023;23.284;124116
7024;23.288;117564
7025;23.291;118608
7026;23.294;112427
7027;23.298;108973
7028;23.301;119437
7029;23.304;113090
7030;23.308;103871
7031;23.311;117139
7032;23.314;123333
7033;23.317;119151
7034;23.321;117251
7035;23.324;123421
7036;23.327;123593
7037;23.331;120701
7038;23.334;118980
7039;23.337;120132
7040;23.341;118488
7041;23.344;118419
7042;23.347;110677
7043;23.351;112684
7044;23.354;121443
7045;23.357;119998
7046;23.360;118509
7047;23.364;119310
7048;23.367;114866
7049;23.370;115341
7050;23.374;120167
7051;23.377;117977
7052;23.380;112449
7053;23.384;116380
7054;23.387;112784
7055;23.390;117544
7056;23.393;115039
7057;23.397;120211
7058;23.400;109688
7059;23.403;111407
7060;23.407;116596
7061;23.410;124693
7062;23.413;110336
7063;23.417;119557
7064;23.420;130592
7065;23.423;124955
7066;23.427;120378
7067;23.430;119350
7068;23.433;126108
7069;23.436;114671
7070;23.440;127162
7071;23.443;117964
7072;23.446;115318
7073;23.450;113111
7074;23.453;122245
7075;23.456;117376
7076;23.460;122684
7077;23.463;121881
7078;23.467;116844
7079;23.470;116174
7080;23.473;113781
7081;23.476;116671
7082;23.480;118777
7083;23.483;116561
7084;23.486;117322
7085;23.490;117694
7086;23.493;115539
7087;23.496;115183
7088;23.500;120646
7089;23.503;115832
7090;23.506;116802
7091;23.510;127326
7092;23.513;119396
7093;23.516;115896
7094;23.519;115850
7095;23.523;126329
7096;23.526;119478
7097;23.529;117951
7098;23.533;121482
7099;23.536;129643
7100;23.539;123076
7101;23.543;122724
7102;23.546;119729
7103;23.549;125050
7104;23.553;123538
7105;23.556;116273
7106;23.559;112115
7107;23.562;118296
7108;23.566;108873
7109;23.569;117490
7110;23.572;113478
7111;23.576;118598
7112;23.579;116199
7113;23.582;121741
7114;23.586;111553
7115;23.589;115923
7116;23.592;114845
7117;23.596;129386
7118;23.599;120625
7119;23.602;119247
7120;23.605;106454
7121;23.609;126424
7122;23.612;114975
7123;23.615;122494
7124;23.619;114723
7125;23.622;120457
7126;23.625;125988
7127;23.629;129658
7128;23.632;117486
7129;23.635;127076
7130;23.638;124715
7131;23.642;120161
7132;23.645;122086
7133;23.648;122434
7134;23.652;117201
7135;23.655;126833
7136;23.658;116086
7137;23.662;119581
7138;23.665;116205
7139;23.668;128992
7140;23.672;124032
7141;23.675;122207
7142;23.678;117767
7143;23.681;119134
7144;23.685;116436
7145;23.688;121400
7146;23.691;125279
7147;23.695;118202
7148;23.698;123432
7149;23.701;116346
7150;23.705;116730
7151;23.708;118358
7152;23.712;116219
7153;23.715;133617
7154;23.718;125118
7155;23.721;130368
7156;23.725;123279
7157;23.728;121288
7158;23.731;114488
7159;23.735;121630
7160;23.738;121752
7161;23.741;124165
7162;23.745;127437
7163;23.748;127041
7164;23.751;130348
7165;23.755;131351
7166;23.758;129117
7167;23.761;125386
7168;23.764;123813
7169;23.768;126655
7170;23.771;119413
7171;23.774;123898
7172;23.778;136140
7173;23.781;126447
7174;23.784;126285
7175;23.788;121566
7176;23.791;130878
7177;23.794;125624
7178;23.797;135541
7179;23.801;127310
7180;23.804;141294
7181;23.807;120653
7182;23.811;124467
7183;23.814;127195
7184;23.817;131592
7185;23.821;132638
7186;23.824;137425
7187;23.827;126595
7188;23.831;137543
7189;23.834;124878
7190;23.837;132170
7191;23.840;135624
7192;23.844;134945
7193;23.847;129426
7194;23.850;130938
7195;23.854;137894
7196;23.857;122148
7197;23.860;138261
7198;23.864;133949
7199;23.867;131844
7200;23.870;124756
7201;23.873;129798
7202;23.877;118284
7203;23.880;125811
7204;23.883;122765
7205;23.887;126867
7206;23.890;125506
7207;23.893;129649
7208;23.897;124621
7209;23.900;128447
7210;23.903;120677
7211;23.907;128216
7212;23.910;135411
7213;23.913;139545
7214;23.916;129640
7215;23.920;121423
7216;23.923;123521
7217;23.926;127824
7218;23.930;121985
7219;23.933;127535
7220;23.936;123950
7221;23.940;125557
7222;23.943;124476
7223;23.946;126963
7224;23.950;128921
7225;23.953;128734
7226;23.956;129757
7227;23.960;132597
7228;23.963;126427
7229;23.966;127515
7230;23.970;132201
7231;23.973;125351
7232;23.976;139817
7233;23.980;134558
7234;23.983;136375
7235;23.986;130896
7236;23.990;127680
7237;23.993;128830
7238;23.996;134251
7239;23.999;136864
7240;24.003;125201
7241;24.006;122154
7242;24.009;121997
7243;24.013;129198
7244;24.016;129374
7245;24.019;117592
7246;24.023;125257
7247;24.026;121480
7248;24.029;132165
7249;24.032;135323
7250;24.036;129724
7251;24.039;121217
7252;24.042;128982
7253;24.046;122312
7254;24.049;121986
7255;24.052;123383
7256;24.056;140098
7257;24.059;132518
7258;24.062;126826
7259;24.066;132338
7260;24.069;133906
7261;24.072;131223
7262;24.075;127626
7263;24.079;137150
7264;24.082;133773
7265;24.085;133499
7266;24.089;131088
7267;24.092;137547
7268;24.095;136454
7269;24.099;134758
7270;24.102;140720
7271;24.105;129330
7272;24.108;126146
7273;24.112;126675
7274;24.115;126555
7275;24.118;135651
7276;24.122;126964
7277;24.125;128487
7278;24.128;137013
7279;24.132;138433
7280;24.135;138795
7281;24.138;132573
7282;24.142;143762
7283;24.145;128838
7284;24.148;142694
7285;24.151;133028
7286;24.155;135538
7287;24.158;130703
7288;24.161;134683
7289;24.165;129782
7290;24.168;130037
7291;24.171;144354
7292;24.175;141239
7293;24.178;137677
7294;24.181;137346
7295;24.185;131535
7296;24.188;130655
7297;24.191;137008
7298;24.194;138946
7299;24.198;140936
7300;24.201;134200
7301;24.204;135950
7302;24.208;134044
7303;24.211;130200
7304;24.215;132378
7305;24.218;128164
7306;24.221;137035
7307;24.225;135469
7308;24.228;136591
7309;24.231;126021
7310;24.234;130805
7311;24.238;140000
7312;24.241;140281
7313;24.244;130655
7314;24.248;132746
7315;24.251;130796
7316;24.254;144065
7317;24.258;131350
7318;24.261;146633
7319;24.264;133706
7320;24.267;131763
7321;24.271;137934
7322;24.274;138378
7323;24.277;141416
7324;24.281;135415
7325;24.284;138227
7326;24.287;137276
7327;24.291;130459
7328;24.294;134262
7329;24.297;139222
7330;24.301;129436
7331;24.304;134084
7332;24.307;142278
7333;24.310;131850
7334;24.314;134066
7335;24.317;132272
7336;24.320;140642
7337;24.324;148231
7338;24.327;133464
7339;24.330;135606
7340;24.334;138514
7341;24.337;130930
7342;24.340;144564
7343;24.344;138524
7344;24.347;148839
7345;24.350;133665
7346;24.353;131901
7347;24.357;122271
7348;24.360;133859
7349;24.363;139509
7350;24.367;140787
7351;24.370;140623
7352;24.373;139201
7353;24.377;134620
7354;24.380;137705
7355;24.383;142615
7356;24.386;147836
7357;24.390;144908
7358;24.393;137053
7359;24.396;142971
7360;24.400;138808
7361;24.403;127882
7362;24.406;137063
7363;24.410;138453
7364;24.413;143431
7365;24.416;148911
7366;24.420;143805
7367;24.423;144906
7368;24.426;137300
7369;24.429;145047
7370;24.433;143791
7371;24.436;147839
7372;24.439;148002
7373;24.443;151516
7374;24.446;152306
7375;24.449;161679
7376;24.453;155519
7377;24.456;155535
7378;24.460;156949
7379;24.463;151157
7380;24.466;162422
7381;24.469;167389
7382;24.473;165499
7383;24.476;165574
7384;24.479;162960
7385;24.483;175761
7386;24.486;181812
7387;24.489;169310
7388;24.493;167679
7389;24.496;159755
7390;24.499;185629
7391;24.502;174280
7392;24.506;177022
7393;24.509;176259
7394;24.512;196239
7395;24.516;181004
7396;24.519;187382
7397;24.522;191960
7398;24.526;189255
7399;24.529;184978
7400;24.532;198853
7401;24.536;194153
7402;24.539;198526
7403;24.542;191190
7404;24.545;202117
7405;24.549;199734
7406;24.552;206985
7407;24.555;197330
7408;24.559;206938
7409;24.562;204420
7410;24.565;201980
7411;24.569;191879
7412;24.572;201197
7413;24.575;204168
7414;24.579;196488
7415;24.582;197580
7416;24.585;199084
7417;24.588;196053
7418;24.592;205427
7419;24.595;199743
7420;24.598;203165
7421;24.602;197412
7422;24.605;200348
7423;24.608;187131
7424;24.612;205283
7425;24.615;192611
7426;24.618;189757
7427;24.621;194305
7428;24.625;192042
7429;24.628;192966
7430;24.631;181346
7431;24.635;184058
7432;24.638;188167
7433;24.641;183056
7434;24.645;184293
7435;24.648;169757
7436;24.651;175584
7437;24.655;195538
7438;24.658;177759
7439;24.661;193760
7440;24.664;183830
7441;24.668;188025
7442;24.671;184044
7443;24.674;181444
7444;24.678;187178
7445;24.681;195253
7446;24.684;186443
7447;24.688;174655
7448;24.691;183168
7449;24.694;186301
7450;24.697;191503
7451;24.701;182942
7452;24.704;189892
7453;24.707;194522
7454;24.711;187349
7455;24.714;186934
7456;24.718;196042
7457;24.721;191008
7458;24.724;195977
7459;24.728;207733
7460;24.731;184025
7461;24.734;207252
7462;24.737;210740
7463;24.741;202608
7464;24.744;214068
7465;24.747;207733
7466;24.751;210202
7467;24.754;221600
7468;24.757;234030
7469;24.761;240408
7470;24.764;228963
7471;24.767;229815
7472;24.771;235715
7473;24.774;244764
7474;24.777;258270
7475;24.780;255122
7476;24.784;249054
7477;24.787;251866
7478;24.790;264652
7479;24.794;262824
7480;24.797;250463
7481;24.800;270652
7482;24.804;268449
7483;24.807;276368
7484;24.810;279234
7485;24.814;266335
7486;24.817;286431
7487;24.820;290026
7488;24.823;298377
7489;24.827;276068
7490;24.830;285109
7491;24.833;287237
7492;24.837;291796
7493;24.840;288225
7494;24.843;292026
7495;24.847;308333
7496;24.850;293494
7497;24.853;291103
7498;24.856;295315
7499;24.860;299359
7500;24.863;274673
7501;24.866;266940
7502;24.870;289128
7503;24.873;283848
7504;24.876;288521
7505;24.880;280182
7506;24.883;282690
7507;24.886;258845
7508;24.890;271072
7509;24.893;257961
7510;24.896;260431
7511;24.899;254697
7512;24.903;266659
7513;24.906;263973
7514;24.909;254997
7515;24.913;262584
7516;24.916;238071
7517;24.919;246512
7518;24.923;241480
7519;24.926;244416
7520;24.929;237047
7521;24.933;242973
7522;24.936;227401
7523;24.939;234041
7524;24.942;230515
7525;24.946;245021
7526;24.949;221451
7527;24.952;245653
7528;24.956;226287
7529;24.960;219402
7530;24.963;230557
7531;24.966;218553
7532;24.970;225230
7533;24.973;226880
7534;24.976;209972
7535;24.979;220410
7536;24.983;213559
7537;24.986;220493
7538;24.989;215201
7539;24.993;223069
7540;24.996;211430
7541;24.999;212649
7542;25.003;212572
7543;25.006;217279
7544;25.009;219619
7545;25.012;213591
7546;25.016;194955
7547;25.019;222623
7548;25.022;224253
7549;25.026;221934
7550;25.029;224605
7551;25.032;216651
7552;25.036;211516
7553;25.039;228186
7554;25.042;216828
7555;25.046;229535
7556;25.049;228693
7557;25.052;216550
7558;25.055;243527
7559;25.059;224105
7560;25.062;230413
7561;25.065;237198
7562;25.069;241038
7563;25.072;252135
7564;25.075;235222
7565;25.079;236206
7566;25.082;243390
7567;25.085;251585
7568;25.089;262998
7569;25.092;256848
7570;25.095;278337
7571;25.098;275547
7572;25.102;258367
7573;25.105;279270
7574;25.108;268818
7575;25.112;271525
7576;25.115;283406
7577;25.118;285265
7578;25.122;283159
7579;25.125;281125
7580;25.128;283081
7581;25.131;283464
7582;25.135;298751
7583;25.138;286521
7584;25.141;283053
7585;25.145;282940
7586;25.148;291454
7587;25.151;283806
7588;25.155;286021
7589;25.158;272743
7590;25.161;272362
7591;25.165;269301
7592;25.168;292647
7593;25.171;271547
7594;25.174;271259
7595;25.178;263865
7596;25.181;247778
7597;25.184;264454
7598;25.188;256789
7599;25.191;247055
7600;25.194;251683
7601;25.198;233463
7602;25.201;236756
7603;25.204;217869
7604;25.207;216744
7605;25.211;218466
7606;25.214;202228
7607;25.218;215842
7608;25.221;205173
7609;25.224;194917
7610;25.228;187744
7611;25.231;180088
7612;25.234;191262
7613;25.238;176991
7614;25.241;185696
7615;25.244;181666
7616;25.247;182913
7617;25.251;168135
7618;25.254;166482
7619;25.257;166997
7620;25.261;160118
7621;25.264;155226
7622;25.267;148299
7623;25.271;160406
7624;25.274;152849
7625;25.277;148204
7626;25.281;148870
7627;25.284;147347
7628;25.287;137847
7629;25.290;141919
7630;25.294;132315
7631;25.297;137986
7632;25.300;143452
7633;25.304;136317
7634;25.307;133140
7635;25.310;128320
7636;25.314;140706
7637;25.317;128797
7638;25.320;129050
7639;25.324;128448
7640;25.327;130937
7641;25.330;108726
7642;25.333;116600
7643;25.337;130615
7644;25.340;125911
7645;25.343;126036
7646;25.347;122513
7647;25.350;123244
7648;25.353;122142
7649;25.357;131021
7650;25.360;132202
7651;25.363;127147
7652;25.366;127628
7653;25.370;123005
7654;25.373;121861
7655;25.376;121641
7656;25.380;125209
7657;25.383;117496
7658;25.386;116680
7659;25.390;115320
7660;25.393;119257
7661;25.396;121390
7662;25.400;114564
7663;25.403;116720
7664;25.406;119167
7665;25.409;124950
7666;25.413;112275
7667;25.416;123834
7668;25.419;114595
7669;25.423;128386
7670;25.426;118610
7671;25.429;117742
7672;25.433;110967
7673;25.436;119404
7674;25.439;117840
7675;25.443;131851
7676;25.446;111515
7677;25.449;120074
7678;25.452;120081
7679;25.456;129137
7680;25.459;116523
7681;25.463;118658
7682;25.466;114980
7683;25.469;119379
7684;25.473;123457
7685;25.476;119180
7686;25.479;119311
7687;25.483;112119
7688;25.486;108741
7689;25.489;116034
7690;25.492;124018
7691;25.496;114530
7692;25.499;112527
7693;25.502;118040
7694;25.506;121755
7695;25.509;117258
7696;25.512;117482
7697;25.516;115007
7698;25.519;113079
7699;25.522;119036
7700;25.525;113463
7701;25.529;112805
7702;25.532;118490
7703;25.535;120096
7704;25.539;120880
7705;25.542;117627
7706;25.545;111770
7707;25.549;111739
7708;25.552;121025
7709;25.555;125677
7710;25.559;118346
7711;25.562;123556
7712;25.565;116173
7713;25.568;119860
7714;25.572;116406
7715;25.575;124262
7716;25.578;113366
7717;25.582;106983
7718;25.585;114192
7719;25.588;113013
7720;25.592;116677
7721;25.595;119696
7722;25.598;117081
7723;25.601;122535
7724;25.605;122579
7725;25.608;112171
7726;25.611;113382
7727;25.615;118989
7728;25.618;104386
7729;25.621;106866
7730;25.625;120265
7731;25.628;112439
7732;25.631;119172
7733;25.635;122878
7734;25.638;113909
7735;25.641;111209
7736;25.644;125454
7737;25.648;117317
7738;25.651;115848
7739;25.654;125375
7740;25.658;113996
7741;25.661;128130
7742;25.664;127566
7743;25.668;113776
7744;25.671;110433
7745;25.674;122987
7746;25.678;117482
7747;25.681;119618
7748;25.684;130858
7749;25.687;113101
7750;25.691;124612
7751;25.694;119547
7752;25.697;124310
7753;25.701;125267
7754;25.704;111463
7755;25.707;114438
7756;25.711;113884
7757;25.714;112925
7758;25.718;115493
7759;25.721;115155
7760;25.724;113922
7761;25.727;121454
7762;25.731;121190
7763;25.734;131214
7764;25.737;118879
7765;25.741;118467
7766;25.744;117192
7767;25.747;123423
7768;25.751;119854
7769;25.754;127885
7770;25.757;115766
7771;25.760;121989
7772;25.764;117624
7773;25.767;113302
7774;25.770;112571
7775;25.774;115122
7776;25.777;117313
7777;25.780;125715
7778;25.784;125894
7779;25.787;112718
7780;25.790;117445
7781;25.794;121274
7782;25.797;107146
7783;25.800;125114
7784;25.803;123968
7785;25.807;122197
7786;25.810;115121
7787;25.813;120139
7788;25.817;121209
7789;25.820;115318
7790;25.823;130351
7791;25.827;125427
7792;25.830;122598
7793;25.833;116779
7794;25.836;109665
7795;25.840;121659
7796;25.843;114842
7797;25.846;115887
7798;25.850;126027
7799;25.853;113734
7800;25.856;121598
7801;25.860;123488
7802;25.863;106042
7803;25.866;128162
7804;25.870;118103
7805;25.873;121330
7806;25.876;125693
7807;25.879;115728
7808;25.883;115984
7809;25.886;129598
7810;25.889;113306
7811;25.893;118792
7812;25.896;117135
7813;25.899;125408
7814;25.903;124417
7815;25.906;120567
7816;25.909;121956
7817;25.913;121078
7818;25.916;118363
7819;25.919;114857
7820;25.922;114839
7821;25.926;123569
7822;25.929;117668
7823;25.932;113635
7824;25.936;110081
7825;25.939;122983
7826;25.942;111215
7827;25.946;112538
7828;25.949;128248
7829;25.952;115399
7830;25.955;109267
7831;25.959;119432
7832;25.962;109823
7833;25.966;123293
7834;25.969;111628
7835;25.972;120451
7836;25.976;116584
7837;25.979;116503
7838;25.982;113826
7839;25.986;125226
7840;25.989;108247
7841;25.992;112828
7842;25.995;113158
7843;25.999;116080
7844;26.002;106923
7845;26.005;116659
7846;26.009;119079
7847;26.012;117202
7848;26.015;119184
7849;26.019;122642
7850;26.022;117397
7851;26.025;111084
7852;26.029;116116
7853;26.032;115035
7854;26.035;114018
7855;26.038;118886
7856;26.042;125293
7857;26.045;112440
7858;26.048;123648
7859;26.052;114954
7860;26.055;110256
7861;26.058;115435
7862;26.062;118481
7863;26.065;109691
7864;26.068;109815
7865;26.072;120114
7866;26.075;116205
7867;26.078;106753
7868;26.081;114337
7869;26.085;109997
7870;26.088;116961
7871;26.091;118649
7872;26.095;111505
7873;26.098;122116
7874;26.101;113412
7875;26.105;125240
7876;26.108;112608
7877;26.111;119472
7878;26.114;117897
7879;26.118;118292
7880;26.121;118529
7881;26.124;117825
7882;26.128;119391
7883;26.131;117602
7884;26.134;114040
7885;26.138;112068
7886;26.141;123025
7887;26.144;113760
7888;26.148;120173
7889;26.151;120199
7890;26.154;122880
7891;26.157;117857
7892;26.161;124868
7893;26.164;116801
7894;26.167;123134
7895;26.171;117027
7896;26.174;122285
7897;26.177;115095
7898;26.181;118529
7899;26.184;117261
7900;26.187;118229
7901;26.190;118871
7902;26.194;122342
7903;26.197;123240
7904;26.200;122041
7905;26.204;124706
7906;26.207;117044
7907;26.211;117691
7908;26.214;123232
7909;26.217;114532
7910;26.221;128498
7911;26.224;123478
7912;26.227;114575
7913;26.230;115775
7914;26.234;121481
7915;26.237;119825
7916;26.240;115530
7917;26.244;123223
7918;26.247;123902
7919;26.250;118413
7920;26.254;115784
7921;26.257;123903
7922;26.260;119898
7923;26.264;124811
7924;26.267;117310
7925;26.270;108869
7926;26.273;120852
7927;26.277;117093
7928;26.280;120749
7929;26.283;111196
7930;26.287;116156
7931;26.290;116191
7932;26.293;112318
7933;26.297;114581
7934;26.300;110137
7935;26.303;114019
7936;26.307;119098
7937;26.310;121309
7938;26.313;121120
7939;26.316;127945
7940;26.320;116217
7941;26.323;120224
7942;26.326;124013
7943;26.330;128406
7944;26.333;121184
7945;26.336;118510
7946;26.340;121492
7947;26.343;121991
7948;26.346;122275
7949;26.349;134734
7950;26.353;116931
7951;26.356;114807
7952;26.359;120036
7953;26.363;128840
7954;26.366;127021
7955;26.369;121680
7956;26.373;112296
7957;26.376;126780
7958;26.379;134174
7959;26.383;122220
7960;26.386;124783
7961;26.389;115045
7962;26.392;123118
7963;26.396;125109
7964;26.399;128944
7965;26.402;127824
7966;26.406;123350
7967;26.409;128305
7968;26.412;122270
7969;26.416;126078
7970;26.419;123078
7971;26.422;121128
7972;26.425;128340
7973;26.429;131729
7974;26.432;122556
7975;26.435;123471
7976;26.439;123713
7977;26.442;110323
7978;26.445;115972
7979;26.449;119192
7980;26.452;116946
7981;26.455;124650
7982;26.459;127092
7983;26.462;110847
7984;26.465;114305
7985;26.469;126071
7986;26.472;121091
7987;26.475;114748
7988;26.479;118416
7989;26.482;124782
7990;26.485;117801
7991;26.489;104730
7992;26.492;119404
7993;26.495;119656
7994;26.499;119499
7995;26.502;110573
7996;26.505;122313
7997;26.508;115155
7998;26.512;113557
7999;26.515;105367
8000;26.518;111039
8001;26.522;114208
8002;26.525;104331
8003;26.528;109147
8004;26.532;113996
8005;26.535;117064
8006;26.538;115516
8007;26.542;110462
8008;26.545;116449
8009;26.548;99425
8010;26.551;100770
8011;26.555;112057
8012;26.558;105777
8013;26.561;116167
8014;26.565;107301
8015;26.568;113519
8016;26.571;112656
8017;26.575;104580
8018;26.578;107946
8019;26.581;102467
8020;26.584;117115
8021;26.588;112960
8022;26.591;103875
8023;26.594;109655
8024;26.598;107373
8025;26.601;106994
8026;26.604;110130
8027;26.608;110541
8028;26.611;108116
8029;26.614;111917
8030;26.618;116950
8031;26.621;106636
8032;26.624;115305
8033;26.627;101030
8034;26.631;112363
8035;26.634;107076
8036;26.637;112702
8037;26.641;119127
8038;26.644;105306
8039;26.647;98024
8040;26.651;106077
8041;26.654;103873
8042;26.657;116140
8043;26.661;101995
8044;26.664;113630
8045;26.667;117593
8046;26.670;107053
8047;26.674;109140
8048;26.677;117459
8049;26.680;104987
8050;26.684;103304
8051;26.687;103630
8052;26.690;105005
8053;26.694;113086
8054;26.697;112293
8055;26.700;108259
8056;26.703;109904
8057;26.707;110020
8058;26.711;106577
8059;26.714;112484
8060;26.717;109896
8061;26.721;101945
8062;26.724;110619
8063;26.727;111499
8064;26.731;108326
8065;26.734;108799
8066;26.737;110824
8067;26.740;108047
8068;26.744;110457
8069;26.747;112429
8070;26.750;116943
8071;26.754;100530
8072;26.757;110511
8073;26.760;101141
8074;26.764;117208
8075;26.767;106139
8076;26.770;103745
8077;26.774;116103
8078;26.777;106025
8079;26.780;105317
8080;26.783;100580
8081;26.787;104305
8082;26.790;109694
8083;26.793;98161
8084;26.797;118192
8085;26.800;110592
8086;26.803;115736
8087;26.807;108161
8088;26.810;106772
8089;26.813;106863
8090;26.817;101389
8091;26.820;115356
8092;26.823;108511
8093;26.826;105200
8094;26.830;106622
8095;26.833;105351
8096;26.836;120779
8097;26.840;108338
8098;26.843;109375
8099;26.846;113160
8100;26.850;103587
8101;26.853;110326
8102;26.856;103132
8103;26.859;111761
8104;26.863;109751
8105;26.866;117168
8106;26.869;116053
8107;26.873;107437
8108;26.876;111590
8109;26.879;106734
8110;26.883;107332
8111;26.886;106336
8112;26.889;111442
8113;26.893;107593
8114;26.896;119572
8115;26.899;110744
8116;26.902;111052
8117;26.906;105472
8118;26.909;113386
8119;26.912;112021
8120;26.916;115023
8121;26.919;112841
8122;26.922;110992
8123;26.926;113149
8124;26.929;109970
8125;26.932;113515
8126;26.936;115085
8127;26.939;117889
8128;26.942;104569
8129;26.945;118766
8130;26.949;115863
8131;26.952;110705
8132;26.955;114636
8133;26.959;116364
8134;26.962;117592
8135;26.966;115428
8136;26.969;113872
8137;26.972;116421
8138;26.975;117623
8139;26.979;111991
8140;26.982;109614
8141;26.985;116333
8142;26.989;111379
8143;26.992;115738
8144;26.995;116448
8145;26.999;122752
8146;27.002;105000
8147;27.005;110931
8148;27.009;112903
8149;27.012;107813
8150;27.015;118890
8151;27.018;111183
8152;27.022;113218
8153;27.025;118175
8154;27.028;105783
8155;27.032;118080
8156;27.035;115379
8157;27.038;116907
8158;27.042;119474
8159;27.045;118745
8160;27.048;108917
8161;27.052;118464
8162;27.055;109558
8163;27.058;118053
8164;27.061;111300
8165;27.065;107983
8166;27.068;119417
8167;27.071;112292
8168;27.075;111690
8169;27.078;105807
8170;27.081;116949
8171;27.085;107356
8172;27.088;115427
8173;27.091;108823
8174;27.094;113634
8175;27.098;104817
8176;27.101;116156
8177;27.104;112832
8178;27.108;104360
8179;27.111;114826
8180;27.114;121637
8181;27.118;107755
8182;27.121;114241
8183;27.124;116936
8184;27.128;119625
8185;27.131;107204
8186;27.134;114886
8187;27.137;117430
8188;27.141;115714
8189;27.144;113174
8190;27.147;115866
8191;27.151;119283
8192;27.154;117061
8193;27.157;118070
8194;27.161;112152
8195;27.164;111855
8196;27.167;120683
8197;27.171;119385
8198;27.174;109254
8199;27.177;112254
8200;27.180;122631
8201;27.184;120319
8202;27.187;105880
8203;27.190;114708
8204;27.194;116678
8205;27.197;113025
8206;27.200;124366
8207;27.204;111419
8208;27.207;114188
8209;27.211;121105
8210;27.214;113913
8211;27.217;103113
8212;27.220;108259
8213;27.224;117753
8214;27.227;113698
8215;27.230;109388
8216;27.234;120661
8217;27.237;106142
8218;27.240;117578
8219;27.244;112707
8220;27.247;113445
8221;27.250;116327
8222;27.253;104865
8223;27.257;118487
8224;27.260;114461
8225;27.263;110850
8226;27.267;112499
8227;27.270;103921
8228;27.273;121605
8229;27.277;113283
8230;27.280;108318
8231;27.283;120783
8232;27.287;101821
8233;27.290;111115
8234;27.293;113400
8235;27.296;103852
8236;27.300;110241
8237;27.303;115934
8238;27.306;112646
8239;27.310;117412
8240;27.313;125881
8241;27.316;118186
8242;27.320;109910
8243;27.323;119623
8244;27.326;124648
8245;27.330;110855
8246;27.333;116568
8247;27.336;125912
8248;27.339;118897
8249;27.343;115709
8250;27.346;112107
8251;27.349;123310
8252;27.353;109639
8253;27.356;109413
8254;27.359;111985
8255;27.363;110948
8256;27.366;118551
8257;27.369;114068
8258;27.373;117172
8259;27.376;116290
8260;27.379;111377
8261;27.382;114996
8262;27.386;103470
8263;27.389;112291
8264;27.392;118016
8265;27.396;109960
8266;27.399;114696
8267;27.402;112885
8268;27.406;114872
8269;27.409;110948
8270;27.412;114784
8271;27.415;109566
8272;27.419;117211
8273;27.422;105750
8274;27.425;102672
8275;27.429;113163
8276;27.432;116540
8277;27.435;108785
8278;27.439;117106
8279;27.442;109660
8280;27.445;106399
8281;27.449;115685
8282;27.452;112534
8283;27.455;115879
8284;27.458;117265
8285;27.462;117008
8286;27.465;112394
8287;27.469;122304
8288;27.472;111371
8289;27.475;119549
8290;27.479;117161
8291;27.482;117619
8292;27.485;114308
8293;27.489;119581
8294;27.492;122497
8295;27.495;115863
8296;27.498;114438
8297;27.502;113355
8298;27.505;107856
8299;27.508;111358
8300;27.512;120958
8301;27.515;117298
8302;27.518;127568
8303;27.522;111603
8304;27.525;112328
8305;27.528;117076
8306;27.532;112126
8307;27.535;112352
8308;27.538;110999
8309;27.541;120359
8310;27.545;107162
8311;27.548;107581
8312;27.551;117698
8313;27.555;113528
8314;27.558;128451
8315;27.561;113988
8316;27.565;113448
8317;27.568;112542
8318;27.571;113809
8319;27.574;117585
8320;27.578;106665
8321;27.581;109103
8322;27.584;114222
8323;27.588;116173
8324;27.591;116533
8325;27.594;113716
8326;27.598;111878
8327;27.601;115028
8328;27.604;105784
8329;27.608;118873
8330;27.611;105628
8331;27.614;114365
8332;27.617;111858
8333;27.621;108439
8334;27.624;114264
8335;27.627;109143
8336;27.631;116648
8337;27.634;113783
8338;27.637;119693
8339;27.641;113422
8340;27.644;111613
8341;27.647;117574
8342;27.650;108973
8343;27.654;103856
8344;27.657;109153
8345;27.660;120340
8346;27.664;106540
8347;27.667;115146
8348;27.670;113064
8349;27.674;105055
8350;27.677;110055
8351;27.680;111103
8352;27.684;116955
8353;27.687;114201
8354;27.690;117372
8355;27.693;118184
8356;27.697;112025
8357;27.700;109544
8358;27.703;113830
8359;27.707;110038
8360;27.710;108836
8361;27.714;112417
8362;27.717;105389
8363;27.720;106611
8364;27.724;120271
8365;27.727;117072
8366;27.730;103023
8367;27.733;123096
8368;27.737;113668
8369;27.740;119177
8370;27.743;111139
8371;27.747;115332
8372;27.750;106274
8373;27.753;118351
8374;27.757;115810
8375;27.760;106733
8376;27.763;108419
8377;27.767;116676
8378;27.770;115878
8379;27.773;113553
8380;27.776;121268
8381;27.780;106924
8382;27.783;122469
8383;27.786;123620
8384;27.790;114685
8385;27.793;101023
8386;27.796;124694
8387;27.800;111000
8388;27.803;112972
8389;27.806;122775
8390;27.809;110807
8391;27.813;112002
8392;27.816;115374
8393;27.819;109204
8394;27.823;110599
8395;27.826;106696
8396;27.829;118788
8397;27.833;115034
8398;27.836;112964
8399;27.839;107572
8400;27.843;113339
8401;27.846;116987
8402;27.849;123299
8403;27.852;111867
8404;27.856;110340
8405;27.859;114266
8406;27.862;109870
8407;27.866;114357
8408;27.869;118639
8409;27.872;110743
8410;27.876;115127
8411;27.879;113780
8412;27.882;116191
8413;27.885;109459
8414;27.889;112897
8415;27.892;122507
8416;27.895;118446
8417;27.899;120797
8418;27.902;115736
8419;27.905;112689
8420;27.909;110023
8421;27.912;113375
8422;27.915;108727
8423;27.919;115806
8424;27.922;108614
8425;27.925;102982
8426;27.928;114865
8427;27.932;110773
8428;27.935;112217
8429;27.938;114311
8430;27.942;104909
8431;27.945;117426
8432;27.948;116717
8433;27.952;103958
8434;27.955;114517
8435;27.958;111475
8436;27.962;116103
8437;27.965;109360
8438;27.968;114645
8439;27.972;111269
8440;27.975;105051
8441;27.978;110137
8442;27.982;119841
8443;27.985;115238
8444;27.988;120699
8445;27.992;113965
8446;27.995;107667
8447;27.998;107347
8448;28.002;114806
8449;28.005;120757
8450;28.008;111536
8451;28.011;109168
8452;28.015;105207
8453;28.018;114227
8454;28.021;116144
8455;28.025;109203
8456;28.028;102964
8457;28.031;112597
8458;28.035;117090
8459;28.038;112684
8460;28.041;109827
8461;28.044;108203
8462;28.048;114807
8463;28.051;107886
8464;28.054;111704
8465;28.058;115868
8466;28.061;113148
8467;28.064;117148
8468;28.068;114074
8469;28.071;118132
8470;28.074;113249
8471;28.078;119163
8472;28.081;109871
8473;28.084;106299
8474;28.087;113732
8475;28.091;122310
8476;28.094;115547
8477;28.097;116309
8478;28.101;112249
8479;28.104;110212
8480;28.107;105042
8481;28.111;108416
8482;28.114;113500
8483;28.117;119680
8484;28.121;115127
8485;28.124;123486
8486;28.127;112524
8487;28.130;112305
8488;28.134;114800
8489;28.137;114344
8490;28.140;115477
8491;28.144;107920
8492;28.147;110765
8493;28.150;107421
8494;28.154;106161
8495;28.157;109394
8496;28.160;119196
8497;28.163;120581
8498;28.167;113977
8499;28.170;116607
8500;28.173;107630
8501;28.177;121169
8502;28.180;123835
8503;28.183;118934
8504;28.187;117508
8505;28.190;112287
8506;28.193;109856
8507;28.197;122528
8508;28.200;120704
8509;28.203;122924
8510;28.206;109256
8511;28.210;124175
8512;28.214;113725
8513;28.217;108887
8514;28.220;101619
8515;28.224;105067
8516;28.227;113479
8517;28.230;109951
8518;28.234;113242
8519;28.237;117059
8520;28.240;120307
8521;28.243;108201
8522;28.247;110604
8523;28.250;114620
8524;28.253;119786
8525;28.257;113617
8526;28.260;113533
8527;28.263;109562
8528;28.267;103620
8529;28.270;116413
8530;28.273;119189
8531;28.277;119386
8532;28.280;105355
8533;28.283;118027
8534;28.286;112948
8535;28.290;108811
8536;28.293;112294
8537;28.296;113810
8538;28.300;111775
8539;28.303;119688
8540;28.306;111426
8541;28.310;110174
8542;28.313;102602
8543;28.316;111669
8544;28.319;112792
8545;28.323;109894
8546;28.326;107949
8547;28.329;106344
8548;28.333;112147
8549;28.336;112154
8550;28.339;110718
8551;28.343;110147
8552;28.346;117962
8553;28.349;121421
8554;28.353;108101
8555;28.356;113459
8556;28.359;120804
8557;28.362;120137
8558;28.366;121443
8559;28.369;115160
8560;28.372;107900
8561;28.376;112317
8562;28.379;113348
8563;28.382;103796
8564;28.386;114059
8565;28.389;109217
8566;28.392;110961
8567;28.396;110904
8568;28.399;110800
8569;28.402;105657
8570;28.405;108611
8571;28.409;103918
8572;28.412;108308
8573;28.415;118891
8574;28.419;109237
8575;28.422;116453
8576;28.425;112504
8577;28.429;115678
8578;28.432;109041
8579;28.435;119321
8580;28.438;116456
8581;28.442;112623
8582;28.445;110348
8583;28.448;105458
8584;28.452;109671
8585;28.455;110677
8586;28.458;114231
8587;28.462;117828
8588;28.465;115763
8589;28.469;109040
8590;28.472;105109
8591;28.475;116593
8592;28.478;109226
8593;28.482;106834
8594;28.485;118096
8595;28.488;111775
8596;28.492;116547
8597;28.495;112150
8598;28.498;110235
8599;28.502;111781
8600;28.505;116393
8601;28.508;121536
8602;28.512;111391
8603;28.515;117861
8604;28.518;114000
8605;28.521;117517
8606;28.525;124194
8607;28.528;110446
8608;28.531;118503
8609;28.535;108385
8610;28.538;110503
8611;28.541;106140
8612;28.545;108389
8613;28.548;119096
8614;28.551;115359
8615;28.554;106710
8616;28.558;105258
8617;28.561;116135
8618;28.564;112916
8619;28.568;114052
8620;28.571;106478
8621;28.574;114980
8622;28.578;119608
8623;28.581;105215
8624;28.584;109118
8625;28.588;112830
8626;28.591;109230
8627;28.594;123339
8628;28.597;110846
8629;28.601;109882
8630;28.604;120519
8631;28.607;119924
8632;28.611;117544
8633;28.614;110707
8634;28.617;120940
8635;28.621;124483
8636;28.624;109570
8637;28.627;123670
8638;28.631;123165
8639;28.634;119665
8640;28.637;104920
8641;28.640;111949
8642;28.644;113471
8643;28.647;113431
8644;28.650;107469
8645;28.654;108236
8646;28.657;114329
8647;28.660;120635
8648;28.664;111683
8649;28.667;112112
8650;28.670;115399
8651;28.673;108781
8652;28.677;117145
8653;28.680;110085
8654;28.683;112649
8655;28.687;110131
8656;28.690;119881
8657;28.693;114153
8658;28.697;113505
8659;28.700;116863
8660;28.703;105708
8661;28.707;115693
8662;28.710;107936
8663;28.713;104091
8664;28.717;115058
8665;28.720;110553
8666;28.723;111095
8667;28.727;119111
8668;28.730;110461
8669;28.733;110908
8670;28.737;113858
8671;28.740;114621
8672;28.743;113087
8673;28.747;114252
8674;28.750;109286
8675;28.753;106374
8676;28.756;116447
8677;28.760;118914
8678;28.763;116525
8679;28.766;117572
8680;28.770;103699
8681;28.773;117259
8682;28.776;119978
8683;28.780;112546
8684;28.783;110049
8685;28.786;110774
8686;28.789;114382
8687;28.793;118571
8688;28.796;109959
8689;28.799;115436
8690;28.803;108389
8691;28.806;120594
8692;28.809;115053
8693;28.813;107595
8694;28.816;111583
8695;28.819;113738
8696;28.823;114265
8697;28.826;108068
8698;28.829;104297
8699;28.832;116592
8700;28.836;114547
8701;28.839;117385
8702;28.842;116326
8703;28.846;112378
8704;28.849;110871
8705;28.852;99313
8706;28.856;110303
8707;28.859;116265
8708;28.862;118694
8709;28.866;112682
8710;28.869;115289
8711;28.872;113429
8712;28.875;112239
8713;28.879;110454
8714;28.882;106028
8715;28.885;111215
8716;28.889;107366
8717;28.892;112192
8718;28.895;112950
8719;28.899;117897
8720;28.902;106217
8721;28.905;108600
8722;28.908;110848
8723;28.912;116380
8724;28.915;102734
8725;28.918;112602
8726;28.922;114295
8727;28.925;125640
8728;28.928;113580
8729;28.932;111646
8730;28.935;112890
8731;28.938;112446
8732;28.942;117460
8733;28.945;105316
8734;28.948;119603
8735;28.951;110710
8736;28.955;110594
8737;28.958;113474
8738;28.962;108917
8739;28.965;112900
8740;28.968;126037
8741;28.972;110960
8742;28.975;113936
8743;28.978;110437
8744;28.982;107820
8745;28.985;120580
8746;28.988;117465
8747;28.991;114753
8748;28.995;114731
8749;28.998;117134
8750;29.001;115097
8751;29.005;118968
8752;29.008;107138
8753;29.011;110870
8754;29.015;109540
8755;29.018;115489
8756;29.021;110419
8757;29.024;118011
8758;29.028;124377
8759;29.031;106993
8760;29.034;120052
8761;29.038;120495
8762;29.041;112194
8763;29.044;115133
8764;29.048;116229
8765;29.051;120525
8766;29.054;124102
8767;29.058;116785
8768;29.061;114711
8769;29.064;126667
8770;29.067;120687
8771;29.071;112179
8772;29.074;117507
8773;29.077;109709
8774;29.081;118150
8775;29.084;117326
8776;29.087;117184
8777;29.091;117256
8778;29.094;110905
8779;29.097;119615
8780;29.101;116304
8781;29.104;118042
8782;29.107;119648
8783;29.110;113006
8784;29.114;112208
8785;29.117;107459
8786;29.120;104931
8787;29.124;120722
8788;29.127;123253
8789;29.130;111894
8790;29.134;110904
8791;29.137;120951
8792;29.140;114294
8793;29.143;116622
8794;29.147;115627
8795;29.150;115834
8796;29.153;114874
8797;29.157;120712
8798;29.160;116565
8799;29.163;116543
8800;29.167;108880
8801;29.170;114332
8802;29.173;102349
8803;29.177;106176
8804;29.180;111377
8805;29.183;108211
8806;29.186;106906
8807;29.190;112023
8808;29.193;112534
8809;29.196;118638
8810;29.200;104797
8811;29.203;117078
8812;29.206;109862
8813;29.210;113014
8814;29.213;115426
8815;29.217;120771
8816;29.220;116522
8817;29.223;109361
8818;29.226;102874
8819;29.230;110278
8820;29.233;109069
8821;29.236;106160
8822;29.240;104149
8823;29.243;111550
8824;29.246;114625
8825;29.250;112541
8826;29.253;107782
8827;29.256;99347
8828;29.260;114311
8829;29.263;105738
8830;29.266;114133
8831;29.269;103448
8832;29.273;105361
8833;29.276;112954
8834;29.279;105831
8835;29.283;114625
8836;29.286;110667
8837;29.289;104255
8838;29.293;119863
8839;29.296;102931
8840;29.299;116558
8841;29.302;108212
8842;29.306;111552
8843;29.309;111808
8844;29.312;108154
8845;29.316;110439
8846;29.319;106754
8847;29.322;101312
8848;29.326;105619
8849;29.329;109193
8850;29.332;103561
8851;29.336;98590
8852;29.339;101024
8853;29.342;108866
8854;29.345;107437
8855;29.349;107172
8856;29.352;103461
8857;29.355;104497
8858;29.359;113025
8859;29.362;101893
8860;29.365;109747
8861;29.369;108663
8862;29.372;95794
8863;29.375;108315
8864;29.378;106539
8865;29.382;114384
8866;29.385;105651
8867;29.388;112238
8868;29.392;104408
8869;29.395;111960
8870;29.398;110543
8871;29.402;109249
8872;29.405;99394
8873;29.408;102771
8874;29.412;103619
8875;29.415;109058
8876;29.418;112837
8877;29.421;104832
8878;29.425;111359
8879;29.428;104344
8880;29.431;113156
8881;29.435;114670
8882;29.438;104926
8883;29.441;103553
8884;29.445;110256
8885;29.448;107838
8886;29.451;116058
8887;29.455;102340
8888;29.458;104059
8889;29.461;106926
8890;29.465;105439
8891;29.468;106229
8892;29.471;116005
8893;29.475;105689
8894;29.478;110955
8895;29.481;106264
8896;29.485;109844
8897;29.488;105394
8898;29.491;106649
8899;29.495;120087
8900;29.498;108244
8901;29.501;112626
8902;29.504;101848
8903;29.508;110948
8904;29.511;103019
8905;29.514;113532
8906;29.518;120831
8907;29.521;116021
8908;29.524;107747
8909;29.528;114136
8910;29.531;107370
8911;29.534;111920
8912;29.537;116021
8913;29.541;113686
8914;29.544;112063
8915;29.547;108552
8916;29.551;124368
8917;29.554;106963
8918;29.557;112605
8919;29.561;116528
8920;29.564;106532
8921;29.567;106748
8922;29.571;122590
8923;29.574;108974
8924;29.577;116562
8925;29.580;123736
8926;29.584;107845
8927;29.587;123029
8928;29.590;113800
8929;29.594;112791
8930;29.597;113511
8931;29.600;110331
8932;29.604;111372
8933;29.607;113205
8934;29.610;115492
8935;29.613;107027
8936;29.617;115775
8937;29.620;116067
8938;29.623;119591
8939;29.627;117220
8940;29.630;105942
8941;29.633;107076
8942;29.637;118425
8943;29.640;119073
8944;29.643;105281
8945;29.647;104146
8946;29.650;120988
8947;29.653;114551
8948;29.656;118628
8949;29.660;110462
8950;29.663;110914
8951;29.666;118056
8952;29.670;111583
8953;29.673;112106
8954;29.676;116875
8955;29.680;105964
8956;29.683;107111
8957;29.686;119278
8958;29.690;128603
8959;29.693;105884
8960;29.696;108629
8961;29.699;117619
8962;29.703;121536
8963;29.706;111284
8964;29.710;116669
8965;29.713;112491
8966;29.716;112199
8967;29.720;111382
8968;29.723;111973
8969;29.726;115847
8970;29.730;110556
8971;29.733;109713
8972;29.736;127715
8973;29.739;118716
8974;29.743;111259
8975;29.746;118678
8976;29.749;114024
8977;29.753;118165
8978;29.756;113742
8979;29.759;110832
8980;29.763;123475
8981;29.766;122684
8982;29.769;107658
8983;29.772;109741
8984;29.776;104341
8985;29.779;123929
8986;29.782;119947
8987;29.786;115402
8988;29.789;129910
8989;29.792;117603
8990;29.796;107603
8991;29.799;124922
8992;29.802;115479
8993;29.806;111975
8994;29.809;120113
8995;29.812;122509
8996;29.815;110937
8997;29.819;117044
8998;29.822;107933
8999;29.825;107865
9000;29.829;115007
9001;29.832;118440
9002;29.835;116352
9003;29.839;115799
9004;29.842;113858
9005;29.845;110258
9006;29.849;116530
9007;29.852;117595
9008;29.855;118534
9009;29.858;112427
9010;29.862;115573
9011;29.865;108841
9012;29.868;113838
9013;29.872;117436
9014;29.875;114188
9015;29.878;116266
9016;29.882;117164
9017;29.885;113267
9018;29.888;122120
9019;29.891;116383
9020;29.895;118854
9021;29.898;117846
9022;29.901;112290
9023;29.905;120410
9024;29.908;109351
9025;29.911;111709
9026;29.915;109447
9027;29.918;118005
9028;29.921;108244
9029;29.925;116745
9030;29.928;115789
9031;29.931;123394
9032;29.934;111645
9033;29.938;122786
9034;29.941;113561
9035;29.944;111831
9036;29.948;117920
9037;29.951;117952
9038;29.954;121526
9039;29.958;106713
9040;29.961;109568
9041;29.965;109632
9042;29.968;122900
9043;29.971;120909
9044;29.974;114901
9045;29.978;114440
9046;29.981;118041
9047;29.984;111322
9048;29.988;110945
9049;29.991;111669
9050;29.994;108573
9051;29.998;114994
9052;30.001;114962
9053;30.004;118416
9054;30.007;115869
9055;30.011;116915
9056;30.014;126595
9057;30.017;111909
9058;30.021;120772
9059;30.024;115118
9060;30.027;122258
9061;30.031;107579
9062;30.034;112136
9063;30.037;119678
9064;30.041;113199
9065;30.044;120352
9066;30.047;111960
9067;30.050;107832
9068;30.054;119962
9069;30.057;121762
9070;30.060;111984
9071;30.064;108307
9072;30.067;115665
9073;30.070;115032
9074;30.074;113254
9075;30.077;115390
9076;30.080;110259
9077;30.084;116446
9078;30.087;121985
9079;30.090;112920
9080;30.093;122160
9081;30.097;110703
9082;30.100;109035
9083;30.103;114241
9084;30.107;112161
9085;30.110;118208
9086;30.113;107154
9087;30.117;116057
9088;30.120;116151
9089;30.123;112743
9090;30.126;112212
9091;30.130;111487
9092;30.133;113133
9093;30.136;120222
9094;30.140;113751
9095;30.143;115370
9096;30.146;116987
9097;30.150;122790
9098;30.153;106241
9099;30.156;119066
9100;30.160;109336
9101;30.163;119364
9102;30.166;116240
9103;30.169;120512
9104;30.173;109103
9105;30.176;110749
9106;30.179;112861
9107;30.183;106550
9108;30.186;110941
9109;30.189;120320
9110;30.193;102077
9111;30.196;111945
9112;30.199;119438
9113;30.203;122203
9114;30.206;115190
9115;30.209;114973
9116;30.213;119139
9117;30.216;118014
9118;30.219;117482
9119;30.223;113934
9120;30.226;116963
9121;30.229;115323
9122;30.233;116563
9123;30.236;114556
9124;30.239;111703
9125;30.242;110008
9126;30.246;120780
9127;30.249;104017
9128;30.252;110778
9129;30.256;108484
9130;30.259;104709
9131;30.262;123925
9132;30.266;114623
9133;30.269;119276
9134;30.272;115895
9135;30.276;115283
9136;30.279;123194
9137;30.282;109233
9138;30.285;116867
9139;30.289;116594
9140;30.292;119335
9141;30.295;108286
9142;30.299;115052
9143;30.302;122631
9144;30.305;118017
9145;30.309;115469
9146;30.312;116604
9147;30.315;109793
9148;30.319;111232
9149;30.322;113115
9150;30.325;125303
9151;30.328;116143
9152;30.332;111318
9153;30.335;114476
9154;30.338;112036
9155;30.342;108545
9156;30.345;107338
9157;30.348;118558
9158;30.352;112281
9159;30.355;115413
9160;30.358;117936
9161;30.361;102934
9162;30.365;114338
9163;30.368;120636
9164;30.371;109546
9165;30.375;115588
9166;30.378;112281
9167;30.381;111805
9168;30.385;118076
9169;30.388;115018
9170;30.391;112695
9171;30.395;113697
9172;30.398;109590
9173;30.401;117444
9174;30.404;111848
9175;30.408;114472
9176;30.411;117680
9177;30.414;116581
9178;30.418;110998
9179;30.421;108214
9180;30.424;117403
9181;30.428;109486
9182;30.431;108227
9183;30.434;127217
9184;30.438;112726
9185;30.441;111739
9186;30.444;128368
9187;30.447;107854
9188;30.451;125975
9189;30.454;112312
9190;30.457;114377
9191;30.461;116351
9192;30.464;111630
9193;30.468;113668
9194;30.471;108722
9195;30.474;112725
9196;30.478;101363
9197;30.481;125334
9198;30.484;113543
9199;30.487;111913
9200;30.491;109328
9201;30.494;119385
9202;30.497;115022
9203;30.501;101632
9204;30.504;109390
9205;30.507;112660
9206;30.511;114883
9207;30.514;105375
9208;30.517;107301
9209;30.520;116367
9210;30.524;117534
9211;30.527;104061
9212;30.530;113946
9213;30.534;114379
9214;30.537;115337
9215;30.540;116686
9216;30.544;116119
9217;30.547;127423
9218;30.550;117292
9219;30.554;118663
9220;30.557;108679
9221;30.560;112716
9222;30.564;119424
9223;30.567;111317
9224;30.570;109964
9225;30.573;110258
9226;30.577;108444
9227;30.580;125517
9228;30.583;113735
9229;30.587;107649
9230;30.590;115571
9231;30.593;115679
9232;30.597;115665
9233;30.600;115031
9234;30.603;106788
9235;30.606;115522
9236;30.610;114166
9237;30.613;115860
9238;30.616;125033
9239;30.620;115957
9240;30.623;106368
9241;30.626;111789
9242;30.630;121199
9243;30.633;109183
9244;30.636;122218
9245;30.640;114123
9246;30.643;118345
9247;30.646;104941
9248;30.649;114943
9249;30.653;106464
9250;30.656;114500
9251;30.659;112996
9252;30.663;114267
9253;30.666;110358
9254;30.669;113254
9255;30.673;116284
9256;30.676;120336
9257;30.679;121684
9258;30.682;113210
9259;30.686;115278
9260;30.689;107551
9261;30.692;114772
9262;30.696;113469
9263;30.699;108466
9264;30.702;110461
9265;30.706;119287
9266;30.709;110221
9267;30.713;111858
9268;30.716;114507
9269;30.719;114048
9270;30.722;104736
9271;30.726;105339
9272;30.729;111820
9273;30.732;110323
9274;30.736;113530
9275;30.739;110667
9276;30.742;116026
9277;30.746;110721
9278;30.749;110620
9279;30.752;115824
9280;30.756;119231
9281;30.759;113118
9282;30.762;112414
9283;30.765;113808
9284;30.769;120196
9285;30.772;117079
9286;30.775;111598
9287;30.779;124290
9288;30.782;112448
9289;30.785;117129
9290;30.789;108035
9291;30.792;116353
9292;30.795;116994
9293;30.799;108120
9294;30.802;117667
9295;30.805;109211
9296;30.808;116212
9297;30.812;117230
9298;30.815;118708
9299;30.818;116070
9300;30.822;111557
9301;30.825;112888
9302;30.828;113831
9303;30.832;114662
9304;30.835;108906
9305;30.838;105678
9306;30.841;114406
9307;30.845;112414
9308;30.848;108885
9309;30.851;113684
9310;30.855;104146
9311;30.858;111511
9312;30.861;121647
9313;30.865;120058
9314;30.868;116901
9315;30.871;108180
9316;30.875;117462
9317;30.878;110063
9318;30.881;112732
9319;30.884;113078
9320;30.888;120407
9321;30.891;103088
9322;30.894;110249
9323;30.898;116376
9324;30.901;117162
9325;30.904;116771
9326;30.908;109593
9327;30.911;115631
9328;30.914;115569
9329;30.918;112319
9330;30.921;110675
9331;30.924;110764
9332;30.927;116892
9333;30.931;116453
9334;30.934;125086
9335;30.937;112898
9336;30.941;119356
9337;30.944;107949
9338;30.947;113548
9339;30.951;114147
9340;30.954;112750
9341;30.957;108801
9342;30.961;106571
9343;30.964;116833
9344;30.967;120247
9345;30.971;105752
9346;30.974;103817
9347;30.977;108899
9348;30.981;119341
9349;30.984;124635
9350;30.987;112550
9351;30.991;115625
9352;30.994;114700
9353;30.997;109470
9354;31.000;116382
9355;31.004;113396
9356;31.007;110941
9357;31.010;110232
9358;31.014;117321
9359;31.017;109543
9360;31.020;113492
9361;31.024;110626
9362;31.027;115543
9363;31.030;102790
9364;31.034;110875
9365;31.037;117283
9366;31.040;115301
9367;31.043;114215
9368;31.047;120463
9369;31.050;112677
9370;31.053;125208
9371;31.057;107519
9372;31.060;109451
9373;31.063;111153
9374;31.067;107231
9375;31.070;108990
9376;31.073;109172
9377;31.076;118201
9378;31.080;113690
9379;31.083;116870
9380;31.086;105249
9381;31.090;109319
9382;31.093;110180
9383;31.096;112662
9384;31.100;118239
9385;31.103;116098
9386;31.106;111661
9387;31.110;115150
9388;31.113;114280
9389;31.116;107202
9390;31.119;110699
9391;31.123;119493
9392;31.126;115112
9393;31.129;117368
9394;31.133;122391
9395;31.136;110939
9396;31.139;112201
9397;31.143;115484
9398;31.146;115030
9399;31.149;108251
9400;31.153;109090
9401;31.156;120145
9402;31.159;124606
9403;31.162;118209
9404;31.166;105510
9405;31.169;100273
9406;31.172;113998
9407;31.176;121500
9408;31.179;105522
9409;31.182;109953
9410;31.186;105963
9411;31.189;111947
9412;31.192;119455
9413;31.195;106651
9414;31.199;113028
9415;31.202;114440
9416;31.205;113941
9417;31.209;110730
9418;31.212;114259
9419;31.216;111518
9420;31.219;108813
9421;31.222;111802
9422;31.226;116202
9423;31.229;120911
9424;31.232;112564
9425;31.235;113036
9426;31.239;116065
9427;31.242;104117
9428;31.245;113969
9429;31.249;124107
9430;31.252;118093
9431;31.255;117356
9432;31.259;118888
9433;31.262;119206
9434;31.265;108178
9435;31.269;113238
9436;31.272;113869
9437;31.275;116493
9438;31.278;104552
9439;31.282;108539
9440;31.285;108346
9441;31.288;115134
9442;31.292;118968
9443;31.295;117328
9444;31.298;111488
9445;31.302;116448
9446;31.305;111980
9447;31.308;113662
9448;31.311;124429
9449;31.315;115914
9450;31.318;110179
9451;31.321;112733
9452;31.325;119702
9453;31.328;113998
9454;31.331;120126
9455;31.335;110123
9456;31.338;110835
9457;31.341;114988
9458;31.345;111786
9459;31.348;116706
9460;31.351;113983
9461;31.354;111671
9462;31.358;118324
9463;31.361;112301
9464;31.364;104885
9465;31.368;121353
9466;31.371;103593
9467;31.374;111412
9468;31.378;118827
9469;31.381;114296
9470;31.384;123073
9471;31.388;118134
9472;31.391;113698
9473;31.394;112939
9474;31.397;122936
9475;31.401;119132
9476;31.404;119027
9477;31.407;105832
9478;31.411;118309
9479;31.414;113141
9480;31.417;118733
9481;31.421;113020
9482;31.424;119548
9483;31.427;116911
9484;31.430;114190
9485;31.434;106891
9486;31.437;110740
9487;31.440;115373
9488;31.444;114661
9489;31.447;111703
9490;31.450;115020
9491;31.454;112510
9492;31.457;115144
9493;31.461;114735
9494;31.464;106181
9495;31.467;115503
9496;31.470;117543
9497;31.474;116385
9498;31.477;115504
9499;31.480;114777
9500;31.484;113998
9501;31.487;106979
9502;31.490;115374
9503;31.494;113992
9504;31.497;117980
9505;31.500;110274
9506;31.504;106952
9507;31.507;113958
9508;31.510;122181
9509;31.513;114459
9510;31.517;117318
9511;31.520;116741
9512;31.523;113204
9513;31.527;118327
9514;31.530;116672
9515;31.533;120563
9516;31.537;114983
9517;31.540;104114
9518;31.543;111952
9519;31.546;111878
9520;31.550;114467
9521;31.553;114050
9522;31.556;111863
9523;31.560;115301
9524;31.563;111158
9525;31.566;106931
9526;31.570;113005
9527;31.573;111964
9528;31.576;105534
9529;31.580;114087
9530;31.583;109551
9531;31.586;116186
9532;31.589;116695
9533;31.593;116648
9534;31.596;114462
9535;31.599;118061
9536;31.603;112957
9537;31.606;114215
9538;31.609;105471
9539;31.613;110681
9540;31.616;115456
9541;31.619;122067
9542;31.623;117589
9543;31.626;118137
9544;31.629;109094
9545;31.632;114638
9546;31.636;119479
9547;31.639;114378
9548;31.642;118643
9549;31.646;119999
9550;31.649;114921
9551;31.652;109931
9552;31.656;113061
9553;31.659;113972
9554;31.662;120863
9555;31.665;113818
9556;31.669;111404
9557;31.672;104853
9558;31.675;118692
9559;31.679;116117
9560;31.682;114456
9561;31.685;112364
9562;31.689;111247
9563;31.692;113790
9564;31.695;119549
9565;31.699;115559
9566;31.702;114592
9567;31.705;122390
9568;31.708;119660
9569;31.712;112178
9570;31.715;112716
9571;31.719;112340
9572;31.722;118217
9573;31.725;109100
9574;31.729;109386
9575;31.732;115898
9576;31.735;110962
9577;31.739;113090
9578;31.742;113791
9579;31.745;110433
9580;31.748;116742
9581;31.752;111019
9582;31.755;115427
9583;31.758;110329
9584;31.762;116702
9585;31.765;119633
9586;31.768;109874
9587;31.772;113424
9588;31.775;117163
9589;31.778;112008
9590;31.782;102743
9591;31.785;112235
9592;31.788;110126
9593;31.791;111082
9594;31.795;110928
9595;31.798;108158
9596;31.801;107787
9597;31.805;110122
9598;31.808;119036
9599;31.811;113171
9600;31.815;111931
9601;31.818;108223
9602;31.821;106323
9603;31.824;112071
9604;31.828;114210
9605;31.831;114522
9606;31.834;109673
9607;31.838;108016
9608;31.841;96052
9609;31.844;106562
9610;31.848;109465
9611;31.851;110550
9612;31.854;114751
9613;31.858;104978
9614;31.861;109267
9615;31.864;106671
9616;31.867;121059
9617;31.871;118377
9618;31.874;112932
9619;31.877;107809
9620;31.881;118691
9621;31.884;107547
9622;31.887;117036
9623;31.891;117495
9624;31.894;116517
9625;31.897;110656
9626;31.900;111824
9627;31.904;111330
9628;31.907;112529
9629;31.910;110534
9630;31.914;117136
9631;31.917;111692
9632;31.920;107027
9633;31.924;111259
9634;31.927;115932
9635;31.930;115938
9636;31.934;110842
9637;31.937;111077
9638;31.940;107933
9639;31.943;116828
9640;31.947;109423
9641;31.950;111274
9642;31.953;105984
9643;31.957;106220
9644;31.960;115077
9645;31.964;112817
9646;31.967;114079
9647;31.970;114445
9648;31.974;111214
9649;31.977;117013
9650;31.980;113894
9651;31.983;107627
9652;31.987;111176
9653;31.990;107983
9654;31.993;111915
9655;31.997;110542
9656;32.000;112216
9657;32.003;115859
9658;32.007;113745
9659;32.010;114859
9660;32.013;125495
9661;32.017;109202
9662;32.020;115690
9663;32.023;105513
9664;32.026;106490
9665;32.030;110833
9666;32.033;114294
9667;32.036;113727
9668;32.040;104934
9669;32.043;110903
9670;32.046;107860
9671;32.050;117680
9672;32.053;125873
9673;32.056;110787
9674;32.059;108692
9675;32.063;111313
9676;32.066;111029
9677;32.069;111550
9678;32.073;101688
9679;32.076;104670
9680;32.079;114185
9681;32.083;103542
9682;32.086;114535
9683;32.089;113219
9684;32.093;109752
9685;32.096;119654
9686;32.099;114677
9687;32.102;107858
9688;32.106;112918
9689;32.109;110346
9690;32.112;113494
9691;32.116;104254
9692;32.119;113301
9693;32.122;116304
9694;32.126;102555
9695;32.129;113805
9696;32.132;119387
9697;32.135;115883
9698;32.139;112603
9699;32.142;112918
9700;32.145;120077
9701;32.149;109054
9702;32.152;105469
9703;32.155;109005
9704;32.159;112864
9705;32.162;115717
9706;32.165;118591
9707;32.169;106958
9708;32.172;117605
9709;32.175;107911
9710;32.178;106999
9711;32.182;117922
9712;32.185;113731
9713;32.188;117029
9714;32.192;107877
9715;32.195;102797
9716;32.198;102724
9717;32.202;111948
9718;32.205;123237
9719;32.208;115680
9720;32.212;114055
9721;32.215;99469
9722;32.218;110602
9723;32.222;106964
9724;32.225;110631
9725;32.228;119292
9726;32.232;107398
9727;32.235;111546
9728;32.238;107255
9729;32.242;111637
9730;32.245;114490
9731;32.248;104248
9732;32.252;108711
9733;32.255;114593
9734;32.258;116334
9735;32.261;111163
9736;32.265;107666
9737;32.268;114232
9738;32.271;111008
9739;32.275;114737
9740;32.278;111212
9741;32.281;104672
9742;32.285;110543
9743;32.288;109244
9744;32.291;117968
9745;32.294;115529
9746;32.298;109920
9747;32.301;116581
9748;32.304;106975
9749;32.308;119464
9750;32.311;113954
9751;32.314;109684
9752;32.318;105234
9753;32.321;110555
9754;32.324;118530
9755;32.328;117661
9756;32.331;104753
9757;32.334;115086
9758;32.337;105867
9759;32.341;109325
9760;32.344;103754
9761;32.347;113522
9762;32.351;113562
9763;32.354;110804
9764;32.357;112159
9765;32.361;110586
9766;32.364;110334
9767;32.367;108157
9768;32.371;104450
9769;32.374;110792
9770;32.377;114580
9771;32.380;104734
9772;32.384;108889
9773;32.387;105409
9774;32.390;117904
9775;32.394;110229
9776;32.397;112673
9777;32.400;106522
9778;32.404;98500
9779;32.407;118382
9780;32.410;110086
9781;32.413;109198
9782;32.417;101165
9783;32.420;111275
9784;32.423;112007
9785;32.427;107168
9786;32.430;102604
9787;32.433;121282
9788;32.437;116030
9789;32.440;111174
9790;32.443;108467
9791;32.447;112446
9792;32.450;108418
9793;32.453;109939
9794;32.456;104222
9795;32.460;103536
9796;32.463;110117
9797;32.467;99460
9798;32.470;112005
9799;32.473;112760
9800;32.477;115005
9801;32.480;114158
9802;32.483;112553
9803;32.487;109997
9804;32.490;113684
9805;32.493;108201
9806;32.496;106938
9807;32.500;114015
9808;32.503;106699
9809;32.506;111377
9810;32.510;109784
9811;32.513;107882
9812;32.516;108259
9813;32.520;106152
9814;32.523;101861
9815;32.526;101235
9816;32.529;104677
9817;32.533;117278
9818;32.536;106912
9819;32.539;104192
9820;32.543;111211
9821;32.546;111493
9822;32.549;122506
9823;32.553;107515
9824;32.556;113817
9825;32.559;116219
9826;32.563;113125
9827;32.566;110438
9828;32.569;105814
9829;32.572;111859
9830;32.576;110208
9831;32.579;102597
9832;32.582;116332
9833;32.586;106952
9834;32.589;110409
9835;32.592;108714
9836;32.596;105605
9837;32.599;112115
9838;32.602;113618
9839;32.606;107673
9840;32.609;113018
9841;32.612;107974
9842;32.615;113324
9843;32.619;112460
9844;32.622;116774
9845;32.625;103718
9846;32.629;119188
9847;32.632;108930
9848;32.635;105288
9849;32.639;113918
9850;32.642;115791
9851;32.645;113918
9852;32.648;114455
9853;32.652;114170
9854;32.655;107123
9855;32.658;106930
9856;32.662;116577
9857;32.665;115977
9858;32.668;104649
9859;32.672;121313
9860;32.675;116297
9861;32.678;100524
9862;32.682;106770
9863;32.685;104236
9864;32.688;110091
9865;32.691;106339
9866;32.695;112690
9867;32.698;109701
9868;32.701;108705
9869;32.705;109766
9870;32.708;111374
9871;32.712;106798
9872;32.715;112689
9873;32.718;112192
9874;32.722;107869
9875;32.725;110726
9876;32.728;109298
9877;32.731;104573
9878;32.735;104539
9879;32.738;113821
9880;32.741;106598
9881;32.745;111124
9882;32.748;100642
9883;32.751;109525
9884;32.755;118086
9885;32.758;108227
9886;32.761;116594
9887;32.764;106645
9888;32.768;109340
9889;32.771;109024
9890;32.774;105324
9891;32.778;119455
9892;32.781;108955
9893;32.784;115746
9894;32.788;109641
9895;32.791;113173
9896;32.794;117355
9897;32.798;109197
9898;32.801;110289
9899;32.804;115193
9900;32.807;110792
9901;32.811;107089
9902;32.814;105859
9903;32.817;115199
9904;32.821;114668
9905;32.824;110855
9906;32.827;107279
9907;32.831;117258
9908;32.834;109536
9909;32.837;113948
9910;32.841;110805
9911;32.844;117485
9912;32.847;111120
9913;32.850;112760
9914;32.854;116941
9915;32.857;114665
9916;32.860;107943
9917;32.864;116118
9918;32.867;130476
9919;32.870;103562
9920;32.874;116247
9921;32.877;119944
9922;32.880;119020
9923;32.883;103376
9924;32.887;117959
9925;32.890;108373
9926;32.893;115057
9927;32.897;105526
9928;32.900;100996
9929;32.903;116530
9930;32.907;109343
9931;32.910;115282
9932;32.913;109260
9933;32.917;104163
9934;32.920;107480
9935;32.923;117336
9936;32.926;111065
9937;32.930;115311
9938;32.933;110932
9939;32.936;114309
9940;32.940;115714
9941;32.943;111654
9942;32.946;105022
9943;32.950;111452
9944;32.953;104358
9945;32.956;105706
9946;32.960;111130
9947;32.963;105544
9948;32.966;105613
9949;32.970;111798
9950;32.973;106129
9951;32.976;113931
9952;32.980;110336
9953;32.983;107608
9954;32.986;111950
9955;32.990;117173
9956;32.993;99722
9957;32.996;103616
9958;32.999;112325
9959;33.003;108069
9960;33.006;114513
9961;33.009;112087
9962;33.013;106983
9963;33.016;113379
9964;33.019;114032
9965;33.023;111820
9966;33.026;100822
9967;33.029;107476
9968;33.033;106661
9969;33.036;106760
9970;33.039;107928
9971;33.042;98224
9972;33.046;102046
9973;33.049;106408
9974;33.052;116159
9975;33.056;119482
9976;33.059;117100
9977;33.062;108522
9978;33.066;110328
9979;33.069;119191
9980;33.072;113020
9981;33.076;110250
9982;33.079;110083
9983;33.082;100289
9984;33.085;106843
9985;33.089;107737
9986;33.092;109943
9987;33.095;115562
9988;33.099;114444
9989;33.102;109769
9990;33.105;104613
9991;33.109;110812
9992;33.112;115263
9993;33.115;117309
9994;33.118;109759
9995;33.122;106952
9996;33.125;115314
9997;33.128;114489
9998;33.132;104234
9999;33.135;118406
10000;33.138;114492
10001;33.142;105127
10002;33.145;106410
10003;33.148;113475
10004;33.152;110145
10005;33.155;111440
10006;33.158;108534
10007;33.161;112474
10008;33.165;113993
10009;33.168;104584
10010;33.171;109785
10011;33.175;116401
10012;33.178;108550
10013;33.181;109077
10014;33.185;106169
10015;33.188;112628
10016;33.191;108329
10017;33.195;114866
10018;33.198;119020
10019;33.201;109021
10020;33.204;109530
10021;33.208;113849
10022;33.211;106186
10023;33.215;110816
10024;33.218;106054
10025;33.221;112780
10026;33.225;112411
10027;33.228;108104
10028;33.231;112498
10029;33.235;103518
10030;33.238;113331
10031;33.241;106100
10032;33.244;105929
10033;33.248;108699
10034;33.251;113572
10035;33.254;120584
10036;33.258;106492
10037;33.261;106660
10038;33.264;110604
10039;33.268;108407
10040;33.271;120510
10041;33.274;117217
10042;33.277;99272
10043;33.281;107221
10044;33.284;112199
10045;33.287;118629
10046;33.291;115531
10047;33.294;102599
10048;33.297;105074
10049;33.301;111339
10050;33.304;109764
10051;33.307;107144
10052;33.311;103960
10053;33.314;115437
10054;33.317;115054
10055;33.320;103806
10056;33.324;112648
10057;33.327;104317
10058;33.330;107342
10059;33.334;102516
10060;33.337;106748
10061;33.340;119236
10062;33.344;104365
10063;33.347;109156
10064;33.350;104211
10065;33.353;110436
10066;33.357;107003
10067;33.360;109988
10068;33.363;105797
10069;33.367;110573
10070;33.370;107916
10071;33.373;103361
10072;33.377;100888
10073;33.380;106678
10074;33.383;96952
10075;33.387;108273
10076;33.390;98362
10077;33.393;101336
10078;33.396;102771
10079;33.400;107620
10080;33.403;109307
10081;33.406;100445
10082;33.410;105857
10083;33.413;101202
10084;33.416;109016
10085;33.420;103561
10086;33.423;108905
10087;33.426;104508
10088;33.430;111266
10089;33.433;107379
10090;33.436;114126
10091;33.439;106448
10092;33.443;107071
10093;33.446;99796
10094;33.449;103124
10095;33.453;103014
10096;33.456;105049
10097;33.460;103455
10098;33.463;108184
10099;33.466;102680
10100;33.470;104245
10101;33.473;99679
10102;33.476;102482
10103;33.479;107570
10104;33.483;104733
10105;33.486;101791
10106;33.489;97021
10107;33.493;106061
10108;33.496;101177
10109;33.499;104740
10110;33.503;108155
10111;33.506;102258
10112;33.509;99590
10113;33.512;100587
10114;33.516;100024
10115;33.519;97606
10116;33.522;97430
10117;33.526;102512
10118;33.529;109293
10119;33.532;105991
10120;33.536;107124
10121;33.539;104374
10122;33.542;100390
10123;33.546;103977
10124;33.549;109435
10125;33.552;108316
10126;33.555;106862
10127;33.559;105388
10128;33.562;105633
10129;33.565;102516
10130;33.569;109578
10131;33.572;97135
10132;33.575;103877
10133;33.579;111637
10134;33.582;98254
10135;33.585;97143
10136;33.588;111085
10137;33.592;96897
10138;33.595;99177
10139;33.598;98797
10140;33.602;112616
10141;33.605;105122
10142;33.608;101272
10143;33.612;96260
10144;33.615;108287
10145;33.618;105788
10146;33.622;98100
10147;33.625;103276
10148;33.628;105582
10149;33.631;102032
10150;33.635;104191
10151;33.638;103449
10152;33.641;111818
10153;33.645;113488
10154;33.648;112949
10155;33.651;108173
10156;33.655;106966
10157;33.658;108590
10158;33.661;113488
10159;33.665;109342
10160;33.668;117123
10161;33.671;102934
10162;33.674;108077
10163;33.678;115935
10164;33.681;103229
10165;33.684;116586
10166;33.688;109221
10167;33.691;101972
10168;33.694;111467
10169;33.698;106895
10170;33.701;110683
10171;33.704;104677
10172;33.707;98384
10173;33.711;101210
10174;33.714;113479
10175;33.718;116762
10176;33.721;108287
10177;33.724;109253
10178;33.728;111770
10179;33.731;107109
10180;33.734;108999
10181;33.738;108481
10182;33.741;108390
10183;33.744;109682
10184;33.747;110965
10185;33.751;111619
10186;33.754;101588
10187;33.757;102326
10188;33.761;106332
10189;33.764;111175
10190;33.767;114391
10191;33.771;105098
10192;33.774;111244
10193;33.777;119307
10194;33.781;105182
10195;33.784;105400
10196;33.787;102681
10197;33.790;102775
10198;33.794;109171
10199;33.797;103464
10200;33.800;119984
10201;33.804;110139
10202;33.807;108580
10203;33.810;113732
10204;33.814;115698
10205;33.817;110633
10206;33.820;108410
10207;33.824;108878
10208;33.827;112763
10209;33.830;115124
10210;33.833;111139
10211;33.837;104628
10212;33.840;115057
10213;33.843;114110
10214;33.847;111505
10215;33.850;110266
10216;33.853;108317
10217;33.857;113221
10218;33.860;110923
10219;33.863;109601
10220;33.866;107927
10221;33.870;112333
10222;33.873;101321
10223;33.876;109547
10224;33.880;112206
10225;33.883;109073
10226;33.886;106478
10227;33.890;102906
10228;33.893;108722
10229;33.896;114755
10230;33.900;104908
10231;33.903;114451
10232;33.906;117261
10233;33.909;111407
10234;33.913;109971
10235;33.916;114015
10236;33.919;110055
10237;33.923;106254
10238;33.926;107142
10239;33.929;109879
10240;33.933;113105
10241;33.936;114968
10242;33.939;108706
10243;33.942;107428
10244;33.946;114598
10245;33.949;103235
10246;33.952;109538
10247;33.956;116090
10248;33.959;109719
10249;33.963;112003
10250;33.966;110059
10251;33.969;107423
10252;33.973;115999
10253;33.976;119190
10254;33.979;116631
10255;33.982;112332
10256;33.986;113617
10257;33.989;108340
10258;33.992;112572
10259;33.996;106056
10260;33.999;102787
10261;34.002;112532
10262;34.006;108516
10263;34.009;105486
10264;34.012;110307
10265;34.016;110328
10266;34.019;114867
10267;34.022;117892
10268;34.025;119707
10269;34.029;106395
10270;34.032;110460
10271;34.035;117183
10272;34.039;107052
10273;34.042;112868
10274;34.045;120458
10275;34.049;117495
10276;34.052;108561
10277;34.055;106266
10278;34.059;116119
10279;34.062;105585
10280;34.065;117605
10281;34.068;101953
10282;34.072;110495
10283;34.075;114840
10284;34.078;109928
10285;34.082;112939
10286;34.085;107107
10287;34.088;121066
10288;34.092;117439
10289;34.095;110268
10290;34.098;110017
10291;34.101;109326
10292;34.105;100049
10293;34.108;119678
10294;34.111;114822
10295;34.115;110187
10296;34.118;107634
10297;34.121;110296
10298;34.125;110298
10299;34.128;112600
10300;34.131;116960
10301;34.135;110259
10302;34.138;105553
10303;34.141;119567
10304;34.144;110593
10305;34.148;118493
10306;34.151;116470
10307;34.154;100265
10308;34.158;109826
10309;34.161;119155
10310;34.164;113429
10311;34.168;115395
10312;34.171;113452
10313;34.174;108074
10314;34.177;108561
10315;34.181;109902
10316;34.184;120191
10317;34.187;117167
10318;34.191;111925
10319;34.194;110114
10320;34.197;112149
10321;34.201;115692
10322;34.204;110879
10323;34.207;102806
10324;34.211;111436
10325;34.214;122515
10326;34.218;111683
10327;34.221;109031
10328;34.224;103852
10329;34.227;115982
10330;34.231;108548
10331;34.234;115127
10332;34.237;119549
10333;34.241;107502
10334;34.244;113577
10335;34.247;118308
10336;34.251;111763
10337;34.254;118412
10338;34.257;112144
10339;34.260;115737
10340;34.264;113140
10341;34.267;114856
10342;34.270;106259
10343;34.274;110942
10344;34.277;108810
10345;34.280;108342
10346;34.284;106466
10347;34.287;104508
10348;34.290;110327
10349;34.294;113782
10350;34.297;114438
10351;34.300;113174
10352;34.303;113518
10353;34.307;114590
10354;34.310;110389
10355;34.313;112234
10356;34.317;107722
10357;34.320;108965
10358;34.323;114885
10359;34.327;113745
10360;34.330;109525
10361;34.333;113249
10362;34.336;120344
10363;34.340;109654
10364;34.343;112800
10365;34.346;120315
10366;34.350;107631
10367;34.353;109697
10368;34.356;114840
10369;34.360;112272
10370;34.363;112660
10371;34.366;119250
10372;34.370;118156
10373;34.373;108655
10374;34.376;105305
10375;34.379;107449
10376;34.383;117036
10377;34.386;116929
10378;34.389;108781
10379;34.393;116626
10380;34.396;112921
10381;34.399;106888
10382;34.403;111959
10383;34.406;118147
10384;34.409;112394
10385;34.413;119088
10386;34.416;112102
10387;34.419;102782
10388;34.422;109017
10389;34.426;110838
10390;34.429;105721
10391;34.432;115650
10392;34.436;108153
10393;34.439;103077
10394;34.442;115632
10395;34.446;112756
10396;34.449;110176
10397;34.452;110210
10398;34.455;117119
10399;34.459;111010
10400;34.462;112352
10401;34.466;109077
10402;34.469;101629
10403;34.472;110360
10404;34.476;112621
10405;34.479;108218
10406;34.482;104430
10407;34.486;103481
10408;34.489;105295
10409;34.492;100044
10410;34.495;98263
10411;34.499;105047
10412;34.502;105322
10413;34.505;113070
10414;34.509;122014
10415;34.512;104504
10416;34.515;104570
10417;34.519;104103
10418;34.522;98444
10419;34.525;114569
10420;34.529;102738
10421;34.532;106020
10422;34.535;109353
10423;34.538;102161
10424;34.542;102813
10425;34.545;107653
10426;34.548;109635
10427;34.552;107092
10428;34.555;119693
10429;34.558;118938
10430;34.562;106616
10431;34.565;106439
10432;34.568;102500
10433;34.572;110203
10434;34.575;113345
10435;34.578;110605
10436;34.581;96698
10437;34.585;110479
10438;34.588;104529
10439;34.591;106972
10440;34.595;110519
10441;34.598;103430
10442;34.601;107479
10443;34.605;108748
10444;34.608;104014
10445;34.611;96134
10446;34.614;103553
10447;34.618;111726
10448;34.621;105618
10449;34.624;101333
10450;34.628;105459
10451;34.631;107109
10452;34.634;111696
10453;34.638;97228
10454;34.641;104911
10455;34.644;104949
10456;34.648;102939
10457;34.651;119299
10458;34.654;96361
10459;34.657;91088
10460;34.661;115809
10461;34.664;98713
10462;34.667;98955
10463;34.671;109645
10464;34.674;105235
10465;34.677;105365
10466;34.681;107150
10467;34.684;104392
10468;34.687;106856
10469;34.690;102159
10470;34.694;110959
10471;34.697;101609
10472;34.700;99584
10473;34.704;100635
10474;34.707;110527
10475;34.711;98932
10476;34.714;103953
10477;34.717;105114
10478;34.721;100106
10479;34.724;103011
10480;34.727;102292
10481;34.730;109511
10482;34.734;101481
10483;34.737;102217
10484;34.740;96430
10485;34.744;108984
10486;34.747;100741
10487;34.750;103996
10488;34.754;102083
10489;34.757;102678
10490;34.760;100584
10491;34.764;110091
10492;34.767;102234
10493;34.770;104647
10494;34.773;104661
10495;34.777;99226
10496;34.780;105570
10497;34.783;96274
10498;34.787;106085
10499;34.790;105259
10500;34.793;102173
10501;34.797;104242
10502;34.800;108450
10503;34.803;109399
10504;34.806;105829
10505;34.810;93790
10506;34.813;101010
10507;34.816;106187
10508;34.820;104079
10509;34.823;94450
10510;34.826;99569
10511;34.830;99342
10512;34.833;100704
10513;34.836;104974
10514;34.840;93672
10515;34.843;102374
10516;34.846;103124
10517;34.849;97838
10518;34.853;99321
10519;34.856;100417
10520;34.859;97754
10521;34.863;100316
10522;34.866;114571
10523;34.869;106493
10524;34.873;104393
10525;34.876;105212
10526;34.879;103321
10527;34.883;103565
10528;34.886;99869
10529;34.889;96407
10530;34.892;102663
10531;34.896;100793
10532;34.899;100506
10533;34.902;111965
10534;34.906;106167
10535;34.909;99776
10536;34.912;102108
10537;34.916;105981
10538;34.919;104080
10539;34.922;106774
10540;34.925;110206
10541;34.929;97897
10542;34.932;102355
10543;34.935;102363
10544;34.939;99379
10545;34.942;114708
10546;34.945;98303
10547;34.949;107550
10548;34.952;111872
10549;34.955;109206
10550;34.959;94410
10551;34.962;112912
10552;34.965;110303
10553;34.969;105949
10554;34.972;107357
10555;34.975;109983
10556;34.979;111517
10557;34.982;109103
10558;34.985;106242
10559;34.989;109578
10560;34.992;94957
10561;34.995;107492
10562;34.999;101803
10563;35.002;105448
10564;35.005;110110
10565;35.008;104699
10566;35.012;103606
10567;35.015;108493
10568;35.018;105085
10569;35.022;100013
10570;35.025;105460
10571;35.028;106190
10572;35.032;109067
10573;35.035;101733
10574;35.038;105181
10575;35.045;104958
10576;35.048;9884
10577;35.051;827
10578;35.055;367
10579;35.058;252
10580;35.061;334
10581;35.065;287
10582;35.068;359
10583;35.071;331
10584;35.075;302
10585;35.078;359
10586;35.081;588
10587;35.084;332
10588;35.088;233
10589;35.091;478
10590;35.094;308
10591;35.098;212
10592;35.101;256
10593;35.104;159
10594;35.108;250
10595;35.111;1154
10596;35.114;461
10597;35.118;257
10598;35.121;364
10599;35.124;278
10600;35.127;331
10601;35.131;366
10602;35.134;357
10603;35.137;317
10604;35.141;358
10605;35.144;476
10606;35.147;406
10607;35.151;400
10608;35.154;196
10609;35.157;314
10610;35.161;317
10611;35.164;269
10612;35.167;535
10613;35.170;191
10614;35.174;1092
10615;35.177;613
10616;35.180;359
10617;35.184;330
10618;35.187;305
10619;35.190;294
10620;35.194;239
10621;35.197;339
10622;35.200;314
10623;35.203;324
10624;35.207;431
10625;35.210;252
10626;35.214;298
10627;35.217;258
10628;35.220;2511
10629;35.224;236
10630;35.227;248
10631;35.230;280
10632;35.234;351
10633;35.237;326
10634;35.240;246
10635;35.243;295
10636;35.247;323
10637;35.250;686
10638;35.253;355
10639;35.257;324
10640;35.260;263
10641;35.263;364
10642;35.267;272
10643;35.270;220
10644;35.273;241
10645;35.277;216
10646;35.280;287
10647;35.283;245
10648;35.286;287
10649;35.290;236
10650;35.293;559
10651;35.296;490
10652;35.300;244
10653;35.303;297
10654;35.306;271
10655;35.310;279
10656;35.313;291
10657;35.316;275
10658;35.319;473
10659;35.323;340
10660;35.326;287
10661;35.329;177
10662;35.333;349
10663;35.336;318
10664;35.339;415
10665;35.343;240
10666;35.346;368
10667;35.349;362
10668;35.353;253
10669;35.356;254
10670;35.359;279
10671;35.362;302
10672;35.366;446
10673;35.369;1639
10674;35.372;284
10675;35.376;379
10676;35.379;263
10677;35.382;160
10678;35.386;378
10679;35.389;224
10680;35.392;217
10681;35.396;309
10682;35.399;312
10683;35.402;354
10684;35.405;338
10685;35.409;522
10686;35.412;302
10687;35.415;318
10688;35.419;321
10689;35.422;238
10690;35.425;253
10691;35.429;279
10692;35.432;299
10693;35.435;352
10694;35.438;523
10695;35.442;468
10696;35.445;305
10697;35.448;305
10698;35.452;367
10699;35.455;305
10700;35.458;359
10701;35.462;245
10702;35.465;318
10703;35.469;376
10704;35.472;361
10705;35.475;497
10706;35.478;293
10707;35.482;175
10708;35.485;419
10709;35.488;318
10710;35.492;381
10711;35.495;513
10712;35.498;379
10713;35.502;2908
10714;35.505;1274
10715;35.508;256
10716;35.512;231
10717;35.515;387
10718;35.518;291
10719;35.521;503
10720;35.525;238
10721;35.528;400
10722;35.531;381
10723;35.535;388
10724;35.538;315
10725;35.541;316
10726;35.545;294
10727;35.548;262
10728;35.551;272
10729;35.554;384
10730;35.558;448
10731;35.561;325
10732;35.564;212
10733;35.568;299
10734;35.571;551
10735;35.574;289
10736;35.578;291
10737;35.581;274
10738;35.584;206
10739;35.588;393
10740;35.591;324
10741;35.594;443
10742;35.597;247
10743;35.601;205
10744;35.604;355
10745;35.607;378
10746;35.611;402
10747;35.614;451
10748;35.617;338
10749;35.621;405
10750;35.624;318
10751;35.627;287
10752;35.631;192
10753;35.634;450
10754;35.637;297
10755;35.640;256
10756;35.644;336
10757;35.647;357
10758;35.650;293
10759;35.654;252
10760;35.657;324
10761;35.660;364
10762;35.664;293
10763;35.667;328
10764;35.670;256
10765;35.673;347
10766;35.677;335
10767;35.680;251
10768;35.683;457
10769;35.687;262
10770;35.690;305
10771;35.693;453
10772;35.697;270
10773;35.700;192
10774;35.703;356
10775;35.707;271
10776;35.710;327
10777;35.713;402
10778;35.717;306
10779;35.720;302
10780;35.723;263
10781;35.727;293
10782;35.730;268
10783;35.733;308
10784;35.737;345
10785;35.740;238
10786;35.743;439
10787;35.747;486
10788;35.750;318
10789;35.753;369
10790;35.756;316
10791;35.760;301
10792;35.763;252
10793;35.766;295
10794;35.770;440
10795;35.773;273
10796;35.776;308
10797;35.780;241
10798;35.783;286
10799;35.786;419
10800;35.789;406
10801;35.793;407
10802;35.796;357
10803;35.799;322
10804;35.803;233
10805;35.806;343
10806;35.809;480
10807;35.813;247
10808;35.816;266
10809;35.819;378
10810;35.823;396
10811;35.826;1949
10812;35.829;356
10813;35.832;306
10814;35.836;265
10815;35.839;321
10816;35.842;441
10817;35.846;297
10818;35.849;307
10819;35.852;250
10820;35.856;296
10821;35.859;300
10822;35.862;355
10823;35.866;338
10824;35.869;273
10825;35.872;336
10826;35.875;399
10827;35.879;458
10828;35.882;388
10829;35.885;339
10830;35.889;577
10831;35.892;384
10832;35.895;348
10833;35.899;417
10834;35.902;343
10835;35.905;301
10836;35.908;441
10837;35.912;419
10838;35.915;347
10839;35.918;374
10840;35.922;327
10841;35.925;393
10842;35.928;253
10843;35.932;388
10844;35.935;358
10845;35.938;344
10846;35.942;266
10847;35.945;268
10848;35.948;359
10849;35.951;356
10850;35.955;282
10851;35.958;359
10852;35.962;230
10853;35.965;368
10854;35.968;221
10855;35.972;337
10856;35.975;331
10857;35.978;352
10858;35.982;503
10859;35.985;221
10860;35.988;265
10861;35.991;264
10862;35.995;266
10863;35.998;344
10864;36.001;414
10865;36.005;281
10866;36.008;434
10867;36.011;487
10868;36.015;352
10869;36.018;377
10870;36.021;415
10871;36.025;446
10872;36.028;298
10873;36.031;339
10874;36.034;347
10875;36.038;490
10876;36.041;1020
10877;36.044;324
10878;36.048;447
10879;36.051;330
10880;36.054;357
10881;36.058;208
10882;36.061;288
10883;36.064;347
10884;36.067;269
10885;36.071;284
10886;36.074;321
10887;36.077;384
10888;36.081;572
10889;36.084;500
10890;36.087;272
10891;36.091;380
10892;36.094;385
10893;36.097;297
10894;36.101;275
10895;36.104;222
10896;36.107;309
10897;36.110;419
10898;36.114;275
10899;36.117;384
10900;36.120;215
10901;36.124;435
10902;36.127;504
10903;36.130;1994
10904;36.134;420
10905;36.137;627
10906;36.140;417
10907;36.143;341
10908;36.147;409
10909;36.150;373
10910;36.153;387
10911;36.157;252
10912;36.160;302
10913;36.163;263
10914;36.167;296
10915;36.170;329
10916;36.173;269
10917;36.177;286
10918;36.180;538
10919;36.183;694
10920;36.186;289
10921;36.190;342
10922;36.193;286
10923;36.196;245
10924;36.200;364
10925;36.203;311
10926;36.206;437
10927;36.210;266
10928;36.213;395
10929;36.217;295
10930;36.220;435
10931;36.223;354
10932;36.226;399
10933;36.230;411
10934;36.233;303
10935;36.236;278
10936;36.240;2016
10937;36.243;335
10938;36.246;435
10939;36.250;343
10940;36.253;1529
10941;36.256;420
10942;36.260;417
10943;36.263;354
10944;36.266;439
10945;36.269;382
10946;36.273;233
10947;36.276;233
10948;36.279;232
10949;36.283;247
10950;36.286;294
10951;36.289;541
10952;36.293;499
10953;36.296;315
10954;36.299;245
10955;36.302;427
10956;36.306;387
10957;36.309;235
10958;36.312;361
10959;36.316;345
10960;36.319;424
10961;36.322;345
10962;36.326;361
10963;36.329;297
10964;36.332;368
10965;36.336;271
10966;36.339;284
10967;36.342;326
10968;36.345;297
10969;36.349;370
10970;36.352;562
10971;36.355;368
10972;36.359;212
10973;36.362;288
10974;36.365;216
10975;36.369;361
10976;36.372;398
10977;36.375;248
10978;36.378;236
10979;36.382;258
10980;36.385;183
10981;36.388;479
10982;36.392;264
10983;36.395;520
10984;36.398;350
10985;36.402;262
10986;36.405;424
10987;36.408;303
10988;36.412;353
10989;36.415;227
10990;36.418;275
10991;36.421;316
10992;36.425;361
10993;36.428;224
10994;36.431;196
10995;36.435;369
10996;36.438;306
10997;36.441;359
10998;36.445;535
10999;36.448;329
11000;36.451;361
11001;36.455;380
11002;36.458;416
11003;36.461;359
11004;36.465;402
11005;36.468;268
11006;36.471;377
11007;36.475;236
11008;36.478;283
11009;36.481;327
11010;36.485;460
11011;36.488;231
11012;36.491;451
11013;36.495;284
11014;36.498;228
11015;36.501;366
11016;36.504;362
11017;36.508;321
11018;36.511;1429
11019;36.514;364
11020;36.518;269
11021;36.521;329
11022;36.524;281
11023;36.528;281
11024;36.531;555
11025;36.534;442
11026;36.537;336
11027;36.541;224
11028;36.544;224
11029;36.547;393
11030;36.551;336
11031;36.554;280
11032;36.557;475
11033;36.561;293
11034;36.564;283
11035;36.567;322
11036;36.571;426
11037;36.574;405
11038;36.577;227
11039;36.580;307
11040;36.584;419
11041;36.587;451
11042;36.590;368
11043;36.594;306
11044;36.597;365
11045;36.600;561
11046;36.604;268
11047;36.607;244
11048;36.610;336
11049;36.614;280
11050;36.617;257
11051;36.620;229
11052;36.623;266
11053;36.627;309
11054;36.630;405
11055;36.633;325
11056;36.637;265
11057;36.640;411
11058;36.643;267
11059;36.647;2349
11060;36.650;324
11061;36.653;307
11062;36.656;356
11063;36.660;284
11064;36.663;316
11065;36.666;437
11066;36.670;292
11067;36.673;393
11068;36.676;350
11069;36.680;359
11070;36.683;288
11071;36.686;253
11072;36.690;256
11073;36.693;249
11074;36.696;386
11075;36.699;486
11076;36.703;301
11077;36.706;266
11078;36.710;249
11079;36.713;248
11080;36.716;247
11081;36.720;283
11082;36.723;180
11083;36.726;362
11084;36.730;456
11085;36.733;232
11086;36.736;253
11087;36.739;269
11088;36.743;280
11089;36.746;319
11090;36.749;300
11091;36.753;246
11092;36.756;247
11093;36.759;343
11094;36.763;518
11095;36.766;277
11096;36.769;436
11097;36.772;206
11098;36.776;244
11099;36.779;191
11100;36.782;286
11101;36.786;342
11102;36.789;299
11103;36.792;336
11104;36.796;242
11105;36.799;270
11106;36.802;462
11107;36.806;264
11108;36.809;325
11109;36.812;163
11110;36.815;303
11111;36.819;282
11112;36.822;372
11113;36.825;250
11114;36.829;232
11115;36.832;265
11116;36.835;302
11117;36.839;524
11118;36.842;238
11119;36.845;170
11120;36.849;249
11121;36.852;232
11122;36.855;263
11123;36.858;407
11124;36.862;326
11125;36.865;291
11126;36.868;367
11127;36.872;267
11128;36.875;291
11129;36.878;341
11130;36.882;257
11131;36.885;274
11132;36.888;371
11133;36.891;485
11134;36.895;266
11135;36.898;197
11136;36.901;288
11137;36.905;272
11138;36.908;453
11139;36.911;321
11140;36.915;269
11141;36.918;365
11142;36.921;629
11143;36.925;453
11144;36.928;582
11145;36.931;377
11146;36.934;379
11147;36.938;530
11148;36.941;291
11149;36.944;314
11150;36.948;524
11151;36.951;266
11152;36.954;214
11153;36.958;256
11154;36.961;372
11155;36.965;456
11156;36.968;364
11157;36.971;257
11158;36.974;268
11159;36.978;338
11160;36.981;357
11161;36.984;461
11162;36.988;380
11163;36.991;282
11164;36.994;285
11165;36.998;494
11166;37.001;269
11167;37.004;286
11168;37.007;347
11169;37.011;239
11170;37.014;213
11171;37.017;312
11172;37.021;406
11173;37.024;330
11174;37.027;299
11175;37.031;479
11176;37.034;391
11177;37.037;437
11178;37.041;298
11179;37.044;331
11180;37.047;279
11181;37.050;321
11182;37.054;311
11183;37.057;261
11184;37.060;356
11185;37.064;383
11186;37.067;391
11187;37.070;383
11188;37.074;268
11189;37.077;313
11190;37.080;1208
11191;37.084;336
11192;37.087;519
11193;37.090;419
11194;37.093;247
11195;37.097;271
11196;37.100;402
11197;37.103;270
11198;37.107;272
11199;37.110;169
11200;37.113;267
11201;37.117;349
11202;37.120;284
11203;37.123;431
11204;37.126;323
11205;37.130;283
11206;37.133;281
11207;37.136;204
11208;37.140;266
11209;37.143;371
11210;37.146;511
11211;37.150;251
11212;37.153;259
11213;37.156;274
11214;37.160;306
11215;37.163;247
11216;37.166;244
11217;37.169;241
11218;37.173;376
11219;37.176;296
11220;37.179;530
11221;37.183;1657
11222;37.186;302
11223;37.189;365
11224;37.193;739
11225;37.196;217
11226;37.199;286
11227;37.203;253
11228;37.206;262
11229;37.210;408
11230;37.213;305
11231;37.216;427
11232;37.220;349
11233;37.223;329
11234;37.226;354
11235;37.230;301
11236;37.233;471
11237;37.236;387
11238;37.240;253
11239;37.243;279
11240;37.246;280
11241;37.249;300
11242;37.253;368
11243;37.256;269
11244;37.259;391
11245;37.263;212
11246;37.266;223
11247;37.269;333
11248;37.273;325
11249;37.276;335
11250;37.279;209
11251;37.282;1693
11252;37.286;358
11253;37.289;418
11254;37.292;369
11255;37.296;273
11256;37.299;284
11257;37.302;238
11258;37.306;562
11259;37.309;298
11260;37.312;283
11261;37.316;381
11262;37.319;279
11263;37.322;194
11264;37.325;254
11265;37.329;223
11266;37.332;293
11267;37.335;272
11268;37.339;411
11269;37.342;356
11270;37.345;304
11271;37.349;315
11272;37.352;492
11273;37.355;484
11274;37.359;372
11275;37.362;337
11276;37.365;345
11277;37.368;263
11278;37.372;244
11279;37.375;232
11280;37.378;231
11281;37.382;411
11282;37.385;292
11283;37.388;255
11284;37.392;281
11285;37.395;278
11286;37.398;353
11287;37.401;597
11288;37.405;345
11289;37.408;317
11290;37.411;236
11291;37.415;300
11292;37.418;254
11293;37.421;339
11294;37.425;319
11295;37.428;291
11296;37.431;195
11297;37.435;270
11298;37.438;250
11299;37.441;234
11300;37.444;271
11301;37.448;245
11302;37.451;369
11303;37.454;232
11304;37.458;295
11305;37.461;229
11306;37.465;2656
11307;37.468;350
11308;37.471;345
11309;37.475;210
11310;37.478;178
11311;37.481;303
11312;37.485;272
11313;37.488;260
11314;37.491;245
11315;37.494;362
11316;37.498;275
11317;37.501;244
11318;37.504;266
11319;37.508;189
11320;37.511;415
11321;37.514;439
11322;37.518;242
11323;37.521;2372
11324;37.524;253
11325;37.527;371
11326;37.531;266
11327;37.534;1269
11328;37.537;361
11329;37.541;1270
11330;37.544;311
11331;37.547;381
11332;37.551;299
11333;37.554;262
11334;37.557;411
11335;37.561;486
11336;37.564;186
11337;37.567;349
11338;37.570;270
11339;37.574;442
11340;37.577;219
11341;37.580;225
11342;37.584;404
11343;37.587;307
11344;37.590;362
11345;37.594;264
11346;37.597;277
11347;37.600;272
11348;37.604;411
11349;37.607;326
11350;37.610;367
11351;37.613;242
11352;37.617;370
11353;37.620;222
11354;37.623;404
11355;37.627;306
11356;37.630;231
11357;37.633;223
11358;37.637;294
11359;37.640;243
11360;37.643;1276
11361;37.646;328
11362;37.650;309
11363;37.653;178
11364;37.656;201
11365;37.660;366
11366;37.663;228
11367;37.666;330
11368;37.670;188
11369;37.673;184
11370;37.676;190
11371;37.680;295
11372;37.683;256
11373;37.686;250
11374;37.689;343
11375;37.693;154
11376;37.696;261
11377;37.699;320
11378;37.703;253
11379;37.706;297
11380;37.710;488
11381;37.713;238
11382;37.716;253
11383;37.720;320
11384;37.723;422
11385;37.726;168
11386;37.729;244
11387;37.733;406
11388;37.736;317
11389;37.739;308
11390;37.743;376
11391;37.746;268
11392;37.749;292
11393;37.753;336
11394;37.756;213
11395;37.759;310
11396;37.762;298
11397;37.766;309
11398;37.769;408
11399;37.772;346
11400;37.776;313
11401;37.779;318
11402;37.782;183
11403;37.786;252
11404;37.789;270
11405;37.792;255
11406;37.796;330
11407;37.799;248
11408;37.802;264
11409;37.805;218
11410;37.809;219
11411;37.812;188
11412;37.815;239
11413;37.819;304
11414;37.822;247
11415;37.825;256
11416;37.829;326
11417;37.832;267
11418;37.835;541
11419;37.839;219
11420;37.842;277
11421;37.845;327
11422;37.848;317
11423;37.852;148
11424;37.855;387
11425;37.858;316
11426;37.862;282
11427;37.865;279
11428;37.868;200
11429;37.872;361
11430;37.875;305
11431;37.878;234
11432;37.881;352
11433;37.885;242
11434;37.888;198
11435;37.891;282
11436;37.895;278
11437;37.898;280
11438;37.901;255
11439;37.905;261
11440;37.908;245
11441;37.911;270
11442;37.915;269
11443;37.918;284
11444;37.921;352
11445;37.924;266
11446;37.928;340
11447;37.931;225
11448;37.934;438
11449;37.938;294
11450;37.941;243
11451;37.944;396
11452;37.948;306
11453;37.951;374
11454;37.954;298
11455;37.958;309
11456;37.961;310
11457;37.964;382
11458;37.968;336
11459;37.971;377
11460;37.974;259
11461;37.978;459
11462;37.981;215
11463;37.984;259
11464;37.988;291
11465;37.991;304
11466;37.994;314
11467;37.998;267
11468;38.001;242
11469;38.004;314
11470;38.007;258
11471;38.011;427
11472;38.014;416
11473;38.017;317
11474;38.021;298
11475;38.024;396
11476;38.027;230
11477;38.031;206
11478;38.034;310
11479;38.037;336
11480;38.040;258
11481;38.044;237
11482;38.047;374
11483;38.050;2396
11484;38.054;284
11485;38.057;298
11486;38.060;342
11487;38.064;204
11488;38.067;275
11489;38.070;370
11490;38.074;222
11491;38.077;315
11492;38.080;439
11493;38.083;236
11494;38.087;249
11495;38.090;320
11496;38.093;345
11497;38.097;313
11498;38.100;353
11499;38.103;286
11500;38.107;383
11501;38.110;386
11502;38.113;439
11503;38.116;212
11504;38.120;336
11505;38.123;285
11506;38.126;379
11507;38.130;282
11508;38.133;358
11509;38.136;318
11510;38.140;231
11511;38.143;307
11512;38.146;284
11513;38.150;249
11514;38.153;299
11515;38.156;244
11516;38.159;319
11517;38.163;252
11518;38.166;208
11519;38.169;345
11520;38.173;438
11521;38.176;223
11522;38.179;182
11523;38.183;351
11524;38.186;533
11525;38.189;413
11526;38.193;264
11527;38.196;331
11528;38.199;253
11529;38.202;360
11530;38.206;375
11531;38.209;2612
11532;38.213;201
11533;38.216;397
11534;38.219;249
11535;38.223;234
11536;38.226;356
11537;38.229;267
11538;38.233;488
11539;38.236;315
11540;38.239;322
11541;38.242;291
11542;38.246;348
11543;38.249;282
11544;38.252;235
11545;38.256;281
11546;38.259;280
11547;38.262;223
11548;38.266;508
11549;38.269;295
11550;38.272;1625
11551;38.275;307
11552;38.279;241
11553;38.282;274
11554;38.285;295
11555;38.289;268
11556;38.292;280
11557;38.295;297
11558;38.299;312
11559;38.302;325
11560;38.305;430
11561;38.309;278
11562;38.312;311
11563;38.315;322
11564;38.318;269
11565;38.322;191
11566;38.325;238
11567;38.328;224
11568;38.332;232
11569;38.335;329
11570;38.338;342
11571;38.342;299
11572;38.345;287
11573;38.348;272
11574;38.351;342
11575;38.355;445
11576;38.358;372
11577;38.361;372
11578;38.365;299
11579;38.368;493
11580;38.371;300
11581;38.375;235
11582;38.378;386
11583;38.381;294
11584;38.385;275
11585;38.388;277
11586;38.391;251
11587;38.394;546
11588;38.398;260
11589;38.401;420
11590;38.404;249
11591;38.408;236
11592;38.411;418
11593;38.414;325
11594;38.418;301
11595;38.421;310
11596;38.424;224
11597;38.428;451
11598;38.431;283
11599;38.434;375
11600;38.437;2787
11601;38.441;269
11602;38.444;523
11603;38.447;251
11604;38.451;244
11605;38.454;353
11606;38.457;309
11607;38.461;415
11608;38.464;181
11609;38.468;326
11610;38.471;342
11611;38.474;255
11612;38.477;260
11613;38.481;308
11614;38.484;294
11615;38.487;306
11616;38.491;410
11617;38.494;1382
11618;38.497;292
11619;38.501;228
11620;38.504;367
11621;38.507;243
11622;38.510;319
11623;38.514;259
11624;38.517;348
11625;38.520;266
11626;38.524;391
11627;38.527;236
11628;38.530;264
11629;38.534;496
11630;38.537;190
11631;38.540;417
11632;38.544;308
11633;38.547;421
11634;38.550;759
11635;38.553;372
11636;38.557;190
11637;38.560;257
11638;38.563;340
11639;38.567;180
11640;38.570;217
11641;38.573;653
11642;38.577;358
11643;38.580;293
11644;38.583;174
11645;38.587;405
11646;38.590;262
11647;38.593;307
11648;38.596;2312
11649;38.600;206
11650;38.603;312
11651;38.606;298
11652;38.610;224
11653;38.613;295
11654;38.616;200
11655;38.620;261
11656;38.623;247
11657;38.626;218
11658;38.629;174
11659;38.633;364
11660;38.636;315
11661;38.639;1457
11662;38.643;324
11663;38.646;260
11664;38.649;228
11665;38.653;271
11666;38.656;278
11667;38.659;432
11668;38.663;394
11669;38.666;254
11670;38.669;296
11671;38.672;297
11672;38.676;227
11673;38.679;278
11674;38.682;326
11675;38.686;263
11676;38.689;244
11677;38.692;246
11678;38.696;230
11679;38.699;256
11680;38.702;358
11681;38.705;247
11682;38.709;248
11683;38.712;209
11684;38.716;224
11685;38.719;298
11686;38.722;257
11687;38.726;360
11688;38.729;500
11689;38.732;290
11690;38.736;245
11691;38.739;300
11692;38.742;319
11693;38.745;200
11694;38.749;366
11695;38.752;353
11696;38.755;236
11697;38.759;278
11698;38.762;258
11699;38.765;187
11700;38.769;344
11701;38.772;307
11702;38.775;256
11703;38.779;172
11704;38.782;199
11705;38.785;291
11706;38.788;234
11707;38.792;174
11708;38.795;295
11709;38.798;343
11710;38.802;312
11711;38.805;272
11712;38.808;338
11713;38.812;307
11714;38.815;257
11715;38.818;327
11716;38.822;297
11717;38.825;248
11718;38.828;301
11719;38.831;251
11720;38.835;352
11721;38.838;282
11722;38.841;272
11723;38.845;344
11724;38.848;269
11725;38.851;278
11726;38.855;216
11727;38.858;243
11728;38.861;3487
11729;38.864;275
11730;38.868;349
11731;38.871;346
11732;38.874;275
11733;38.878;277
11734;38.881;208
11735;38.884;311
11736;38.888;274
11737;38.891;258
11738;38.894;328
11739;38.898;363
11740;38.901;288
11741;38.904;237
11742;38.907;185
11743;38.911;396
11744;38.914;397
11745;38.917;273
11746;38.921;215
11747;38.924;433
11748;38.927;389
11749;38.931;332
11750;38.934;384
11751;38.937;305
11752;38.940;268
11753;38.944;354
11754;38.947;395
11755;38.950;294
11756;38.954;394
11757;38.957;233
11758;38.961;308
11759;38.964;281
11760;38.967;293
11761;38.971;246
11762;38.974;363
11763;38.977;242
11764;38.980;246
11765;38.984;329
11766;38.987;378
11767;38.990;437
11768;38.994;246
11769;38.997;446
11770;39.000;248
11771;39.004;443
11772;39.007;243
11773;39.010;305
11774;39.014;285
11775;39.017;240
11776;39.020;219
11777;39.023;266
11778;39.027;436
11779;39.030;356
11780;39.033;157
11781;39.037;276
11782;39.040;241
11783;39.043;473
11784;39.047;240
11785;39.050;318
11786;39.053;232
11787;39.057;1347
11788;39.060;302
11789;39.063;247
11790;39.066;344
11791;39.070;310
11792;39.073;344
11793;39.076;268
11794;39.080;530
11795;39.083;264
11796;39.086;263
11797;39.090;344
11798;39.093;280
11799;39.096;158
11800;39.099;291
11801;39.103;305
11802;39.106;399
11803;39.109;205
11804;39.113;243
11805;39.116;414
11806;39.119;433
11807;39.123;2808
11808;39.126;265
11809;39.129;2075
11810;39.133;424
11811;39.136;424
11812;39.139;232
11813;39.142;417
11814;39.146;268
11815;39.149;286
11816;39.152;322
11817;39.156;515
11818;39.159;288
11819;39.162;281
11820;39.166;313
11821;39.169;382
11822;39.172;273
11823;39.176;560
11824;39.179;312
11825;39.182;360
11826;39.185;226
11827;39.189;192
11828;39.192;266
11829;39.195;301
11830;39.199;312
11831;39.202;289
11832;39.205;192
11833;39.209;234
11834;39.212;533
11835;39.215;206
11836;39.219;329
11837;39.222;254
11838;39.225;329
11839;39.229;227
11840;39.232;259
11841;39.235;214
11842;39.239;244
11843;39.242;203
11844;39.245;191
11845;39.249;672
11846;39.252;584
11847;39.255;285
11848;39.258;323
11849;39.262;303
11850;39.265;359
11851;39.268;157
11852;39.272;225
11853;39.275;290
11854;39.278;316
11855;39.282;401
11856;39.285;413
11857;39.288;260
11858;39.292;231
11859;39.295;333
11860;39.298;268
11861;39.301;349
11862;39.305;276
11863;39.308;330
11864;39.311;486
11865;39.315;355
11866;39.318;212
11867;39.321;266
11868;39.325;273
11869;39.328;420
11870;39.331;357
11871;39.334;350
11872;39.338;305
11873;39.341;336
11874;39.344;210
11875;39.348;193
11876;39.351;242
11877;39.354;383
11878;39.358;209
11879;39.361;272
11880;39.364;254
11881;39.368;294
11882;39.371;349
11883;39.374;259
11884;39.377;250
11885;39.381;230
11886;39.384;179
11887;39.387;525
11888;39.391;394
11889;39.394;372
11890;39.397;227
11891;39.401;244
11892;39.404;284
11893;39.407;280
11894;39.411;279
11895;39.414;312
11896;39.417;329
11897;39.420;244
11898;39.424;288
11899;39.427;287
11900;39.430;217
11901;39.434;255
11902;39.437;399
11903;39.440;364
11904;39.444;305
11905;39.447;229
11906;39.450;258
11907;39.453;278
11908;39.457;213
11909;39.460;1803
11910;39.464;576
11911;39.467;279
11912;39.470;574
11913;39.474;1817
11914;39.477;198
11915;39.480;301
11916;39.484;374
11917;39.487;530
11918;39.490;326
11919;39.493;795
11920;39.497;260
11921;39.500;301
11922;39.503;306
11923;39.507;299
11924;39.510;317
11925;39.513;240
11926;39.517;240
11927;39.520;270
11928;39.523;358
11929;39.527;425
11930;39.530;237
11931;39.533;304
11932;39.536;287
11933;39.540;384
11934;39.543;313
11935;39.546;281
11936;39.550;299
11937;39.553;312
11938;39.556;368
11939;39.560;312
11940;39.563;392
11941;39.566;293
11942;39.569;194
11943;39.573;238
11944;39.576;343
11945;39.579;354
11946;39.583;348
11947;39.586;332
11948;39.589;296
11949;39.593;283
11950;39.596;237
11951;39.599;195
11952;39.603;349
11953;39.606;307
11954;39.609;209
11955;39.612;323
11956;39.616;227
11957;39.619;285
11958;39.622;313
11959;39.626;279
11960;39.629;211
11961;39.632;308
11962;39.636;230
11963;39.639;337
11964;39.642;274
11965;39.646;226
11966;39.649;294
11967;39.652;467
11968;39.655;307
11969;39.659;328
11970;39.662;403
11971;39.665;2443
11972;39.669;327
11973;39.672;338
11974;39.675;211
11975;39.679;316
11976;39.682;288
11977;39.685;258
11978;39.688;490
11979;39.692;330
11980;39.695;438
11981;39.698;392
11982;39.702;252
11983;39.705;377
11984;39.708;466
11985;39.712;234
11986;39.715;612
11987;39.719;239
11988;39.722;359
11989;39.725;315
11990;39.728;379
11991;39.732;330
11992;39.735;272
11993;39.738;465
11994;39.742;323
11995;39.745;423
11996;39.748;276
11997;39.752;337
11998;39.755;246
11999;39.758;239
12000;39.762;1936
12001;39.765;313
12002;39.768;439
12003;39.771;361
12004;39.775;310
12005;39.778;256
12006;39.781;249
12007;39.785;309
12008;39.788;297
12009;39.791;310
12010;39.795;341
12011;39.798;251
12012;39.801;426
12013;39.804;336
12014;39.808;311
12015;39.811;378
12016;39.814;365
12017;39.818;276
12018;39.821;341
12019;39.824;296
12020;39.828;428
12021;39.831;252
12022;39.834;291
12023;39.838;175
12024;39.841;432
12025;39.844;235
12026;39.847;338
12027;39.851;405
12028;39.854;313
12029;39.857;349
12030;39.861;334
12031;39.864;404
12032;39.867;350
12033;39.871;237
12034;39.874;324
12035;39.877;315
12036;39.881;187
12037;39.884;332
12038;39.887;214
12039;39.890;253
12040;39.894;302
12041;39.897;1414
12042;39.900;284
12043;39.904;393
12044;39.907;259
12045;39.910;237
12046;39.914;305
12047;39.917;502
12048;39.920;347
12049;39.923;580
12050;39.927;304
12051;39.930;322
12052;39.933;462
12053;39.937;232
12054;39.940;374
12055;39.943;208
12056;39.947;236
12057;39.950;295
12058;39.953;266
12059;39.957;345
12060;39.960;289
12061;39.963;253
12062;39.967;465
12063;39.970;404
12064;39.973;381
12065;39.977;238
12066;39.980;364
12067;39.983;248
12068;39.987;380
12069;39.990;194
12070;39.993;820
12071;39.997;297
12072;40.000;180
12073;40.003;250
12074;40.006;277
12075;40.010;250
12076;40.013;304
12077;40.016;2020
12078;40.020;293
12079;40.023;257
12080;40.026;231
12081;40.030;254
12082;40.033;300
12083;40.036;273
12084;40.040;242
12085;40.043;276
12086;40.046;323
12087;40.049;373
12088;40.053;286
12089;40.056;481
12090;40.059;311
12091;40.063;364
12092;40.066;271
12093;40.069;267
12094;40.073;441
12095;40.076;390
12096;40.079;459
12097;40.082;362
12098;40.086;403
12099;40.089;221
12100;40.092;452
12101;40.096;380
12102;40.099;302
12103;40.102;285
12104;40.106;204
12105;40.109;197
12106;40.112;199
12107;40.116;266
12108;40.119;254
12109;40.122;267
12110;40.125;277
12111;40.129;336
12112;40.132;361
12113;40.135;377
12114;40.139;397
12115;40.142;335
12116;40.145;206
12117;40.149;407
12118;40.152;274
12119;40.155;312
12120;40.158;226
12121;40.162;521
12122;40.165;428
12123;40.168;2094
12124;40.172;570
12125;40.175;428
12126;40.178;211
12127;40.182;221
12128;40.185;821
12129;40.188;437
12130;40.192;244
12131;40.195;215
12132;40.198;496
12133;40.201;625
12134;40.205;436
12135;40.208;257
12136;40.212;214
12137;40.215;267
12138;40.218;292
12139;40.222;273
12140;40.225;242
12141;40.228;220
12142;40.232;375
12143;40.235;192
12144;40.238;283
12145;40.241;303
12146;40.245;255
12147;40.248;368
12148;40.251;274
12149;40.255;343
12150;40.258;330
12151;40.261;305
12152;40.265;366
12153;40.268;280
12154;40.271;355
12155;40.275;201
12156;40.278;375
12157;40.281;337
12158;40.284;400
12159;40.288;627
12160;40.291;207
12161;40.294;281
12162;40.298;236
12163;40.301;383
12164;40.304;271
12165;40.308;264
12166;40.311;247
12167;40.314;329
12168;40.317;359
12169;40.321;293
12170;40.324;417
12171;40.327;206
12172;40.331;309
12173;40.334;191
12174;40.337;218
12175;40.341;440
12176;40.344;286
12177;40.347;299
12178;40.351;261
12179;40.354;273
12180;40.357;296
12181;40.360;174
12182;40.364;604
12183;40.367;267
12184;40.370;269
12185;40.374;283
12186;40.377;215
12187;40.380;200
12188;40.384;282
12189;40.387;312
12190;40.390;210
12191;40.393;318
12192;40.397;355
12193;40.400;275
12194;40.403;501
12195;40.407;278
12196;40.410;394
12197;40.413;230
12198;40.417;398
12199;40.420;302
12200;40.423;535
12201;40.427;621
12202;40.430;299
12203;40.433;280
12204;40.436;417
12205;40.440;279
12206;40.443;411
12207;40.446;418
12208;40.450;255
12209;40.453;361
12210;40.456;312
12211;40.460;325
12212;40.463;339
12213;40.467;342
12214;40.470;377
12215;40.473;333
12216;40.476;382
12217;40.480;339
12218;40.483;275
12219;40.486;229
12220;40.490;248
12221;40.493;277
12222;40.496;2300
12223;40.500;281
12224;40.503;346
12225;40.506;353
12226;40.510;247
12227;40.513;248
12228;40.516;337
12229;40.519;447
12230;40.523;255
12231;40.526;308
12232;40.529;334
12233;40.533;313
12234;40.536;265
12235;40.539;434
12236;40.543;223
12237;40.546;301
12238;40.549;365
12239;40.552;334
12240;40.556;518
12241;40.559;278
12242;40.562;291
12243;40.566;328
12244;40.569;270
12245;40.572;337
12246;40.576;392
12247;40.579;351
12248;40.582;347
12249;40.586;247
12250;40.589;400
12251;40.592;295
12252;40.595;280
12253;40.599;345
12254;40.602;641
12255;40.605;396
12256;40.609;639
12257;40.612;337
12258;40.615;383
12259;40.619;362
12260;40.622;326
12261;40.625;403
12262;40.629;322
12263;40.632;546
12264;40.635;280
12265;40.638;431
12266;40.642;208
12267;40.645;242
12268;40.648;300
12269;40.652;346
12270;40.655;355
12271;40.658;408
12272;40.662;329
12273;40.665;429
12274;40.668;266
12275;40.672;258
12276;40.675;267
12277;40.678;282
12278;40.681;288
12279;40.685;312
12280;40.688;358
12281;40.691;291
12282;40.695;388
12283;40.698;365
12284;40.701;262
12285;40.705;377
12286;40.708;405
12287;40.712;319
12288;40.715;371
12289;40.718;322
12290;40.721;329
12291;40.725;362
12292;40.728;447
12293;40.731;360
12294;40.735;291
12295;40.738;333
12296;40.741;2966
12297;40.745;305
12298;40.748;281
12299;40.751;284
12300;40.754;393
12301;40.758;479
12302;40.761;412
12303;40.764;383
12304;40.768;290
12305;40.771;430
12306;40.774;375
12307;40.778;229
12308;40.781;455
12309;40.784;383
12310;40.788;334
12311;40.791;372
12312;40.794;405
12313;40.797;306
12314;40.801;716
12315;40.804;332
12316;40.807;329
12317;40.811;288
12318;40.814;330
12319;40.817;243
12320;40.821;259
12321;40.824;374
12322;40.827;341
12323;40.830;247
12324;40.834;342
12325;40.837;452
12326;40.840;462
12327;40.844;292
12328;40.847;242
12329;40.850;2158
12330;40.854;255
12331;40.857;364
12332;40.860;260
12333;40.864;247
12334;40.867;391
12335;40.870;320
12336;40.873;264
12337;40.877;412
12338;40.880;313
12339;40.883;420
12340;40.887;306
12341;40.890;250
12342;40.893;273
12343;40.897;373
12344;40.900;318
12345;40.903;268
12346;40.907;438
12347;40.910;249
12348;40.913;329
12349;40.916;330
12350;40.920;394
12351;40.923;475
12352;40.926;532
12353;40.930;330
12354;40.933;274
12355;40.936;956
12356;40.940;340
12357;40.943;331
12358;40.946;310
12359;40.949;304
12360;40.953;265
12361;40.956;233
12362;40.960;396
12363;40.963;255
12364;40.966;332
12365;40.970;283
12366;40.973;339
12367;40.976;510
12368;40.980;441
12369;40.983;235
12370;40.986;330
12371;40.989;217
12372;40.993;314
12373;40.996;336
12374;40.999;361
12375;41.003;551
12376;41.006;332
12377;41.009;346
12378;41.013;296
12379;41.016;680
12380;41.019;229
12381;41.023;379
12382;41.026;374
12383;41.029;350
12384;41.032;257
12385;41.036;235
12386;41.039;261
12387;41.042;317
12388;41.046;596
12389;41.049;288
12390;41.052;306
12391;41.056;402
12392;41.059;277
12393;41.062;348
12394;41.065;364
12395;41.069;305
12396;41.072;376
12397;41.075;326
12398;41.079;417
12399;41.082;301
12400;41.085;360
12401;41.089;333
12402;41.092;419
12403;41.095;236
12404;41.099;423
12405;41.102;574
12406;41.105;632
12407;41.108;353
12408;41.112;281
12409;41.115;229
12410;41.118;282
12411;41.122;302
12412;41.125;228
12413;41.128;338
12414;41.132;365
12415;41.135;413
12416;41.138;346
12417;41.142;432
12418;41.145;438
12419;41.148;327
12420;41.151;350
12421;41.155;316
12422;41.158;387
12423;41.161;291
12424;41.165;373
12425;41.168;409
12426;41.171;373
12427;41.175;218
12428;41.178;557
12429;41.181;321
12430;41.184;398
12431;41.188;379
12432;41.191;268
12433;41.194;2037
12434;41.198;383
12435;41.201;251
12436;41.204;367
12437;41.208;338
12438;41.211;281
12439;41.215;472
12440;41.218;254
12441;41.221;287
12442;41.224;390
12443;41.228;330
12444;41.231;215
12445;41.234;395
12446;41.238;413
12447;41.241;285
12448;41.244;323
12449;41.248;290
12450;41.251;331
12451;41.254;489
12452;41.258;393
12453;41.261;283
12454;41.264;314
12455;41.267;377
12456;41.271;399
12457;41.274;319
12458;41.277;382
12459;41.281;344
12460;41.284;445
12461;41.287;387
12462;41.291;374
12463;41.294;252
12464;41.297;261
12465;41.301;297
12466;41.304;289
12467;41.307;433
12468;41.310;403
12469;41.314;310
12470;41.317;234
12471;41.320;784
12472;41.324;380
12473;41.327;387
12474;41.330;241
12475;41.334;309
12476;41.337;271
12477;41.340;222
12478;41.343;478
12479;41.347;2361
12480;41.350;388
12481;41.353;397
12482;41.357;308
12483;41.360;291
12484;41.363;245
12485;41.367;274
12486;41.370;261
12487;41.373;496
12488;41.377;409
12489;41.380;360
12490;41.383;232
12491;41.386;380
12492;41.390;335
12493;41.393;373
12494;41.396;335
12495;41.400;512
12496;41.403;307
12497;41.406;296
12498;41.410;266
12499;41.413;290
12500;41.416;428
12501;41.419;396
12502;41.423;255
12503;41.426;1397
12504;41.429;282
12505;41.433;325
12506;41.436;258
12507;41.439;491
12508;41.443;252
12509;41.446;235
12510;41.449;235
12511;41.453;232
12512;41.456;400
12513;41.459;385
12514;41.463;313
12515;41.466;395
12516;41.469;372
12517;41.473;682
12518;41.476;422
12519;41.479;248
12520;41.483;332
12521;41.486;207
12522;41.489;206
12523;41.493;209
12524;41.496;267
12525;41.499;290
12526;41.502;194
12527;41.506;248
12528;41.509;223
12529;41.512;165
12530;41.516;180
12531;41.519;188
12532;41.522;316
12533;41.526;173
12534;41.529;257
12535;41.532;273
12536;41.536;426
12537;41.539;287
12538;41.542;265
12539;41.545;292
12540;41.549;395
12541;41.552;185
12542;41.555;388
12543;41.559;346
12544;41.562;348
12545;41.565;284
12546;41.569;328
12547;41.572;429
12548;41.575;260
12549;41.578;292
12550;41.582;258
12551;41.585;274
12552;41.588;354
12553;41.592;355
12554;41.595;364
12555;41.598;268
12556;41.602;361
12557;41.605;293
12558;41.608;294
12559;41.612;330
12560;41.615;336
12561;41.618;157
12562;41.621;253
12563;41.625;399
12564;41.628;343
12565;41.631;309
12566;41.635;262
12567;41.638;285
12568;41.641;327
12569;41.645;295
12570;41.648;231
12571;41.651;255
12572;41.654;365
12573;41.658;279
12574;41.661;286
12575;41.664;272
12576;41.668;216
12577;41.671;182
12578;41.674;454
12579;41.678;214
12580;41.681;252
12581;41.684;260
12582;41.688;273
12583;41.691;274
12584;41.694;366
12585;41.697;247
12586;41.701;238
12587;41.704;223
12588;41.707;164
12589;41.711;185
12590;41.714;345
12591;41.718;271
12592;41.721;400
12593;41.724;202
12594;41.728;308
12595;41.731;255
12596;41.734;419
12597;41.737;279
12598;41.741;259
12599;41.744;224
12600;41.747;208
12601;41.751;318
12602;41.754;270
12603;41.757;238
12604;41.761;285
12605;41.764;253
12606;41.767;235
12607;41.771;415
12608;41.774;405
12609;41.777;380
12610;41.780;298
12611;41.784;209
12612;41.787;273
12613;41.790;297
12614;41.794;308
12615;41.797;359
12616;41.800;286
12617;41.804;278
12618;41.807;227
12619;41.810;400
12620;41.813;246
12621;41.817;245
12622;41.820;233
12623;41.823;246
12624;41.827;310
12625;41.830;217
12626;41.833;312
12627;41.837;492
12628;41.840;293
12629;41.843;317
12630;41.847;350
12631;41.850;227
12632;41.853;228
12633;41.856;222
12634;41.860;202
12635;41.863;317
12636;41.866;219
12637;41.870;352
12638;41.873;246
12639;41.876;371
12640;41.880;267
12641;41.883;262
12642;41.886;206
12643;41.890;176
12644;41.893;238
12645;41.896;278
12646;41.899;341
12647;41.903;326
12648;41.906;231
12649;41.909;342
12650;41.913;284
12651;41.916;183
12652;41.919;307
12653;41.923;284
12654;41.926;364
12655;41.929;353
12656;41.932;293
12657;41.936;386
12658;41.939;310
12659;41.942;296
12660;41.946;236
12661;41.949;232
12662;41.952;274
12663;41.956;276
12664;41.959;500
12665;41.963;189
12666;41.966;271
12667;41.969;266
12668;41.972;181
12669;41.976;243
12670;41.979;315
12671;41.982;1031
12672;41.986;338
12673;41.989;295
12674;41.992;342
12675;41.996;293
12676;41.999;271
12677;42.002;342
12678;42.006;288
12679;42.009;321
12680;42.012;257
12681;42.015;238
12682;42.019;284
12683;42.022;298
12684;42.025;264
12685;42.029;406
12686;42.032;442
12687;42.035;237
12688;42.039;224
12689;42.042;384
12690;42.045;294
12691;42.048;246
12692;42.052;208
12693;42.055;307
12694;42.058;247
12695;42.062;350
12696;42.065;388
12697;42.068;238
12698;42.072;302
12699;42.075;289
12700;42.078;339
12701;42.082;250
12702;42.085;358
12703;42.088;350
12704;42.091;243
12705;42.095;299
12706;42.098;375
12707;42.101;1485
12708;42.105;276
12709;42.108;395
12710;42.111;248
12711;42.115;188
12712;42.118;241
12713;42.121;377
12714;42.125;2952
12715;42.128;195
12716;42.131;318
12717;42.134;284
12718;42.138;275
12719;42.141;244
12720;42.144;284
12721;42.148;331
12722;42.151;306
12723;42.154;284
12724;42.158;253
12725;42.161;352
12726;42.164;387
12727;42.167;254
12728;42.171;239
12729;42.174;318
12730;42.177;340
12731;42.181;266
12732;42.184;447
12733;42.187;311
12734;42.191;333
12735;42.194;314
12736;42.197;181
12737;42.201;285
12738;42.204;374
12739;42.207;299
12740;42.211;250
12741;42.214;427
12742;42.217;421
12743;42.221;483
12744;42.224;321
12745;42.227;244
12746;42.231;209
12747;42.234;351
12748;42.237;474
12749;42.241;257
12750;42.244;282
12751;42.247;432
12752;42.250;500
12753;42.254;286
12754;42.257;343
12755;42.260;237
12756;42.264;317
12757;42.267;472
12758;42.270;179
12759;42.274;252
12760;42.277;218
12761;42.280;243
12762;42.283;215
12763;42.287;1703
12764;42.290;288
12765;42.293;304
12766;42.297;219
12767;42.300;352
12768;42.303;269
12769;42.307;273
12770;42.310;358
12771;42.313;248
12772;42.317;229
12773;42.320;431
12774;42.323;1821
12775;42.326;395
12776;42.330;266
12777;42.333;240
12778;42.336;293
12779;42.340;326
12780;42.343;251
12781;42.346;404
12782;42.350;373
12783;42.353;237
12784;42.356;403
12785;42.360;389
12786;42.363;282
12787;42.366;295
12788;42.369;238
12789;42.373;275
12790;42.376;410
12791;42.379;336
12792;42.383;207
12793;42.386;246
12794;42.389;288
12795;42.393;164
12796;42.396;275
12797;42.399;220
12798;42.402;264
12799;42.406;288
12800;42.409;225
12801;42.412;324
12802;42.416;334
12803;42.419;412
12804;42.422;364
12805;42.426;1109
12806;42.429;255
12807;42.432;560
12808;42.436;331
12809;42.439;317
12810;42.442;278
12811;42.445;278
12812;42.449;2763
12813;42.452;311
12814;42.455;439
12815;42.459;255
12816;42.462;304
12817;42.466;344
12818;42.469;376
12819;42.472;306
12820;42.476;332
12821;42.479;263
12822;42.482;201
12823;42.485;237
12824;42.489;375
12825;42.492;304
12826;42.495;310
12827;42.499;353
12828;42.502;295
12829;42.505;483
12830;42.509;432
12831;42.512;533
12832;42.515;260
12833;42.518;286
12834;42.522;628
12835;42.525;281
12836;42.528;376
12837;42.532;472
12838;42.535;255
12839;42.538;315
12840;42.542;257
12841;42.545;254
12842;42.548;324
12843;42.552;267
12844;42.555;251
12845;42.558;225
12846;42.561;302
12847;42.565;349
12848;42.568;210
12849;42.571;467
12850;42.575;186
12851;42.578;258
12852;42.581;351
12853;42.585;329
12854;42.588;265
12855;42.591;166
12856;42.595;379
12857;42.598;320
12858;42.601;229
12859;42.604;322
12860;42.608;270
12861;42.611;173
12862;42.614;388
12863;42.618;249
12864;42.621;353
12865;42.624;239
12866;42.628;337
12867;42.631;332
12868;42.634;391
12869;42.637;358
12870;42.641;413
12871;42.644;279
12872;42.647;2449
12873;42.651;231
12874;42.654;224
12875;42.657;335
12876;42.661;358
12877;42.664;366
12878;42.667;327
12879;42.671;522
12880;42.674;329
12881;42.677;326
12882;42.680;403
12883;42.684;286
12884;42.687;308
12885;42.690;228
12886;42.694;219
12887;42.697;244
12888;42.700;227
12889;42.704;232
12890;42.707;281
12891;42.711;284
12892;42.714;259
12893;42.717;242
12894;42.720;288
12895;42.724;259
12896;42.727;286
12897;42.730;332
12898;42.734;264
12899;42.737;339
12900;42.740;343
12901;42.744;219
12902;42.747;315
12903;42.750;227
12904;42.754;288
12905;42.757;276
12906;42.760;283
12907;42.763;288
12908;42.767;361
12909;42.770;269
12910;42.773;267
12911;42.777;416
12912;42.780;218
12913;42.783;347
12914;42.787;324
12915;42.790;285
12916;42.793;240
12917;42.796;227
12918;42.800;203
12919;42.803;308
12920;42.806;378
12921;42.810;379
12922;42.813;253
12923;42.816;292
12924;42.820;293
12925;42.823;210
12926;42.826;295
12927;42.830;254
12928;42.833;229
12929;42.836;299
12930;42.839;311
12931;42.843;189
12932;42.846;287
12933;42.849;318
12934;42.853;281
12935;42.856;376
12936;42.859;255
12937;42.863;265
12938;42.866;287
12939;42.869;213
12940;42.872;219
12941;42.876;229
12942;42.879;234
12943;42.882;282
12944;42.886;362
12945;42.889;388
12946;42.892;335
12947;42.896;345
12948;42.899;217
12949;42.902;312
12950;42.906;299
12951;42.909;431
12952;42.912;522
12953;42.915;243
12954;42.919;255
12955;42.922;360
12956;42.925;257
12957;42.929;264
12958;42.932;270
12959;42.935;240
12960;42.939;277
12961;42.942;296
12962;42.945;537
12963;42.949;178
12964;42.952;410
12965;42.955;289
12966;42.958;428
12967;42.962;306
12968;42.965;173
12969;42.969;282
12970;42.972;243
12971;42.975;445
12972;42.979;295
12973;42.982;313
12974;42.985;295
12975;42.989;360
12976;42.992;382
12977;42.995;301
12978;42.998;400
12979;43.002;219
12980;43.005;385
12981;43.008;346
12982;43.012;384
12983;43.015;248
12984;43.018;1111
12985;43.022;199
12986;43.025;268
12987;43.028;233
12988;43.031;234
12989;43.035;261
12990;43.038;484
12991;43.041;273
12992;43.045;390
12993;43.048;372
12994;43.051;448
12995;43.055;319
12996;43.058;233
12997;43.061;203
12998;43.065;450
12999;43.068;396
13000;43.071;310
13001;43.074;633
13002;43.078;443
13003;43.081;298
13004;43.084;321
13005;43.088;311
13006;43.091;345
13007;43.094;319
13008;43.098;455
13009;43.101;213
13010;43.104;290
13011;43.107;292
13012;43.111;187
13013;43.114;277
13014;43.117;218
13015;43.121;220
13016;43.124;279
13017;43.127;237
13018;43.131;302
13019;43.134;285
13020;43.137;206
13021;43.141;1332
13022;43.144;300
13023;43.147;251
13024;43.150;299
13025;43.154;228
13026;43.157;306
13027;43.160;238
13028;43.164;290
13029;43.167;221
13030;43.170;305
13031;43.174;209
13032;43.177;259
13033;43.180;181
13034;43.184;198
13035;43.187;216
13036;43.190;258
13037;43.193;285
13038;43.197;216
13039;43.200;231
13040;43.203;141
13041;43.207;301
13042;43.210;292
13043;43.214;253
13044;43.217;380
13045;43.220;266
13046;43.224;212
13047;43.227;261
13048;43.230;227
13049;43.233;226
13050;43.237;342
13051;43.240;203
13052;43.243;369
13053;43.247;275
13054;43.250;550
13055;43.253;519
13056;43.257;355
13057;43.260;268
13058;43.263;185
13059;43.266;316
13060;43.270;188
13061;43.273;203
13062;43.276;299
13063;43.280;271
13064;43.283;220
13065;43.286;225
13066;43.290;254
13067;43.293;295
13068;43.296;174
13069;43.300;639
13070;43.303;327
13071;43.306;187
13072;43.309;270
13073;43.313;238
13074;43.316;223
13075;43.319;279
13076;43.323;300
13077;43.326;460
13078;43.329;446
13079;43.333;240
13080;43.336;227
13081;43.339;2398
13082;43.343;378
13083;43.346;148
13084;43.349;181
13085;43.352;149
13086;43.356;373
13087;43.359;366
13088;43.362;202
13089;43.366;428
13090;43.369;309
13091;43.372;279
13092;43.376;267
13093;43.379;417
13094;43.382;295
13095;43.385;526
13096;43.389;264
13097;43.392;375
13098;43.395;226
13099;43.399;422
13100;43.402;284
13101;43.405;214
13102;43.409;237
13103;43.412;143
13104;43.415;259
13105;43.419;270
13106;43.422;2536
13107;43.425;310
13108;43.428;260
13109;43.432;262
13110;43.435;210
13111;43.438;332
13112;43.442;247
13113;43.445;323
13114;43.448;174
13115;43.452;257
13116;43.455;255
13117;43.458;236
13118;43.462;404
13119;43.465;264
13120;43.468;812
13121;43.472;218
13122;43.475;310
13123;43.478;356
13124;43.482;415
13125;43.485;319
13126;43.488;238
13127;43.492;226
13128;43.495;207
13129;43.498;272
13130;43.501;348
13131;43.505;237
13132;43.508;282
13133;43.511;273
13134;43.515;307
13135;43.518;336
13136;43.521;268
13137;43.525;450
13138;43.528;335
13139;43.531;205
13140;43.535;168
13141;43.538;344
13142;43.541;311
13143;43.544;461
13144;43.548;302
13145;43.551;180
13146;43.554;278
13147;43.558;231
13148;43.561;201
13149;43.564;338
13150;43.568;232
13151;43.571;299
13152;43.574;364
13153;43.578;215
13154;43.581;278
13155;43.584;317
13156;43.587;170
13157;43.591;286
13158;43.594;292
13159;43.597;3578
13160;43.601;267
13161;43.604;241
13162;43.607;262
13163;43.611;268
13164;43.614;493
13165;43.617;337
13166;43.620;288
13167;43.624;246
13168;43.627;230
13169;43.630;267
13170;43.634;267
13171;43.637;225
13172;43.640;278
13173;43.644;260
13174;43.647;310
13175;43.650;237
13176;43.654;363
13177;43.657;326
13178;43.660;233
13179;43.663;327
13180;43.667;245
13181;43.670;190
13182;43.673;335
13183;43.677;240
13184;43.680;344
13185;43.683;284
13186;43.687;383
13187;43.690;219
13188;43.693;258
13189;43.696;321
13190;43.700;309
13191;43.703;238
13192;43.706;221
13193;43.710;355
13194;43.713;328
13195;43.717;379
13196;43.720;405
13197;43.723;386
13198;43.727;193
13199;43.730;300
13200;43.733;260
13201;43.736;344
13202;43.740;259
13203;43.743;361
13204;43.746;212
13205;43.750;233
13206;43.753;291
13207;43.756;306
13208;43.760;255
13209;43.763;178
13210;43.766;257
13211;43.770;401
13212;43.773;244
13213;43.776;444
13214;43.779;343
13215;43.783;268
13216;43.786;285
13217;43.789;374
13218;43.793;266
13219;43.796;258
13220;43.799;370
13221;43.803;217
13222;43.806;220
13223;43.809;193
13224;43.813;178
13225;43.816;285
13226;43.819;350
13227;43.822;267
13228;43.826;283
13229;43.829;226
13230;43.832;576
13231;43.836;263
13232;43.839;300
13233;43.842;207
13234;43.846;173
13235;43.849;263
13236;43.852;249
13237;43.856;229
13238;43.859;232
13239;43.862;494
13240;43.865;478
13241;43.869;326
13242;43.872;408
13243;43.875;294
13244;43.879;521
13245;43.882;307
13246;43.885;273
13247;43.889;259
13248;43.892;226
13249;43.895;423
13250;43.898;406
13251;43.902;439
13252;43.905;2521
13253;43.908;418
13254;43.912;519
13255;43.915;285
13256;43.918;322
13257;43.922;291
13258;43.925;290
13259;43.928;268
13260;43.932;319
13261;43.935;520
13262;43.938;315
13263;43.941;270
13264;43.945;193
13265;43.948;224
13266;43.951;292
13267;43.955;315
13268;43.958;351
13269;43.962;468
13270;43.965;224
13271;43.968;352
13272;43.972;255
13273;43.975;179
13274;43.978;287
13275;43.981;297
13276;43.985;199
13277;43.988;298
13278;43.991;319
13279;43.995;373
13280;43.998;261
13281;44.001;241
13282;44.005;180
13283;44.008;298
13284;44.011;252
13285;44.014;381
13286;44.018;225
13287;44.021;363
13288;44.024;290
13289;44.028;421
13290;44.031;176
13291;44.034;283
13292;44.038;215
13293;44.041;276
13294;44.044;265
13295;44.048;342
13296;44.051;330
13297;44.054;341
13298;44.057;331
13299;44.061;313
13300;44.064;279
13301;44.067;292
13302;44.071;267
13303;44.074;336
13304;44.077;380
13305;44.081;163
13306;44.084;288
13307;44.087;225
13308;44.091;162
13309;44.094;386
13310;44.097;216
13311;44.100;201
13312;44.104;281
13313;44.107;376
13314;44.110;299
13315;44.114;262
13316;44.117;315
13317;44.120;287
13318;44.124;228
13319;44.127;356
13320;44.130;436
13321;44.133;208
13322;44.137;257
13323;44.140;254
13324;44.143;264
13325;44.147;310
13326;44.150;326
13327;44.153;379
13328;44.157;237
13329;44.160;367
13330;44.163;267
13331;44.167;238
13332;44.170;286
13333;44.173;325
13334;44.176;274
13335;44.180;317
13336;44.183;351
13337;44.186;223
13338;44.190;247
13339;44.193;247
13340;44.196;539
13341;44.200;254
13342;44.203;340
13343;44.206;261
13344;44.210;418
13345;44.213;196
13346;44.216;412
13347;44.220;275
13348;44.223;272
13349;44.226;325
13350;44.230;289
13351;44.233;193
13352;44.236;243
13353;44.240;247
13354;44.243;238
13355;44.246;216
13356;44.249;408
13357;44.253;208
13358;44.256;308
13359;44.259;301
13360;44.263;347
13361;44.266;259
13362;44.269;284
13363;44.273;131
13364;44.276;266
13365;44.279;811
13366;44.283;222
13367;44.286;350
13368;44.289;317
13369;44.292;376
13370;44.296;249
13371;44.299;251
13372;44.302;270
13373;44.306;281
13374;44.309;244
13375;44.312;342
13376;44.316;291
13377;44.319;326
13378;44.322;198
13379;44.326;280
13380;44.329;477
13381;44.332;243
13382;44.335;305
13383;44.339;250
13384;44.342;312
13385;44.345;329
13386;44.349;310
13387;44.352;291
13388;44.355;349
13389;44.359;239
13390;44.362;179
13391;44.365;318
13392;44.368;236
13393;44.372;265
13394;44.375;225
13395;44.378;222
13396;44.382;506
13397;44.385;310
13398;44.388;249
13399;44.392;273
13400;44.395;290
13401;44.398;241
13402;44.402;211
13403;44.405;164
13404;44.408;270
13405;44.411;377
13406;44.415;322
13407;44.418;216
13408;44.421;204
13409;44.425;392
13410;44.428;333
13411;44.431;312
13412;44.435;251
13413;44.438;373
13414;44.441;302
13415;44.445;299
13416;44.448;486
13417;44.451;299
13418;44.454;546
13419;44.458;357
13420;44.461;417
13421;44.465;291
13422;44.468;223
13423;44.471;262
13424;44.475;262
13425;44.478;218
13426;44.481;295
13427;44.485;239
13428;44.488;209
13429;44.491;273
13430;44.494;401
13431;44.498;319
13432;44.501;206
13433;44.504;296
13434;44.508;367
13435;44.511;580
13436;44.514;235
13437;44.518;303
13438;44.521;268
13439;44.524;322
13440;44.527;344
13441;44.531;332
13442;44.534;256
13443;44.537;259
13444;44.541;417
13445;44.544;477
13446;44.547;271
13447;44.551;278
13448;44.554;344
13449;44.557;279
13450;44.561;242
13451;44.564;306
13452;44.567;287
13453;44.570;391
13454;44.574;661
13455;44.577;210
13456;44.580;196
13457;44.584;326
13458;44.587;384
13459;44.590;270
13460;44.594;434
13461;44.597;245
13462;44.600;197
13463;44.603;259
13464;44.607;191
13465;44.610;192
13466;44.613;269
13467;44.617;229
13468;44.620;207
13469;44.623;244
13470;44.627;329
13471;44.630;1231
13472;44.633;375
13473;44.637;381
13474;44.640;334
13475;44.643;239
13476;44.646;217
13477;44.650;371
13478;44.653;270
13479;44.656;215
13480;44.660;262
13481;44.663;352
13482;44.666;271
13483;44.670;284
13484;44.673;172
13485;44.676;199
13486;44.680;215
13487;44.683;216
13488;44.686;248
13489;44.689;242
13490;44.693;300
13491;44.696;283
13492;44.699;241
13493;44.703;236
13494;44.706;295
13495;44.710;183
13496;44.713;322
13497;44.716;308
13498;44.720;348
13499;44.723;272
13500;44.726;218
13501;44.729;506
13502;44.733;276
13503;44.736;270
13504;44.739;251
13505;44.743;172
13506;44.746;158
13507;44.749;257
13508;44.753;309
13509;44.756;799
13510;44.759;275
13511;44.762;513
13512;44.766;338
13513;44.769;507
13514;44.772;326
13515;44.776;197
13516;44.779;234
13517;44.782;216
13518;44.786;180
13519;44.789;231
13520;44.792;146
13521;44.796;324
13522;44.799;274
13523;44.802;190
13524;44.805;218
13525;44.809;316
13526;44.812;293
13527;44.815;218
13528;44.819;241
13529;44.822;305
13530;44.825;505
13531;44.829;249
13532;44.832;475
13533;44.835;288
13534;44.838;263
13535;44.842;163
13536;44.845;209
13537;44.848;408
13538;44.852;560
13539;44.855;428
13540;44.858;207
13541;44.862;247
13542;44.865;285
13543;44.868;287
13544;44.872;324
13545;44.875;307
13546;44.878;301
13547;44.881;329
13548;44.885;440
13549;44.888;244
13550;44.891;275
13551;44.895;193
13552;44.898;198
13553;44.901;258
13554;44.905;299
13555;44.908;348
13556;44.911;229
13557;44.915;266
13558;44.918;352
13559;44.921;205
13560;44.924;215
13561;44.928;357
13562;44.931;390
13563;44.934;284
13564;44.938;245
13565;44.941;242
13566;44.944;255
13567;44.948;382
13568;44.951;384
13569;44.954;280
13570;44.957;293
13571;44.961;543
13572;44.964;195
13573;44.968;294
13574;44.971;316
13575;44.974;258
13576;44.978;258
13577;44.981;319
13578;44.984;358
13579;44.988;283
13580;44.991;409
13581;44.994;2191
13582;44.997;397
13583;45.001;243
13584;45.004;256
13585;45.007;239
13586;45.011;294
13587;45.014;351
13588;45.017;459
13589;45.021;319
13590;45.024;361
13591;45.027;224
13592;45.031;276
13593;45.034;289
13594;45.037;523
13595;45.040;314
13596;45.044;216
13597;45.047;324
13598;45.050;312
13599;45.054;215
13600;45.057;201
13601;45.060;221
13602;45.064;622
13603;45.067;411
13604;45.070;247
13605;45.073;302
13606;45.077;216
13607;45.080;272
13608;45.083;278
13609;45.087;297
13610;45.090;305
13611;45.093;238
13612;45.097;344
13613;45.100;2242
13614;45.103;289
13615;45.107;199
13616;45.110;515
13617;45.113;443
13618;45.116;338
13619;45.120;656
13620;45.123;349
13621;45.126;301
13622;45.130;406
13623;45.133;321
13624;45.136;311
13625;45.140;371
13626;45.143;187
13627;45.146;404
13628;45.150;312
13629;45.153;311
13630;45.156;375
13631;45.159;449
13632;45.163;246
13633;45.166;349
13634;45.169;285
13635;45.173;217
13636;45.176;375
13637;45.179;237
13638;45.183;568
13639;45.186;415
13640;45.189;332
13641;45.193;264
13642;45.196;257
13643;45.199;347
13644;45.202;326
13645;45.206;266
13646;45.209;275
13647;45.213;366
13648;45.216;329
13649;45.219;346
13650;45.223;362
13651;45.226;244
13652;45.229;415
13653;45.233;269
13654;45.236;193
13655;45.239;303
13656;45.242;219
13657;45.246;328
13658;45.249;264
13659;45.252;341
13660;45.256;305
13661;45.259;320
13662;45.262;260
13663;45.266;338
13664;45.269;376
13665;45.272;264
13666;45.275;996
13667;45.279;185
13668;45.282;240
13669;45.285;259
13670;45.289;329
13671;45.292;303
13672;45.295;340
13673;45.299;313
13674;45.302;1334
13675;45.305;254
13676;45.309;242
13677;45.312;286
13678;45.315;258
13679;45.318;383
13680;45.322;385
13681;45.325;316
13682;45.328;264
13683;45.332;223
13684;45.335;326
13685;45.338;467
13686;45.342;364
13687;45.345;211
13688;45.348;271
13689;45.351;277
13690;45.355;349
13691;45.358;443
13692;45.361;314
13693;45.365;213
13694;45.368;334
13695;45.371;277
13696;45.375;418
13697;45.378;365
13698;45.381;317
13699;45.385;406
13700;45.388;437
13701;45.391;261
13702;45.394;319
13703;45.398;339
13704;45.401;250
13705;45.404;461
13706;45.408;278
13707;45.411;244
13708;45.414;1249
13709;45.418;268
13710;45.421;245
13711;45.424;384
13712;45.428;325
13713;45.431;306
13714;45.434;295
13715;45.437;272
13716;45.441;254
13717;45.444;289
13718;45.447;362
13719;45.451;343
13720;45.454;310
13721;45.457;350
13722;45.461;640
13723;45.464;287
13724;45.468;325
13725;45.471;373
13726;45.474;354
13727;45.477;353
13728;45.481;303
13729;45.484;1070
13730;45.487;558
13731;45.491;303
13732;45.494;318
13733;45.497;290
13734;45.501;259
13735;45.504;327
13736;45.507;250
13737;45.510;348
13738;45.514;424
13739;45.517;430
13740;45.520;228
13741;45.524;302
13742;45.527;342
13743;45.530;220
13744;45.534;365
13745;45.537;382
13746;45.540;264
13747;45.544;287
13748;45.547;349
13749;45.550;248
13750;45.553;249
13751;45.557;341
13752;45.560;288
13753;45.563;338
13754;45.567;399
13755;45.570;278
13756;45.573;349
13757;45.577;494
13758;45.580;252
13759;45.583;252
13760;45.586;272
13761;45.590;384
13762;45.593;224
13763;45.596;244
13764;45.600;262
13765;45.603;349
13766;45.606;1979
13767;45.610;322
13768;45.613;321
13769;45.616;279
13770;45.620;338
13771;45.623;310
13772;45.626;277
13773;45.629;327
13774;45.633;202
13775;45.636;427
13776;45.639;298
13777;45.643;480
13778;45.646;371
13779;45.649;383
13780;45.653;595
13781;45.656;377
13782;45.659;273
13783;45.663;313
13784;45.666;376
13785;45.669;1946
13786;45.672;286
13787;45.676;362
13788;45.679;271
13789;45.682;256
13790;45.686;347
13791;45.689;217
13792;45.692;321
13793;45.696;317
13794;45.699;385
13795;45.702;366
13796;45.705;371
13797;45.709;253
13798;45.712;302
13799;45.716;458
13800;45.719;373
13801;45.722;348
13802;45.726;282
13803;45.729;400
13804;45.732;332
13805;45.736;273
13806;45.739;259
13807;45.742;350
13808;45.745;302
13809;45.749;379
13810;45.752;362
13811;45.755;335
13812;45.759;391
13813;45.762;442
13814;45.765;302
13815;45.769;334
13816;45.772;365
13817;45.775;359
13818;45.779;329
13819;45.782;298
13820;45.785;512
13821;45.788;405
13822;45.792;294
13823;45.795;280
13824;45.798;251
13825;45.802;387
13826;45.805;313
13827;45.808;374
13828;45.812;362
13829;45.815;1324
13830;45.818;246
13831;45.822;268
13832;45.825;332
13833;45.828;344
13834;45.831;247
13835;45.835;226
13836;45.838;330
13837;45.841;429
13838;45.845;2204
13839;45.848;409
13840;45.851;618
13841;45.855;276
13842;45.858;1389
13843;45.861;387
13844;45.864;205
13845;45.868;335
13846;45.871;505
13847;45.874;452
13848;45.878;249
13849;45.881;219
13850;45.884;293
13851;45.888;265
13852;45.891;252
13853;45.894;251
13854;45.898;277
13855;45.901;250
13856;45.904;258
13857;45.907;436
13858;45.911;332
13859;45.914;367
13860;45.917;209
13861;45.921;349
13862;45.924;207
13863;45.927;240
13864;45.931;282
13865;45.934;242
13866;45.937;303
13867;45.940;244
13868;45.944;256
13869;45.947;297
13870;45.950;253
13871;45.954;324
13872;45.957;295
13873;45.961;256
13874;45.964;234
13875;45.967;330
13876;45.971;358
13877;45.974;267
13878;45.977;354
13879;45.980;304
13880;45.984;282
13881;45.987;303
13882;45.990;289
13883;45.994;388
13884;45.997;346
13885;46.000;355
13886;46.004;222
13887;46.007;412
13888;46.010;296
13889;46.014;371
13890;46.017;275
13891;46.020;248
13892;46.023;469
13893;46.027;358
13894;46.030;369
13895;46.033;346
13896;46.037;248
13897;46.040;193
13898;46.043;252
13899;46.047;269
13900;46.050;243
13901;46.053;199
13902;46.057;257
13903;46.060;2165
13904;46.063;347
13905;46.066;216
13906;46.070;578
13907;46.073;334
13908;46.076;327
13909;46.080;345
13910;46.083;370
13911;46.086;250
13912;46.090;280
13913;46.093;292
13914;46.096;302
13915;46.099;400
13916;46.103;356
13917;46.106;235
13918;46.109;245
13919;46.113;188
13920;46.116;178
13921;46.119;295
13922;46.123;210
13923;46.126;1758
13924;46.129;283
13925;46.133;315
13926;46.136;238
13927;46.139;243
13928;46.142;312
13929;46.146;372
13930;46.149;259
13931;46.152;373
13932;46.156;255
13933;46.159;258
13934;46.162;233
13935;46.166;1534
13936;46.169;216
13937;46.172;255
13938;46.175;261
13939;46.179;280
13940;46.182;336
13941;46.185;316
13942;46.189;222
13943;46.192;326
13944;46.195;251
13945;46.199;262
13946;46.202;275
13947;46.205;306
13948;46.209;307
13949;46.212;277
13950;46.215;255
13951;46.219;355
13952;46.222;361
13953;46.225;3633
13954;46.229;259
13955;46.232;331
13956;46.235;237
13957;46.239;372
13958;46.242;314
13959;46.245;311
13960;46.249;232
13961;46.252;299
13962;46.255;218
13963;46.258;270
13964;46.262;375
13965;46.265;282
13966;46.268;168
13967;46.272;290
13968;46.275;325
13969;46.278;259
13970;46.282;266
13971;46.285;293
13972;46.288;364
13973;46.292;223
13974;46.295;351
13975;46.298;299
13976;46.301;233
13977;46.305;193
13978;46.308;385
13979;46.311;1580
13980;46.315;233
13981;46.318;169
13982;46.321;184
13983;46.325;202
13984;46.328;322
13985;46.331;486
13986;46.334;269
13987;46.338;224
13988;46.341;240
13989;46.344;282
13990;46.348;218
13991;46.351;294
13992;46.354;197
13993;46.358;305
13994;46.361;249
13995;46.364;201
13996;46.368;167
13997;46.371;263
13998;46.374;164
13999;46.377;300
14000;46.381;281
14001;46.384;393
14002;46.387;262
14003;46.391;288
14004;46.394;519
14005;46.397;194
14006;46.401;159
14007;46.404;228
14008;46.407;1715
14009;46.411;233
14010;46.414;252
14011;46.417;309
14012;46.420;210
14013;46.424;309
14014;46.427;301
14015;46.430;267
14016;46.434;232
14017;46.437;216
14018;46.440;388
14019;46.444;235
14020;46.447;214
14021;46.450;612
14022;46.453;343
14023;46.457;443
14024;46.460;347
14025;46.464;85
14026;46.467;301
14027;46.470;227
14028;46.474;344
14029;46.477;251
14030;46.480;3137
14031;46.484;211
14032;46.487;185
14033;46.490;164
14034;46.493;186
14035;46.497;192
14036;46.500;204
14037;46.503;161
14038;46.507;379
14039;46.510;282
14040;46.513;293
14041;46.517;283
14042;46.520;293
14043;46.523;291
14044;46.527;216
14045;46.530;368
14046;46.533;218
14047;46.536;476
14048;46.540;331
14049;46.543;1752
14050;46.546;250
14051;46.550;164
14052;46.553;271
14053;46.556;240
14054;46.560;265
14055;46.563;340
14056;46.566;257
14057;46.569;247
14058;46.573;231
14059;46.576;301
14060;46.579;352
14061;46.583;471
14062;46.586;330
14063;46.589;271
14064;46.593;194
14065;46.596;417
14066;46.599;286
14067;46.603;260
14068;46.606;280
14069;46.609;226
14070;46.612;253
14071;46.616;302
14072;46.619;148
14073;46.622;326
14074;46.626;243
14075;46.629;278
14076;46.632;331
14077;46.636;220
14078;46.639;312
14079;46.642;136
14080;46.646;267
14081;46.649;301
14082;46.652;286
14083;46.655;254
14084;46.659;385
14085;46.662;277
14086;46.665;235
14087;46.669;302
14088;46.672;222
14089;46.675;265
14090;46.679;139
14091;46.682;186
14092;46.685;238
14093;46.688;317
14094;46.692;213
14095;46.695;299
14096;46.698;399
14097;46.702;226
14098;46.705;339
14099;46.708;207
14100;46.712;289
14101;46.715;381
14102;46.719;214
14103;46.722;314
14104;46.725;202
14105;46.728;315
14106;46.732;348
14107;46.735;310
14108;46.738;254
14109;46.742;268
14110;46.745;266
14111;46.748;1334
14112;46.752;280
14113;46.755;221
14114;46.758;259
14115;46.762;209
14116;46.765;174
14117;46.768;149
14118;46.771;223
14119;46.775;216
14120;46.778;259
14121;46.781;306
14122;46.785;288
14123;46.788;181
14124;46.791;229
14125;46.795;320
14126;46.798;321
14127;46.801;432
14128;46.804;202
14129;46.808;574
14130;46.811;178
14131;46.814;330
14132;46.818;435
14133;46.821;259
14134;46.824;336
14135;46.828;356
14136;46.831;358
14137;46.834;196
14138;46.838;270
14139;46.841;278
14140;46.844;241
14141;46.847;197
14142;46.851;263
14143;46.854;246
14144;46.857;347
14145;46.861;259
14146;46.864;240
14147;46.867;211
14148;46.871;231
14149;46.874;324
14150;46.877;269
14151;46.881;156
14152;46.884;168
14153;46.887;223
14154;46.890;176
14155;46.894;225
14156;46.897;235
14157;46.900;365
14158;46.904;253
14159;46.907;2665
14160;46.910;272
14161;46.914;250
14162;46.917;305
14163;46.920;340
14164;46.923;325
14165;46.927;277
14166;46.930;370
14167;46.933;230
14168;46.937;163
14169;46.940;270
14170;46.943;473
14171;46.947;226
14172;46.950;281
14173;46.953;241
14174;46.957;287
14175;46.960;251
14176;46.963;225
14177;46.967;206
14178;46.970;173
14179;46.973;308
14180;46.977;436
14181;46.980;264
14182;46.983;226
14183;46.987;375
14184;46.990;353
14185;46.993;253
14186;46.997;182
14187;47.000;311
14188;47.003;472
14189;47.006;340
14190;47.010;526
14191;47.013;416
14192;47.016;404
14193;47.020;555
14194;47.023;275
14195;47.026;215
14196;47.030;208
14197;47.033;356
14198;47.036;195
14199;47.039;280
14200;47.043;163
14201;47.046;258
14202;47.049;275
14203;47.053;270
14204;47.056;157
14205;47.059;1594
14206;47.063;278
14207;47.066;347
14208;47.069;218
14209;47.073;450
14210;47.076;330
14211;47.079;341
14212;47.083;217
14213;47.086;242
14214;47.089;252
14215;47.092;472
14216;47.096;257
14217;47.099;368
14218;47.102;224
14219;47.106;214
14220;47.109;182
14221;47.112;271
14222;47.116;298
14223;47.119;268
14224;47.122;299
14225;47.126;290
14226;47.129;171
14227;47.132;381
14228;47.135;199
14229;47.139;318
14230;47.142;312
14231;47.145;233
14232;47.149;314
14233;47.152;315
14234;47.155;227
14235;47.159;332
14236;47.162;308
14237;47.165;209
14238;47.168;187
14239;47.172;260
14240;47.175;239
14241;47.178;281
14242;47.182;328
14243;47.185;286
14244;47.188;497
14245;47.192;187
14246;47.195;315
14247;47.198;186
14248;47.202;214
14249;47.205;199
14250;47.208;240
14251;47.212;213
14252;47.215;253
14253;47.218;318
14254;47.222;459
14255;47.225;373
14256;47.228;201
14257;47.232;299
14258;47.235;352
14259;47.238;288
14260;47.242;235
14261;47.245;280
14262;47.248;272
14263;47.251;288
14264;47.255;359
14265;47.258;292
14266;47.261;208
14267;47.265;186
14268;47.268;255
14269;47.271;384
14270;47.275;179
14271;47.278;223
14272;47.281;223
14273;47.284;303
14274;47.288;213
14275;47.291;239
14276;47.294;288
14277;47.298;240
14278;47.301;180
14279;47.304;235
14280;47.308;232
14281;47.311;217
14282;47.314;221
14283;47.318;252
14284;47.321;265
14285;47.324;209
14286;47.327;250
14287;47.331;206
14288;47.334;204
14289;47.337;379
14290;47.341;248
14291;47.344;214
14292;47.347;249
14293;47.351;1317
14294;47.354;281
14295;47.357;2348
14296;47.361;328
14297;47.364;351
14298;47.367;276
14299;47.370;245
14300;47.374;257
14301;47.377;250
14302;47.380;223
14303;47.384;169
14304;47.387;229
14305;47.390;396
14306;47.394;213
14307;47.397;480
14308;47.400;290
14309;47.403;402
14310;47.407;195
14311;47.410;279
14312;47.413;250
14313;47.417;332
14314;47.420;281
14315;47.423;287
14316;47.427;383
14317;47.430;186
14318;47.433;332
14319;47.437;147
14320;47.440;207
14321;47.443;279
14322;47.446;267
14323;47.450;231
14324;47.453;207
14325;47.456;239
14326;47.460;168
14327;47.463;2733
14328;47.467;260
14329;47.470;398
14330;47.473;243
14331;47.477;247
14332;47.480;265
14333;47.483;175
14334;47.486;178
14335;47.490;233
14336;47.493;211
14337;47.496;267
14338;47.500;344
14339;47.503;164
14340;47.506;175
14341;47.510;266
14342;47.513;248
14343;47.516;293
14344;47.520;303
14345;47.523;231
14346;47.526;265
14347;47.529;239
14348;47.533;181
14349;47.536;178
14350;47.539;199
14351;47.543;277
14352;47.546;402
14353;47.549;270
14354;47.553;234
14355;47.556;188
14356;47.559;262
14357;47.562;353
14358;47.566;249
14359;47.569;439
14360;47.572;278
14361;47.576;352
14362;47.579;2583
14363;47.582;296
14364;47.586;299
14365;47.589;217
14366;47.592;421
14367;47.596;247
14368;47.599;270
14369;47.602;206
14370;47.605;284
14371;47.609;347
14372;47.612;338
14373;47.615;232
14374;47.619;314
14375;47.622;407
14376;47.625;254
14377;47.629;296
14378;47.632;229
14379;47.635;159
14380;47.638;333
14381;47.642;405
14382;47.645;258
14383;47.648;270
14384;47.652;214
14385;47.655;241
14386;47.658;190
14387;47.662;2317
14388;47.665;245
14389;47.668;262
14390;47.672;270
14391;47.675;235
14392;47.678;225
14393;47.681;180
14394;47.685;153
14395;47.688;246
14396;47.691;221
14397;47.695;281
14398;47.698;347
14399;47.701;383
14400;47.705;288
14401;47.708;357
14402;47.712;322
14403;47.715;261
14404;47.718;446
14405;47.721;317
14406;47.725;247
14407;47.728;178
14408;47.731;240
14409;47.735;223
14410;47.738;319
14411;47.741;277
14412;47.745;287
14413;47.748;239
14414;47.751;162
14415;47.755;444
14416;47.758;187
14417;47.761;244
14418;47.764;187
14419;47.768;276
14420;47.771;399
14421;47.774;225
14422;47.778;242
14423;47.781;197
14424;47.784;375
14425;47.788;256
14426;47.791;144
14427;47.794;356
14428;47.797;159
14429;47.801;235
14430;47.804;192
14431;47.807;271
14432;47.811;290
14433;47.814;200
14434;47.817;2142
14435;47.821;228
14436;47.824;254
14437;47.827;299
14438;47.831;167
14439;47.834;253
14440;47.837;273
14441;47.840;262
14442;47.844;262
14443;47.847;293
14444;47.850;252
14445;47.854;239
14446;47.857;258
14447;47.860;405
14448;47.864;262
14449;47.867;237
14450;47.870;250
14451;47.873;287
14452;47.877;265
14453;47.880;249
14454;47.883;194
14455;47.887;328
14456;47.890;188
14457;47.893;175
14458;47.897;165
14459;47.900;359
14460;47.903;289
14461;47.907;388
14462;47.910;217
14463;47.913;265
14464;47.916;324
14465;47.920;577
14466;47.923;228
14467;47.926;281
14468;47.930;255
14469;47.933;272
14470;47.936;193
14471;47.940;235
14472;47.943;245
14473;47.946;311
14474;47.950;193
14475;47.953;253
14476;47.956;233
14477;47.960;408
14478;47.963;318
14479;47.966;201
14480;47.970;180
14481;47.973;278
14482;47.976;179
14483;47.980;243
14484;47.983;208
14485;47.986;379
14486;47.990;261
14487;47.993;246
14488;47.996;298
14489;47.999;253
14490;48.003;360
14491;48.006;378
14492;48.009;311
14493;48.013;175
14494;48.016;256
14495;48.019;247
14496;48.023;334
14497;48.026;276
14498;48.029;284
14499;48.032;510
14500;48.036;420
14501;48.039;309
14502;48.042;206
14503;48.046;259
14504;48.049;291
14505;48.052;364
14506;48.056;269
14507;48.059;364
14508;48.062;195
14509;48.066;229
14510;48.069;332
14511;48.072;348
14512;48.075;312
14513;48.079;249
14514;48.082;209
14515;48.085;237
14516;48.089;293
14517;48.092;154
14518;48.095;315
14519;48.099;252
14520;48.102;284
14521;48.105;325
14522;48.109;260
14523;48.112;236
14524;48.115;375
14525;48.118;217
14526;48.122;212
14527;48.125;301
14528;48.128;216
14529;48.132;190
14530;48.135;277
14531;48.138;253
14532;48.142;279
14533;48.145;294
14534;48.148;219
14535;48.151;312
14536;48.155;267
14537;48.158;193
14538;48.161;206
14539;48.165;1684
14540;48.168;243
14541;48.171;264
14542;48.175;350
14543;48.178;284
14544;48.181;398
14545;48.185;437
14546;48.188;2328
14547;48.191;302
14548;48.194;340
14549;48.198;314
14550;48.201;413
14551;48.204;365
14552;48.208;209
14553;48.211;249
14554;48.215;172
14555;48.218;185
14556;48.221;288
14557;48.225;300
14558;48.228;227
14559;48.231;230
14560;48.234;251
14561;48.238;257
14562;48.241;274
14563;48.244;323
14564;48.248;242
14565;48.251;559
14566;48.254;215
14567;48.258;326
14568;48.261;229
14569;48.264;1441
14570;48.267;192
14571;48.271;338
14572;48.274;254
14573;48.277;297
14574;48.281;197
14575;48.284;219
14576;48.287;277
14577;48.291;344
14578;48.294;236
14579;48.297;262
14580;48.301;240
14581;48.304;237
14582;48.307;206
14583;48.310;232
14584;48.314;318
14585;48.317;361
14586;48.320;338
14587;48.324;199
14588;48.327;2267
14589;48.330;299
14590;48.334;340
14591;48.337;367
14592;48.340;288
14593;48.344;865
14594;48.347;283
14595;48.350;252
14596;48.353;340
14597;48.357;2636
14598;48.360;257
14599;48.363;452
14600;48.367;170
14601;48.370;339
14602;48.373;275
14603;48.377;208
14604;48.380;159
14605;48.383;296
14606;48.386;188
14607;48.390;286
14608;48.393;211
14609;48.396;376
14610;48.400;271
14611;48.403;239
14612;48.406;351
14613;48.410;259
14614;48.413;1929
14615;48.416;250
14616;48.420;265
14617;48.423;373
14618;48.426;249
14619;48.429;319
14620;48.433;257
14621;48.436;263
14622;48.439;196
14623;48.443;198
14624;48.446;220
14625;48.449;246
14626;48.453;260
14627;48.456;286
14628;48.460;209
14629;48.463;289
14630;48.466;258
14631;48.469;221
14632;48.473;217
14633;48.476;201
14634;48.479;166
14635;48.483;220
14636;48.486;255
14637;48.489;125
14638;48.493;366
14639;48.496;257
14640;48.499;206
14641;48.502;238
14642;48.506;166
14643;48.509;557
14644;48.512;191
14645;48.516;330
14646;48.519;278
14647;48.522;350
14648;48.526;243
14649;48.529;239
14650;48.532;403
14651;48.536;357
14652;48.539;292
14653;48.542;235
14654;48.545;298
14655;48.549;247
14656;48.552;157
14657;48.555;273
14658;48.559;256
14659;48.562;221
14660;48.565;265
14661;48.569;2285
14662;48.572;395
14663;48.575;2172
14664;48.579;239
14665;48.582;245
14666;48.585;240
14667;48.588;346
14668;48.592;2838
14669;48.595;279
14670;48.598;265
14671;48.602;281
14672;48.605;355
14673;48.608;167
14674;48.612;240
14675;48.615;195
14676;48.618;218
14677;48.621;274
14678;48.625;281
14679;48.628;145
14680;48.631;312
14681;48.635;262
14682;48.638;226
14683;48.641;243
14684;48.645;336
14685;48.648;268
14686;48.651;184
14687;48.655;156
14688;48.658;144
14689;48.661;186
14690;48.664;271
14691;48.668;272
14692;48.671;334
14693;48.674;276
14694;48.678;208
14695;48.681;308
14696;48.684;138
14697;48.688;216
14698;48.691;286
14699;48.694;223
14700;48.698;278
14701;48.701;247
14702;48.704;195
14703;48.707;218
14704;48.711;365
14705;48.714;1718
14706;48.718;278
14707;48.721;271
14708;48.724;268
14709;48.728;184
14710;48.731;394
14711;48.734;418
14712;48.737;183
14713;48.741;138
14714;48.744;240
14715;48.747;237
14716;48.751;276
14717;48.754;237
14718;48.757;380
14719;48.761;312
14720;48.764;313
14721;48.767;350
14722;48.771;296
14723;48.774;236
14724;48.777;222
14725;48.780;281
14726;48.784;227
14727;48.787;263
14728;48.790;362
14729;48.794;332
14730;48.797;296
14731;48.800;214
14732;48.804;234
14733;48.807;286
14734;48.810;762
14735;48.814;195
14736;48.817;279
14737;48.820;181
14738;48.823;225
14739;48.827;306
14740;48.830;484
14741;48.833;226
14742;48.837;282
14743;48.840;237
14744;48.843;222
14745;48.847;275
14746;48.850;302
14747;48.853;335
14748;48.856;333
14749;48.860;276
14750;48.863;272
14751;48.866;357
14752;48.870;236
14753;48.873;222
14754;48.876;285
14755;48.880;259
14756;48.883;271
14757;48.886;265
14758;48.890;202
14759;48.893;192
14760;48.896;177
14761;48.899;279
14762;48.903;269
14763;48.906;310
14764;48.909;275
14765;48.913;258
14766;48.916;2410
14767;48.919;190
14768;48.923;214
14769;48.926;382
14770;48.929;175
14771;48.933;220
14772;48.936;296
14773;48.939;140
14774;48.942;181
14775;48.946;242
14776;48.949;355
14777;48.952;282
14778;48.956;262
14779;48.959;348
14780;48.963;174
14781;48.966;300
14782;48.969;333
14783;48.973;215
14784;48.976;300
14785;48.979;537
14786;48.982;252
14787;48.986;294
14788;48.989;194
14789;48.992;231
14790;48.996;323
14791;48.999;272
14792;49.002;300
14793;49.006;370
14794;49.009;324
14795;49.012;306
14796;49.015;333
14797;49.019;451
14798;49.022;307
14799;49.025;259
14800;49.029;197
14801;49.032;259
14802;49.035;305
14803;49.039;387
14804;49.042;338
14805;49.045;367
14806;49.049;452
14807;49.052;317
14808;49.055;324
14809;49.058;402
14810;49.062;333
14811;49.065;461
14812;49.068;214
14813;49.072;447
14814;49.075;166
14815;49.078;396
14816;49.082;375
14817;49.085;354
14818;49.088;309
14819;49.091;552
14820;49.095;390
14821;49.098;375
14822;49.101;339
14823;49.105;276
14824;49.108;336
14825;49.111;276
14826;49.115;242
14827;49.118;334
14828;49.121;179
14829;49.125;186
14830;49.128;184
14831;49.131;287
14832;49.134;244
14833;49.138;391
14834;49.141;221
14835;49.144;309
14836;49.148;227
14837;49.151;180
14838;49.154;222
14839;49.158;203
14840;49.161;223
14841;49.164;272
14842;49.168;235
14843;49.171;219
14844;49.174;415
14845;49.177;348
14846;49.181;224
14847;49.184;261
14848;49.187;282
14849;49.191;194
14850;49.194;442
14851;49.197;242
14852;49.201;294
14853;49.204;258
14854;49.207;332
14855;49.211;243
14856;49.214;228
14857;49.217;254
14858;49.221;204
14859;49.224;253
14860;49.227;266
14861;49.231;303
14862;49.234;298
14863;49.237;426
14864;49.241;396
14865;49.244;390
14866;49.247;247
14867;49.250;193
14868;49.254;355
14869;49.257;317
14870;49.260;298
14871;49.264;200
14872;49.267;200
14873;49.270;330
14874;49.274;318
14875;49.277;233
14876;49.280;288
14877;49.284;244
14878;49.287;272
14879;49.290;2127
14880;49.293;397
14881;49.297;282
14882;49.300;335
14883;49.303;196
14884;49.307;204
14885;49.310;220
14886;49.313;304
14887;49.317;292
14888;49.320;236
14889;49.323;246
14890;49.326;225
14891;49.330;192
14892;49.333;281
14893;49.336;230
14894;49.340;384
14895;49.343;424
14896;49.346;278
14897;49.350;251
14898;49.353;235
14899;49.356;306
14900;49.360;246
14901;49.363;198
14902;49.366;258
14903;49.369;259
14904;49.373;311
14905;49.376;264
14906;49.379;237
14907;49.383;312
14908;49.386;290
14909;49.389;243
14910;49.393;160
14911;49.396;285
14912;49.399;1567
14913;49.403;340
14914;49.406;292
14915;49.409;226
14916;49.412;351
14917;49.416;270
14918;49.419;274
14919;49.422;2086
14920;49.426;245
14921;49.429;337
14922;49.432;200
14923;49.436;437
14924;49.439;209
14925;49.442;183
14926;49.445;281
14927;49.449;294
14928;49.452;396
14929;49.455;314
14930;49.459;283
14931;49.463;204
14932;49.466;518
14933;49.469;326
14934;49.473;225
14935;49.476;298
14936;49.479;270
14937;49.483;269
14938;49.486;209
14939;49.489;215
14940;49.492;174
14941;49.496;331
14942;49.499;266
14943;49.502;362
14944;49.506;297
14945;49.509;328
14946;49.512;204
14947;49.516;426
14948;49.519;330
14949;49.522;202
14950;49.525;260
14951;49.529;222
14952;49.532;266
14953;49.535;313
14954;49.539;291
14955;49.542;346
14956;49.545;268
14957;49.549;381
14958;49.552;267
14959;49.555;468
14960;49.559;184
14961;49.562;265
14962;49.565;308
14963;49.568;173
14964;49.572;265
14965;49.575;265
14966;49.578;188
14967;49.582;226
14968;49.585;166
14969;49.588;134
14970;49.592;974
14971;49.595;741
14972;49.598;177
14973;49.601;272
14974;49.605;232
14975;49.608;211
14976;49.611;326
14977;49.615;358
14978;49.618;234
14979;49.621;268
14980;49.625;328
14981;49.628;260
14982;49.631;372
14983;49.635;214
14984;49.638;284
14985;49.641;2256
14986;49.644;439
14987;49.648;265
14988;49.651;2627
14989;49.654;200
14990;49.658;204
14991;49.661;248
14992;49.664;241
14993;49.668;177
14994;49.671;346
14995;49.674;209
14996;49.678;226
14997;49.681;440
14998;49.684;278
14999;49.687;264
15000;49.691;198
15001;49.694;163
15002;49.697;154
15003;49.701;261
15004;49.704;272
15005;49.707;310
15006;49.711;218
15007;49.714;167
15008;49.718;179
15009;49.721;233
15010;49.724;188
15011;49.727;207
15012;49.731;299
15013;49.734;293
15014;49.737;296
15015;49.741;292
15016;49.744;225
15017;49.747;194
15018;49.751;212
15019;49.754;755
15020;49.757;305
15021;49.760;250
15022;49.764;253
15023;49.767;262
15024;49.770;298
15025;49.774;361
15026;49.777;368
15027;49.780;536
15028;49.784;242
15029;49.787;215
15030;49.790;299
15031;49.794;254
15032;49.797;245
15033;49.800;351
15034;49.803;362
15035;49.807;216
15036;49.810;451
15037;49.813;251
15038;49.817;270
15039;49.820;188
15040;49.823;240
15041;49.827;184
15042;49.830;166
15043;49.833;256
15044;49.837;237
15045;49.840;310
15046;49.843;478
15047;49.846;250
15048;49.850;318
15049;49.853;336
15050;49.856;265
15051;49.860;310
15052;49.863;302
15053;49.866;311
15054;49.870;282
15055;49.873;255
15056;49.876;2414
15057;49.879;254
15058;49.883;270
15059;49.886;344
15060;49.889;351
15061;49.893;246
15062;49.896;241
15063;49.899;285
15064;49.903;275
15065;49.906;331
15066;49.909;301
15067;49.913;358
15068;49.916;311
15069;49.919;221
15070;49.922;161
15071;49.926;276
15072;49.929;199
15073;49.932;436
15074;49.936;315
15075;49.939;348
15076;49.942;262
15077;49.946;290
15078;49.949;248
15079;49.952;267
15080;49.955;232
15081;49.959;173
15082;49.962;379
15083;49.966;319
15084;49.969;342
15085;49.972;248
15086;49.976;350
15087;49.979;208
15088;49.982;326
15089;49.986;235
15090;49.989;237
15091;49.992;216
15092;49.995;290
15093;49.999;209
15094;50.002;298
15095;50.005;276
15096;50.009;209
15097;50.012;159
15098;50.015;203
15099;50.019;292
15100;50.022;273
15101;50.025;227
15102;50.029;422
15103;50.032;167
15104;50.035;303
15105;50.038;262
15106;50.042;220
15107;50.045;335
15108;50.048;279
15109;50.052;295
15110;50.055;356
15111;50.058;326
15112;50.062;1269
15113;50.065;244
15114;50.068;485
15115;50.072;320
15116;50.075;287
15117;50.078;215
15118;50.081;178
15119;50.085;277
15120;50.088;209
15121;50.091;242
15122;50.095;269
15123;50.098;214
15124;50.101;296
15125;50.105;282
15126;50.108;233
15127;50.111;401
15128;50.114;256
15129;50.118;144
15130;50.121;368
15131;50.124;250
15132;50.128;303
15133;50.131;273
15134;50.134;334
15135;50.138;396
15136;50.141;299
15137;50.144;287
15138;50.148;454
15139;50.151;260
15140;50.154;204
15141;50.157;260
15142;50.161;249
15143;50.164;472
15144;50.167;188
15145;50.171;318
15146;50.174;284
15147;50.177;220
15148;50.181;333
15149;50.184;351
15150;50.187;154
15151;50.190;218
15152;50.194;357
15153;50.197;240
15154;50.200;315
15155;50.204;254
15156;50.207;304
15157;50.211;247
15158;50.214;364
15159;50.217;277
15160;50.221;241
15161;50.224;285
15162;50.227;243
15163;50.230;260
15164;50.234;275
15165;50.237;499
15166;50.240;172
15167;50.244;328
15168;50.247;232
15169;50.250;319
15170;50.254;420
15171;50.257;392
15172;50.260;254
15173;50.264;229
15174;50.267;317
15175;50.270;272
15176;50.273;199
15177;50.277;227
15178;50.280;215
15179;50.283;279
15180;50.287;296
15181;50.290;310
15182;50.293;1864
15183;50.297;207
15184;50.300;363
15185;50.303;227
15186;50.307;258
15187;50.310;218
15188;50.313;346
15189;50.317;306
15190;50.320;306
15191;50.323;304
15192;50.326;341
15193;50.330;383
15194;50.333;212
15195;50.336;367
15196;50.340;258
15197;50.343;1256
15198;50.346;234
15199;50.350;266
15200;50.353;248
15201;50.356;241
15202;50.359;316
15203;50.363;224
15204;50.366;449
15205;50.369;598
15206;50.373;304
15207;50.376;464
15208;50.379;307
15209;50.383;247
15210;50.386;360
15211;50.389;298
15212;50.393;245
15213;50.396;320
15214;50.399;297
15215;50.402;274
15216;50.406;343
15217;50.409;316
15218;50.412;309
15219;50.416;851
15220;50.419;446
15221;50.422;458
15222;50.426;292
15223;50.429;243
15224;50.432;286
15225;50.436;438
15226;50.439;429
15227;50.442;410
15228;50.445;3027
15229;50.449;341
15230;50.452;389
15231;50.455;273
15232;50.459;198
15233;50.462;330
15234;50.466;251
15235;50.469;343
15236;50.472;252
15237;50.475;240
15238;50.479;231
15239;50.482;307
15240;50.485;264
15241;50.489;256
15242;50.492;303
15243;50.495;247
15244;50.499;331
15245;50.502;202
15246;50.505;304
15247;50.509;236
15248;50.512;287
15249;50.515;318
15250;50.518;229
15251;50.522;408
15252;50.525;256
15253;50.528;222
15254;50.532;204
15255;50.535;248
15256;50.538;258
15257;50.542;247
15258;50.545;306
15259;50.548;318
15260;50.552;227
15261;50.555;237
15262;50.558;2209
15263;50.561;310
15264;50.565;250
15265;50.568;218
15266;50.571;322
15267;50.575;262
15268;50.578;298
15269;50.581;312
15270;50.585;173
15271;50.588;226
15272;50.591;422
15273;50.594;226
15274;50.598;184
15275;50.601;300
15276;50.604;315
15277;50.608;161
15278;50.611;176
15279;50.614;208
15280;50.618;214
15281;50.621;232
15282;50.624;231
15283;50.628;1521
15284;50.631;312
15285;50.634;269
15286;50.637;257
15287;50.641;246
15288;50.644;300
15289;50.647;404
15290;50.651;312
15291;50.654;277
15292;50.657;199
15293;50.661;248
15294;50.664;151
15295;50.667;182
15296;50.671;215
15297;50.674;244
15298;50.677;241
15299;50.680;280
15300;50.684;232
15301;50.687;292
15302;50.690;244
15303;50.694;324
15304;50.697;207
15305;50.700;230
15306;50.704;309
15307;50.707;169
15308;50.711;199
15309;50.714;260
15310;50.717;334
15311;50.720;277
15312;50.724;252
15313;50.727;195
15314;50.730;260
15315;50.734;262
15316;50.737;257
15317;50.740;222
15318;50.744;184
15319;50.747;225
15320;50.750;293
15321;50.753;189
15322;50.757;319
15323;50.760;299
15324;50.763;248
15325;50.767;252
15326;50.770;293
15327;50.773;329
15328;50.777;355
15329;50.780;229
15330;50.783;278
15331;50.787;305
15332;50.790;422
15333;50.793;208
15334;50.796;206
15335;50.800;202
15336;50.803;267
15337;50.806;269
15338;50.810;236
15339;50.813;258
15340;50.816;399
15341;50.820;180
15342;50.823;366
15343;50.826;288
15344;50.829;331
15345;50.833;247
15346;50.836;199
15347;50.839;295
15348;50.843;342
15349;50.846;416
15350;50.849;248
15351;50.853;265
15352;50.856;303
15353;50.859;329
15354;50.863;405
15355;50.866;585
15356;50.869;289
15357;50.872;244
15358;50.876;378
15359;50.879;295
15360;50.882;258
15361;50.886;222
15362;50.889;217
15363;50.892;243
15364;50.896;249
15365;50.899;203
15366;50.902;580
15367;50.906;263
15368;50.909;337
15369;50.912;246
15370;50.915;312
15371;50.919;250
15372;50.922;242
15373;50.925;198
15374;50.929;244
15375;50.932;281
15376;50.935;274
15377;50.939;499
15378;50.942;276
15379;50.945;361
15380;50.948;318
15381;50.952;224
15382;50.955;501
15383;50.958;264
15384;50.962;262
15385;50.965;377
15386;50.969;302
15387;50.972;210
15388;50.975;302
15389;50.979;259
15390;50.982;298
15391;50.985;432
15392;50.988;271
15393;50.992;248
15394;50.995;411
15395;50.998;278
15396;51.002;199
15397;51.005;256
15398;51.008;255
15399;51.012;352
15400;51.015;346
15401;51.018;301
15402;51.022;291
15403;51.025;211
15404;51.028;273
15405;51.031;299
15406;51.035;219
15407;51.038;346
15408;51.041;261
15409;51.045;299
15410;51.048;316
15411;51.051;291
15412;51.055;352
15413;51.058;212
15414;51.061;235
15415;51.064;347
15416;51.068;306
15417;51.071;328
15418;51.074;198
15419;51.078;264
15420;51.081;276
15421;51.084;297
15422;51.088;220
15423;51.091;220
15424;51.094;330
15425;51.098;288
15426;51.101;419
15427;51.104;217
15428;51.107;343
15429;51.111;278
15430;51.114;346
15431;51.117;310
15432;51.121;2210
15433;51.124;288
15434;51.127;387
15435;51.131;285
15436;51.134;221
15437;51.137;251
15438;51.141;1716
15439;51.144;151
15440;51.147;226
15441;51.150;252
15442;51.154;180
15443;51.157;224
15444;51.160;349
15445;51.164;334
15446;51.167;373
15447;51.170;326
15448;51.174;270
15449;51.177;297
15450;51.180;223
15451;51.183;424
15452;51.187;389
15453;51.190;363
15454;51.193;224
15455;51.197;222
15456;51.200;277
15457;51.203;478
15458;51.207;243
15459;51.210;278
15460;51.214;404
15461;51.217;318
15462;51.220;3293
15463;51.223;268
15464;51.227;290
15465;51.230;203
15466;51.233;221
15467;51.237;173
15468;51.240;275
15469;51.243;346
15470;51.247;191
15471;51.250;389
15472;51.253;320
15473;51.257;339
15474;51.260;275
15475;51.263;209
15476;51.266;202
15477;51.270;205
15478;51.273;181
15479;51.276;223
15480;51.280;254
15481;51.283;383
15482;51.286;229
15483;51.290;229
15484;51.293;311
15485;51.296;253
15486;51.300;253
15487;51.303;196
15488;51.306;279
15489;51.309;346
15490;51.313;257
15491;51.316;360
15492;51.319;192
15493;51.323;1399
15494;51.326;409
15495;51.329;325
15496;51.333;361
15497;51.336;299
15498;51.339;484
15499;51.342;306
15500;51.346;274
15501;51.349;2759
15502;51.352;178
15503;51.356;281
15504;51.359;311
15505;51.362;308
15506;51.366;157
15507;51.369;228
15508;51.372;267
15509;51.376;331
15510;51.379;274
15511;51.382;294
15512;51.385;321
15513;51.389;292
15514;51.392;198
15515;51.395;273
15516;51.399;159
15517;51.402;204
15518;51.405;253
15519;51.409;357
15520;51.412;420
15521;51.415;280
15522;51.418;223
15523;51.422;451
15524;51.425;1047
15525;51.428;2118
15526;51.432;275
15527;51.435;247
15528;51.438;235
15529;51.442;316
15530;51.445;293
15531;51.448;450
15532;51.452;305
15533;51.455;255
15534;51.458;344
15535;51.462;275
15536;51.465;736
15537;51.468;247
15538;51.472;272
15539;51.475;198
15540;51.478;300
15541;51.482;401
15542;51.485;225
15543;51.488;250
15544;51.492;578
15545;51.495;225
15546;51.498;330
15547;51.501;303
15548;51.505;265
15549;51.508;368
15550;51.511;197
15551;51.515;200
15552;51.518;334
15553;51.521;279
15554;51.525;280
15555;51.528;291
15556;51.531;245
15557;51.535;319
15558;51.538;409
15559;51.541;196
15560;51.544;265
15561;51.548;211
15562;51.551;355
15563;51.554;227
15564;51.558;239
15565;51.561;242
15566;51.564;285
15567;51.568;233
15568;51.571;211
15569;51.574;270
15570;51.577;235
15571;51.581;217
15572;51.584;182
15573;51.587;375
15574;51.591;274
15575;51.594;323
15576;51.597;449
15577;51.601;357
15578;51.604;317
15579;51.607;823
15580;51.611;206
15581;51.614;268
15582;51.617;209
15583;51.620;306
15584;51.624;287
15585;51.627;527
15586;51.630;237
15587;51.634;357
15588;51.637;393
15589;51.640;201
15590;51.644;243
15591;51.647;280
15592;51.650;263
15593;51.653;443
15594;51.657;329
15595;51.660;211
15596;51.663;214
15597;51.667;247
15598;51.670;239
15599;51.673;331
15600;51.677;441
15601;51.680;231
15602;51.683;270
15603;51.687;370
15604;51.690;247
15605;51.693;276
15606;51.696;183
15607;51.700;206
15608;51.703;366
15609;51.706;302
15610;51.710;287
15611;51.713;365
15612;51.717;234
15613;51.720;253
15614;51.723;299
15615;51.727;271
15616;51.730;433
15617;51.733;428
15618;51.736;316
15619;51.740;212
15620;51.743;326
15621;51.746;235
15622;51.750;288
15623;51.753;194
15624;51.756;299
15625;51.760;357
15626;51.763;251
15627;51.766;445
15628;51.770;252
15629;51.773;351
15630;51.776;259
15631;51.779;367
15632;51.783;185
15633;51.786;267
15634;51.789;296
15635;51.793;326
15636;51.796;393
15637;51.799;2797
15638;51.803;347
15639;51.806;250
15640;51.809;217
15641;51.812;253
15642;51.816;271
15643;51.819;240
15644;51.822;327
15645;51.826;170
15646;51.829;305
15647;51.832;265
15648;51.836;431
15649;51.839;352
15650;51.842;350
15651;51.846;256
15652;51.849;266
15653;51.852;374
15654;51.855;268
15655;51.859;363
15656;51.862;422
15657;51.865;196
15658;51.869;275
15659;51.872;3695
15660;51.875;290
15661;51.879;303
15662;51.882;400
15663;51.885;246
15664;51.889;281
15665;51.892;359
15666;51.895;175
15667;51.898;213
15668;51.902;245
15669;51.905;353
15670;51.908;224
15671;51.912;208
15672;51.915;277
15673;51.918;191
15674;51.922;232
15675;51.925;260
15676;51.928;299
15677;51.931;252
15678;51.935;289
15679;51.938;441
15680;51.941;198
15681;51.945;209
15682;51.948;293
15683;51.951;308
15684;51.955;234
15685;51.958;324
15686;51.962;280
15687;51.965;283
15688;51.968;217
15689;51.971;628
15690;51.975;269
15691;51.978;262
15692;51.981;216
15693;51.985;221
15694;51.988;294
15695;51.991;207
15696;51.995;411
15697;51.998;320
