# Supplementary material for: Successive remodeling of IgG glycans using a solid-phase enzymatic platform
Source: Commun Biol. 2022 Apr 7;5:328. doi: 10.1038/s42003-022-03257-4 (PMC8990068; doi:10.1038/s42003-022-03257-4)
Supplement: Supplementary file 4 — Supplementary Data 1 [file 42003_2022_3257_MOESM4_ESM.zip › Source Data/Figure S4a/Figure S4a.txt]

#""
#Point;X(Minutes);Y(Counts)
0;0.037;148633
1;0.041;171380
2;0.044;141405
3;0.047;140245
4;0.051;148899
5;0.054;148941
6;0.057;151026
7;0.060;161632
8;0.064;150372
9;0.067;148936
10;0.070;145034
11;0.074;142278
12;0.077;153006
13;0.080;157000
14;0.084;146591
15;0.087;159007
16;0.091;154995
17;0.094;147663
18;0.097;138982
19;0.100;156473
20;0.104;154363
21;0.107;147649
22;0.110;152272
23;0.114;149493
24;0.117;146621
25;0.120;149146
26;0.124;139725
27;0.127;156231
28;0.130;152131
29;0.133;144763
30;0.137;153889
31;0.140;152960
32;0.143;161971
33;0.147;149611
34;0.150;152338
35;0.153;141269
36;0.157;156742
37;0.160;142665
38;0.163;155070
39;0.167;157568
40;0.170;148324
41;0.173;161027
42;0.176;144862
43;0.180;147509
44;0.183;138893
45;0.186;155974
46;0.190;153238
47;0.193;156902
48;0.196;151717
49;0.200;142559
50;0.203;160310
51;0.206;134878
52;0.210;155620
53;0.213;154784
54;0.216;151420
55;0.219;149305
56;0.223;153119
57;0.226;154978
58;0.229;152727
59;0.233;144534
60;0.236;149290
61;0.239;144127
62;0.243;144184
63;0.246;160105
64;0.249;157641
65;0.252;163011
66;0.256;151565
67;0.259;149172
68;0.262;157336
69;0.266;143954
70;0.269;151149
71;0.272;148838
72;0.276;147065
73;0.279;166708
74;0.282;154096
75;0.286;143039
76;0.289;150237
77;0.292;153329
78;0.295;149061
79;0.299;149717
80;0.302;135795
81;0.305;141750
82;0.309;144419
83;0.312;155765
84;0.315;147250
85;0.319;155104
86;0.322;157146
87;0.325;145959
88;0.328;157774
89;0.332;147176
90;0.336;146456
91;0.339;149602
92;0.342;168502
93;0.346;134311
94;0.349;158063
95;0.352;150845
96;0.355;155411
97;0.359;148990
98;0.362;159471
99;0.365;149819
100;0.369;155199
101;0.372;162647
102;0.375;160010
103;0.379;165896
104;0.382;149203
105;0.385;140981
106;0.388;154028
107;0.392;149476
108;0.395;148248
109;0.398;138717
110;0.402;152323
111;0.405;137325
112;0.408;152301
113;0.412;159968
114;0.415;152227
115;0.418;153974
116;0.422;159435
117;0.425;156050
118;0.428;146433
119;0.431;154915
120;0.435;157773
121;0.438;141659
122;0.441;151042
123;0.445;150054
124;0.448;151425
125;0.451;156434
126;0.455;145685
127;0.458;151887
128;0.461;156082
129;0.465;144842
130;0.468;150979
131;0.471;160692
132;0.474;152615
133;0.478;159575
134;0.481;160492
135;0.484;146313
136;0.488;150202
137;0.491;157871
138;0.494;147707
139;0.498;155998
140;0.501;141244
141;0.504;151428
142;0.507;154396
143;0.511;153426
144;0.514;156971
145;0.517;153273
146;0.521;154117
147;0.524;150517
148;0.527;151542
149;0.531;145587
150;0.534;167786
151;0.537;164878
152;0.541;139910
153;0.544;164781
154;0.547;153914
155;0.550;151786
156;0.554;155721
157;0.557;167273
158;0.560;160035
159;0.564;149947
160;0.567;165756
161;0.570;154947
162;0.574;135373
163;0.577;155174
164;0.580;143831
165;0.584;145007
166;0.587;156204
167;0.590;150972
168;0.594;151120
169;0.597;141696
170;0.600;150570
171;0.604;157917
172;0.607;167192
173;0.610;147628
174;0.614;175446
175;0.617;158034
176;0.620;159905
177;0.623;155349
178;0.627;166765
179;0.630;162445
180;0.633;160617
181;0.637;155095
182;0.640;145718
183;0.643;149054
184;0.647;163925
185;0.650;147174
186;0.653;168522
187;0.657;147757
188;0.660;144581
189;0.663;156376
190;0.666;152758
191;0.670;148968
192;0.673;151770
193;0.676;155946
194;0.680;151296
195;0.683;151856
196;0.686;157721
197;0.690;160232
198;0.693;143801
199;0.696;165387
200;0.700;149796
201;0.703;154973
202;0.706;160357
203;0.709;150523
204;0.713;158637
205;0.716;136709
206;0.719;158660
207;0.723;165203
208;0.726;155685
209;0.729;159129
210;0.733;153528
211;0.736;162601
212;0.739;156359
213;0.742;165628
214;0.746;163271
215;0.749;166734
216;0.752;161838
217;0.756;168457
218;0.759;176950
219;0.762;163688
220;0.766;172296
221;0.769;180120
222;0.772;188666
223;0.776;175067
224;0.779;173928
225;0.782;192673
226;0.785;206428
227;0.789;197875
228;0.792;199094
229;0.795;195891
230;0.799;187317
231;0.802;216976
232;0.805;225339
233;0.809;239710
234;0.812;298091
235;0.815;343020
236;0.819;402763
237;0.822;554930
238;0.825;807642
239;0.828;1030513
240;0.832;1548295
241;0.835;1910622
242;0.839;2462528
243;0.842;2679843
244;0.845;3080720
245;0.849;3574312
246;0.852;3525617
247;0.855;3928706
248;0.858;3859650
249;0.862;4039248
250;0.865;4145617
251;0.868;3866231
252;0.872;4050865
253;0.875;3709721
254;0.878;3712711
255;0.882;3663577
256;0.885;3266181
257;0.888;3307319
258;0.892;3300740
259;0.895;3039231
260;0.898;2940554
261;0.901;2962775
262;0.905;2776224
263;0.908;2474036
264;0.911;2262636
265;0.915;2152763
266;0.918;1981700
267;0.921;1707283
268;0.925;1630573
269;0.928;1538521
270;0.931;1316173
271;0.935;1297079
272;0.938;1217220
273;0.941;1115539
274;0.944;1020065
275;0.948;986264
276;0.951;894720
277;0.954;867350
278;0.958;866638
279;0.961;814821
280;0.964;737175
281;0.968;795021
282;0.971;768403
283;0.974;758689
284;0.977;793804
285;0.981;787159
286;0.984;833039
287;0.987;811540
288;0.991;832350
289;0.994;821066
290;0.997;813743
291;1.001;831769
292;1.004;835824
293;1.007;861314
294;1.011;989620
295;1.014;1918117
296;1.017;5152370
297;1.020;10309526
298;1.024;13577747
299;1.027;14718558
300;1.030;17191212
301;1.034;16344516
302;1.037;16701153
303;1.040;18946610
304;1.044;18077668
305;1.047;16546110
306;1.050;16910272
307;1.054;17421976
308;1.057;18723716
309;1.060;16267068
310;1.063;17983334
311;1.067;18306734
312;1.070;17155468
313;1.073;17181188
314;1.077;16605367
315;1.080;15220790
316;1.083;16231292
317;1.087;15499250
318;1.090;15573838
319;1.094;13829455
320;1.097;14827689
321;1.100;13507593
322;1.103;13501981
323;1.107;12241688
324;1.110;11263774
325;1.113;10746272
326;1.117;10599408
327;1.120;9118529
328;1.123;8756590
329;1.127;8928961
330;1.130;8040426
331;1.133;7573642
332;1.136;7072265
333;1.140;7342028
334;1.143;7343964
335;1.146;7727611
336;1.150;7968800
337;1.153;8610612
338;1.156;9082833
339;1.160;9758228
340;1.163;10926878
341;1.166;11253300
342;1.170;11893367
343;1.173;12637140
344;1.176;13561654
345;1.179;14122759
346;1.183;13831692
347;1.186;14430650
348;1.189;13587312
349;1.193;14218725
350;1.196;13534037
351;1.199;15318956
352;1.203;13892369
353;1.206;14134698
354;1.209;13938029
355;1.212;14243217
356;1.216;13317173
357;1.219;12798260
358;1.222;12911189
359;1.226;11915335
360;1.229;11906760
361;1.232;11479798
362;1.236;12214396
363;1.239;10274467
364;1.242;10969064
365;1.246;10497978
366;1.249;9485038
367;1.252;9131277
368;1.255;8560482
369;1.259;7948008
370;1.262;7091523
371;1.265;7151569
372;1.269;5984460
373;1.272;5725853
374;1.275;5472894
375;1.279;5536026
376;1.282;5237075
377;1.285;4655881
378;1.289;4594050
379;1.292;4348414
380;1.295;4012777
381;1.298;4018998
382;1.302;3618907
383;1.305;3532533
384;1.308;3459325
385;1.312;3419842
386;1.315;3079997
387;1.318;2924739
388;1.322;2886716
389;1.325;2891974
390;1.328;2666470
391;1.331;2636721
392;1.335;2551148
393;1.339;2578462
394;1.342;2445540
395;1.345;2369267
396;1.349;2444371
397;1.352;2174004
398;1.355;2268756
399;1.358;2025705
400;1.362;2017696
401;1.365;1960501
402;1.368;1940356
403;1.372;1843460
404;1.375;1711560
405;1.378;1603247
406;1.382;1532483
407;1.385;1518657
408;1.388;1323308
409;1.391;1238582
410;1.395;1146444
411;1.398;1142897
412;1.401;1017592
413;1.405;889970
414;1.408;858720
415;1.411;895929
416;1.415;795641
417;1.418;751415
418;1.421;752127
419;1.425;700760
420;1.428;681785
421;1.431;616913
422;1.434;645582
423;1.438;617089
424;1.441;576191
425;1.444;620903
426;1.448;603082
427;1.451;623315
428;1.454;662403
429;1.458;699052
430;1.461;652996
431;1.464;706336
432;1.467;747278
433;1.471;700170
434;1.474;704032
435;1.477;765889
436;1.481;694711
437;1.484;729565
438;1.487;737803
439;1.491;702751
440;1.494;690108
441;1.497;712704
442;1.501;734918
443;1.504;756529
444;1.507;716142
445;1.510;744958
446;1.514;709360
447;1.517;709454
448;1.520;751343
449;1.524;701646
450;1.527;754021
451;1.530;754196
452;1.534;735170
453;1.537;786191
454;1.540;753277
455;1.544;774034
456;1.547;739062
457;1.550;744223
458;1.553;726481
459;1.557;751039
460;1.560;736769
461;1.563;767346
462;1.567;787332
463;1.570;753088
464;1.573;757469
465;1.577;740363
466;1.580;788426
467;1.583;751398
468;1.587;756632
469;1.590;724927
470;1.593;726712
471;1.597;731951
472;1.600;710509
473;1.603;722117
474;1.607;754251
475;1.610;773802
476;1.613;712236
477;1.617;763545
478;1.620;762617
479;1.623;751046
480;1.626;697539
481;1.630;753490
482;1.633;810095
483;1.636;774428
484;1.640;758645
485;1.643;831008
486;1.646;812370
487;1.650;828192
488;1.653;866177
489;1.656;835678
490;1.660;863171
491;1.663;810565
492;1.666;831471
493;1.669;826869
494;1.673;885233
495;1.676;849536
496;1.679;830326
497;1.683;832865
498;1.686;862327
499;1.689;885248
500;1.693;827388
501;1.696;860906
502;1.699;817916
503;1.702;838161
504;1.706;862394
505;1.709;701581
506;1.712;708958
507;1.716;651820
508;1.719;632782
509;1.722;574486
510;1.726;602591
511;1.729;550475
512;1.732;553343
513;1.736;540133
514;1.739;513815
515;1.742;490989
516;1.745;515317
517;1.749;503239
518;1.752;504335
519;1.755;470051
520;1.759;449580
521;1.762;456918
522;1.765;448729
523;1.769;392788
524;1.772;418755
525;1.775;426756
526;1.779;392036
527;1.782;389267
528;1.785;395702
529;1.788;354690
530;1.792;366495
531;1.795;405107
532;1.798;393250
533;1.802;381646
534;1.805;377233
535;1.808;453665
536;1.812;462430
537;1.815;519215
538;1.818;557796
539;1.821;623135
540;1.825;635561
541;1.828;624327
542;1.831;701383
543;1.835;646025
544;1.838;599341
545;1.842;569479
546;1.845;507870
547;1.848;464149
548;1.852;432568
549;1.855;367448
550;1.858;355850
551;1.861;311870
552;1.865;279067
553;1.868;282039
554;1.871;246820
555;1.875;246812
556;1.878;233608
557;1.881;213428
558;1.885;186050
559;1.888;201088
560;1.891;194370
561;1.895;176999
562;1.898;178827
563;1.901;165317
564;1.904;167195
565;1.908;163813
566;1.911;161129
567;1.914;141234
568;1.918;158871
569;1.921;148679
570;1.924;153359
571;1.928;144515
572;1.931;156337
573;1.934;155927
574;1.938;169891
575;1.941;171996
576;1.944;177903
577;1.947;178419
578;1.951;171443
579;1.954;182541
580;1.957;189168
581;1.961;219679
582;1.964;225492
583;1.967;230109
584;1.971;249749
585;1.974;243447
586;1.977;267812
587;1.980;292547
588;1.984;306778
589;1.987;295201
590;1.990;343591
591;1.994;328218
592;1.997;366598
593;2.000;335220
594;2.004;369046
595;2.007;362503
596;2.010;377178
597;2.014;368895
598;2.017;397091
599;2.020;368238
600;2.023;415720
601;2.027;415571
602;2.030;418976
603;2.033;398292
604;2.037;410623
605;2.040;387817
606;2.043;402161
607;2.047;386307
608;2.050;375828
609;2.053;395344
610;2.056;367236
611;2.060;371164
612;2.063;388180
613;2.066;357276
614;2.070;367411
615;2.073;372370
616;2.076;401470
617;2.080;389703
618;2.083;334792
619;2.087;377722
620;2.090;368972
621;2.093;354910
622;2.096;358920
623;2.100;335940
624;2.103;369340
625;2.106;332624
626;2.110;357986
627;2.113;332028
628;2.116;348722
629;2.120;334844
630;2.123;341158
631;2.126;349243
632;2.130;356258
633;2.133;342163
634;2.136;329291
635;2.139;324622
636;2.143;307630
637;2.146;323239
638;2.149;318360
639;2.153;324197
640;2.156;318565
641;2.159;313962
642;2.163;303570
643;2.166;284787
644;2.169;293266
645;2.173;303094
646;2.176;290460
647;2.179;296313
648;2.182;282483
649;2.186;294503
650;2.189;290686
651;2.192;246894
652;2.196;292943
653;2.199;261196
654;2.202;273991
655;2.206;278329
656;2.209;285164
657;2.212;251440
658;2.215;264994
659;2.219;274833
660;2.222;279047
661;2.225;269491
662;2.229;263340
663;2.232;271245
664;2.235;267108
665;2.239;267189
666;2.242;267024
667;2.245;267007
668;2.249;251767
669;2.252;276651
670;2.255;253794
671;2.258;279510
672;2.262;257486
673;2.265;251344
674;2.268;257157
675;2.272;271172
676;2.275;262710
677;2.278;235783
678;2.282;266588
679;2.285;261623
680;2.288;262071
681;2.291;254032
682;2.295;262059
683;2.298;263173
684;2.301;274172
685;2.305;274912
686;2.308;268297
687;2.311;262309
688;2.315;267425
689;2.318;253143
690;2.321;265533
691;2.325;273976
692;2.328;250940
693;2.331;263938
694;2.335;260419
695;2.338;258072
696;2.341;263807
697;2.345;269379
698;2.348;261166
699;2.351;258996
700;2.355;280021
701;2.358;269975
702;2.361;270606
703;2.365;236310
704;2.368;245027
705;2.371;251983
706;2.374;241189
707;2.378;240203
708;2.381;252678
709;2.384;236750
710;2.388;257462
711;2.391;249347
712;2.394;240620
713;2.398;251514
714;2.401;252481
715;2.404;237651
716;2.408;249120
717;2.411;260200
718;2.414;237769
719;2.417;247101
720;2.421;243338
721;2.424;234435
722;2.427;245016
723;2.431;194861
724;2.434;178918
725;2.437;128957
726;2.441;125164
727;2.444;111066
728;2.447;115737
729;2.450;107162
730;2.454;130303
731;2.457;125736
732;2.460;128670
733;2.464;123407
734;2.467;140893
735;2.470;136211
736;2.474;133613
737;2.477;132368
738;2.480;143017
739;2.484;147536
740;2.487;131829
741;2.490;139686
742;2.493;147058
743;2.497;138083
744;2.500;143764
745;2.503;137074
746;2.507;134497
747;2.510;137461
748;2.513;137740
749;2.517;136686
750;2.520;137631
751;2.523;136459
752;2.527;135587
753;2.530;137201
754;2.533;157795
755;2.536;148168
756;2.540;148392
757;2.543;134182
758;2.546;134230
759;2.550;134879
760;2.553;130527
761;2.556;135591
762;2.560;130005
763;2.563;127133
764;2.566;138089
765;2.569;130714
766;2.573;130555
767;2.576;121249
768;2.579;131123
769;2.583;113062
770;2.586;115597
771;2.590;119086
772;2.593;113754
773;2.596;117684
774;2.600;122913
775;2.603;110838
776;2.606;123248
777;2.609;118397
778;2.613;128593
779;2.616;149445
780;2.619;206161
781;2.623;279565
782;2.626;420250
783;2.629;549888
784;2.633;673653
785;2.636;784566
786;2.639;826214
787;2.643;859509
788;2.646;908210
789;2.649;972654
790;2.652;1072606
791;2.656;1157954
792;2.659;1225652
793;2.662;1346418
794;2.666;1414767
795;2.669;1503995
796;2.672;1553629
797;2.676;1655967
798;2.679;1591840
799;2.682;1571553
800;2.685;1710212
801;2.689;1781932
802;2.692;1824012
803;2.695;1831952
804;2.699;1839780
805;2.702;1848414
806;2.705;1940991
807;2.709;1920213
808;2.712;1848478
809;2.715;1842847
810;2.719;1983994
811;2.722;1876268
812;2.725;1974045
813;2.728;1872532
814;2.732;2003734
815;2.735;2007428
816;2.738;1782751
817;2.742;1995779
818;2.745;1858269
819;2.748;1850121
820;2.752;1933167
821;2.755;1800440
822;2.758;1875743
823;2.762;1764956
824;2.765;1855011
825;2.768;1782505
826;2.771;1714573
827;2.775;1811579
828;2.778;1729576
829;2.781;1619604
830;2.785;1581812
831;2.788;1571706
832;2.791;1486976
833;2.795;1484303
834;2.798;1443364
835;2.801;1298831
836;2.804;1338529
837;2.808;1238603
838;2.811;1212787
839;2.814;1090671
840;2.818;1001729
841;2.821;911877
842;2.824;856527
843;2.828;780259
844;2.831;677111
845;2.835;661658
846;2.838;622669
847;2.841;549567
848;2.844;510085
849;2.848;544673
850;2.851;498305
851;2.854;494379
852;2.858;424447
853;2.861;483183
854;2.864;484578
855;2.868;438256
856;2.871;427454
857;2.874;461449
858;2.878;443341
859;2.881;445399
860;2.884;433752
861;2.887;452291
862;2.891;416049
863;2.894;427342
864;2.897;431448
865;2.901;424672
866;2.904;410848
867;2.907;447060
868;2.911;407885
869;2.914;415606
870;2.917;400230
871;2.920;387286
872;2.924;407859
873;2.927;395157
874;2.930;396591
875;2.934;397558
876;2.937;370281
877;2.940;362206
878;2.944;372562
879;2.947;350072
880;2.950;360027
881;2.954;356099
882;2.957;368970
883;2.960;358846
884;2.963;371450
885;2.967;351409
886;2.970;346187
887;2.973;335315
888;2.977;350742
889;2.980;353371
890;2.983;343914
891;2.987;304685
892;2.990;326316
893;2.993;336976
894;2.997;313189
895;3.000;311447
896;3.003;324827
897;3.006;320387
898;3.010;315656
899;3.013;305000
900;3.016;306220
901;3.020;298535
902;3.023;289875
903;3.026;306496
904;3.030;284339
905;3.033;302350
906;3.036;284350
907;3.039;277972
908;3.043;286642
909;3.046;296712
910;3.049;290860
911;3.053;287836
912;3.056;287705
913;3.059;280413
914;3.063;274322
915;3.066;297100
916;3.069;276806
917;3.073;264494
918;3.076;281760
919;3.079;255832
920;3.082;250413
921;3.086;276095
922;3.089;274568
923;3.093;291374
924;3.096;255771
925;3.099;263598
926;3.103;269624
927;3.106;262728
928;3.109;263783
929;3.113;276370
930;3.116;269914
931;3.119;253379
932;3.122;256899
933;3.126;262269
934;3.129;262114
935;3.132;252086
936;3.136;244548
937;3.139;242903
938;3.142;273078
939;3.146;249582
940;3.149;248391
941;3.152;237531
942;3.155;247554
943;3.159;228835
944;3.162;247701
945;3.165;250170
946;3.169;246830
947;3.172;254419
948;3.175;234131
949;3.179;251178
950;3.182;266538
951;3.185;238395
952;3.189;236885
953;3.192;256413
954;3.195;251568
955;3.198;239935
956;3.202;237214
957;3.205;253174
958;3.208;231425
959;3.212;255455
960;3.215;241602
961;3.218;212307
962;3.222;228096
963;3.225;228173
964;3.228;231814
965;3.232;226237
966;3.235;236607
967;3.238;263250
968;3.241;236391
969;3.245;227141
970;3.248;234382
971;3.251;228320
972;3.255;231462
973;3.258;225086
974;3.261;237572
975;3.265;235004
976;3.268;248155
977;3.271;217363
978;3.275;235308
979;3.278;230820
980;3.281;226365
981;3.284;206662
982;3.288;243596
983;3.291;237484
984;3.294;239714
985;3.298;217477
986;3.301;236902
987;3.304;243356
988;3.308;260474
989;3.311;232585
990;3.314;252946
991;3.317;256342
992;3.321;270686
993;3.324;238990
994;3.327;249093
995;3.331;266722
996;3.334;278938
997;3.338;280690
998;3.341;283173
999;3.344;262604
1000;3.348;272841
1001;3.351;279091
1002;3.354;276423
1003;3.357;283001
1004;3.361;265797
1005;3.364;270813
1006;3.367;278941
1007;3.371;266132
1008;3.374;287552
1009;3.377;277318
1010;3.381;268993
1011;3.384;272588
1012;3.387;273117
1013;3.391;264832
1014;3.394;261925
1015;3.397;269745
1016;3.400;284636
1017;3.404;285746
1018;3.407;267105
1019;3.410;287527
1020;3.414;264903
1021;3.417;287625
1022;3.420;259683
1023;3.424;288911
1024;3.427;273504
1025;3.430;268038
1026;3.433;281077
1027;3.437;287806
1028;3.440;253064
1029;3.443;262307
1030;3.447;267770
1031;3.450;270517
1032;3.453;273117
1033;3.457;275180
1034;3.460;289446
1035;3.463;273634
1036;3.467;270928
1037;3.470;250145
1038;3.473;271248
1039;3.476;264885
1040;3.480;253236
1041;3.483;252084
1042;3.486;264657
1043;3.490;243789
1044;3.493;248383
1045;3.496;251731
1046;3.500;247053
1047;3.503;245447
1048;3.506;236748
1049;3.510;240553
1050;3.513;253748
1051;3.516;225578
1052;3.519;259521
1053;3.523;239910
1054;3.526;230705
1055;3.529;257977
1056;3.533;235065
1057;3.536;231023
1058;3.539;243071
1059;3.543;240032
1060;3.546;260184
1061;3.549;239020
1062;3.552;229436
1063;3.556;240271
1064;3.559;229315
1065;3.562;244768
1066;3.566;233725
1067;3.569;250919
1068;3.572;227645
1069;3.576;257182
1070;3.579;237808
1071;3.582;246211
1072;3.586;236851
1073;3.589;231110
1074;3.592;228858
1075;3.596;231522
1076;3.599;217058
1077;3.602;226887
1078;3.606;215232
1079;3.609;216002
1080;3.612;231368
1081;3.616;219374
1082;3.619;233787
1083;3.622;208373
1084;3.626;226534
1085;3.629;215580
1086;3.632;209587
1087;3.635;217979
1088;3.639;231922
1089;3.642;187224
1090;3.645;209450
1091;3.649;230526
1092;3.652;208000
1093;3.655;199883
1094;3.659;202996
1095;3.662;212620
1096;3.665;185083
1097;3.669;198853
1098;3.672;210096
1099;3.675;186246
1100;3.678;212916
1101;3.682;196143
1102;3.685;186399
1103;3.688;212442
1104;3.692;201254
1105;3.695;201249
1106;3.698;212370
1107;3.702;200383
1108;3.705;197185
1109;3.708;205165
1110;3.711;198161
1111;3.715;190134
1112;3.718;200391
1113;3.721;187884
1114;3.725;200540
1115;3.728;200196
1116;3.731;202249
1117;3.735;185195
1118;3.738;209110
1119;3.741;188529
1120;3.745;194499
1121;3.748;178362
1122;3.751;199580
1123;3.754;190030
1124;3.758;200442
1125;3.761;181462
1126;3.764;186429
1127;3.768;193993
1128;3.771;190202
1129;3.774;196116
1130;3.778;193293
1131;3.781;194623
1132;3.784;208690
1133;3.787;183253
1134;3.791;199596
1135;3.794;198741
1136;3.797;208107
1137;3.801;178791
1138;3.804;204402
1139;3.807;197242
1140;3.811;181739
1141;3.814;188763
1142;3.817;200578
1143;3.821;199444
1144;3.824;184058
1145;3.827;195885
1146;3.830;184428
1147;3.834;195642
1148;3.837;191086
1149;3.841;192960
1150;3.844;204194
1151;3.847;188133
1152;3.851;191480
1153;3.854;200144
1154;3.857;198463
1155;3.861;195202
1156;3.864;173460
1157;3.867;198721
1158;3.870;192625
1159;3.874;196658
1160;3.877;191613
1161;3.880;200568
1162;3.884;202315
1163;3.887;200843
1164;3.890;212592
1165;3.894;190364
1166;3.897;218237
1167;3.900;200013
1168;3.904;199142
1169;3.907;192263
1170;3.910;196595
1171;3.913;193013
1172;3.917;215633
1173;3.920;203926
1174;3.923;198037
1175;3.927;203911
1176;3.930;203836
1177;3.933;196240
1178;3.937;216980
1179;3.940;204388
1180;3.943;203276
1181;3.946;208530
1182;3.950;203075
1183;3.953;204939
1184;3.956;197342
1185;3.960;204307
1186;3.963;201319
1187;3.966;218678
1188;3.970;196473
1189;3.973;202316
1190;3.976;193427
1191;3.980;200693
1192;3.983;187721
1193;3.986;213564
1194;3.989;179223
1195;3.993;205967
1196;3.996;196855
1197;3.999;196123
1198;4.003;200105
1199;4.006;204222
1200;4.009;212056
1201;4.013;184393
1202;4.016;195477
1203;4.019;198106
1204;4.022;207067
1205;4.026;195259
1206;4.029;198208
1207;4.032;208176
1208;4.036;200466
1209;4.039;185044
1210;4.042;206333
1211;4.046;178245
1212;4.049;198958
1213;4.052;196013
1214;4.056;190711
1215;4.059;186815
1216;4.062;191013
1217;4.065;199465
1218;4.069;195179
1219;4.072;205335
1220;4.075;193379
1221;4.079;199164
1222;4.082;181948
1223;4.086;192362
1224;4.089;193821
1225;4.092;193495
1226;4.096;183754
1227;4.099;187409
1228;4.102;184942
1229;4.105;201103
1230;4.109;196389
1231;4.112;184722
1232;4.115;193134
1233;4.119;189452
1234;4.122;188500
1235;4.125;178143
1236;4.129;174015
1237;4.132;180869
1238;4.135;172307
1239;4.139;186557
1240;4.142;181873
1241;4.145;182679
1242;4.148;173603
1243;4.152;185100
1244;4.155;170504
1245;4.158;186201
1246;4.162;173675
1247;4.165;196938
1248;4.168;173667
1249;4.172;169389
1250;4.175;179767
1251;4.178;182548
1252;4.181;186549
1253;4.185;180902
1254;4.188;174664
1255;4.191;178391
1256;4.195;187635
1257;4.198;193499
1258;4.201;183153
1259;4.205;170467
1260;4.208;172486
1261;4.211;185575
1262;4.215;187616
1263;4.218;175898
1264;4.221;185168
1265;4.224;158818
1266;4.228;179184
1267;4.231;175383
1268;4.234;181619
1269;4.238;174983
1270;4.241;173606
1271;4.244;173557
1272;4.248;166228
1273;4.251;177371
1274;4.254;162391
1275;4.258;177526
1276;4.261;172560
1277;4.264;190578
1278;4.267;165987
1279;4.271;165003
1280;4.274;169620
1281;4.277;195501
1282;4.281;178892
1283;4.284;183708
1284;4.287;179845
1285;4.291;183006
1286;4.294;178428
1287;4.297;179190
1288;4.300;166963
1289;4.304;184476
1290;4.307;172743
1291;4.310;175383
1292;4.314;170429
1293;4.317;167823
1294;4.320;168843
1295;4.324;175609
1296;4.327;177063
1297;4.330;174402
1298;4.334;172143
1299;4.337;184074
1300;4.340;181305
1301;4.344;179585
1302;4.347;167001
1303;4.350;181759
1304;4.354;180362
1305;4.357;180382
1306;4.360;167504
1307;4.364;182850
1308;4.367;171464
1309;4.370;172488
1310;4.374;170799
1311;4.377;174535
1312;4.380;175761
1313;4.383;170625
1314;4.387;165303
1315;4.390;172859
1316;4.393;173280
1317;4.397;183378
1318;4.400;158658
1319;4.403;181669
1320;4.407;164186
1321;4.410;170436
1322;4.413;176680
1323;4.416;178304
1324;4.420;167199
1325;4.423;183197
1326;4.426;173158
1327;4.430;172589
1328;4.433;159911
1329;4.436;172486
1330;4.440;187462
1331;4.443;175385
1332;4.446;181230
1333;4.450;181835
1334;4.453;184211
1335;4.456;174546
1336;4.459;172630
1337;4.463;160929
1338;4.466;185114
1339;4.469;175428
1340;4.473;177360
1341;4.476;175957
1342;4.479;174682
1343;4.483;182395
1344;4.486;175214
1345;4.489;179589
1346;4.493;181816
1347;4.496;163594
1348;4.499;174159
1349;4.502;165675
1350;4.506;183964
1351;4.509;185650
1352;4.512;186119
1353;4.516;174926
1354;4.519;183824
1355;4.522;176943
1356;4.526;166674
1357;4.529;183493
1358;4.532;176333
1359;4.535;169705
1360;4.539;179851
1361;4.542;153886
1362;4.545;185160
1363;4.549;172841
1364;4.552;173586
1365;4.555;178255
1366;4.559;186858
1367;4.562;168104
1368;4.565;164548
1369;4.569;171175
1370;4.572;177317
1371;4.575;156630
1372;4.578;175474
1373;4.582;170487
1374;4.586;182989
1375;4.589;173353
1376;4.592;177369
1377;4.596;175023
1378;4.599;185228
1379;4.602;171141
1380;4.606;152708
1381;4.609;169152
1382;4.612;176250
1383;4.615;164195
1384;4.619;164943
1385;4.622;166911
1386;4.625;169703
1387;4.629;162042
1388;4.632;188768
1389;4.635;174574
1390;4.639;184858
1391;4.642;169222
1392;4.645;173979
1393;4.649;167389
1394;4.652;158119
1395;4.655;167192
1396;4.658;169404
1397;4.662;175323
1398;4.665;162183
1399;4.668;178590
1400;4.672;167822
1401;4.675;170144
1402;4.678;161048
1403;4.682;165413
1404;4.685;166692
1405;4.688;160505
1406;4.691;165050
1407;4.695;155365
1408;4.698;164913
1409;4.701;172165
1410;4.705;175889
1411;4.708;171523
1412;4.711;159084
1413;4.715;173556
1414;4.718;171532
1415;4.721;182396
1416;4.725;177562
1417;4.728;178606
1418;4.731;160085
1419;4.734;174022
1420;4.738;173167
1421;4.741;166841
1422;4.744;161511
1423;4.748;181893
1424;4.751;172192
1425;4.754;169950
1426;4.758;163200
1427;4.761;179125
1428;4.764;159692
1429;4.768;173278
1430;4.771;174964
1431;4.774;175932
1432;4.777;186540
1433;4.781;173960
1434;4.784;170663
1435;4.787;179149
1436;4.791;167140
1437;4.794;184898
1438;4.797;171367
1439;4.801;174773
1440;4.804;174273
1441;4.807;193829
1442;4.810;165203
1443;4.814;181904
1444;4.817;170172
1445;4.820;172242
1446;4.824;172087
1447;4.827;163130
1448;4.830;180574
1449;4.834;183708
1450;4.837;173336
1451;4.841;184748
1452;4.844;175970
1453;4.847;187447
1454;4.850;174206
1455;4.854;173615
1456;4.857;187611
1457;4.860;176813
1458;4.864;185777
1459;4.867;164189
1460;4.870;168658
1461;4.874;159632
1462;4.877;177595
1463;4.880;189352
1464;4.884;164250
1465;4.887;172388
1466;4.890;182841
1467;4.893;164233
1468;4.897;179026
1469;4.900;171982
1470;4.903;180193
1471;4.907;167176
1472;4.910;172462
1473;4.913;175551
1474;4.917;166640
1475;4.920;174935
1476;4.923;175309
1477;4.926;183439
1478;4.930;184306
1479;4.933;176506
1480;4.936;170631
1481;4.940;177152
1482;4.943;155890
1483;4.946;175512
1484;4.950;167832
1485;4.953;162086
1486;4.956;162861
1487;4.960;176506
1488;4.963;173127
1489;4.966;174553
1490;4.969;184384
1491;4.973;181837
1492;4.976;185358
1493;4.979;167836
1494;4.983;173602
1495;4.986;186313
1496;4.989;175948
1497;4.993;173300
1498;4.996;172125
1499;4.999;175258
1500;5.003;157317
1501;5.006;169805
1502;5.009;161826
1503;5.012;172947
1504;5.016;165855
1505;5.019;174547
1506;5.022;165404
1507;5.026;171157
1508;5.029;178187
1509;5.032;190781
1510;5.036;177132
1511;5.039;169125
1512;5.042;171454
1513;5.045;166275
1514;5.049;178526
1515;5.052;181778
1516;5.055;182034
1517;5.059;174140
1518;5.062;184555
1519;5.065;172949
1520;5.069;177522
1521;5.072;181463
1522;5.075;167984
1523;5.079;182954
1524;5.082;171914
1525;5.085;177922
1526;5.089;181551
1527;5.092;195560
1528;5.095;179951
1529;5.099;196357
1530;5.102;179857
1531;5.105;174522
1532;5.109;171079
1533;5.112;185302
1534;5.115;171589
1535;5.119;185028
1536;5.122;183232
1537;5.125;182803
1538;5.128;181106
1539;5.132;174971
1540;5.135;178264
1541;5.138;177139
1542;5.142;188248
1543;5.145;182569
1544;5.148;188689
1545;5.152;185910
1546;5.155;182162
1547;5.158;166843
1548;5.161;189318
1549;5.165;192566
1550;5.168;191691
1551;5.171;196672
1552;5.175;187898
1553;5.178;186849
1554;5.181;197564
1555;5.185;197626
1556;5.188;177417
1557;5.191;173051
1558;5.195;198581
1559;5.198;188437
1560;5.201;188091
1561;5.204;189808
1562;5.208;194309
1563;5.211;188453
1564;5.214;184788
1565;5.218;178646
1566;5.221;189575
1567;5.224;184119
1568;5.228;188984
1569;5.231;191599
1570;5.234;184779
1571;5.238;192268
1572;5.241;199887
1573;5.244;190047
1574;5.247;197698
1575;5.251;194765
1576;5.254;175437
1577;5.257;192411
1578;5.261;178109
1579;5.264;195753
1580;5.267;189740
1581;5.271;188249
1582;5.274;205852
1583;5.277;202037
1584;5.280;182627
1585;5.284;195665
1586;5.287;175809
1587;5.290;183375
1588;5.294;206042
1589;5.297;182183
1590;5.300;182049
1591;5.304;193829
1592;5.307;184975
1593;5.310;174967
1594;5.314;194998
1595;5.317;184539
1596;5.320;195132
1597;5.323;201540
1598;5.327;183209
1599;5.330;176266
1600;5.333;186592
1601;5.337;192840
1602;5.340;202295
1603;5.344;205361
1604;5.347;196602
1605;5.350;175030
1606;5.354;188400
1607;5.357;182705
1608;5.360;190504
1609;5.363;177097
1610;5.367;190045
1611;5.370;187748
1612;5.373;180428
1613;5.377;181659
1614;5.380;189741
1615;5.383;197197
1616;5.387;184753
1617;5.390;178482
1618;5.393;189014
1619;5.397;182125
1620;5.400;182535
1621;5.403;191841
1622;5.406;190825
1623;5.410;185727
1624;5.413;182168
1625;5.416;189618
1626;5.420;192194
1627;5.423;185131
1628;5.426;183698
1629;5.430;181652
1630;5.433;188583
1631;5.436;179714
1632;5.439;189120
1633;5.443;188963
1634;5.446;196112
1635;5.449;198028
1636;5.453;202715
1637;5.456;182375
1638;5.459;184728
1639;5.463;193333
1640;5.466;190052
1641;5.469;178612
1642;5.473;198412
1643;5.476;184377
1644;5.479;201349
1645;5.482;176038
1646;5.486;168501
1647;5.489;190165
1648;5.492;190748
1649;5.496;183327
1650;5.499;173010
1651;5.502;193812
1652;5.506;193040
1653;5.509;181526
1654;5.512;189881
1655;5.515;185441
1656;5.519;198401
1657;5.522;188680
1658;5.525;183582
1659;5.529;181195
1660;5.532;191882
1661;5.535;192425
1662;5.539;190920
1663;5.542;192422
1664;5.545;191882
1665;5.549;192218
1666;5.552;186918
1667;5.555;183027
1668;5.558;192153
1669;5.562;183435
1670;5.565;182904
1671;5.568;183294
1672;5.572;184779
1673;5.575;195111
1674;5.578;184695
1675;5.582;184976
1676;5.585;180376
1677;5.589;189642
1678;5.592;180367
1679;5.595;168411
1680;5.598;182795
1681;5.602;181941
1682;5.605;174332
1683;5.608;177520
1684;5.612;184545
1685;5.615;180897
1686;5.618;175983
1687;5.622;180380
1688;5.625;176497
1689;5.628;180307
1690;5.632;184732
1691;5.635;183118
1692;5.638;197207
1693;5.641;176505
1694;5.645;179673
1695;5.648;172910
1696;5.651;168446
1697;5.655;180239
1698;5.658;176919
1699;5.661;177576
1700;5.665;180671
1701;5.668;179976
1702;5.671;164838
1703;5.675;179149
1704;5.678;183875
1705;5.681;180378
1706;5.684;185150
1707;5.688;186775
1708;5.691;175587
1709;5.694;181928
1710;5.698;168719
1711;5.701;191034
1712;5.704;172637
1713;5.708;179909
1714;5.711;187591
1715;5.714;174526
1716;5.718;170664
1717;5.721;182777
1718;5.724;181730
1719;5.727;178752
1720;5.731;175965
1721;5.734;175747
1722;5.737;177803
1723;5.741;191292
1724;5.744;171307
1725;5.747;178582
1726;5.751;187079
1727;5.754;172632
1728;5.757;191490
1729;5.760;182118
1730;5.764;173773
1731;5.767;183211
1732;5.770;173672
1733;5.774;171261
1734;5.777;183808
1735;5.780;171510
1736;5.784;174485
1737;5.787;178655
1738;5.790;182005
1739;5.794;177818
1740;5.797;175374
1741;5.800;172285
1742;5.803;171044
1743;5.807;170832
1744;5.810;188085
1745;5.813;169529
1746;5.817;171075
1747;5.820;177814
1748;5.823;189509
1749;5.827;177502
1750;5.830;181522
1751;5.833;180903
1752;5.837;180295
1753;5.840;184148
1754;5.843;160143
1755;5.847;171773
1756;5.850;175451
1757;5.853;179715
1758;5.857;162339
1759;5.860;186081
1760;5.863;174462
1761;5.867;179714
1762;5.870;177340
1763;5.873;174887
1764;5.876;189323
1765;5.880;186405
1766;5.883;172554
1767;5.886;169759
1768;5.890;186794
1769;5.893;172424
1770;5.896;181543
1771;5.900;176072
1772;5.903;168178
1773;5.906;175481
1774;5.910;189955
1775;5.913;173719
1776;5.916;184375
1777;5.919;177422
1778;5.923;177634
1779;5.926;189785
1780;5.929;186699
1781;5.933;173238
1782;5.936;187772
1783;5.939;176377
1784;5.943;175296
1785;5.946;190167
1786;5.949;176444
1787;5.953;171001
1788;5.956;183680
1789;5.959;179212
1790;5.962;174980
1791;5.966;173364
1792;5.969;177125
1793;5.972;160488
1794;5.976;199685
1795;5.979;184689
1796;5.982;171178
1797;5.986;168914
1798;5.989;191079
1799;5.992;170647
1800;5.995;182376
1801;5.999;188060
1802;6.002;176170
1803;6.005;176536
1804;6.009;160578
1805;6.012;177675
1806;6.015;171168
1807;6.019;174318
1808;6.022;161210
1809;6.025;168117
1810;6.029;181096
1811;6.032;179762
1812;6.035;185190
1813;6.038;188226
1814;6.042;190516
1815;6.045;178648
1816;6.048;168730
1817;6.052;181325
1818;6.055;178752
1819;6.058;172722
1820;6.062;180331
1821;6.065;178101
1822;6.068;170781
1823;6.072;172430
1824;6.075;181144
1825;6.078;181837
1826;6.081;193603
1827;6.085;167821
1828;6.088;176005
1829;6.092;160591
1830;6.095;179596
1831;6.098;181407
1832;6.102;170420
1833;6.105;170733
1834;6.108;166204
1835;6.111;175296
1836;6.115;169128
1837;6.118;170066
1838;6.121;177341
1839;6.125;177882
1840;6.128;173969
1841;6.131;178631
1842;6.135;183181
1843;6.138;177492
1844;6.141;182838
1845;6.145;173518
1846;6.148;176553
1847;6.151;176017
1848;6.154;182125
1849;6.158;175439
1850;6.161;172121
1851;6.164;180294
1852;6.168;178959
1853;6.171;175976
1854;6.174;180741
1855;6.178;180197
1856;6.181;171642
1857;6.184;173117
1858;6.188;165984
1859;6.191;193025
1860;6.194;167333
1861;6.197;165180
1862;6.201;187022
1863;6.204;174395
1864;6.207;163717
1865;6.211;171020
1866;6.214;173517
1867;6.217;173605
1868;6.221;175265
1869;6.224;164386
1870;6.227;167873
1871;6.230;185388
1872;6.234;158220
1873;6.237;184059
1874;6.240;163251
1875;6.244;170126
1876;6.247;156585
1877;6.250;169438
1878;6.254;185596
1879;6.257;183896
1880;6.260;169332
1881;6.264;169010
1882;6.267;182756
1883;6.270;173410
1884;6.273;175229
1885;6.277;175930
1886;6.280;175250
1887;6.283;156026
1888;6.287;177562
1889;6.290;170378
1890;6.293;178942
1891;6.297;162794
1892;6.300;184176
1893;6.303;177044
1894;6.307;168406
1895;6.310;176873
1896;6.313;180808
1897;6.316;178623
1898;6.320;165847
1899;6.323;172003
1900;6.326;171697
1901;6.330;184160
1902;6.333;188442
1903;6.337;174833
1904;6.340;162017
1905;6.343;170216
1906;6.347;163965
1907;6.350;173254
1908;6.353;180695
1909;6.356;171399
1910;6.360;165860
1911;6.363;172684
1912;6.366;165483
1913;6.370;173950
1914;6.373;173824
1915;6.376;164138
1916;6.380;168462
1917;6.383;176302
1918;6.386;169143
1919;6.389;178781
1920;6.393;181095
1921;6.396;170004
1922;6.399;150771
1923;6.403;183996
1924;6.406;168234
1925;6.409;157381
1926;6.413;170347
1927;6.416;181012
1928;6.419;180601
1929;6.423;168098
1930;6.426;180981
1931;6.429;174858
1932;6.432;170050
1933;6.436;174579
1934;6.439;166378
1935;6.442;166101
1936;6.446;172796
1937;6.449;168488
1938;6.452;176126
1939;6.456;175405
1940;6.459;170151
1941;6.462;177287
1942;6.465;165497
1943;6.469;172651
1944;6.472;168375
1945;6.475;170228
1946;6.479;169682
1947;6.482;160573
1948;6.485;176646
1949;6.489;169460
1950;6.492;169591
1951;6.495;177633
1952;6.499;173511
1953;6.502;171371
1954;6.505;169492
1955;6.508;178146
1956;6.512;182654
1957;6.515;177531
1958;6.518;178130
1959;6.522;164973
1960;6.525;168753
1961;6.528;172236
1962;6.532;149923
1963;6.535;168724
1964;6.538;176682
1965;6.542;169266
1966;6.545;164554
1967;6.548;185611
1968;6.551;167724
1969;6.555;182887
1970;6.558;168981
1971;6.561;164429
1972;6.565;182728
1973;6.568;170278
1974;6.571;168555
1975;6.575;180874
1976;6.578;174768
1977;6.581;179921
1978;6.585;181996
1979;6.588;183950
1980;6.591;181936
1981;6.595;182719
1982;6.598;182662
1983;6.601;170893
1984;6.605;195281
1985;6.608;185366
1986;6.611;184600
1987;6.615;180428
1988;6.618;169986
1989;6.621;187905
1990;6.624;179698
1991;6.628;193892
1992;6.631;178808
1993;6.634;171847
1994;6.638;172403
1995;6.641;184043
1996;6.644;187739
1997;6.648;194504
1998;6.651;197706
1999;6.654;194518
2000;6.658;186249
2001;6.661;195740
2002;6.664;202236
2003;6.667;183238
2004;6.671;202988
2005;6.674;184299
2006;6.677;186834
2007;6.681;185651
2008;6.684;188479
2009;6.687;182667
2010;6.691;194322
2011;6.694;194855
2012;6.697;187726
2013;6.700;168834
2014;6.704;192420
2015;6.707;189890
2016;6.710;184527
2017;6.714;189750
2018;6.717;184506
2019;6.720;185151
2020;6.724;188666
2021;6.727;184635
2022;6.730;181662
2023;6.734;172141
2024;6.737;175390
2025;6.740;173284
2026;6.743;168920
2027;6.747;168435
2028;6.750;170253
2029;6.753;166536
2030;6.757;164541
2031;6.760;164109
2032;6.763;160392
2033;6.767;172051
2034;6.770;151506
2035;6.773;182405
2036;6.777;177168
2037;6.780;156215
2038;6.783;159521
2039;6.786;159102
2040;6.790;172811
2041;6.793;153042
2042;6.796;165969
2043;6.800;174054
2044;6.803;153032
2045;6.806;156637
2046;6.810;171430
2047;6.813;173343
2048;6.816;154307
2049;6.819;168163
2050;6.823;167034
2051;6.826;154321
2052;6.829;149709
2053;6.833;153512
2054;6.836;151029
2055;6.840;161215
2056;6.843;163536
2057;6.846;169021
2058;6.850;152862
2059;6.853;165919
2060;6.856;162165
2061;6.859;147015
2062;6.863;152092
2063;6.866;162655
2064;6.869;154243
2065;6.873;155544
2066;6.876;172082
2067;6.879;152528
2068;6.883;149217
2069;6.886;160947
2070;6.889;161076
2071;6.893;152395
2072;6.896;163796
2073;6.899;151764
2074;6.902;160489
2075;6.906;153963
2076;6.909;160052
2077;6.912;161771
2078;6.916;151264
2079;6.919;163891
2080;6.922;150504
2081;6.926;153068
2082;6.929;151751
2083;6.932;165081
2084;6.936;166089
2085;6.939;162994
2086;6.942;155016
2087;6.945;162197
2088;6.949;153440
2089;6.952;158765
2090;6.955;169547
2091;6.959;164753
2092;6.962;150903
2093;6.965;152877
2094;6.969;153335
2095;6.972;154670
2096;6.975;163023
2097;6.978;137275
2098;6.982;167175
2099;6.985;168887
2100;6.988;155961
2101;6.992;163477
2102;6.995;168859
2103;6.998;170893
2104;7.002;143639
2105;7.005;160148
2106;7.008;169250
2107;7.012;151998
2108;7.015;149951
2109;7.018;152332
2110;7.021;153127
2111;7.025;156931
2112;7.028;151676
2113;7.031;156809
2114;7.035;148964
2115;7.038;163640
2116;7.041;154089
2117;7.045;168711
2118;7.048;165726
2119;7.051;154056
2120;7.054;151887
2121;7.058;156920
2122;7.061;149413
2123;7.064;166472
2124;7.068;159981
2125;7.071;156365
2126;7.074;156086
2127;7.078;166923
2128;7.081;160067
2129;7.085;176003
2130;7.088;156955
2131;7.091;146892
2132;7.094;159374
2133;7.098;173441
2134;7.101;162185
2135;7.104;153162
2136;7.108;159027
2137;7.111;169107
2138;7.114;156827
2139;7.118;181912
2140;7.121;165848
2141;7.124;162402
2142;7.128;159372
2143;7.131;154749
2144;7.134;158365
2145;7.137;170164
2146;7.141;176269
2147;7.144;150066
2148;7.147;160688
2149;7.151;160140
2150;7.154;163605
2151;7.157;157805
2152;7.161;173014
2153;7.164;163964
2154;7.167;170152
2155;7.171;170831
2156;7.174;164097
2157;7.177;160975
2158;7.180;147711
2159;7.184;161652
2160;7.187;183005
2161;7.190;152126
2162;7.194;159399
2163;7.197;169590
2164;7.200;159462
2165;7.204;161544
2166;7.207;161390
2167;7.210;142579
2168;7.213;166219
2169;7.217;166530
2170;7.220;170161
2171;7.223;149161
2172;7.227;168114
2173;7.230;158803
2174;7.233;164117
2175;7.237;162385
2176;7.240;160631
2177;7.243;171069
2178;7.247;166760
2179;7.250;154754
2180;7.253;157305
2181;7.256;164204
2182;7.260;160184
2183;7.263;168413
2184;7.266;163493
2185;7.270;154605
2186;7.273;168563
2187;7.276;158144
2188;7.280;158633
2189;7.283;162805
2190;7.286;161523
2191;7.289;165022
2192;7.293;162922
2193;7.296;159533
2194;7.299;152822
2195;7.303;163723
2196;7.306;154961
2197;7.309;147207
2198;7.313;165983
2199;7.316;149941
2200;7.319;169979
2201;7.323;160291
2202;7.326;159532
2203;7.329;157836
2204;7.332;156385
2205;7.336;160321
2206;7.339;158824
2207;7.343;169974
2208;7.346;180495
2209;7.349;169793
2210;7.353;154573
2211;7.356;156039
2212;7.359;159330
2213;7.363;165278
2214;7.366;156946
2215;7.369;150561
2216;7.372;157008
2217;7.376;154579
2218;7.379;153536
2219;7.382;171441
2220;7.386;165722
2221;7.389;172067
2222;7.392;158708
2223;7.396;158401
2224;7.399;158965
2225;7.402;155938
2226;7.406;163693
2227;7.409;160034
2228;7.412;165983
2229;7.415;151074
2230;7.419;156035
2231;7.422;165908
2232;7.425;166518
2233;7.429;155947
2234;7.432;156745
2235;7.435;163414
2236;7.439;165073
2237;7.442;158761
2238;7.445;154811
2239;7.448;172738
2240;7.452;154355
2241;7.455;152432
2242;7.458;163027
2243;7.462;157987
2244;7.465;146551
2245;7.468;165181
2246;7.472;156618
2247;7.475;155676
2248;7.478;167955
2249;7.482;159734
2250;7.485;171113
2251;7.488;145203
2252;7.491;157046
2253;7.495;176790
2254;7.498;170234
2255;7.501;150296
2256;7.505;154835
2257;7.508;168922
2258;7.511;162266
2259;7.515;163107
2260;7.518;151821
2261;7.521;148453
2262;7.525;161960
2263;7.528;147995
2264;7.531;158345
2265;7.534;161188
2266;7.538;150380
2267;7.541;158504
2268;7.544;152850
2269;7.548;163737
2270;7.551;157734
2271;7.554;168287
2272;7.558;154717
2273;7.561;155837
2274;7.564;170825
2275;7.567;154199
2276;7.571;168030
2277;7.574;166328
2278;7.577;152996
2279;7.581;170512
2280;7.584;165535
2281;7.588;150423
2282;7.591;157484
2283;7.594;154136
2284;7.598;162715
2285;7.601;162628
2286;7.604;165387
2287;7.607;160397
2288;7.611;150907
2289;7.614;157415
2290;7.617;165370
2291;7.621;161640
2292;7.624;161033
2293;7.627;165031
2294;7.631;164102
2295;7.634;168270
2296;7.637;150904
2297;7.641;153154
2298;7.644;158185
2299;7.647;163960
2300;7.650;137354
2301;7.654;157634
2302;7.657;160065
2303;7.660;155722
2304;7.664;145070
2305;7.667;157770
2306;7.670;150021
2307;7.674;170368
2308;7.677;163418
2309;7.680;158607
2310;7.683;156073
2311;7.687;162489
2312;7.690;154113
2313;7.693;168933
2314;7.697;160886
2315;7.700;149592
2316;7.703;161470
2317;7.707;167281
2318;7.710;161087
2319;7.713;175000
2320;7.717;154142
2321;7.720;167105
2322;7.723;154903
2323;7.726;164271
2324;7.730;157552
2325;7.733;169556
2326;7.736;157771
2327;7.740;151534
2328;7.743;164454
2329;7.746;155309
2330;7.750;171773
2331;7.753;160062
2332;7.756;149085
2333;7.760;166217
2334;7.763;155198
2335;7.766;178858
2336;7.769;148051
2337;7.773;158053
2338;7.776;164159
2339;7.779;160290
2340;7.783;164628
2341;7.786;153375
2342;7.789;151451
2343;7.793;167807
2344;7.796;161434
2345;7.799;165004
2346;7.802;150478
2347;7.806;155502
2348;7.809;162520
2349;7.812;152288
2350;7.816;151175
2351;7.819;169987
2352;7.822;168718
2353;7.826;161154
2354;7.829;160411
2355;7.832;164554
2356;7.836;167242
2357;7.839;151888
2358;7.843;141973
2359;7.846;155322
2360;7.849;157884
2361;7.853;168502
2362;7.856;170368
2363;7.859;155443
2364;7.862;161532
2365;7.866;158050
2366;7.869;148539
2367;7.872;163741
2368;7.876;175312
2369;7.879;169476
2370;7.882;149692
2371;7.886;155076
2372;7.889;153553
2373;7.892;156569
2374;7.896;155522
2375;7.899;157348
2376;7.902;154120
2377;7.905;163065
2378;7.909;152274
2379;7.912;148208
2380;7.915;156129
2381;7.919;165751
2382;7.922;156583
2383;7.925;172217
2384;7.929;161481
2385;7.932;166983
2386;7.935;155740
2387;7.938;159406
2388;7.942;163170
2389;7.945;159420
2390;7.948;165089
2391;7.952;142156
2392;7.955;142661
2393;7.958;160541
2394;7.962;157113
2395;7.965;163484
2396;7.968;160558
2397;7.972;155661
2398;7.975;150051
2399;7.978;154954
2400;7.981;154543
2401;7.985;157180
2402;7.988;171261
2403;7.991;147089
2404;7.995;148523
2405;7.998;179484
2406;8.001;157759
2407;8.005;163096
2408;8.008;161877
2409;8.011;154981
2410;8.015;153563
2411;8.018;162949
2412;8.021;146695
2413;8.024;160854
2414;8.028;155850
2415;8.031;151100
2416;8.034;158200
2417;8.038;160853
2418;8.041;153646
2419;8.044;168174
2420;8.048;160719
2421;8.051;156595
2422;8.054;160075
2423;8.057;157918
2424;8.061;145218
2425;8.064;129820
2426;8.067;113643
2427;8.071;98904
2428;8.074;95708
2429;8.077;98365
2430;8.081;90108
2431;8.084;102378
2432;8.088;94026
2433;8.091;97623
2434;8.094;101783
2435;8.097;92859
2436;8.101;97459
2437;8.104;95887
2438;8.107;94263
2439;8.111;108053
2440;8.114;95362
2441;8.117;105018
2442;8.121;109954
2443;8.124;96053
2444;8.127;95560
2445;8.131;101753
2446;8.134;89494
2447;8.137;98442
2448;8.140;109508
2449;8.144;101481
2450;8.147;96324
2451;8.150;104365
2452;8.154;98309
2453;8.157;92565
2454;8.160;98624
2455;8.164;102457
2456;8.167;106755
2457;8.170;108266
2458;8.173;99269
2459;8.177;106195
2460;8.180;102373
2461;8.183;109074
2462;8.187;87414
2463;8.190;95966
2464;8.193;102198
2465;8.197;105093
2466;8.200;101594
2467;8.203;100383
2468;8.207;95134
2469;8.210;105285
2470;8.213;105454
2471;8.216;104761
2472;8.220;102240
2473;8.223;109141
2474;8.226;105099
2475;8.230;94382
2476;8.233;94972
2477;8.236;95230
2478;8.240;99122
2479;8.243;107845
2480;8.246;98227
2481;8.250;101824
2482;8.253;100732
2483;8.256;104334
2484;8.259;102291
2485;8.263;95749
2486;8.266;97475
2487;8.269;105931
2488;8.273;89818
2489;8.276;111097
2490;8.279;96717
2491;8.283;102957
2492;8.286;101289
2493;8.289;97920
2494;8.292;102512
2495;8.296;110993
2496;8.299;101175
2497;8.302;105822
2498;8.306;101569
2499;8.309;106464
2500;8.312;95797
2501;8.316;87023
2502;8.319;94377
2503;8.322;100490
2504;8.326;109947
2505;8.329;111148
2506;8.332;96466
2507;8.336;104137
2508;8.339;103693
2509;8.342;98389
2510;8.346;103470
2511;8.349;101253
2512;8.352;102769
2513;8.356;101116
2514;8.359;100429
2515;8.362;96574
2516;8.366;102024
2517;8.369;95633
2518;8.372;95877
2519;8.375;99733
2520;8.379;106321
2521;8.382;104738
2522;8.385;110155
2523;8.389;94397
2524;8.392;108984
2525;8.395;90153
2526;8.399;96185
2527;8.402;104666
2528;8.405;105636
2529;8.409;106901
2530;8.412;98511
2531;8.415;87780
2532;8.418;99031
2533;8.422;99882
2534;8.425;103692
2535;8.428;100185
2536;8.432;99634
2537;8.435;100983
2538;8.438;99056
2539;8.442;105040
2540;8.445;91955
2541;8.448;88744
2542;8.451;105762
2543;8.455;97535
2544;8.458;100795
2545;8.461;93914
2546;8.465;106005
2547;8.468;97315
2548;8.471;95876
2549;8.475;92703
2550;8.478;99352
2551;8.481;102289
2552;8.485;101018
2553;8.488;92239
2554;8.491;89837
2555;8.494;94002
2556;8.498;103969
2557;8.501;94240
2558;8.504;87067
2559;8.508;86804
2560;8.511;87974
2561;8.514;91341
2562;8.518;98213
2563;8.521;88109
2564;8.524;84089
2565;8.527;93392
2566;8.531;108853
2567;8.534;94972
2568;8.537;92053
2569;8.541;97007
2570;8.544;94325
2571;8.547;91546
2572;8.551;92931
2573;8.554;91548
2574;8.557;91402
2575;8.561;97070
2576;8.564;92948
2577;8.567;82336
2578;8.570;101554
2579;8.574;94589
2580;8.577;98615
2581;8.580;95945
2582;8.584;96072
2583;8.587;97560
2584;8.591;98088
2585;8.594;112940
2586;8.597;107517
2587;8.601;105589
2588;8.604;125257
2589;8.607;119602
2590;8.610;134977
2591;8.614;128723
2592;8.617;141869
2593;8.620;136545
2594;8.624;148245
2595;8.627;159497
2596;8.630;144761
2597;8.634;163545
2598;8.637;166855
2599;8.640;158224
2600;8.644;178574
2601;8.647;150279
2602;8.650;171852
2603;8.653;164621
2604;8.657;164143
2605;8.660;165565
2606;8.663;174761
2607;8.667;169091
2608;8.670;164499
2609;8.673;166700
2610;8.677;167336
2611;8.680;137204
2612;8.683;147760
2613;8.686;157394
2614;8.690;139329
2615;8.693;148033
2616;8.696;156399
2617;8.700;138157
2618;8.703;153171
2619;8.706;149612
2620;8.710;141460
2621;8.713;154194
2622;8.716;141031
2623;8.720;158227
2624;8.723;146010
2625;8.726;146551
2626;8.729;148426
2627;8.733;158990
2628;8.736;161615
2629;8.739;155503
2630;8.743;148903
2631;8.746;149088
2632;8.749;153060
2633;8.753;163066
2634;8.756;158663
2635;8.759;156889
2636;8.762;166897
2637;8.766;149358
2638;8.769;157928
2639;8.772;164479
2640;8.776;158732
2641;8.779;167854
2642;8.782;177332
2643;8.786;165399
2644;8.789;167906
2645;8.792;160846
2646;8.796;178120
2647;8.799;176222
2648;8.802;160105
2649;8.805;171464
2650;8.809;158346
2651;8.812;179694
2652;8.815;177756
2653;8.819;172589
2654;8.822;174833
2655;8.825;180505
2656;8.829;160047
2657;8.832;185593
2658;8.836;181916
2659;8.839;174756
2660;8.842;156812
2661;8.845;188742
2662;8.849;164918
2663;8.852;168635
2664;8.855;185960
2665;8.859;174862
2666;8.862;173032
2667;8.865;168984
2668;8.869;166241
2669;8.872;162125
2670;8.875;179544
2671;8.879;188097
2672;8.882;165419
2673;8.885;165183
2674;8.888;172024
2675;8.892;168822
2676;8.895;174372
2677;8.898;166771
2678;8.902;170781
2679;8.905;174942
2680;8.908;165986
2681;8.912;158332
2682;8.915;171078
2683;8.918;166257
2684;8.921;154310
2685;8.925;157707
2686;8.928;169718
2687;8.931;158609
2688;8.935;157152
2689;8.938;164651
2690;8.941;149069
2691;8.945;151982
2692;8.948;150250
2693;8.951;167801
2694;8.955;161609
2695;8.958;159657
2696;8.961;161379
2697;8.964;164656
2698;8.968;157239
2699;8.971;164138
2700;8.974;160933
2701;8.978;151409
2702;8.981;165674
2703;8.984;138353
2704;8.988;155470
2705;8.991;167903
2706;8.994;149477
2707;8.998;165539
2708;9.001;162815
2709;9.004;158448
2710;9.007;169309
2711;9.011;161849
2712;9.014;156380
2713;9.017;153413
2714;9.021;159621
2715;9.024;164382
2716;9.027;152328
2717;9.031;146567
2718;9.034;165943
2719;9.037;162618
2720;9.040;161229
2721;9.044;156539
2722;9.047;164313
2723;9.050;158834
2724;9.054;162421
2725;9.057;151727
2726;9.060;160941
2727;9.064;147557
2728;9.067;154988
2729;9.070;149903
2730;9.074;153854
2731;9.077;163089
2732;9.080;146014
2733;9.083;156618
2734;9.087;158997
2735;9.090;159698
2736;9.094;167469
2737;9.097;155655
2738;9.100;167086
2739;9.104;157311
2740;9.107;169989
2741;9.110;156383
2742;9.114;153255
2743;9.117;158935
2744;9.120;154416
2745;9.123;152416
2746;9.127;162911
2747;9.130;150083
2748;9.133;168430
2749;9.137;167153
2750;9.140;168121
2751;9.143;155560
2752;9.147;175528
2753;9.150;154979
2754;9.153;162417
2755;9.156;174699
2756;9.160;179822
2757;9.163;173757
2758;9.166;169814
2759;9.170;173902
2760;9.173;171090
2761;9.176;176529
2762;9.180;158143
2763;9.183;176073
2764;9.186;167866
2765;9.190;181510
2766;9.193;174088
2767;9.196;181828
2768;9.199;177525
2769;9.203;176179
2770;9.206;178043
2771;9.209;177102
2772;9.213;192109
2773;9.216;187279
2774;9.219;192307
2775;9.223;183043
2776;9.226;186798
2777;9.229;191947
2778;9.233;191922
2779;9.236;191200
2780;9.239;203427
2781;9.242;194126
2782;9.246;202146
2783;9.249;194230
2784;9.252;196932
2785;9.256;208247
2786;9.259;202478
2787;9.262;203740
2788;9.266;206205
2789;9.269;193087
2790;9.272;232559
2791;9.275;198644
2792;9.279;223063
2793;9.282;229824
2794;9.285;228926
2795;9.289;220096
2796;9.292;215891
2797;9.295;236272
2798;9.299;228826
2799;9.302;227083
2800;9.305;246789
2801;9.309;250543
2802;9.312;247335
2803;9.315;250422
2804;9.318;265897
2805;9.322;260979
2806;9.325;257205
2807;9.328;285048
2808;9.332;301432
2809;9.335;291267
2810;9.339;326098
2811;9.342;305651
2812;9.345;349559
2813;9.349;362442
2814;9.352;384897
2815;9.355;383295
2816;9.358;420123
2817;9.362;419760
2818;9.365;471414
2819;9.368;463207
2820;9.372;495984
2821;9.375;509942
2822;9.378;533650
2823;9.382;524851
2824;9.385;533519
2825;9.388;625051
2826;9.391;646905
2827;9.395;680560
2828;9.398;678751
2829;9.401;716726
2830;9.405;739756
2831;9.408;770761
2832;9.411;801407
2833;9.415;806010
2834;9.418;820849
2835;9.421;882250
2836;9.425;905312
2837;9.428;951477
2838;9.431;938989
2839;9.434;942165
2840;9.438;985637
2841;9.441;1003019
2842;9.444;1026496
2843;9.448;1036502
2844;9.451;1107433
2845;9.454;1042060
2846;9.458;1108108
2847;9.461;1116259
2848;9.464;1131747
2849;9.468;1127400
2850;9.471;1134710
2851;9.474;1190688
2852;9.477;1185004
2853;9.481;1185980
2854;9.484;1235183
2855;9.487;1300012
2856;9.491;1290003
2857;9.494;1199440
2858;9.497;1216024
2859;9.501;1209829
2860;9.504;1289082
2861;9.507;1241787
2862;9.510;1245637
2863;9.514;1241545
2864;9.517;1312604
2865;9.520;1268816
2866;9.524;1259710
2867;9.527;1220657
2868;9.530;1173335
2869;9.534;1132238
2870;9.537;1209490
2871;9.540;1196200
2872;9.544;1180308
2873;9.547;1147505
2874;9.550;1157001
2875;9.553;1159056
2876;9.557;1115506
2877;9.560;1043904
2878;9.563;1026584
2879;9.567;1041680
2880;9.570;969739
2881;9.573;979192
2882;9.577;1005241
2883;9.580;947957
2884;9.583;921869
2885;9.587;884217
2886;9.590;804797
2887;9.593;854575
2888;9.597;848595
2889;9.600;815334
2890;9.603;793258
2891;9.607;749764
2892;9.610;731431
2893;9.613;714662
2894;9.617;674378
2895;9.620;666779
2896;9.623;634612
2897;9.626;611975
2898;9.630;568544
2899;9.633;533705
2900;9.636;551952
2901;9.640;524688
2902;9.643;493853
2903;9.646;482610
2904;9.650;471930
2905;9.653;447510
2906;9.656;421352
2907;9.660;416212
2908;9.663;372314
2909;9.666;376594
2910;9.669;342340
2911;9.673;343089
2912;9.676;315792
2913;9.679;309551
2914;9.683;308687
2915;9.686;290243
2916;9.689;292847
2917;9.693;290925
2918;9.696;250553
2919;9.699;262204
2920;9.703;260960
2921;9.706;233003
2922;9.709;240108
2923;9.712;239339
2924;9.716;232259
2925;9.719;224319
2926;9.722;222943
2927;9.726;218205
2928;9.729;208990
2929;9.732;217365
2930;9.736;202523
2931;9.739;207194
2932;9.742;196003
2933;9.745;188935
2934;9.749;199939
2935;9.752;185096
2936;9.755;196261
2937;9.759;181243
2938;9.762;183590
2939;9.765;198610
2940;9.769;183393
2941;9.772;183217
2942;9.775;184141
2943;9.779;181076
2944;9.782;185464
2945;9.785;177514
2946;9.788;174311
2947;9.792;189899
2948;9.795;184439
2949;9.798;185683
2950;9.802;175314
2951;9.805;167395
2952;9.808;176963
2953;9.812;163986
2954;9.815;171109
2955;9.818;164750
2956;9.822;167958
2957;9.825;180420
2958;9.828;181714
2959;9.831;173611
2960;9.835;172189
2961;9.838;168764
2962;9.842;179190
2963;9.845;161662
2964;9.848;180827
2965;9.852;172592
2966;9.855;178085
2967;9.858;173674
2968;9.862;165486
2969;9.865;180177
2970;9.868;177412
2971;9.871;168076
2972;9.875;177023
2973;9.878;179143
2974;9.881;175470
2975;9.885;170157
2976;9.888;171795
2977;9.891;160352
2978;9.895;164772
2979;9.898;172299
2980;9.901;154198
2981;9.904;163618
2982;9.908;156035
2983;9.911;167067
2984;9.914;163554
2985;9.918;168422
2986;9.921;154784
2987;9.924;162821
2988;9.928;169605
2989;9.931;182029
2990;9.934;148540
2991;9.938;162166
2992;9.941;151713
2993;9.944;154261
2994;9.947;166567
2995;9.951;172573
2996;9.954;167661
2997;9.957;161405
2998;9.961;171881
2999;9.964;165439
3000;9.967;159808
3001;9.971;162351
3002;9.974;167809
3003;9.977;167176
3004;9.981;171582
3005;9.984;152742
3006;9.987;153885
3007;9.990;160837
3008;9.994;176139
3009;9.997;168089
3010;10.000;174031
3011;10.004;162310
3012;10.007;168581
3013;10.010;168435
3014;10.014;151396
3015;10.017;171696
3016;10.020;160991
3017;10.024;159554
3018;10.027;163625
3019;10.030;151205
3020;10.033;155927
3021;10.037;162618
3022;10.040;157606
3023;10.043;171840
3024;10.047;167199
3025;10.050;164133
3026;10.053;163210
3027;10.057;170625
3028;10.060;162894
3029;10.063;149021
3030;10.066;163777
3031;10.070;164091
3032;10.073;173743
3033;10.076;163783
3034;10.080;161164
3035;10.083;152961
3036;10.087;166744
3037;10.090;168251
3038;10.093;179620
3039;10.097;148393
3040;10.100;158002
3041;10.103;160434
3042;10.106;175983
3043;10.110;168233
3044;10.113;159214
3045;10.116;152799
3046;10.120;166793
3047;10.123;171228
3048;10.126;166001
3049;10.130;168738
3050;10.133;178143
3051;10.136;163754
3052;10.140;158110
3053;10.143;158138
3054;10.146;153125
3055;10.149;163479
3056;10.153;166864
3057;10.156;163801
3058;10.159;163238
3059;10.163;165293
3060;10.166;156948
3061;10.169;167836
3062;10.173;165628
3063;10.176;165218
3064;10.179;162409
3065;10.183;160648
3066;10.186;161024
3067;10.189;174839
3068;10.192;161587
3069;10.196;167096
3070;10.199;156578
3071;10.202;164470
3072;10.206;165317
3073;10.209;156811
3074;10.212;164800
3075;10.216;172367
3076;10.219;158715
3077;10.222;178570
3078;10.225;158822
3079;10.229;165712
3080;10.232;167445
3081;10.235;151585
3082;10.239;165230
3083;10.242;158627
3084;10.245;173190
3085;10.249;169190
3086;10.252;170207
3087;10.255;168620
3088;10.259;162731
3089;10.262;171934
3090;10.265;165124
3091;10.268;168263
3092;10.272;167277
3093;10.275;157826
3094;10.278;156519
3095;10.282;175283
3096;10.285;166751
3097;10.288;176857
3098;10.292;164893
3099;10.295;170641
3100;10.298;145529
3101;10.301;176400
3102;10.305;174918
3103;10.308;173246
3104;10.311;161838
3105;10.315;174067
3106;10.318;169367
3107;10.321;162159
3108;10.325;180336
3109;10.328;167210
3110;10.331;165307
3111;10.335;173951
3112;10.338;172103
3113;10.341;166754
3114;10.345;162632
3115;10.348;157061
3116;10.351;176406
3117;10.355;170758
3118;10.358;176767
3119;10.361;159909
3120;10.365;168620
3121;10.368;167659
3122;10.371;175083
3123;10.375;169008
3124;10.378;168926
3125;10.381;165441
3126;10.384;154179
3127;10.388;173687
3128;10.391;167015
3129;10.394;169047
3130;10.398;162677
3131;10.401;180490
3132;10.404;167993
3133;10.408;180371
3134;10.411;159369
3135;10.414;174456
3136;10.418;163966
3137;10.421;166071
3138;10.424;171386
3139;10.427;177153
3140;10.431;175837
3141;10.434;176350
3142;10.437;169848
3143;10.441;158652
3144;10.444;180585
3145;10.447;165313
3146;10.451;163860
3147;10.454;160782
3148;10.457;167543
3149;10.460;162535
3150;10.464;160665
3151;10.467;182819
3152;10.470;156738
3153;10.474;157075
3154;10.477;155601
3155;10.480;166977
3156;10.484;164043
3157;10.487;163806
3158;10.490;175263
3159;10.494;178957
3160;10.497;169408
3161;10.500;175459
3162;10.503;154904
3163;10.507;159304
3164;10.510;161371
3165;10.513;168918
3166;10.517;167159
3167;10.520;173077
3168;10.523;161828
3169;10.527;180138
3170;10.530;162587
3171;10.533;176405
3172;10.536;169008
3173;10.540;171500
3174;10.543;167903
3175;10.546;174389
3176;10.550;171410
3177;10.553;170008
3178;10.556;176025
3179;10.560;177520
3180;10.563;176420
3181;10.566;174246
3182;10.570;187581
3183;10.573;179281
3184;10.576;183342
3185;10.579;171182
3186;10.583;188117
3187;10.586;185221
3188;10.590;183207
3189;10.593;198085
3190;10.596;194800
3191;10.600;220375
3192;10.603;213340
3193;10.606;212738
3194;10.610;223353
3195;10.613;245692
3196;10.616;246655
3197;10.619;229888
3198;10.623;253910
3199;10.626;274496
3200;10.629;276414
3201;10.633;284816
3202;10.636;290141
3203;10.639;308132
3204;10.643;324931
3205;10.646;339976
3206;10.649;330421
3207;10.653;365744
3208;10.656;371906
3209;10.659;381826
3210;10.662;414899
3211;10.666;406794
3212;10.669;424593
3213;10.672;445226
3214;10.676;437802
3215;10.679;476436
3216;10.682;459225
3217;10.686;494788
3218;10.689;486961
3219;10.692;504244
3220;10.695;559534
3221;10.699;528063
3222;10.702;552924
3223;10.705;555067
3224;10.709;573641
3225;10.712;567073
3226;10.715;586366
3227;10.719;636516
3228;10.722;626931
3229;10.725;596386
3230;10.729;640075
3231;10.732;637171
3232;10.735;668596
3233;10.738;670111
3234;10.742;639502
3235;10.745;651322
3236;10.748;721021
3237;10.752;721696
3238;10.755;650861
3239;10.758;677112
3240;10.762;711958
3241;10.765;718644
3242;10.768;729904
3243;10.772;685359
3244;10.775;705386
3245;10.778;706604
3246;10.781;664453
3247;10.785;675935
3248;10.788;706324
3249;10.791;669882
3250;10.795;686295
3251;10.798;668255
3252;10.801;651372
3253;10.805;616775
3254;10.808;619756
3255;10.811;629722
3256;10.814;613333
3257;10.818;574935
3258;10.821;558625
3259;10.824;540638
3260;10.828;546938
3261;10.831;515873
3262;10.835;524605
3263;10.838;487145
3264;10.841;485259
3265;10.845;433161
3266;10.848;446809
3267;10.851;451828
3268;10.854;436589
3269;10.858;414119
3270;10.861;412005
3271;10.864;406137
3272;10.868;381417
3273;10.871;371009
3274;10.874;357992
3275;10.878;345606
3276;10.881;349348
3277;10.884;318051
3278;10.888;321238
3279;10.891;317598
3280;10.894;296792
3281;10.897;277842
3282;10.901;275671
3283;10.904;256149
3284;10.907;244704
3285;10.911;242670
3286;10.914;248194
3287;10.917;231010
3288;10.921;215089
3289;10.924;204277
3290;10.927;209517
3291;10.930;190716
3292;10.934;193486
3293;10.937;195132
3294;10.940;190782
3295;10.944;182568
3296;10.947;179715
3297;10.950;164712
3298;10.954;150003
3299;10.957;149187
3300;10.960;148236
3301;10.964;156954
3302;10.967;139379
3303;10.970;138296
3304;10.973;134303
3305;10.977;122397
3306;10.980;138733
3307;10.983;113176
3308;10.987;121713
3309;10.990;121469
3310;10.993;128002
3311;10.997;119153
3312;11.000;124270
3313;11.003;120395
3314;11.007;121895
3315;11.010;112667
3316;11.013;118867
3317;11.016;114727
3318;11.020;111048
3319;11.023;101954
3320;11.026;106351
3321;11.030;109567
3322;11.033;101557
3323;11.036;114546
3324;11.040;101133
3325;11.043;102383
3326;11.046;102619
3327;11.049;98487
3328;11.053;97270
3329;11.056;107432
3330;11.059;95426
3331;11.063;107698
3332;11.066;93464
3333;11.069;89306
3334;11.073;104600
3335;11.076;91891
3336;11.079;95565
3337;11.083;95637
3338;11.086;97164
3339;11.089;87950
3340;11.093;95397
3341;11.096;87104
3342;11.099;85914
3343;11.103;90576
3344;11.106;95822
3345;11.109;89475
3346;11.113;80863
3347;11.116;90040
3348;11.119;85882
3349;11.123;94259
3350;11.126;84927
3351;11.129;93420
3352;11.132;76896
3353;11.136;86127
3354;11.139;90860
3355;11.142;86400
3356;11.146;91880
3357;11.149;79102
3358;11.152;77363
3359;11.156;81189
3360;11.159;86127
3361;11.162;95109
3362;11.165;77506
3363;11.169;83725
3364;11.172;83901
3365;11.175;79178
3366;11.179;84655
3367;11.182;79177
3368;11.185;83490
3369;11.189;85547
3370;11.192;74202
3371;11.195;82819
3372;11.199;88818
3373;11.202;85486
3374;11.205;89759
3375;11.208;83282
3376;11.212;84267
3377;11.215;79953
3378;11.218;82039
3379;11.222;83625
3380;11.225;80040
3381;11.228;92097
3382;11.232;90254
3383;11.235;82776
3384;11.238;92356
3385;11.242;89186
3386;11.245;84536
3387;11.248;89737
3388;11.251;92980
3389;11.255;82555
3390;11.258;95875
3391;11.261;89485
3392;11.265;95408
3393;11.268;93157
3394;11.271;93319
3395;11.275;109531
3396;11.278;89612
3397;11.281;92116
3398;11.284;95161
3399;11.288;94886
3400;11.291;92010
3401;11.294;113399
3402;11.298;101433
3403;11.301;105823
3404;11.304;105826
3405;11.308;92782
3406;11.311;112278
3407;11.314;111310
3408;11.318;116227
3409;11.321;119027
3410;11.324;104448
3411;11.327;113223
3412;11.331;113107
3413;11.334;114164
3414;11.338;131168
3415;11.341;112696
3416;11.344;124848
3417;11.348;121806
3418;11.351;115528
3419;11.354;118332
3420;11.358;120881
3421;11.361;133785
3422;11.364;114814
3423;11.367;138172
3424;11.371;124982
3425;11.374;128805
3426;11.377;137106
3427;11.381;133009
3428;11.384;124087
3429;11.387;126498
3430;11.391;130337
3431;11.394;144135
3432;11.397;136285
3433;11.400;145238
3434;11.404;143346
3435;11.407;133936
3436;11.410;140508
3437;11.414;141137
3438;11.417;142453
3439;11.420;137424
3440;11.424;133790
3441;11.427;141608
3442;11.430;140234
3443;11.434;140474
3444;11.437;139298
3445;11.440;138431
3446;11.443;145248
3447;11.447;130229
3448;11.450;144928
3449;11.453;145914
3450;11.457;141095
3451;11.460;162509
3452;11.463;141661
3453;11.467;154365
3454;11.470;138955
3455;11.473;147985
3456;11.477;147285
3457;11.480;161560
3458;11.483;150132
3459;11.486;142988
3460;11.490;147284
3461;11.493;149112
3462;11.496;147015
3463;11.500;153697
3464;11.503;146767
3465;11.506;141746
3466;11.510;149428
3467;11.513;127955
3468;11.516;160203
3469;11.519;151980
3470;11.523;162958
3471;11.526;150343
3472;11.529;147797
3473;11.533;150453
3474;11.536;144029
3475;11.539;163847
3476;11.543;151143
3477;11.546;151069
3478;11.549;147922
3479;11.553;146744
3480;11.556;149849
3481;11.559;161225
3482;11.562;148951
3483;11.566;157965
3484;11.569;138539
3485;11.572;153570
3486;11.576;161692
3487;11.579;162990
3488;11.582;158242
3489;11.586;156660
3490;11.589;159453
3491;11.593;149333
3492;11.596;148618
3493;11.599;160207
3494;11.602;139866
3495;11.606;152091
3496;11.609;149301
3497;11.612;152710
3498;11.616;153752
3499;11.619;150881
3500;11.622;164599
3501;11.626;154144
3502;11.629;162768
3503;11.632;169395
3504;11.636;155385
3505;11.639;153481
3506;11.642;146793
3507;11.645;168868
3508;11.649;160980
3509;11.652;165195
3510;11.655;153250
3511;11.659;154120
3512;11.662;147531
3513;11.665;156998
3514;11.669;148997
3515;11.672;151946
3516;11.675;151931
3517;11.678;170604
3518;11.682;144847
3519;11.685;170387
3520;11.688;163337
3521;11.692;154074
3522;11.695;158643
3523;11.698;150340
3524;11.702;162606
3525;11.705;156112
3526;11.708;156550
3527;11.712;163442
3528;11.715;154081
3529;11.718;154748
3530;11.721;156932
3531;11.725;159480
3532;11.728;156264
3533;11.731;171842
3534;11.735;156535
3535;11.738;156235
3536;11.741;152745
3537;11.745;160396
3538;11.748;173199
3539;11.751;150359
3540;11.754;148450
3541;11.758;143551
3542;11.761;159049
3543;11.764;162377
3544;11.768;163064
3545;11.771;150936
3546;11.774;153373
3547;11.778;158120
3548;11.781;155386
3549;11.784;151348
3550;11.788;168412
3551;11.791;146531
3552;11.794;168059
3553;11.797;165125
3554;11.801;154450
3555;11.804;164625
3556;11.807;152496
3557;11.811;158288
3558;11.814;154388
3559;11.817;161926
3560;11.821;152600
3561;11.824;154664
3562;11.827;148060
3563;11.831;153599
3564;11.834;150969
3565;11.837;163986
3566;11.841;152355
3567;11.844;164035
3568;11.847;152551
3569;11.851;168577
3570;11.854;148734
3571;11.857;153310
3572;11.861;157982
3573;11.864;153579
3574;11.867;160983
3575;11.871;135671
3576;11.874;160694
3577;11.877;165102
3578;11.880;147099
3579;11.884;146458
3580;11.887;155171
3581;11.890;146133
3582;11.894;153659
3583;11.897;157924
3584;11.900;154087
3585;11.904;157458
3586;11.907;149567
3587;11.910;152207
3588;11.913;161197
3589;11.917;161014
3590;11.920;152639
3591;11.923;156667
3592;11.927;155487
3593;11.930;154450
3594;11.933;151787
3595;11.937;141033
3596;11.940;154730
3597;11.943;160281
3598;11.947;154356
3599;11.950;152832
3600;11.953;166530
3601;11.956;157664
3602;11.960;142022
3603;11.963;162120
3604;11.966;166585
3605;11.970;153512
3606;11.973;153563
3607;11.976;141639
3608;11.980;158481
3609;11.983;156047
3610;11.986;162532
3611;11.989;161740
3612;11.993;161271
3613;11.996;164717
3614;11.999;158889
3615;12.003;153057
3616;12.006;159280
3617;12.009;164793
3618;12.013;159471
3619;12.016;168518
3620;12.019;162671
3621;12.023;155423
3622;12.026;166287
3623;12.029;134747
3624;12.032;156881
3625;12.036;152939
3626;12.039;161390
3627;12.042;147270
3628;12.046;156211
3629;12.049;164044
3630;12.052;166249
3631;12.056;156131
3632;12.059;166888
3633;12.062;160034
3634;12.066;153607
3635;12.069;162439
3636;12.072;154917
3637;12.075;149817
3638;12.079;161582
3639;12.082;151208
3640;12.086;166003
3641;12.089;173116
3642;12.093;165352
3643;12.096;161208
3644;12.099;154952
3645;12.103;171245
3646;12.106;163118
3647;12.109;157183
3648;12.112;166504
3649;12.116;155425
3650;12.119;155704
3651;12.122;161057
3652;12.126;164646
3653;12.129;159313
3654;12.132;157568
3655;12.136;154482
3656;12.139;161293
3657;12.142;159632
3658;12.146;163239
3659;12.149;144726
3660;12.152;161541
3661;12.155;160183
3662;12.159;165279
3663;12.162;173259
3664;12.165;161233
3665;12.169;159746
3666;12.172;163566
3667;12.175;160455
3668;12.179;151670
3669;12.182;155338
3670;12.185;155479
3671;12.188;163112
3672;12.192;152561
3673;12.195;147527
3674;12.198;168563
3675;12.202;160944
3676;12.205;162243
3677;12.208;171965
3678;12.212;166838
3679;12.215;161119
3680;12.218;173060
3681;12.222;168624
3682;12.225;159185
3683;12.228;162679
3684;12.231;164442
3685;12.235;163817
3686;12.238;170746
3687;12.241;160548
3688;12.245;155515
3689;12.248;153947
3690;12.251;162672
3691;12.255;175008
3692;12.258;144457
3693;12.261;159452
3694;12.264;174084
3695;12.268;156546
3696;12.271;171523
3697;12.274;159257
3698;12.278;161956
3699;12.281;158645
3700;12.284;161447
3701;12.288;164240
3702;12.291;156141
3703;12.294;163997
3704;12.298;155943
3705;12.301;170794
3706;12.304;162382
3707;12.307;162636
3708;12.311;164704
3709;12.314;160534
3710;12.317;161620
3711;12.321;165283
3712;12.324;165573
3713;12.327;176866
3714;12.331;163050
3715;12.334;153612
3716;12.338;175775
3717;12.341;168181
3718;12.344;153605
3719;12.347;154780
3720;12.351;171937
3721;12.354;162992
3722;12.357;161475
3723;12.361;154426
3724;12.364;175654
3725;12.367;168292
3726;12.371;160837
3727;12.374;163531
3728;12.377;147738
3729;12.381;166232
3730;12.384;162622
3731;12.387;164167
3732;12.390;184009
3733;12.394;150741
3734;12.397;174481
3735;12.400;161590
3736;12.404;156017
3737;12.407;162928
3738;12.410;166739
3739;12.414;168700
3740;12.417;164859
3741;12.420;156762
3742;12.423;167222
3743;12.427;169664
3744;12.430;159121
3745;12.433;159686
3746;12.437;159784
3747;12.440;161933
3748;12.443;154357
3749;12.447;157470
3750;12.450;152387
3751;12.453;152138
3752;12.457;160719
3753;12.460;156852
3754;12.463;174013
3755;12.466;151032
3756;12.470;159827
3757;12.473;157712
3758;12.476;166886
3759;12.480;169175
3760;12.483;158352
3761;12.486;170424
3762;12.490;158090
3763;12.493;149782
3764;12.496;145236
3765;12.500;164825
3766;12.503;159726
3767;12.506;146915
3768;12.509;155463
3769;12.513;160461
3770;12.516;156655
3771;12.519;151112
3772;12.523;144967
3773;12.526;154017
3774;12.529;150953
3775;12.533;165387
3776;12.536;161707
3777;12.539;153453
3778;12.542;138620
3779;12.546;155034
3780;12.549;165840
3781;12.552;164485
3782;12.556;150817
3783;12.559;157606
3784;12.562;148085
3785;12.566;152649
3786;12.569;155472
3787;12.572;136639
3788;12.576;142527
3789;12.579;146779
3790;12.582;144638
3791;12.586;136810
3792;12.589;151990
3793;12.592;146767
3794;12.596;148333
3795;12.599;145854
3796;12.602;150256
3797;12.606;144709
3798;12.609;147679
3799;12.612;142353
3800;12.616;147585
3801;12.619;142425
3802;12.622;164845
3803;12.625;143317
3804;12.629;140931
3805;12.632;157655
3806;12.635;153863
3807;12.639;148489
3808;12.642;135805
3809;12.645;148216
3810;12.649;147287
3811;12.652;151834
3812;12.655;148961
3813;12.658;149577
3814;12.662;147965
3815;12.665;152780
3816;12.668;147431
3817;12.672;151734
3818;12.675;148550
3819;12.678;143111
3820;12.682;162115
3821;12.685;165659
3822;12.688;148288
3823;12.692;142520
3824;12.695;137232
3825;12.698;144621
3826;12.701;148047
3827;12.705;141758
3828;12.708;134387
3829;12.711;157573
3830;12.715;151647
3831;12.718;159358
3832;12.721;143636
3833;12.725;147519
3834;12.728;148215
3835;12.731;144895
3836;12.735;145925
3837;12.738;154628
3838;12.741;155857
3839;12.744;135059
3840;12.748;149308
3841;12.751;144964
3842;12.754;150352
3843;12.758;163655
3844;12.761;155602
3845;12.764;154945
3846;12.768;146282
3847;12.771;151059
3848;12.774;151243
3849;12.777;145846
3850;12.781;139684
3851;12.784;143596
3852;12.787;146365
3853;12.791;149845
3854;12.794;156337
3855;12.797;137684
3856;12.801;147797
3857;12.804;147678
3858;12.807;151457
3859;12.811;149988
3860;12.814;136871
3861;12.817;147863
3862;12.820;135920
3863;12.824;134933
3864;12.827;148326
3865;12.830;146814
3866;12.834;156133
3867;12.837;138206
3868;12.841;155844
3869;12.844;142992
3870;12.847;158006
3871;12.851;136018
3872;12.854;142598
3873;12.857;137621
3874;12.860;151310
3875;12.864;144836
3876;12.867;149635
3877;12.870;149811
3878;12.874;136929
3879;12.877;147644
3880;12.880;155079
3881;12.884;144164
3882;12.887;155966
3883;12.890;158224
3884;12.893;125620
3885;12.897;151910
3886;12.900;157847
3887;12.903;150430
3888;12.907;145304
3889;12.910;146413
3890;12.913;138225
3891;12.917;145224
3892;12.920;168596
3893;12.923;146842
3894;12.927;147266
3895;12.930;140300
3896;12.933;154336
3897;12.936;150069
3898;12.940;142148
3899;12.943;163674
3900;12.946;149803
3901;12.950;150072
3902;12.953;149328
3903;12.956;148045
3904;12.960;141852
3905;12.963;136809
3906;12.966;150899
3907;12.970;139930
3908;12.973;154506
3909;12.976;148086
3910;12.979;155161
3911;12.983;148497
3912;12.986;143137
3913;12.989;152527
3914;12.993;135781
3915;12.996;144506
3916;12.999;149551
3917;13.003;151637
3918;13.006;153515
3919;13.009;145002
3920;13.012;150462
3921;13.016;151833
3922;13.019;145351
3923;13.022;140964
3924;13.026;139922
3925;13.029;145254
3926;13.032;142724
3927;13.036;146538
3928;13.039;146186
3929;13.042;139732
3930;13.046;140472
3931;13.049;140188
3932;13.052;143538
3933;13.055;145269
3934;13.059;148650
3935;13.062;142396
3936;13.065;149114
3937;13.069;157425
3938;13.072;137693
3939;13.075;142142
3940;13.079;139359
3941;13.082;148360
3942;13.086;145231
3943;13.089;143764
3944;13.092;134927
3945;13.095;145968
3946;13.099;142281
3947;13.102;138411
3948;13.105;141000
3949;13.109;137291
3950;13.112;139996
3951;13.115;136170
3952;13.119;151647
3953;13.122;133555
3954;13.125;135289
3955;13.128;128927
3956;13.132;144868
3957;13.135;150976
3958;13.138;151179
3959;13.142;148473
3960;13.145;139661
3961;13.148;141402
3962;13.152;148062
3963;13.155;139367
3964;13.158;159909
3965;13.162;144342
3966;13.165;148350
3967;13.168;135818
3968;13.171;132947
3969;13.175;146156
3970;13.178;136069
3971;13.181;142258
3972;13.185;153878
3973;13.188;134867
3974;13.191;154537
3975;13.195;137233
3976;13.198;164808
3977;13.201;141616
3978;13.205;147093
3979;13.208;155571
3980;13.211;134591
3981;13.214;146158
3982;13.218;146843
3983;13.221;137439
3984;13.224;139143
3985;13.228;146361
3986;13.231;139355
3987;13.234;131724
3988;13.238;150779
3989;13.241;138202
3990;13.244;147710
3991;13.247;135674
3992;13.251;150871
3993;13.254;147616
3994;13.257;155460
3995;13.261;141415
3996;13.264;144201
3997;13.267;151627
3998;13.271;126732
3999;13.274;152191
4000;13.277;139636
4001;13.281;147408
4002;13.284;137646
4003;13.287;135799
4004;13.290;138697
4005;13.294;149050
4006;13.297;147694
4007;13.300;148658
4008;13.304;143901
4009;13.307;136138
4010;13.310;139505
4011;13.314;145916
4012;13.317;141239
4013;13.320;141512
4014;13.324;144063
4015;13.327;149093
4016;13.330;137514
4017;13.333;143263
4018;13.337;147448
4019;13.340;138690
4020;13.344;154273
4021;13.347;150382
4022;13.350;134623
4023;13.354;130642
4024;13.357;143473
4025;13.360;153488
4026;13.364;144440
4027;13.367;131746
4028;13.370;129037
4029;13.373;139823
4030;13.377;150519
4031;13.380;150043
4032;13.383;144520
4033;13.387;142556
4034;13.390;150863
4035;13.393;149826
4036;13.397;146566
4037;13.400;142704
4038;13.403;153913
4039;13.406;138835
4040;13.410;144973
4041;13.413;153029
4042;13.416;135934
4043;13.420;141520
4044;13.423;149956
4045;13.426;140568
4046;13.430;150422
4047;13.433;158527
4048;13.436;139897
4049;13.440;139482
4050;13.443;144584
4051;13.446;155214
4052;13.449;140372
4053;13.453;140199
4054;13.456;150241
4055;13.459;157000
4056;13.463;139788
4057;13.466;139213
4058;13.469;145752
4059;13.473;135242
4060;13.476;147960
4061;13.479;147640
4062;13.482;159251
4063;13.486;139175
4064;13.489;144274
4065;13.492;144337
4066;13.496;138055
4067;13.499;143546
4068;13.502;145566
4069;13.506;155725
4070;13.509;126951
4071;13.512;144326
4072;13.516;141249
4073;13.519;149353
4074;13.522;140429
4075;13.525;157603
4076;13.529;137660
4077;13.532;144654
4078;13.535;141904
4079;13.539;137331
4080;13.542;145121
4081;13.545;149376
4082;13.549;150224
4083;13.552;133631
4084;13.555;140751
4085;13.559;139783
4086;13.562;151358
4087;13.565;145666
4088;13.568;154254
4089;13.572;142283
4090;13.575;146305
4091;13.578;140616
4092;13.582;151574
4093;13.585;137569
4094;13.589;148981
4095;13.592;148754
4096;13.595;144037
4097;13.599;157498
4098;13.602;135167
4099;13.605;146578
4100;13.608;143218
4101;13.612;143601
4102;13.615;148281
4103;13.618;148735
4104;13.622;145398
4105;13.625;139320
4106;13.628;131081
4107;13.632;140203
4108;13.635;153302
4109;13.638;148484
4110;13.641;150158
4111;13.645;140772
4112;13.648;138442
4113;13.651;152536
4114;13.655;149063
4115;13.658;144933
4116;13.661;136241
4117;13.665;147734
4118;13.668;144513
4119;13.671;139933
4120;13.675;138850
4121;13.678;158391
4122;13.681;141637
4123;13.684;145623
4124;13.688;144191
4125;13.691;134042
4126;13.694;145021
4127;13.698;148633
4128;13.701;142105
4129;13.704;161191
4130;13.708;157646
4131;13.711;136954
4132;13.714;142588
4133;13.717;131650
4134;13.721;159052
4135;13.724;144603
4136;13.727;128745
4137;13.731;140613
4138;13.734;146406
4139;13.737;139655
4140;13.741;136640
4141;13.744;149642
4142;13.747;150899
4143;13.751;141167
4144;13.754;152055
4145;13.757;144653
4146;13.760;148713
4147;13.764;142814
4148;13.767;144335
4149;13.770;146439
4150;13.774;147249
4151;13.777;154893
4152;13.780;155661
4153;13.784;143088
4154;13.787;141900
4155;13.790;152347
4156;13.794;141761
4157;13.797;156737
4158;13.800;163653
4159;13.803;142688
4160;13.807;151165
4161;13.810;143602
4162;13.813;159578
4163;13.817;145396
4164;13.820;148643
4165;13.823;144710
4166;13.827;157754
4167;13.830;143888
4168;13.833;162656
4169;13.837;148002
4170;13.840;138467
4171;13.843;135236
4172;13.847;151314
4173;13.850;143730
4174;13.853;135819
4175;13.857;149559
4176;13.860;155558
4177;13.863;153102
4178;13.867;147226
4179;13.870;135297
4180;13.873;148364
4181;13.876;147764
4182;13.880;147069
4183;13.883;133204
4184;13.886;137535
4185;13.890;142262
4186;13.893;144874
4187;13.896;139431
4188;13.900;150300
4189;13.903;156723
4190;13.906;148162
4191;13.910;145532
4192;13.913;151782
4193;13.916;150342
4194;13.919;137717
4195;13.923;132933
4196;13.926;140441
4197;13.929;147405
4198;13.933;168927
4199;13.936;139558
4200;13.939;150579
4201;13.943;160596
4202;13.946;132302
4203;13.949;133953
4204;13.953;152035
4205;13.956;151101
4206;13.959;142880
4207;13.962;150572
4208;13.966;154960
4209;13.969;146121
4210;13.972;152687
4211;13.976;143128
4212;13.979;153343
4213;13.982;130402
4214;13.986;148974
4215;13.989;151799
4216;13.992;146679
4217;13.995;133440
4218;13.999;160411
4219;14.002;149069
4220;14.005;147434
4221;14.009;134672
4222;14.012;133725
4223;14.015;148124
4224;14.019;139261
4225;14.022;150200
4226;14.025;129536
4227;14.029;155340
4228;14.032;142825
4229;14.035;145212
4230;14.038;147118
4231;14.042;151595
4232;14.045;143049
4233;14.048;162307
4234;14.052;128796
4235;14.055;144552
4236;14.058;131438
4237;14.062;145208
4238;14.065;152418
4239;14.068;151374
4240;14.071;149638
4241;14.075;139493
4242;14.078;156655
4243;14.081;143552
4244;14.085;140287
4245;14.088;141925
4246;14.092;148888
4247;14.095;139008
4248;14.098;161065
4249;14.102;155514
4250;14.105;145196
4251;14.108;147390
4252;14.111;146655
4253;14.115;148994
4254;14.118;153151
4255;14.121;137025
4256;14.125;142248
4257;14.128;145885
4258;14.131;153339
4259;14.135;151027
4260;14.138;149926
4261;14.141;137178
4262;14.145;145321
4263;14.148;135005
4264;14.151;146207
4265;14.154;140886
4266;14.158;154701
4267;14.161;149711
4268;14.164;146846
4269;14.168;136498
4270;14.171;150585
4271;14.174;137435
4272;14.178;152564
4273;14.181;136396
4274;14.184;132825
4275;14.188;146810
4276;14.191;136913
4277;14.194;149406
4278;14.197;139041
4279;14.201;152734
4280;14.204;144627
4281;14.207;140700
4282;14.211;142181
4283;14.214;145747
4284;14.217;141166
4285;14.221;148534
4286;14.224;168881
4287;14.227;143493
4288;14.230;145480
4289;14.234;145921
4290;14.237;130302
4291;14.240;146000
4292;14.244;151220
4293;14.247;142078
4294;14.250;159885
4295;14.254;141953
4296;14.257;151188
4297;14.260;140746
4298;14.264;149808
4299;14.267;143663
4300;14.270;144208
4301;14.273;146846
4302;14.277;141608
4303;14.280;120581
4304;14.283;154578
4305;14.287;138172
4306;14.290;146396
4307;14.293;140932
4308;14.297;153455
4309;14.300;133953
4310;14.303;146065
4311;14.306;135516
4312;14.310;139197
4313;14.313;147830
4314;14.316;141402
4315;14.320;148865
4316;14.323;147067
4317;14.326;149524
4318;14.330;142718
4319;14.333;156559
4320;14.337;152537
4321;14.340;132935
4322;14.343;145041
4323;14.346;153538
4324;14.350;146848
4325;14.353;138515
4326;14.356;137690
4327;14.360;153746
4328;14.363;148520
4329;14.366;144377
4330;14.370;143679
4331;14.373;134120
4332;14.376;144067
4333;14.380;142242
4334;14.383;145106
4335;14.386;154124
4336;14.389;149600
4337;14.393;133801
4338;14.396;138815
4339;14.399;145487
4340;14.403;149117
4341;14.406;143434
4342;14.409;130151
4343;14.413;126229
4344;14.416;144124
4345;14.419;137831
4346;14.423;147595
4347;14.426;143256
4348;14.429;145204
4349;14.432;143684
4350;14.436;159872
4351;14.439;131706
4352;14.442;145414
4353;14.446;143012
4354;14.449;145916
4355;14.452;153767
4356;14.456;145473
4357;14.459;147907
4358;14.462;144175
4359;14.465;133018
4360;14.469;143392
4361;14.472;155964
4362;14.475;136523
4363;14.479;145664
4364;14.482;157691
4365;14.485;149039
4366;14.489;151081
4367;14.492;143464
4368;14.495;152559
4369;14.499;139814
4370;14.502;147304
4371;14.505;139410
4372;14.508;148935
4373;14.512;143592
4374;14.515;127925
4375;14.518;132696
4376;14.522;139317
4377;14.525;147853
4378;14.528;145818
4379;14.532;139871
4380;14.535;152702
4381;14.538;143816
4382;14.542;140311
4383;14.545;145497
4384;14.548;146649
4385;14.551;142360
4386;14.555;150211
4387;14.558;137553
4388;14.561;145897
4389;14.565;147520
4390;14.568;143919
4391;14.571;137054
4392;14.575;148790
4393;14.578;148366
4394;14.581;158068
4395;14.585;138653
4396;14.588;150539
4397;14.591;141638
4398;14.595;149803
4399;14.598;121902
4400;14.601;153117
4401;14.605;137064
4402;14.608;141237
4403;14.611;161357
4404;14.615;152988
4405;14.618;152698
4406;14.621;139031
4407;14.624;136451
4408;14.628;129231
4409;14.631;156940
4410;14.634;149632
4411;14.638;140381
4412;14.641;153475
4413;14.644;148180
4414;14.648;149740
4415;14.651;145474
4416;14.654;144211
4417;14.658;147422
4418;14.661;132242
4419;14.664;142773
4420;14.667;151722
4421;14.671;152104
4422;14.674;149537
4423;14.677;152618
4424;14.681;151930
4425;14.684;135331
4426;14.687;145959
4427;14.691;147318
4428;14.694;157699
4429;14.697;156501
4430;14.700;154396
4431;14.704;147547
4432;14.707;145096
4433;14.710;162763
4434;14.714;142034
4435;14.717;139930
4436;14.720;137247
4437;14.724;146988
4438;14.727;152247
4439;14.730;140308
4440;14.734;130375
4441;14.737;146273
4442;14.740;138303
4443;14.743;143350
4444;14.747;142899
4445;14.750;136936
4446;14.753;154477
4447;14.757;151802
4448;14.760;144044
4449;14.763;154209
4450;14.767;145033
4451;14.770;148010
4452;14.773;125718
4453;14.777;151122
4454;14.780;146252
4455;14.783;124251
4456;14.786;152668
4457;14.790;166768
4458;14.793;139501
4459;14.796;151189
4460;14.800;144832
4461;14.803;140363
4462;14.806;156074
4463;14.810;145548
4464;14.813;146128
4465;14.816;148894
4466;14.819;144680
4467;14.823;143637
4468;14.826;149022
4469;14.829;152863
4470;14.833;134716
4471;14.836;137295
4472;14.840;143443
4473;14.843;137733
4474;14.846;139388
4475;14.850;151838
4476;14.853;150555
4477;14.856;146473
4478;14.859;143470
4479;14.863;139417
4480;14.866;145251
4481;14.869;142181
4482;14.873;148406
4483;14.876;140414
4484;14.879;135106
4485;14.883;141416
4486;14.886;157720
4487;14.889;136034
4488;14.893;139958
4489;14.896;155398
4490;14.899;147205
4491;14.902;146680
4492;14.906;141020
4493;14.909;141535
4494;14.912;138084
4495;14.916;145287
4496;14.919;150911
4497;14.922;145752
4498;14.926;135168
4499;14.929;149245
4500;14.932;131619
4501;14.935;145203
4502;14.939;147366
4503;14.942;141659
4504;14.945;153728
4505;14.949;135843
4506;14.952;138222
4507;14.955;145708
4508;14.959;147577
4509;14.962;148292
4510;14.965;154318
4511;14.969;142207
4512;14.972;143111
4513;14.975;144203
4514;14.978;146221
4515;14.982;139776
4516;14.985;150324
4517;14.988;141698
4518;14.992;141966
4519;14.995;144296
4520;14.998;144644
4521;15.002;135227
4522;15.005;140646
4523;15.008;147801
4524;15.012;146120
4525;15.015;138656
4526;15.018;142347
4527;15.021;138537
4528;15.025;145997
4529;15.028;136607
4530;15.031;158493
4531;15.035;136853
4532;15.038;150453
4533;15.041;153377
4534;15.045;145710
4535;15.048;145082
4536;15.051;143710
4537;15.054;140614
4538;15.058;145922
4539;15.061;132380
4540;15.064;151698
4541;15.068;137220
4542;15.071;138468
4543;15.074;141079
4544;15.078;134059
4545;15.081;150861
4546;15.085;147309
4547;15.088;146050
4548;15.091;154482
4549;15.094;141161
4550;15.098;162531
4551;15.101;136688
4552;15.104;145663
4553;15.108;143861
4554;15.111;154005
4555;15.114;137673
4556;15.118;151370
4557;15.121;150834
4558;15.124;147121
4559;15.128;139805
4560;15.131;153040
4561;15.134;142323
4562;15.137;130387
4563;15.141;140934
4564;15.144;143542
4565;15.147;130510
4566;15.151;122643
4567;15.154;143450
4568;15.157;139168
4569;15.161;147362
4570;15.164;153787
4571;15.167;148193
4572;15.170;148254
4573;15.174;144996
4574;15.177;146805
4575;15.180;154588
4576;15.184;139649
4577;15.187;149563
4578;15.190;157090
4579;15.194;158786
4580;15.197;150720
4581;15.200;137430
4582;15.204;152913
4583;15.207;148353
4584;15.210;141884
4585;15.213;145702
4586;15.217;134129
4587;15.220;138157
4588;15.223;152371
4589;15.227;146543
4590;15.230;138069
4591;15.233;143089
4592;15.237;147591
4593;15.240;143234
4594;15.243;146246
4595;15.247;141168
4596;15.250;145163
4597;15.253;128319
4598;15.256;152473
4599;15.260;151691
4600;15.263;128053
4601;15.266;134236
4602;15.270;141036
4603;15.273;138669
4604;15.276;140574
4605;15.280;156702
4606;15.283;133426
4607;15.286;158443
4608;15.289;145994
4609;15.293;147902
4610;15.296;146127
4611;15.299;146977
4612;15.303;132946
4613;15.306;133904
4614;15.309;162484
4615;15.313;147555
4616;15.316;135170
4617;15.319;136757
4618;15.323;150502
4619;15.326;131268
4620;15.329;151386
4621;15.332;148693
4622;15.336;148278
4623;15.339;140377
4624;15.343;150629
4625;15.346;154920
4626;15.349;150432
4627;15.353;146970
4628;15.356;131583
4629;15.359;153163
4630;15.363;137920
4631;15.366;146072
4632;15.369;137080
4633;15.372;144311
4634;15.376;148870
4635;15.379;147491
4636;15.382;140569
4637;15.386;145368
4638;15.389;160344
4639;15.392;143586
4640;15.396;154586
4641;15.399;145708
4642;15.402;152287
4643;15.406;138034
4644;15.409;138144
4645;15.412;154136
4646;15.415;151588
4647;15.419;153753
4648;15.422;157502
4649;15.425;138485
4650;15.429;147450
4651;15.432;144073
4652;15.435;161536
4653;15.439;156038
4654;15.442;128989
4655;15.445;150189
4656;15.448;149509
4657;15.452;152192
4658;15.455;156352
4659;15.458;145642
4660;15.462;135373
4661;15.465;160420
4662;15.468;141096
4663;15.472;139909
4664;15.475;134758
4665;15.478;139327
4666;15.482;148149
4667;15.485;159925
4668;15.488;146673
4669;15.491;154280
4670;15.495;137421
4671;15.498;149101
4672;15.501;137214
4673;15.505;156950
4674;15.508;142235
4675;15.511;142712
4676;15.515;149591
4677;15.518;143823
4678;15.521;142229
4679;15.524;145711
4680;15.528;137942
4681;15.531;144069
4682;15.534;157956
4683;15.538;144486
4684;15.541;143569
4685;15.544;148742
4686;15.548;150271
4687;15.551;152743
4688;15.554;150612
4689;15.558;143933
4690;15.561;142842
4691;15.564;154433
4692;15.567;161386
4693;15.571;160590
4694;15.574;149107
4695;15.577;154412
4696;15.581;145493
4697;15.584;151507
4698;15.588;143674
4699;15.591;145884
4700;15.594;146662
4701;15.598;144598
4702;15.601;140194
4703;15.604;142355
4704;15.607;158600
4705;15.611;162250
4706;15.614;142903
4707;15.617;148204
4708;15.621;163637
4709;15.624;151410
4710;15.627;154279
4711;15.631;148871
4712;15.634;144536
4713;15.637;147252
4714;15.641;131086
4715;15.644;149753
4716;15.647;147027
4717;15.650;160213
4718;15.654;137790
4719;15.657;155873
4720;15.660;162783
4721;15.664;147257
4722;15.667;151963
4723;15.670;137932
4724;15.674;151607
4725;15.677;147398
4726;15.680;148243
4727;15.683;155766
4728;15.687;144239
4729;15.690;157046
4730;15.693;141658
4731;15.697;145889
4732;15.700;151125
4733;15.703;137141
4734;15.707;145643
4735;15.710;144499
4736;15.713;144707
4737;15.717;131822
4738;15.720;152171
4739;15.723;152254
4740;15.726;133241
4741;15.730;144457
4742;15.733;161914
4743;15.736;142897
4744;15.740;147102
4745;15.743;149539
4746;15.746;137954
4747;15.750;140403
4748;15.753;145158
4749;15.756;156137
4750;15.759;151450
4751;15.763;154147
4752;15.766;148624
4753;15.769;154594
4754;15.773;157518
4755;15.776;148915
4756;15.779;155172
4757;15.783;138991
4758;15.786;146089
4759;15.789;151710
4760;15.793;143851
4761;15.796;150483
4762;15.799;156942
4763;15.802;155651
4764;15.806;158566
4765;15.809;148328
4766;15.812;156891
4767;15.816;154752
4768;15.819;155380
4769;15.822;146938
4770;15.826;139593
4771;15.829;150706
4772;15.832;150111
4773;15.836;145683
4774;15.839;153841
4775;15.842;144533
4776;15.846;148016
4777;15.849;149530
4778;15.852;144751
4779;15.856;160744
4780;15.859;151242
4781;15.862;145547
4782;15.866;158263
4783;15.869;150115
4784;15.872;152250
4785;15.876;150838
4786;15.879;159074
4787;15.882;157260
4788;15.885;155775
4789;15.889;150359
4790;15.892;150014
4791;15.895;144924
4792;15.899;161621
4793;15.902;152732
4794;15.905;149190
4795;15.909;149589
4796;15.912;140140
4797;15.915;155452
4798;15.918;151415
4799;15.922;148310
4800;15.925;158356
4801;15.928;168816
4802;15.932;150325
4803;15.935;160808
4804;15.938;158595
4805;15.942;149605
4806;15.945;153203
4807;15.948;142997
4808;15.952;165156
4809;15.955;156996
4810;15.958;160571
4811;15.961;150165
4812;15.965;145895
4813;15.968;153192
4814;15.971;145356
4815;15.975;140306
4816;15.978;153756
4817;15.981;146442
4818;15.985;162570
4819;15.988;154411
4820;15.991;164268
4821;15.995;163541
4822;15.998;148551
4823;16.001;149151
4824;16.004;158569
4825;16.008;149618
4826;16.011;155449
4827;16.014;166482
4828;16.018;158840
4829;16.021;154421
4830;16.024;146941
4831;16.028;136175
4832;16.031;158352
4833;16.034;162538
4834;16.037;154429
4835;16.041;152677
4836;16.044;158815
4837;16.047;155319
4838;16.051;154994
4839;16.054;151606
4840;16.057;146429
4841;16.061;161218
4842;16.064;144673
4843;16.067;164205
4844;16.071;142298
4845;16.074;151275
4846;16.077;152091
4847;16.080;168922
4848;16.084;154799
4849;16.087;150437
4850;16.091;157307
4851;16.094;167887
4852;16.097;135763
4853;16.101;150230
4854;16.104;149309
4855;16.107;158885
4856;16.111;153796
4857;16.114;161421
4858;16.117;146604
4859;16.121;153059
4860;16.124;138874
4861;16.127;155368
4862;16.130;147956
4863;16.134;160655
4864;16.137;154936
4865;16.140;157540
4866;16.144;156972
4867;16.147;145588
4868;16.150;148961
4869;16.154;160563
4870;16.157;155555
4871;16.160;159149
4872;16.163;151042
4873;16.167;146097
4874;16.170;165423
4875;16.173;153885
4876;16.177;145559
4877;16.180;148144
4878;16.183;155730
4879;16.187;156436
4880;16.190;148729
4881;16.193;154193
4882;16.197;157367
4883;16.200;152707
4884;16.203;143128
4885;16.206;149471
4886;16.210;161527
4887;16.213;159815
4888;16.216;169937
4889;16.220;147286
4890;16.223;157532
4891;16.226;150279
4892;16.230;152099
4893;16.233;154828
4894;16.236;160356
4895;16.239;157261
4896;16.243;166703
4897;16.246;165795
4898;16.249;158928
4899;16.253;149907
4900;16.256;164797
4901;16.259;146178
4902;16.263;155658
4903;16.266;157312
4904;16.269;148575
4905;16.273;148904
4906;16.276;169476
4907;16.279;148127
4908;16.282;153809
4909;16.286;153905
4910;16.289;168591
4911;16.292;152779
4912;16.296;153914
4913;16.299;163178
4914;16.302;141576
4915;16.306;147730
4916;16.309;140142
4917;16.312;149681
4918;16.316;153007
4919;16.319;163922
4920;16.322;145094
4921;16.325;164474
4922;16.329;155063
4923;16.332;160470
4924;16.336;154603
4925;16.339;163268
4926;16.342;157452
4927;16.346;154672
4928;16.349;154324
4929;16.352;154012
4930;16.356;151902
4931;16.359;159768
4932;16.362;170319
4933;16.365;153427
4934;16.369;150951
4935;16.372;145922
4936;16.375;160988
4937;16.379;151347
4938;16.382;150817
4939;16.385;148239
4940;16.389;159005
4941;16.392;152539
4942;16.395;149046
4943;16.398;156215
4944;16.402;170571
4945;16.405;153247
4946;16.408;150087
4947;16.412;169611
4948;16.415;155758
4949;16.418;156012
4950;16.422;162041
4951;16.425;164317
4952;16.428;161303
4953;16.432;161100
4954;16.435;166628
4955;16.438;155616
4956;16.441;155081
4957;16.445;161179
4958;16.448;162733
4959;16.451;152219
4960;16.455;162095
4961;16.458;147397
4962;16.461;178872
4963;16.465;153710
4964;16.468;151194
4965;16.471;168719
4966;16.475;161059
4967;16.478;157555
4968;16.481;158851
4969;16.484;153711
4970;16.488;154030
4971;16.491;166021
4972;16.494;146405
4973;16.498;160914
4974;16.501;161334
4975;16.504;157320
4976;16.508;169565
4977;16.511;155938
4978;16.514;158410
4979;16.517;157481
4980;16.521;158599
4981;16.524;160624
4982;16.527;163326
4983;16.531;155776
4984;16.534;161932
4985;16.537;161776
4986;16.541;160772
4987;16.544;153650
4988;16.547;171020
4989;16.551;168894
4990;16.554;150717
4991;16.557;158004
4992;16.560;150087
4993;16.564;150834
4994;16.567;147450
4995;16.570;163149
4996;16.574;161356
4997;16.577;134421
4998;16.580;144763
4999;16.584;153069
5000;16.587;149930
5001;16.591;152034
5002;16.594;147110
5003;16.597;155450
5004;16.600;166403
5005;16.604;156251
5006;16.607;156660
5007;16.610;154280
5008;16.614;169802
5009;16.617;144312
5010;16.620;163300
5011;16.624;146684
5012;16.627;145739
5013;16.630;162198
5014;16.633;159434
5015;16.637;154781
5016;16.640;159851
5017;16.643;143790
5018;16.647;147559
5019;16.650;151402
5020;16.653;180588
5021;16.657;148710
5022;16.660;154698
5023;16.663;141637
5024;16.667;149106
5025;16.670;163638
5026;16.673;154819
5027;16.676;167309
5028;16.680;151408
5029;16.683;167591
5030;16.686;153286
5031;16.690;149570
5032;16.693;162536
5033;16.696;157914
5034;16.700;159262
5035;16.703;161346
5036;16.706;159083
5037;16.710;149108
5038;16.713;154250
5039;16.716;149458
5040;16.719;146558
5041;16.723;160003
5042;16.726;149765
5043;16.729;150220
5044;16.733;168224
5045;16.736;142743
5046;16.739;159378
5047;16.743;152092
5048;16.746;160568
5049;16.749;162368
5050;16.752;153569
5051;16.756;161596
5052;16.759;148975
5053;16.762;165617
5054;16.766;162007
5055;16.769;153305
5056;16.772;158442
5057;16.776;165864
5058;16.779;160565
5059;16.782;164527
5060;16.786;160106
5061;16.789;153773
5062;16.792;164615
5063;16.795;161921
5064;16.799;154291
5065;16.802;171325
5066;16.805;143537
5067;16.809;150433
5068;16.812;157207
5069;16.815;159931
5070;16.819;162563
5071;16.822;161264
5072;16.825;148801
5073;16.828;163600
5074;16.832;154291
5075;16.835;156528
5076;16.839;152809
5077;16.842;166969
5078;16.845;152422
5079;16.849;168561
5080;16.852;154722
5081;16.855;147352
5082;16.859;156357
5083;16.862;163388
5084;16.865;158221
5085;16.868;166283
5086;16.872;161508
5087;16.875;163004
5088;16.878;149862
5089;16.882;158699
5090;16.885;172150
5091;16.888;153739
5092;16.892;157012
5093;16.895;162323
5094;16.898;150141
5095;16.902;166587
5096;16.905;148041
5097;16.908;153952
5098;16.911;146922
5099;16.915;145489
5100;16.918;174064
5101;16.921;149662
5102;16.925;152783
5103;16.928;154011
5104;16.931;166071
5105;16.935;162132
5106;16.938;157132
5107;16.941;154193
5108;16.945;160546
5109;16.948;149058
5110;16.951;155601
5111;16.954;150542
5112;16.958;158142
5113;16.961;160493
5114;16.964;158084
5115;16.968;152113
5116;16.971;166448
5117;16.974;143826
5118;16.978;156058
5119;16.981;164469
5120;16.984;160324
5121;16.987;160602
5122;16.991;156217
5123;16.994;142759
5124;16.997;151754
5125;17.001;165529
5126;17.004;160495
5127;17.007;168026
5128;17.011;154822
5129;17.014;159951
5130;17.017;143795
5131;17.021;159888
5132;17.024;165416
5133;17.027;150951
5134;17.031;152935
5135;17.034;150026
5136;17.037;149131
5137;17.040;138866
5138;17.044;161856
5139;17.047;164489
5140;17.050;156759
5141;17.054;141163
5142;17.057;156836
5143;17.060;150921
5144;17.064;149064
5145;17.067;161210
5146;17.070;156831
5147;17.073;158285
5148;17.077;161848
5149;17.080;155430
5150;17.084;157552
5151;17.087;165630
5152;17.090;152801
5153;17.094;152355
5154;17.097;172191
5155;17.100;150834
5156;17.104;148756
5157;17.107;160714
5158;17.110;157048
5159;17.113;156171
5160;17.117;150513
5161;17.120;155558
5162;17.123;159414
5163;17.127;152119
5164;17.130;175143
5165;17.133;157485
5166;17.137;155287
5167;17.140;157591
5168;17.143;159428
5169;17.147;163997
5170;17.150;164403
5171;17.153;151088
5172;17.156;150935
5173;17.160;161872
5174;17.163;152032
5175;17.166;153642
5176;17.170;154813
5177;17.173;143825
5178;17.176;167226
5179;17.180;162978
5180;17.183;160455
5181;17.186;146197
5182;17.190;164525
5183;17.193;166609
5184;17.196;157372
5185;17.199;164366
5186;17.203;164040
5187;17.206;158816
5188;17.209;139941
5189;17.213;146159
5190;17.216;152748
5191;17.219;143530
5192;17.223;157499
5193;17.226;161956
5194;17.229;156113
5195;17.232;144759
5196;17.236;152022
5197;17.239;162252
5198;17.242;157407
5199;17.246;148198
5200;17.249;160175
5201;17.252;157229
5202;17.256;164889
5203;17.259;150666
5204;17.262;149134
5205;17.266;155519
5206;17.269;161662
5207;17.272;158064
5208;17.275;161980
5209;17.279;176117
5210;17.282;154814
5211;17.285;154558
5212;17.289;175269
5213;17.292;164084
5214;17.295;143797
5215;17.299;159228
5216;17.302;144522
5217;17.305;148820
5218;17.308;164691
5219;17.312;163001
5220;17.315;163952
5221;17.318;163191
5222;17.322;154789
5223;17.325;149984
5224;17.328;159979
5225;17.332;160303
5226;17.335;149194
5227;17.339;162202
5228;17.342;152195
5229;17.345;154299
5230;17.348;147892
5231;17.352;161739
5232;17.355;148523
5233;17.358;169462
5234;17.362;151101
5235;17.365;155170
5236;17.368;158773
5237;17.372;158758
5238;17.375;147646
5239;17.378;157241
5240;17.382;156591
5241;17.385;157865
5242;17.388;169493
5243;17.391;177971
5244;17.395;164165
5245;17.398;152194
5246;17.401;155868
5247;17.405;173370
5248;17.408;150663
5249;17.411;165480
5250;17.415;160424
5251;17.418;161658
5252;17.421;170573
5253;17.425;152883
5254;17.428;170781
5255;17.431;164955
5256;17.434;163154
5257;17.438;157825
5258;17.441;152706
5259;17.444;162387
5260;17.448;165870
5261;17.451;175111
5262;17.454;154985
5263;17.458;157947
5264;17.461;157805
5265;17.464;158532
5266;17.467;159895
5267;17.471;155895
5268;17.474;159451
5269;17.477;161123
5270;17.481;170803
5271;17.484;156790
5272;17.487;167013
5273;17.491;157840
5274;17.494;147466
5275;17.497;166498
5276;17.501;148228
5277;17.504;153936
5278;17.507;152611
5279;17.510;148162
5280;17.514;136287
5281;17.517;138927
5282;17.520;144604
5283;17.524;143837
5284;17.527;133681
5285;17.530;148995
5286;17.534;138221
5287;17.537;154609
5288;17.540;142384
5289;17.544;142987
5290;17.547;147578
5291;17.550;154314
5292;17.553;141362
5293;17.557;151452
5294;17.560;147443
5295;17.563;140504
5296;17.567;148637
5297;17.570;151776
5298;17.573;142606
5299;17.577;151586
5300;17.580;150731
5301;17.583;162150
5302;17.587;140781
5303;17.590;136375
5304;17.593;154900
5305;17.597;153420
5306;17.600;152429
5307;17.603;156037
5308;17.607;148354
5309;17.610;158013
5310;17.613;140743
5311;17.617;151122
5312;17.620;154859
5313;17.623;142029
5314;17.626;148589
5315;17.630;153160
5316;17.633;135865
5317;17.636;134796
5318;17.640;151190
5319;17.643;147573
5320;17.646;149655
5321;17.650;153030
5322;17.653;153808
5323;17.656;135944
5324;17.660;132762
5325;17.663;149053
5326;17.666;155000
5327;17.669;153557
5328;17.673;137429
5329;17.676;136981
5330;17.679;144971
5331;17.683;146800
5332;17.686;149306
5333;17.689;146807
5334;17.693;140811
5335;17.696;157923
5336;17.699;149472
5337;17.702;130320
5338;17.706;145630
5339;17.709;145690
5340;17.712;147668
5341;17.716;141353
5342;17.719;138413
5343;17.722;140289
5344;17.726;146410
5345;17.729;149267
5346;17.732;143429
5347;17.736;153586
5348;17.739;152939
5349;17.742;149996
5350;17.745;169010
5351;17.749;135432
5352;17.752;153403
5353;17.755;147344
5354;17.759;140713
5355;17.762;151264
5356;17.765;150960
5357;17.769;144816
5358;17.772;156323
5359;17.775;151574
5360;17.779;146661
5361;17.782;150460
5362;17.785;127514
5363;17.788;148167
5364;17.792;152642
5365;17.795;137985
5366;17.798;151201
5367;17.802;145034
5368;17.805;144986
5369;17.808;140345
5370;17.812;149546
5371;17.815;143864
5372;17.818;138435
5373;17.821;141032
5374;17.825;148466
5375;17.828;151130
5376;17.831;150405
5377;17.835;153781
5378;17.838;138261
5379;17.842;143680
5380;17.845;157041
5381;17.848;135357
5382;17.852;140696
5383;17.855;155463
5384;17.858;160117
5385;17.861;138434
5386;17.865;142685
5387;17.868;155938
5388;17.871;161401
5389;17.875;146115
5390;17.878;153327
5391;17.881;154537
5392;17.885;151883
5393;17.888;138262
5394;17.891;145670
5395;17.895;149127
5396;17.898;145906
5397;17.901;156417
5398;17.904;146185
5399;17.908;152916
5400;17.911;151157
5401;17.914;130911
5402;17.918;151363
5403;17.921;143424
5404;17.924;151383
5405;17.928;158318
5406;17.931;135858
5407;17.934;142368
5408;17.937;135079
5409;17.941;143465
5410;17.944;150016
5411;17.947;145179
5412;17.951;152832
5413;17.954;151104
5414;17.957;142802
5415;17.961;147030
5416;17.964;143131
5417;17.967;134725
5418;17.971;151093
5419;17.974;138933
5420;17.977;136332
5421;17.980;149001
5422;17.984;141396
5423;17.987;145421
5424;17.990;141260
5425;17.994;168550
5426;17.997;148035
5427;18.000;137841
5428;18.004;157858
5429;18.007;152638
5430;18.010;157025
5431;18.014;148704
5432;18.017;148957
5433;18.020;139534
5434;18.023;140780
5435;18.027;151271
5436;18.030;150730
5437;18.033;146933
5438;18.037;132189
5439;18.040;151509
5440;18.043;155575
5441;18.047;137304
5442;18.050;143243
5443;18.053;143839
5444;18.056;149896
5445;18.060;159302
5446;18.063;150677
5447;18.066;157552
5448;18.070;157542
5449;18.073;146544
5450;18.076;142611
5451;18.080;141881
5452;18.083;144512
5453;18.087;161288
5454;18.090;152483
5455;18.093;137919
5456;18.096;138809
5457;18.100;140988
5458;18.103;152676
5459;18.106;149916
5460;18.110;148371
5461;18.113;142065
5462;18.116;144382
5463;18.120;132953
5464;18.123;130715
5465;18.126;157728
5466;18.130;139456
5467;18.133;151991
5468;18.136;151244
5469;18.139;141563
5470;18.143;157776
5471;18.146;147017
5472;18.149;151599
5473;18.153;147262
5474;18.156;158754
5475;18.159;133044
5476;18.163;150872
5477;18.166;146208
5478;18.169;150293
5479;18.173;149641
5480;18.176;148973
5481;18.179;146213
5482;18.182;149174
5483;18.186;162795
5484;18.189;131559
5485;18.192;140847
5486;18.196;162171
5487;18.199;149900
5488;18.202;135715
5489;18.206;155027
5490;18.209;150203
5491;18.212;129676
5492;18.215;140023
5493;18.219;156680
5494;18.222;151045
5495;18.225;146879
5496;18.229;144906
5497;18.232;144749
5498;18.235;146354
5499;18.239;143841
5500;18.242;151119
5501;18.245;142594
5502;18.249;152357
5503;18.252;135215
5504;18.255;153162
5505;18.258;145739
5506;18.262;130078
5507;18.265;146834
5508;18.268;145574
5509;18.272;146551
5510;18.275;139699
5511;18.278;139042
5512;18.282;153743
5513;18.285;153196
5514;18.288;149491
5515;18.291;143804
5516;18.295;154901
5517;18.298;153045
5518;18.301;154519
5519;18.305;143787
5520;18.308;156231
5521;18.311;153724
5522;18.315;141479
5523;18.318;141455
5524;18.321;152448
5525;18.325;155953
5526;18.328;143182
5527;18.331;146469
5528;18.335;149350
5529;18.338;153791
5530;18.341;150341
5531;18.345;145708
5532;18.348;142926
5533;18.351;150136
5534;18.355;126136
5535;18.358;138879
5536;18.361;154065
5537;18.365;147022
5538;18.368;141552
5539;18.371;141114
5540;18.374;132436
5541;18.378;141822
5542;18.381;145404
5543;18.384;141119
5544;18.388;159943
5545;18.391;140445
5546;18.394;152968
5547;18.398;151374
5548;18.401;141124
5549;18.404;148535
5550;18.408;145144
5551;18.411;144734
5552;18.414;140779
5553;18.417;140821
5554;18.421;146628
5555;18.424;152779
5556;18.427;143575
5557;18.431;152339
5558;18.434;138793
5559;18.437;141444
5560;18.441;168314
5561;18.444;149890
5562;18.447;144600
5563;18.450;152089
5564;18.454;141217
5565;18.457;148563
5566;18.460;134744
5567;18.464;150793
5568;18.467;142460
5569;18.470;153475
5570;18.474;144229
5571;18.477;157806
5572;18.480;146654
5573;18.484;143670
5574;18.487;136062
5575;18.490;149219
5576;18.493;144631
5577;18.497;151458
5578;18.500;146603
5579;18.503;150335
5580;18.507;149255
5581;18.510;135100
5582;18.513;157913
5583;18.517;141662
5584;18.520;147574
5585;18.523;136919
5586;18.526;140626
5587;18.530;151162
5588;18.533;139990
5589;18.536;138951
5590;18.540;151592
5591;18.543;146213
5592;18.546;145521
5593;18.550;141654
5594;18.553;153215
5595;18.556;153308
5596;18.560;140690
5597;18.563;151548
5598;18.566;147517
5599;18.569;155039
5600;18.573;158677
5601;18.576;143695
5602;18.579;146193
5603;18.583;147645
5604;18.586;149426
5605;18.590;156801
5606;18.593;140382
5607;18.596;147642
5608;18.600;158624
5609;18.603;143263
5610;18.606;146099
5611;18.609;137683
5612;18.613;151286
5613;18.616;138115
5614;18.619;148090
5615;18.623;147465
5616;18.626;146057
5617;18.629;151099
5618;18.633;148481
5619;18.636;138141
5620;18.639;140935
5621;18.643;150893
5622;18.646;138562
5623;18.649;158516
5624;18.652;148799
5625;18.656;144285
5626;18.659;152232
5627;18.662;136578
5628;18.666;135232
5629;18.669;134766
5630;18.672;150445
5631;18.676;135474
5632;18.679;145444
5633;18.682;153568
5634;18.685;150942
5635;18.689;141325
5636;18.692;134644
5637;18.695;147653
5638;18.699;126678
5639;18.702;134584
5640;18.705;142474
5641;18.709;160748
5642;18.712;153912
5643;18.715;138878
5644;18.719;152014
5645;18.722;153727
5646;18.725;150076
5647;18.728;140997
5648;18.732;153395
5649;18.735;144977
5650;18.738;146584
5651;18.742;136093
5652;18.745;139881
5653;18.748;154828
5654;18.752;157505
5655;18.755;144641
5656;18.758;151587
5657;18.762;164163
5658;18.765;138123
5659;18.768;134585
5660;18.771;159858
5661;18.775;154363
5662;18.778;142710
5663;18.781;158370
5664;18.785;140557
5665;18.788;158274
5666;18.791;154395
5667;18.795;134840
5668;18.798;155577
5669;18.801;155757
5670;18.804;151485
5671;18.808;167764
5672;18.811;151474
5673;18.814;149644
5674;18.818;162788
5675;18.821;147820
5676;18.824;153908
5677;18.828;151250
5678;18.831;144084
5679;18.835;151630
5680;18.838;153746
5681;18.841;136844
5682;18.844;160619
5683;18.848;142808
5684;18.851;137498
5685;18.854;148993
5686;18.858;149818
5687;18.861;143018
5688;18.864;147710
5689;18.868;153770
5690;18.871;150746
5691;18.874;153657
5692;18.878;149914
5693;18.881;148492
5694;18.884;141582
5695;18.887;131714
5696;18.891;147194
5697;18.894;152272
5698;18.897;141561
5699;18.901;145840
5700;18.904;152251
5701;18.907;163566
5702;18.911;141306
5703;18.914;156359
5704;18.917;163872
5705;18.920;142245
5706;18.924;137976
5707;18.927;158513
5708;18.930;148056
5709;18.934;160035
5710;18.937;135242
5711;18.940;158793
5712;18.944;142860
5713;18.947;149109
5714;18.950;140607
5715;18.954;153660
5716;18.957;134412
5717;18.960;154841
5718;18.963;152588
5719;18.967;151023
5720;18.970;144977
5721;18.973;151767
5722;18.977;148184
5723;18.980;145314
5724;18.983;152809
5725;18.987;154693
5726;18.990;145815
5727;18.993;155695
5728;18.997;149599
5729;19.000;159794
5730;19.003;152508
5731;19.006;140752
5732;19.010;153368
5733;19.013;146900
5734;19.016;154767
5735;19.020;145853
5736;19.023;163979
5737;19.026;145977
5738;19.030;147310
5739;19.033;148059
5740;19.036;143659
5741;19.039;148010
5742;19.043;138537
5743;19.046;148110
5744;19.049;154013
5745;19.053;137104
5746;19.056;162011
5747;19.059;148564
5748;19.063;147244
5749;19.066;147293
5750;19.069;141726
5751;19.073;148365
5752;19.076;129452
5753;19.079;152654
5754;19.082;159176
5755;19.086;149143
5756;19.089;153002
5757;19.093;146814
5758;19.096;146357
5759;19.099;159374
5760;19.103;141638
5761;19.106;148487
5762;19.109;155167
5763;19.113;153746
5764;19.116;142182
5765;19.119;150023
5766;19.122;145439
5767;19.126;143135
5768;19.129;150573
5769;19.132;149208
5770;19.136;148800
5771;19.139;145599
5772;19.142;152463
5773;19.146;141993
5774;19.149;137291
5775;19.152;145777
5776;19.155;154719
5777;19.159;140710
5778;19.162;148826
5779;19.165;145924
5780;19.169;156110
5781;19.172;128879
5782;19.175;154853
5783;19.179;147282
5784;19.182;149022
5785;19.185;146081
5786;19.189;150342
5787;19.192;149144
5788;19.195;145053
5789;19.198;152439
5790;19.202;157053
5791;19.205;143993
5792;19.208;155731
5793;19.212;140938
5794;19.215;141354
5795;19.218;153804
5796;19.222;138060
5797;19.225;146453
5798;19.228;142539
5799;19.232;151602
5800;19.235;152590
5801;19.238;146999
5802;19.241;151812
5803;19.245;150308
5804;19.248;154750
5805;19.251;147627
5806;19.255;152685
5807;19.258;144454
5808;19.261;153079
5809;19.265;140431
5810;19.268;140113
5811;19.271;152672
5812;19.274;142438
5813;19.278;150535
5814;19.281;147533
5815;19.284;148888
5816;19.288;135509
5817;19.291;139709
5818;19.294;159164
5819;19.298;144344
5820;19.301;142599
5821;19.304;158433
5822;19.308;150988
5823;19.311;138900
5824;19.314;151830
5825;19.317;155808
5826;19.321;147216
5827;19.324;149316
5828;19.327;146203
5829;19.331;157376
5830;19.334;151345
5831;19.338;151727
5832;19.341;134993
5833;19.344;145525
5834;19.348;158293
5835;19.351;139696
5836;19.354;136137
5837;19.357;148166
5838;19.361;137343
5839;19.364;154744
5840;19.367;148696
5841;19.371;146243
5842;19.374;151676
5843;19.377;148302
5844;19.381;139701
5845;19.384;150814
5846;19.387;128669
5847;19.390;150859
5848;19.394;149925
5849;19.397;154150
5850;19.400;144008
5851;19.404;152532
5852;19.407;147370
5853;19.410;150749
5854;19.414;134396
5855;19.417;133894
5856;19.420;149201
5857;19.424;156959
5858;19.427;153019
5859;19.430;143185
5860;19.433;160879
5861;19.437;154486
5862;19.440;158585
5863;19.443;153914
5864;19.447;157528
5865;19.450;153861
5866;19.453;150078
5867;19.457;161402
5868;19.460;144124
5869;19.463;159902
5870;19.467;141399
5871;19.470;146134
5872;19.473;146895
5873;19.476;141675
5874;19.480;151919
5875;19.483;146239
5876;19.486;140240
5877;19.490;156360
5878;19.493;162832
5879;19.496;148598
5880;19.500;149852
5881;19.503;155666
5882;19.506;153584
5883;19.509;151867
5884;19.513;149404
5885;19.516;138419
5886;19.519;140106
5887;19.523;139412
5888;19.526;150098
5889;19.529;149186
5890;19.533;137082
5891;19.536;147069
5892;19.539;153519
5893;19.543;149805
5894;19.546;153159
5895;19.549;151530
5896;19.552;146283
5897;19.556;143026
5898;19.559;142307
5899;19.562;140453
5900;19.566;153177
5901;19.569;144351
5902;19.572;135550
5903;19.576;140627
5904;19.579;153275
5905;19.582;149265
5906;19.586;138871
5907;19.589;143186
5908;19.592;141923
5909;19.596;142043
5910;19.599;144687
5911;19.602;136749
5912;19.606;158117
5913;19.609;157095
5914;19.612;139819
5915;19.616;156514
5916;19.619;164171
5917;19.622;152080
5918;19.626;152713
5919;19.629;149690
5920;19.632;145065
5921;19.635;141682
5922;19.639;133715
5923;19.642;149089
5924;19.645;152625
5925;19.649;139408
5926;19.652;143573
5927;19.655;138213
5928;19.659;151027
5929;19.662;146229
5930;19.665;163233
5931;19.668;141911
5932;19.672;149755
5933;19.675;152630
5934;19.678;152763
5935;19.682;138734
5936;19.685;149795
5937;19.688;145203
5938;19.692;151381
5939;19.695;138076
5940;19.698;146997
5941;19.702;144242
5942;19.705;158813
5943;19.708;147536
5944;19.711;144191
5945;19.715;161653
5946;19.718;157874
5947;19.721;144871
5948;19.725;145653
5949;19.728;159005
5950;19.731;155441
5951;19.735;156276
5952;19.738;151187
5953;19.741;155269
5954;19.744;146378
5955;19.748;148979
5956;19.751;154795
5957;19.754;156014
5958;19.758;152981
5959;19.761;153828
5960;19.764;135743
5961;19.768;146509
5962;19.771;148497
5963;19.774;151059
5964;19.778;149237
5965;19.781;148043
5966;19.784;147314
5967;19.787;141887
5968;19.791;149724
5969;19.794;143933
5970;19.797;148946
5971;19.801;158653
5972;19.804;153774
5973;19.807;134445
5974;19.811;140132
5975;19.814;155517
5976;19.817;157339
5977;19.821;146745
5978;19.824;144431
5979;19.827;139552
5980;19.830;158396
5981;19.834;145288
5982;19.837;145704
5983;19.841;139926
5984;19.844;149701
5985;19.847;154352
5986;19.851;158048
5987;19.854;150398
5988;19.857;151662
5989;19.861;134135
5990;19.864;156838
5991;19.867;150104
5992;19.870;157250
5993;19.874;150374
5994;19.877;143958
5995;19.880;149366
5996;19.884;137473
5997;19.887;154690
5998;19.890;143420
5999;19.894;153080
6000;19.897;152408
6001;19.900;135246
6002;19.903;161346
6003;19.907;156784
6004;19.910;159384
6005;19.913;170678
6006;19.917;160780
6007;19.920;142996
6008;19.923;159567
6009;19.927;146951
6010;19.930;154111
6011;19.933;134632
6012;19.937;147793
6013;19.940;144504
6014;19.943;142600
6015;19.946;159181
6016;19.950;150552
6017;19.953;139302
6018;19.956;148246
6019;19.960;158451
6020;19.963;163296
6021;19.966;141065
6022;19.970;159386
6023;19.973;156719
6024;19.976;148016
6025;19.979;158380
6026;19.983;160285
6027;19.986;137591
6028;19.989;155938
6029;19.993;145055
6030;19.996;148316
6031;19.999;137815
6032;20.003;144046
6033;20.006;145251
6034;20.009;160577
6035;20.013;144574
6036;20.016;132059
6037;20.019;147745
6038;20.022;158087
6039;20.026;152564
6040;20.029;148926
6041;20.032;150042
6042;20.036;152674
6043;20.039;152342
6044;20.042;166244
6045;20.046;146039
6046;20.049;164199
6047;20.052;145961
6048;20.056;165393
6049;20.059;143026
6050;20.062;156547
6051;20.065;155277
6052;20.069;144356
6053;20.072;147220
6054;20.075;150757
6055;20.079;139704
6056;20.082;163887
6057;20.086;135798
6058;20.089;145299
6059;20.092;154507
6060;20.096;154282
6061;20.099;146575
6062;20.102;149109
6063;20.105;142961
6064;20.109;155426
6065;20.112;162266
6066;20.115;140476
6067;20.119;142876
6068;20.122;151167
6069;20.125;152734
6070;20.129;150971
6071;20.132;142143
6072;20.135;153122
6073;20.138;147935
6074;20.142;140714
6075;20.145;140242
6076;20.148;151769
6077;20.152;137319
6078;20.155;156994
6079;20.158;147078
6080;20.162;146159
6081;20.165;147137
6082;20.168;154258
6083;20.172;145433
6084;20.175;161841
6085;20.178;143570
6086;20.181;153608
6087;20.185;157448
6088;20.188;150746
6089;20.191;144590
6090;20.195;139303
6091;20.198;152364
6092;20.201;152062
6093;20.205;148731
6094;20.208;153241
6095;20.211;149917
6096;20.215;155159
6097;20.218;137967
6098;20.221;158245
6099;20.224;159487
6100;20.228;153356
6101;20.231;145490
6102;20.234;140853
6103;20.238;157419
6104;20.241;143816
6105;20.244;145353
6106;20.248;143990
6107;20.251;145144
6108;20.254;150293
6109;20.257;142394
6110;20.261;138811
6111;20.264;147792
6112;20.267;150025
6113;20.271;143213
6114;20.274;142201
6115;20.277;151608
6116;20.281;134908
6117;20.284;164476
6118;20.287;148976
6119;20.291;148076
6120;20.294;151218
6121;20.297;142531
6122;20.300;137218
6123;20.304;158209
6124;20.307;156061
6125;20.310;156464
6126;20.314;145689
6127;20.317;156863
6128;20.320;153070
6129;20.324;161972
6130;20.327;142047
6131;20.330;141575
6132;20.333;154527
6133;20.337;146753
6134;20.340;146601
6135;20.344;153642
6136;20.347;136186
6137;20.350;148491
6138;20.354;155597
6139;20.357;138704
6140;20.360;155299
6141;20.364;160173
6142;20.367;152685
6143;20.370;145346
6144;20.373;136584
6145;20.377;143402
6146;20.380;156835
6147;20.383;148941
6148;20.387;139884
6149;20.390;140119
6150;20.393;154167
6151;20.397;158391
6152;20.400;156415
6153;20.403;150502
6154;20.407;145390
6155;20.410;152459
6156;20.413;154306
6157;20.416;139701
6158;20.420;165842
6159;20.423;156352
6160;20.426;153870
6161;20.430;161013
6162;20.433;141977
6163;20.436;151958
6164;20.440;153676
6165;20.443;147468
6166;20.446;163260
6167;20.450;143784
6168;20.453;147690
6169;20.456;151323
6170;20.459;148425
6171;20.463;148329
6172;20.466;146451
6173;20.469;132587
6174;20.473;137184
6175;20.476;158192
6176;20.479;148317
6177;20.483;144037
6178;20.486;148498
6179;20.489;162700
6180;20.492;138943
6181;20.496;135116
6182;20.499;136647
6183;20.502;144113
6184;20.506;135361
6185;20.509;144907
6186;20.512;152272
6187;20.516;150788
6188;20.519;152921
6189;20.522;147847
6190;20.526;159334
6191;20.529;153109
6192;20.532;135385
6193;20.535;155574
6194;20.539;152062
6195;20.542;141664
6196;20.545;150077
6197;20.549;146439
6198;20.552;161901
6199;20.555;141794
6200;20.559;154453
6201;20.562;152673
6202;20.565;158487
6203;20.568;145721
6204;20.572;146896
6205;20.575;155432
6206;20.578;138967
6207;20.582;157970
6208;20.585;164443
6209;20.589;147886
6210;20.592;156170
6211;20.595;160556
6212;20.599;133235
6213;20.602;157756
6214;20.605;143134
6215;20.608;152895
6216;20.612;146977
6217;20.615;150457
6218;20.618;155110
6219;20.622;159653
6220;20.625;157866
6221;20.628;153409
6222;20.632;145018
6223;20.635;158368
6224;20.638;159191
6225;20.642;144741
6226;20.645;154481
6227;20.648;142547
6228;20.651;144498
6229;20.655;144288
6230;20.658;149334
6231;20.661;150986
6232;20.665;147162
6233;20.668;138260
6234;20.671;160846
6235;20.675;140644
6236;20.678;152075
6237;20.681;164102
6238;20.685;169517
6239;20.688;153814
6240;20.691;156281
6241;20.694;153115
6242;20.698;145654
6243;20.701;172040
6244;20.704;160945
6245;20.708;149840
6246;20.711;146069
6247;20.714;158594
6248;20.718;173206
6249;20.721;166685
6250;20.724;150092
6251;20.727;156044
6252;20.731;161233
6253;20.734;157000
6254;20.737;153288
6255;20.741;160802
6256;20.744;155649
6257;20.747;167385
6258;20.751;152807
6259;20.754;172561
6260;20.757;159360
6261;20.761;151991
6262;20.764;174310
6263;20.767;154668
6264;20.770;149791
6265;20.774;162176
6266;20.777;159435
6267;20.780;164870
6268;20.784;176912
6269;20.787;163801
6270;20.790;167362
6271;20.794;169312
6272;20.797;164957
6273;20.800;166548
6274;20.804;165022
6275;20.807;168924
6276;20.810;183595
6277;20.813;169887
6278;20.817;163175
6279;20.820;159452
6280;20.823;164741
6281;20.827;163400
6282;20.830;166906
6283;20.833;159123
6284;20.837;159647
6285;20.840;167042
6286;20.844;159162
6287;20.847;172577
6288;20.850;169562
6289;20.854;171188
6290;20.857;157518
6291;20.860;170481
6292;20.863;157390
6293;20.867;147936
6294;20.870;163289
6295;20.873;161512
6296;20.877;151794
6297;20.880;170973
6298;20.883;162440
6299;20.887;156755
6300;20.890;163514
6301;20.893;155047
6302;20.897;142797
6303;20.900;145218
6304;20.903;154277
6305;20.906;179265
6306;20.910;149073
6307;20.913;156962
6308;20.916;168591
6309;20.920;161311
6310;20.923;150661
6311;20.926;161574
6312;20.930;156718
6313;20.933;169513
6314;20.936;158392
6315;20.940;164976
6316;20.943;165557
6317;20.946;160559
6318;20.949;149768
6319;20.953;164892
6320;20.956;158578
6321;20.959;156734
6322;20.963;153653
6323;20.966;161253
6324;20.969;156995
6325;20.973;151169
6326;20.976;157565
6327;20.979;162165
6328;20.982;153657
6329;20.986;151507
6330;20.989;144468
6331;20.992;153671
6332;20.996;167021
6333;20.999;145772
6334;21.002;157915
6335;21.006;159188
6336;21.009;155879
6337;21.012;154406
6338;21.016;153038
6339;21.019;173939
6340;21.022;158637
6341;21.025;163950
6342;21.029;149920
6343;21.032;155689
6344;21.035;156660
6345;21.039;156840
6346;21.042;155797
6347;21.045;154489
6348;21.049;157393
6349;21.052;177212
6350;21.055;168594
6351;21.059;157474
6352;21.062;158657
6353;21.065;150567
6354;21.068;157527
6355;21.072;162659
6356;21.075;161485
6357;21.078;173497
6358;21.082;151487
6359;21.085;166291
6360;21.089;152141
6361;21.092;157971
6362;21.095;170455
6363;21.099;162430
6364;21.102;160125
6365;21.105;166947
6366;21.108;159223
6367;21.112;166020
6368;21.115;166906
6369;21.118;167801
6370;21.122;166133
6371;21.125;152609
6372;21.128;160611
6373;21.132;161460
6374;21.135;165773
6375;21.138;167524
6376;21.141;169170
6377;21.145;155873
6378;21.148;156188
6379;21.151;164245
6380;21.155;167728
6381;21.158;167526
6382;21.161;158517
6383;21.165;149999
6384;21.168;155199
6385;21.171;163467
6386;21.175;157706
6387;21.178;159561
6388;21.181;161502
6389;21.184;161529
6390;21.188;152375
6391;21.191;159444
6392;21.194;169055
6393;21.198;163623
6394;21.201;166847
6395;21.204;154188
6396;21.208;161809
6397;21.211;170027
6398;21.214;170610
6399;21.217;159871
6400;21.221;156625
6401;21.224;149247
6402;21.227;155703
6403;21.231;161643
6404;21.234;162070
6405;21.237;161978
6406;21.241;160393
6407;21.244;178199
6408;21.247;162091
6409;21.251;164453
6410;21.254;171783
6411;21.257;172964
6412;21.261;164450
6413;21.264;157831
6414;21.267;156346
6415;21.270;152014
6416;21.274;156282
6417;21.277;159891
6418;21.280;161852
6419;21.284;170990
6420;21.287;156122
6421;21.290;171128
6422;21.294;167083
6423;21.297;158972
6424;21.300;167344
6425;21.303;164894
6426;21.307;159861
6427;21.310;156660
6428;21.313;167271
6429;21.317;161530
6430;21.320;156870
6431;21.323;172242
6432;21.327;164954
6433;21.330;169947
6434;21.333;157853
6435;21.337;147301
6436;21.340;157813
6437;21.343;155969
6438;21.347;161405
6439;21.350;159698
6440;21.353;155973
6441;21.357;168463
6442;21.360;159909
6443;21.363;154729
6444;21.367;163856
6445;21.370;160075
6446;21.373;165492
6447;21.377;155149
6448;21.380;177797
6449;21.383;158362
6450;21.386;161292
6451;21.390;153898
6452;21.393;166036
6453;21.396;158439
6454;21.400;159086
6455;21.403;145469
6456;21.406;151489
6457;21.410;161412
6458;21.413;162019
6459;21.416;149179
6460;21.419;169436
6461;21.423;178192
6462;21.426;163990
6463;21.429;179946
6464;21.433;157364
6465;21.436;151916
6466;21.439;159696
6467;21.443;169027
6468;21.446;158170
6469;21.449;158008
6470;21.453;148707
6471;21.456;173136
6472;21.459;162173
6473;21.462;172170
6474;21.466;145567
6475;21.469;162258
6476;21.472;156486
6477;21.476;164390
6478;21.479;160342
6479;21.482;168008
6480;21.486;160291
6481;21.489;172738
6482;21.492;169459
6483;21.496;160861
6484;21.499;160022
6485;21.502;171957
6486;21.505;175259
6487;21.509;174617
6488;21.512;163947
6489;21.515;157662
6490;21.519;160794
6491;21.522;165815
6492;21.525;156025
6493;21.529;166835
6494;21.532;168040
6495;21.535;166854
6496;21.538;167694
6497;21.542;154552
6498;21.545;163295
6499;21.548;159033
6500;21.552;156732
6501;21.555;171969
6502;21.558;166152
6503;21.562;154196
6504;21.565;166006
6505;21.568;165759
6506;21.572;154014
6507;21.575;176248
6508;21.578;168994
6509;21.581;157515
6510;21.585;168772
6511;21.588;171348
6512;21.592;160718
6513;21.595;136363
6514;21.598;168928
6515;21.602;150402
6516;21.605;168074
6517;21.608;168147
6518;21.612;162725
6519;21.615;157798
6520;21.618;165835
6521;21.621;155397
6522;21.625;165250
6523;21.628;159306
6524;21.631;146623
6525;21.635;170117
6526;21.638;159584
6527;21.641;167581
6528;21.645;155736
6529;21.648;148922
6530;21.651;158072
6531;21.654;155701
6532;21.658;171852
6533;21.661;139014
6534;21.664;152408
6535;21.668;170199
6536;21.671;145138
6537;21.674;157679
6538;21.678;148910
6539;21.681;160672
6540;21.684;155325
6541;21.688;157206
6542;21.691;161663
6543;21.694;163000
6544;21.697;157955
6545;21.701;146104
6546;21.704;141583
6547;21.707;165107
6548;21.711;147393
6549;21.714;149555
6550;21.717;154316
6551;21.721;149752
6552;21.724;144611
6553;21.727;148454
6554;21.731;149560
6555;21.734;139586
6556;21.737;156654
6557;21.740;152823
6558;21.744;146713
6559;21.747;158981
6560;21.750;148466
6561;21.754;169260
6562;21.757;160091
6563;21.760;147266
6564;21.764;154715
6565;21.767;161465
6566;21.770;150691
6567;21.773;164501
6568;21.777;169162
6569;21.780;168818
6570;21.783;174173
6571;21.787;156882
6572;21.790;169310
6573;21.793;182066
6574;21.797;169247
6575;21.800;175480
6576;21.803;180204
6577;21.807;158180
6578;21.810;154402
6579;21.813;168236
6580;21.816;174077
6581;21.820;171670
6582;21.823;168977
6583;21.826;161153
6584;21.830;176787
6585;21.833;169640
6586;21.837;162245
6587;21.840;153954
6588;21.843;159378
6589;21.847;159956
6590;21.850;156992
6591;21.853;154424
6592;21.856;145509
6593;21.860;160059
6594;21.863;142754
6595;21.866;156705
6596;21.870;141475
6597;21.873;155386
6598;21.876;155565
6599;21.880;145247
6600;21.883;151659
6601;21.886;160217
6602;21.889;132798
6603;21.893;150560
6604;21.896;146350
6605;21.899;154419
6606;21.903;148186
6607;21.906;136909
6608;21.909;154149
6609;21.913;145327
6610;21.916;141121
6611;21.919;143266
6612;21.923;150352
6613;21.926;145234
6614;21.929;147662
6615;21.932;149837
6616;21.936;148518
6617;21.939;135819
6618;21.942;144588
6619;21.946;138396
6620;21.949;157941
6621;21.952;136695
6622;21.956;160059
6623;21.959;147691
6624;21.962;146143
6625;21.966;144001
6626;21.969;158829
6627;21.972;157118
6628;21.975;166355
6629;21.979;153083
6630;21.982;149373
6631;21.985;149097
6632;21.989;151664
6633;21.992;142990
6634;21.995;139717
6635;21.999;148169
6636;22.002;155518
6637;22.005;147338
6638;22.008;160918
6639;22.012;144674
6640;22.015;165965
6641;22.018;152650
6642;22.022;154852
6643;22.025;152225
6644;22.028;148082
6645;22.032;155903
6646;22.035;146174
6647;22.038;142924
6648;22.042;164425
6649;22.045;155633
6650;22.048;130546
6651;22.051;153662
6652;22.055;155198
6653;22.058;162707
6654;22.061;155702
6655;22.065;145699
6656;22.068;148420
6657;22.071;159557
6658;22.075;152057
6659;22.078;149544
6660;22.081;151483
6661;22.085;165575
6662;22.088;151450
6663;22.091;158749
6664;22.095;144041
6665;22.098;160012
6666;22.101;149463
6667;22.105;157196
6668;22.108;145303
6669;22.111;161464
6670;22.115;145517
6671;22.118;150784
6672;22.121;155690
6673;22.125;153833
6674;22.128;154774
6675;22.131;140856
6676;22.134;158966
6677;22.138;148364
6678;22.141;163070
6679;22.144;151392
6680;22.148;147863
6681;22.151;147998
6682;22.154;164382
6683;22.158;150931
6684;22.161;145097
6685;22.164;139303
6686;22.167;157425
6687;22.171;152388
6688;22.174;149954
6689;22.177;152550
6690;22.181;161963
6691;22.184;160160
6692;22.187;152065
6693;22.191;143459
6694;22.194;159365
6695;22.197;150449
6696;22.201;156300
6697;22.204;160330
6698;22.207;150212
6699;22.210;152616
6700;22.214;149912
6701;22.217;164869
6702;22.220;139846
6703;22.224;139905
6704;22.227;164010
6705;22.230;160906
6706;22.234;158291
6707;22.237;161988
6708;22.240;144922
6709;22.243;151491
6710;22.247;159926
6711;22.250;139086
6712;22.253;157034
6713;22.257;159911
6714;22.260;152336
6715;22.263;144942
6716;22.267;144643
6717;22.270;146329
6718;22.273;145611
6719;22.277;146855
6720;22.280;148664
6721;22.283;144093
6722;22.286;157194
6723;22.290;152282
6724;22.293;147390
6725;22.296;164077
6726;22.300;156687
6727;22.303;145479
6728;22.306;156986
6729;22.310;152441
6730;22.313;160386
6731;22.316;143791
6732;22.320;136634
6733;22.323;161894
6734;22.326;151521
6735;22.329;139120
6736;22.333;153416
6737;22.336;144953
6738;22.340;146444
6739;22.343;157940
6740;22.346;151749
6741;22.350;144092
6742;22.353;148154
6743;22.356;139996
6744;22.360;145586
6745;22.363;143928
6746;22.366;147581
6747;22.369;162600
6748;22.373;151357
6749;22.376;157605
6750;22.379;134020
6751;22.383;155269
6752;22.386;164430
6753;22.389;148076
6754;22.393;160887
6755;22.396;149078
6756;22.399;161887
6757;22.402;150884
6758;22.406;160761
6759;22.409;150648
6760;22.412;150902
6761;22.416;154370
6762;22.419;142683
6763;22.422;147390
6764;22.426;152563
6765;22.429;153633
6766;22.432;148507
6767;22.436;161696
6768;22.439;149914
6769;22.442;138198
6770;22.445;154267
6771;22.449;145130
6772;22.452;157224
6773;22.455;160553
6774;22.459;163627
6775;22.462;150780
6776;22.465;157750
6777;22.469;155778
6778;22.472;147137
6779;22.475;155351
6780;22.478;144385
6781;22.482;159046
6782;22.485;157186
6783;22.488;145111
6784;22.492;146330
6785;22.495;155380
6786;22.498;140922
6787;22.502;141451
6788;22.505;151699
6789;22.508;167392
6790;22.512;159119
6791;22.515;141165
6792;22.518;149924
6793;22.521;154638
6794;22.525;149048
6795;22.528;174194
6796;22.531;147525
6797;22.535;160852
6798;22.538;140067
6799;22.541;153220
6800;22.545;160577
6801;22.548;136205
6802;22.551;170812
6803;22.555;164011
6804;22.558;160323
6805;22.561;143869
6806;22.564;160194
6807;22.568;148110
6808;22.571;143186
6809;22.574;156756
6810;22.578;151396
6811;22.581;150000
6812;22.585;153330
6813;22.588;149853
6814;22.591;162498
6815;22.595;146259
6816;22.598;138822
6817;22.601;146559
6818;22.604;161587
6819;22.608;150288
6820;22.611;147271
6821;22.614;150127
6822;22.618;147027
6823;22.621;164708
6824;22.624;156221
6825;22.628;157375
6826;22.631;146918
6827;22.634;148989
6828;22.637;155653
6829;22.641;145530
6830;22.644;160776
6831;22.647;155117
6832;22.651;151700
6833;22.654;140582
6834;22.657;154411
6835;22.661;152353
6836;22.664;148400
6837;22.667;149387
6838;22.671;153323
6839;22.674;152660
6840;22.677;153570
6841;22.680;156447
6842;22.684;144726
6843;22.687;162888
6844;22.690;142908
6845;22.694;150868
6846;22.697;158687
6847;22.700;145474
6848;22.704;159236
6849;22.707;133794
6850;22.710;152152
6851;22.714;151598
6852;22.717;153627
6853;22.720;154886
6854;22.723;157598
6855;22.727;146718
6856;22.730;162982
6857;22.733;153643
6858;22.737;151325
6859;22.740;145230
6860;22.743;152677
6861;22.747;149467
6862;22.750;135209
6863;22.753;159733
6864;22.756;158140
6865;22.760;153970
6866;22.763;151953
6867;22.766;149161
6868;22.770;154797
6869;22.773;144664
6870;22.776;156304
6871;22.780;154607
6872;22.783;155001
6873;22.786;148288
6874;22.790;146788
6875;22.793;141716
6876;22.796;157017
6877;22.799;154463
6878;22.803;137461
6879;22.806;141545
6880;22.809;155851
6881;22.813;149654
6882;22.816;142846
6883;22.819;147199
6884;22.823;143946
6885;22.826;152312
6886;22.829;160644
6887;22.832;153789
6888;22.836;155520
6889;22.839;148362
6890;22.843;156759
6891;22.846;153947
6892;22.849;161914
6893;22.853;151030
6894;22.856;133196
6895;22.859;155082
6896;22.863;156320
6897;22.866;152587
6898;22.869;149784
6899;22.872;150837
6900;22.876;160212
6901;22.879;151620
6902;22.882;141046
6903;22.886;147498
6904;22.889;160362
6905;22.892;140105
6906;22.896;149913
6907;22.899;154571
6908;22.902;151805
6909;22.906;152389
6910;22.909;148355
6911;22.912;151711
6912;22.915;157056
6913;22.919;158110
6914;22.922;169777
6915;22.925;132618
6916;22.929;149537
6917;22.932;146998
6918;22.935;160352
6919;22.939;157973
6920;22.942;154241
6921;22.945;140846
6922;22.949;153260
6923;22.952;152235
6924;22.955;155121
6925;22.958;166507
6926;22.962;169385
6927;22.965;150977
6928;22.968;155091
6929;22.972;163482
6930;22.975;153644
6931;22.978;144661
6932;22.982;151857
6933;22.985;146829
6934;22.988;156916
6935;22.991;152329
6936;22.995;142141
6937;22.998;149165
6938;23.001;152870
6939;23.005;137855
6940;23.008;156042
6941;23.011;163021
6942;23.015;148844
6943;23.018;160965
6944;23.021;148249
6945;23.025;157431
6946;23.028;160976
6947;23.031;151871
6948;23.034;163407
6949;23.038;167929
6950;23.041;149173
6951;23.044;147992
6952;23.048;163974
6953;23.051;150211
6954;23.054;157031
6955;23.058;156552
6956;23.061;165014
6957;23.064;164236
6958;23.067;137423
6959;23.071;169505
6960;23.074;135797
6961;23.077;149046
6962;23.081;157050
6963;23.084;150479
6964;23.088;161039
6965;23.091;153706
6966;23.094;140813
6967;23.098;145217
6968;23.101;148513
6969;23.104;152928
6970;23.107;155621
6971;23.111;157492
6972;23.114;142748
6973;23.117;160213
6974;23.121;146130
6975;23.124;141805
6976;23.127;149952
6977;23.131;150840
6978;23.134;147699
6979;23.137;147769
6980;23.141;155842
6981;23.144;155592
6982;23.147;148779
6983;23.150;154863
6984;23.154;143608
6985;23.157;152800
6986;23.160;142254
6987;23.164;171383
6988;23.167;150370
6989;23.170;142582
6990;23.174;148192
6991;23.177;142655
6992;23.180;154680
6993;23.184;154360
6994;23.187;165282
6995;23.190;153645
6996;23.193;150334
6997;23.197;148560
6998;23.200;151369
6999;23.203;157780
7000;23.207;160740
7001;23.210;150106
7002;23.213;155330
7003;23.217;159943
7004;23.220;140304
7005;23.223;158122
7006;23.226;141738
7007;23.230;155089
7008;23.233;147332
7009;23.236;138335
7010;23.240;150439
7011;23.243;140698
7012;23.246;146025
7013;23.250;146403
7014;23.253;148863
7015;23.256;165302
7016;23.260;147061
7017;23.263;146732
7018;23.266;166024
7019;23.269;142306
7020;23.273;143908
7021;23.276;152241
7022;23.279;160440
7023;23.283;144159
7024;23.286;146232
7025;23.289;143002
7026;23.293;158131
7027;23.296;151941
7028;23.299;151987
7029;23.303;162091
7030;23.306;148431
7031;23.309;150750
7032;23.312;157548
7033;23.316;142364
7034;23.319;156809
7035;23.322;153260
7036;23.326;155221
7037;23.329;144739
7038;23.332;144854
7039;23.336;154555
7040;23.339;151371
7041;23.343;171780
7042;23.346;149264
7043;23.349;165912
7044;23.352;149016
7045;23.356;144968
7046;23.359;154441
7047;23.362;153498
7048;23.366;151793
7049;23.369;159222
7050;23.372;151559
7051;23.376;133446
7052;23.379;150665
7053;23.382;153944
7054;23.385;159949
7055;23.389;155250
7056;23.392;163003
7057;23.395;151926
7058;23.399;157161
7059;23.402;150380
7060;23.405;154500
7061;23.409;146123
7062;23.412;145469
7063;23.415;151659
7064;23.419;162382
7065;23.422;158411
7066;23.425;150224
7067;23.428;160584
7068;23.432;146935
7069;23.435;150547
7070;23.438;160001
7071;23.442;156212
7072;23.445;145969
7073;23.448;157972
7074;23.452;161880
7075;23.455;143954
7076;23.458;148401
7077;23.461;148333
7078;23.465;151755
7079;23.468;165632
7080;23.471;146869
7081;23.475;162202
7082;23.478;152092
7083;23.481;164480
7084;23.485;150209
7085;23.488;157084
7086;23.491;145211
7087;23.495;160452
7088;23.498;147762
7089;23.501;158187
7090;23.504;149232
7091;23.508;146593
7092;23.511;145119
7093;23.514;148235
7094;23.518;151920
7095;23.521;147435
7096;23.524;153435
7097;23.528;167303
7098;23.531;136652
7099;23.534;153607
7100;23.538;156041
7101;23.541;147916
7102;23.544;150764
7103;23.547;144221
7104;23.551;159298
7105;23.554;163556
7106;23.557;164338
7107;23.561;152556
7108;23.564;152622
7109;23.567;158560
7110;23.571;143249
7111;23.574;147691
7112;23.577;158399
7113;23.580;141168
7114;23.584;154935
7115;23.587;158369
7116;23.591;146525
7117;23.594;146556
7118;23.597;146129
7119;23.601;146704
7120;23.604;148425
7121;23.607;149929
7122;23.611;145687
7123;23.614;160604
7124;23.617;151662
7125;23.621;138650
7126;23.624;163998
7127;23.627;146737
7128;23.630;154286
7129;23.634;147149
7130;23.637;148106
7131;23.640;153190
7132;23.644;140970
7133;23.647;155185
7134;23.650;154718
7135;23.654;152266
7136;23.657;138554
7137;23.660;160382
7138;23.663;152898
7139;23.667;152497
7140;23.670;150075
7141;23.673;150624
7142;23.677;146106
7143;23.680;156341
7144;23.683;150364
7145;23.687;153919
7146;23.690;159782
7147;23.693;147112
7148;23.697;155020
7149;23.700;150129
7150;23.703;147461
7151;23.706;148302
7152;23.710;157840
7153;23.713;158086
7154;23.716;149978
7155;23.720;155947
7156;23.723;154917
7157;23.726;164642
7158;23.730;142927
7159;23.733;147190
7160;23.736;156870
7161;23.739;163516
7162;23.743;163514
7163;23.746;160161
7164;23.749;135421
7165;23.753;159081
7166;23.756;145272
7167;23.759;150867
7168;23.763;158295
7169;23.766;154053
7170;23.769;159613
7171;23.773;148922
7172;23.776;157832
7173;23.779;152367
7174;23.782;146207
7175;23.786;138063
7176;23.789;157336
7177;23.792;171637
7178;23.796;150944
7179;23.799;145131
7180;23.802;151463
7181;23.806;149482
7182;23.809;145510
7183;23.812;155614
7184;23.816;131597
7185;23.819;148789
7186;23.822;161027
7187;23.825;159940
7188;23.829;142730
7189;23.832;150500
7190;23.836;144105
7191;23.839;162610
7192;23.842;140612
7193;23.846;142137
7194;23.849;148923
7195;23.852;151768
7196;23.856;163707
7197;23.859;143713
7198;23.862;161101
7199;23.865;148730
7200;23.869;149635
7201;23.872;146466
7202;23.875;153807
7203;23.879;155914
7204;23.882;149529
7205;23.885;154327
7206;23.889;150107
7207;23.892;148594
7208;23.895;145761
7209;23.898;149924
7210;23.902;162791
7211;23.905;168213
7212;23.908;158537
7213;23.912;155217
7214;23.915;148119
7215;23.918;153855
7216;23.922;154681
7217;23.925;161081
7218;23.928;148469
7219;23.932;139625
7220;23.935;151381
7221;23.938;164731
7222;23.941;147273
7223;23.945;144189
7224;23.948;148239
7225;23.951;174068
7226;23.955;145360
7227;23.958;138998
7228;23.961;149125
7229;23.965;162683
7230;23.968;140554
7231;23.971;152198
7232;23.975;161107
7233;23.978;155261
7234;23.981;153900
7235;23.984;161352
7236;23.988;150597
7237;23.991;147277
7238;23.994;154359
7239;23.998;142142
7240;24.001;149519
7241;24.004;156564
7242;24.008;155227
7243;24.011;153963
7244;24.014;152355
7245;24.017;149123
7246;24.021;143682
7247;24.024;151420
7248;24.027;158741
7249;24.031;154184
7250;24.034;161991
7251;24.037;147323
7252;24.041;148575
7253;24.044;161474
7254;24.047;158503
7255;24.051;141827
7256;24.054;162055
7257;24.057;155054
7258;24.060;157575
7259;24.064;141650
7260;24.067;145651
7261;24.070;163354
7262;24.074;152416
7263;24.077;163415
7264;24.080;158071
7265;24.084;150653
7266;24.087;151155
7267;24.091;143530
7268;24.094;145882
7269;24.097;170874
7270;24.100;153946
7271;24.104;166868
7272;24.107;154906
7273;24.110;145665
7274;24.114;162217
7275;24.117;144113
7276;24.120;147060
7277;24.124;134808
7278;24.127;156444
7279;24.130;151367
7280;24.133;155587
7281;24.137;155244
7282;24.140;148718
7283;24.143;147269
7284;24.147;145566
7285;24.150;161830
7286;24.153;143081
7287;24.157;165108
7288;24.160;151041
7289;24.163;156106
7290;24.167;155048
7291;24.170;139784
7292;24.173;154800
7293;24.176;148032
7294;24.180;148929
7295;24.183;165397
7296;24.186;166093
7297;24.190;153877
7298;24.193;146672
7299;24.196;142976
7300;24.200;159177
7301;24.203;144935
7302;24.206;150739
7303;24.210;158673
7304;24.213;143624
7305;24.216;148970
7306;24.219;157008
7307;24.223;153829
7308;24.226;154726
7309;24.229;147235
7310;24.233;157124
7311;24.236;152269
7312;24.239;149561
7313;24.243;161564
7314;24.246;141706
7315;24.249;161738
7316;24.252;159589
7317;24.256;150813
7318;24.259;137987
7319;24.262;143464
7320;24.266;155229
7321;24.269;148775
7322;24.272;145839
7323;24.276;147073
7324;24.279;146336
7325;24.282;160287
7326;24.286;140528
7327;24.289;158762
7328;24.292;141368
7329;24.295;143128
7330;24.299;149549
7331;24.302;138327
7332;24.305;132692
7333;24.309;151709
7334;24.312;155751
7335;24.315;156975
7336;24.319;147520
7337;24.322;146292
7338;24.325;146653
7339;24.328;157026
7340;24.332;154760
7341;24.335;144341
7342;24.339;152757
7343;24.342;134736
7344;24.345;156312
7345;24.349;149523
7346;24.352;146204
7347;24.355;138567
7348;24.359;143995
7349;24.362;141639
7350;24.365;158443
7351;24.368;144878
7352;24.372;166986
7353;24.375;149421
7354;24.378;151681
7355;24.382;158507
7356;24.385;152891
7357;24.388;152076
7358;24.392;157309
7359;24.395;158848
7360;24.398;154044
7361;24.402;156356
7362;24.405;151304
7363;24.408;152507
7364;24.411;145345
7365;24.415;156009
7366;24.418;152828
7367;24.421;159639
7368;24.425;165199
7369;24.428;141555
7370;24.431;147672
7371;24.435;156133
7372;24.438;153732
7373;24.441;157212
7374;24.445;151567
7375;24.448;159768
7376;24.451;140591
7377;24.454;155372
7378;24.458;143967
7379;24.461;157669
7380;24.464;141711
7381;24.468;146122
7382;24.471;146732
7383;24.474;151207
7384;24.478;163636
7385;24.481;146355
7386;24.484;143037
7387;24.487;149534
7388;24.491;146027
7389;24.494;158492
7390;24.497;154964
7391;24.501;161106
7392;24.504;142489
7393;24.507;141881
7394;24.511;149226
7395;24.514;156854
7396;24.517;144072
7397;24.521;181226
7398;24.524;143097
7399;24.527;157353
7400;24.530;146270
7401;24.534;147697
7402;24.537;150588
7403;24.540;147111
7404;24.544;141579
7405;24.547;153099
7406;24.550;143654
7407;24.554;154621
7408;24.557;140221
7409;24.560;146939
7410;24.564;158624
7411;24.567;157974
7412;24.570;148708
7413;24.573;147836
7414;24.577;145045
7415;24.580;150033
7416;24.583;149234
7417;24.587;157674
7418;24.591;157964
7419;24.594;151482
7420;24.597;140663
7421;24.601;140153
7422;24.604;155101
7423;24.607;150924
7424;24.610;155075
7425;24.614;152097
7426;24.617;168149
7427;24.620;153942
7428;24.624;158582
7429;24.627;160719
7430;24.630;156444
7431;24.634;152095
7432;24.637;152630
7433;24.640;153269
7434;24.643;160443
7435;24.647;159740
7436;24.650;170860
7437;24.653;149958
7438;24.657;171879
7439;24.660;159799
7440;24.663;152260
7441;24.667;143413
7442;24.670;155686
7443;24.673;151203
7444;24.677;148986
7445;24.680;151569
7446;24.683;168826
7447;24.686;153600
7448;24.690;152078
7449;24.693;153686
7450;24.696;153016
7451;24.700;149349
7452;24.703;160441
7453;24.706;147114
7454;24.710;158700
7455;24.713;164510
7456;24.716;147554
7457;24.720;156177
7458;24.723;163991
7459;24.726;153554
7460;24.729;155938
7461;24.733;158945
7462;24.736;138614
7463;24.739;134940
7464;24.743;135974
7465;24.746;150092
7466;24.749;151426
7467;24.753;158636
7468;24.756;153994
7469;24.759;160897
7470;24.762;155457
7471;24.766;154240
7472;24.769;153528
7473;24.772;148142
7474;24.776;152456
7475;24.779;150652
7476;24.782;143563
7477;24.786;148118
7478;24.789;144640
7479;24.792;158314
7480;24.796;149849
7481;24.799;153146
7482;24.802;155120
7483;24.805;156820
7484;24.809;154062
7485;24.812;142779
7486;24.815;147337
7487;24.819;168991
7488;24.822;146402
7489;24.825;141625
7490;24.829;146801
7491;24.832;166224
7492;24.836;139280
7493;24.839;136649
7494;24.842;147458
7495;24.845;162762
7496;24.849;152473
7497;24.852;150580
7498;24.855;136444
7499;24.859;162952
7500;24.862;163836
7501;24.865;154434
7502;24.869;147579
7503;24.872;160144
7504;24.875;152998
7505;24.878;156046
7506;24.882;145972
7507;24.885;164079
7508;24.888;146209
7509;24.892;153094
7510;24.895;157215
7511;24.898;155359
7512;24.902;155575
7513;24.905;147831
7514;24.908;147130
7515;24.912;158448
7516;24.915;161189
7517;24.918;144868
7518;24.921;150450
7519;24.925;155043
7520;24.928;158305
7521;24.931;154928
7522;24.935;145202
7523;24.938;153497
7524;24.941;150515
7525;24.945;144125
7526;24.948;147299
7527;24.951;151156
7528;24.955;159806
7529;24.958;157209
7530;24.961;163135
7531;24.964;147122
7532;24.968;141862
7533;24.971;166928
7534;24.974;159319
7535;24.978;166339
7536;24.981;150410
7537;24.984;144532
7538;24.988;139332
7539;24.991;159885
7540;24.994;149388
7541;24.997;158778
7542;25.001;156964
7543;25.004;143382
7544;25.007;147398
7545;25.011;147703
7546;25.014;151260
7547;25.017;132116
7548;25.021;143929
7549;25.024;154593
7550;25.027;152957
7551;25.031;159869
7552;25.034;149683
7553;25.037;142662
7554;25.040;159232
7555;25.044;144284
7556;25.047;153258
7557;25.050;148433
7558;25.054;158064
7559;25.057;139480
7560;25.060;163378
7561;25.064;149995
7562;25.067;150673
7563;25.070;151852
7564;25.074;150790
7565;25.077;156432
7566;25.080;146167
7567;25.083;161240
7568;25.087;154669
7569;25.090;157623
7570;25.094;140069
7571;25.097;167842
7572;25.100;153258
7573;25.104;162797
7574;25.107;156683
7575;25.110;152605
7576;25.114;146453
7577;25.117;155068
7578;25.120;157755
7579;25.123;165740
7580;25.127;160645
7581;25.130;156942
7582;25.133;160312
7583;25.137;161460
7584;25.140;151226
7585;25.143;155385
7586;25.147;157024
7587;25.150;149588
7588;25.153;153904
7589;25.156;162238
7590;25.160;148314
7591;25.163;163557
7592;25.166;161221
7593;25.170;160441
7594;25.173;155753
7595;25.176;151501
7596;25.180;156242
7597;25.183;150807
7598;25.186;167040
7599;25.190;155648
7600;25.193;156586
7601;25.196;160340
7602;25.199;149864
7603;25.203;154239
7604;25.206;152313
7605;25.209;159456
7606;25.213;170844
7607;25.216;151351
7608;25.219;170583
7609;25.223;176415
7610;25.226;162571
7611;25.229;160982
7612;25.232;165387
7613;25.236;160865
7614;25.239;173407
7615;25.242;160529
7616;25.246;152419
7617;25.249;166842
7618;25.252;163678
7619;25.256;156442
7620;25.259;144249
7621;25.262;146937
7622;25.266;157549
7623;25.269;156037
7624;25.272;173175
7625;25.275;160917
7626;25.279;151389
7627;25.282;164544
7628;25.285;165287
7629;25.289;165383
7630;25.292;166682
7631;25.295;172289
7632;25.299;166168
7633;25.302;157240
7634;25.305;146378
7635;25.309;152882
7636;25.312;163247
7637;25.315;161204
7638;25.318;161021
7639;25.322;156126
7640;25.325;166414
7641;25.328;170313
7642;25.332;161440
7643;25.335;150004
7644;25.339;164306
7645;25.342;165655
7646;25.345;153748
7647;25.349;162475
7648;25.352;164873
7649;25.355;149086
7650;25.358;166500
7651;25.362;155055
7652;25.365;163243
7653;25.368;155814
7654;25.372;160914
7655;25.375;152507
7656;25.378;171105
7657;25.382;167654
7658;25.385;157082
7659;25.388;164647
7660;25.391;161337
7661;25.395;166347
7662;25.398;157322
7663;25.401;165846
7664;25.405;169737
7665;25.408;161985
7666;25.411;177024
7667;25.415;168854
7668;25.418;162707
7669;25.421;161469
7670;25.425;156143
7671;25.428;153667
7672;25.431;178360
7673;25.434;168991
7674;25.438;160853
7675;25.441;159012
7676;25.444;160863
7677;25.448;164194
7678;25.451;178812
7679;25.454;155770
7680;25.458;160515
7681;25.461;182110
7682;25.464;173317
7683;25.467;154400
7684;25.471;167317
7685;25.474;167322
7686;25.477;160620
7687;25.481;169427
7688;25.484;172521
7689;25.487;158749
7690;25.491;177076
7691;25.494;157485
7692;25.497;169144
7693;25.501;161433
7694;25.504;166870
7695;25.507;167010
7696;25.510;171336
7697;25.514;166231
7698;25.517;158418
7699;25.520;176943
7700;25.524;161353
7701;25.527;158939
7702;25.530;167827
7703;25.534;166390
7704;25.537;173879
7705;25.540;159955
7706;25.544;164971
7707;25.547;169561
7708;25.550;167743
7709;25.553;158304
7710;25.557;164525
7711;25.560;164982
7712;25.563;159374
7713;25.567;163096
7714;25.570;166436
7715;25.573;170728
7716;25.577;159324
7717;25.580;167695
7718;25.583;169525
7719;25.587;174507
7720;25.590;163420
7721;25.593;159458
7722;25.597;162064
7723;25.600;153068
7724;25.603;165707
7725;25.607;162526
7726;25.610;167800
7727;25.613;167341
7728;25.617;166781
7729;25.620;166004
7730;25.623;170863
7731;25.626;160476
7732;25.630;160238
7733;25.633;158139
7734;25.636;165120
7735;25.640;153255
7736;25.643;170218
7737;25.646;159524
7738;25.650;162370
7739;25.653;155155
7740;25.656;150434
7741;25.660;170804
7742;25.663;156729
7743;25.666;160473
7744;25.669;160966
7745;25.673;161868
7746;25.676;158424
7747;25.679;161464
7748;25.683;179916
7749;25.686;167776
7750;25.689;156877
7751;25.693;164945
7752;25.696;167803
7753;25.699;160166
7754;25.703;167128
7755;25.706;153171
7756;25.709;169175
7757;25.712;170259
7758;25.716;172332
7759;25.719;166492
7760;25.722;177315
7761;25.726;157141
7762;25.729;170043
7763;25.732;170345
7764;25.736;173495
7765;25.739;155706
7766;25.742;162810
7767;25.745;161887
7768;25.749;164897
7769;25.752;158892
7770;25.755;168595
7771;25.759;160480
7772;25.762;166943
7773;25.765;169055
7774;25.769;160824
7775;25.772;180285
7776;25.775;177369
7777;25.779;163308
7778;25.782;163409
7779;25.785;167186
7780;25.788;161820
7781;25.792;177565
7782;25.795;163602
7783;25.798;166221
7784;25.802;157535
7785;25.805;175363
7786;25.808;165284
7787;25.812;167588
7788;25.815;168051
7789;25.818;166014
7790;25.821;165002
7791;25.825;170653
7792;25.828;176230
7793;25.831;158388
7794;25.835;174646
7795;25.838;168992
7796;25.842;168045
7797;25.845;170637
7798;25.848;175054
7799;25.852;179061
7800;25.855;166002
7801;25.858;158492
7802;25.861;174414
7803;25.865;165857
7804;25.868;160620
7805;25.871;167210
7806;25.875;173384
7807;25.878;158436
7808;25.881;158230
7809;25.885;155567
7810;25.888;176786
7811;25.891;168194
7812;25.895;165706
7813;25.898;168455
7814;25.901;178117
7815;25.904;157276
7816;25.908;164510
7817;25.911;175287
7818;25.914;172788
7819;25.918;174333
7820;25.921;165035
7821;25.924;168017
7822;25.928;154729
7823;25.931;155397
7824;25.934;168195
7825;25.938;157272
7826;25.941;160529
7827;25.944;180855
7828;25.947;159866
7829;25.951;168171
7830;25.954;162611
7831;25.957;162450
7832;25.961;174712
7833;25.964;171057
7834;25.967;158934
7835;25.971;171859
7836;25.974;166254
7837;25.977;164062
7838;25.980;156756
7839;25.984;181379
7840;25.987;167156
7841;25.990;161540
7842;25.994;173316
7843;25.997;176742
7844;26.000;160666
7845;26.004;174487
7846;26.007;169944
7847;26.010;156803
7848;26.014;163881
7849;26.017;171692
7850;26.020;176792
7851;26.024;163852
7852;26.027;167310
7853;26.030;166725
7854;26.033;165172
7855;26.037;157868
7856;26.040;158927
7857;26.043;164068
7858;26.047;175746
7859;26.050;155717
7860;26.053;171358
7861;26.057;175628
7862;26.060;164941
7863;26.063;163586
7864;26.066;168809
7865;26.070;163778
7866;26.073;170086
7867;26.076;158992
7868;26.080;178069
7869;26.083;173793
7870;26.087;184331
7871;26.090;163426
7872;26.093;170539
7873;26.097;167284
7874;26.100;166577
7875;26.103;175911
7876;26.106;174025
7877;26.110;162619
7878;26.113;156300
7879;26.116;163693
7880;26.120;161796
7881;26.123;173172
7882;26.126;163723
7883;26.130;153454
7884;26.133;166605
7885;26.136;168248
7886;26.140;157708
7887;26.143;154913
7888;26.146;171580
7889;26.149;170329
7890;26.153;176251
7891;26.156;172174
7892;26.159;148509
7893;26.163;179186
7894;26.166;167788
7895;26.169;174627
7896;26.173;166751
7897;26.176;163861
7898;26.179;167388
7899;26.182;161723
7900;26.186;153671
7901;26.189;166610
7902;26.192;163719
7903;26.196;165693
7904;26.199;165758
7905;26.202;166453
7906;26.206;168876
7907;26.209;170140
7908;26.212;172953
7909;26.216;157911
7910;26.219;155733
7911;26.222;165910
7912;26.225;171280
7913;26.229;160654
7914;26.232;166059
7915;26.235;177985
7916;26.239;162950
7917;26.242;165281
7918;26.245;173455
7919;26.249;184011
7920;26.252;162952
7921;26.255;159995
7922;26.259;148683
7923;26.262;171299
7924;26.265;159782
7925;26.268;177616
7926;26.272;153692
7927;26.275;164925
7928;26.278;170852
7929;26.282;162961
7930;26.285;162343
7931;26.288;166763
7932;26.292;157677
7933;26.295;170203
7934;26.298;166868
7935;26.301;164867
7936;26.305;173098
7937;26.308;161065
7938;26.311;172804
7939;26.315;174844
7940;26.318;164134
7941;26.321;167810
7942;26.325;165321
7943;26.328;158672
7944;26.331;161698
7945;26.335;168885
7946;26.338;166955
7947;26.341;159562
7948;26.345;167982
7949;26.348;163465
7950;26.351;168454
7951;26.355;173978
7952;26.358;169241
7953;26.361;163186
7954;26.365;166660
7955;26.368;156783
7956;26.371;166216
7957;26.375;170105
7958;26.378;160549
7959;26.381;167628
7960;26.384;182929
7961;26.388;169036
7962;26.391;176548
7963;26.394;159696
7964;26.398;178361
7965;26.401;162381
7966;26.404;162292
7967;26.408;166989
7968;26.411;183197
7969;26.414;164529
7970;26.418;171217
7971;26.421;164957
7972;26.424;153174
7973;26.427;165923
7974;26.431;170498
7975;26.434;173570
7976;26.437;161766
7977;26.441;168727
7978;26.444;153806
7979;26.447;165412
7980;26.451;178669
7981;26.454;171133
7982;26.457;164150
7983;26.460;169169
7984;26.464;171775
7985;26.467;166538
7986;26.470;178330
7987;26.474;157914
7988;26.477;188351
7989;26.480;168825
7990;26.484;171418
7991;26.487;174308
7992;26.490;162541
7993;26.494;176448
7994;26.497;171087
7995;26.500;164461
7996;26.503;163822
7997;26.507;168222
7998;26.510;165099
7999;26.513;166170
8000;26.517;181854
8001;26.520;162216
8002;26.523;169693
8003;26.527;166189
8004;26.530;172112
8005;26.533;164869
8006;26.536;173779
8007;26.540;164515
8008;26.543;169869
8009;26.546;171956
8010;26.550;173202
8011;26.553;165980
8012;26.556;154823
8013;26.560;163096
8014;26.563;160715
8015;26.566;170612
8016;26.570;160039
8017;26.573;169690
8018;26.576;169072
8019;26.579;152727
8020;26.583;174551
8021;26.586;183428
8022;26.590;155697
8023;26.593;162383
8024;26.596;157106
8025;26.600;166267
8026;26.603;173514
8027;26.606;169517
8028;26.610;162899
8029;26.613;176556
8030;26.616;160784
8031;26.619;161937
8032;26.623;161576
8033;26.626;164245
8034;26.629;169681
8035;26.633;170853
8036;26.636;165790
8037;26.639;163843
8038;26.643;163434
8039;26.646;164417
8040;26.649;164024
8041;26.653;162628
8042;26.656;166740
8043;26.659;169720
8044;26.662;163814
8045;26.666;181703
8046;26.669;158977
8047;26.672;163367
8048;26.676;163097
8049;26.679;171310
8050;26.682;170930
8051;26.686;160631
8052;26.689;154028
8053;26.692;175202
8054;26.695;162796
8055;26.699;164012
8056;26.702;160352
8057;26.705;166356
8058;26.709;175439
8059;26.712;170005
8060;26.715;169373
8061;26.719;179321
8062;26.722;171065
8063;26.725;163820
8064;26.729;162967
8065;26.732;174482
8066;26.735;169108
8067;26.738;170726
8068;26.742;175311
8069;26.745;174186
8070;26.748;167619
8071;26.752;168810
8072;26.755;157828
8073;26.758;154026
8074;26.762;169737
8075;26.765;162449
8076;26.768;166155
8077;26.771;163360
8078;26.775;175894
8079;26.778;156979
8080;26.781;163718
8081;26.785;173520
8082;26.788;153365
8083;26.791;162761
8084;26.795;159954
8085;26.798;160207
8086;26.801;175041
8087;26.805;161938
8088;26.808;172181
8089;26.811;181709
8090;26.814;171518
8091;26.818;161751
8092;26.821;158684
8093;26.824;172635
8094;26.828;167991
8095;26.831;177266
8096;26.835;169943
8097;26.838;157775
8098;26.841;154447
8099;26.845;155853
8100;26.848;174016
8101;26.851;172596
8102;26.854;165554
8103;26.858;167158
8104;26.861;167473
8105;26.864;157673
8106;26.868;160190
8107;26.871;164218
8108;26.874;182290
8109;26.878;164321
8110;26.881;160099
8111;26.884;172011
8112;26.888;181076
8113;26.891;165797
8114;26.894;160661
8115;26.897;168838
8116;26.901;156776
8117;26.904;170803
8118;26.907;152926
8119;26.911;163715
8120;26.914;172943
8121;26.917;164727
8122;26.921;175378
8123;26.924;157744
8124;26.927;155378
8125;26.930;159654
8126;26.934;158390
8127;26.937;163780
8128;26.940;162373
8129;26.944;161560
8130;26.947;159200
8131;26.950;169166
8132;26.954;152913
8133;26.957;162139
8134;26.960;156099
8135;26.964;156439
8136;26.967;169216
8137;26.970;162304
8138;26.973;154871
8139;26.977;173521
8140;26.980;172672
8141;26.983;183383
8142;26.987;170744
8143;26.990;161306
8144;26.993;168454
8145;26.997;176559
8146;27.000;169754
8147;27.003;174755
8148;27.007;156920
8149;27.010;177943
8150;27.013;156843
8151;27.016;166452
8152;27.020;168082
8153;27.023;166772
8154;27.026;165800
8155;27.030;159143
8156;27.033;161895
8157;27.036;171479
8158;27.040;171162
8159;27.043;164923
8160;27.046;155852
8161;27.049;158751
8162;27.053;167600
8163;27.056;176044
8164;27.059;168888
8165;27.063;165210
8166;27.066;169811
8167;27.069;167136
8168;27.073;168976
8169;27.076;173900
8170;27.079;167770
8171;27.083;152227
8172;27.086;163538
8173;27.089;159625
8174;27.093;163889
8175;27.096;165357
8176;27.099;167946
8177;27.103;172599
8178;27.106;163034
8179;27.109;164874
8180;27.113;150028
8181;27.116;170281
8182;27.119;166581
8183;27.123;160438
8184;27.126;154947
8185;27.129;161765
8186;27.132;167970
8187;27.136;159445
8188;27.139;168407
8189;27.142;158098
8190;27.146;162162
8191;27.149;174649
8192;27.152;152658
8193;27.156;174876
8194;27.159;156479
8195;27.162;176709
8196;27.165;170503
8197;27.169;156819
8198;27.172;180779
8199;27.175;152834
8200;27.179;175667
8201;27.182;175563
8202;27.185;167505
8203;27.189;178337
8204;27.192;158256
8205;27.195;165180
8206;27.199;160039
8207;27.202;154557
8208;27.205;163251
8209;27.208;162513
8210;27.212;166783
8211;27.215;170629
8212;27.218;162296
8213;27.222;161335
8214;27.225;166935
8215;27.228;168939
8216;27.232;174955
8217;27.235;164625
8218;27.238;169595
8219;27.242;153170
8220;27.245;178572
8221;27.248;155912
8222;27.251;169017
8223;27.255;178621
8224;27.258;166040
8225;27.261;147217
8226;27.265;148914
8227;27.268;157857
8228;27.271;164437
8229;27.275;172551
8230;27.278;162768
8231;27.281;158799
8232;27.284;161799
8233;27.288;162440
8234;27.291;163347
8235;27.294;168948
8236;27.298;155014
8237;27.301;158431
8238;27.304;174570
8239;27.308;149489
8240;27.311;181106
8241;27.314;167627
8242;27.318;173918
8243;27.321;161781
8244;27.324;173396
8245;27.327;178363
8246;27.331;175969
8247;27.334;157218
8248;27.338;177061
8249;27.341;172181
8250;27.344;163493
8251;27.348;165749
8252;27.351;161120
8253;27.354;170686
8254;27.358;155131
8255;27.361;169531
8256;27.364;159479
8257;27.367;151562
8258;27.371;172369
8259;27.374;170114
8260;27.377;166494
8261;27.381;163390
8262;27.384;154200
8263;27.387;165758
8264;27.391;176440
8265;27.394;162872
8266;27.397;168741
8267;27.400;172740
8268;27.404;159023
8269;27.407;179114
8270;27.410;162692
8271;27.414;161104
8272;27.417;165847
8273;27.420;163117
8274;27.424;178248
8275;27.427;154680
8276;27.430;156414
8277;27.434;164263
8278;27.437;168615
8279;27.440;159570
8280;27.443;165417
8281;27.447;153667
8282;27.450;166225
8283;27.453;158415
8284;27.457;165175
8285;27.460;167815
8286;27.463;171907
8287;27.467;171428
8288;27.470;162790
8289;27.473;172930
8290;27.477;175753
8291;27.480;175370
8292;27.483;169641
8293;27.486;170263
8294;27.490;159557
8295;27.493;173868
8296;27.496;171727
8297;27.500;163527
8298;27.503;164832
8299;27.506;163791
8300;27.510;160352
8301;27.513;172489
8302;27.516;172563
8303;27.519;166325
8304;27.523;162868
8305;27.526;161506
8306;27.529;153535
8307;27.533;177700
8308;27.536;163578
8309;27.539;163477
8310;27.543;179359
8311;27.546;153878
8312;27.549;159737
8313;27.553;173887
8314;27.556;145169
8315;27.559;171374
8316;27.562;173240
8317;27.566;167726
8318;27.569;162207
8319;27.572;156011
8320;27.576;172537
8321;27.579;162150
8322;27.582;161656
8323;27.586;169264
8324;27.589;160040
8325;27.593;149381
8326;27.596;167910
8327;27.599;166861
8328;27.602;175168
8329;27.606;157973
8330;27.609;163190
8331;27.612;157141
8332;27.616;159657
8333;27.619;170316
8334;27.622;173314
8335;27.626;159525
8336;27.629;157046
8337;27.632;174517
8338;27.635;172443
8339;27.639;156916
8340;27.642;164516
8341;27.645;168605
8342;27.649;159087
8343;27.652;166935
8344;27.655;174346
8345;27.659;160220
8346;27.662;168481
8347;27.665;160187
8348;27.669;159050
8349;27.672;173522
8350;27.675;150640
8351;27.678;161552
8352;27.682;157488
8353;27.685;158057
8354;27.688;168539
8355;27.692;155550
8356;27.695;160561
8357;27.698;165928
8358;27.702;167042
8359;27.705;152932
8360;27.708;167548
8361;27.712;167959
8362;27.715;164150
8363;27.718;161347
8364;27.721;165260
8365;27.725;157496
8366;27.728;165559
8367;27.731;169668
8368;27.735;166281
8369;27.738;173795
8370;27.741;164557
8371;27.745;171893
8372;27.748;165829
8373;27.751;163220
8374;27.754;156597
8375;27.758;160012
8376;27.761;162309
8377;27.764;167312
8378;27.768;158527
8379;27.771;155025
8380;27.774;161080
8381;27.778;177806
8382;27.781;155909
8383;27.784;160758
8384;27.788;155913
8385;27.791;155720
8386;27.794;168988
8387;27.797;162063
8388;27.801;173426
8389;27.804;166608
8390;27.807;169391
8391;27.811;161829
8392;27.814;161031
8393;27.817;157383
8394;27.821;171875
8395;27.824;174586
8396;27.827;160060
8397;27.831;166649
8398;27.834;162709
8399;27.838;167404
8400;27.841;176808
8401;27.844;166368
8402;27.848;176924
8403;27.851;170882
8404;27.854;175710
8405;27.857;165163
8406;27.861;165412
8407;27.864;164913
8408;27.867;177008
8409;27.871;159415
8410;27.874;167902
8411;27.877;166326
8412;27.881;166563
8413;27.884;160305
8414;27.887;166956
8415;27.890;167276
8416;27.894;164186
8417;27.897;162206
8418;27.900;166631
8419;27.904;173256
8420;27.907;173052
8421;27.910;157208
8422;27.914;160305
8423;27.917;154939
8424;27.920;175370
8425;27.924;175970
8426;27.927;167715
8427;27.930;163152
8428;27.933;158733
8429;27.937;163675
8430;27.940;191189
8431;27.943;146851
8432;27.947;161337
8433;27.950;166027
8434;27.953;168194
8435;27.957;154843
8436;27.960;157037
8437;27.963;167916
8438;27.967;168123
8439;27.970;169334
8440;27.973;172140
8441;27.976;166136
8442;27.980;166676
8443;27.983;165485
8444;27.986;155632
8445;27.990;154496
8446;27.993;148522
8447;27.996;164074
8448;28.000;174485
8449;28.003;156817
8450;28.006;170996
8451;28.010;167269
8452;28.013;171353
8453;28.016;162328
8454;28.019;162992
8455;28.023;171186
8456;28.026;160193
8457;28.029;172094
8458;28.033;174809
8459;28.036;163491
8460;28.039;172566
8461;28.043;163807
8462;28.046;164588
8463;28.049;172247
8464;28.052;161853
8465;28.056;161952
8466;28.059;164694
8467;28.062;166443
8468;28.066;170971
8469;28.069;167035
8470;28.072;160476
8471;28.076;187532
8472;28.079;152633
8473;28.082;174516
8474;28.086;170761
8475;28.089;164604
8476;28.092;174065
8477;28.096;164614
8478;28.099;157581
8479;28.102;167917
8480;28.106;159828
8481;28.109;153851
8482;28.112;171882
8483;28.116;171677
8484;28.119;160409
8485;28.122;161162
8486;28.126;172515
8487;28.129;163825
8488;28.132;168650
8489;28.135;159754
8490;28.139;155093
8491;28.142;159235
8492;28.145;155841
8493;28.149;160846
8494;28.152;167059
8495;28.155;163104
8496;28.159;162808
8497;28.162;168724
8498;28.165;159958
8499;28.168;168796
8500;28.172;168151
8501;28.175;160006
8502;28.178;164789
8503;28.182;168566
8504;28.185;169271
8505;28.188;169321
8506;28.192;158758
8507;28.195;163052
8508;28.198;162682
8509;28.202;159845
8510;28.205;163716
8511;28.208;154451
8512;28.211;176341
8513;28.215;154097
8514;28.218;171988
8515;28.221;165407
8516;28.225;165254
8517;28.228;171652
8518;28.231;159322
8519;28.235;159858
8520;28.238;168268
8521;28.241;170693
8522;28.245;169200
8523;28.248;162502
8524;28.251;166356
8525;28.254;167730
8526;28.258;156463
8527;28.261;163784
8528;28.264;163813
8529;28.268;154043
8530;28.271;166565
8531;28.274;160629
8532;28.278;177279
8533;28.281;166660
8534;28.284;172084
8535;28.287;166669
8536;28.291;175644
8537;28.294;156240
8538;28.297;170370
8539;28.301;164651
8540;28.304;170957
8541;28.307;158122
8542;28.311;170754
8543;28.314;166231
8544;28.317;167854
8545;28.321;158187
8546;28.324;174110
8547;28.327;169249
8548;28.330;162711
8549;28.334;170946
8550;28.337;153781
8551;28.341;166180
8552;28.344;158167
8553;28.347;176213
8554;28.351;170091
8555;28.354;164717
8556;28.357;173083
8557;28.361;165928
8558;28.364;155663
8559;28.367;169891
8560;28.370;175216
8561;28.374;172805
8562;28.377;166857
8563;28.380;167227
8564;28.384;176345
8565;28.387;157840
8566;28.390;159551
8567;28.394;166121
8568;28.397;166521
8569;28.400;167036
8570;28.403;176314
8571;28.407;162755
8572;28.410;158162
8573;28.413;156018
8574;28.417;164772
8575;28.420;161218
8576;28.423;172772
8577;28.427;170187
8578;28.430;167229
8579;28.433;157221
8580;28.437;165534
8581;28.440;171959
8582;28.443;166856
8583;28.446;162735
8584;28.450;164100
8585;28.453;144289
8586;28.456;159639
8587;28.460;174380
8588;28.463;155369
8589;28.466;167608
8590;28.470;163611
8591;28.473;165105
8592;28.476;169676
8593;28.480;165849
8594;28.483;160728
8595;28.486;163842
8596;28.489;177852
8597;28.493;162442
8598;28.496;161410
8599;28.499;159330
8600;28.503;165597
8601;28.506;157081
8602;28.509;156536
8603;28.513;184779
8604;28.516;166816
8605;28.519;176358
8606;28.522;163647
8607;28.526;167070
8608;28.529;162250
8609;28.532;155059
8610;28.536;157285
8611;28.539;178088
8612;28.542;160042
8613;28.546;153534
8614;28.549;147542
8615;28.552;162102
8616;28.556;151496
8617;28.559;164374
8618;28.562;165242
8619;28.565;167924
8620;28.569;159994
8621;28.572;170688
8622;28.575;154667
8623;28.579;172574
8624;28.582;164572
8625;28.586;166938
8626;28.589;146017
8627;28.592;155402
8628;28.596;153816
8629;28.599;173053
8630;28.602;168402
8631;28.605;164950
8632;28.609;156518
8633;28.612;168663
8634;28.615;166498
8635;28.619;174840
8636;28.622;158594
8637;28.625;163416
8638;28.629;168266
8639;28.632;160593
8640;28.635;151958
8641;28.638;177261
8642;28.642;162400
8643;28.645;153437
8644;28.648;160806
8645;28.652;171668
8646;28.655;162001
8647;28.658;171591
8648;28.662;167442
8649;28.665;154456
8650;28.668;161355
8651;28.672;154757
8652;28.675;158577
8653;28.678;178347
8654;28.681;171583
8655;28.685;172303
8656;28.688;163825
8657;28.691;159964
8658;28.695;164766
8659;28.698;164993
8660;28.701;174114
8661;28.705;161226
8662;28.708;157568
8663;28.711;166766
8664;28.715;158878
8665;28.718;165835
8666;28.721;147345
8667;28.724;167446
8668;28.728;172027
8669;28.731;163866
8670;28.734;170375
8671;28.738;167680
8672;28.741;157130
8673;28.744;166598
8674;28.748;172709
8675;28.751;154413
8676;28.754;150818
8677;28.757;149459
8678;28.761;160851
8679;28.764;159742
8680;28.767;170777
8681;28.771;161209
8682;28.774;165554
8683;28.777;168797
8684;28.781;176651
8685;28.784;163895
8686;28.787;166218
8687;28.791;162907
8688;28.794;169714
8689;28.797;165148
8690;28.800;156517
8691;28.804;163294
8692;28.807;144237
8693;28.810;157408
8694;28.814;178287
8695;28.817;150534
8696;28.820;169380
8697;28.824;154356
8698;28.827;172019
8699;28.830;165669
8700;28.834;170197
8701;28.837;155732
8702;28.841;156691
8703;28.844;150475
8704;28.847;170594
8705;28.850;154694
8706;28.854;157523
8707;28.857;159046
8708;28.860;157542
8709;28.864;160446
8710;28.867;165980
8711;28.870;167895
8712;28.874;161587
8713;28.877;163476
8714;28.880;171753
8715;28.883;162072
8716;28.887;170716
8717;28.890;162780
8718;28.893;169719
8719;28.897;173530
8720;28.900;176190
8721;28.903;162579
8722;28.907;173004
8723;28.910;168150
8724;28.913;163641
8725;28.917;162605
8726;28.920;170528
8727;28.923;161405
8728;28.926;159374
8729;28.930;172441
8730;28.933;172911
8731;28.936;178560
8732;28.940;160259
8733;28.943;164624
8734;28.946;151582
8735;28.950;162922
8736;28.953;169625
8737;28.956;156567
8738;28.960;171414
8739;28.963;181107
8740;28.966;165215
8741;28.969;164455
8742;28.973;168987
8743;28.976;165616
8744;28.979;158532
8745;28.983;158480
8746;28.986;151916
8747;28.989;167032
8748;28.993;159161
8749;28.996;157050
8750;28.999;173781
8751;29.002;169955
8752;29.006;165121
8753;29.009;177240
8754;29.012;163807
8755;29.016;162424
8756;29.019;167682
8757;29.022;152928
8758;29.026;155813
8759;29.029;155808
8760;29.032;160615
8761;29.036;161001
8762;29.039;159782
8763;29.042;158239
8764;29.045;182284
8765;29.049;163896
8766;29.052;164977
8767;29.055;162527
8768;29.059;151862
8769;29.062;160526
8770;29.065;157476
8771;29.069;172440
8772;29.072;158050
8773;29.075;164267
8774;29.078;165348
8775;29.082;165614
8776;29.085;153560
8777;29.089;172798
8778;29.092;165982
8779;29.095;163885
8780;29.099;178649
8781;29.102;167157
8782;29.105;167171
8783;29.109;153106
8784;29.112;175985
8785;29.115;172031
8786;29.118;155287
8787;29.122;181603
8788;29.125;162562
8789;29.128;170944
8790;29.132;162026
8791;29.135;161697
8792;29.138;158821
8793;29.142;166203
8794;29.145;165209
8795;29.148;158804
8796;29.152;161173
8797;29.155;166456
8798;29.158;176464
8799;29.161;170061
8800;29.165;150083
8801;29.168;160129
8802;29.171;164441
8803;29.175;167199
8804;29.178;173370
8805;29.181;165563
8806;29.185;161750
8807;29.188;158800
8808;29.191;169512
8809;29.195;172469
8810;29.198;156419
8811;29.201;164001
8812;29.204;165846
8813;29.208;152335
8814;29.211;166559
8815;29.214;163109
8816;29.218;171674
8817;29.221;148231
8818;29.224;164745
8819;29.228;167374
8820;29.231;169774
8821;29.234;159862
8822;29.237;155180
8823;29.241;163982
8824;29.244;169392
8825;29.247;162908
8826;29.251;156725
8827;29.254;173284
8828;29.257;154761
8829;29.261;171206
8830;29.264;171882
8831;29.267;161717
8832;29.271;168484
8833;29.274;166412
8834;29.277;157156
8835;29.280;169404
8836;29.284;162507
8837;29.287;175707
8838;29.290;176442
8839;29.294;160806
8840;29.297;157976
8841;29.300;165481
8842;29.304;167641
8843;29.307;144868
8844;29.310;168895
8845;29.314;156498
8846;29.317;167591
8847;29.320;150860
8848;29.323;164364
8849;29.327;162705
8850;29.330;171030
8851;29.333;167169
8852;29.337;164552
8853;29.340;169098
8854;29.344;169601
8855;29.347;170876
8856;29.350;166938
8857;29.353;151119
8858;29.357;163155
8859;29.360;158298
8860;29.363;156380
8861;29.367;138074
8862;29.370;145976
8863;29.373;148744
8864;29.377;156532
8865;29.380;152947
8866;29.383;149043
8867;29.387;150291
8868;29.390;153523
8869;29.393;141816
8870;29.396;139743
8871;29.400;155537
8872;29.403;145393
8873;29.406;151743
8874;29.410;141507
8875;29.413;143296
8876;29.416;163593
8877;29.420;156121
8878;29.423;140524
8879;29.426;155366
8880;29.430;159368
8881;29.433;146132
8882;29.436;169311
8883;29.439;152833
8884;29.443;161417
8885;29.446;144292
8886;29.449;163456
8887;29.453;144665
8888;29.456;145801
8889;29.459;139024
8890;29.463;160823
8891;29.466;159740
8892;29.469;162645
8893;29.472;145030
8894;29.476;135255
8895;29.479;164149
8896;29.482;166943
8897;29.486;157512
8898;29.489;159863
8899;29.492;158939
8900;29.496;152973
8901;29.499;137262
8902;29.502;153771
8903;29.506;144598
8904;29.509;148520
8905;29.512;135106
8906;29.515;145322
8907;29.519;153405
8908;29.522;153546
8909;29.525;150776
8910;29.529;163299
8911;29.532;160603
8912;29.535;160392
8913;29.539;153938
8914;29.542;142406
8915;29.545;168304
8916;29.549;143825
8917;29.552;155722
8918;29.555;161898
8919;29.558;148729
8920;29.562;147246
8921;29.565;151586
8922;29.568;158069
8923;29.572;149824
8924;29.575;146611
8925;29.578;142740
8926;29.582;152810
8927;29.585;149005
8928;29.589;145253
8929;29.592;153731
8930;29.595;170671
8931;29.598;152471
8932;29.602;143355
8933;29.605;159642
8934;29.608;152093
8935;29.612;161266
8936;29.615;157656
8937;29.618;166543
8938;29.622;155253
8939;29.625;166519
8940;29.628;158607
8941;29.631;153175
8942;29.635;159595
8943;29.638;156038
8944;29.641;145190
8945;29.645;155960
8946;29.648;151088
8947;29.651;148678
8948;29.655;143854
8949;29.658;165841
8950;29.661;160400
8951;29.665;150459
8952;29.668;156876
8953;29.671;154717
8954;29.674;148580
8955;29.678;151905
8956;29.681;151299
8957;29.684;145052
8958;29.688;164879
8959;29.691;168524
8960;29.694;143833
8961;29.698;157811
8962;29.701;157450
8963;29.704;147053
8964;29.707;163094
8965;29.711;160486
8966;29.714;140056
8967;29.717;152007
8968;29.721;164634
8969;29.724;155523
8970;29.727;146399
8971;29.731;154703
8972;29.734;141856
8973;29.737;146380
8974;29.741;156262
8975;29.744;145027
8976;29.747;164336
8977;29.750;156879
8978;29.754;151025
8979;29.757;137659
8980;29.760;156718
8981;29.764;149039
8982;29.767;158072
8983;29.770;146947
8984;29.774;154853
8985;29.777;147331
8986;29.780;150062
8987;29.784;150603
8988;29.787;149192
8989;29.790;153090
8990;29.793;144096
8991;29.797;159813
8992;29.800;167671
8993;29.803;148259
8994;29.807;162233
8995;29.810;147455
8996;29.813;146379
8997;29.817;166598
8998;29.820;163249
8999;29.823;148053
9000;29.826;154880
9001;29.830;155339
9002;29.833;154862
9003;29.837;148704
9004;29.840;156461
9005;29.843;135628
9006;29.847;141890
9007;29.850;159957
9008;29.853;155666
9009;29.857;154267
9010;29.860;155024
9011;29.863;152281
9012;29.866;142974
9013;29.870;156771
9014;29.873;143915
9015;29.876;162208
9016;29.880;148179
9017;29.883;143513
9018;29.886;146825
9019;29.890;143448
9020;29.893;160253
9021;29.896;154609
9022;29.900;157182
9023;29.903;148249
9024;29.906;146446
9025;29.909;145630
9026;29.913;137969
9027;29.916;162726
9028;29.919;129276
9029;29.923;157857
9030;29.926;151022
9031;29.929;154062
9032;29.933;147972
9033;29.936;137349
9034;29.939;141819
9035;29.942;155454
9036;29.946;145617
9037;29.949;155063
9038;29.952;138465
9039;29.956;160083
9040;29.959;144913
9041;29.962;152730
9042;29.966;156871
9043;29.969;153415
9044;29.972;158445
9045;29.976;148020
9046;29.979;150048
9047;29.982;151070
9048;29.985;136203
9049;29.989;167108
9050;29.992;152555
9051;29.995;154787
9052;29.999;148661
9053;30.002;156245
9054;30.005;151752
9055;30.009;142945
9056;30.012;153731
9057;30.015;141403
9058;30.019;159728
9059;30.022;152916
9060;30.025;157865
9061;30.028;153195
9062;30.032;158829
9063;30.035;168737
9064;30.038;166900
9065;30.042;155213
9066;30.045;156388
9067;30.048;149680
9068;30.052;149122
9069;30.055;147739
9070;30.058;158420
9071;30.061;154833
9072;30.065;152643
9073;30.068;147827
9074;30.071;160777
9075;30.075;153293
9076;30.078;152221
9077;30.081;157395
9078;30.085;147541
9079;30.088;148319
9080;30.092;154839
9081;30.095;154951
9082;30.098;149283
9083;30.101;144983
9084;30.105;159955
9085;30.108;149106
9086;30.111;143572
9087;30.115;141184
9088;30.118;161640
9089;30.121;156365
9090;30.125;153605
9091;30.128;152801
9092;30.131;140751
9093;30.135;151683
9094;30.138;151648
9095;30.141;156978
9096;30.144;142883
9097;30.148;136394
9098;30.151;153144
9099;30.154;143194
9100;30.158;157065
9101;30.161;149818
9102;30.164;136941
9103;30.168;150130
9104;30.171;146501
9105;30.174;148457
9106;30.178;154756
9107;30.181;167725
9108;30.184;158948
9109;30.187;148156
9110;30.191;147637
9111;30.194;147608
9112;30.197;153864
9113;30.201;155797
9114;30.204;146594
9115;30.207;151102
9116;30.211;144017
9117;30.214;149904
9118;30.217;153054
9119;30.220;159583
9120;30.224;156449
9121;30.227;148942
9122;30.230;151685
9123;30.234;143868
9124;30.237;152844
9125;30.240;154726
9126;30.244;157854
9127;30.247;152804
9128;30.250;145855
9129;30.254;151179
9130;30.257;157989
9131;30.260;152872
9132;30.263;151990
9133;30.267;143986
9134;30.270;155430
9135;30.273;155078
9136;30.277;153931
9137;30.280;158535
9138;30.283;154198
9139;30.287;165706
9140;30.290;155243
9141;30.293;159846
9142;30.296;149506
9143;30.300;164353
9144;30.303;151635
9145;30.306;155039
9146;30.310;152390
9147;30.313;161387
9148;30.316;143972
9149;30.320;150039
9150;30.323;161176
9151;30.326;158323
9152;30.330;149664
9153;30.333;154360
9154;30.336;157794
9155;30.340;141616
9156;30.343;167240
9157;30.346;151005
9158;30.350;149389
9159;30.353;158758
9160;30.356;148887
9161;30.360;151585
9162;30.363;162583
9163;30.366;155307
9164;30.370;143837
9165;30.373;153639
9166;30.376;166445
9167;30.379;150421
9168;30.383;165451
9169;30.386;151374
9170;30.389;152731
9171;30.393;154375
9172;30.396;169627
9173;30.399;143089
9174;30.403;159156
9175;30.406;166999
9176;30.409;154767
9177;30.413;159415
9178;30.416;165491
9179;30.419;161176
9180;30.422;145550
9181;30.426;160432
9182;30.429;156411
9183;30.432;161850
9184;30.436;153038
9185;30.439;151845
9186;30.442;150126
9187;30.446;153342
9188;30.449;151024
9189;30.452;143360
9190;30.455;157876
9191;30.459;146763
9192;30.462;156335
9193;30.465;153216
9194;30.469;153331
9195;30.472;152111
9196;30.475;168634
9197;30.479;151766
9198;30.482;162732
9199;30.485;142539
9200;30.489;147402
9201;30.492;152880
9202;30.495;142017
9203;30.498;145550
9204;30.502;156613
9205;30.505;143479
9206;30.508;157973
9207;30.512;155217
9208;30.515;165140
9209;30.518;143752
9210;30.522;155331
9211;30.525;155748
9212;30.528;159696
9213;30.531;161262
9214;30.535;150628
9215;30.538;137364
9216;30.541;150227
9217;30.545;147211
9218;30.548;160689
9219;30.551;152051
9220;30.555;170594
9221;30.558;157987
9222;30.561;153281
9223;30.565;154010
9224;30.568;151456
9225;30.571;162138
9226;30.574;146773
9227;30.578;164542
9228;30.581;149237
9229;30.585;159438
9230;30.588;152802
9231;30.591;151825
9232;30.595;158746
9233;30.598;143306
9234;30.601;168291
9235;30.605;149757
9236;30.608;160916
9237;30.611;136415
9238;30.614;152005
9239;30.618;155471
9240;30.621;144562
9241;30.624;165869
9242;30.628;144717
9243;30.631;157461
9244;30.634;149348
9245;30.638;149216
9246;30.641;148907
9247;30.644;155407
9248;30.648;146896
9249;30.651;159632
9250;30.654;158725
9251;30.657;143977
9252;30.661;165571
9253;30.664;149405
9254;30.667;141289
9255;30.671;158498
9256;30.674;150198
9257;30.677;145069
9258;30.681;145481
9259;30.684;160236
9260;30.687;160328
9261;30.690;148839
9262;30.694;172822
9263;30.697;152468
9264;30.700;165456
9265;30.704;165340
9266;30.707;160250
9267;30.710;152490
9268;30.714;155354
9269;30.717;141624
9270;30.720;155404
9271;30.724;156757
9272;30.727;151818
9273;30.730;158161
9274;30.733;159264
9275;30.737;154814
9276;30.740;154377
9277;30.743;155099
9278;30.747;154031
9279;30.750;152855
9280;30.753;141209
9281;30.757;155463
9282;30.760;147553
9283;30.763;149184
9284;30.767;150346
9285;30.770;166876
9286;30.773;155751
9287;30.776;155561
9288;30.780;155491
9289;30.783;159251
9290;30.786;154123
9291;30.790;157531
9292;30.793;153404
9293;30.796;163153
9294;30.800;150856
9295;30.803;156230
9296;30.806;146973
9297;30.809;146756
9298;30.813;151078
9299;30.816;171888
9300;30.819;159803
9301;30.823;143854
9302;30.826;160875
9303;30.829;149895
9304;30.833;163749
9305;30.836;141926
9306;30.840;153468
9307;30.843;163814
9308;30.846;161082
9309;30.849;146423
9310;30.853;142989
9311;30.856;152484
9312;30.859;149520
9313;30.863;153086
9314;30.866;164515
9315;30.869;146046
9316;30.873;146091
9317;30.876;152462
9318;30.879;153475
9319;30.883;154089
9320;30.886;151180
9321;30.889;163289
9322;30.892;165197
9323;30.896;156861
9324;30.899;152928
9325;30.902;153636
9326;30.906;156879
9327;30.909;163841
9328;30.912;165061
9329;30.916;158989
9330;30.919;149639
9331;30.922;180071
9332;30.925;157538
9333;30.929;153315
9334;30.932;149774
9335;30.935;165984
9336;30.939;155973
9337;30.942;155796
9338;30.945;155536
9339;30.949;133739
9340;30.952;158965
9341;30.955;144358
9342;30.959;154104
9343;30.962;158451
9344;30.965;174121
9345;30.968;163034
9346;30.972;154669
9347;30.975;152306
9348;30.978;159655
9349;30.982;154332
9350;30.985;158150
9351;30.988;164975
9352;30.992;154452
9353;30.995;154668
9354;30.998;144893
9355;31.002;144215
9356;31.005;151683
9357;31.008;160283
9358;31.011;146163
9359;31.015;148913
9360;31.018;149002
9361;31.021;136796
9362;31.025;148081
9363;31.028;166297
9364;31.031;147195
9365;31.035;166745
9366;31.038;150551
9367;31.041;162129
9368;31.044;151577
9369;31.048;148438
9370;31.051;161852
9371;31.054;151348
9372;31.058;158556
9373;31.061;154658
9374;31.064;156696
9375;31.068;152195
9376;31.071;151731
9377;31.074;153909
9378;31.078;163706
9379;31.081;159395
9380;31.084;153289
9381;31.088;152532
9382;31.091;157320
9383;31.094;163074
9384;31.098;152343
9385;31.101;161789
9386;31.104;148838
9387;31.108;151192
9388;31.111;164280
9389;31.114;157059
9390;31.118;152120
9391;31.121;165476
9392;31.124;152106
9393;31.127;156226
9394;31.131;148006
9395;31.134;151887
9396;31.137;156368
9397;31.141;164615
9398;31.144;155624
9399;31.147;136203
9400;31.151;163996
9401;31.154;158417
9402;31.157;156503
9403;31.160;148423
9404;31.164;163302
9405;31.167;142795
9406;31.170;163893
9407;31.174;159572
9408;31.177;144881
9409;31.180;147771
9410;31.184;150897
9411;31.187;166753
9412;31.190;155394
9413;31.194;160099
9414;31.197;165439
9415;31.200;154092
9416;31.203;158160
9417;31.207;149745
9418;31.210;157807
9419;31.213;163404
9420;31.217;153843
9421;31.220;156670
9422;31.223;177734
9423;31.227;150435
9424;31.230;150500
9425;31.233;164568
9426;31.237;162953
9427;31.240;158870
9428;31.243;145703
9429;31.246;156391
9430;31.250;164103
9431;31.253;159634
9432;31.256;153839
9433;31.260;151875
9434;31.263;159199
9435;31.266;163980
9436;31.270;155353
9437;31.273;149931
9438;31.276;155470
9439;31.279;164276
9440;31.283;158944
9441;31.286;152603
9442;31.289;166558
9443;31.293;157731
9444;31.296;160959
9445;31.299;149761
9446;31.303;142215
9447;31.306;159647
9448;31.309;156600
9449;31.313;151537
9450;31.316;151766
9451;31.319;138288
9452;31.322;158647
9453;31.326;143024
9454;31.329;155136
9455;31.332;145640
9456;31.336;163244
9457;31.339;142617
9458;31.343;157979
9459;31.346;135200
9460;31.349;165620
9461;31.353;143008
9462;31.356;160664
9463;31.359;141552
9464;31.362;139964
9465;31.366;144957
9466;31.369;164064
9467;31.372;132887
9468;31.376;143083
9469;31.379;155452
9470;31.382;149063
9471;31.386;151788
9472;31.389;149841
9473;31.392;156253
9474;31.396;155099
9475;31.399;159219
9476;31.402;173914
9477;31.405;157562
9478;31.409;162449
9479;31.412;153253
9480;31.415;146126
9481;31.419;146948
9482;31.422;156482
9483;31.425;155097
9484;31.429;164145
9485;31.432;156123
9486;31.435;170053
9487;31.438;166850
9488;31.442;158664
9489;31.445;147625
9490;31.448;159670
9491;31.452;167773
9492;31.455;162331
9493;31.458;165082
9494;31.462;162513
9495;31.465;160568
9496;31.468;151532
9497;31.472;159130
9498;31.475;160398
9499;31.478;162763
9500;31.481;158373
9501;31.485;152130
9502;31.488;152523
9503;31.491;146902
9504;31.495;167560
9505;31.498;152073
9506;31.501;155998
9507;31.505;162317
9508;31.508;163970
9509;31.511;159057
9510;31.514;146649
9511;31.518;163390
9512;31.521;146245
9513;31.524;159222
9514;31.528;159572
9515;31.531;166618
9516;31.534;151935
9517;31.538;159374
9518;31.541;168991
9519;31.544;144913
9520;31.548;156017
9521;31.551;155152
9522;31.554;163792
9523;31.557;160518
9524;31.561;152030
9525;31.564;146389
9526;31.567;164006
9527;31.571;159308
9528;31.574;157120
9529;31.577;150086
9530;31.581;155421
9531;31.584;155852
9532;31.588;159628
9533;31.591;155994
9534;31.594;166016
9535;31.598;155691
9536;31.601;165293
9537;31.604;152903
9538;31.608;145844
9539;31.611;162256
9540;31.614;143887
9541;31.618;162820
9542;31.621;163132
9543;31.624;157569
9544;31.628;139156
9545;31.631;169954
9546;31.634;153428
9547;31.637;149685
9548;31.641;153282
9549;31.644;150977
9550;31.647;154142
9551;31.651;162144
9552;31.654;156336
9553;31.657;159981
9554;31.661;156197
9555;31.664;151590
9556;31.667;160774
9557;31.670;153303
9558;31.674;163909
9559;31.677;161448
9560;31.680;143211
9561;31.684;162386
9562;31.687;154323
9563;31.690;147994
9564;31.694;163623
9565;31.697;159842
9566;31.700;158147
9567;31.704;162199
9568;31.707;148849
9569;31.710;159741
9570;31.713;151959
9571;31.717;159194
9572;31.720;165031
9573;31.723;151814
9574;31.727;158403
9575;31.730;150854
9576;31.733;144191
9577;31.737;161232
9578;31.740;153432
9579;31.743;154663
9580;31.747;156168
9581;31.750;168894
9582;31.753;154556
9583;31.756;160992
9584;31.760;173466
9585;31.763;154707
9586;31.766;154878
9587;31.770;155749
9588;31.773;145237
9589;31.776;166685
9590;31.780;173223
9591;31.783;159656
9592;31.786;159699
9593;31.789;152549
9594;31.793;155644
9595;31.796;156146
9596;31.799;145803
9597;31.803;159254
9598;31.806;160862
9599;31.809;155511
9600;31.813;148319
9601;31.816;165651
9602;31.819;157750
9603;31.823;161226
9604;31.826;145619
9605;31.829;168415
9606;31.832;146911
9607;31.836;164615
9608;31.839;176059
9609;31.843;152176
9610;31.846;158675
9611;31.849;153545
9612;31.853;160618
9613;31.856;166168
9614;31.859;158911
9615;31.863;169823
9616;31.866;161637
9617;31.869;163145
9618;31.872;163607
9619;31.876;152778
9620;31.879;154674
9621;31.882;151082
9622;31.886;158217
9623;31.889;154058
9624;31.892;158032
9625;31.896;149402
9626;31.899;159785
9627;31.902;163487
9628;31.906;150052
9629;31.909;156595
9630;31.912;155076
9631;31.915;161757
9632;31.919;145235
9633;31.922;161063
9634;31.925;171260
9635;31.929;146285
9636;31.932;157226
9637;31.935;144961
9638;31.939;160567
9639;31.942;159021
9640;31.945;163382
9641;31.948;154712
9642;31.952;149546
9643;31.955;143783
9644;31.958;161324
9645;31.962;162015
9646;31.965;150857
9647;31.968;151252
9648;31.972;150423
9649;31.975;158542
9650;31.978;158385
9651;31.982;163924
9652;31.985;154980
9653;31.988;151495
9654;31.991;162811
9655;31.995;155621
9656;31.998;158538
9657;32.001;146886
9658;32.005;168720
9659;32.008;142037
9660;32.011;132314
9661;32.015;148860
9662;32.018;155468
9663;32.021;152568
9664;32.024;159856
9665;32.028;155270
9666;32.031;170503
9667;32.034;153867
9668;32.038;165041
9669;32.041;148502
9670;32.044;160487
9671;32.048;168809
9672;32.051;159323
9673;32.054;160182
9674;32.058;160904
9675;32.061;163037
9676;32.064;167394
9677;32.067;145603
9678;32.071;169335
9679;32.074;160477
9680;32.077;164113
9681;32.081;156687
9682;32.084;154627
9683;32.088;164031
9684;32.091;155468
9685;32.094;154170
9686;32.098;158039
9687;32.101;154406
9688;32.104;150167
9689;32.107;162754
9690;32.111;157885
9691;32.114;156844
9692;32.117;149749
9693;32.121;153789
9694;32.124;153415
9695;32.127;170996
9696;32.131;148823
9697;32.134;161372
9698;32.137;157587
9699;32.141;154095
9700;32.144;161056
9701;32.147;142278
9702;32.150;159508
9703;32.154;153758
9704;32.157;166856
9705;32.160;160174
9706;32.164;146611
9707;32.167;160934
9708;32.170;156472
9709;32.174;154897
9710;32.177;143952
9711;32.180;156899
9712;32.183;165255
9713;32.187;155640
9714;32.190;169702
9715;32.193;158823
9716;32.197;153630
9717;32.200;148037
9718;32.203;170732
9719;32.207;161947
9720;32.210;139255
9721;32.213;158123
9722;32.217;162643
9723;32.220;162340
9724;32.223;140544
9725;32.226;157943
9726;32.230;151764
9727;32.233;160200
9728;32.236;166118
9729;32.240;159894
9730;32.243;162642
9731;32.246;153871
9732;32.250;161883
9733;32.253;143567
9734;32.256;158129
9735;32.259;158845
9736;32.263;160794
9737;32.266;165790
9738;32.269;156672
9739;32.273;164503
9740;32.276;153470
9741;32.279;156689
9742;32.283;166604
9743;32.286;159476
9744;32.289;154129
9745;32.293;155616
9746;32.296;159705
9747;32.299;170022
9748;32.302;162947
9749;32.306;169128
9750;32.309;158819
9751;32.312;163490
9752;32.316;160777
9753;32.319;170733
9754;32.322;153060
9755;32.326;175344
9756;32.329;154256
9757;32.332;149784
9758;32.336;158403
9759;32.339;167648
9760;32.342;160610
9761;32.346;149159
9762;32.349;154384
9763;32.352;156831
9764;32.356;162146
9765;32.359;143426
9766;32.362;160792
9767;32.366;156975
9768;32.369;158788
9769;32.372;168631
9770;32.376;157614
9771;32.379;161204
9772;32.382;165518
9773;32.385;163882
9774;32.389;159607
9775;32.392;150806
9776;32.395;156266
9777;32.399;172126
9778;32.402;161353
9779;32.405;158849
9780;32.409;149379
9781;32.412;167078
9782;32.415;152918
9783;32.418;150894
9784;32.422;168728
9785;32.425;159622
9786;32.428;160282
9787;32.432;167470
9788;32.435;163931
9789;32.438;156599
9790;32.442;153952
9791;32.445;169206
9792;32.448;174899
9793;32.452;162918
9794;32.455;153907
9795;32.458;172420
9796;32.461;170858
9797;32.465;157041
9798;32.468;150126
9799;32.471;157553
9800;32.475;152840
9801;32.478;150383
9802;32.481;154718
9803;32.485;154985
9804;32.488;141536
9805;32.491;158867
9806;32.495;158903
9807;32.498;162806
9808;32.501;163432
9809;32.504;170013
9810;32.508;162028
9811;32.511;162736
9812;32.514;157277
9813;32.518;171031
9814;32.521;163405
9815;32.524;155174
9816;32.528;159523
9817;32.531;154422
9818;32.534;152374
9819;32.537;166881
9820;32.541;160928
9821;32.544;149948
9822;32.547;163835
9823;32.551;155030
9824;32.554;151270
9825;32.557;156797
9826;32.561;161374
9827;32.564;174030
9828;32.567;166100
9829;32.571;146551
9830;32.574;153273
9831;32.577;146948
9832;32.580;158825
9833;32.584;140200
9834;32.587;147775
9835;32.591;159230
9836;32.594;156283
9837;32.597;164750
9838;32.601;169146
9839;32.604;154495
9840;32.607;155760
9841;32.611;154290
9842;32.614;151153
9843;32.617;152686
9844;32.620;167651
9845;32.624;166208
9846;32.627;167842
9847;32.630;153106
9848;32.634;165618
9849;32.637;160828
9850;32.640;148535
9851;32.644;149465
9852;32.647;158396
9853;32.650;147922
9854;32.653;167419
9855;32.657;149183
9856;32.660;178643
9857;32.663;153221
9858;32.667;164540
9859;32.670;160831
9860;32.673;166802
9861;32.677;152148
9862;32.680;170147
9863;32.683;156101
9864;32.687;170528
9865;32.690;165437
9866;32.693;162296
9867;32.696;160624
9868;32.700;154558
9869;32.703;146008
9870;32.706;163645
9871;32.710;162342
9872;32.713;155740
9873;32.716;152830
9874;32.720;167314
9875;32.723;159176
9876;32.726;149307
9877;32.730;160186
9878;32.733;161117
9879;32.736;146427
9880;32.739;159737
9881;32.743;163066
9882;32.746;147021
9883;32.749;155824
9884;32.753;158544
9885;32.756;167024
9886;32.759;169445
9887;32.763;163572
9888;32.766;151856
9889;32.769;157058
9890;32.773;159531
9891;32.776;156918
9892;32.779;152453
9893;32.782;151249
9894;32.786;170128
9895;32.789;160354
9896;32.792;167064
9897;32.796;169717
9898;32.799;164047
9899;32.802;159321
9900;32.806;178320
9901;32.809;164079
9902;32.812;171475
9903;32.815;169201
9904;32.819;166678
9905;32.822;159865
9906;32.825;162342
9907;32.829;161116
9908;32.832;144541
9909;32.836;151973
9910;32.839;158795
9911;32.842;165333
9912;32.846;166270
9913;32.849;157588
9914;32.852;169555
9915;32.855;156918
9916;32.859;178642
9917;32.862;158376
9918;32.865;155771
9919;32.869;163657
9920;32.872;166963
9921;32.875;173357
9922;32.879;169237
9923;32.882;154363
9924;32.885;162762
9925;32.889;164428
9926;32.892;160013
9927;32.895;155922
9928;32.898;156514
9929;32.902;174132
9930;32.905;149797
9931;32.908;157726
9932;32.912;165797
9933;32.915;162056
9934;32.918;146910
9935;32.922;156593
9936;32.925;160943
9937;32.928;161773
9938;32.931;169122
9939;32.935;154388
9940;32.938;148048
9941;32.941;171164
9942;32.945;155295
9943;32.948;166602
9944;32.951;152501
9945;32.955;169441
9946;32.958;171067
9947;32.961;157658
9948;32.965;150471
9949;32.968;160522
9950;32.971;162457
9951;32.974;152373
9952;32.978;156648
9953;32.981;157717
9954;32.984;162116
9955;32.988;153387
9956;32.991;145890
9957;32.994;154448
9958;32.998;163113
9959;33.001;164261
9960;33.004;149354
9961;33.008;153783
9962;33.011;160282
9963;33.014;156606
9964;33.017;167413
9965;33.021;151955
9966;33.024;158441
9967;33.027;170354
9968;33.031;160798
9969;33.034;152903
9970;33.037;161312
9971;33.041;157445
9972;33.044;153309
9973;33.047;149545
9974;33.050;163282
9975;33.054;165364
9976;33.057;151998
9977;33.060;162821
9978;33.064;168946
9979;33.067;176568
9980;33.070;148555
9981;33.074;170894
9982;33.077;163592
9983;33.080;161485
9984;33.084;162061
9985;33.087;155406
9986;33.090;164200
9987;33.094;166117
9988;33.097;157876
9989;33.100;150620
9990;33.104;159352
9991;33.107;141056
9992;33.110;172962
9993;33.114;158320
9994;33.117;166614
9995;33.120;169367
9996;33.124;153442
9997;33.127;156068
9998;33.130;156133
9999;33.133;157602
10000;33.137;168574
10001;33.140;156943
10002;33.143;164684
10003;33.147;157183
10004;33.150;153011
10005;33.153;162910
10006;33.157;172873
10007;33.160;142416
10008;33.163;148883
10009;33.167;157110
10010;33.170;151031
10011;33.173;156525
10012;33.176;164790
10013;33.180;164778
10014;33.183;156253
10015;33.186;160532
10016;33.190;160417
10017;33.193;164015
10018;33.196;155074
10019;33.200;146835
10020;33.203;157504
10021;33.206;171856
10022;33.209;159008
10023;33.213;146412
10024;33.216;151110
10025;33.219;166710
10026;33.223;154186
10027;33.226;156841
10028;33.229;148427
10029;33.233;152159
10030;33.236;149615
10031;33.239;163514
10032;33.243;159301
10033;33.246;156704
10034;33.249;163923
10035;33.252;167748
10036;33.256;172226
10037;33.259;149898
10038;33.262;153606
10039;33.266;172409
10040;33.269;156794
10041;33.272;162656
10042;33.276;162178
10043;33.279;162315
10044;33.282;154457
10045;33.285;163871
10046;33.289;161238
10047;33.292;160341
10048;33.295;160362
10049;33.299;174581
10050;33.302;162263
10051;33.305;166397
10052;33.309;170431
10053;33.312;145702
10054;33.315;158203
10055;33.319;157710
10056;33.322;158699
10057;33.325;155991
10058;33.328;154782
10059;33.332;156964
10060;33.335;151128
10061;33.339;163022
10062;33.342;168345
10063;33.345;157783
10064;33.349;167421
10065;33.352;164742
10066;33.355;166453
10067;33.359;151477
10068;33.362;155274
10069;33.365;150887
10070;33.368;152542
10071;33.372;171294
10072;33.375;162728
10073;33.378;153125
10074;33.382;167569
10075;33.385;168076
10076;33.388;168955
10077;33.392;173058
10078;33.395;155285
10079;33.398;151707
10080;33.402;168621
10081;33.405;161841
10082;33.408;148233
10083;33.411;148097
10084;33.415;156675
10085;33.418;163615
10086;33.421;161094
10087;33.425;155627
10088;33.428;173837
10089;33.431;157209
10090;33.435;172952
10091;33.438;161369
10092;33.441;162703
10093;33.444;166969
10094;33.448;165575
10095;33.451;152207
10096;33.454;153932
10097;33.458;171565
10098;33.461;156542
10099;33.464;155915
10100;33.468;152613
10101;33.471;155465
10102;33.474;163015
10103;33.478;146840
10104;33.481;159493
10105;33.484;173948
10106;33.487;142954
10107;33.491;165883
10108;33.494;159523
10109;33.497;158683
10110;33.501;160020
10111;33.504;154546
10112;33.507;145936
10113;33.511;157970
10114;33.514;161718
10115;33.517;170373
10116;33.520;165886
10117;33.524;169663
10118;33.527;164775
10119;33.530;157384
10120;33.534;155388
10121;33.537;163668
10122;33.540;157442
10123;33.544;147344
10124;33.547;166441
10125;33.550;164206
10126;33.554;154937
10127;33.557;162374
10128;33.560;157137
10129;33.563;153332
10130;33.567;159977
10131;33.570;174549
10132;33.573;157178
10133;33.577;153472
10134;33.580;154511
10135;33.583;169577
10136;33.587;163697
10137;33.590;155151
10138;33.594;160795
10139;33.597;147496
10140;33.600;170982
10141;33.604;175225
10142;33.607;159385
10143;33.610;150728
10144;33.613;164436
10145;33.617;164860
10146;33.620;144631
10147;33.623;147834
10148;33.627;150434
10149;33.630;151305
10150;33.633;154194
10151;33.637;161138
10152;33.640;156395
10153;33.643;162680
10154;33.647;155107
10155;33.650;164338
10156;33.653;165098
10157;33.656;166367
10158;33.660;157915
10159;33.663;156474
10160;33.666;146293
10161;33.670;164806
10162;33.673;161395
10163;33.676;154142
10164;33.680;146603
10165;33.683;142650
10166;33.686;153469
10167;33.689;151032
10168;33.693;170499
10169;33.696;157744
10170;33.699;158759
10171;33.703;148894
10172;33.706;159235
10173;33.709;154399
10174;33.713;159678
10175;33.716;151127
10176;33.719;152010
10177;33.723;153043
10178;33.726;140348
10179;33.729;154410
10180;33.732;157442
10181;33.736;152236
10182;33.739;153588
10183;33.742;160836
10184;33.746;147175
10185;33.749;153935
10186;33.752;149792
10187;33.756;140566
10188;33.759;153485
10189;33.762;142404
10190;33.765;154652
10191;33.769;166436
10192;33.772;146190
10193;33.775;145515
10194;33.779;169362
10195;33.782;145619
10196;33.785;143967
10197;33.789;157495
10198;33.792;162568
10199;33.795;144956
10200;33.799;145172
10201;33.802;146996
10202;33.805;153343
10203;33.808;145413
10204;33.812;153772
10205;33.815;138697
10206;33.818;144847
10207;33.822;154076
10208;33.825;146780
10209;33.828;145402
10210;33.832;148166
10211;33.835;153523
10212;33.839;145913
10213;33.842;143207
10214;33.845;145311
10215;33.848;164056
10216;33.852;149260
10217;33.855;154636
10218;33.858;160060
10219;33.862;142101
10220;33.865;142161
10221;33.868;150606
10222;33.872;138506
10223;33.875;163815
10224;33.878;142894
10225;33.882;155378
10226;33.885;143900
10227;33.888;156530
10228;33.891;163183
10229;33.895;144786
10230;33.898;138983
10231;33.901;166526
10232;33.905;157374
10233;33.908;137208
10234;33.911;151118
10235;33.915;146959
10236;33.918;149116
10237;33.921;155857
10238;33.924;152908
10239;33.928;150852
10240;33.931;162985
10241;33.934;153012
10242;33.938;144867
10243;33.941;152412
10244;33.944;146922
10245;33.948;152619
10246;33.951;146099
10247;33.954;154793
10248;33.958;151221
10249;33.961;144372
10250;33.964;156699
10251;33.967;146279
10252;33.971;146530
10253;33.974;164477
10254;33.977;148792
10255;33.981;157289
10256;33.984;147018
10257;33.987;159311
10258;33.991;156817
10259;33.994;151241
10260;33.997;147096
10261;34.001;141246
10262;34.004;155228
10263;34.007;144629
10264;34.010;156681
10265;34.014;167447
10266;34.017;143402
10267;34.020;137413
10268;34.024;155434
10269;34.027;144232
10270;34.030;152814
10271;34.034;158872
10272;34.037;157015
10273;34.040;158904
10274;34.043;155806
10275;34.047;154369
10276;34.050;139748
10277;34.053;139239
10278;34.057;164131
10279;34.060;156806
10280;34.063;145629
10281;34.067;148979
10282;34.070;149147
10283;34.073;154692
10284;34.077;169165
10285;34.080;143834
10286;34.083;155701
10287;34.087;155560
10288;34.090;155936
10289;34.093;160563
10290;34.097;159078
10291;34.100;161983
10292;34.103;154748
10293;34.107;170029
10294;34.110;149775
10295;34.113;147432
10296;34.117;153172
10297;34.120;148523
10298;34.123;156716
10299;34.126;152822
10300;34.130;154603
10301;34.133;148690
10302;34.136;160509
10303;34.140;154136
10304;34.143;154547
10305;34.146;149344
10306;34.150;163001
10307;34.153;146513
10308;34.156;149779
10309;34.159;157885
10310;34.163;143155
10311;34.166;139185
10312;34.169;147650
10313;34.173;151863
10314;34.176;137895
10315;34.179;149131
10316;34.183;153885
10317;34.186;143759
10318;34.189;128995
10319;34.193;149199
10320;34.196;149111
10321;34.199;144309
10322;34.202;155087
10323;34.206;150587
10324;34.209;172433
10325;34.212;144901
10326;34.216;149586
10327;34.219;155431
10328;34.222;156784
10329;34.226;159596
10330;34.229;149398
10331;34.232;146100
10332;34.235;152011
10333;34.239;164418
10334;34.242;134488
10335;34.245;161272
10336;34.249;149194
10337;34.252;159799
10338;34.255;157697
10339;34.259;143784
10340;34.262;164303
10341;34.265;161971
10342;34.269;142572
10343;34.272;157683
10344;34.275;157444
10345;34.278;140219
10346;34.282;154574
10347;34.285;152372
10348;34.288;153690
10349;34.292;172365
10350;34.295;148738
10351;34.298;150501
10352;34.302;155587
10353;34.305;152961
10354;34.308;156089
10355;34.312;159989
10356;34.315;150526
10357;34.318;143945
10358;34.321;153236
10359;34.325;161639
10360;34.328;143132
10361;34.331;158259
10362;34.335;160822
10363;34.338;156012
10364;34.342;154490
10365;34.345;145953
10366;34.348;159782
10367;34.352;153938
10368;34.355;161278
10369;34.358;158100
10370;34.361;140716
10371;34.365;163196
10372;34.368;151617
10373;34.371;130774
10374;34.375;154857
10375;34.378;147042
10376;34.381;170056
10377;34.385;154961
10378;34.388;163395
10379;34.391;142400
10380;34.394;156630
10381;34.398;151026
10382;34.401;154630
10383;34.404;145498
10384;34.408;144074
10385;34.411;153769
10386;34.414;145510
10387;34.418;171380
10388;34.421;168640
10389;34.424;143576
10390;34.428;160665
10391;34.431;148764
10392;34.434;147547
10393;34.437;137831
10394;34.441;159982
10395;34.444;150861
10396;34.447;152695
10397;34.451;169240
10398;34.454;153241
10399;34.457;149569
10400;34.461;167025
10401;34.464;157687
10402;34.467;147112
10403;34.471;142493
10404;34.474;157819
10405;34.477;142749
10406;34.480;160661
10407;34.484;153400
10408;34.487;147095
10409;34.490;165486
10410;34.494;163923
10411;34.497;153827
10412;34.500;158410
10413;34.504;154514
10414;34.507;155365
10415;34.510;154966
10416;34.513;150247
10417;34.517;160379
10418;34.520;159451
10419;34.523;149547
10420;34.527;157075
10421;34.530;149298
10422;34.533;156915
10423;34.537;151939
10424;34.540;148417
10425;34.543;158833
10426;34.547;152826
10427;34.550;147128
10428;34.553;150308
10429;34.556;143284
10430;34.560;149907
10431;34.563;155159
10432;34.566;139412
10433;34.570;153980
10434;34.573;159016
10435;34.576;146515
10436;34.580;140399
10437;34.583;150244
10438;34.587;153086
10439;34.590;152949
10440;34.593;164997
10441;34.596;143581
10442;34.600;165760
10443;34.603;160764
10444;34.606;138410
10445;34.610;151071
10446;34.613;161488
10447;34.616;161431
10448;34.620;161380
10449;34.623;155717
10450;34.626;152190
10451;34.629;145880
10452;34.633;144728
10453;34.636;153542
10454;34.639;160210
10455;34.643;159948
10456;34.646;147806
10457;34.649;154382
10458;34.653;159471
10459;34.656;155570
10460;34.659;156553
10461;34.663;156033
10462;34.666;141502
10463;34.669;169088
10464;34.672;156775
10465;34.676;148845
10466;34.679;159129
10467;34.682;149040
10468;34.686;146043
10469;34.689;154942
10470;34.692;157076
10471;34.696;142704
10472;34.699;143931
10473;34.702;152207
10474;34.706;156685
10475;34.709;151185
10476;34.712;143199
10477;34.715;148570
10478;34.719;159691
10479;34.722;156064
10480;34.725;155404
10481;34.729;141691
10482;34.732;151923
10483;34.735;128232
10484;34.739;151537
10485;34.742;152873
10486;34.745;146446
10487;34.748;153504
10488;34.752;155270
10489;34.755;144218
10490;34.758;159201
10491;34.762;154854
10492;34.765;162860
10493;34.768;156572
10494;34.772;149832
10495;34.775;152352
10496;34.778;154373
10497;34.782;153130
10498;34.785;152956
10499;34.788;148233
10500;34.791;145221
10501;34.795;145893
10502;34.798;160546
10503;34.801;165186
10504;34.805;151489
10505;34.808;154769
10506;34.811;147511
10507;34.815;167671
10508;34.818;152548
10509;34.821;151316
10510;34.825;140757
10511;34.828;156905
10512;34.831;149385
10513;34.835;152395
10514;34.838;172603
10515;34.841;155319
10516;34.845;156571
10517;34.848;169555
10518;34.851;163132
10519;34.855;140230
10520;34.858;154155
10521;34.861;166553
10522;34.865;145312
10523;34.868;159382
10524;34.871;161825
10525;34.874;144802
10526;34.878;158641
10527;34.881;153493
10528;34.884;157876
10529;34.888;152491
10530;34.891;158237
10531;34.894;170828
10532;34.898;145383
10533;34.901;141032
10534;34.904;143213
10535;34.907;156383
10536;34.911;149459
10537;34.914;145375
10538;34.917;167439
10539;34.921;151799
10540;34.924;147675
10541;34.927;153868
10542;34.931;137070
10543;34.934;156437
10544;34.937;149357
10545;34.941;152492
10546;34.944;156162
10547;34.947;148551
10548;34.950;146844
10549;34.954;167689
10550;34.957;152248
10551;34.960;157056
10552;34.964;165130
10553;34.967;141601
10554;34.970;152744
10555;34.974;147327
10556;34.977;149086
10557;34.980;154057
10558;34.983;162365
10559;34.987;149957
10560;34.990;154775
10561;34.993;164886
10562;34.997;150660
10563;35.000;156824
10564;35.003;162774
10565;35.007;141977
10566;35.010;148925
10567;35.013;155920
10568;35.017;145412
10569;35.020;149551
10570;35.023;163612
10571;35.026;136659
10572;35.030;146266
10573;35.033;147120
10574;35.040;139733
10575;35.043;10405
10576;35.046;553
10577;35.050;347
10578;35.053;380
10579;35.056;511
10580;35.060;359
10581;35.063;964
10582;35.066;336
10583;35.069;387
10584;35.073;300
10585;35.076;360
10586;35.079;405
10587;35.083;410
10588;35.086;286
10589;35.090;278
10590;35.093;410
10591;35.096;540
10592;35.100;309
10593;35.103;308
10594;35.106;397
10595;35.109;354
10596;35.113;357
10597;35.116;326
10598;35.119;552
10599;35.123;505
10600;35.126;235
10601;35.129;454
10602;35.133;368
10603;35.136;388
10604;35.139;352
10605;35.142;414
10606;35.146;313
10607;35.149;299
10608;35.152;341
10609;35.156;406
10610;35.159;336
10611;35.162;272
10612;35.166;423
10613;35.169;295
10614;35.172;266
10615;35.176;447
10616;35.179;764
10617;35.182;553
10618;35.185;235
10619;35.189;376
10620;35.192;287
10621;35.195;307
10622;35.199;425
10623;35.202;315
10624;35.205;391
10625;35.209;517
10626;35.212;294
10627;35.215;451
10628;35.218;416
10629;35.222;352
10630;35.225;339
10631;35.228;340
10632;35.232;314
10633;35.235;486
10634;35.238;351
10635;35.242;2256
10636;35.245;278
10637;35.248;339
10638;35.252;392
10639;35.255;239
10640;35.258;243
10641;35.261;430
10642;35.265;327
10643;35.268;347
10644;35.271;306
10645;35.275;269
10646;35.278;318
10647;35.281;508
10648;35.285;375
10649;35.288;360
10650;35.291;641
10651;35.295;346
10652;35.298;319
10653;35.301;362
10654;35.304;328
10655;35.308;316
10656;35.311;291
10657;35.314;384
10658;35.318;342
10659;35.321;337
10660;35.324;603
10661;35.328;317
10662;35.331;353
10663;35.335;434
10664;35.338;477
10665;35.341;402
10666;35.344;299
10667;35.348;323
10668;35.351;344
10669;35.354;290
10670;35.358;330
10671;35.361;327
10672;35.364;385
10673;35.368;295
10674;35.371;394
10675;35.374;434
10676;35.377;313
10677;35.381;251
10678;35.384;310
10679;35.387;387
10680;35.391;299
10681;35.394;288
10682;35.397;364
10683;35.401;249
10684;35.404;2881
10685;35.407;403
10686;35.411;373
10687;35.414;217
10688;35.417;330
10689;35.420;483
10690;35.424;340
10691;35.427;2430
10692;35.430;426
10693;35.434;268
10694;35.437;381
10695;35.440;384
10696;35.444;412
10697;35.447;327
10698;35.450;309
10699;35.454;314
10700;35.457;241
10701;35.460;425
10702;35.463;258
10703;35.467;292
10704;35.470;283
10705;35.473;259
10706;35.477;289
10707;35.480;356
10708;35.483;370
10709;35.487;406
10710;35.490;263
10711;35.493;226
10712;35.496;278
10713;35.500;310
10714;35.503;500
10715;35.506;337
10716;35.510;552
10717;35.513;319
10718;35.516;319
10719;35.520;414
10720;35.523;405
10721;35.526;293
10722;35.530;425
10723;35.533;406
10724;35.536;534
10725;35.539;258
10726;35.543;254
10727;35.546;451
10728;35.549;374
10729;35.553;423
10730;35.556;445
10731;35.559;334
10732;35.563;260
10733;35.566;246
10734;35.569;319
10735;35.572;484
10736;35.576;417
10737;35.579;390
10738;35.582;376
10739;35.586;345
10740;35.589;308
10741;35.593;299
10742;35.596;251
10743;35.599;413
10744;35.603;414
10745;35.606;453
10746;35.609;330
10747;35.612;360
10748;35.616;307
10749;35.619;315
10750;35.622;357
10751;35.626;301
10752;35.629;324
10753;35.632;413
10754;35.636;327
10755;35.639;340
10756;35.642;538
10757;35.646;320
10758;35.649;267
10759;35.652;383
10760;35.655;363
10761;35.659;353
10762;35.662;303
10763;35.665;264
10764;35.669;471
10765;35.672;377
10766;35.675;309
10767;35.679;259
10768;35.682;337
10769;35.685;400
10770;35.689;328
10771;35.692;1990
10772;35.695;405
10773;35.698;397
10774;35.702;327
10775;35.705;368
10776;35.708;398
10777;35.712;374
10778;35.715;422
10779;35.718;273
10780;35.722;274
10781;35.725;387
10782;35.728;443
10783;35.731;248
10784;35.735;251
10785;35.738;427
10786;35.741;273
10787;35.745;331
10788;35.748;362
10789;35.751;313
10790;35.755;295
10791;35.758;303
10792;35.761;397
10793;35.765;449
10794;35.768;305
10795;35.771;255
10796;35.774;460
10797;35.778;315
10798;35.781;296
10799;35.784;439
10800;35.788;403
10801;35.791;437
10802;35.794;414
10803;35.798;446
10804;35.801;310
10805;35.804;264
10806;35.807;297
10807;35.811;319
10808;35.814;346
10809;35.817;432
10810;35.821;283
10811;35.824;297
10812;35.827;336
10813;35.831;412
10814;35.834;369
10815;35.838;370
10816;35.841;317
10817;35.844;345
10818;35.847;539
10819;35.851;432
10820;35.854;324
10821;35.857;316
10822;35.861;317
10823;35.864;384
10824;35.867;374
10825;35.871;432
10826;35.874;328
10827;35.877;465
10828;35.881;424
10829;35.884;349
10830;35.887;399
10831;35.890;433
10832;35.894;257
10833;35.897;491
10834;35.900;382
10835;35.904;218
10836;35.907;405
10837;35.910;354
10838;35.914;645
10839;35.917;439
10840;35.920;268
10841;35.924;472
10842;35.927;351
10843;35.930;372
10844;35.933;336
10845;35.937;265
10846;35.940;309
10847;35.943;398
10848;35.947;384
10849;35.950;326
10850;35.953;314
10851;35.957;458
10852;35.960;237
10853;35.963;260
10854;35.966;316
10855;35.970;1320
10856;35.973;260
10857;35.976;281
10858;35.980;372
10859;35.983;300
10860;35.986;410
10861;35.990;374
10862;35.993;347
10863;35.996;303
10864;36.000;276
10865;36.003;689
10866;36.006;347
10867;36.009;291
10868;36.013;304
10869;36.016;257
10870;36.019;336
10871;36.023;307
10872;36.026;424
10873;36.029;485
10874;36.033;414
10875;36.036;396
10876;36.039;409
10877;36.043;387
10878;36.046;375
10879;36.049;302
10880;36.052;410
10881;36.056;323
10882;36.059;297
10883;36.062;365
10884;36.066;376
10885;36.069;310
10886;36.072;317
10887;36.076;316
10888;36.079;385
10889;36.082;410
10890;36.086;286
10891;36.089;404
10892;36.092;656
10893;36.096;310
10894;36.099;332
10895;36.102;253
10896;36.106;316
10897;36.109;633
10898;36.112;385
10899;36.116;349
10900;36.119;231
10901;36.122;281
10902;36.125;224
10903;36.129;222
10904;36.132;301
10905;36.135;334
10906;36.139;222
10907;36.142;327
10908;36.145;225
10909;36.149;2222
10910;36.152;1710
10911;36.155;390
10912;36.159;236
10913;36.162;397
10914;36.165;373
10915;36.168;267
10916;36.172;315
10917;36.175;445
10918;36.178;289
10919;36.182;393
10920;36.185;348
10921;36.188;300
10922;36.192;335
10923;36.195;317
10924;36.198;355
10925;36.201;617
10926;36.205;390
10927;36.208;338
10928;36.211;442
10929;36.215;372
10930;36.218;313
10931;36.221;468
10932;36.225;439
10933;36.228;355
10934;36.231;2619
10935;36.235;306
10936;36.238;450
10937;36.241;341
10938;36.244;254
10939;36.248;371
10940;36.251;389
10941;36.254;373
10942;36.258;330
10943;36.261;293
10944;36.264;351
10945;36.268;256
10946;36.271;405
10947;36.274;310
10948;36.278;290
10949;36.281;393
10950;36.284;376
10951;36.287;434
10952;36.291;333
10953;36.294;314
10954;36.297;348
10955;36.301;445
10956;36.304;401
10957;36.307;327
10958;36.311;389
10959;36.314;304
10960;36.317;449
10961;36.320;315
10962;36.324;314
10963;36.327;309
10964;36.330;416
10965;36.334;209
10966;36.337;357
10967;36.341;385
10968;36.344;446
10969;36.347;329
10970;36.351;426
10971;36.354;429
10972;36.357;355
10973;36.360;210
10974;36.364;334
10975;36.367;345
10976;36.370;1237
10977;36.374;222
10978;36.377;292
10979;36.380;315
10980;36.384;302
10981;36.387;427
10982;36.390;309
10983;36.394;334
10984;36.397;356
10985;36.400;371
10986;36.403;287
10987;36.407;344
10988;36.410;1030
10989;36.413;383
10990;36.417;340
10991;36.420;437
10992;36.423;423
10993;36.427;904
10994;36.430;327
10995;36.433;745
10996;36.436;285
10997;36.440;344
10998;36.443;377
10999;36.446;437
11000;36.450;428
11001;36.453;337
11002;36.456;373
11003;36.460;484
11004;36.463;344
11005;36.466;322
11006;36.470;339
11007;36.473;336
11008;36.476;316
11009;36.479;285
11010;36.483;329
11011;36.486;308
11012;36.489;1054
11013;36.493;319
11014;36.496;250
11015;36.499;320
11016;36.503;296
11017;36.506;313
11018;36.509;369
11019;36.513;293
11020;36.516;305
11021;36.519;223
11022;36.522;309
11023;36.526;428
11024;36.529;310
11025;36.532;352
11026;36.536;292
11027;36.539;1508
11028;36.542;332
11029;36.546;336
11030;36.549;385
11031;36.552;380
11032;36.555;393
11033;36.559;931
11034;36.562;402
11035;36.565;361
11036;36.569;385
11037;36.572;323
11038;36.575;379
11039;36.579;319
11040;36.582;352
11041;36.586;304
11042;36.589;323
11043;36.592;343
11044;36.595;357
11045;36.599;257
11046;36.602;261
11047;36.605;384
11048;36.609;327
11049;36.612;253
11050;36.615;226
11051;36.619;1398
11052;36.622;410
11053;36.625;403
11054;36.629;320
11055;36.632;342
11056;36.635;488
11057;36.638;513
11058;36.642;272
11059;36.645;343
11060;36.648;277
11061;36.652;295
11062;36.655;318
11063;36.658;288
11064;36.662;269
11065;36.665;435
11066;36.668;261
11067;36.672;240
11068;36.675;266
11069;36.678;284
11070;36.681;316
11071;36.685;1932
11072;36.688;294
11073;36.691;388
11074;36.695;405
11075;36.698;238
11076;36.701;245
11077;36.705;384
11078;36.708;344
11079;36.711;398
11080;36.714;274
11081;36.718;293
11082;36.721;249
11083;36.724;366
11084;36.728;227
11085;36.731;381
11086;36.734;379
11087;36.738;336
11088;36.741;294
11089;36.744;229
11090;36.748;310
11091;36.751;458
11092;36.754;384
11093;36.757;254
11094;36.761;253
11095;36.764;417
11096;36.767;397
11097;36.771;383
11098;36.774;271
11099;36.777;360
11100;36.781;594
11101;36.784;262
11102;36.787;341
11103;36.790;389
11104;36.794;293
11105;36.797;307
11106;36.800;383
11107;36.804;290
11108;36.807;413
11109;36.810;386
11110;36.814;256
11111;36.817;289
11112;36.820;378
11113;36.824;285
11114;36.827;343
11115;36.830;294
11116;36.834;372
11117;36.837;308
11118;36.840;511
11119;36.844;427
11120;36.847;322
11121;36.850;309
11122;36.854;312
11123;36.857;617
11124;36.860;336
11125;36.864;430
11126;36.867;452
11127;36.870;2676
11128;36.873;509
11129;36.877;394
11130;36.880;383
11131;36.883;409
11132;36.887;333
11133;36.890;481
11134;36.893;525
11135;36.897;322
11136;36.900;271
11137;36.903;781
11138;36.907;352
11139;36.910;511
11140;36.913;338
11141;36.916;302
11142;36.920;520
11143;36.923;414
11144;36.926;343
11145;36.930;469
11146;36.933;300
11147;36.936;404
11148;36.940;331
11149;36.943;283
11150;36.946;244
11151;36.949;308
11152;36.953;371
11153;36.956;257
11154;36.959;346
11155;36.963;362
11156;36.966;644
11157;36.969;385
11158;36.973;270
11159;36.976;323
11160;36.979;419
11161;36.983;388
11162;36.986;281
11163;36.989;409
11164;36.992;375
11165;36.996;683
11166;36.999;334
11167;37.002;384
11168;37.006;324
11169;37.009;348
11170;37.012;335
11171;37.016;406
11172;37.019;362
11173;37.022;350
11174;37.025;469
11175;37.029;337
11176;37.032;377
11177;37.035;371
11178;37.039;340
11179;37.042;264
11180;37.045;380
11181;37.049;348
11182;37.052;330
11183;37.055;417
11184;37.059;309
11185;37.062;393
11186;37.065;352
11187;37.068;425
11188;37.072;388
11189;37.075;318
11190;37.078;346
11191;37.082;290
11192;37.085;384
11193;37.089;412
11194;37.092;339
11195;37.095;554
11196;37.099;332
11197;37.102;364
11198;37.105;380
11199;37.108;345
11200;37.112;407
11201;37.115;310
11202;37.118;350
11203;37.122;328
11204;37.125;377
11205;37.128;2380
11206;37.132;455
11207;37.135;406
11208;37.138;334
11209;37.142;349
11210;37.145;345
11211;37.148;341
11212;37.151;339
11213;37.155;311
11214;37.158;283
11215;37.161;274
11216;37.165;554
11217;37.168;307
11218;37.171;369
11219;37.175;533
11220;37.178;385
11221;37.181;391
11222;37.184;471
11223;37.188;369
11224;37.191;358
11225;37.194;423
11226;37.198;426
11227;37.201;343
11228;37.204;441
11229;37.208;336
11230;37.211;326
11231;37.214;340
11232;37.218;388
11233;37.221;379
11234;37.224;377
11235;37.227;395
11236;37.231;266
11237;37.234;343
11238;37.237;454
11239;37.241;274
11240;37.244;450
11241;37.247;353
11242;37.251;500
11243;37.254;353
11244;37.257;386
11245;37.260;465
11246;37.264;375
11247;37.267;305
11248;37.270;324
11249;37.274;407
11250;37.277;542
11251;37.280;327
11252;37.284;430
11253;37.287;304
11254;37.290;456
11255;37.294;389
11256;37.297;398
11257;37.300;386
11258;37.303;336
11259;37.307;367
11260;37.310;451
11261;37.313;381
11262;37.317;380
11263;37.320;352
11264;37.323;295
11265;37.327;311
11266;37.330;336
11267;37.333;348
11268;37.337;331
11269;37.340;853
11270;37.343;330
11271;37.347;317
11272;37.350;281
11273;37.353;213
11274;37.357;513
11275;37.360;391
11276;37.363;352
11277;37.367;308
11278;37.370;307
11279;37.373;305
11280;37.377;237
11281;37.380;275
11282;37.383;269
11283;37.386;284
11284;37.390;394
11285;37.393;347
11286;37.396;355
11287;37.400;268
11288;37.403;347
11289;37.406;342
11290;37.410;235
11291;37.413;474
11292;37.416;329
11293;37.419;317
11294;37.423;331
11295;37.426;295
11296;37.429;403
11297;37.433;336
11298;37.436;388
11299;37.439;307
11300;37.443;331
11301;37.446;432
11302;37.449;368
11303;37.453;405
11304;37.456;334
11305;37.459;382
11306;37.462;407
11307;37.466;454
11308;37.469;414
11309;37.472;501
11310;37.476;334
11311;37.479;485
11312;37.482;306
11313;37.486;343
11314;37.489;393
11315;37.492;2025
11316;37.496;301
11317;37.499;390
11318;37.502;420
11319;37.505;423
11320;37.509;332
11321;37.512;393
11322;37.515;353
11323;37.519;323
11324;37.522;574
11325;37.525;1406
11326;37.529;464
11327;37.532;336
11328;37.535;375
11329;37.538;277
11330;37.542;358
11331;37.545;274
11332;37.548;472
11333;37.552;490
11334;37.555;443
11335;37.558;327
11336;37.562;262
11337;37.565;459
11338;37.568;475
11339;37.572;298
11340;37.575;394
11341;37.578;315
11342;37.581;522
11343;37.585;366
11344;37.588;377
11345;37.592;368
11346;37.595;394
11347;37.598;276
11348;37.602;349
11349;37.605;486
11350;37.608;462
11351;37.612;305
11352;37.615;240
11353;37.618;2174
11354;37.621;432
11355;37.625;263
11356;37.628;457
11357;37.631;376
11358;37.635;333
11359;37.638;314
11360;37.641;482
11361;37.645;302
11362;37.648;348
11363;37.651;271
11364;37.654;419
11365;37.658;380
11366;37.661;1433
11367;37.664;301
11368;37.668;561
11369;37.671;351
11370;37.674;360
11371;37.678;376
11372;37.681;288
11373;37.684;1240
11374;37.688;317
11375;37.691;321
11376;37.694;3310
11377;37.697;342
11378;37.701;338
11379;37.704;447
11380;37.707;382
11381;37.711;421
11382;37.714;358
11383;37.717;878
11384;37.721;251
11385;37.724;367
11386;37.727;268
11387;37.731;477
11388;37.734;330
11389;37.737;353
11390;37.740;469
11391;37.744;358
11392;37.747;279
11393;37.750;507
11394;37.754;512
11395;37.757;524
11396;37.760;476
11397;37.764;334
11398;37.767;340
11399;37.770;471
11400;37.773;388
11401;37.777;437
11402;37.780;522
11403;37.783;321
11404;37.787;527
11405;37.790;442
11406;37.793;445
11407;37.797;302
11408;37.800;314
11409;37.803;342
11410;37.807;453
11411;37.810;403
11412;37.813;399
11413;37.816;465
11414;37.820;338
11415;37.823;367
11416;37.826;508
11417;37.830;300
11418;37.833;617
11419;37.837;330
11420;37.840;306
11421;37.843;315
11422;37.847;350
11423;37.850;282
11424;37.853;372
11425;37.856;474
11426;37.860;1344
11427;37.863;284
11428;37.866;256
11429;37.870;253
11430;37.873;270
11431;37.876;289
11432;37.880;441
11433;37.883;429
11434;37.886;350
11435;37.889;338
11436;37.893;355
11437;37.896;220
11438;37.899;246
11439;37.903;235
11440;37.906;307
11441;37.909;345
11442;37.913;377
11443;37.916;275
11444;37.919;375
11445;37.923;367
11446;37.926;256
11447;37.929;334
11448;37.932;264
11449;37.936;377
11450;37.939;312
11451;37.942;445
11452;37.946;331
11453;37.949;412
11454;37.952;402
11455;37.956;288
11456;37.959;274
11457;37.962;266
11458;37.966;306
11459;37.969;329
11460;37.972;475
11461;37.975;360
11462;37.979;309
11463;37.982;353
11464;37.985;335
11465;37.989;384
11466;37.992;417
11467;37.995;278
11468;37.999;288
11469;38.002;300
11470;38.005;382
11471;38.008;795
11472;38.012;383
11473;38.015;394
11474;38.018;521
11475;38.022;456
11476;38.025;333
11477;38.028;229
11478;38.032;330
11479;38.035;442
11480;38.038;1641
11481;38.042;327
11482;38.045;315
11483;38.048;375
11484;38.051;407
11485;38.055;406
11486;38.058;321
11487;38.061;398
11488;38.065;254
11489;38.068;359
11490;38.071;364
11491;38.075;311
11492;38.078;237
11493;38.081;354
11494;38.085;351
11495;38.088;258
11496;38.091;393
11497;38.095;392
11498;38.098;590
11499;38.101;410
11500;38.105;478
11501;38.108;416
11502;38.111;377
11503;38.115;393
11504;38.118;448
11505;38.121;459
11506;38.125;369
11507;38.128;2188
11508;38.131;354
11509;38.134;320
11510;38.138;441
11511;38.141;347
11512;38.144;369
11513;38.148;438
11514;38.151;476
11515;38.154;370
11516;38.158;358
11517;38.161;333
11518;38.164;416
11519;38.167;574
11520;38.171;375
11521;38.174;416
11522;38.177;470
11523;38.181;367
11524;38.184;345
11525;38.187;381
11526;38.191;328
11527;38.194;331
11528;38.197;338
11529;38.201;430
11530;38.204;862
11531;38.207;309
11532;38.210;375
11533;38.214;347
11534;38.217;1545
11535;38.220;315
11536;38.224;312
11537;38.227;324
11538;38.230;283
11539;38.234;552
11540;38.237;296
11541;38.240;233
11542;38.243;301
11543;38.247;424
11544;38.250;343
11545;38.253;421
11546;38.257;400
11547;38.260;330
11548;38.263;381
11549;38.267;276
11550;38.270;448
11551;38.273;287
11552;38.277;362
11553;38.280;362
11554;38.283;466
11555;38.286;489
11556;38.290;384
11557;38.293;446
11558;38.296;513
11559;38.300;344
11560;38.303;304
11561;38.306;255
11562;38.310;300
11563;38.313;360
11564;38.316;586
11565;38.320;463
11566;38.323;311
11567;38.326;365
11568;38.329;303
11569;38.333;312
11570;38.336;292
11571;38.340;357
11572;38.343;336
11573;38.346;634
11574;38.350;347
11575;38.353;361
11576;38.356;313
11577;38.360;325
11578;38.363;381
11579;38.366;445
11580;38.369;375
11581;38.373;515
11582;38.376;332
11583;38.379;501
11584;38.383;414
11585;38.386;488
11586;38.389;385
11587;38.393;513
11588;38.396;1667
11589;38.399;386
11590;38.402;401
11591;38.406;323
11592;38.409;395
11593;38.412;361
11594;38.416;463
11595;38.419;345
11596;38.422;307
11597;38.426;464
11598;38.429;408
11599;38.432;375
11600;38.436;449
11601;38.439;271
11602;38.442;405
11603;38.445;413
11604;38.449;262
11605;38.452;1221
11606;38.455;265
11607;38.459;303
11608;38.462;334
11609;38.465;2660
11610;38.469;455
11611;38.472;382
11612;38.475;275
11613;38.478;409
11614;38.482;294
11615;38.485;261
11616;38.488;362
11617;38.492;379
11618;38.495;470
11619;38.498;362
11620;38.502;313
11621;38.505;261
11622;38.508;335
11623;38.512;348
11624;38.515;531
11625;38.518;385
11626;38.521;351
11627;38.525;387
11628;38.528;461
11629;38.531;362
11630;38.535;400
11631;38.538;360
11632;38.541;290
11633;38.545;344
11634;38.548;372
11635;38.551;419
11636;38.555;317
11637;38.558;364
11638;38.561;348
11639;38.564;330
11640;38.568;348
11641;38.571;348
11642;38.574;438
11643;38.578;341
11644;38.581;385
11645;38.584;382
11646;38.588;341
11647;38.592;424
11648;38.595;251
11649;38.598;457
11650;38.601;233
11651;38.605;322
11652;38.608;331
11653;38.611;355
11654;38.615;539
11655;38.618;523
11656;38.621;253
11657;38.625;291
11658;38.628;366
11659;38.631;291
11660;38.635;398
11661;38.638;385
11662;38.641;364
11663;38.644;332
11664;38.648;509
11665;38.651;422
11666;38.654;269
11667;38.658;314
11668;38.661;373
11669;38.664;396
11670;38.668;522
11671;38.671;300
11672;38.674;323
11673;38.677;399
11674;38.681;303
11675;38.684;300
11676;38.687;286
11677;38.691;324
11678;38.694;345
11679;38.697;331
11680;38.701;313
11681;38.704;392
11682;38.707;292
11683;38.711;245
11684;38.714;285
11685;38.717;282
11686;38.720;1862
11687;38.724;432
11688;38.727;374
11689;38.730;678
11690;38.734;460
11691;38.737;313
11692;38.740;336
11693;38.744;286
11694;38.747;260
11695;38.750;344
11696;38.753;249
11697;38.757;353
11698;38.760;307
11699;38.763;351
11700;38.767;337
11701;38.770;365
11702;38.773;297
11703;38.777;350
11704;38.780;264
11705;38.783;353
11706;38.787;307
11707;38.790;293
11708;38.793;450
11709;38.796;400
11710;38.800;324
11711;38.803;270
11712;38.806;303
11713;38.810;440
11714;38.813;450
11715;38.816;476
11716;38.820;302
11717;38.823;280
11718;38.826;1194
11719;38.830;643
11720;38.833;535
11721;38.836;337
11722;38.840;417
11723;38.843;395
11724;38.846;2164
11725;38.850;336
11726;38.853;416
11727;38.856;341
11728;38.860;452
11729;38.863;390
11730;38.866;494
11731;38.870;230
11732;38.873;417
11733;38.876;417
11734;38.879;384
11735;38.883;322
11736;38.886;365
11737;38.889;352
11738;38.893;348
11739;38.896;353
11740;38.899;489
11741;38.903;378
11742;38.906;547
11743;38.909;486
11744;38.912;486
11745;38.916;425
11746;38.919;369
11747;38.922;617
11748;38.926;446
11749;38.929;430
11750;38.932;343
11751;38.936;355
11752;38.939;492
11753;38.942;344
11754;38.946;280
11755;38.949;295
11756;38.952;417
11757;38.955;279
11758;38.959;409
11759;38.962;291
11760;38.965;395
11761;38.969;354
11762;38.972;398
11763;38.975;321
11764;38.979;318
11765;38.982;294
11766;38.985;410
11767;38.988;325
11768;38.992;312
11769;38.995;353
11770;38.998;301
11771;39.002;463
11772;39.005;398
11773;39.008;474
11774;39.012;521
11775;39.015;424
11776;39.018;388
11777;39.022;434
11778;39.025;393
11779;39.028;477
11780;39.031;598
11781;39.035;446
11782;39.038;505
11783;39.041;367
11784;39.045;319
11785;39.048;620
11786;39.051;376
11787;39.055;473
11788;39.058;427
11789;39.061;273
11790;39.065;247
11791;39.068;353
11792;39.071;313
11793;39.074;367
11794;39.078;373
11795;39.081;253
11796;39.084;412
11797;39.088;301
11798;39.091;477
11799;39.095;300
11800;39.098;262
11801;39.101;327
11802;39.105;341
11803;39.108;514
11804;39.111;369
11805;39.114;426
11806;39.118;388
11807;39.121;317
11808;39.124;332
11809;39.128;374
11810;39.131;338
11811;39.134;459
11812;39.138;326
11813;39.141;441
11814;39.144;450
11815;39.147;314
11816;39.151;2701
11817;39.154;399
11818;39.157;549
11819;39.161;449
11820;39.164;270
11821;39.167;369
11822;39.171;334
11823;39.174;463
11824;39.177;490
11825;39.181;351
11826;39.184;331
11827;39.187;356
11828;39.190;559
11829;39.194;398
11830;39.197;430
11831;39.200;306
11832;39.204;335
11833;39.207;338
11834;39.210;299
11835;39.214;379
11836;39.217;370
11837;39.220;672
11838;39.224;492
11839;39.227;316
11840;39.230;415
11841;39.233;563
11842;39.237;350
11843;39.240;373
11844;39.243;525
11845;39.247;326
11846;39.250;518
11847;39.253;342
11848;39.257;343
11849;39.260;318
11850;39.263;312
11851;39.266;567
11852;39.270;547
11853;39.273;344
11854;39.276;419
11855;39.280;407
11856;39.283;359
11857;39.286;318
11858;39.290;324
11859;39.293;350
11860;39.296;294
11861;39.300;408
11862;39.303;575
11863;39.306;920
11864;39.309;426
11865;39.313;358
11866;39.316;574
11867;39.319;495
11868;39.323;363
11869;39.326;402
11870;39.329;329
11871;39.333;415
11872;39.336;391
11873;39.340;312
11874;39.343;318
11875;39.346;317
11876;39.349;416
11877;39.353;510
11878;39.356;307
11879;39.359;439
11880;39.363;286
11881;39.366;347
11882;39.369;1063
11883;39.373;403
11884;39.376;422
11885;39.379;365
11886;39.382;348
11887;39.386;397
11888;39.389;547
11889;39.392;464
11890;39.396;440
11891;39.399;408
11892;39.402;297
11893;39.406;559
11894;39.409;491
11895;39.412;443
11896;39.416;422
11897;39.419;429
11898;39.422;356
11899;39.425;426
11900;39.429;387
11901;39.432;555
11902;39.435;359
11903;39.439;482
11904;39.442;333
11905;39.445;325
11906;39.449;329
11907;39.452;330
11908;39.455;347
11909;39.459;382
11910;39.462;585
11911;39.465;1819
11912;39.468;414
11913;39.472;373
11914;39.475;381
11915;39.478;442
11916;39.482;573
11917;39.485;386
11918;39.488;351
11919;39.492;362
11920;39.495;418
11921;39.498;439
11922;39.501;558
11923;39.505;516
11924;39.508;453
11925;39.511;1306
11926;39.515;414
11927;39.518;356
11928;39.521;509
11929;39.525;349
11930;39.528;554
11931;39.531;485
11932;39.535;491
11933;39.538;361
11934;39.541;426
11935;39.544;549
11936;39.548;378
11937;39.551;1226
11938;39.554;533
11939;39.558;307
11940;39.561;497
11941;39.564;526
11942;39.568;360
11943;39.571;1577
11944;39.574;326
11945;39.577;280
11946;39.581;333
11947;39.584;339
11948;39.588;384
11949;39.591;305
11950;39.594;341
11951;39.598;432
11952;39.601;374
11953;39.604;271
11954;39.608;482
11955;39.611;344
11956;39.614;364
11957;39.617;337
11958;39.621;354
11959;39.624;385
11960;39.627;445
11961;39.631;419
11962;39.634;346
11963;39.637;396
11964;39.641;706
11965;39.644;439
11966;39.647;485
11967;39.651;364
11968;39.654;385
11969;39.657;387
11970;39.660;340
11971;39.664;401
11972;39.667;397
11973;39.670;330
11974;39.674;325
11975;39.677;433
11976;39.680;316
11977;39.684;327
11978;39.687;321
11979;39.690;259
11980;39.694;369
11981;39.697;274
11982;39.700;378
11983;39.703;370
11984;39.707;431
11985;39.710;435
11986;39.713;1559
11987;39.717;512
11988;39.720;336
11989;39.723;394
11990;39.727;312
11991;39.730;541
11992;39.733;315
11993;39.736;444
11994;39.740;338
11995;39.743;423
11996;39.746;349
11997;39.750;327
11998;39.753;285
11999;39.756;602
12000;39.760;273
12001;39.763;368
12002;39.766;367
12003;39.770;399
12004;39.773;337
12005;39.776;285
12006;39.780;329
12007;39.783;384
12008;39.786;1710
12009;39.789;341
12010;39.793;258
12011;39.796;326
12012;39.799;462
12013;39.803;398
12014;39.806;386
12015;39.809;366
12016;39.813;351
12017;39.816;481
12018;39.819;1219
12019;39.822;347
12020;39.826;335
12021;39.829;431
12022;39.832;315
12023;39.836;338
12024;39.839;478
12025;39.843;395
12026;39.846;379
12027;39.849;360
12028;39.853;391
12029;39.856;1841
12030;39.859;388
12031;39.862;393
12032;39.866;302
12033;39.869;329
12034;39.872;421
12035;39.876;249
12036;39.879;291
12037;39.882;419
12038;39.886;326
12039;39.889;398
12040;39.892;282
12041;39.896;312
12042;39.899;309
12043;39.902;605
12044;39.905;679
12045;39.909;358
12046;39.912;324
12047;39.915;341
12048;39.919;390
12049;39.922;292
12050;39.925;280
12051;39.929;415
12052;39.932;326
12053;39.935;328
12054;39.939;352
12055;39.942;750
12056;39.945;253
12057;39.948;219
12058;39.952;382
12059;39.955;245
12060;39.958;434
12061;39.962;281
12062;39.965;417
12063;39.968;404
12064;39.972;298
12065;39.975;2014
12066;39.978;308
12067;39.981;361
12068;39.985;274
12069;39.988;401
12070;39.991;328
12071;39.995;612
12072;39.998;479
12073;40.001;461
12074;40.005;617
12075;40.008;399
12076;40.011;329
12077;40.015;336
12078;40.018;273
12079;40.021;248
12080;40.024;336
12081;40.028;195
12082;40.031;238
12083;40.034;290
12084;40.038;320
12085;40.041;289
12086;40.044;348
12087;40.048;319
12088;40.051;244
12089;40.054;363
12090;40.057;443
12091;40.061;303
12092;40.064;333
12093;40.067;299
12094;40.071;251
12095;40.074;290
12096;40.077;325
12097;40.081;259
12098;40.084;292
12099;40.088;288
12100;40.091;342
12101;40.094;333
12102;40.097;313
12103;40.101;317
12104;40.104;256
12105;40.107;328
12106;40.111;331
12107;40.114;309
12108;40.117;313
12109;40.121;349
12110;40.124;269
12111;40.127;273
12112;40.131;387
12113;40.134;263
12114;40.137;331
12115;40.140;295
12116;40.144;321
12117;40.147;302
12118;40.150;438
12119;40.154;265
12120;40.157;280
12121;40.160;263
12122;40.164;531
12123;40.167;303
12124;40.170;294
12125;40.174;318
12126;40.177;429
12127;40.180;492
12128;40.183;342
12129;40.187;471
12130;40.190;395
12131;40.193;327
12132;40.197;250
12133;40.200;417
12134;40.203;273
12135;40.207;223
12136;40.210;318
12137;40.213;285
12138;40.216;409
12139;40.220;375
12140;40.223;360
12141;40.226;340
12142;40.230;353
12143;40.233;305
12144;40.236;524
12145;40.240;477
12146;40.243;485
12147;40.246;225
12148;40.250;328
12149;40.253;399
12150;40.256;410
12151;40.259;360
12152;40.263;283
12153;40.266;329
12154;40.269;364
12155;40.273;279
12156;40.276;372
12157;40.279;420
12158;40.283;456
12159;40.286;350
12160;40.289;3045
12161;40.292;404
12162;40.296;373
12163;40.299;316
12164;40.302;337
12165;40.306;423
12166;40.309;384
12167;40.312;327
12168;40.316;459
12169;40.319;388
12170;40.322;562
12171;40.326;509
12172;40.329;437
12173;40.332;266
12174;40.336;596
12175;40.339;397
12176;40.342;594
12177;40.346;491
12178;40.349;353
12179;40.352;412
12180;40.356;385
12181;40.359;426
12182;40.362;354
12183;40.366;406
12184;40.369;351
12185;40.372;405
12186;40.375;383
12187;40.379;416
12188;40.382;401
12189;40.385;382
12190;40.389;358
12191;40.392;341
12192;40.395;520
12193;40.399;407
12194;40.402;548
12195;40.405;526
12196;40.409;496
12197;40.412;374
12198;40.415;399
12199;40.418;382
12200;40.422;466
12201;40.425;333
12202;40.428;342
12203;40.432;397
12204;40.435;451
12205;40.438;379
12206;40.442;338
12207;40.445;415
12208;40.448;357
12209;40.451;441
12210;40.455;508
12211;40.458;521
12212;40.461;386
12213;40.465;348
12214;40.468;422
12215;40.471;317
12216;40.475;440
12217;40.478;322
12218;40.481;309
12219;40.485;420
12220;40.488;437
12221;40.491;490
12222;40.494;424
12223;40.498;303
12224;40.501;392
12225;40.504;432
12226;40.508;403
12227;40.511;437
12228;40.514;414
12229;40.518;483
12230;40.521;370
12231;40.524;417
12232;40.528;252
12233;40.531;314
12234;40.534;321
12235;40.537;353
12236;40.541;386
12237;40.544;396
12238;40.547;271
12239;40.551;364
12240;40.554;510
12241;40.557;426
12242;40.561;401
12243;40.564;344
12244;40.567;343
12245;40.570;387
12246;40.574;356
12247;40.577;364
12248;40.580;258
12249;40.584;413
12250;40.587;420
12251;40.591;382
12252;40.594;446
12253;40.597;1003
12254;40.601;291
12255;40.604;414
12256;40.607;329
12257;40.610;769
12258;40.614;273
12259;40.617;264
12260;40.620;321
12261;40.624;283
12262;40.627;524
12263;40.630;274
12264;40.634;355
12265;40.637;344
12266;40.640;361
12267;40.644;377
12268;40.647;334
12269;40.650;389
12270;40.653;312
12271;40.657;373
12272;40.660;337
12273;40.663;427
12274;40.667;351
12275;40.670;303
12276;40.673;401
12277;40.677;363
12278;40.680;271
12279;40.683;321
12280;40.686;429
12281;40.690;353
12282;40.693;382
12283;40.696;309
12284;40.700;360
12285;40.703;293
12286;40.706;466
12287;40.710;340
12288;40.713;323
12289;40.716;416
12290;40.720;392
12291;40.723;338
12292;40.726;342
12293;40.729;387
12294;40.733;1407
12295;40.736;295
12296;40.739;254
12297;40.743;394
12298;40.746;383
12299;40.749;284
12300;40.753;365
12301;40.756;328
12302;40.759;296
12303;40.763;307
12304;40.766;461
12305;40.769;330
12306;40.772;424
12307;40.776;348
12308;40.779;377
12309;40.782;543
12310;40.786;309
12311;40.789;306
12312;40.792;452
12313;40.796;396
12314;40.799;333
12315;40.802;409
12316;40.805;638
12317;40.809;395
12318;40.812;381
12319;40.815;327
12320;40.819;523
12321;40.822;259
12322;40.825;376
12323;40.829;359
12324;40.832;282
12325;40.836;362
12326;40.839;303
12327;40.842;430
12328;40.845;264
12329;40.849;317
12330;40.852;419
12331;40.855;327
12332;40.859;378
12333;40.862;320
12334;40.865;476
12335;40.869;488
12336;40.872;561
12337;40.875;323
12338;40.879;452
12339;40.882;390
12340;40.885;319
12341;40.888;248
12342;40.892;363
12343;40.895;467
12344;40.898;423
12345;40.902;429
12346;40.905;350
12347;40.908;524
12348;40.912;538
12349;40.915;467
12350;40.918;331
12351;40.921;436
12352;40.925;353
12353;40.928;672
12354;40.931;322
12355;40.935;365
12356;40.938;655
12357;40.941;265
12358;40.945;318
12359;40.948;401
12360;40.951;423
12361;40.955;420
12362;40.958;273
12363;40.961;460
12364;40.964;356
12365;40.968;398
12366;40.971;340
12367;40.974;390
12368;40.978;384
12369;40.981;363
12370;40.984;337
12371;40.988;378
12372;40.991;315
12373;40.994;339
12374;40.998;293
12375;41.001;331
12376;41.004;335
12377;41.007;498
12378;41.011;530
12379;41.014;512
12380;41.017;606
12381;41.021;406
12382;41.024;528
12383;41.027;379
12384;41.031;288
12385;41.034;434
12386;41.037;446
12387;41.040;473
12388;41.044;419
12389;41.047;465
12390;41.050;325
12391;41.054;403
12392;41.057;381
12393;41.060;422
12394;41.064;362
12395;41.067;462
12396;41.070;412
12397;41.074;424
12398;41.077;344
12399;41.080;306
12400;41.083;344
12401;41.087;375
12402;41.090;309
12403;41.094;336
12404;41.097;328
12405;41.100;236
12406;41.104;378
12407;41.107;303
12408;41.110;490
12409;41.114;319
12410;41.117;433
12411;41.120;432
12412;41.123;338
12413;41.127;241
12414;41.130;296
12415;41.133;344
12416;41.137;351
12417;41.140;413
12418;41.143;266
12419;41.147;384
12420;41.150;346
12421;41.153;385
12422;41.157;457
12423;41.160;344
12424;41.163;572
12425;41.166;402
12426;41.170;443
12427;41.173;433
12428;41.176;375
12429;41.180;416
12430;41.183;381
12431;41.186;441
12432;41.190;328
12433;41.193;565
12434;41.196;864
12435;41.199;404
12436;41.203;334
12437;41.206;421
12438;41.209;320
12439;41.213;343
12440;41.216;460
12441;41.219;322
12442;41.223;338
12443;41.226;367
12444;41.229;348
12445;41.233;323
12446;41.236;243
12447;41.239;559
12448;41.242;361
12449;41.246;292
12450;41.249;467
12451;41.252;409
12452;41.256;427
12453;41.259;539
12454;41.262;328
12455;41.266;428
12456;41.269;395
12457;41.272;300
12458;41.275;427
12459;41.279;297
12460;41.282;330
12461;41.285;443
12462;41.289;358
12463;41.292;343
12464;41.295;446
12465;41.299;414
12466;41.302;366
12467;41.305;355
12468;41.309;466
12469;41.312;374
12470;41.315;421
12471;41.318;695
12472;41.322;412
12473;41.325;487
12474;41.328;523
12475;41.332;447
12476;41.335;350
12477;41.339;483
12478;41.342;305
12479;41.345;1640
12480;41.349;566
12481;41.352;385
12482;41.355;350
12483;41.359;324
12484;41.362;382
12485;41.365;320
12486;41.369;438
12487;41.372;314
12488;41.375;454
12489;41.378;476
12490;41.382;386
12491;41.385;551
12492;41.388;522
12493;41.392;404
12494;41.395;284
12495;41.398;348
12496;41.402;495
12497;41.405;431
12498;41.408;474
12499;41.412;404
12500;41.415;2046
12501;41.418;317
12502;41.421;326
12503;41.425;294
12504;41.428;447
12505;41.431;440
12506;41.435;377
12507;41.438;396
12508;41.441;399
12509;41.445;413
12510;41.448;368
12511;41.451;296
12512;41.454;343
12513;41.458;319
12514;41.461;279
12515;41.464;379
12516;41.468;301
12517;41.471;242
12518;41.474;401
12519;41.478;406
12520;41.481;323
12521;41.484;331
12522;41.488;552
12523;41.491;424
12524;41.494;383
12525;41.497;338
12526;41.501;513
12527;41.504;453
12528;41.507;435
12529;41.511;239
12530;41.514;1483
12531;41.517;487
12532;41.521;364
12533;41.524;404
12534;41.527;1261
12535;41.530;383
12536;41.534;343
12537;41.537;272
12538;41.540;350
12539;41.544;470
12540;41.547;535
12541;41.550;650
12542;41.554;402
12543;41.557;344
12544;41.560;434
12545;41.564;481
12546;41.567;334
12547;41.570;1185
12548;41.573;488
12549;41.577;474
12550;41.580;2468
12551;41.583;398
12552;41.587;499
12553;41.590;385
12554;41.594;373
12555;41.597;376
12556;41.600;420
12557;41.604;426
12558;41.607;305
12559;41.610;377
12560;41.613;345
12561;41.617;400
12562;41.620;444
12563;41.623;274
12564;41.627;376
12565;41.630;334
12566;41.633;265
12567;41.637;352
12568;41.640;494
12569;41.643;444
12570;41.647;335
12571;41.650;433
12572;41.653;383
12573;41.656;313
12574;41.660;497
12575;41.663;475
12576;41.666;398
12577;41.670;546
12578;41.673;299
12579;41.676;352
12580;41.680;309
12581;41.683;401
12582;41.686;1503
12583;41.689;381
12584;41.693;390
12585;41.696;389
12586;41.699;657
12587;41.703;403
12588;41.706;466
12589;41.709;305
12590;41.713;343
12591;41.716;392
12592;41.719;361
12593;41.723;388
12594;41.726;349
12595;41.729;388
12596;41.732;367
12597;41.736;468
12598;41.739;432
12599;41.742;330
12600;41.746;406
12601;41.749;465
12602;41.752;403
12603;41.756;336
12604;41.759;482
12605;41.762;292
12606;41.766;328
12607;41.769;342
12608;41.772;401
12609;41.775;323
12610;41.779;411
12611;41.782;441
12612;41.785;335
12613;41.789;282
12614;41.792;276
12615;41.795;259
12616;41.799;286
12617;41.802;381
12618;41.805;1202
12619;41.808;382
12620;41.812;321
12621;41.815;308
12622;41.818;347
12623;41.822;244
12624;41.825;313
12625;41.828;299
12626;41.832;329
12627;41.835;317
12628;41.839;266
12629;41.842;321
12630;41.845;305
12631;41.848;252
12632;41.852;343
12633;41.855;312
12634;41.858;414
12635;41.862;323
12636;41.865;358
12637;41.868;376
12638;41.872;350
12639;41.875;332
12640;41.878;279
12641;41.882;290
12642;41.885;308
12643;41.888;345
12644;41.891;237
12645;41.895;284
12646;41.898;345
12647;41.901;330
12648;41.905;337
12649;41.908;279
12650;41.911;261
12651;41.915;304
12652;41.918;373
12653;41.921;313
12654;41.925;302
12655;41.928;271
12656;41.931;334
12657;41.934;391
12658;41.938;384
12659;41.941;2643
12660;41.944;367
12661;41.948;484
12662;41.951;427
12663;41.954;302
12664;41.958;305
12665;41.961;322
12666;41.964;316
12667;41.967;312
12668;41.971;1407
12669;41.974;388
12670;41.977;292
12671;41.981;217
12672;41.984;358
12673;41.987;369
12674;41.991;379
12675;41.994;227
12676;41.997;314
12677;42.001;288
12678;42.004;232
12679;42.007;321
12680;42.010;342
12681;42.014;262
12682;42.017;272
12683;42.020;294
12684;42.024;329
12685;42.027;338
12686;42.030;279
12687;42.034;241
12688;42.037;344
12689;42.040;439
12690;42.043;299
12691;42.047;244
12692;42.050;323
12693;42.053;350
12694;42.057;347
12695;42.060;299
12696;42.063;355
12697;42.067;306
12698;42.070;304
12699;42.073;301
12700;42.077;471
12701;42.080;350
12702;42.083;310
12703;42.087;220
12704;42.090;274
12705;42.093;298
12706;42.097;386
12707;42.100;401
12708;42.103;224
12709;42.107;392
12710;42.110;342
12711;42.113;446
12712;42.117;471
12713;42.120;288
12714;42.123;352
12715;42.126;382
12716;42.130;253
12717;42.133;187
12718;42.136;688
12719;42.140;380
12720;42.143;338
12721;42.146;407
12722;42.150;365
12723;42.153;486
12724;42.156;384
12725;42.160;347
12726;42.163;270
12727;42.166;571
12728;42.169;402
12729;42.173;319
12730;42.176;374
12731;42.179;397
12732;42.183;324
12733;42.186;500
12734;42.189;267
12735;42.193;348
12736;42.196;423
12737;42.199;334
12738;42.202;376
12739;42.206;353
12740;42.209;340
12741;42.212;552
12742;42.216;351
12743;42.219;386
12744;42.222;363
12745;42.226;529
12746;42.229;362
12747;42.232;388
12748;42.236;302
12749;42.239;375
12750;42.242;513
12751;42.245;277
12752;42.249;552
12753;42.252;414
12754;42.255;344
12755;42.259;336
12756;42.262;300
12757;42.265;345
12758;42.269;420
12759;42.272;359
12760;42.275;277
12761;42.278;417
12762;42.282;1831
12763;42.285;457
12764;42.288;430
12765;42.292;332
12766;42.295;369
12767;42.298;394
12768;42.302;1027
12769;42.305;366
12770;42.308;407
12771;42.312;273
12772;42.315;392
12773;42.318;377
12774;42.321;326
12775;42.325;469
12776;42.328;332
12777;42.331;506
12778;42.335;356
12779;42.338;405
12780;42.342;471
12781;42.345;525
12782;42.348;334
12783;42.352;248
12784;42.355;271
12785;42.358;350
12786;42.361;337
12787;42.365;429
12788;42.368;393
12789;42.371;280
12790;42.375;551
12791;42.378;650
12792;42.381;545
12793;42.385;324
12794;42.388;301
12795;42.391;260
12796;42.395;451
12797;42.398;521
12798;42.401;395
12799;42.404;456
12800;42.408;320
12801;42.411;365
12802;42.414;432
12803;42.418;531
12804;42.421;401
12805;42.424;396
12806;42.428;412
12807;42.431;289
12808;42.434;542
12809;42.437;271
12810;42.441;486
12811;42.444;360
12812;42.447;478
12813;42.451;361
12814;42.454;627
12815;42.457;369
12816;42.461;398
12817;42.464;328
12818;42.467;557
12819;42.471;441
12820;42.474;453
12821;42.477;337
12822;42.480;330
12823;42.484;284
12824;42.487;502
12825;42.490;327
12826;42.494;205
12827;42.497;392
12828;42.500;270
12829;42.504;430
12830;42.507;326
12831;42.510;261
12832;42.514;490
12833;42.517;410
12834;42.520;353
12835;42.523;563
12836;42.527;396
12837;42.530;382
12838;42.533;379
12839;42.537;414
12840;42.540;537
12841;42.543;548
12842;42.547;340
12843;42.550;405
12844;42.553;386
12845;42.556;656
12846;42.560;478
12847;42.563;372
12848;42.566;500
12849;42.570;321
12850;42.573;316
12851;42.576;321
12852;42.580;356
12853;42.583;382
12854;42.587;389
12855;42.590;407
12856;42.593;512
12857;42.597;332
12858;42.600;411
12859;42.603;457
12860;42.606;361
12861;42.610;429
12862;42.613;386
12863;42.616;331
12864;42.620;437
12865;42.623;358
12866;42.626;426
12867;42.630;382
12868;42.633;440
12869;42.636;325
12870;42.640;525
12871;42.643;330
12872;42.646;294
12873;42.649;2030
12874;42.653;397
12875;42.656;362
12876;42.659;386
12877;42.663;488
12878;42.666;603
12879;42.669;488
12880;42.673;469
12881;42.676;284
12882;42.679;476
12883;42.682;281
12884;42.686;357
12885;42.689;329
12886;42.692;413
12887;42.696;340
12888;42.699;312
12889;42.702;320
12890;42.706;310
12891;42.709;403
12892;42.712;317
12893;42.716;1475
12894;42.719;282
12895;42.722;259
12896;42.725;301
12897;42.729;572
12898;42.732;558
12899;42.735;426
12900;42.739;320
12901;42.742;279
12902;42.745;282
12903;42.749;352
12904;42.752;430
12905;42.755;329
12906;42.759;321
12907;42.762;305
12908;42.765;376
12909;42.768;413
12910;42.772;354
12911;42.775;362
12912;42.778;327
12913;42.782;493
12914;42.785;457
12915;42.788;400
12916;42.792;339
12917;42.795;317
12918;42.798;417
12919;42.801;474
12920;42.805;923
12921;42.808;338
12922;42.811;264
12923;42.815;459
12924;42.818;496
12925;42.821;302
12926;42.825;2149
12927;42.828;357
12928;42.831;471
12929;42.835;312
12930;42.838;280
12931;42.841;396
12932;42.845;288
12933;42.848;383
12934;42.851;395
12935;42.855;447
12936;42.858;549
12937;42.861;278
12938;42.865;376
12939;42.868;304
12940;42.871;434
12941;42.875;359
12942;42.878;408
12943;42.881;327
12944;42.884;351
12945;42.888;504
12946;42.891;384
12947;42.894;344
12948;42.898;372
12949;42.901;375
12950;42.904;258
12951;42.908;391
12952;42.911;289
12953;42.914;239
12954;42.917;454
12955;42.921;342
12956;42.924;528
12957;42.927;470
12958;42.931;445
12959;42.934;345
12960;42.937;3439
12961;42.941;349
12962;42.944;276
12963;42.947;302
12964;42.951;461
12965;42.954;387
12966;42.957;430
12967;42.960;420
12968;42.964;364
12969;42.967;306
12970;42.970;356
12971;42.974;354
12972;42.977;331
12973;42.980;402
12974;42.984;434
12975;42.987;390
12976;42.990;421
12977;42.994;375
12978;42.997;383
12979;43.000;313
12980;43.003;357
12981;43.007;475
12982;43.010;317
12983;43.013;260
12984;43.017;506
12985;43.020;435
12986;43.023;452
12987;43.027;381
12988;43.030;312
12989;43.033;457
12990;43.036;296
12991;43.040;416
12992;43.043;458
12993;43.046;358
12994;43.050;305
12995;43.053;371
12996;43.056;317
12997;43.060;296
12998;43.063;314
12999;43.066;336
13000;43.070;361
13001;43.073;474
13002;43.076;873
13003;43.079;571
13004;43.083;1221
13005;43.086;311
13006;43.090;389
13007;43.093;314
13008;43.096;424
13009;43.100;398
13010;43.103;302
13011;43.106;345
13012;43.110;260
13013;43.113;439
13014;43.116;354
13015;43.119;412
13016;43.123;307
13017;43.126;395
13018;43.129;245
13019;43.133;371
13020;43.136;276
13021;43.139;439
13022;43.143;334
13023;43.146;428
13024;43.149;450
13025;43.152;368
13026;43.156;354
13027;43.159;307
13028;43.162;356
13029;43.166;414
13030;43.169;232
13031;43.172;406
13032;43.176;403
13033;43.179;628
13034;43.182;415
13035;43.186;355
13036;43.189;304
13037;43.192;428
13038;43.195;508
13039;43.199;322
13040;43.202;415
13041;43.205;366
13042;43.209;431
13043;43.212;564
13044;43.215;396
13045;43.219;400
13046;43.222;351
13047;43.225;270
13048;43.229;269
13049;43.232;371
13050;43.235;329
13051;43.238;394
13052;43.242;366
13053;43.245;322
13054;43.248;234
13055;43.252;540
13056;43.255;364
13057;43.258;220
13058;43.262;320
13059;43.265;366
13060;43.268;478
13061;43.271;302
13062;43.275;470
13063;43.278;282
13064;43.281;459
13065;43.285;425
13066;43.288;401
13067;43.291;369
13068;43.295;343
13069;43.298;306
13070;43.301;305
13071;43.305;447
13072;43.308;386
13073;43.311;252
13074;43.314;330
13075;43.318;314
13076;43.321;318
13077;43.324;288
13078;43.328;299
13079;43.331;506
13080;43.335;290
13081;43.338;359
13082;43.341;483
13083;43.345;300
13084;43.348;377
13085;43.351;283
13086;43.354;272
13087;43.358;456
13088;43.361;302
13089;43.364;321
13090;43.368;321
13091;43.371;440
13092;43.374;345
13093;43.378;381
13094;43.381;412
13095;43.384;552
13096;43.387;436
13097;43.391;336
13098;43.394;480
13099;43.397;341
13100;43.401;353
13101;43.404;405
13102;43.407;348
13103;43.411;492
13104;43.414;311
13105;43.417;413
13106;43.421;324
13107;43.424;391
13108;43.427;1053
13109;43.430;369
13110;43.434;299
13111;43.437;438
13112;43.440;455
13113;43.444;548
13114;43.447;389
13115;43.450;384
13116;43.454;2668
13117;43.457;287
13118;43.460;348
13119;43.464;349
13120;43.467;252
13121;43.470;380
13122;43.473;590
13123;43.477;320
13124;43.480;441
13125;43.483;337
13126;43.487;397
13127;43.490;422
13128;43.493;454
13129;43.497;252
13130;43.500;267
13131;43.503;574
13132;43.506;375
13133;43.510;1569
13134;43.513;394
13135;43.516;374
13136;43.520;417
13137;43.523;258
13138;43.526;392
13139;43.530;389
13140;43.533;492
13141;43.536;218
13142;43.540;321
13143;43.543;349
13144;43.546;340
13145;43.549;504
13146;43.553;476
13147;43.556;443
13148;43.559;261
13149;43.563;376
13150;43.566;360
13151;43.569;248
13152;43.573;347
13153;43.576;385
13154;43.579;316
13155;43.583;370
13156;43.586;522
13157;43.589;325
13158;43.593;291
13159;43.596;315
13160;43.599;275
13161;43.603;2633
13162;43.606;350
13163;43.609;436
13164;43.613;380
13165;43.616;521
13166;43.619;418
13167;43.623;425
13168;43.626;412
13169;43.629;519
13170;43.632;337
13171;43.636;859
13172;43.639;482
13173;43.642;311
13174;43.646;441
13175;43.649;527
13176;43.652;382
13177;43.656;422
13178;43.659;452
13179;43.662;370
13180;43.665;265
13181;43.669;511
13182;43.672;293
13183;43.675;276
13184;43.679;317
13185;43.682;324
13186;43.685;436
13187;43.689;455
13188;43.692;507
13189;43.695;263
13190;43.699;431
13191;43.702;273
13192;43.705;258
13193;43.708;294
13194;43.712;404
13195;43.715;496
13196;43.718;307
13197;43.722;276
13198;43.725;477
13199;43.728;298
13200;43.732;303
13201;43.735;418
13202;43.738;381
13203;43.741;424
13204;43.745;292
13205;43.748;291
13206;43.751;423
13207;43.755;306
13208;43.758;391
13209;43.761;384
13210;43.765;359
13211;43.768;264
13212;43.771;264
13213;43.775;597
13214;43.778;2866
13215;43.781;429
13216;43.784;497
13217;43.788;427
13218;43.791;241
13219;43.794;423
13220;43.798;369
13221;43.801;328
13222;43.804;406
13223;43.808;340
13224;43.811;286
13225;43.814;1675
13226;43.818;416
13227;43.821;727
13228;43.824;411
13229;43.827;346
13230;43.831;382
13231;43.834;420
13232;43.838;397
13233;43.841;381
13234;43.844;387
13235;43.848;349
13236;43.851;483
13237;43.854;580
13238;43.858;371
13239;43.861;462
13240;43.864;452
13241;43.867;444
13242;43.871;319
13243;43.874;400
13244;43.877;357
13245;43.881;527
13246;43.884;381
13247;43.887;389
13248;43.891;403
13249;43.894;328
13250;43.897;430
13251;43.900;361
13252;43.904;355
13253;43.907;461
13254;43.910;464
13255;43.914;372
13256;43.917;348
13257;43.920;306
13258;43.924;362
13259;43.927;328
13260;43.930;449
13261;43.934;369
13262;43.937;314
13263;43.940;381
13264;43.943;458
13265;43.947;375
13266;43.950;230
13267;43.953;349
13268;43.957;379
13269;43.960;273
13270;43.963;2028
13271;43.967;355
13272;43.970;356
13273;43.973;352
13274;43.976;322
13275;43.980;379
13276;43.983;320
13277;43.986;422
13278;43.990;433
13279;43.993;309
13280;43.996;290
13281;44.000;368
13282;44.003;340
13283;44.006;503
13284;44.010;443
13285;44.013;389
13286;44.016;317
13287;44.019;415
13288;44.023;462
13289;44.026;405
13290;44.029;326
13291;44.033;801
13292;44.036;307
13293;44.039;362
13294;44.043;286
13295;44.046;477
13296;44.049;312
13297;44.053;380
13298;44.056;499
13299;44.059;361
13300;44.062;322
13301;44.066;353
13302;44.069;413
13303;44.072;325
13304;44.076;367
13305;44.079;512
13306;44.082;366
13307;44.086;388
13308;44.089;416
13309;44.093;393
13310;44.096;412
13311;44.099;371
13312;44.102;364
13313;44.106;289
13314;44.109;438
13315;44.112;447
13316;44.116;511
13317;44.119;444
13318;44.122;298
13319;44.126;325
13320;44.129;288
13321;44.132;307
13322;44.135;414
13323;44.139;431
13324;44.142;359
13325;44.145;341
13326;44.149;396
13327;44.152;369
13328;44.155;289
13329;44.159;372
13330;44.162;306
13331;44.165;461
13332;44.169;435
13333;44.172;349
13334;44.175;306
13335;44.178;412
13336;44.182;328
13337;44.185;320
13338;44.188;260
13339;44.192;321
13340;44.195;458
13341;44.198;320
13342;44.202;458
13343;44.205;289
13344;44.208;273
13345;44.212;329
13346;44.215;1170
13347;44.218;445
13348;44.221;335
13349;44.225;387
13350;44.228;376
13351;44.231;431
13352;44.235;2667
13353;44.238;323
13354;44.241;313
13355;44.245;330
13356;44.248;346
13357;44.251;221
13358;44.254;317
13359;44.258;258
13360;44.261;365
13361;44.264;361
13362;44.268;273
13363;44.271;234
13364;44.274;296
13365;44.278;313
13366;44.281;288
13367;44.284;214
13368;44.288;292
13369;44.291;301
13370;44.294;314
13371;44.297;324
13372;44.301;324
13373;44.304;355
13374;44.307;344
13375;44.311;375
13376;44.314;342
13377;44.317;304
13378;44.321;285
13379;44.324;313
13380;44.327;302
13381;44.330;296
13382;44.334;437
13383;44.337;417
13384;44.341;349
13385;44.344;307
13386;44.347;570
13387;44.351;306
13388;44.354;330
13389;44.357;362
13390;44.361;797
13391;44.364;287
13392;44.367;281
13393;44.370;278
13394;44.374;273
13395;44.377;604
13396;44.380;343
13397;44.384;296
13398;44.387;338
13399;44.390;425
13400;44.394;571
13401;44.397;302
13402;44.400;324
13403;44.404;255
13404;44.407;387
13405;44.410;323
13406;44.413;391
13407;44.417;485
13408;44.420;409
13409;44.423;325
13410;44.427;388
13411;44.430;475
13412;44.433;312
13413;44.437;307
13414;44.440;250
13415;44.443;321
13416;44.447;401
13417;44.450;297
13418;44.453;380
13419;44.456;443
13420;44.460;396
13421;44.463;414
13422;44.466;365
13423;44.470;361
13424;44.473;322
13425;44.476;381
13426;44.480;340
13427;44.483;391
13428;44.486;655
13429;44.489;405
13430;44.493;469
13431;44.496;440
13432;44.499;410
13433;44.503;428
13434;44.506;309
13435;44.509;299
13436;44.513;445
13437;44.516;412
13438;44.519;360
13439;44.523;344
13440;44.526;285
13441;44.529;369
13442;44.532;344
13443;44.536;350
13444;44.539;281
13445;44.542;423
13446;44.546;388
13447;44.549;299
13448;44.552;335
13449;44.556;332
13450;44.559;329
13451;44.562;392
13452;44.565;422
13453;44.569;333
13454;44.572;341
13455;44.575;252
13456;44.579;354
13457;44.582;485
13458;44.586;320
13459;44.589;256
13460;44.592;395
13461;44.596;329
13462;44.599;392
13463;44.602;378
13464;44.605;328
13465;44.609;251
13466;44.612;374
13467;44.615;395
13468;44.619;291
13469;44.622;294
13470;44.625;286
13471;44.629;332
13472;44.632;300
13473;44.635;341
13474;44.639;329
13475;44.642;337
13476;44.645;292
13477;44.648;331
13478;44.652;259
13479;44.655;290
13480;44.658;514
13481;44.662;320
13482;44.665;331
13483;44.668;296
13484;44.672;213
13485;44.675;3344
13486;44.678;351
13487;44.682;432
13488;44.685;426
13489;44.688;485
13490;44.691;273
13491;44.695;373
13492;44.698;327
13493;44.701;275
13494;44.705;402
13495;44.708;272
13496;44.711;419
13497;44.715;375
13498;44.718;320
13499;44.721;309
13500;44.724;448
13501;44.728;296
13502;44.731;406
13503;44.734;357
13504;44.738;320
13505;44.741;202
13506;44.744;508
13507;44.748;349
13508;44.751;351
13509;44.754;366
13510;44.758;354
13511;44.761;262
13512;44.764;351
13513;44.767;391
13514;44.771;446
13515;44.774;356
13516;44.777;352
13517;44.781;541
13518;44.784;325
13519;44.787;323
13520;44.791;272
13521;44.794;374
13522;44.797;655
13523;44.801;379
13524;44.804;266
13525;44.807;356
13526;44.810;1080
13527;44.814;327
13528;44.817;304
13529;44.820;317
13530;44.824;247
13531;44.827;287
13532;44.830;502
13533;44.834;408
13534;44.837;335
13535;44.840;431
13536;44.844;403
13537;44.847;362
13538;44.850;364
13539;44.854;300
13540;44.857;352
13541;44.860;332
13542;44.864;425
13543;44.867;318
13544;44.870;377
13545;44.874;385
13546;44.877;356
13547;44.880;285
13548;44.883;289
13549;44.887;337
13550;44.890;380
13551;44.893;510
13552;44.897;288
13553;44.900;270
13554;44.903;355
13555;44.907;429
13556;44.910;307
13557;44.913;533
13558;44.917;451
13559;44.920;354
13560;44.923;325
13561;44.926;374
13562;44.930;555
13563;44.933;271
13564;44.936;441
13565;44.940;444
13566;44.943;344
13567;44.946;428
13568;44.950;410
13569;44.953;2253
13570;44.956;387
13571;44.959;500
13572;44.963;316
13573;44.966;322
13574;44.969;335
13575;44.973;297
13576;44.976;368
13577;44.979;307
13578;44.983;272
13579;44.986;382
13580;44.989;404
13581;44.993;445
13582;44.996;315
13583;44.999;302
13584;45.002;450
13585;45.006;366
13586;45.009;404
13587;45.012;341
13588;45.016;337
13589;45.019;341
13590;45.022;314
13591;45.026;408
13592;45.029;1019
13593;45.032;299
13594;45.036;334
13595;45.039;518
13596;45.042;326
13597;45.045;307
13598;45.049;267
13599;45.052;414
13600;45.055;320
13601;45.059;337
13602;45.062;291
13603;45.065;412
13604;45.069;325
13605;45.072;333
13606;45.075;4553
13607;45.078;396
13608;45.082;403
13609;45.085;428
13610;45.089;452
13611;45.092;372
13612;45.095;486
13613;45.099;488
13614;45.102;327
13615;45.105;287
13616;45.109;337
13617;45.112;282
13618;45.115;337
13619;45.118;356
13620;45.122;444
13621;45.125;417
13622;45.128;397
13623;45.132;340
13624;45.135;577
13625;45.138;339
13626;45.142;378
13627;45.145;198
13628;45.148;607
13629;45.152;301
13630;45.155;235
13631;45.158;354
13632;45.161;494
13633;45.165;331
13634;45.168;393
13635;45.171;344
13636;45.175;370
13637;45.178;337
13638;45.181;543
13639;45.185;473
13640;45.188;447
13641;45.191;290
13642;45.194;430
13643;45.198;322
13644;45.201;473
13645;45.204;295
13646;45.208;451
13647;45.211;311
13648;45.214;394
13649;45.218;265
13650;45.221;455
13651;45.224;381
13652;45.228;399
13653;45.231;360
13654;45.234;322
13655;45.237;404
13656;45.241;391
13657;45.244;382
13658;45.247;311
13659;45.251;473
13660;45.254;399
13661;45.257;382
13662;45.261;358
13663;45.264;297
13664;45.267;318
13665;45.271;338
13666;45.274;308
13667;45.277;510
13668;45.280;290
13669;45.284;368
13670;45.287;454
13671;45.290;404
13672;45.294;361
13673;45.297;310
13674;45.300;512
13675;45.304;391
13676;45.307;329
13677;45.310;416
13678;45.313;367
13679;45.317;356
13680;45.320;333
13681;45.323;390
13682;45.327;1172
13683;45.330;545
13684;45.333;346
13685;45.337;546
13686;45.340;370
13687;45.344;355
13688;45.347;437
13689;45.350;338
13690;45.353;391
13691;45.357;482
13692;45.360;332
13693;45.363;284
13694;45.367;374
13695;45.370;359
13696;45.373;349
13697;45.377;344
13698;45.380;437
13699;45.383;347
13700;45.387;418
13701;45.390;320
13702;45.393;452
13703;45.396;437
13704;45.400;456
13705;45.403;390
13706;45.406;526
13707;45.410;419
13708;45.413;449
13709;45.416;755
13710;45.420;386
13711;45.423;648
13712;45.426;350
13713;45.429;411
13714;45.433;577
13715;45.436;288
13716;45.439;387
13717;45.443;374
13718;45.446;374
13719;45.449;374
13720;45.453;469
13721;45.456;313
13722;45.459;377
13723;45.463;639
13724;45.466;501
13725;45.469;337
13726;45.472;593
13727;45.476;513
13728;45.479;423
13729;45.482;491
13730;45.486;438
13731;45.489;323
13732;45.492;391
13733;45.496;393
13734;45.499;401
13735;45.502;551
13736;45.506;431
13737;45.509;387
13738;45.512;349
13739;45.515;331
13740;45.519;368
13741;45.522;472
13742;45.525;361
13743;45.529;398
13744;45.532;369
13745;45.535;378
13746;45.539;339
13747;45.542;267
13748;45.545;352
13749;45.548;414
13750;45.552;379
13751;45.555;360
13752;45.558;476
13753;45.562;425
13754;45.565;355
13755;45.568;444
13756;45.572;371
13757;45.575;403
13758;45.578;311
13759;45.582;408
13760;45.585;384
13761;45.588;348
13762;45.592;294
13763;45.595;327
13764;45.598;301
13765;45.602;395
13766;45.605;458
13767;45.608;385
13768;45.612;385
13769;45.615;328
13770;45.618;339
13771;45.622;326
13772;45.625;407
13773;45.628;433
13774;45.631;362
13775;45.635;452
13776;45.638;2486
13777;45.641;601
13778;45.645;442
13779;45.648;601
13780;45.651;374
13781;45.655;1027
13782;45.658;365
13783;45.661;390
13784;45.665;362
13785;45.668;517
13786;45.671;361
13787;45.674;408
13788;45.678;350
13789;45.681;453
13790;45.684;423
13791;45.688;259
13792;45.691;433
13793;45.694;449
13794;45.698;428
13795;45.701;381
13796;45.704;437
13797;45.707;327
13798;45.711;351
13799;45.714;371
13800;45.717;376
13801;45.721;416
13802;45.724;412
13803;45.727;429
13804;45.731;286
13805;45.734;394
13806;45.737;348
13807;45.741;548
13808;45.744;286
13809;45.747;1196
13810;45.750;379
13811;45.754;385
13812;45.757;440
13813;45.760;322
13814;45.764;385
13815;45.767;366
13816;45.770;316
13817;45.774;325
13818;45.777;353
13819;45.780;370
13820;45.783;259
13821;45.787;301
13822;45.790;419
13823;45.793;448
13824;45.797;290
13825;45.800;472
13826;45.803;354
13827;45.807;399
13828;45.810;392
13829;45.813;377
13830;45.817;327
13831;45.820;511
13832;45.823;377
13833;45.826;338
13834;45.830;420
13835;45.833;403
13836;45.837;559
13837;45.840;538
13838;45.843;355
13839;45.847;549
13840;45.850;448
13841;45.853;378
13842;45.857;362
13843;45.860;423
13844;45.863;486
13845;45.866;624
13846;45.870;303
13847;45.873;447
13848;45.876;572
13849;45.880;400
13850;45.883;420
13851;45.886;374
13852;45.890;402
13853;45.893;390
13854;45.896;411
13855;45.900;349
13856;45.903;2986
13857;45.906;454
13858;45.909;305
13859;45.913;408
13860;45.916;349
13861;45.919;1773
13862;45.923;454
13863;45.926;337
13864;45.929;290
13865;45.933;833
13866;45.936;410
13867;45.939;306
13868;45.942;297
13869;45.946;287
13870;45.949;340
13871;45.952;252
13872;45.956;306
13873;45.959;480
13874;45.962;314
13875;45.966;375
13876;45.969;417
13877;45.972;351
13878;45.976;404
13879;45.979;373
13880;45.982;1725
13881;45.985;286
13882;45.989;325
13883;45.992;3004
13884;45.995;402
13885;45.999;301
13886;46.002;494
13887;46.005;471
13888;46.009;396
13889;46.012;489
13890;46.015;399
13891;46.018;483
13892;46.022;501
13893;46.025;368
13894;46.028;370
13895;46.032;410
13896;46.035;579
13897;46.038;415
13898;46.042;427
13899;46.045;408
13900;46.048;392
13901;46.052;483
13902;46.055;435
13903;46.058;430
13904;46.061;362
13905;46.065;334
13906;46.068;418
13907;46.071;339
13908;46.075;483
13909;46.078;444
13910;46.081;456
13911;46.085;296
13912;46.088;397
13913;46.092;453
13914;46.095;510
13915;46.098;474
13916;46.101;368
13917;46.105;394
13918;46.108;644
13919;46.111;310
13920;46.115;380
13921;46.118;355
13922;46.121;384
13923;46.125;439
13924;46.128;390
13925;46.131;380
13926;46.135;1041
13927;46.138;359
13928;46.141;492
13929;46.144;2669
13930;46.148;501
13931;46.151;433
13932;46.154;423
13933;46.158;577
13934;46.161;329
13935;46.164;346
13936;46.168;425
13937;46.171;603
13938;46.174;319
13939;46.177;521
13940;46.181;503
13941;46.184;373
13942;46.187;348
13943;46.191;391
13944;46.194;541
13945;46.197;210
13946;46.201;391
13947;46.204;461
13948;46.207;434
13949;46.211;407
13950;46.214;289
13951;46.217;443
13952;46.220;392
13953;46.224;400
13954;46.227;1114
13955;46.230;481
13956;46.234;442
13957;46.237;360
13958;46.240;299
13959;46.244;1762
13960;46.247;397
13961;46.250;394
13962;46.254;383
13963;46.257;381
13964;46.260;509
13965;46.263;378
13966;46.267;351
13967;46.270;418
13968;46.273;343
13969;46.277;420
13970;46.280;375
13971;46.283;337
13972;46.287;500
13973;46.290;419
13974;46.293;296
13975;46.296;336
13976;46.300;354
13977;46.303;270
13978;46.306;1119
13979;46.310;326
13980;46.313;404
13981;46.316;391
13982;46.320;476
13983;46.323;427
13984;46.326;562
13985;46.330;440
13986;46.333;471
13987;46.336;355
13988;46.340;410
13989;46.343;353
13990;46.346;300
13991;46.350;497
13992;46.353;425
13993;46.356;386
13994;46.360;374
13995;46.363;404
13996;46.366;444
13997;46.370;606
13998;46.373;381
13999;46.376;400
14000;46.379;420
14001;46.383;475
14002;46.386;396
14003;46.389;335
14004;46.393;453
14005;46.396;399
14006;46.399;648
14007;46.403;321
14008;46.406;324
14009;46.409;361
14010;46.412;444
14011;46.416;402
14012;46.419;400
14013;46.422;348
14014;46.426;437
14015;46.429;430
14016;46.432;439
14017;46.436;404
14018;46.439;430
14019;46.442;468
14020;46.446;377
14021;46.449;373
14022;46.452;440
14023;46.455;458
14024;46.459;512
14025;46.462;382
14026;46.465;429
14027;46.469;325
14028;46.472;368
14029;46.475;370
14030;46.479;382
14031;46.482;375
14032;46.485;448
14033;46.489;2225
14034;46.492;287
14035;46.495;290
14036;46.498;671
14037;46.502;387
14038;46.505;316
14039;46.508;313
14040;46.512;343
14041;46.515;302
14042;46.518;421
14043;46.522;331
14044;46.525;361
14045;46.528;692
14046;46.531;278
14047;46.535;358
14048;46.538;367
14049;46.541;366
14050;46.545;294
14051;46.548;384
14052;46.551;598
14053;46.555;429
14054;46.558;442
14055;46.561;636
14056;46.565;527
14057;46.568;368
14058;46.571;735
14059;46.574;434
14060;46.578;513
14061;46.581;335
14062;46.584;292
14063;46.588;366
14064;46.591;387
14065;46.595;321
14066;46.598;304
14067;46.601;548
14068;46.605;309
14069;46.608;400
14070;46.611;452
14071;46.614;280
14072;46.618;463
14073;46.621;321
14074;46.624;265
14075;46.628;371
14076;46.631;316
14077;46.634;455
14078;46.638;307
14079;46.641;346
14080;46.644;461
14081;46.647;359
14082;46.651;325
14083;46.654;361
14084;46.657;452
14085;46.661;429
14086;46.664;428
14087;46.667;316
14088;46.671;272
14089;46.674;513
14090;46.677;834
14091;46.681;329
14092;46.684;418
14093;46.687;429
14094;46.690;383
14095;46.694;380
14096;46.697;2495
14097;46.700;491
14098;46.704;320
14099;46.707;303
14100;46.710;291
14101;46.714;404
14102;46.717;329
14103;46.720;367
14104;46.724;297
14105;46.727;271
14106;46.730;309
14107;46.733;386
14108;46.737;311
14109;46.740;334
14110;46.743;456
14111;46.747;357
14112;46.750;646
14113;46.753;240
14114;46.757;284
14115;46.760;285
14116;46.763;406
14117;46.766;393
14118;46.770;443
14119;46.773;295
14120;46.776;366
14121;46.780;353
14122;46.783;348
14123;46.786;630
14124;46.790;302
14125;46.793;725
14126;46.796;635
14127;46.800;418
14128;46.803;501
14129;46.806;352
14130;46.809;430
14131;46.813;482
14132;46.816;442
14133;46.819;387
14134;46.823;426
14135;46.826;1803
14136;46.829;298
14137;46.833;366
14138;46.836;305
14139;46.840;531
14140;46.843;320
14141;46.846;370
14142;46.849;281
14143;46.853;376
14144;46.856;455
14145;46.859;431
14146;46.863;459
14147;46.866;332
14148;46.869;494
14149;46.873;425
14150;46.876;283
14151;46.879;410
14152;46.883;458
14153;46.886;377
14154;46.889;350
14155;46.892;306
14156;46.896;438
14157;46.899;443
14158;46.902;363
14159;46.906;353
14160;46.909;379
14161;46.912;263
14162;46.916;342
14163;46.919;259
14164;46.922;1483
14165;46.925;369
14166;46.929;414
14167;46.932;500
14168;46.935;387
14169;46.939;380
14170;46.942;389
14171;46.945;362
14172;46.949;312
14173;46.952;334
14174;46.955;352
14175;46.959;345
14176;46.962;468
14177;46.965;415
14178;46.968;301
14179;46.972;316
14180;46.975;360
14181;46.978;570
14182;46.982;494
14183;46.985;342
14184;46.988;1036
14185;46.992;356
14186;46.995;333
14187;46.998;394
14188;47.001;272
14189;47.005;458
14190;47.008;256
14191;47.011;264
14192;47.015;421
14193;47.018;374
14194;47.021;408
14195;47.025;385
14196;47.028;344
14197;47.031;378
14198;47.035;390
14199;47.038;361
14200;47.041;395
14201;47.044;462
14202;47.048;290
14203;47.051;310
14204;47.054;241
14205;47.058;295
14206;47.061;409
14207;47.064;446
14208;47.068;407
14209;47.071;432
14210;47.074;308
14211;47.078;392
14212;47.081;297
14213;47.084;590
14214;47.088;1909
14215;47.091;327
14216;47.094;336
14217;47.098;343
14218;47.101;428
14219;47.104;329
14220;47.108;368
14221;47.111;430
14222;47.114;366
14223;47.118;451
14224;47.121;336
14225;47.124;324
14226;47.127;353
14227;47.131;593
14228;47.134;411
14229;47.137;363
14230;47.141;439
14231;47.144;382
14232;47.147;469
14233;47.151;334
14234;47.154;448
14235;47.157;448
14236;47.160;388
14237;47.164;366
14238;47.167;398
14239;47.170;395
14240;47.174;263
14241;47.177;331
14242;47.180;322
14243;47.184;405
14244;47.187;286
14245;47.190;481
14246;47.194;404
14247;47.197;379
14248;47.200;312
14249;47.203;476
14250;47.207;338
14251;47.210;388
14252;47.213;376
14253;47.217;381
14254;47.220;383
14255;47.223;338
14256;47.227;380
14257;47.230;394
14258;47.233;638
14259;47.236;314
14260;47.240;323
14261;47.243;330
14262;47.246;410
14263;47.250;330
14264;47.253;423
14265;47.256;402
14266;47.260;254
14267;47.263;352
14268;47.266;275
14269;47.270;428
14270;47.273;362
14271;47.276;307
14272;47.279;292
14273;47.283;306
14274;47.286;268
14275;47.289;357
14276;47.293;331
14277;47.296;460
14278;47.299;361
14279;47.303;287
14280;47.306;362
14281;47.309;282
14282;47.313;259
14283;47.316;256
14284;47.319;394
14285;47.322;424
14286;47.326;314
14287;47.329;373
14288;47.332;315
14289;47.336;370
14290;47.340;344
14291;47.343;326
14292;47.346;369
14293;47.350;239
14294;47.353;366
14295;47.356;284
14296;47.359;390
14297;47.363;433
14298;47.366;798
14299;47.369;277
14300;47.373;442
14301;47.376;371
14302;47.379;362
14303;47.383;308
14304;47.386;310
14305;47.389;360
14306;47.393;302
14307;47.396;257
14308;47.399;370
14309;47.402;278
14310;47.406;2187
14311;47.409;330
14312;47.412;292
14313;47.416;284
14314;47.419;583
14315;47.422;595
14316;47.426;369
14317;47.429;408
14318;47.432;269
14319;47.435;461
14320;47.439;508
14321;47.442;588
14322;47.445;297
14323;47.449;221
14324;47.452;309
14325;47.455;420
14326;47.459;319
14327;47.462;485
14328;47.465;346
14329;47.469;411
14330;47.472;286
14331;47.475;462
14332;47.478;350
14333;47.482;383
14334;47.485;394
14335;47.488;328
14336;47.492;363
14337;47.495;343
14338;47.498;332
14339;47.502;312
14340;47.505;260
14341;47.508;316
14342;47.511;345
14343;47.515;468
14344;47.518;280
14345;47.521;377
14346;47.525;415
14347;47.528;452
14348;47.531;311
14349;47.535;441
14350;47.538;340
14351;47.541;400
14352;47.545;437
14353;47.548;455
14354;47.551;347
14355;47.554;476
14356;47.558;467
14357;47.561;462
14358;47.564;536
14359;47.568;356
14360;47.571;410
14361;47.574;463
14362;47.578;583
14363;47.581;444
14364;47.584;373
14365;47.588;397
14366;47.591;257
14367;47.594;396
14368;47.598;489
14369;47.601;410
14370;47.604;447
14371;47.608;374
14372;47.611;343
14373;47.614;418
14374;47.618;405
14375;47.621;564
14376;47.624;433
14377;47.628;452
14378;47.631;480
14379;47.634;379
14380;47.637;395
14381;47.641;447
14382;47.644;466
14383;47.647;404
14384;47.651;415
14385;47.654;615
14386;47.657;363
14387;47.661;343
14388;47.664;355
14389;47.667;368
14390;47.670;383
14391;47.674;329
14392;47.677;358
14393;47.680;429
14394;47.684;387
14395;47.687;301
14396;47.690;453
14397;47.694;422
14398;47.697;432
14399;47.700;725
14400;47.704;416
14401;47.707;447
14402;47.710;410
14403;47.713;433
14404;47.717;344
14405;47.720;414
14406;47.723;437
14407;47.727;356
14408;47.730;406
14409;47.733;551
14410;47.737;426
14411;47.740;346
14412;47.743;418
14413;47.747;404
14414;47.750;404
14415;47.753;395
14416;47.756;341
14417;47.760;427
14418;47.763;520
14419;47.766;402
14420;47.770;379
14421;47.773;369
14422;47.776;337
14423;47.780;338
14424;47.783;406
14425;47.786;390
14426;47.789;485
14427;47.793;431
14428;47.796;1342
14429;47.799;468
14430;47.803;647
14431;47.806;353
14432;47.809;305
14433;47.813;370
14434;47.816;443
14435;47.819;443
14436;47.823;526
14437;47.826;335
14438;47.829;380
14439;47.832;394
14440;47.836;349
14441;47.839;393
14442;47.843;289
14443;47.846;417
14444;47.849;467
14445;47.853;393
14446;47.856;428
14447;47.859;869
14448;47.863;456
14449;47.866;532
14450;47.869;429
14451;47.872;1155
14452;47.876;577
14453;47.879;393
14454;47.882;407
14455;47.886;352
14456;47.889;358
14457;47.892;392
14458;47.896;443
14459;47.899;415
14460;47.902;343
14461;47.905;369
14462;47.909;380
14463;47.912;600
14464;47.915;332
14465;47.919;445
14466;47.922;423
14467;47.925;518
14468;47.929;352
14469;47.932;481
14470;47.935;340
14471;47.939;487
14472;47.942;446
14473;47.945;499
14474;47.948;396
14475;47.952;367
14476;47.955;629
14477;47.958;369
14478;47.962;522
14479;47.965;384
14480;47.968;408
14481;47.972;404
14482;47.975;404
14483;47.978;506
14484;47.982;647
14485;47.985;478
14486;47.988;353
14487;47.991;365
14488;47.995;369
14489;47.998;357
14490;48.001;318
14491;48.005;416
14492;48.008;388
14493;48.011;402
14494;48.015;353
14495;48.018;349
14496;48.021;415
14497;48.024;419
14498;48.028;420
14499;48.031;365
14500;48.034;571
14501;48.038;343
14502;48.041;280
14503;48.044;533
14504;48.048;469
14505;48.051;360
14506;48.054;400
14507;48.058;292
14508;48.061;460
14509;48.064;358
14510;48.067;354
14511;48.071;327
14512;48.074;285
14513;48.077;312
14514;48.081;543
14515;48.084;319
14516;48.088;297
14517;48.091;545
14518;48.094;332
14519;48.098;455
14520;48.101;496
14521;48.104;438
14522;48.107;371
14523;48.111;448
14524;48.114;483
14525;48.117;343
14526;48.121;2071
14527;48.124;380
14528;48.127;670
14529;48.131;426
14530;48.134;427
14531;48.137;420
14532;48.140;356
14533;48.144;303
14534;48.147;533
14535;48.150;462
14536;48.154;366
14537;48.157;366
14538;48.160;364
14539;48.164;307
14540;48.167;533
14541;48.170;404
14542;48.174;370
14543;48.177;443
14544;48.180;272
14545;48.183;425
14546;48.187;350
14547;48.190;293
14548;48.193;290
14549;48.197;380
14550;48.200;292
14551;48.203;436
14552;48.207;431
14553;48.210;359
14554;48.213;360
14555;48.217;339
14556;48.220;470
14557;48.223;430
14558;48.226;480
14559;48.230;317
14560;48.233;322
14561;48.236;260
14562;48.240;343
14563;48.243;392
14564;48.246;467
14565;48.250;312
14566;48.253;340
14567;48.256;305
14568;48.259;456
14569;48.263;394
14570;48.266;351
14571;48.269;378
14572;48.273;318
14573;48.276;285
14574;48.279;341
14575;48.283;325
14576;48.286;378
14577;48.289;484
14578;48.293;316
14579;48.296;298
14580;48.299;340
14581;48.302;236
14582;48.306;368
14583;48.309;297
14584;48.312;275
14585;48.316;1225
14586;48.319;336
14587;48.322;283
14588;48.326;351
14589;48.329;467
14590;48.332;304
14591;48.336;358
14592;48.339;267
14593;48.342;313
14594;48.346;327
14595;48.349;333
14596;48.352;430
14597;48.356;357
14598;48.359;516
14599;48.362;736
14600;48.366;460
14601;48.369;343
14602;48.372;313
14603;48.375;355
14604;48.379;286
14605;48.382;416
14606;48.385;441
14607;48.389;267
14608;48.392;369
14609;48.395;370
14610;48.399;383
14611;48.402;367
14612;48.405;260
14613;48.409;304
14614;48.412;404
14615;48.415;307
14616;48.418;304
14617;48.422;526
14618;48.425;288
14619;48.428;282
14620;48.432;247
14621;48.435;419
14622;48.438;366
14623;48.442;291
14624;48.445;306
14625;48.448;403
14626;48.452;476
14627;48.455;306
14628;48.458;241
14629;48.461;376
14630;48.465;377
14631;48.468;394
14632;48.471;524
14633;48.475;338
14634;48.478;517
14635;48.481;350
14636;48.485;499
14637;48.488;442
14638;48.491;524
14639;48.494;440
14640;48.498;321
14641;48.501;265
14642;48.504;567
14643;48.508;387
14644;48.511;480
14645;48.514;407
14646;48.518;307
14647;48.521;409
14648;48.524;361
14649;48.528;260
14650;48.531;364
14651;48.534;368
14652;48.537;381
14653;48.541;406
14654;48.544;240
14655;48.547;502
14656;48.551;463
14657;48.554;341
14658;48.557;442
14659;48.561;424
14660;48.564;354
14661;48.567;212
14662;48.571;408
14663;48.574;404
14664;48.577;1078
14665;48.580;288
14666;48.584;295
14667;48.587;313
14668;48.591;306
14669;48.594;391
14670;48.597;2304
14671;48.601;368
14672;48.604;302
14673;48.607;351
14674;48.611;374
14675;48.614;331
14676;48.617;273
14677;48.620;319
14678;48.624;368
14679;48.627;234
14680;48.630;391
14681;48.634;368
14682;48.637;486
14683;48.640;287
14684;48.644;504
14685;48.647;270
14686;48.650;399
14687;48.653;1162
14688;48.657;445
14689;48.660;536
14690;48.663;354
14691;48.667;462
14692;48.670;363
14693;48.673;312
14694;48.677;356
14695;48.680;456
14696;48.683;348
14697;48.687;430
14698;48.690;386
14699;48.693;444
14700;48.696;288
14701;48.700;424
14702;48.703;315
14703;48.706;372
14704;48.710;455
14705;48.713;306
14706;48.716;423
14707;48.720;353
14708;48.723;409
14709;48.726;358
14710;48.729;361
14711;48.733;330
14712;48.736;271
14713;48.739;506
14714;48.743;454
14715;48.746;503
14716;48.749;401
14717;48.753;279
14718;48.756;361
14719;48.759;425
14720;48.763;304
14721;48.766;367
14722;48.769;431
14723;48.773;3067
14724;48.776;419
14725;48.779;364
14726;48.782;263
14727;48.786;1322
14728;48.789;2607
14729;48.792;579
14730;48.796;509
14731;48.799;440
14732;48.802;328
14733;48.806;455
14734;48.809;315
14735;48.812;385
14736;48.815;326
14737;48.819;446
14738;48.822;364
14739;48.825;314
14740;48.829;369
14741;48.832;1041
14742;48.836;351
14743;48.839;584
14744;48.842;373
14745;48.846;359
14746;48.849;491
14747;48.852;658
14748;48.855;389
14749;48.859;334
14750;48.862;410
14751;48.865;384
14752;48.869;385
14753;48.872;459
14754;48.875;463
14755;48.879;256
14756;48.882;443
14757;48.885;374
14758;48.889;420
14759;48.892;611
14760;48.895;342
14761;48.898;377
14762;48.902;354
14763;48.905;296
14764;48.908;415
14765;48.912;323
14766;48.915;370
14767;48.918;3248
14768;48.922;411
14769;48.925;468
14770;48.928;428
14771;48.932;404
14772;48.935;403
14773;48.938;256
14774;48.941;242
14775;48.945;269
14776;48.948;410
14777;48.951;278
14778;48.955;331
14779;48.958;242
14780;48.961;300
14781;48.965;383
14782;48.968;420
14783;48.971;408
14784;48.974;366
14785;48.978;382
14786;48.981;440
14787;48.984;405
14788;48.988;555
14789;48.991;377
14790;48.994;538
14791;48.998;405
14792;49.001;319
14793;49.004;559
14794;49.008;337
14795;49.011;351
14796;49.014;465
14797;49.017;376
14798;49.021;330
14799;49.024;406
14800;49.027;394
14801;49.031;482
14802;49.034;334
14803;49.037;353
14804;49.041;350
14805;49.044;381
14806;49.047;491
14807;49.051;342
14808;49.054;2415
14809;49.057;591
14810;49.060;395
14811;49.064;262
14812;49.067;321
14813;49.070;312
14814;49.074;307
14815;49.077;356
14816;49.080;336
14817;49.084;364
14818;49.087;536
14819;49.090;405
14820;49.094;350
14821;49.097;388
14822;49.100;386
14823;49.104;370
14824;49.107;289
14825;49.110;290
14826;49.114;354
14827;49.117;417
14828;49.120;317
14829;49.124;1021
14830;49.127;2028
14831;49.130;2264
14832;49.133;390
14833;49.137;401
14834;49.140;352
14835;49.143;458
14836;49.147;346
14837;49.150;379
14838;49.153;580
14839;49.157;410
14840;49.160;536
14841;49.163;278
14842;49.167;424
14843;49.170;396
14844;49.173;282
14845;49.176;336
14846;49.180;391
14847;49.183;378
14848;49.186;439
14849;49.190;457
14850;49.193;362
14851;49.196;576
14852;49.200;384
14853;49.203;512
14854;49.206;395
14855;49.209;376
14856;49.213;383
14857;49.216;371
14858;49.219;362
14859;49.223;263
14860;49.226;345
14861;49.229;1922
14862;49.233;321
14863;49.236;415
14864;49.239;1278
14865;49.243;593
14866;49.246;299
14867;49.249;2803
14868;49.252;269
14869;49.256;332
14870;49.259;360
14871;49.262;313
14872;49.266;323
14873;49.269;370
14874;49.272;329
14875;49.276;339
14876;49.279;337
14877;49.282;329
14878;49.286;387
14879;49.289;391
14880;49.292;344
14881;49.295;506
14882;49.299;493
14883;49.302;350
14884;49.305;378
14885;49.309;425
14886;49.312;302
14887;49.315;444
14888;49.319;432
14889;49.322;356
14890;49.325;414
14891;49.328;387
14892;49.332;472
14893;49.335;304
14894;49.339;428
14895;49.342;428
14896;49.345;258
14897;49.349;339
14898;49.352;296
14899;49.355;341
14900;49.359;326
14901;49.362;368
14902;49.365;344
14903;49.368;399
14904;49.372;303
14905;49.375;457
14906;49.378;258
14907;49.382;403
14908;49.385;386
14909;49.388;528
14910;49.392;425
14911;49.395;411
14912;49.398;383
14913;49.402;326
14914;49.405;524
14915;49.408;526
14916;49.411;339
14917;49.415;317
14918;49.418;469
14919;49.421;566
14920;49.425;349
14921;49.428;368
14922;49.431;334
14923;49.435;418
14924;49.438;291
14925;49.441;417
14926;49.444;380
14927;49.448;362
14928;49.451;455
14929;49.454;557
14930;49.458;679
14931;49.461;394
14932;49.464;268
14933;49.468;523
14934;49.471;419
14935;49.474;460
14936;49.478;491
14937;49.481;437
14938;49.484;568
14939;49.487;398
14940;49.491;300
14941;49.494;307
14942;49.497;426
14943;49.501;452
14944;49.504;321
14945;49.507;347
14946;49.511;311
14947;49.514;451
14948;49.517;351
14949;49.521;446
14950;49.524;355
14951;49.527;410
14952;49.530;367
14953;49.534;353
14954;49.537;302
14955;49.540;412
14956;49.544;351
14957;49.547;350
14958;49.550;327
14959;49.554;463
14960;49.557;350
14961;49.560;556
14962;49.563;335
14963;49.567;510
14964;49.570;302
14965;49.573;293
14966;49.577;401
14967;49.580;327
14968;49.583;1626
14969;49.587;482
14970;49.590;314
14971;49.594;496
14972;49.597;383
14973;49.600;398
14974;49.603;362
14975;49.607;372
14976;49.610;361
14977;49.613;480
14978;49.617;384
14979;49.620;359
14980;49.623;566
14981;49.627;1306
14982;49.630;425
14983;49.633;401
14984;49.637;459
14985;49.640;318
14986;49.643;490
14987;49.646;354
14988;49.650;418
14989;49.653;342
14990;49.656;477
14991;49.660;438
14992;49.663;401
14993;49.666;423
14994;49.670;420
14995;49.673;419
14996;49.676;384
14997;49.679;503
14998;49.683;558
14999;49.686;413
15000;49.689;518
15001;49.693;476
15002;49.696;370
15003;49.699;426
15004;49.703;546
15005;49.706;358
15006;49.709;274
15007;49.713;382
15008;49.716;424
15009;49.719;368
15010;49.722;356
15011;49.726;411
15012;49.729;336
15013;49.732;416
15014;49.736;419
15015;49.739;203
15016;49.742;357
15017;49.746;413
15018;49.749;549
15019;49.752;407
15020;49.756;462
15021;49.759;443
15022;49.762;316
15023;49.765;431
15024;49.769;341
15025;49.772;489
15026;49.775;508
15027;49.779;603
15028;49.782;335
15029;49.785;374
15030;49.789;399
15031;49.792;287
15032;49.795;462
15033;49.798;297
15034;49.802;323
15035;49.805;847
15036;49.808;457
15037;49.812;377
15038;49.815;367
15039;49.818;567
15040;49.822;315
15041;49.825;411
15042;49.828;600
15043;49.832;421
15044;49.835;331
15045;49.838;498
15046;49.842;406
15047;49.845;325
15048;49.848;451
15049;49.852;396
15050;49.855;333
15051;49.858;398
15052;49.862;364
15053;49.865;342
15054;49.868;316
15055;49.872;482
15056;49.875;393
15057;49.878;504
15058;49.881;419
15059;49.885;675
15060;49.888;378
15061;49.891;501
15062;49.895;442
15063;49.898;378
15064;49.901;547
15065;49.905;358
15066;49.908;342
15067;49.911;372
15068;49.915;390
15069;49.918;406
15070;49.921;290
15071;49.924;298
15072;49.928;446
15073;49.931;335
15074;49.934;366
15075;49.938;397
15076;49.941;336
15077;49.944;263
15078;49.948;324
15079;49.951;291
15080;49.954;320
15081;49.957;369
15082;49.961;381
15083;49.964;292
15084;49.967;347
15085;49.971;366
15086;49.974;346
15087;49.977;400
15088;49.981;381
15089;49.984;385
15090;49.987;325
15091;49.991;294
15092;49.994;399
15093;49.997;345
15094;50.000;382
15095;50.004;510
15096;50.007;320
15097;50.010;287
15098;50.014;459
15099;50.017;272
15100;50.020;474
15101;50.024;413
15102;50.027;489
15103;50.030;329
15104;50.033;501
15105;50.037;453
15106;50.040;375
15107;50.043;346
15108;50.047;356
15109;50.050;460
15110;50.053;511
15111;50.057;362
15112;50.060;416
15113;50.063;362
15114;50.067;385
15115;50.070;314
15116;50.073;308
15117;50.076;352
15118;50.080;385
15119;50.083;407
15120;50.086;420
15121;50.090;319
15122;50.093;456
15123;50.097;393
15124;50.100;538
15125;50.103;424
15126;50.107;350
15127;50.110;314
15128;50.113;379
15129;50.116;392
15130;50.120;355
15131;50.123;394
15132;50.126;331
15133;50.130;242
15134;50.133;390
15135;50.136;478
15136;50.140;509
15137;50.143;697
15138;50.146;362
15139;50.150;621
15140;50.153;371
15141;50.156;342
15142;50.159;386
15143;50.163;334
15144;50.166;272
15145;50.169;432
15146;50.173;227
15147;50.176;397
15148;50.179;380
15149;50.183;346
15150;50.186;320
15151;50.189;526
15152;50.193;288
15153;50.196;437
15154;50.199;388
15155;50.202;293
15156;50.206;303
15157;50.209;375
15158;50.212;373
15159;50.216;283
15160;50.219;359
15161;50.222;399
15162;50.226;274
15163;50.229;320
15164;50.232;401
15165;50.235;498
15166;50.239;365
15167;50.242;467
15168;50.245;369
15169;50.249;477
15170;50.252;297
15171;50.255;452
15172;50.259;408
15173;50.262;396
15174;50.265;436
15175;50.269;635
15176;50.272;456
15177;50.275;370
15178;50.278;463
15179;50.282;484
15180;50.285;311
15181;50.288;403
15182;50.292;512
15183;50.295;435
15184;50.298;539
15185;50.302;299
15186;50.305;604
15187;50.308;356
15188;50.312;389
15189;50.315;497
15190;50.318;368
15191;50.321;358
15192;50.325;326
15193;50.328;329
15194;50.331;312
15195;50.335;354
15196;50.338;319
15197;50.342;341
15198;50.345;280
15199;50.348;397
15200;50.352;314
15201;50.355;451
15202;50.358;268
15203;50.361;336
15204;50.365;321
15205;50.368;391
15206;50.371;269
15207;50.375;561
15208;50.378;353
15209;50.381;330
15210;50.385;364
15211;50.388;368
15212;50.391;483
15213;50.394;315
15214;50.398;382
15215;50.401;330
15216;50.404;344
15217;50.408;417
15218;50.411;414
15219;50.414;434
15220;50.418;421
15221;50.421;287
15222;50.424;325
15223;50.428;372
15224;50.431;287
15225;50.434;270
15226;50.437;703
15227;50.441;328
15228;50.444;399
15229;50.447;362
15230;50.451;377
15231;50.454;429
15232;50.457;329
15233;50.461;491
15234;50.464;391
15235;50.467;306
15236;50.470;428
15237;50.474;362
15238;50.477;424
15239;50.480;416
15240;50.484;409
15241;50.487;426
15242;50.490;601
15243;50.494;393
15244;50.497;369
15245;50.500;332
15246;50.504;445
15247;50.507;897
15248;50.510;405
15249;50.513;245
15250;50.517;318
15251;50.520;276
15252;50.523;385
15253;50.527;303
15254;50.530;409
15255;50.533;509
15256;50.537;416
15257;50.540;587
15258;50.543;454
15259;50.547;538
15260;50.550;318
15261;50.553;377
15262;50.556;514
15263;50.560;476
15264;50.563;273
15265;50.566;350
15266;50.570;374
15267;50.573;314
15268;50.576;490
15269;50.580;619
15270;50.583;449
15271;50.587;352
15272;50.590;382
15273;50.593;320
15274;50.596;401
15275;50.600;333
15276;50.603;396
15277;50.606;462
15278;50.610;273
15279;50.613;404
15280;50.616;354
15281;50.620;341
15282;50.623;352
15283;50.626;337
15284;50.629;518
15285;50.633;435
15286;50.636;417
15287;50.639;321
15288;50.643;379
15289;50.646;443
15290;50.649;389
15291;50.653;300
15292;50.656;422
15293;50.659;373
15294;50.663;376
15295;50.666;463
15296;50.669;349
15297;50.672;330
15298;50.676;2096
15299;50.679;519
15300;50.682;466
15301;50.686;403
15302;50.689;435
15303;50.692;602
15304;50.696;363
15305;50.699;564
15306;50.702;501
15307;50.705;402
15308;50.709;454
15309;50.712;402
15310;50.715;431
15311;50.719;258
15312;50.722;491
15313;50.725;386
15314;50.729;424
15315;50.732;1133
15316;50.735;287
15317;50.739;497
15318;50.742;460
15319;50.745;548
15320;50.748;446
15321;50.752;390
15322;50.755;444
15323;50.758;375
15324;50.762;355
15325;50.765;509
15326;50.768;333
15327;50.772;334
15328;50.775;747
15329;50.778;427
15330;50.782;477
15331;50.785;393
15332;50.788;368
15333;50.791;364
15334;50.795;496
15335;50.798;668
15336;50.801;2395
15337;50.805;321
15338;50.808;312
15339;50.811;368
15340;50.815;456
15341;50.818;371
15342;50.821;333
15343;50.824;410
15344;50.828;284
15345;50.831;318
15346;50.835;407
15347;50.838;313
15348;50.841;387
15349;50.845;370
15350;50.848;276
15351;50.851;332
15352;50.855;374
15353;50.858;368
15354;50.861;810
15355;50.864;313
15356;50.868;361
15357;50.871;415
15358;50.874;345
15359;50.878;366
15360;50.881;736
15361;50.884;414
15362;50.888;528
15363;50.891;538
15364;50.894;465
15365;50.898;376
15366;50.901;309
15367;50.904;399
15368;50.907;393
15369;50.911;347
15370;50.914;907
15371;50.917;340
15372;50.921;406
15373;50.924;484
15374;50.927;340
15375;50.931;499
15376;50.934;427
15377;50.937;404
15378;50.941;394
15379;50.944;368
15380;50.947;363
15381;50.950;401
15382;50.954;399
15383;50.957;299
15384;50.960;530
15385;50.964;406
15386;50.967;394
15387;50.970;402
15388;50.974;384
15389;50.977;355
15390;50.980;369
15391;50.983;412
15392;50.987;607
15393;50.990;419
15394;50.993;416
15395;50.997;378
15396;51.000;415
15397;51.003;375
15398;51.007;356
15399;51.010;345
15400;51.013;389
15401;51.017;1415
15402;51.020;442
15403;51.023;403
15404;51.026;333
15405;51.030;370
15406;51.033;376
15407;51.036;449
15408;51.040;366
15409;51.043;384
15410;51.046;348
15411;51.050;519
15412;51.053;535
15413;51.056;337
15414;51.059;290
15415;51.063;335
15416;51.066;395
15417;51.069;314
15418;51.073;287
15419;51.076;303
15420;51.079;487
15421;51.083;398
15422;51.086;368
15423;51.090;771
15424;51.093;496
15425;51.096;523
15426;51.099;405
15427;51.103;306
15428;51.106;395
15429;51.109;498
15430;51.113;349
15431;51.116;255
15432;51.119;502
15433;51.123;342
15434;51.126;322
15435;51.129;395
15436;51.133;373
15437;51.136;380
15438;51.139;541
15439;51.142;366
15440;51.146;345
15441;51.149;337
15442;51.152;345
15443;51.156;344
15444;51.159;368
15445;51.162;383
15446;51.166;596
15447;51.169;585
15448;51.172;400
15449;51.176;477
15450;51.179;420
15451;51.182;625
15452;51.185;499
15453;51.189;444
15454;51.192;396
15455;51.195;420
15456;51.199;358
15457;51.202;427
15458;51.205;312
15459;51.209;332
15460;51.212;305
15461;51.215;403
15462;51.218;494
15463;51.222;354
15464;51.225;1186
15465;51.228;387
15466;51.232;378
15467;51.235;519
15468;51.238;465
15469;51.242;456
15470;51.245;439
15471;51.248;298
15472;51.252;366
15473;51.255;362
15474;51.258;2134
15475;51.261;378
15476;51.265;402
15477;51.268;417
15478;51.271;317
15479;51.275;437
15480;51.278;357
15481;51.281;347
15482;51.285;498
15483;51.288;435
15484;51.291;410
15485;51.294;300
15486;51.298;333
15487;51.301;315
15488;51.304;412
15489;51.308;533
15490;51.311;437
15491;51.314;389
15492;51.318;477
15493;51.321;467
15494;51.324;422
15495;51.328;337
15496;51.331;452
15497;51.334;480
15498;51.338;531
15499;51.341;347
15500;51.344;348
15501;51.348;422
15502;51.351;347
15503;51.354;446
15504;51.358;424
15505;51.361;395
15506;51.364;517
15507;51.368;329
15508;51.371;522
15509;51.374;359
15510;51.377;467
15511;51.381;345
15512;51.384;409
15513;51.387;403
15514;51.391;381
15515;51.394;478
15516;51.397;873
15517;51.401;497
15518;51.404;249
15519;51.407;462
15520;51.411;403
15521;51.414;371
15522;51.417;376
15523;51.420;570
15524;51.424;370
15525;51.427;424
15526;51.430;380
15527;51.434;535
15528;51.437;385
15529;51.440;371
15530;51.444;361
15531;51.447;392
15532;51.450;438
15533;51.453;613
15534;51.457;350
15535;51.460;430
15536;51.463;348
15537;51.467;366
15538;51.470;537
15539;51.473;513
15540;51.477;328
15541;51.480;457
15542;51.483;453
15543;51.487;427
15544;51.490;434
15545;51.493;429
15546;51.496;398
15547;51.500;470
15548;51.503;431
15549;51.506;499
15550;51.510;364
15551;51.513;458
15552;51.516;385
15553;51.520;354
15554;51.523;388
15555;51.526;329
15556;51.530;415
15557;51.533;436
15558;51.536;475
15559;51.539;419
15560;51.543;358
15561;51.546;491
15562;51.549;315
15563;51.553;400
15564;51.556;556
15565;51.559;472
15566;51.563;372
15567;51.566;391
15568;51.569;444
15569;51.572;401
15570;51.576;500
15571;51.579;458
15572;51.582;356
15573;51.586;329
15574;51.589;517
15575;51.593;394
15576;51.596;389
15577;51.599;451
15578;51.603;393
15579;51.606;434
15580;51.609;387
15581;51.612;391
15582;51.616;378
15583;51.619;336
15584;51.622;351
15585;51.626;432
15586;51.629;505
15587;51.632;300
15588;51.636;304
15589;51.639;328
15590;51.642;1735
15591;51.646;434
15592;51.649;290
15593;51.652;360
15594;51.655;498
15595;51.659;450
15596;51.662;458
15597;51.665;441
15598;51.669;380
15599;51.672;319
15600;51.675;487
15601;51.679;374
15602;51.682;341
15603;51.685;431
15604;51.688;352
15605;51.692;371
15606;51.695;557
15607;51.698;347
15608;51.702;505
15609;51.705;309
15610;51.708;344
15611;51.712;360
15612;51.715;548
15613;51.718;365
15614;51.722;415
15615;51.725;445
15616;51.728;442
15617;51.731;353
15618;51.735;384
15619;51.738;341
15620;51.741;336
15621;51.745;392
15622;51.748;390
15623;51.751;377
15624;51.755;427
15625;51.758;612
15626;51.761;354
15627;51.765;341
15628;51.768;351
15629;51.771;295
15630;51.774;296
15631;51.778;540
15632;51.781;324
15633;51.784;340
15634;51.788;500
15635;51.791;334
15636;51.794;373
15637;51.798;329
15638;51.801;417
15639;51.804;550
15640;51.807;383
15641;51.811;347
15642;51.814;377
15643;51.817;391
15644;51.821;451
15645;51.824;417
15646;51.827;416
15647;51.831;272
15648;51.834;431
15649;51.838;359
15650;51.841;345
15651;51.844;382
15652;51.847;329
15653;51.851;347
15654;51.854;604
15655;51.857;395
15656;51.861;341
15657;51.864;372
15658;51.867;330
15659;51.871;468
15660;51.874;389
15661;51.877;681
15662;51.881;457
15663;51.884;292
15664;51.887;335
15665;51.890;439
15666;51.894;667
15667;51.897;391
15668;51.900;574
15669;51.904;484
15670;51.907;428
15671;51.910;693
15672;51.914;516
15673;51.917;481
15674;51.920;420
15675;51.923;374
15676;51.927;2669
15677;51.930;435
15678;51.933;369
15679;51.937;214
15680;51.940;465
15681;51.943;306
15682;51.947;473
15683;51.950;2260
15684;51.953;270
15685;51.957;410
15686;51.960;279
15687;51.963;358
15688;51.966;400
15689;51.970;333
15690;51.973;406
15691;51.976;339
15692;51.980;694
15693;51.983;327
15694;51.986;284
15695;51.990;351
15696;51.993;362
15697;51.996;407
15698;52.000;399
15699;52.003;325
15700;52.006;445
15701;52.009;476
15702;52.013;358
15703;52.016;445
15704;52.019;291
15705;52.023;375
15706;52.026;444
15707;52.029;380
15708;52.033;608
15709;52.036;458
15710;52.039;482
15711;52.042;457
15712;52.046;358
15713;52.049;313
15714;52.052;378
15715;52.056;526
15716;52.059;299
15717;52.062;395
15718;52.066;354
15719;52.069;498
15720;52.072;370
15721;52.076;524
15722;52.079;375
15723;52.082;498
15724;52.085;410
15725;52.089;456
15726;52.092;484
15727;52.096;432
15728;52.099;449
15729;52.102;521
15730;52.106;547
15731;52.109;391
15732;52.112;421
15733;52.116;473
15734;52.119;360
15735;52.122;357
15736;52.125;597
15737;52.129;541
15738;52.132;514
15739;52.135;351
15740;52.139;361
15741;52.142;385
15742;52.145;384
15743;52.149;484
15744;52.152;391
15745;52.155;301
15746;52.158;523
15747;52.162;381
15748;52.165;382
15749;52.168;491
15750;52.172;514
15751;52.175;339
15752;52.178;376
15753;52.182;484
15754;52.185;396
15755;52.188;1060
15756;52.192;395
15757;52.195;508
15758;52.198;360
15759;52.201;517
15760;52.205;358
15761;52.208;341
15762;52.211;393
15763;52.215;286
15764;52.218;692
15765;52.221;277
15766;52.225;332
15767;52.228;327
15768;52.231;366
15769;52.235;367
15770;52.238;411
15771;52.241;422
15772;52.244;341
15773;52.248;448
15774;52.251;278
15775;52.254;442
15776;52.258;312
15777;52.261;316
15778;52.264;222
15779;52.268;328
15780;52.271;377
15781;52.274;522
15782;52.277;349
15783;52.281;403
15784;52.284;390
15785;52.287;349
15786;52.291;387
15787;52.294;374
15788;52.297;441
15789;52.301;408
15790;52.304;420
15791;52.307;561
15792;52.311;327
15793;52.314;326
15794;52.317;375
15795;52.320;277
15796;52.324;458
15797;52.327;375
15798;52.330;431
15799;52.334;441
15800;52.337;388
15801;52.341;394
15802;52.344;477
15803;52.347;379
15804;52.351;359
15805;52.354;359
15806;52.357;366
15807;52.360;300
15808;52.364;288
15809;52.367;336
15810;52.370;319
15811;52.374;370
15812;52.377;379
15813;52.380;350
15814;52.384;374
15815;52.387;332
15816;52.390;371
15817;52.394;363
15818;52.397;610
15819;52.400;381
15820;52.403;569
15821;52.407;505
15822;52.410;399
15823;52.413;418
15824;52.417;1236
15825;52.420;283
15826;52.423;357
15827;52.427;468
15828;52.430;351
15829;52.433;339
15830;52.436;443
15831;52.440;393
15832;52.443;419
15833;52.446;484
15834;52.450;415
15835;52.453;391
15836;52.456;363
15837;52.460;293
15838;52.463;1866
15839;52.466;241
15840;52.470;311
15841;52.473;412
15842;52.476;273
15843;52.479;355
15844;52.483;393
15845;52.486;339
15846;52.489;292
15847;52.493;544
15848;52.496;375
15849;52.499;316
15850;52.503;228
15851;52.506;1991
15852;52.509;391
15853;52.512;349
15854;52.516;408
15855;52.519;303
15856;52.522;347
15857;52.526;280
15858;52.529;446
15859;52.532;327
15860;52.536;451
15861;52.539;422
15862;52.542;354
15863;52.546;580
15864;52.549;386
15865;52.552;470
15866;52.555;498
15867;52.559;531
15868;52.562;307
15869;52.565;388
15870;52.569;360
15871;52.572;381
15872;52.575;424
15873;52.579;366
15874;52.582;316
15875;52.585;356
15876;52.589;325
15877;52.592;731
15878;52.595;311
15879;52.599;302
15880;52.602;423
15881;52.605;480
15882;52.609;475
15883;52.612;310
15884;52.615;399
15885;52.619;301
15886;52.622;364
15887;52.625;383
15888;52.629;362
15889;52.632;414
15890;52.635;332
15891;52.638;330
15892;52.642;289
15893;52.645;448
15894;52.648;1631
15895;52.652;637
15896;52.655;296
15897;52.658;379
15898;52.662;396
15899;52.665;245
15900;52.668;403
15901;52.671;409
15902;52.675;336
15903;52.678;364
15904;52.681;423
15905;52.685;393
15906;52.688;315
15907;52.691;352
15908;52.695;292
15909;52.698;366
15910;52.701;412
15911;52.705;548
15912;52.708;2283
15913;52.711;390
15914;52.714;394
15915;52.718;291
15916;52.721;327
15917;52.724;342
15918;52.728;371
15919;52.731;484
15920;52.734;346
15921;52.738;383
15922;52.741;408
15923;52.744;462
15924;52.747;429
15925;52.751;460
15926;52.754;334
15927;52.757;344
15928;52.761;373
15929;52.764;329
15930;52.767;344
15931;52.771;464
15932;52.774;413
15933;52.777;573
15934;52.781;501
15935;52.784;313
15936;52.787;292
15937;52.790;284
15938;52.794;377
15939;52.797;324
15940;52.800;419
15941;52.804;334
15942;52.807;403
15943;52.810;372
15944;52.814;458
15945;52.817;332
15946;52.820;453
15947;52.824;423
15948;52.827;312
15949;52.830;374
15950;52.834;294
15951;52.837;391
15952;52.840;364
15953;52.844;473
15954;52.847;525
15955;52.850;420
15956;52.854;264
15957;52.857;335
15958;52.860;379
15959;52.864;423
15960;52.867;396
15961;52.870;1617
15962;52.873;407
15963;52.877;307
15964;52.880;353
15965;52.883;374
15966;52.887;417
15967;52.890;389
15968;52.893;313
15969;52.897;299
15970;52.900;349
15971;52.903;373
15972;52.906;247
15973;52.910;449
15974;52.913;336
15975;52.916;296
15976;52.920;327
15977;52.923;412
15978;52.926;404
15979;52.930;324
15980;52.933;307
15981;52.936;441
15982;52.940;435
15983;52.943;385
15984;52.946;363
15985;52.949;660
15986;52.953;334
15987;52.956;307
15988;52.959;358
15989;52.963;332
15990;52.966;250
15991;52.969;450
15992;52.973;403
15993;52.976;310
15994;52.979;378
15995;52.983;385
15996;52.986;232
15997;52.989;281
15998;52.992;305
15999;52.996;494
16000;52.999;418
16001;53.002;330
16002;53.006;436
16003;53.009;359
16004;53.012;350
16005;53.016;304
16006;53.019;286
16007;53.022;428
16008;53.025;422
16009;53.029;395
16010;53.032;409
16011;53.035;402
16012;53.039;458
16013;53.042;379
16014;53.045;380
16015;53.049;339
16016;53.052;506
16017;53.055;330
16018;53.059;535
16019;53.062;421
16020;53.065;275
16021;53.068;392
16022;53.072;328
16023;53.075;323
16024;53.078;360
16025;53.082;413
16026;53.085;515
16027;53.089;297
16028;53.092;340
16029;53.095;268
16030;53.099;263
16031;53.102;325
16032;53.105;307
16033;53.108;338
16034;53.112;355
16035;53.115;299
16036;53.118;449
16037;53.122;356
16038;53.125;315
16039;53.128;604
16040;53.132;309
16041;53.135;396
16042;53.138;438
16043;53.141;347
16044;53.145;356
16045;53.148;405
16046;53.151;345
16047;53.155;350
16048;53.158;315
16049;53.161;385
16050;53.165;333
16051;53.168;412
16052;53.171;314
16053;53.175;288
16054;53.178;305
16055;53.181;386
16056;53.184;387
16057;53.188;437
16058;53.191;434
16059;53.194;447
16060;53.198;411
16061;53.201;372
16062;53.204;531
16063;53.208;392
16064;53.211;361
16065;53.214;610
16066;53.218;348
16067;53.221;402
16068;53.224;476
16069;53.227;342
16070;53.231;375
16071;53.234;398
16072;53.237;395
16073;53.241;524
16074;53.244;276
16075;53.247;322
16076;53.251;339
16077;53.254;319
16078;53.257;493
16079;53.260;440
16080;53.264;429
16081;53.267;389
16082;53.270;359
16083;53.274;315
16084;53.277;247
16085;53.280;448
16086;53.284;384
16087;53.287;399
16088;53.290;274
16089;53.294;531
16090;53.297;312
16091;53.300;400
16092;53.303;309
16093;53.307;290
16094;53.310;322
16095;53.313;336
16096;53.317;286
16097;53.320;233
16098;53.323;287
16099;53.327;337
16100;53.330;514
16101;53.333;412
16102;53.337;337
16103;53.340;376
16104;53.343;399
16105;53.347;325
16106;53.350;300
16107;53.353;303
16108;53.357;364
16109;53.360;410
16110;53.363;427
16111;53.367;247
16112;53.370;373
16113;53.373;280
16114;53.376;363
16115;53.380;343
16116;53.383;305
16117;53.386;378
16118;53.390;432
16119;53.393;247
16120;53.396;245
16121;53.400;301
16122;53.403;423
16123;53.406;259
16124;53.410;321
16125;53.413;400
16126;53.416;191
16127;53.419;221
16128;53.423;273
16129;53.426;302
16130;53.429;296
16131;53.433;343
16132;53.436;370
16133;53.439;300
16134;53.443;254
16135;53.446;343
16136;53.449;277
16137;53.453;451
16138;53.456;269
16139;53.459;334
16140;53.462;369
16141;53.466;274
16142;53.469;359
16143;53.472;409
16144;53.476;376
16145;53.479;350
16146;53.482;384
16147;53.486;336
16148;53.489;354
16149;53.492;745
16150;53.495;408
16151;53.499;378
16152;53.502;407
16153;53.505;344
16154;53.509;283
16155;53.512;310
16156;53.515;364
16157;53.519;407
16158;53.522;320
16159;53.525;316
16160;53.529;360
16161;53.532;345
16162;53.535;296
16163;53.538;397
16164;53.542;411
16165;53.545;303
16166;53.548;385
16167;53.552;309
16168;53.555;362
16169;53.558;377
16170;53.562;869
16171;53.565;368
16172;53.568;416
16173;53.572;618
16174;53.575;368
16175;53.578;330
16176;53.581;277
16177;53.585;231
16178;53.588;386
16179;53.592;342
16180;53.595;495
16181;53.598;464
16182;53.602;339
16183;53.605;334
16184;53.608;251
16185;53.611;336
16186;53.615;281
16187;53.618;280
16188;53.621;272
16189;53.625;390
16190;53.628;226
16191;53.631;204
16192;53.635;344
16193;53.638;315
16194;53.641;266
16195;53.645;426
16196;53.648;413
16197;53.651;334
16198;53.654;273
16199;53.658;542
16200;53.661;432
16201;53.664;470
16202;53.668;379
16203;53.671;281
16204;53.674;643
16205;53.678;386
16206;53.681;312
16207;53.684;312
16208;53.688;269
16209;53.691;326
16210;53.694;412
16211;53.697;310
16212;53.701;1227
16213;53.704;300
16214;53.707;527
16215;53.711;311
16216;53.714;2473
16217;53.717;293
16218;53.721;399
16219;53.724;381
16220;53.727;313
16221;53.730;616
16222;53.734;382
16223;53.737;283
16224;53.740;420
16225;53.744;389
16226;53.747;349
16227;53.750;384
16228;53.754;292
16229;53.757;351
16230;53.760;445
16231;53.764;385
16232;53.767;280
16233;53.770;362
16234;53.773;347
16235;53.777;309
16236;53.780;417
16237;53.783;291
16238;53.787;599
16239;53.790;391
16240;53.793;423
16241;53.797;412
16242;53.800;369
16243;53.803;364
16244;53.807;263
16245;53.810;263
16246;53.813;277
16247;53.816;247
16248;53.820;356
16249;53.823;313
16250;53.826;258
16251;53.830;339
16252;53.833;254
16253;53.837;290
16254;53.840;307
16255;53.843;442
16256;53.847;249
16257;53.850;285
16258;53.853;409
16259;53.857;371
16260;53.860;376
16261;53.863;288
16262;53.867;291
16263;53.870;361
16264;53.873;219
16265;53.876;373
16266;53.880;385
16267;53.883;296
16268;53.886;426
16269;53.890;285
16270;53.893;344
16271;53.896;270
16272;53.900;396
16273;53.903;303
16274;53.906;1097
16275;53.909;332
16276;53.913;340
16277;53.916;242
16278;53.919;319
16279;53.923;356
16280;53.926;269
16281;53.929;269
16282;53.933;421
16283;53.936;327
16284;53.939;473
16285;53.943;472
16286;53.946;385
16287;53.949;388
16288;53.952;426
16289;53.956;370
16290;53.959;405
16291;53.962;453
16292;53.966;285
16293;53.969;369
16294;53.972;370
16295;53.976;409
16296;53.979;368
16297;53.982;1146
16298;53.985;1677
16299;53.989;382
16300;53.992;282
16301;53.995;263
16302;53.999;347
16303;54.002;369
16304;54.005;266
16305;54.009;335
16306;54.012;320
16307;54.015;225
16308;54.019;271
16309;54.022;401
16310;54.025;440
16311;54.028;305
16312;54.032;246
16313;54.035;318
16314;54.038;289
16315;54.042;211
16316;54.045;301
16317;54.048;484
16318;54.052;360
16319;54.055;312
16320;54.058;360
16321;54.062;352
16322;54.065;335
16323;54.068;410
16324;54.071;264
16325;54.075;283
16326;54.078;341
16327;54.081;358
16328;54.085;359
16329;54.088;357
16330;54.092;396
16331;54.095;401
16332;54.098;376
16333;54.102;369
16334;54.105;2635
16335;54.108;215
16336;54.111;253
16337;54.115;350
16338;54.118;298
16339;54.121;330
16340;54.125;394
16341;54.128;381
16342;54.131;414
16343;54.135;526
16344;54.138;355
16345;54.141;362
16346;54.144;298
16347;54.148;304
16348;54.151;296
16349;54.154;411
16350;54.158;471
16351;54.161;377
16352;54.164;369
16353;54.168;318
16354;54.171;310
16355;54.174;2112
16356;54.178;288
16357;54.181;3111
16358;54.184;442
16359;54.187;311
16360;54.191;385
16361;54.194;267
16362;54.197;1563
16363;54.201;225
16364;54.204;341
16365;54.207;303
16366;54.211;479
16367;54.214;368
16368;54.217;258
16369;54.220;386
16370;54.224;405
16371;54.227;265
16372;54.230;300
16373;54.234;253
16374;54.237;356
16375;54.240;252
16376;54.244;235
16377;54.247;454
16378;54.250;269
16379;54.254;208
16380;54.257;391
16381;54.260;305
16382;54.263;269
16383;54.267;322
16384;54.270;479
16385;54.273;299
16386;54.277;250
16387;54.280;335
16388;54.283;252
16389;54.287;287
16390;54.290;293
16391;54.293;353
16392;54.297;325
16393;54.300;2461
16394;54.303;382
16395;54.306;263
16396;54.310;276
16397;54.313;555
16398;54.316;261
16399;54.320;313
16400;54.323;309
16401;54.326;451
16402;54.330;284
16403;54.333;353
16404;54.337;292
16405;54.340;258
16406;54.343;268
16407;54.346;292
16408;54.350;356
16409;54.353;357
16410;54.356;373
16411;54.360;303
16412;54.363;252
16413;54.366;275
16414;54.370;342
16415;54.373;292
16416;54.376;482
16417;54.379;258
16418;54.383;296
16419;54.386;321
16420;54.389;407
16421;54.393;353
16422;54.396;300
16423;54.399;312
16424;54.403;365
16425;54.406;329
16426;54.409;508
16427;54.413;271
16428;54.416;324
16429;54.419;232
16430;54.422;267
16431;54.426;289
16432;54.429;196
16433;54.432;333
16434;54.436;352
16435;54.439;410
16436;54.442;369
16437;54.446;304
16438;54.449;317
16439;54.452;312
16440;54.456;364
16441;54.459;204
16442;54.462;281
16443;54.465;333
16444;54.469;357
16445;54.472;348
16446;54.475;271
16447;54.479;277
16448;54.482;219
16449;54.485;352
16450;54.489;316
16451;54.492;387
16452;54.495;412
16453;54.498;409
16454;54.502;293
16455;54.505;277
16456;54.508;2055
16457;54.512;325
16458;54.515;437
16459;54.518;258
16460;54.522;308
16461;54.525;364
16462;54.528;308
16463;54.532;499
16464;54.535;1105
16465;54.538;452
16466;54.541;303
16467;54.545;409
16468;54.548;713
16469;54.551;307
16470;54.555;251
16471;54.558;324
16472;54.561;368
16473;54.565;391
16474;54.568;265
16475;54.571;321
16476;54.574;282
16477;54.578;276
16478;54.581;410
16479;54.584;434
16480;54.588;285
16481;54.591;314
16482;54.595;320
16483;54.598;274
16484;54.601;316
16485;54.605;293
16486;54.608;446
16487;54.611;494
16488;54.614;289
16489;54.618;269
16490;54.621;277
16491;54.624;285
16492;54.628;304
16493;54.631;210
16494;54.634;267
16495;54.638;193
16496;54.641;369
16497;54.644;410
16498;54.648;342
16499;54.651;365
16500;54.654;242
16501;54.657;319
16502;54.661;287
16503;54.664;311
16504;54.667;353
16505;54.671;360
16506;54.674;485
16507;54.677;257
16508;54.681;276
16509;54.684;332
16510;54.687;395
16511;54.691;302
16512;54.694;515
16513;54.697;346
16514;54.700;337
16515;54.704;355
16516;54.707;253
16517;54.710;290
16518;54.714;1974
16519;54.717;291
16520;54.720;255
16521;54.724;336
16522;54.727;410
16523;54.730;318
16524;54.733;379
16525;54.737;296
16526;54.740;424
16527;54.743;229
16528;54.747;307
16529;54.750;239
16530;54.753;358
16531;54.757;396
16532;54.760;345
16533;54.763;460
16534;54.767;272
16535;54.770;376
16536;54.773;332
16537;54.776;388
16538;54.780;392
16539;54.783;227
16540;54.786;362
16541;54.790;233
16542;54.793;193
16543;54.796;357
16544;54.800;287
16545;54.803;261
16546;54.806;211
16547;54.809;330
16548;54.813;278
16549;54.816;385
16550;54.819;235
16551;54.823;275
16552;54.826;308
16553;54.829;322
16554;54.833;277
16555;54.836;332
16556;54.840;382
16557;54.843;476
16558;54.846;220
16559;54.849;434
16560;54.853;810
16561;54.856;315
16562;54.859;535
16563;54.863;253
16564;54.866;327
16565;54.869;330
16566;54.873;336
16567;54.876;324
16568;54.879;315
16569;54.883;417
16570;54.886;307
16571;54.889;297
16572;54.892;394
16573;54.896;331
16574;54.899;249
16575;54.902;435
16576;54.906;328
16577;54.909;460
16578;54.912;1790
16579;54.916;471
16580;54.919;399
16581;54.922;541
16582;54.926;377
16583;54.929;520
16584;54.932;257
16585;54.935;401
16586;54.939;307
16587;54.942;313
16588;54.945;333
16589;54.949;407
16590;54.952;585
16591;54.955;331
16592;54.959;1080
16593;54.962;366
16594;54.965;377
16595;54.968;378
16596;54.972;306
16597;54.975;326
16598;54.978;226
16599;54.982;347
16600;54.985;295
16601;54.988;388
16602;54.992;358
16603;54.995;256
16604;54.998;255
