# Supplementary material for: Successive remodeling of IgG glycans using a solid-phase enzymatic platform
Source: Commun Biol. 2022 Apr 7;5:328. doi: 10.1038/s42003-022-03257-4 (PMC8990068; doi:10.1038/s42003-022-03257-4)
Supplement: Supplementary file 4 — Supplementary Data 1 [file 42003_2022_3257_MOESM4_ESM.zip › Source Data/Figure S4c/Figure S4c.txt]

#""
#Point;X(Minutes);Y(Response Units)
0;0.000;0.307627022266388
1;0.001;0.308535993099213
2;0.002;0.308386981487274
3;0.003;0.308431684970856
4;0.003;0.308722257614136
5;0.004;0.309035181999207
6;0.005;0.309228897094727
7;0.006;0.310257077217102
8;0.007;0.311888754367828
9;0.008;0.313006341457367
10;0.008;0.313237309455872
11;0.009;0.312216579914093
12;0.010;0.310659408569336
13;0.011;0.308915972709656
14;0.012;0.307254493236542
15;0.013;0.305883586406708
16;0.013;0.304721295833588
17;0.014;0.304959714412689
18;0.015;0.306501984596252
19;0.016;0.308513641357422
20;0.017;0.310204923152924
21;0.018;0.311002135276794
22;0.018;0.311419367790222
23;0.019;0.311776995658875
24;0.020;0.311948359012604
25;0.021;0.311471521854401
26;0.022;0.310510396957397
27;0.023;0.309832394123077
28;0.023;0.309430062770844
29;0.024;0.308334827423096
30;0.025;0.306792557239532
31;0.026;0.306151807308197
32;0.027;0.306800007820129
33;0.028;0.308193266391754
34;0.028;0.309497117996216
35;0.029;0.311523675918579
36;0.030;0.314049422740936
37;0.031;0.316031277179718
38;0.032;0.316470861434937
39;0.033;0.315777957439423
40;0.033;0.314794480800629
41;0.034;0.312983989715576
42;0.035;0.310786068439484
43;0.036;0.30931830406189
44;0.037;0.309377908706665
45;0.038;0.309601426124573
46;0.038;0.309184193611145
47;0.039;0.309251248836517
48;0.040;0.310145318508148
49;0.041;0.311098992824554
50;0.042;0.311307609081268
51;0.043;0.312067568302155
52;0.043;0.313982367515564
53;0.044;0.316046178340912
54;0.045;0.316932797431946
55;0.046;0.31609833240509
56;0.047;0.314667820930481
57;0.047;0.31338632106781
58;0.048;0.312656164169312
59;0.049;0.312358140945435
60;0.050;0.312596559524536
61;0.051;0.313416123390198
62;0.052;0.31445175409317
63;0.052;0.315144658088684
64;0.053;0.315502285957336
65;0.054;0.315405428409576
66;0.055;0.314459204673767
67;0.056;0.313453376293182
68;0.057;0.312410295009613
69;0.057;0.31144917011261
70;0.058;0.310450792312622
71;0.059;0.309750437736511
72;0.060;0.310070812702179
73;0.061;0.310719013214111
74;0.062;0.311814248561859
75;0.062;0.313341617584229
76;0.063;0.314779579639435
77;0.064;0.315748155117035
78;0.065;0.315912067890167
79;0.066;0.315763056278229
80;0.067;0.315211713314056
81;0.067;0.313960015773773
82;0.068;0.312648713588715
83;0.069;0.311627984046936
84;0.070;0.311531126499176
85;0.071;0.311926007270813
86;0.072;0.312797725200653
87;0.073;0.314012169837952
88;0.073;0.31512975692749
89;0.074;0.316008925437927
90;0.075;0.316821038722992
91;0.076;0.317677855491638
92;0.077;0.318042933940887
93;0.078;0.317633152008057
94;0.078;0.317037105560303
95;0.079;0.31694769859314
96;0.080;0.316709280014038
97;0.081;0.315941870212555
98;0.082;0.315181910991669
99;0.083;0.315368175506592
100;0.083;0.315532088279724
101;0.084;0.314570963382721
102;0.085;0.313013792037964
103;0.086;0.312305986881256
104;0.087;0.312782824039459
105;0.088;0.313162803649902
106;0.088;0.313587486743927
107;0.089;0.315174460411072
108;0.090;0.317879021167755
109;0.091;0.320173799991608
110;0.092;0.320874154567719
111;0.093;0.320971012115479
112;0.093;0.320583581924438
113;0.094;0.318862497806549
114;0.095;0.31617283821106
115;0.096;0.313721597194672
116;0.097;0.312604010105133
117;0.098;0.311858952045441
118;0.098;0.311203300952911
119;0.099;0.310815870761871
120;0.100;0.310890376567841
121;0.101;0.311702489852905
122;0.102;0.313550233840942
123;0.103;0.316374003887177
124;0.103;0.319458544254303
125;0.104;0.321798026561737
126;0.105;0.322833657264709
127;0.106;0.322684645652771
128;0.107;0.321075320243835
129;0.108;0.318609178066254
130;0.108;0.316567718982697
131;0.109;0.315912067890167
132;0.110;0.315815210342407
133;0.111;0.315696001052856
134;0.112;0.315912067890167
135;0.113;0.316374003887177
136;0.113;0.315621495246887
137;0.114;0.313840806484222
138;0.115;0.313110649585724
139;0.116;0.313431024551392
140;0.117;0.313878059387207
141;0.118;0.314138829708099
142;0.118;0.315502285957336
143;0.119;0.317975878715515
144;0.120;0.319287180900574
145;0.121;0.319592654705048
146;0.122;0.319249927997589
147;0.123;0.319145619869232
148;0.123;0.318624079227448
149;0.124;0.317379832267761
150;0.125;0.316530466079712
151;0.126;0.315345823764801
152;0.127;0.314198434352875
153;0.128;0.31338632106781
154;0.128;0.31387060880661
155;0.129;0.31493604183197
156;0.130;0.315703451633453
157;0.131;0.316612422466278
158;0.132;0.317886471748352
159;0.133;0.318557024002075
160;0.133;0.317610800266266
161;0.134;0.315934419631958
162;0.135;0.315167009830475
163;0.136;0.315777957439423
164;0.137;0.316426157951355
165;0.138;0.316545367240906
166;0.138;0.316396355628967
167;0.139;0.316627323627472
168;0.140;0.31667947769165
169;0.141;0.316530466079712
170;0.142;0.316761434078217
171;0.143;0.317342579364777
172;0.143;0.318072736263275
173;0.144;0.318579375743866
174;0.145;0.319510698318481
175;0.146;0.320293009281158
176;0.147;0.320516526699066
177;0.148;0.3204345703125
178;0.148;0.320345163345337
179;0.149;0.320464372634888
180;0.150;0.32053142786026
181;0.151;0.320658087730408
182;0.152;0.320971012115479
183;0.153;0.321201980113983
184;0.153;0.321313738822937
185;0.154;0.320911407470703
186;0.155;0.319913029670715
187;0.156;0.318646430969238
188;0.157;0.317379832267761
189;0.158;0.316902995109558
190;0.158;0.317499041557312
191;0.159;0.318542122840881
192;0.160;0.318579375743866
193;0.161;0.317089259624481
194;0.162;0.314928591251373
195;0.163;0.312015414237976
196;0.163;0.308267772197723
197;0.164;0.304810702800751
198;0.165;0.30314177274704
199;0.166;0.303544104099274
200;0.167;0.304810702800751
201;0.168;0.306285917758942
202;0.168;0.307634472846985
203;0.169;0.308871269226074
204;0.170;0.309981405735016
205;0.171;0.310786068439484
206;0.172;0.310748815536499
207;0.173;0.310540199279785
208;0.173;0.310726463794708
209;0.174;0.311344861984253
210;0.175;0.311799347400665
211;0.176;0.311300158500671
212;0.177;0.310085713863373
213;0.178;0.308774411678314
214;0.178;0.30815601348877
215;0.179;0.30796229839325
216;0.180;0.307507812976837
217;0.181;0.307075679302216
218;0.182;0.307597219944
219;0.183;0.308789312839508
220;0.183;0.310152769088745
221;0.184;0.311508774757385
222;0.185;0.312887132167816
223;0.186;0.314518809318542
224;0.187;0.3160759806633
225;0.188;0.317275524139404
226;0.188;0.317499041557312
227;0.189;0.316351652145386
228;0.190;0.314660370349884
229;0.191;0.313006341457367
230;0.192;0.311687588691711
231;0.193;0.310637056827545
232;0.193;0.309981405735016
233;0.194;0.310450792312622
234;0.195;0.312007963657379
235;0.196;0.313833355903625
236;0.197;0.314615666866302
237;0.198;0.314630568027496
238;0.198;0.314302742481232
239;0.199;0.313900411128998
240;0.200;0.31290203332901
241;0.201;0.31164288520813
242;0.202;0.311210751533508
243;0.203;0.311039388179779
244;0.203;0.311054289340973
245;0.204;0.310756266117096
246;0.205;0.310644507408142
247;0.206;0.310048460960388
248;0.207;0.309079885482788
249;0.207;0.308744609355927
250;0.208;0.309623777866364
251;0.209;0.311091542243958
252;0.210;0.312164425849915
253;0.211;0.313021242618561
254;0.212;0.313661992549896
255;0.212;0.313825905323029
256;0.213;0.312633812427521
257;0.214;0.31057745218277
258;0.215;0.308886170387268
259;0.216;0.308483839035034
260;0.217;0.309064984321594
261;0.217;0.309698283672333
262;0.218;0.310018658638
263;0.219;0.309713184833527
264;0.220;0.308670103549957
265;0.221;0.307254493236542
266;0.222;0.306114554405212
267;0.222;0.305652618408203
268;0.223;0.305972993373871
269;0.224;0.307433307170868
270;0.225;0.309571623802185
271;0.226;0.311285257339478
272;0.227;0.311300158500671
273;0.227;0.310413539409637
274;0.228;0.30924379825592
275;0.229;0.308357179164886
276;0.230;0.307597219944
277;0.231;0.307343900203705
278;0.232;0.308014452457428
279;0.232;0.308588147163391
280;0.233;0.30893087387085
281;0.234;0.30902773141861
282;0.235;0.309571623802185
283;0.236;0.310085713863373
284;0.237;0.310763716697693
285;0.237;0.312082469463348
286;0.238;0.31387060880661
287;0.239;0.315107405185699
288;0.240;0.315040349960327
289;0.241;0.314176082611084
290;0.242;0.313252210617065
291;0.242;0.312134623527527
292;0.243;0.310339033603668
293;0.244;0.308282673358917
294;0.245;0.306770205497742
295;0.246;0.306524336338043
296;0.247;0.306874513626099
297;0.247;0.307470560073853
298;0.248;0.308439135551453
299;0.249;0.309251248836517
300;0.250;0.309616327285767
301;0.251;0.308968126773834
302;0.252;0.307902693748474
303;0.252;0.307202339172363
304;0.253;0.306904315948486
305;0.254;0.307269394397736
306;0.255;0.308193266391754
307;0.256;0.309549272060394
308;0.257;0.310435891151428
309;0.257;0.310413539409637
310;0.258;0.309951603412628
311;0.259;0.310085713863373
312;0.260;0.310443341732025
313;0.261;0.310681760311127
314;0.262;0.310763716697693
315;0.262;0.310815870761871
316;0.263;0.310942530632019
317;0.264;0.309936702251434
318;0.265;0.308394432067871
319;0.266;0.306658446788788
320;0.267;0.305488705635071
321;0.267;0.305101275444031
322;0.268;0.305183231830597
323;0.269;0.305734574794769
324;0.270;0.306211411952972
325;0.271;0.306375324726105
326;0.272;0.306107103824615
327;0.273;0.305041670799255
328;0.273;0.303670763969421
329;0.274;0.30294805765152
330;0.275;0.303037464618683
331;0.276;0.303693115711212
332;0.277;0.304199755191803
333;0.278;0.304996967315674
334;0.278;0.305779278278351
335;0.279;0.305928289890289
336;0.280;0.305570662021637
337;0.281;0.305294990539551
338;0.282;0.305615365505219
339;0.283;0.306122004985809
340;0.283;0.306516885757446
341;0.284;0.30682235956192
342;0.285;0.306658446788788
343;0.286;0.305958092212677
344;0.287;0.305101275444031
345;0.288;0.304169952869415
346;0.288;0.303708016872406
347;0.289;0.303857028484344
348;0.290;0.305674970149994
349;0.291;0.308290123939514
350;0.292;0.310249626636505
351;0.293;0.310912728309631
352;0.293;0.309452414512634
353;0.294;0.306792557239532
354;0.295;0.303268432617188
355;0.296;0.30072033405304
356;0.297;0.300183892250061
357;0.298;0.301472842693329
358;0.298;0.304184854030609
359;0.299;0.306650996208191
360;0.300;0.307537615299225
361;0.301;0.306025147438049
362;0.302;0.30304491519928
363;0.303;0.300109386444092
364;0.303;0.298455357551575
365;0.304;0.297792255878448
366;0.305;0.29803067445755
367;0.306;0.298768281936646
368;0.307;0.300265848636627
369;0.308;0.301942229270935
370;0.308;0.301986932754517
371;0.309;0.30103325843811
372;0.310;0.299885869026184
373;0.311;0.299692153930664
374;0.312;0.299513339996338
375;0.313;0.299006700515747
376;0.313;0.299371778964996
377;0.314;0.300556421279907
378;0.315;0.302746891975403
379;0.316;0.304937362670898
380;0.317;0.30633807182312
381;0.318;0.306740403175354
382;0.318;0.306069850921631
383;0.319;0.304907560348511
384;0.320;0.302992761135101
385;0.321;0.30072033405304
386;0.322;0.299170613288879
387;0.323;0.298470258712769
388;0.323;0.298261642456055
389;0.324;0.298082828521729
390;0.325;0.298231840133667
391;0.326;0.29870867729187
392;0.327;0.298954546451569
393;0.328;0.299051403999329
394;0.328;0.299729406833649
395;0.329;0.301197171211243
396;0.330;0.302471220493317
397;0.331;0.302918255329132
398;0.332;0.302530825138092
399;0.333;0.301837921142578
400;0.333;0.300832092761993
401;0.334;0.299803912639618
402;0.335;0.299200415611267
403;0.336;0.298954546451569
404;0.337;0.298924744129181
405;0.338;0.29861181974411
406;0.338;0.298574566841125
407;0.339;0.298865139484406
408;0.340;0.299453735351563
409;0.341;0.299975275993347
410;0.342;0.300854444503784
411;0.343;0.302501022815704
412;0.343;0.304378569126129
413;0.344;0.305987894535065
414;0.345;0.306859612464905
415;0.346;0.30730664730072
416;0.347;0.306792557239532
417;0.348;0.305496156215668
418;0.348;0.303357839584351
419;0.349;0.300630927085876
420;0.350;0.297509133815765
421;0.351;0.295422971248627
422;0.352;0.295311212539673
423;0.353;0.296086072921753
424;0.353;0.296495854854584
425;0.354;0.296548008918762
426;0.355;0.29744952917099
427;0.356;0.297978520393372
428;0.357;0.297218561172485
429;0.358;0.295892357826233
430;0.358;0.295810401439667
431;0.359;0.296801328659058
432;0.360;0.297896564006805
433;0.361;0.298582017421722
434;0.362;0.298984348773956
435;0.363;0.299334526062012
436;0.363;0.299416482448578
437;0.364;0.299252569675446
438;0.365;0.298306345939636
439;0.366;0.297099351882935
440;0.367;0.296242535114288
441;0.368;0.295728445053101
442;0.368;0.295244157314301
443;0.369;0.294938683509827
444;0.370;0.295311212539673
445;0.371;0.296138226985931
446;0.372;0.296361744403839
447;0.373;0.295467674732208
448;0.373;0.294141471385956
449;0.374;0.293001532554626
450;0.375;0.292040407657623
451;0.376;0.290974974632263
452;0.377;0.290267169475555
453;0.378;0.2904012799263
454;0.378;0.290550291538239
455;0.379;0.290140509605408
456;0.380;0.289797782897949
457;0.381;0.290296971797943
458;0.382;0.291839241981506
459;0.383;0.293456017971039
460;0.383;0.294812023639679
461;0.384;0.295765697956085
462;0.385;0.296205282211304
463;0.386;0.296898186206818
464;0.387;0.297151505947113
465;0.388;0.297263264656067
466;0.388;0.297307968139648
467;0.389;0.297456979751587
468;0.390;0.297144055366516
469;0.391;0.295668840408325
470;0.392;0.294193625450134
471;0.393;0.293388962745667
472;0.393;0.293262302875519
473;0.394;0.293239951133728
474;0.395;0.293433666229248
475;0.396;0.2942755818367
476;0.397;0.295490026473999
477;0.398;0.296339392662048
478;0.398;0.296518206596375
479;0.399;0.296227633953094
480;0.400;0.295870006084442
481;0.401;0.295259058475494
482;0.402;0.294476747512817
483;0.403;0.2937912940979
484;0.403;0.293448567390442
485;0.404;0.293903052806854
486;0.405;0.294923782348633
487;0.406;0.295616686344147
488;0.407;0.295326113700867
489;0.408;0.294581055641174
490;0.408;0.29454380273819
491;0.409;0.295072793960571
492;0.410;0.295624136924744
493;0.411;0.296331942081451
494;0.412;0.297918915748596
495;0.413;0.300578773021698
496;0.413;0.303126871585846
497;0.414;0.30449777841568
498;0.415;0.304862856864929
499;0.416;0.305391848087311
500;0.417;0.305622816085815
501;0.418;0.304363667964935
502;0.418;0.301763415336609
503;0.419;0.299915671348572
504;0.420;0.299401581287384
505;0.421;0.298626720905304
506;0.422;0.29764324426651
507;0.423;0.297322869300842
508;0.423;0.298507511615753
509;0.424;0.299789011478424
510;0.425;0.300757586956024
511;0.426;0.302568078041077
512;0.427;0.304900109767914
513;0.428;0.307172536849976
514;0.428;0.308230519294739
515;0.429;0.308394432067871
516;0.430;0.308379530906677
517;0.431;0.307805836200714
518;0.432;0.306740403175354
519;0.433;0.304915010929108
520;0.433;0.303395092487335
521;0.434;0.302776694297791
522;0.435;0.302515923976898
523;0.436;0.30238926410675
524;0.437;0.301897525787354
525;0.438;0.30139833688736
526;0.438;0.300399959087372
527;0.439;0.298716127872467
528;0.440;0.297114253044128
529;0.441;0.296026468276978
530;0.442;0.295907258987427
531;0.443;0.296957790851593
532;0.443;0.298924744129181
533;0.444;0.302083790302277
534;0.445;0.304862856864929
535;0.446;0.306427478790283
536;0.447;0.306345522403717
537;0.448;0.305823981761932
538;0.448;0.305831432342529
539;0.449;0.305645167827606
540;0.450;0.304922461509705
541;0.451;0.304542481899261
542;0.452;0.305533409118652
543;0.453;0.306911766529083
544;0.453;0.307463109493256
545;0.454;0.307090580463409
546;0.455;0.307083129882813
547;0.456;0.307753682136536
548;0.457;0.308819115161896
549;0.458;0.309638679027557
550;0.458;0.309862196445465
551;0.459;0.31011551618576
552;0.460;0.309981405735016
553;0.461;0.310041010379791
554;0.462;0.309817492961884
555;0.463;0.30970573425293
556;0.463;0.31011551618576
557;0.464;0.310540199279785
558;0.465;0.310786068439484
559;0.466;0.309504568576813
560;0.467;0.307492911815643
561;0.468;0.305041670799255
562;0.468;0.302091240882874
563;0.469;0.298649072647095
564;0.470;0.296212732791901
565;0.471;0.296011567115784
566;0.472;0.297218561172485
567;0.473;0.298969447612762
568;0.473;0.30101090669632
569;0.474;0.303424894809723
570;0.475;0.304922461509705
571;0.476;0.304564833641052
572;0.477;0.302739441394806
573;0.478;0.300154089927673
574;0.478;0.298254191875458
575;0.479;0.297322869300842
576;0.480;0.296860933303833
577;0.481;0.296600162982941
578;0.482;0.296458601951599
579;0.483;0.296473503112793
580;0.483;0.296108424663544
581;0.484;0.295571982860565
582;0.485;0.295050442218781
583;0.486;0.29417872428894
584;0.487;0.292912125587463
585;0.488;0.292211771011353
586;0.488;0.292353332042694
587;0.489;0.292770564556122
588;0.490;0.293262302875519
589;0.491;0.294432044029236
590;0.492;0.296168029308319
591;0.493;0.297509133815765
592;0.493;0.297844409942627
593;0.494;0.297494232654572
594;0.495;0.297188758850098
595;0.496;0.296749174594879
596;0.497;0.296138226985931
597;0.498;0.295035541057587
598;0.498;0.293835997581482
599;0.499;0.292479991912842
600;0.500;0.291034579277039
601;0.501;0.289291143417358
602;0.502;0.287421047687531
603;0.503;0.286102294921875
604;0.503;0.285319983959198
605;0.504;0.284641981124878
606;0.505;0.283576548099518
607;0.506;0.283263623714447
608;0.507;0.284068286418915
609;0.508;0.284917652606964
610;0.508;0.284858047962189
611;0.509;0.283680856227875
612;0.510;0.282227993011475
613;0.511;0.280439853668213
614;0.512;0.278793275356293
615;0.513;0.278152525424957
616;0.513;0.278443098068237
617;0.514;0.279709696769714
618;0.515;0.281304121017456
619;0.516;0.283017754554749
620;0.517;0.284239649772644
621;0.518;0.284679234027863
622;0.518;0.284783542156219
623;0.519;0.285014510154724
624;0.520;0.285811722278595
625;0.521;0.286385416984558
626;0.522;0.285662710666656
627;0.523;0.283144414424896
628;0.523;0.280097126960754
629;0.524;0.277668237686157
630;0.525;0.2756267786026
631;0.526;0.273838639259338
632;0.527;0.273182988166809
633;0.528;0.274337828159332
634;0.528;0.275954604148865
635;0.529;0.276871025562286
636;0.530;0.277169048786163
637;0.531;0.277377665042877
638;0.532;0.277288258075714
639;0.533;0.276625156402588
640;0.533;0.275924801826477
641;0.534;0.275135040283203
642;0.535;0.274024903774261
643;0.536;0.272542238235474
644;0.537;0.271052122116089
645;0.538;0.270001590251923
646;0.538;0.269658863544464
647;0.539;0.26991218328476
648;0.540;0.2702996134758
649;0.541;0.270411372184753
650;0.542;0.270187854766846
651;0.543;0.269927084445953
652;0.543;0.269405543804169
653;0.544;0.268816947937012
654;0.545;0.268317759037018
655;0.546;0.268086791038513
656;0.547;0.267736613750458
657;0.548;0.266693532466888
658;0.548;0.264689326286316
659;0.549;0.261470675468445
660;0.550;0.257551670074463
661;0.551;0.253930687904358
662;0.552;0.252090394496918
663;0.553;0.252030789852142
664;0.553;0.253088772296906
665;0.554;0.254832208156586
666;0.555;0.256620347499847
667;0.556;0.257641077041626
668;0.557;0.257015228271484
669;0.558;0.25535374879837
670;0.558;0.25341659784317
671;0.559;0.25118887424469
672;0.560;0.249221920967102
673;0.561;0.248156487941742
674;0.562;0.247932970523834
675;0.563;0.247642397880554
676;0.563;0.247418880462646
677;0.564;0.248335301876068
678;0.565;0.250332057476044
679;0.566;0.252500176429749
680;0.567;0.254280865192413
681;0.568;0.255823135375977
682;0.568;0.25688111782074
683;0.569;0.257290899753571
684;0.570;0.25688111782074
685;0.571;0.256404280662537
686;0.572;0.255845487117767
687;0.573;0.25545060634613
688;0.573;0.254884362220764
689;0.574;0.253938138484955
690;0.575;0.252760946750641
691;0.576;0.251419842243195
692;0.577;0.25041401386261
693;0.578;0.249847769737244
694;0.578;0.249534845352173
695;0.579;0.248849391937256
696;0.580;0.247865915298462
697;0.581;0.24627149105072
698;0.582;0.244833528995514
699;0.583;0.243335962295532
700;0.583;0.242225825786591
701;0.584;0.242218375205994
702;0.585;0.242874026298523
703;0.586;0.244036316871643
704;0.587;0.244572758674622
705;0.588;0.244736671447754
706;0.588;0.24443119764328
707;0.589;0.243529677391052
708;0.590;0.242479145526886
709;0.591;0.241748988628387
710;0.592;0.241518020629883
711;0.593;0.24113804101944
712;0.593;0.240735709667206
713;0.594;0.240474939346313
714;0.595;0.240467488765717
715;0.596;0.240214169025421
716;0.597;0.239722430706024
717;0.598;0.239461660385132
718;0.598;0.23961067199707
719;0.599;0.240087509155273
720;0.600;0.240691006183624
721;0.601;0.241406261920929
722;0.602;0.241890549659729
723;0.603;0.241711735725403
724;0.603;0.240832567214966
725;0.604;0.239893794059753
726;0.605;0.239662826061249
727;0.606;0.239983201026917
728;0.607;0.240229070186615
729;0.608;0.240176916122437
730;0.608;0.239856541156769
731;0.609;0.239044427871704
732;0.610;0.23718923330307
733;0.611;0.234954059123993
734;0.612;0.233396887779236
735;0.613;0.232920050621033
736;0.613;0.233381986618042
737;0.614;0.234536826610565
738;0.615;0.236161053180695
739;0.616;0.237405300140381
740;0.617;0.238567590713501
741;0.618;0.240154564380646
742;0.618;0.242143869400024
743;0.619;0.243470072746277
744;0.620;0.244006514549255
745;0.621;0.244364142417908
746;0.622;0.244617462158203
747;0.623;0.244490802288055
748;0.623;0.243782997131348
749;0.624;0.243574380874634
750;0.625;0.243574380874634
751;0.626;0.243432819843292
752;0.627;0.242359936237335
753;0.628;0.240236520767212
754;0.628;0.237546861171722
755;0.629;0.23505836725235
756;0.630;0.233739614486694
757;0.631;0.233665108680725
758;0.632;0.234633684158325
759;0.633;0.236786901950836
760;0.633;0.239968299865723
761;0.634;0.242382287979126
762;0.635;0.242985785007477
763;0.636;0.242464244365692
764;0.637;0.241532921791077
765;0.638;0.240296125411987
766;0.638;0.238455832004547
767;0.639;0.237159430980682
768;0.640;0.23709237575531
769;0.641;0.237472355365753
770;0.642;0.237911939620972
771;0.643;0.238396227359772
772;0.643;0.238887965679169
773;0.644;0.239133834838867
774;0.645;0.23902952671051
775;0.646;0.238910317420959
776;0.647;0.238873064517975
777;0.648;0.238381326198578
778;0.648;0.238142907619476
779;0.649;0.238709151744843
780;0.650;0.239945948123932
781;0.651;0.240929424762726
782;0.652;0.240959227085114
783;0.653;0.240318477153778
784;0.653;0.238969922065735
785;0.654;0.236473977565765
786;0.655;0.233620405197144
787;0.656;0.230856239795685
788;0.657;0.229232013225555
789;0.658;0.228986144065857
790;0.658;0.229507684707642
791;0.659;0.230796635150909
792;0.660;0.231735408306122
793;0.661;0.23236870765686
794;0.662;0.232167541980743
795;0.663;0.231653451919556
796;0.663;0.231526792049408
797;0.664;0.231064856052399
798;0.665;0.229999423027039
799;0.666;0.229492783546448
800;0.667;0.230051577091217
801;0.668;0.230453908443451
802;0.668;0.229939818382263
803;0.669;0.229887664318085
804;0.670;0.231035053730011
805;0.671;0.231675803661346
806;0.672;0.230744481086731
807;0.673;0.22975355386734
808;0.673;0.228933990001678
809;0.674;0.227548182010651
810;0.675;0.225454568862915
811;0.676;0.223830342292786
812;0.677;0.223681330680847
813;0.678;0.223465263843536
814;0.678;0.223293900489807
815;0.679;0.223152339458466
816;0.680;0.223390758037567
817;0.681;0.224016606807709
818;0.682;0.224679708480835
819;0.683;0.225566327571869
820;0.683;0.225558876991272
821;0.684;0.224500894546509
822;0.685;0.222735106945038
823;0.686;0.220552086830139
824;0.687;0.218011438846588
825;0.688;0.215470790863037
826;0.688;0.213928520679474
827;0.689;0.213995575904846
828;0.690;0.214681029319763
829;0.691;0.214755535125732
830;0.692;0.21371990442276
831;0.693;0.212080776691437
832;0.693;0.21081417798996
833;0.694;0.209726393222809
834;0.695;0.208631157875061
835;0.696;0.208385288715363
836;0.697;0.209994614124298
837;0.698;0.212863087654114
838;0.698;0.214993953704834
839;0.699;0.216007232666016
840;0.700;0.216670334339142
841;0.701;0.216946005821228
842;0.702;0.216118991374969
843;0.703;0.214420258998871
844;0.703;0.212609767913818
845;0.704;0.210694968700409
846;0.705;0.208310782909393
847;0.706;0.206023454666138
848;0.707;0.204786658287048
849;0.708;0.204369425773621
850;0.708;0.204324722290039
851;0.709;0.204764306545258
852;0.710;0.206030905246735
853;0.711;0.207655131816864
854;0.712;0.208482146263123
855;0.713;0.20868331193924
856;0.713;0.208936631679535
857;0.714;0.209331512451172
858;0.715;0.20965188741684
859;0.716;0.209368765354156
860;0.717;0.208914279937744
861;0.718;0.208236277103424
862;0.718;0.207647681236267
863;0.719;0.207208096981049
864;0.720;0.206716358661652
865;0.721;0.206030905246735
866;0.722;0.205352902412415
867;0.723;0.204876065254211
868;0.723;0.205047428607941
869;0.724;0.205680727958679
870;0.725;0.206664204597473
871;0.726;0.207997858524323
872;0.727;0.208728015422821
873;0.728;0.209078192710876
874;0.728;0.20887702703476
875;0.729;0.208482146263123
876;0.730;0.208191573619843
877;0.731;0.207997858524323
878;0.732;0.208936631679535
879;0.733;0.210553407669067
880;0.733;0.212028622627258
881;0.734;0.212512910366058
882;0.735;0.211626291275024
883;0.736;0.210203230381012
884;0.737;0.20889937877655
885;0.738;0.208519399166107
886;0.738;0.20899623632431
887;0.739;0.209912657737732
888;0.740;0.21178275346756
889;0.741;0.214464962482452
890;0.742;0.216729938983917
891;0.743;0.216424465179443
892;0.743;0.213436782360077
893;0.744;0.20957738161087
894;0.745;0.205643475055695
895;0.746;0.201545655727386
896;0.747;0.1978799700737
897;0.748;0.196032226085663
898;0.748;0.196322798728943
899;0.749;0.197812914848328
900;0.750;0.199533998966217
901;0.751;0.201426446437836
902;0.752;0.202812254428864
903;0.753;0.203497707843781
904;0.753;0.20328164100647
905;0.754;0.202469527721405
906;0.755;0.201523303985596
907;0.756;0.200256705284119
908;0.757;0.198863446712494
909;0.758;0.197835266590118
910;0.758;0.1978799700737
911;0.759;0.19865483045578
912;0.760;0.199295580387115
913;0.761;0.199198722839355
914;0.762;0.198572874069214
915;0.763;0.197716057300568
916;0.763;0.196792185306549
917;0.764;0.195868313312531
918;0.765;0.194571912288666
919;0.766;0.193402171134949
920;0.767;0.192627310752869
921;0.768;0.19209086894989
922;0.768;0.191785395145416
923;0.769;0.192224979400635
924;0.770;0.193968415260315
925;0.771;0.196605920791626
926;0.772;0.19962340593338
927;0.773;0.20347535610199
928;0.773;0.208452343940735
929;0.774;0.213935971260071
930;0.775;0.22018700838089
931;0.776;0.228099524974823
932;0.777;0.238195061683655
933;0.778;0.249490141868591
934;0.778;0.261329114437103
935;0.779;0.274933874607086
936;0.780;0.290378928184509
937;0.781;0.307455658912659
938;0.782;0.325500965118408
939;0.783;0.344879925251007
940;0.783;0.36601722240448
941;0.784;0.388503074645996
942;0.785;0.4129558801651
943;0.786;0.438958406448364
944;0.787;0.466354191303253
945;0.788;0.494919717311859
946;0.788;0.524021685123444
947;0.789;0.552274286746979
948;0.790;0.578038394451141
949;0.791;0.601440668106079
950;0.792;0.623442232608795
951;0.793;0.644207000732422
952;0.793;0.662840902805328
953;0.794;0.679701566696167
954;0.795;0.695198774337769
955;0.796;0.709056854248047
956;0.797;0.720605254173279
957;0.798;0.729724764823914
958;0.798;0.737540423870087
959;0.799;0.743873417377472
960;0.800;0.748299062252045
961;0.801;0.750899314880371
962;0.802;0.751130282878876
963;0.803;0.749073922634125
964;0.803;0.744163990020752
965;0.804;0.73695182800293
966;0.805;0.72856992483139
967;0.806;0.720098614692688
968;0.807;0.712558627128601
969;0.808;0.705040991306305
970;0.808;0.697851181030273
971;0.809;0.690415501594543
972;0.810;0.682838261127472
973;0.811;0.674277544021606
974;0.812;0.665187835693359
975;0.813;0.656776130199432
976;0.813;0.648923218250275
977;0.814;0.642597675323486
978;0.815;0.63817948102951
979;0.816;0.636652112007141
980;0.817;0.638499855995178
981;0.818;0.644966959953308
982;0.818;0.657163560390472
983;0.819;0.676319003105164
984;0.820;0.704236328601837
985;0.821;0.743202865123749
986;0.822;0.794902443885803
987;0.823;0.861100852489471
988;0.823;0.945702195167542
989;0.824;1.05229020118713
990;0.825;1.1835024356842
991;0.826;1.34168565273285
992;0.827;1.53017044067383
993;0.828;1.7518550157547
994;0.828;2.00852751731873
995;0.829;2.30175256729126
996;0.830;2.63318419456482
997;0.831;3.00329923629761
998;0.832;3.41066718101501
999;0.833;3.85391712188721
1000;0.833;4.32980060577393
1001;0.834;4.83363103866577
1002;0.835;5.35909080505371
1003;0.836;5.90004014968872
1004;0.837;6.44990062713623
1005;0.838;6.99953746795654
1006;0.838;7.5392427444458
1007;0.839;8.0595235824585
1008;0.840;8.55190277099609
1009;0.841;9.00740909576416
1010;0.842;9.41798114776611
1011;0.843;9.77689743041992
1012;0.843;10.0799503326416
1013;0.844;10.3237628936768
1014;0.845;10.5049905776978
1015;0.846;10.6213989257813
1016;0.847;10.672703742981
1017;0.848;10.6606636047363
1018;0.848;10.5875949859619
1019;0.849;10.4573593139648
1020;0.850;10.2758483886719
1021;0.851;10.0491046905518
1022;0.852;9.78256797790527
1023;0.853;9.48217487335205
1024;0.853;9.15424537658691
1025;0.854;8.80517101287842
1026;0.855;8.43972015380859
1027;0.856;8.06350994110107
1028;0.857;7.68188381195068
1029;0.858;7.29995965957642
1030;0.858;6.9208517074585
1031;0.859;6.54656457901001
1032;0.860;6.18034601211548
1033;0.861;5.8249831199646
1034;0.862;5.48291206359863
1035;0.863;5.15506410598755
1036;0.863;4.84283256530762
1037;0.864;4.54682874679565
1038;0.865;4.26665687561035
1039;0.866;4.00184106826782
1040;0.867;3.75214958190918
1041;0.868;3.51738929748535
1042;0.868;3.2974705696106
1043;0.869;3.09235596656799
1044;0.870;2.90143489837646
1045;0.871;2.72356724739075
1046;0.872;2.55782890319824
1047;0.873;2.40347528457642
1048;0.873;2.25960469245911
1049;0.874;2.12544941902161
1050;0.875;2.00087571144104
1051;0.876;1.88593566417694
1052;0.877;1.77954137325287
1053;0.878;1.68045616149902
1054;0.878;1.58781552314758
1055;0.879;1.50199234485626
1056;0.880;1.42315030097961
1057;0.881;1.35020160675049
1058;0.882;1.28199911117554
1059;0.883;1.21837854385376
1060;0.883;1.15971267223358
1061;0.884;1.1054128408432
1062;0.885;1.054443359375
1063;0.886;1.007080078125
1064;0.887;0.964827835559845
1065;0.888;0.927388668060303
1066;0.888;0.893138349056244
1067;0.889;0.860460102558136
1068;0.890;0.829815864562988
1069;0.891;0.80176442861557
1070;0.892;0.775843858718872
1071;0.893;0.752069056034088
1072;0.893;0.731296837329865
1073;0.894;0.713996589183807
1074;0.895;0.699177384376526
1075;0.896;0.685021281242371
1076;0.897;0.671155750751495
1077;0.898;0.658385455608368
1078;0.898;0.646352767944336
1079;0.899;0.634767115116119
1080;0.900;0.623323023319244
1081;0.901;0.612705945968628
1082;0.902;0.603184103965759
1083;0.903;0.592954456806183
1084;0.903;0.581853091716766
1085;0.904;0.57026743888855
1086;0.905;0.558748841285706
1087;0.906;0.547006726264954
1088;0.907;0.534467399120331
1089;0.908;0.522635877132416
1090;0.908;0.511638820171356
1091;0.909;0.501528382301331
1092;0.910;0.491879880428314
1093;0.911;0.483565032482147
1094;0.912;0.476129353046417
1095;0.913;0.469468533992767
1096;0.913;0.46394020318985
1097;0.914;0.459790229797363
1098;0.915;0.457026064395905
1099;0.916;0.454843044281006
1100;0.917;0.453472137451172
1101;0.918;0.45255571603775
1102;0.918;0.45207142829895
1103;0.919;0.451907515525818
1104;0.920;0.452317297458649
1105;0.921;0.452920794487
1106;0.922;0.453971326351166
1107;0.923;0.455014407634735
1108;0.923;0.45592337846756
1109;0.924;0.456139445304871
1110;0.925;0.455744564533234
1111;0.926;0.454820692539215
1112;0.927;0.453084707260132
1113;0.928;0.450380146503448
1114;0.928;0.446721911430359
1115;0.929;0.44308602809906
1116;0.930;0.439278781414032
1117;0.931;0.435195863246918
1118;0.932;0.430949032306671
1119;0.933;0.427067279815674
1120;0.933;0.423192977905273
1121;0.934;0.418424606323242
1122;0.935;0.412844121456146
1123;0.936;0.407643616199493
1124;0.937;0.403113663196564
1125;0.938;0.399172306060791
1126;0.938;0.395379960536957
1127;0.939;0.391505658626556
1128;0.940;0.387564301490784
1129;0.941;0.383242964744568
1130;0.942;0.378891825675964
1131;0.943;0.374436378479004
1132;0.943;0.3705695271492
1133;0.944;0.368505716323853
1134;0.945;0.368788838386536
1135;0.946;0.370971858501434
1136;0.947;0.374019145965576
1137;0.948;0.377312302589417
1138;0.948;0.380650162696838
1139;0.949;0.383466482162476
1140;0.950;0.3853440284729
1141;0.951;0.386185944080353
1142;0.952;0.387325882911682
1143;0.953;0.389628112316132
1144;0.953;0.392928719520569
1145;0.954;0.395871698856354
1146;0.955;0.398114323616028
1147;0.956;0.39980560541153
1148;0.957;0.400237739086151
1149;0.958;0.398948788642883
1150;0.958;0.396721065044403
1151;0.959;0.394999980926514
1152;0.960;0.393688678741455
1153;0.961;0.39246678352356
1154;0.962;0.392071902751923
1155;0.963;0.394135713577271
1156;0.963;0.398799777030945
1157;0.964;0.405602157115936
1158;0.965;0.415623188018799
1159;0.966;0.431276857852936
1160;0.967;0.454388558864594
1161;0.968;0.486254692077637
1162;0.968;0.527963042259216
1163;0.969;0.579558312892914
1164;0.970;0.638522207736969
1165;0.971;0.700712203979492
1166;0.972;0.762097537517548
1167;0.973;0.81741064786911
1168;0.973;0.861860811710358
1169;0.974;0.893630087375641
1170;0.975;0.913999974727631
1171;0.976;0.924825668334961
1172;0.977;0.92586874961853
1173;0.978;0.917829573154449
1174;0.978;0.902630388736725
1175;0.979;0.881433486938477
1176;0.980;0.85371732711792
1177;0.981;0.819481909275055
1178;0.982;0.780850648880005
1179;0.983;0.740252435207367
1180;0.983;0.699408352375031
1181;0.984;0.66009908914566
1182;0.985;0.624611973762512
1183;0.986;0.592999160289764
1184;0.987;0.564388930797577
1185;0.988;0.53851306438446
1186;0.988;0.515423715114594
1187;0.989;0.495091080665588
1188;0.990;0.475861132144928
1189;0.991;0.457450747489929
1190;0.992;0.439964234828949
1191;0.993;0.423848628997803
1192;0.993;0.409521162509918
1193;0.994;0.396028161048889
1194;0.995;0.383235514163971
1195;0.996;0.371694564819336
1196;0.997;0.362128019332886
1197;0.998;0.354506075382233
1198;0.998;0.347629189491272
1199;0.999;0.341087579727173
1200;1.000;0.33511221408844
1201;1.001;0.330150127410889
1202;1.002;0.32680481672287
1203;1.003;0.325031578540802
1204;1.003;0.324532389640808
1205;1.004;0.324852764606476
1206;1.005;0.325575470924377
1207;1.006;0.326536595821381
1208;1.007;0.327661633491516
1209;1.008;0.329285860061646
1210;1.008;0.333309173583984
1211;1.009;0.342138111591339
1212;1.010;0.358894467353821
1213;1.011;0.386327505111694
1214;1.012;0.427387654781342
1215;1.013;0.48491358757019
1216;1.013;0.56043267250061
1217;1.014;0.654734671115875
1218;1.015;0.767253339290619
1219;1.016;0.896774232387543
1220;1.017;1.04038417339325
1221;1.018;1.19442486763
1222;1.018;1.35527551174164
1223;1.019;1.52074551582336
1224;1.020;1.68908381462097
1225;1.021;1.85843563079834
1226;1.022;2.02797365188599
1227;1.023;2.1976158618927
1228;1.023;2.36743688583374
1229;1.024;2.53640127182007
1230;1.025;2.70394992828369
1231;1.026;2.86909937858582
1232;1.027;3.03108239173889
1233;1.028;3.18892288208008
1234;1.028;3.34343314170837
1235;1.029;3.49502277374268
1236;1.030;3.64358711242676
1237;1.031;3.789879322052
1238;1.032;3.93547868728638
1239;1.033;4.08279895782471
1240;1.033;4.23195219039917
1241;1.034;4.38296031951904
1242;1.035;4.53647994995117
1243;1.036;4.69252490997314
1244;1.037;4.84933710098267
1245;1.038;5.00295305252075
1246;1.038;5.15095138549805
1247;1.039;5.29166316986084
1248;1.040;5.42272615432739
1249;1.041;5.54208469390869
1250;1.042;5.64810657501221
1251;1.043;5.74052333831787
1252;1.043;5.81886625289917
1253;1.044;5.88385009765625
1254;1.045;5.93660020828247
1255;1.046;5.97777938842773
1256;1.047;6.00738096237183
1257;1.048;6.0269832611084
1258;1.048;6.03756332397461
1259;1.049;6.03947067260742
1260;1.050;6.03265333175659
1261;1.051;6.01782655715942
1262;1.052;5.99587726593018
1263;1.053;5.96597051620483
1264;1.053;5.92783069610596
1265;1.054;5.88206958770752
1266;1.055;5.82999753952026
1267;1.056;5.77219581604004
1268;1.057;5.70919370651245
1269;1.058;5.64178085327148
1270;1.058;5.57093334197998
1271;1.059;5.4963903427124
1272;1.060;5.41701889038086
1273;1.061;5.33273077011108
1274;1.062;5.24470949172974
1275;1.063;5.15455007553101
1276;1.063;5.06310892105103
1277;1.064;4.97084093093872
1278;1.065;4.87852096557617
1279;1.066;4.78582096099854
1280;1.067;4.69274091720581
1281;1.068;4.5995192527771
1282;1.068;4.50669240951538
1283;1.069;4.41401433944702
1284;1.070;4.32074069976807
1285;1.071;4.22717618942261
1286;1.072;4.13312005996704
1287;1.073;4.03837871551514
1288;1.073;3.94179677963257
1289;1.074;3.84329271316528
1290;1.075;3.74367833137512
1291;1.076;3.64350533485413
1292;1.077;3.54320549964905
1293;1.078;3.44261527061462
1294;1.078;3.34269547462463
1295;1.079;3.24420642852783
1296;1.080;3.14791488647461
1297;1.081;3.0540452003479
1298;1.082;2.96254444122314
1299;1.083;2.87362194061279
1300;1.083;2.78812646865845
1301;1.084;2.7072057723999
1302;1.085;2.6298463344574
1303;1.086;2.55507969856262
1304;1.087;2.48346471786499
1305;1.088;2.41629791259766
1306;1.088;2.35293817520142
1307;1.089;2.29153037071228
1308;1.090;2.23238015174866
1309;1.091;2.17659759521484
1310;1.092;2.1241307258606
1311;1.093;2.07398080825806
1312;1.093;2.02561163902283
1313;1.094;1.97973108291626
1314;1.095;1.93661451339722
1315;1.096;1.8957108259201
1316;1.097;1.85610353946686
1317;1.098;1.81663775444031
1318;1.098;1.77786493301392
1319;1.099;1.74073123931885
1320;1.100;1.70533359050751
1321;1.101;1.67199230194092
1322;1.102;1.64067006111145
1323;1.103;1.61223113536835
1324;1.103;1.58613920211792
1325;1.104;1.56101584434509
1326;1.105;1.53649592399597
1327;1.106;1.51189422607422
1328;1.107;1.48783624172211
1329;1.108;1.46481394767761
1330;1.108;1.44319236278534
1331;1.109;1.42279267311096
1332;1.110;1.40290713310242
1333;1.111;1.38404226303101
1334;1.112;1.36587023735046
1335;1.113;1.34780263900757
1336;1.113;1.32955610752106
1337;1.114;1.31145858764648
1338;1.115;1.29479908943176
1339;1.116;1.27924978733063
1340;1.117;1.26458704471588
1341;1.118;1.2500137090683
1342;1.118;1.23580551147461
1343;1.119;1.22234964370728
1344;1.120;1.20907282829285
1345;1.121;1.19566917419434
1346;1.122;1.18226552009583
1347;1.123;1.16958475112915
1348;1.123;1.15720176696777
1349;1.124;1.14461040496826
1350;1.125;1.13216042518616
1351;1.126;1.11983716487885
1352;1.127;1.10768532752991
1353;1.128;1.0957270860672
1354;1.128;1.08441710472107
1355;1.129;1.07397139072418
1356;1.130;1.06368207931519
1357;1.131;1.05395174026489
1358;1.132;1.04492902755737
1359;1.133;1.03667378425598
1360;1.133;1.02811312675476
1361;1.134;1.01884460449219
1362;1.135;1.00927805900574
1363;1.136;0.99974125623703
1364;1.137;0.990219414234161
1365;1.138;0.980310142040253
1366;1.138;0.970855355262756
1367;1.139;0.96188485622406
1368;1.140;0.953592360019684
1369;1.141;0.945769250392914
1370;1.142;0.937841832637787
1371;1.143;0.92943012714386
1372;1.143;0.920303165912628
1373;1.144;0.911109149456024
1374;1.145;0.901900231838226
1375;1.146;0.892534852027893
1376;1.147;0.883765518665314
1377;1.148;0.876173377037048
1378;1.148;0.869520008563995
1379;1.149;0.86338073015213
1380;1.150;0.857830047607422
1381;1.151;0.853143632411957
1382;1.152;0.847846269607544
1383;1.153;0.841960310935974
1384;1.153;0.835485756397247
1385;1.154;0.829078257083893
1386;1.155;0.822290778160095
1387;1.156;0.814832746982574
1388;1.157;0.808008015155792
1389;1.158;0.80128014087677
1390;1.158;0.794962048530579
1391;1.159;0.788278877735138
1392;1.160;0.781677663326263
1393;1.161;0.775277614593506
1394;1.162;0.769041478633881
1395;1.163;0.763729214668274
1396;1.163;0.759050250053406
1397;1.164;0.754982233047485
1398;1.165;0.750526785850525
1399;1.166;0.745654106140137
1400;1.167;0.74043869972229
1401;1.168;0.735148787498474
1402;1.168;0.730216503143311
1403;1.169;0.725395977497101
1404;1.170;0.721238553524017
1405;1.171;0.717416405677795
1406;1.172;0.713609158992767
1407;1.173;0.709064304828644
1408;1.173;0.704221427440643
1409;1.174;0.699818134307861
1410;1.175;0.695325434207916
1411;1.176;0.689782202243805
1412;1.177;0.68269670009613
1413;1.178;0.675491988658905
1414;1.178;0.668518245220184
1415;1.179;0.661425292491913
1416;1.180;0.654429197311401
1417;1.181;0.648230314254761
1418;1.182;0.644370913505554
1419;1.183;0.640943646430969
1420;1.183;0.635921955108643
1421;1.184;0.628836452960968
1422;1.185;0.621147453784943
1423;1.186;0.615343451499939
1424;1.187;0.609643757343292
1425;1.188;0.603295862674713
1426;1.188;0.596903264522552
1427;1.189;0.591672956943512
1428;1.190;0.587828457355499
1429;1.191;0.583343207836151
1430;1.192;0.578306615352631
1431;1.193;0.573635101318359
1432;1.193;0.56929886341095
1433;1.194;0.565029680728912
1434;1.195;0.559344887733459
1435;1.196;0.5527064204216
1436;1.197;0.545747578144073
1437;1.197;0.539138913154602
1438;1.198;0.533372163772583
1439;1.199;0.528097152709961
1440;1.200;0.523887574672699
1441;1.201;0.520318746566772
1442;1.202;0.517532229423523
1443;1.202;0.51482766866684
1444;1.203;0.511929392814636
1445;1.204;0.508852303028107
1446;1.205;0.505328178405762
1447;1.206;0.501208007335663
1448;1.207;0.496253371238708
1449;1.207;0.491239130496979
1450;1.208;0.486642122268677
1451;1.209;0.482648611068726
1452;1.210;0.479385256767273
1453;1.211;0.477410852909088
1454;1.212;0.476479530334473
1455;1.212;0.475518405437469
1456;1.213;0.474333763122559
1457;1.214;0.472754240036011
1458;1.215;0.470802187919617
1459;1.216;0.4681795835495
1460;1.217;0.465445220470428
1461;1.217;0.463247299194336
1462;1.218;0.460796058177948
1463;1.219;0.458076596260071
1464;1.220;0.455163419246674
1465;1.221;0.452406704425812
1466;1.222;0.449515879154205
1467;1.222;0.446796417236328
1468;1.223;0.445283949375153
1469;1.224;0.444822013378143
1470;1.225;0.444576144218445
1471;1.226;0.443413853645325
1472;1.227;0.441499054431915
1473;1.227;0.438988208770752
1474;1.228;0.435493886470795
1475;1.229;0.431276857852936
1476;1.230;0.427328050136566
1477;1.231;0.425100326538086
1478;1.232;0.424131751060486
1479;1.232;0.42320042848587
1480;1.233;0.422008335590363
1481;1.234;0.420905649662018
1482;1.235;0.419735908508301
1483;1.236;0.417754054069519
1484;1.237;0.415168702602386
1485;1.237;0.413119792938232
1486;1.238;0.411942601203918
1487;1.239;0.410936772823334
1488;1.240;0.409975647926331
1489;1.241;0.409603118896484
1490;1.242;0.409677624702454
1491;1.242;0.409141182899475
1492;1.243;0.407949090003967
1493;1.244;0.406697392463684
1494;1.245;0.404857099056244
1495;1.246;0.40193647146225
1496;1.247;0.398606061935425
1497;1.247;0.396333634853363
1498;1.248;0.39469450712204
1499;1.249;0.392675399780273
1500;1.250;0.391148030757904
1501;1.251;0.390380620956421
1502;1.252;0.389978289604187
1503;1.252;0.388838350772858
1504;1.253;0.38725882768631
1505;1.254;0.385813415050507
1506;1.255;0.383846461772919
1507;1.256;0.381410121917725
1508;1.257;0.378735363483429
1509;1.257;0.376291573047638
1510;1.258;0.374250113964081
1511;1.259;0.372655689716339
1512;1.260;0.371083617210388
1513;1.261;0.369012355804443
1514;1.262;0.366032123565674
1515;1.262;0.362910330295563
1516;1.263;0.359915196895599
1517;1.264;0.356912612915039
1518;1.265;0.35402923822403
1519;1.266;0.351764261722565
1520;1.267;0.350356101989746
1521;1.267;0.348731875419617
1522;1.268;0.346727669239044
1523;1.269;0.345006585121155
1524;1.270;0.344090163707733
1525;1.271;0.34303218126297
1526;1.272;0.341907143592834
1527;1.272;0.341594219207764
1528;1.273;0.342033803462982
1529;1.274;0.341989099979401
1530;1.275;0.341296195983887
1531;1.276;0.34032016992569
1532;1.277;0.338554382324219
1533;1.277;0.335708260536194
1534;1.278;0.332415103912354
1535;1.279;0.329382717609406
1536;1.280;0.326268374919891
1537;1.281;0.32353401184082
1538;1.282;0.322222709655762
1539;1.282;0.321574509143829
1540;1.283;0.320121645927429
1541;1.284;0.317856669425964
1542;1.285;0.315584242343903
1543;1.286;0.313244760036469
1544;1.287;0.309906899929047
1545;1.287;0.306583940982819
1546;1.288;0.304669141769409
1547;1.289;0.303402543067932
1548;1.290;0.3022700548172
1549;1.291;0.301547348499298
1550;1.292;0.301860272884369
1551;1.292;0.302128493785858
1552;1.293;0.301383435726166
1553;1.294;0.300571322441101
1554;1.295;0.299625098705292
1555;1.296;0.29774010181427
1556;1.297;0.294841825962067
1557;1.297;0.292114913463593
1558;1.298;0.290140509605408
1559;1.299;0.288330018520355
1560;1.300;0.287026166915894
1561;1.301;0.286608934402466
1562;1.302;0.286541879177094
1563;1.302;0.285759568214417
1564;1.303;0.284023582935333
1565;1.304;0.282183289527893
1566;1.305;0.280104577541351
1567;1.306;0.277720391750336
1568;1.307;0.275298953056335
1569;1.307;0.273235142230988
1570;1.308;0.272184610366821
1571;1.309;0.271283090114594
1572;1.310;0.270180404186249
1573;1.311;0.268936157226563
1574;1.312;0.267535448074341
1575;1.312;0.266000628471375
1576;1.313;0.264100730419159
1577;1.314;0.262513756752014
1578;1.315;0.26162713766098
1579;1.316;0.261016190052032
1580;1.317;0.260531902313232
1581;1.317;0.260189175605774
1582;1.318;0.259518623352051
1583;1.319;0.258542597293854
1584;1.320;0.257477164268494
1585;1.321;0.256896018981934
1586;1.322;0.257045030593872
1587;1.322;0.257521867752075
1588;1.323;0.257715582847595
1589;1.324;0.256605446338654
1590;1.325;0.254213809967041
1591;1.326;0.251255929470062
1592;1.327;0.24791806936264
1593;1.327;0.244781374931335
1594;1.328;0.242672860622406
1595;1.329;0.241436064243317
1596;1.330;0.24055689573288
1597;1.331;0.240013003349304
1598;1.332;0.239916145801544
1599;1.332;0.239789485931396
1600;1.333;0.238783657550812
1601;1.334;0.237911939620972
1602;1.335;0.237852334976196
1603;1.336;0.237584114074707
1604;1.337;0.236257910728455
1605;1.337;0.233583152294159
1606;1.338;0.230655074119568
1607;1.339;0.228032469749451
1608;1.340;0.226065516471863
1609;1.341;0.225000083446503
1610;1.342;0.225059688091278
1611;1.342;0.225841999053955
1612;1.343;0.226490199565887
1613;1.344;0.226400792598724
1614;1.345;0.225640833377838
1615;1.346;0.225156545639038
1616;1.347;0.225037336349487
1617;1.347;0.225290656089783
1618;1.348;0.225618481636047
1619;1.349;0.225640833377838
1620;1.350;0.224940478801727
1621;1.351;0.222913920879364
1622;1.352;0.219963490962982
1623;1.352;0.216901302337646
1624;1.353;0.214628875255585
1625;1.354;0.213600695133209
1626;1.355;0.213973224163055
1627;1.356;0.215247273445129
1628;1.357;0.21623820066452
1629;1.357;0.216759741306305
1630;1.358;0.217072665691376
1631;1.359;0.217750668525696
1632;1.360;0.218167901039124
1633;1.361;0.217780470848083
1634;1.362;0.217027962207794
1635;1.362;0.216104090213776
1636;1.363;0.215008854866028
1637;1.364;0.213183462619781
1638;1.365;0.21081417798996
1639;1.366;0.208020210266113
1640;1.367;0.20492821931839
1641;1.367;0.202201306819916
1642;1.368;0.200815498828888
1643;1.369;0.200577080249786
1644;1.370;0.200696289539337
1645;1.371;0.201016664505005
1646;1.372;0.201843678951263
1647;1.372;0.20279735326767
1648;1.373;0.202476978302002
1649;1.374;0.20105391740799
1650;1.375;0.199414789676666
1651;1.376;0.198639929294586
1652;1.377;0.198595225811005
1653;1.377;0.198744237422943
1654;1.378;0.19942969083786
1655;1.379;0.200703740119934
1656;1.380;0.201746821403503
1657;1.381;0.201292335987091
1658;1.382;0.19952654838562
1659;1.382;0.198028981685638
1660;1.383;0.197388231754303
1661;1.384;0.197350978851318
1662;1.385;0.197641551494598
1663;1.386;0.198259949684143
1664;1.387;0.198870897293091
1665;1.387;0.198595225811005
1666;1.388;0.197127461433411
1667;1.389;0.194624066352844
1668;1.390;0.192239880561829
1669;1.391;0.19063800573349
1670;1.392;0.18986314535141
1671;1.392;0.189326703548431
1672;1.393;0.188611447811127
1673;1.394;0.187762081623077
1674;1.395;0.186532735824585
1675;1.396;0.185124576091766
1676;1.397;0.183939933776855
1677;1.397;0.183194875717163
1678;1.398;0.183373689651489
1679;1.399;0.184372067451477
1680;1.400;0.185839831829071
1681;1.401;0.18717348575592
1682;1.402;0.188559293746948
1683;1.402;0.190287828445435
1684;1.403;0.191479921340942
1685;1.404;0.191450119018555
1686;1.405;0.190280377864838
1687;1.406;0.188477337360382
1688;1.407;0.185824930667877
1689;1.407;0.182464718818665
1690;1.408;0.179380178451538
1691;1.409;0.177189707756042
1692;1.410;0.175751745700836
1693;1.411;0.175207853317261
1694;1.412;0.175230205059052
1695;1.412;0.175841152667999
1696;1.413;0.176221132278442
1697;1.414;0.176362693309784
1698;1.415;0.176191329956055
1699;1.416;0.175312161445618
1700;1.417;0.173993408679962
1701;1.417;0.172503292560577
1702;1.418;0.171065330505371
1703;1.419;0.169627368450165
1704;1.420;0.168748199939728
1705;1.421;0.169165432453156
1706;1.422;0.170819461345673
1707;1.422;0.172466039657593
1708;1.423;0.173889100551605
1709;1.424;0.175058841705322
1710;1.425;0.175639986991882
1711;1.426;0.175312161445618
1712;1.427;0.174552202224731
1713;1.427;0.174060463905334
1714;1.428;0.173278152942657
1715;1.429;0.171780586242676
1716;1.430;0.170521438121796
1717;1.431;0.1702681183815
1718;1.432;0.170610845088959
1719;1.432;0.170648097991943
1720;1.433;0.170134007930756
1721;1.434;0.169061124324799
1722;1.435;0.167481601238251
1723;1.436;0.165969133377075
1724;1.437;0.164873898029327
1725;1.437;0.16377866268158
1726;1.438;0.162646174430847
1727;1.439;0.161975622177124
1728;1.440;0.162370502948761
1729;1.441;0.162489712238312
1730;1.442;0.161558389663696
1731;1.442;0.160254538059235
1732;1.443;0.159643590450287
1733;1.444;0.160321593284607
1734;1.445;0.161238014698029
1735;1.446;0.162690877914429
1736;1.447;0.164628028869629
1737;1.447;0.166118144989014
1738;1.448;0.166125595569611
1739;1.449;0.16476958990097
1740;1.450;0.163033604621887
1741;1.451;0.16099214553833
1742;1.452;0.158600509166718
1743;1.452;0.157251954078674
1744;1.453;0.157803297042847
1745;1.454;0.159695744514465
1746;1.455;0.161312520503998
1747;1.456;0.162482261657715
1748;1.457;0.163823366165161
1749;1.457;0.164911150932312
1750;1.458;0.165678560733795
1751;1.459;0.165708363056183
1752;1.460;0.165797770023346
1753;1.461;0.165753066539764
1754;1.462;0.165678560733795
1755;1.462;0.165723264217377
1756;1.463;0.165551900863647
1757;1.464;0.16496330499649
1758;1.465;0.163786113262177
1759;1.466;0.162236392498016
1760;1.467;0.160396099090576
1761;1.467;0.158458948135376
1762;1.468;0.157184898853302
1763;1.469;0.157132744789124
1764;1.470;0.157639384269714
1765;1.471;0.158175826072693
1766;1.472;0.158064067363739
1767;1.472;0.157870352268219
1768;1.473;0.157058238983154
1769;1.474;0.15578418970108
1770;1.475;0.154659152030945
1771;1.476;0.15462189912796
1772;1.477;0.155851244926453
1773;1.477;0.156998634338379
1774;1.478;0.157810747623444
1775;1.479;0.158138573169708
1776;1.480;0.158235430717468
1777;1.481;0.157386064529419
1778;1.482;0.155717134475708
1779;1.482;0.154078006744385
1780;1.483;0.15278160572052
1781;1.484;0.151984393596649
1782;1.485;0.151440501213074
1783;1.486;0.151224434375763
1784;1.487;0.151664018630981
1785;1.487;0.152669847011566
1786;1.488;0.153988599777222
1787;1.489;0.155046582221985
1788;1.490;0.155359506607056
1789;1.491;0.155672430992126
1790;1.492;0.155560672283173
1791;1.492;0.155195593833923
1792;1.493;0.154390931129456
1793;1.494;0.153496861457825
1794;1.495;0.153496861457825
1795;1.496;0.154167413711548
1796;1.497;0.155583024024963
1797;1.497;0.156871974468231
1798;1.498;0.158518552780151
1799;1.499;0.160388648509979
1800;1.500;0.161655247211456
1801;1.501;0.161699950695038
1802;1.502;0.160433351993561
1803;1.502;0.159144401550293
1804;1.503;0.157982110977173
1805;1.504;0.157006084918976
1806;1.505;0.156261026859283
1807;1.506;0.155948102474213
1808;1.507;0.156067311763763
1809;1.507;0.155635178089142
1810;1.508;0.154837965965271
1811;1.509;0.154286623001099
1812;1.510;0.153966248035431
1813;1.511;0.153489410877228
1814;1.512;0.152632594108582
1815;1.512;0.152699649333954
1816;1.513;0.153571367263794
1817;1.514;0.154629349708557
1818;1.515;0.155255198478699
1819;1.516;0.155679881572723
1820;1.517;0.156238675117493
1821;1.517;0.156678259372711
1822;1.518;0.156886875629425
1823;1.519;0.156775116920471
1824;1.520;0.1564621925354
1825;1.521;0.1554936170578
1826;1.522;0.154212117195129
1827;1.522;0.152744352817535
1828;1.523;0.151120126247406
1829;1.524;0.14941394329071
1830;1.525;0.148080289363861
1831;1.526;0.147357583045959
1832;1.527;0.146776437759399
1833;1.527;0.145003199577332
1834;1.528;0.142566859722137
1835;1.529;0.140421092510223
1836;1.530;0.139437615871429
1837;1.531;0.139884650707245
1838;1.532;0.141099095344543
1839;1.532;0.142849981784821
1840;1.533;0.144496560096741
1841;1.534;0.145316123962402
1842;1.535;0.144951045513153
1843;1.536;0.143811106681824
1844;1.537;0.142723321914673
1845;1.537;0.142283737659454
1846;1.538;0.14214962720871
1847;1.539;0.142164528369904
1848;1.540;0.142283737659454
1849;1.541;0.142142176628113
1850;1.542;0.141873955726624
1851;1.542;0.141479074954987
1852;1.543;0.14147162437439
1853;1.544;0.14185905456543
1854;1.545;0.141672790050507
1855;1.546;0.140994787216187
1856;1.547;0.140085816383362
1857;1.547;0.139772891998291
1858;1.548;0.139683485031128
1859;1.549;0.139124691486359
1860;1.550;0.138677656650543
1861;1.551;0.138469040393829
1862;1.552;0.137947499752045
1863;1.552;0.137254595756531
1864;1.553;0.136688351631165
1865;1.554;0.136658549308777
1866;1.555;0.136822462081909
1867;1.556;0.136703252792358
1868;1.557;0.136330723762512
1869;1.557;0.135362148284912
1870;1.558;0.134184956550598
1871;1.559;0.133901834487915
1872;1.560;0.135228037834167
1873;1.561;0.13742595911026
1874;1.562;0.139713287353516
1875;1.562;0.141352415084839
1876;1.563;0.142745673656464
1877;1.564;0.143282115459442
1878;1.565;0.142060220241547
1879;1.566;0.139251351356506
1880;1.567;0.135511159896851
1881;1.567;0.132165849208832
1882;1.568;0.129260122776031
1883;1.569;0.126905739307404
1884;1.570;0.125408172607422
1885;1.571;0.124908983707428
1886;1.572;0.125385820865631
1887;1.572;0.125892460346222
1888;1.573;0.125885009765625
1889;1.574;0.125281512737274
1890;1.575;0.124350190162659
1891;1.576;0.123754143714905
1892;1.577;0.123955309391022
1893;1.577;0.124707818031311
1894;1.578;0.12592226266861
1895;1.579;0.127494335174561
1896;1.580;0.12873113155365
1897;1.581;0.129334628582001
1898;1.582;0.129245221614838
1899;1.582;0.128708779811859
1900;1.583;0.127509236335754
1901;1.584;0.125415623188019
1902;1.585;0.123992562294006
1903;1.586;0.123858451843262
1904;1.587;0.123865902423859
1905;1.587;0.123687088489532
1906;1.588;0.123724341392517
1907;1.589;0.124573707580566
1908;1.590;0.125102698802948
1909;1.591;0.124476850032806
1910;1.592;0.123582780361176
1911;1.592;0.123389065265656
1912;1.593;0.123791396617889
1913;1.594;0.124409794807434
1914;1.595;0.124864280223846
1915;1.596;0.125408172607422
1916;1.597;0.126242637634277
1917;1.597;0.127121806144714
1918;1.598;0.12814998626709
1919;1.599;0.129222869873047
1920;1.600;0.130593776702881
1921;1.601;0.132150948047638
1922;1.602;0.133298337459564
1923;1.602;0.134065747261047
1924;1.603;0.134438276290894
1925;1.604;0.134691596031189
1926;1.605;0.134535133838654
1927;1.606;0.133484601974487
1928;1.607;0.131882727146149
1929;1.607;0.130012631416321
1930;1.608;0.127814710140228
1931;1.609;0.124938786029816
1932;1.610;0.121563673019409
1933;1.611;0.119052827358246
1934;1.612;0.118158757686615
1935;1.612;0.118337571620941
1936;1.613;0.118635594844818
1937;1.614;0.118739902973175
1938;1.615;0.11918693780899
1939;1.616;0.120043754577637
1940;1.617;0.121138989925385
1941;1.617;0.122338533401489
1942;1.618;0.123597681522369
1943;1.619;0.12439489364624
1944;1.620;0.124797224998474
1945;1.621;0.124529004096985
1946;1.622;0.123701989650726
1947;1.622;0.122524797916412
1948;1.623;0.121898949146271
1949;1.624;0.122115015983582
1950;1.625;0.122509896755219
1951;1.626;0.123120844364166
1952;1.627;0.124156475067139
1953;1.627;0.125356018543243
1954;1.628;0.12553483247757
1955;1.629;0.124871730804443
1956;1.630;0.124886631965637
1957;1.631;0.126279890537262
1958;1.632;0.128090381622314
1959;1.632;0.129066407680511
1960;1.633;0.129438936710358
1961;1.634;0.129953026771545
1962;1.635;0.130034983158112
1963;1.636;0.129237771034241
1964;1.637;0.127770006656647
1965;1.637;0.127099454402924
1966;1.638;0.127591192722321
1967;1.639;0.128991901874542
1968;1.640;0.130608677864075
1969;1.641;0.131145119667053
1970;1.642;0.130638480186462
1971;1.642;0.129677355289459
1972;1.643;0.128544867038727
1973;1.644;0.12662261724472
1974;1.645;0.124290585517883
1975;1.646;0.122949481010437
1976;1.647;0.122778117656708
1977;1.647;0.122673809528351
1978;1.648;0.122390687465668
1979;1.649;0.122591853141785
1980;1.650;0.123143196105957
1981;1.651;0.123739242553711
1982;1.652;0.123977661132813
1983;1.652;0.124081969261169
1984;1.653;0.123992562294006
1985;1.654;0.123657286167145
1986;1.655;0.123798847198486
1987;1.656;0.124126672744751
1988;1.657;0.124424695968628
1989;1.657;0.124305486679077
1990;1.658;0.1240074634552
1991;1.659;0.124000012874603
1992;1.660;0.12342631816864
1993;1.661;0.1220703125
1994;1.662;0.120840966701508
1995;1.662;0.120736658573151
1996;1.663;0.121712684631348
1997;1.664;0.12236088514328
1998;1.665;0.122956931591034
1999;1.666;0.123932957649231
2000;1.667;0.125028192996979
2001;1.667;0.125616788864136
2002;1.668;0.125892460346222
2003;1.669;0.126078724861145
2004;1.670;0.12611597776413
2005;1.671;0.125646591186523
2006;1.672;0.125259160995483
2007;1.672;0.12507289648056
2008;1.673;0.124804675579071
2009;1.674;0.124663114547729
2010;1.675;0.124521553516388
2011;1.676;0.124640762805939
2012;1.677;0.124387443065643
2013;1.677;0.123597681522369
2014;1.678;0.121966004371643
2015;1.679;0.119857490062714
2016;1.680;0.117897987365723
2017;1.681;0.116296112537384
2018;1.682;0.115104019641876
2019;1.682;0.114478170871735
2020;1.683;0.115044414997101
2021;1.684;0.116243958473206
2022;1.685;0.117488205432892
2023;1.686;0.118568539619446
2024;1.687;0.119641423225403
2025;1.687;0.120237469673157
2026;1.688;0.120140612125397
2027;1.689;0.120252370834351
2028;1.690;0.120982527732849
2029;1.691;0.12187659740448
2030;1.692;0.121459364891052
2031;1.692;0.120460987091064
2032;1.693;0.119023025035858
2033;1.694;0.116877257823944
2034;1.695;0.113964080810547
2035;1.696;0.111773610115051
2036;1.697;0.111550092697144
2037;1.697;0.11240690946579
2038;1.698;0.113576650619507
2039;1.699;0.114902853965759
2040;1.700;0.11637806892395
2041;1.701;0.117301940917969
2042;1.702;0.118061900138855
2043;1.702;0.118516385555267
2044;1.703;0.118076801300049
2045;1.704;0.116817653179169
2046;1.705;0.115558505058289
2047;1.706;0.115163624286652
2048;1.707;0.114187598228455
2049;1.707;0.112980604171753
2050;1.708;0.112339854240417
2051;1.709;0.113226473331451
2052;1.710;0.11482834815979
2053;1.711;0.115431845188141
2054;1.712;0.115297734737396
2055;1.712;0.11511892080307
2056;1.713;0.115580856800079
2057;1.714;0.115923583507538
2058;1.715;0.11589378118515
2059;1.716;0.115588307380676
2060;1.717;0.115662813186646
2061;1.717;0.115178525447845
2062;1.718;0.114090740680695
2063;1.719;0.112652778625488
2064;1.720;0.111490488052368
2065;1.721;0.11095404624939
2066;1.722;0.110216438770294
2067;1.722;0.109538435935974
2068;1.723;0.109314918518066
2069;1.724;0.109821557998657
2070;1.725;0.110074877738953
2071;1.726;0.108711421489716
2072;1.727;0.106848776340485
2073;1.727;0.105604529380798
2074;1.728;0.105060636997223
2075;1.729;0.103883445262909
2076;1.730;0.101901590824127
2077;1.731;0.100940465927124
2078;1.732;0.101372599601746
2079;1.732;0.102944672107697
2080;1.733;0.104956328868866
2081;1.734;0.10719895362854
2082;1.735;0.109709799289703
2083;1.736;0.111967325210571
2084;1.737;0.113800168037415
2085;1.737;0.114783644676208
2086;1.738;0.114642083644867
2087;1.739;0.113993883132935
2088;1.740;0.113166868686676
2089;1.741;0.112272799015045
2090;1.742;0.111080706119537
2091;1.742;0.10952353477478
2092;1.743;0.107772648334503
2093;1.744;0.106267631053925
2094;1.745;0.105328857898712
2095;1.746;0.104732811450958
2096;1.747;0.103957951068878
2097;1.747;0.102736055850983
2098;1.748;0.101625919342041
2099;1.749;0.100880861282349
2100;1.750;0.100888311862946
2101;1.751;0.101447105407715
2102;1.752;0.102542340755463
2103;1.752;0.104762613773346
2104;1.753;0.107869505882263
2105;1.754;0.110596418380737
2106;1.755;0.111863017082214
2107;1.756;0.111930072307587
2108;1.757;0.112012028694153
2109;1.757;0.112868845462799
2110;1.758;0.113561749458313
2111;1.759;0.114351511001587
2112;1.760;0.115208327770233
2113;1.761;0.116601586341858
2114;1.762;0.117585062980652
2115;1.762;0.116579234600067
2116;1.763;0.11482834815979
2117;1.764;0.113315880298615
2118;1.765;0.112712383270264
2119;1.766;0.112459063529968
2120;1.767;0.112578272819519
2121;1.767;0.113829970359802
2122;1.768;0.115111470222473
2123;1.769;0.115856528282166
2124;1.770;0.116564333438873
2125;1.771;0.117741525173187
2126;1.772;0.118903815746307
2127;1.772;0.119581818580627
2128;1.773;0.120110809803009
2129;1.774;0.120438635349274
2130;1.775;0.119879841804504
2131;1.776;0.11821836233139
2132;1.777;0.116549432277679
2133;1.777;0.115416944026947
2134;1.778;0.115536153316498
2135;1.779;0.117033720016479
2136;1.780;0.119112432003021
2137;1.781;0.120997428894043
2138;1.782;0.121869146823883
2139;1.782;0.122666358947754
2140;1.783;0.123262405395508
2141;1.784;0.123851001262665
2142;1.785;0.124543905258179
2143;1.786;0.125586986541748
2144;1.787;0.127054750919342
2145;1.787;0.128284096717834
2146;1.788;0.129625201225281
2147;1.789;0.131376087665558
2148;1.790;0.133626163005829
2149;1.791;0.135324895381927
2150;1.792;0.135965645313263
2151;1.792;0.135354697704315
2152;1.793;0.133790075778961
2153;1.794;0.130750238895416
2154;1.795;0.126861035823822
2155;1.796;0.124052166938782
2156;1.797;0.123605132102966
2157;1.797;0.124916434288025
2158;1.798;0.126533210277557
2159;1.799;0.128082931041718
2160;1.800;0.129647552967072
2161;1.801;0.130601227283478
2162;1.802;0.130705535411835
2163;1.802;0.13066828250885
2164;1.803;0.130608677864075
2165;1.804;0.130638480186462
2166;1.805;0.130444765090942
2167;1.806;0.13066828250885
2168;1.807;0.130541622638702
2169;1.807;0.128798186779022
2170;1.808;0.126361846923828
2171;1.809;0.124551355838776
2172;1.810;0.124424695968628
2173;1.811;0.124536454677582
2174;1.812;0.124529004096985
2175;1.812;0.124990940093994
2176;1.813;0.125609338283539
2177;1.814;0.125579535961151
2178;1.815;0.124081969261169
2179;1.816;0.122077763080597
2180;1.817;0.120706856250763
2181;1.817;0.120654702186584
2182;1.818;0.121831893920898
2183;1.819;0.12284517288208
2184;1.820;0.122971832752228
2185;1.821;0.122666358947754
2186;1.822;0.122055411338806
2187;1.822;0.120438635349274
2188;1.823;0.117354094982147
2189;1.824;0.114716589450836
2190;1.825;0.113852322101593
2191;1.826;0.113703310489655
2192;1.827;0.113099813461304
2193;1.827;0.112324953079224
2194;1.828;0.112161040306091
2195;1.829;0.111967325210571
2196;1.830;0.110670924186707
2197;1.831;0.108897686004639
2198;1.832;0.107303261756897
2199;1.832;0.105522572994232
2200;1.833;0.103101134300232
2201;1.834;0.100404024124146
2202;1.835;0.0984370708465576
2203;1.836;0.0969991087913513
2204;1.837;0.096343457698822
2205;1.837;0.0968053936958313
2206;1.838;0.0985115766525269
2207;1.839;0.100366771221161
2208;1.840;0.101231038570404
2209;1.841;0.10092556476593
2210;1.842;0.0996515154838562
2211;1.842;0.0981241464614868
2212;1.843;0.096052885055542
2213;1.844;0.0938475131988525
2214;1.845;0.0923797488212585
2215;1.846;0.0923797488212585
2216;1.847;0.0933408737182617
2217;1.847;0.0940486788749695
2218;1.848;0.0950619578361511
2219;1.849;0.096447765827179
2220;1.850;0.0976845622062683
2221;1.851;0.0981986522674561
2222;1.852;0.098012387752533
2223;1.852;0.0974759459495544
2224;1.853;0.0960901379585266
2225;1.854;0.0941306352615356
2226;1.855;0.0922754406929016
2227;1.856;0.0905469059944153
2228;1.857;0.089399516582489
2229;1.857;0.0894814729690552
2230;1.858;0.0911280512809753
2231;1.859;0.0932589173316956
2232;1.860;0.094972550868988
2233;1.861;0.0966042280197144
2234;1.862;0.0977590680122375
2235;1.862;0.0978559255599976
2236;1.863;0.0967830419540405
2237;1.864;0.0956505537033081
2238;1.865;0.0949501991271973
2239;1.866;0.0944286584854126
2240;1.867;0.0940635800361633
2241;1.867;0.093802809715271
2242;1.868;0.093512237071991
2243;1.869;0.0935792922973633
2244;1.870;0.0940784811973572
2245;1.871;0.0946894288063049
2246;1.872;0.0947490334510803
2247;1.872;0.0943318009376526
2248;1.873;0.0943839550018311
2249;1.874;0.0950098037719727
2250;1.875;0.0959336757659912
2251;1.876;0.0967457890510559
2252;1.877;0.0976026058197021
2253;1.877;0.0988990068435669
2254;1.878;0.0999420881271362
2255;1.879;0.0997781753540039
2256;1.880;0.0981912016868591
2257;1.881;0.0962764024734497
2258;1.882;0.094883143901825
2259;1.882;0.0938177108764648
2260;1.883;0.0931099057197571
2261;1.884;0.0935420393943787
2262;1.885;0.0953301787376404
2263;1.886;0.097423791885376
2264;1.887;0.0987797975540161
2265;1.887;0.0992715358734131
2266;1.888;0.0990405678749084
2267;1.889;0.0979229807853699
2268;1.890;0.0965148210525513
2269;1.891;0.0951886177062988
2270;1.892;0.094778835773468
2271;1.892;0.0957176089286804
2272;1.893;0.0976920127868652
2273;1.894;0.0991076231002808
2274;1.895;0.0995472073554993
2275;1.896;0.0997558236122131
2276;1.897;0.0999718904495239
2277;1.897;0.0994428992271423
2278;1.898;0.0984221696853638
2279;1.899;0.0984147191047668
2280;1.900;0.0988692045211792
2281;1.901;0.0987052917480469
2282;1.902;0.097714364528656
2283;1.902;0.0967159867286682
2284;1.903;0.0960454344749451
2285;1.904;0.095270574092865
2286;1.905;0.0949651002883911
2287;1.906;0.0955909490585327
2288;1.907;0.097125768661499
2289;1.907;0.0991150736808777
2290;1.908;0.101089477539063
2291;1.909;0.10295957326889
2292;1.910;0.103302299976349
2293;1.911;0.102519989013672
2294;1.912;0.100657343864441
2295;1.912;0.0981464982032776
2296;1.913;0.0947862863540649
2297;1.914;0.0910907983779907
2298;1.915;0.0894814729690552
2299;1.916;0.0890791416168213
2300;1.917;0.0892207026481628
2301;1.917;0.0894293189048767
2302;1.918;0.0905096530914307
2303;1.919;0.0922977924346924
2304;1.920;0.0930279493331909
2305;1.921;0.0928789377212524
2306;1.922;0.0925958156585693
2307;1.922;0.0926181674003601
2308;1.923;0.0924840569496155
2309;1.924;0.0921785831451416
2310;1.925;0.092625617980957
2311;1.926;0.0940263271331787
2312;1.927;0.0951960682868958
2313;1.927;0.0956207513809204
2314;1.928;0.0956803560256958
2315;1.929;0.0959485769271851
2316;1.930;0.0957921147346497
2317;1.931;0.0946968793869019
2318;1.932;0.0934004783630371
2319;1.932;0.0917837023735046
2320;1.933;0.0897869467735291
2321;1.934;0.0869929790496826
2322;1.935;0.0839531421661377
2323;1.936;0.0820383429527283
2324;1.937;0.0814571976661682
2325;1.937;0.0827088952064514
2326;1.938;0.0849440693855286
2327;1.939;0.0874772667884827
2328;1.940;0.0903606414794922
2329;1.941;0.0929161906242371
2330;1.942;0.0953525304794312
2331;1.942;0.0966936349868774
2332;1.943;0.0971779227256775
2333;1.944;0.097423791885376
2334;1.945;0.0971481204032898
2335;1.946;0.0964552164077759
2336;1.947;0.0951290130615234
2337;1.947;0.0938922166824341
2338;1.948;0.092722475528717
2339;1.949;0.0918731093406677
2340;1.950;0.0919029116630554
2341;1.951;0.0925585627555847
2342;1.952;0.0930875539779663
2343;1.952;0.0937506556510925
2344;1.953;0.0949054956436157
2345;1.954;0.0958070158958435
2346;1.955;0.0955089926719666
2347;1.956;0.0943019986152649
2348;1.957;0.0935643911361694
2349;1.957;0.0929608941078186
2350;1.958;0.0919029116630554
2351;1.959;0.090964138507843
2352;1.960;0.0904425978660583
2353;1.961;0.0908076763153076
2354;1.962;0.0915825366973877
2355;1.962;0.0930130481719971
2356;1.963;0.0945702195167542
2357;1.964;0.0953152775764465
2358;1.965;0.0951588153839111
2359;1.966;0.0945553183555603
2360;1.967;0.0936463475227356
2361;1.967;0.0922530889511108
2362;1.968;0.0907182693481445
2363;1.969;0.0893697142601013
2364;1.970;0.088423490524292
2365;1.971;0.0880211591720581
2366;1.972;0.0882148742675781
2367;1.972;0.0885277986526489
2368;1.973;0.0884979963302612
2369;1.974;0.0887811183929443
2370;1.975;0.0902265310287476
2371;1.976;0.0920146703720093
2372;1.977;0.0929906964302063
2373;1.977;0.0933483242988586
2374;1.978;0.0938847661018372
2375;1.979;0.0947192311286926
2376;1.980;0.0948607921600342
2377;1.981;0.0938922166824341
2378;1.982;0.0929981470108032
2379;1.982;0.0925958156585693
2380;1.983;0.0927671790122986
2381;1.984;0.092729926109314
2382;1.985;0.0928640365600586
2383;1.986;0.0933334231376648
2384;1.987;0.093311071395874
2385;1.987;0.0922605395317078
2386;1.988;0.0905394554138184
2387;1.989;0.0892505049705505
2388;1.990;0.0883340835571289
2389;1.991;0.0877529382705688
2390;1.992;0.0877454876899719
2391;1.992;0.0886097550392151
2392;1.993;0.0899136066436768
2393;1.994;0.0910237431526184
2394;1.995;0.0920295715332031
2395;1.996;0.0923052430152893
2396;1.997;0.0918954610824585
2397;1.997;0.0916123390197754
2398;1.998;0.0925809144973755
2399;1.999;0.0940337777137756
2400;2.000;0.0949054956436157
2401;2.001;0.0960752367973328
2402;2.002;0.097520649433136
2403;2.002;0.0979378819465637
2404;2.003;0.0963136553764343
2405;2.004;0.0940188765525818
2406;2.005;0.092729926109314
2407;2.006;0.0922232866287231
2408;2.007;0.0924915075302124
2409;2.007;0.0936463475227356
2410;2.008;0.0952109694480896
2411;2.009;0.0964999198913574
2412;2.010;0.0970512628555298
2413;2.011;0.0968873500823975
2414;2.012;0.0960603356361389
2415;2.012;0.0946745276451111
2416;2.013;0.0932887196540833
2417;2.014;0.0915825366973877
2418;2.015;0.0895187258720398
2419;2.016;0.0876709818840027
2420;2.017;0.0867992639541626
2421;2.017;0.0874251127243042
2422;2.018;0.0887364149093628
2423;2.019;0.0907331705093384
2424;2.020;0.0928491353988647
2425;2.021;0.094883143901825
2426;2.022;0.0960454344749451
2427;2.022;0.0956431031227112
2428;2.023;0.0939145684242249
2429;2.024;0.0921040773391724
2430;2.025;0.0911951065063477
2431;2.026;0.0909864902496338
2432;2.027;0.0907480716705322
2433;2.027;0.0902414321899414
2434;2.028;0.0903978943824768
2435;2.029;0.0910162925720215
2436;2.030;0.0916421413421631
2437;2.031;0.0915005803108215
2438;2.032;0.0905990600585938
2439;2.032;0.0900700688362122
2440;2.033;0.0903382897377014
2441;2.034;0.0909045338630676
2442;2.035;0.0905692577362061
2443;2.036;0.0897571444511414
2444;2.037;0.0892505049705505
2445;2.037;0.0885352492332458
2446;2.038;0.0865459442138672
2447;2.039;0.0835880637168884
2448;2.040;0.081278383731842
2449;2.041;0.0801458954811096
2450;2.042;0.0799968838691711
2451;2.042;0.0803247094154358
2452;2.043;0.0817477703094482
2453;2.044;0.0839829444885254
2454;2.045;0.0864714384078979
2455;2.046;0.0883117318153381
2456;2.047;0.089891254901886
2457;2.047;0.0917315483093262
2458;2.048;0.0931397080421448
2459;2.049;0.0936761498451233
2460;2.050;0.0931918621063232
2461;2.051;0.0928789377212524
2462;2.052;0.0923275947570801
2463;2.052;0.0916272401809692
2464;2.053;0.09126216173172
2465;2.054;0.0915750861167908
2466;2.055;0.0922083854675293
2467;2.056;0.0922605395317078
2468;2.057;0.0919923186302185
2469;2.057;0.0914633274078369
2470;2.058;0.0905320048332214
2471;2.059;0.0891163945198059
2472;2.060;0.0875219702720642
2473;2.061;0.0864788889884949
2474;2.062;0.0858083367347717
2475;2.062;0.0854730606079102
2476;2.063;0.0851079821586609
2477;2.064;0.0849738717079163
2478;2.065;0.0852495431900024
2479;2.066;0.0854432582855225
2480;2.067;0.0860393047332764
2481;2.067;0.086762011051178
2482;2.068;0.0878870487213135
2483;2.069;0.0887811183929443
2484;2.070;0.089399516582489
2485;2.071;0.0900626182556152
2486;2.072;0.090472400188446
2487;2.072;0.0906139612197876
2488;2.073;0.0904873013496399
2489;2.074;0.0903680920600891
2490;2.075;0.0902935862541199
2491;2.076;0.0900700688362122
2492;2.077;0.0898689031600952
2493;2.077;0.0894218683242798
2494;2.078;0.0884011387825012
2495;2.079;0.0871941447257996
2496;2.080;0.0869631767272949
2497;2.081;0.0878274440765381
2498;2.082;0.0892281532287598
2499;2.082;0.0907406210899353
2500;2.083;0.0927001237869263
2501;2.084;0.0944286584854126
2502;2.085;0.0944584608078003
2503;2.086;0.0934302806854248
2504;2.087;0.0922903418540955
2505;2.087;0.091850757598877
2506;2.088;0.0915229320526123
2507;2.089;0.0914335250854492
2508;2.090;0.0918209552764893
2509;2.091;0.0917986035346985
2510;2.092;0.0908821821212769
2511;2.092;0.089302659034729
2512;2.093;0.0875145196914673
2513;2.094;0.0860616564750671
2514;2.095;0.0851675868034363
2515;2.096;0.0848472118377686
2516;2.097;0.085100531578064
2517;2.097;0.085882842540741
2518;2.098;0.0872835516929626
2519;2.099;0.0883787870407104
2520;2.100;0.0883415341377258
2521;2.101;0.0876933336257935
2522;2.102;0.0866800546646118
2523;2.102;0.0853314995765686
2524;2.103;0.0835880637168884
2525;2.104;0.0817328691482544
2526;2.105;0.0802353024482727
2527;2.106;0.0789761543273926
2528;2.107;0.0780969858169556
2529;2.107;0.0778436660766602
2530;2.108;0.0779777765274048
2531;2.109;0.0790804624557495
2532;2.110;0.0812113285064697
2533;2.111;0.08382648229599
2534;2.112;0.0857263803482056
2535;2.112;0.0867694616317749
2536;2.113;0.0876113772392273
2537;2.114;0.0880062580108643
2538;2.115;0.087447464466095
2539;2.116;0.0866502523422241
2540;2.117;0.0861212611198425
2541;2.117;0.0855624675750732
2542;2.118;0.08431077003479
2543;2.119;0.0833794474601746
2544;2.120;0.0839605927467346
2545;2.121;0.0849217176437378
2546;2.122;0.0854432582855225
2547;2.122;0.0849887728691101
2548;2.123;0.0846683979034424
2549;2.124;0.08411705493927
2550;2.125;0.0828653573989868
2551;2.126;0.0817999243736267
2552;2.127;0.0817254185676575
2553;2.127;0.0826641917228699
2554;2.128;0.0832974910736084
2555;2.129;0.0839605927467346
2556;2.130;0.084802508354187
2557;2.131;0.085391104221344
2558;2.132;0.0853389501571655
2559;2.132;0.0856369733810425
2560;2.133;0.0868439674377441
2561;2.134;0.0870972871780396
2562;2.135;0.0855550169944763
2563;2.136;0.0833570957183838
2564;2.137;0.0819340348243713
2565;2.137;0.0807493925094604
2566;2.138;0.0796690583229065
2567;2.139;0.0798702239990234
2568;2.140;0.0815168023109436
2569;2.141;0.0828653573989868
2570;2.142;0.0823438167572021
2571;2.142;0.080987811088562
2572;2.143;0.0797957181930542
2573;2.144;0.0789836049079895
2574;2.145;0.0783205032348633
2575;2.146;0.0785961747169495
2576;2.147;0.0806301832199097
2577;2.147;0.0836700201034546
2578;2.148;0.0860989093780518
2579;2.149;0.0873953104019165
2580;2.150;0.0877678394317627
2581;2.151;0.0877156853675842
2582;2.152;0.0873655080795288
2583;2.152;0.0872984528541565
2584;2.153;0.0881403684616089
2585;2.154;0.089205801486969
2586;2.155;0.0904202461242676
2587;2.156;0.0920072197914124
2588;2.157;0.094197690486908
2589;2.157;0.0960305333137512
2590;2.158;0.0977516174316406
2591;2.159;0.100046396255493
2592;2.160;0.103630125522614
2593;2.161;0.107094645500183
2594;2.162;0.109724700450897
2595;2.162;0.112220644950867
2596;2.163;0.115133821964264
2597;2.164;0.119127333164215
2598;2.165;0.123172998428345
2599;2.166;0.127352774143219
2600;2.167;0.131167471408844
2601;2.167;0.134378671646118
2602;2.168;0.137478113174438
2603;2.169;0.140398740768433
2604;2.170;0.143386423587799
2605;2.171;0.146307051181793
2606;2.172;0.150151550769806
2607;2.172;0.155165791511536
2608;2.173;0.159516930580139
2609;2.174;0.161424279212952
2610;2.175;0.161908566951752
2611;2.176;0.162795186042786
2612;2.177;0.164300203323364
2613;2.177;0.164881348609924
2614;2.178;0.164486467838287
2615;2.179;0.164464116096497
2616;2.180;0.16447901725769
2617;2.181;0.163756310939789
2618;2.182;0.162035226821899
2619;2.182;0.160321593284607
2620;2.183;0.159226357936859
2621;2.184;0.158123672008514
2622;2.185;0.156678259372711
2623;2.186;0.154636800289154
2624;2.187;0.152237713336945
2625;2.187;0.149562954902649
2626;2.188;0.14699250459671
2627;2.189;0.145040452480316
2628;2.190;0.143736600875854
2629;2.191;0.142842531204224
2630;2.192;0.141933560371399
2631;2.192;0.140830874443054
2632;2.193;0.138483941555023
2633;2.194;0.134669244289398
2634;2.195;0.130444765090942
2635;2.196;0.126220285892487
2636;2.197;0.121705234050751
2637;2.197;0.116989016532898
2638;2.198;0.113368034362793
2639;2.199;0.110678374767303
2640;2.200;0.108204782009125
2641;2.201;0.106535851955414
2642;2.202;0.106342136859894
2643;2.202;0.106953084468842
2644;2.203;0.106967985630035
2645;2.204;0.107176601886749
2646;2.205;0.108078122138977
2647;2.206;0.108644366264343
2648;2.207;0.107802450656891
2649;2.207;0.105343759059906
2650;2.208;0.102736055850983
2651;2.209;0.100575387477875
2652;2.210;0.098690390586853
2653;2.211;0.0966265797615051
2654;2.212;0.0947266817092896
2655;2.212;0.0939816236495972
2656;2.213;0.0941827893257141
2657;2.214;0.0939145684242249
2658;2.215;0.0926777720451355
2659;2.216;0.0909864902496338
2660;2.217;0.0890940427780151
2661;2.217;0.0875890254974365
2662;2.218;0.086665153503418
2663;2.219;0.0867396593093872
2664;2.220;0.0870376825332642
2665;2.221;0.0869408249855042
2666;2.222;0.0865906476974487
2667;2.222;0.0858604907989502
2668;2.223;0.0846162438392639
2669;2.224;0.0827163457870483
2670;2.225;0.0803396105766296
2671;2.226;0.0780448317527771
2672;2.227;0.075995922088623
2673;2.227;0.0743642449378967
2674;2.228;0.0732541084289551
2675;2.229;0.0728145241737366
2676;2.230;0.0728070735931396
2677;2.231;0.0730901956558228
2678;2.232;0.0729411840438843
2679;2.232;0.0722780823707581
2680;2.233;0.070422887802124
2681;2.234;0.0676810741424561
2682;2.235;0.0654682517051697
2683;2.236;0.0644400715827942
2684;2.237;0.0640451908111572
2685;2.237;0.063091516494751
2686;2.238;0.0618323683738708
2687;2.239;0.06074458360672
2688;2.240;0.0592619180679321
2689;2.241;0.0570192933082581
2690;2.242;0.0550821423530579
2691;2.242;0.053994357585907
2692;2.243;0.0534951686859131
2693;2.244;0.0530853867530823
2694;2.245;0.0534281134605408
2695;2.246;0.0545680522918701
2696;2.247;0.0554397702217102
2697;2.247;0.0553429126739502
2698;2.248;0.0546574592590332
2699;2.249;0.0529661774635315
2700;2.250;0.0499635934829712
2701;2.251;0.0464245676994324
2702;2.252;0.0443458557128906
2703;2.252;0.0442266464233398
2704;2.253;0.0450611114501953
2705;2.254;0.0462383031845093
2706;2.255;0.047534704208374
2707;2.256;0.0482872128486633
2708;2.257;0.0477060675621033
2709;2.257;0.0466033816337585
2710;2.258;0.0459030270576477
2711;2.259;0.0464543700218201
2712;2.260;0.0477135181427002
2713;2.261;0.0491440296173096
2714;2.262;0.0497400760650635
2715;2.262;0.049196183681488
2716;2.263;0.0484585762023926
2717;2.264;0.0481903553009033
2718;2.265;0.0485554337501526
2719;2.266;0.0489130616188049
2720;2.267;0.0494420528411865
2721;2.267;0.0500157475471497
2722;2.268;0.049978494644165
2723;2.269;0.0489130616188049
2724;2.270;0.0472515821456909
2725;2.271;0.0461265444755554
2726;2.272;0.0461414456367493
2727;2.272;0.0473484396934509
2728;2.273;0.0488534569740295
2729;2.274;0.0502318143844604
2730;2.275;0.0511407852172852
2731;2.276;0.051744282245636
2732;2.277;0.051744282245636
2733;2.277;0.0509917736053467
2734;2.278;0.050671398639679
2735;2.279;0.0505894422531128
2736;2.280;0.0503808259963989
2737;2.281;0.0502020120620728
2738;2.282;0.050671398639679
2739;2.282;0.0517889857292175
2740;2.283;0.0523701310157776
2741;2.284;0.0527948141098022
2742;2.285;0.0538453459739685
2743;2.286;0.0548362731933594
2744;2.287;0.0552311539649963
2745;2.287;0.0559911131858826
2746;2.288;0.0580549240112305
2747;2.289;0.0607073307037354
2748;2.290;0.062793493270874
2749;2.291;0.0647306442260742
2750;2.292;0.0667870044708252
2751;2.292;0.0679567456245422
2752;2.293;0.0678896903991699
2753;2.294;0.0672191381454468
2754;2.295;0.0665336847305298
2755;2.296;0.0654086470603943
2756;2.297;0.0646188855171204
2757;2.297;0.0650584697723389
2758;2.298;0.066906213760376
2759;2.299;0.06914883852005
2760;2.300;0.0717639923095703
2761;2.301;0.0750795006752014
2762;2.302;0.0779777765274048
2763;2.302;0.0790059566497803
2764;2.303;0.0777170062065125
2765;2.304;0.0759586691856384
2766;2.305;0.0744462013244629
2767;2.306;0.0731423497200012
2768;2.307;0.071793794631958
2769;2.307;0.071205198764801
2770;2.308;0.0715628266334534
2771;2.309;0.0722408294677734
2772;2.310;0.0733807682991028
2773;2.311;0.0749081373214722
2774;2.312;0.0768080353736877
2775;2.312;0.0785216689109802
2776;2.313;0.0801905989646912
2777;2.314;0.0814348459243774
2778;2.315;0.081278383731842
2779;2.316;0.0804811716079712
2780;2.317;0.0800266861915588
2781;2.317;0.0802576541900635
2782;2.318;0.0804215669631958
2783;2.319;0.080503523349762
2784;2.320;0.081479549407959
2785;2.321;0.0833570957183838
2786;2.322;0.0853613018989563
2787;2.322;0.0867769122123718
2788;2.323;0.0878870487213135
2789;2.324;0.0887364149093628
2790;2.325;0.0887811183929443
2791;2.326;0.0874251127243042
2792;2.327;0.0855177640914917
2793;2.327;0.0842362642288208
2794;2.328;0.0838339328765869
2795;2.329;0.08343905210495
2796;2.330;0.0824406743049622
2797;2.331;0.0813677906990051
2798;2.332;0.0807791948318481
2799;2.332;0.080600380897522
2800;2.333;0.0802576541900635
2801;2.334;0.0802874565124512
2802;2.335;0.0820532441139221
2803;2.336;0.0846982002258301
2804;2.337;0.0861883163452148
2805;2.337;0.0859126448631287
2806;2.338;0.0858157873153687
2807;2.339;0.0870004296302795
2808;2.340;0.0876635313034058
2809;2.341;0.087343156337738
2810;2.342;0.0867396593093872
2811;2.342;0.0864937901496887
2812;2.343;0.085681676864624
2813;2.344;0.08421391248703
2814;2.345;0.0835508108139038
2815;2.346;0.0841021537780762
2816;2.347;0.0853016972541809
2817;2.347;0.0865012407302856
2818;2.348;0.0872686505317688
2819;2.349;0.0877529382705688
2820;2.350;0.0877752900123596
2821;2.351;0.0878199934959412
2822;2.352;0.0878646969795227
2823;2.352;0.0878721475601196
2824;2.353;0.0881701707839966
2825;2.354;0.0883042812347412
2826;2.355;0.0884309411048889
2827;2.356;0.0879094004631042
2828;2.357;0.0877752900123596
2829;2.357;0.0883638858795166
2830;2.358;0.0897273421287537
2831;2.359;0.0910833477973938
2832;2.360;0.0918060541152954
2833;2.361;0.0923424959182739
2834;2.362;0.0928491353988647
2835;2.362;0.0931769609451294
2836;2.363;0.092335045337677
2837;2.364;0.0907927751541138
2838;2.365;0.0892877578735352
2839;2.366;0.0886395573616028
2840;2.367;0.0881552696228027
2841;2.367;0.0875741243362427
2842;2.368;0.0873878598213196
2843;2.369;0.0875592231750488
2844;2.370;0.0879392027854919
2845;2.371;0.0881701707839966
2846;2.372;0.0883787870407104
2847;2.372;0.0881031155586243
2848;2.373;0.0876188278198242
2849;2.374;0.0876337289810181
2850;2.375;0.0879541039466858
2851;2.376;0.0876113772392273
2852;2.377;0.0870153307914734
2853;2.377;0.0867471098899841
2854;2.378;0.0867694616317749
2855;2.379;0.0859647989273071
2856;2.380;0.0849217176437378
2857;2.381;0.0845491886138916
2858;2.382;0.0841245055198669
2859;2.382;0.08382648229599
2860;2.383;0.0837147235870361
2861;2.384;0.0843256711959839
2862;2.385;0.084415078163147
2863;2.386;0.083528459072113
2864;2.387;0.0827759504318237
2865;2.387;0.0825226306915283
2866;2.388;0.0828653573989868
2867;2.389;0.0837668776512146
2868;2.390;0.0852197408676147
2869;2.391;0.0870078802108765
2870;2.392;0.0876933336257935
2871;2.392;0.087350606918335
2872;2.393;0.0862851738929749
2873;2.394;0.0849440693855286
2874;2.395;0.0833272933959961
2875;2.396;0.0816658139228821
2876;2.397;0.0809207558631897
2877;2.397;0.0813305377960205
2878;2.398;0.0825598835945129
2879;2.399;0.0835582613945007
2880;2.400;0.0844225287437439
2881;2.401;0.0845044851303101
2882;2.402;0.0845715403556824
2883;2.402;0.0842809677124023
2884;2.403;0.0834688544273376
2885;2.404;0.0824928283691406
2886;2.405;0.0821128487586975
2887;2.406;0.0829771161079407
2888;2.407;0.0835508108139038
2889;2.407;0.083431601524353
2890;2.408;0.0832825899124146
2891;2.409;0.0835582613945007
2892;2.410;0.0832006335258484
2893;2.411;0.082261860370636
2894;2.412;0.0816434621810913
2895;2.412;0.0815168023109436
2896;2.413;0.0808387994766235
2897;2.414;0.0794082880020142
2898;2.415;0.0785142183303833
2899;2.416;0.078253448009491
2900;2.417;0.078156590461731
2901;2.417;0.0781267881393433
2902;2.418;0.0786930322647095
2903;2.419;0.0797882676124573
2904;2.420;0.081181526184082
2905;2.421;0.0823214650154114
2906;2.422;0.0829845666885376
2907;2.422;0.0825375318527222
2908;2.423;0.0816360116004944
2909;2.424;0.0807419419288635
2910;2.425;0.0802502036094666
2911;2.426;0.080496072769165
2912;2.427;0.0816136598587036
2913;2.427;0.0835582613945007
2914;2.428;0.0854432582855225
2915;2.429;0.0867471098899841
2916;2.430;0.0871196389198303
2917;2.431;0.0868886709213257
2918;2.432;0.0859573483467102
2919;2.432;0.084221363067627
2920;2.433;0.0818073749542236
2921;2.434;0.0799372792243958
2922;2.435;0.0793486833572388
2923;2.436;0.0791549682617188
2924;2.437;0.0794157385826111
2925;2.437;0.0800490379333496
2926;2.438;0.0816956162452698
2927;2.439;0.0831633806228638
2928;2.440;0.0832676887512207
2929;2.441;0.082455575466156
2930;2.442;0.0807046890258789
2931;2.442;0.0791922211647034
2932;2.443;0.0777468085289001
2933;2.444;0.0765696167945862
2934;2.445;0.0753477215766907
2935;2.446;0.0742599368095398
2936;2.447;0.0741705298423767
2937;2.447;0.0751018524169922
2938;2.448;0.0767707824707031
2939;2.449;0.0783801078796387
2940;2.450;0.0803247094154358
2941;2.451;0.0822767615318298
2942;2.452;0.0837743282318115
2943;2.452;0.0845193862915039
2944;2.453;0.084899365901947
2945;2.454;0.0853165984153748
2946;2.455;0.0852346420288086
2947;2.456;0.0849366188049316
2948;2.457;0.0847429037094116
2949;2.457;0.0850185751914978
2950;2.458;0.0845491886138916
2951;2.459;0.0838637351989746
2952;2.460;0.0837445259094238
2953;2.461;0.0844895839691162
2954;2.462;0.0853389501571655
2955;2.462;0.0858604907989502
2956;2.463;0.0867247581481934
2957;2.464;0.0870376825332642
2958;2.465;0.0861138105392456
2959;2.466;0.0843256711959839
2960;2.467;0.0829547643661499
2961;2.467;0.0821128487586975
2962;2.468;0.0813379883766174
2963;2.469;0.081188976764679
2964;2.470;0.0818893313407898
2965;2.471;0.0830590724945068
2966;2.472;0.08382648229599
2967;2.472;0.0840798020362854
2968;2.473;0.0835508108139038
2969;2.474;0.0822991132736206
2970;2.475;0.0812038779258728
2971;2.476;0.0803545117378235
2972;2.477;0.0795945525169373
2973;2.477;0.0790581107139587
2974;2.478;0.0795796513557434
2975;2.479;0.0808387994766235
2976;2.480;0.0814571976661682
2977;2.481;0.0815466046333313
2978;2.482;0.0815913081169128
2979;2.482;0.0813007354736328
2980;2.483;0.0806450843811035
2981;2.484;0.0797808170318604
2982;2.485;0.0795051455497742
2983;2.486;0.0795647501945496
2984;2.487;0.0797808170318604
2985;2.487;0.0802725553512573
2986;2.488;0.0801458954811096
2987;2.489;0.0789538025856018
2988;2.490;0.0771805644035339
2989;2.491;0.0755563378334045
2990;2.492;0.0745877623558044
2991;2.492;0.0742673873901367
2992;2.493;0.0749826431274414
2993;2.494;0.0769495964050293
2994;2.495;0.0791698694229126
2995;2.496;0.0807493925094604
2996;2.497;0.0811293721199036
2997;2.497;0.0807568430900574
2998;2.498;0.0804290175437927
2999;2.499;0.0800862908363342
3000;2.500;0.0797659158706665
3001;2.501;0.0794082880020142
3002;2.502;0.0788569450378418
3003;2.502;0.0781640410423279
3004;2.503;0.0768974423408508
3005;2.504;0.0760257244110107
3006;2.505;0.0759288668632507
3007;2.506;0.0766441226005554
3008;2.507;0.0776946544647217
3009;2.507;0.078544020652771
3010;2.508;0.0797957181930542
3011;2.509;0.0809431076049805
3012;2.510;0.0814497470855713
3013;2.511;0.0808611512184143
3014;2.512;0.0803247094154358
3015;2.512;0.0807046890258789
3016;2.513;0.0815540552139282
3017;2.514;0.0823363661766052
3018;2.515;0.0827684998512268
3019;2.516;0.0837445259094238
3020;2.517;0.084608793258667
3021;2.517;0.0846683979034424
3022;2.518;0.08343905210495
3023;2.519;0.0815093517303467
3024;2.520;0.080108642578125
3025;2.521;0.0791475176811218
3026;2.522;0.0788792967796326
3027;2.522;0.0787749886512756
3028;2.523;0.0795349478721619
3029;2.524;0.0808462500572205
3030;2.525;0.0820457935333252
3031;2.526;0.0824406743049622
3032;2.527;0.0820010900497437
3033;2.527;0.0814571976661682
3034;2.528;0.0811219215393066
3035;2.529;0.0814497470855713
3036;2.530;0.0818893313407898
3037;2.531;0.0822097063064575
3038;2.532;0.0819489359855652
3039;2.532;0.0816062092781067
3040;2.533;0.0809356570243835
3041;2.534;0.0798553228378296
3042;2.535;0.079028308391571
3043;2.536;0.0792667269706726
3044;2.537;0.0806227326393127
3045;2.537;0.0819861888885498
3046;2.538;0.0827312469482422
3047;2.539;0.0823512673377991
3048;2.540;0.0816062092781067
3049;2.541;0.0802725553512573
3050;2.542;0.0786259770393372
3051;2.542;0.0769868493080139
3052;2.543;0.0762268900871277
3053;2.544;0.0768005847930908
3054;2.545;0.0780001282691956
3055;2.546;0.0797584652900696
3056;2.547;0.082060694694519
3057;2.547;0.0844523310661316
3058;2.548;0.0858902931213379
3059;2.549;0.0866055488586426
3060;2.550;0.0869259238243103
3061;2.551;0.0870227813720703
3062;2.552;0.0865757465362549
3063;2.552;0.0861212611198425
3064;2.553;0.0860393047332764
3065;2.554;0.0858604907989502
3066;2.555;0.0855550169944763
3067;2.556;0.0856146216392517
3068;2.557;0.0862851738929749
3069;2.557;0.0872239470481873
3070;2.558;0.0881850719451904
3071;2.559;0.0885948538780212
3072;2.560;0.0883564352989197
3073;2.561;0.0875815749168396
3074;2.562;0.0869333744049072
3075;2.562;0.0865906476974487
3076;2.563;0.0863000750541687
3077;2.564;0.0868886709213257
3078;2.565;0.0883564352989197
3079;2.566;0.0901669263839722
3080;2.567;0.0913962721824646
3081;2.567;0.0918060541152954
3082;2.568;0.0914782285690308
3083;2.569;0.0903606414794922
3084;2.570;0.088915228843689
3085;2.571;0.0873878598213196
3086;2.572;0.0863224267959595
3087;2.573;0.0858157873153687
3088;2.573;0.0857934355735779
3089;2.574;0.0865161418914795
3090;2.575;0.0872090458869934
3091;2.576;0.0879764556884766
3092;2.577;0.088423490524292
3093;2.578;0.0885352492332458
3094;2.578;0.088714063167572
3095;2.579;0.0882148742675781
3096;2.580;0.0874176621437073
3097;2.581;0.0858008861541748
3098;2.582;0.0837519764900208
3099;2.583;0.0818595290184021
3100;2.583;0.0804588198661804
3101;2.584;0.0800341367721558
3102;2.585;0.0807121396064758
3103;2.586;0.0828206539154053
3104;2.587;0.0859498977661133
3105;2.588;0.089302659034729
3106;2.588;0.0920742750167847
3107;2.589;0.094197690486908
3108;2.590;0.0950843095779419
3109;2.591;0.0945180654525757
3110;2.592;0.0927597284317017
3111;2.593;0.0904202461242676
3112;2.593;0.0890344381332397
3113;2.594;0.0885352492332458
3114;2.595;0.0887587666511536
3115;2.596;0.0887960195541382
3116;2.597;0.0886544585227966
3117;2.598;0.0881031155586243
3118;2.598;0.0866353511810303
3119;2.599;0.0845566391944885
3120;2.600;0.0821277499198914
3121;2.601;0.0802800059318542
3122;2.602;0.0787451863288879
3123;2.603;0.0781342387199402
3124;2.603;0.077858567237854
3125;2.604;0.0780075788497925
3126;2.605;0.078834593296051
3127;2.606;0.0798627734184265
3128;2.607;0.0808835029602051
3129;2.608;0.0806450843811035
3130;2.608;0.0798404216766357
3131;2.609;0.0789985060691833
3132;2.610;0.0786632299423218
3133;2.611;0.0791847705841064
3134;2.612;0.0796988606452942
3135;2.613;0.0805407762527466
3136;2.613;0.0818371772766113
3137;2.614;0.083528459072113
3138;2.615;0.0851750373840332
3139;2.616;0.0859573483467102
3140;2.617;0.0866875052452087
3141;2.618;0.0876784324645996
3142;2.618;0.0887513160705566
3143;2.619;0.0889897346496582
3144;2.620;0.0880807638168335
3145;2.621;0.086463987827301
3146;2.622;0.0847429037094116
3147;2.623;0.0831335783004761
3148;2.623;0.0818744301795959
3149;2.624;0.0814720988273621
3150;2.625;0.0820234417915344
3151;2.626;0.0833645462989807
3152;2.627;0.0848323106765747
3153;2.628;0.0862479209899902
3154;2.628;0.0873208045959473
3155;2.629;0.0879541039466858
3156;2.630;0.0881999731063843
3157;2.631;0.0882595777511597
3158;2.632;0.0883564352989197
3159;2.633;0.0887885689735413
3160;2.633;0.0894814729690552
3161;2.634;0.090084969997406
3162;2.635;0.0901296734809875
3163;2.636;0.0897794961929321
3164;2.637;0.089690089225769
3165;2.638;0.089891254901886
3166;2.638;0.0900551676750183
3167;2.639;0.0896081328392029
3168;2.640;0.088714063167572
3169;2.641;0.0878497958183289
3170;2.642;0.0871419906616211
3171;2.643;0.0861957669258118
3172;2.643;0.0848323106765747
3173;2.644;0.0838488340377808
3174;2.645;0.0833719968795776
3175;2.646;0.0828877091407776
3176;2.647;0.0818520784378052
3177;2.648;0.0810176134109497
3178;2.648;0.0811964273452759
3179;2.649;0.081479549407959
3180;2.650;0.0815615057945251
3181;2.651;0.0816807150840759
3182;2.652;0.0826790928840637
3183;2.653;0.0842288136482239
3184;2.653;0.0853613018989563
3185;2.654;0.0856965780258179
3186;2.655;0.0854060053825378
3187;2.656;0.0848472118377686
3188;2.657;0.08421391248703
3189;2.658;0.0838190317153931
3190;2.658;0.0836998224258423
3191;2.659;0.0839009881019592
3192;2.660;0.0842884182929993
3193;2.661;0.0846609473228455
3194;2.662;0.0846385955810547
3195;2.663;0.0837221741676331
3196;2.663;0.0826194882392883
3197;2.664;0.0821352005004883
3198;2.665;0.0823363661766052
3199;2.666;0.0824779272079468
3200;2.667;0.0823736190795898
3201;2.668;0.0822991132736206
3202;2.668;0.0817254185676575
3203;2.669;0.0802353024482727
3204;2.670;0.0786557793617249
3205;2.671;0.0778436660766602
3206;2.672;0.0776872038841248
3207;2.673;0.0778436660766602
3208;2.673;0.0782385468482971
3209;2.674;0.079326331615448
3210;2.675;0.0802427530288696
3211;2.676;0.0805482268333435
3212;2.677;0.0797659158706665
3213;2.678;0.0779777765274048
3214;2.678;0.0760257244110107
3215;2.679;0.0743567943572998
3216;2.680;0.0736638903617859
3217;2.681;0.0743269920349121
3218;2.682;0.0758543610572815
3219;2.683;0.0772178173065186
3220;2.683;0.0778660178184509
3221;2.684;0.0788271427154541
3222;2.685;0.0807195901870728
3223;2.686;0.0822544097900391
3224;2.687;0.0830739736557007
3225;2.688;0.0837817788124084
3226;2.688;0.085093080997467
3227;2.689;0.0859200954437256
3228;2.690;0.0848099589347839
3229;2.691;0.0829994678497314
3230;2.692;0.0818744301795959
3231;2.693;0.0818595290184021
3232;2.693;0.0815913081169128
3233;2.694;0.0810176134109497
3234;2.695;0.0810548663139343
3235;2.696;0.0815987586975098
3236;2.697;0.0817254185676575
3237;2.698;0.0810176134109497
3238;2.698;0.080302357673645
3239;2.699;0.0798478722572327
3240;2.700;0.0796094536781311
3241;2.701;0.0794529914855957
3242;2.702;0.0800341367721558
3243;2.703;0.081278383731842
3244;2.703;0.0826269388198853
3245;2.704;0.0834167003631592
3246;2.705;0.0839307904243469
3247;2.706;0.0842884182929993
3248;2.707;0.0846683979034424
3249;2.708;0.0851526856422424
3250;2.708;0.0857263803482056
3251;2.709;0.0863373279571533
3252;2.710;0.0868737697601318
3253;2.711;0.0873133540153503
3254;2.712;0.0872313976287842
3255;2.713;0.0863447785377502
3256;2.713;0.0851452350616455
3257;2.714;0.0837594270706177
3258;2.715;0.0813379883766174
3259;2.716;0.0777766108512878
3260;2.717;0.0739842653274536
3261;2.718;0.0712424516677856
3262;2.718;0.0702217221260071
3263;2.719;0.0705644488334656
3264;2.720;0.072188675403595
3265;2.721;0.0744611024856567
3266;2.722;0.0766143202781677
3267;2.723;0.0783875584602356
3268;2.723;0.0788643956184387
3269;2.724;0.0788122415542603
3270;2.725;0.0782385468482971
3271;2.726;0.0775605440139771
3272;2.727;0.0769123435020447
3273;2.728;0.0763237476348877
3274;2.728;0.0758245587348938
3275;2.729;0.0748112797737122
3276;2.730;0.073753297328949
3277;2.731;0.073164701461792
3278;2.732;0.0730529427528381
3279;2.733;0.0729933381080627
3280;2.733;0.0733211636543274
3281;2.734;0.0742226839065552
3282;2.735;0.0754669308662415
3283;2.736;0.0766962766647339
3284;2.737;0.0775903463363647
3285;2.738;0.0779330730438232
3286;2.738;0.0776574015617371
3287;2.739;0.0771209597587585
3288;2.740;0.0766068696975708
3289;2.741;0.0756680965423584
3290;2.742;0.0745803117752075
3291;2.743;0.0737681984901428
3292;2.743;0.0733211636543274
3293;2.744;0.0727921724319458
3294;2.745;0.0723153352737427
3295;2.746;0.0725910067558289
3296;2.747;0.0740736722946167
3297;2.748;0.0758618116378784
3298;2.748;0.0770986080169678
3299;2.749;0.0777989625930786
3300;2.750;0.0776723027229309
3301;2.751;0.0772252678871155
3302;2.752;0.0758320093154907
3303;2.753;0.0745207071304321
3304;2.753;0.0741183757781982
3305;2.754;0.0746399164199829
3306;2.755;0.0758245587348938
3307;2.756;0.0763311982154846
3308;2.757;0.0767409801483154
3309;2.758;0.0771433115005493
3310;2.758;0.0772252678871155
3311;2.759;0.0768750905990601
3312;2.760;0.0768676400184631
3313;2.761;0.077955424785614
3314;2.762;0.079229474067688
3315;2.763;0.0796094536781311
3316;2.763;0.0790730118751526
3317;2.764;0.0786706805229187
3318;2.765;0.0783354043960571
3319;2.766;0.078156590461731
3320;2.767;0.077664852142334
3321;2.768;0.0770539045333862
3322;2.768;0.0774189829826355
3323;2.769;0.0788792967796326
3324;2.770;0.0812560319900513
3325;2.771;0.0829771161079407
3326;2.772;0.0843480229377747
3327;2.773;0.085487961769104
3328;2.773;0.0856146216392517
3329;2.774;0.0838413834571838
3330;2.775;0.0808164477348328
3331;2.776;0.0782161951065063
3332;2.777;0.0769346952438354
3333;2.778;0.0769048929214478
3334;2.778;0.0778436660766602
3335;2.779;0.0799223780632019
3336;2.780;0.0817626714706421
3337;2.781;0.0827014446258545
3338;2.782;0.0815019011497498
3339;2.783;0.0788494944572449
3340;2.783;0.0759586691856384
3341;2.784;0.0733882188796997
3342;2.785;0.0719502568244934
3343;2.786;0.0711753964424133
3344;2.787;0.0717490911483765
3345;2.788;0.0734776258468628
3346;2.788;0.0755563378334045
3347;2.789;0.0771507620811462
3348;2.790;0.0779181718826294
3349;2.791;0.0788494944572449
3350;2.792;0.0798851251602173
3351;2.793;0.0802204012870789
3352;2.793;0.0791549682617188
3353;2.794;0.0776126980781555
3354;2.795;0.0764355063438416
3355;2.796;0.0755339860916138
3356;2.797;0.0747889280319214
3357;2.798;0.0751689076423645
3358;2.798;0.0774934887886047
3359;2.799;0.0811666250228882
3360;2.800;0.0851079821586609
3361;2.801;0.088028609752655
3362;2.802;0.0899806618690491
3363;2.803;0.0910013914108276
3364;2.803;0.0913664698600769
3365;2.804;0.0907778739929199
3366;2.805;0.0888407230377197
3367;2.806;0.0866129994392395
3368;2.807;0.0845044851303101
3369;2.808;0.0822022557258606
3370;2.808;0.079423189163208
3371;2.809;0.0772401690483093
3372;2.810;0.0765025615692139
3373;2.811;0.0770241022109985
3374;2.812;0.0783130526542664
3375;2.813;0.0801607966423035
3376;2.813;0.0820532441139221
3377;2.814;0.0825673341751099
3378;2.815;0.0820532441139221
3379;2.816;0.0813156366348267
3380;2.817;0.0806897878646851
3381;2.818;0.0798925757408142
3382;2.818;0.0787079334259033
3383;2.819;0.0780746340751648
3384;2.820;0.0779852271080017
3385;2.821;0.0777989625930786
3386;2.822;0.0775456428527832
3387;2.823;0.0774264335632324
3388;2.823;0.0776126980781555
3389;2.824;0.0777915120124817
3390;2.825;0.0781342387199402
3391;2.826;0.0788569450378418
3392;2.827;0.0798478722572327
3393;2.828;0.0813007354736328
3394;2.828;0.0831708312034607
3395;2.829;0.0850334763526917
3396;2.830;0.0857338309288025
3397;2.831;0.0852122902870178
3398;2.832;0.0841021537780762
3399;2.833;0.0825226306915283
3400;2.833;0.0814348459243774
3401;2.834;0.0809952616691589
3402;2.835;0.0813752412796021
3403;2.836;0.0819563865661621
3404;2.837;0.0823885202407837
3405;2.838;0.0832229852676392
3406;2.838;0.0835731625556946
3407;2.839;0.0830218195915222
3408;2.840;0.0817775726318359
3409;2.841;0.0804811716079712
3410;2.842;0.0792816281318665
3411;2.843;0.0777095556259155
3412;2.843;0.0762641429901123
3413;2.844;0.0757277011871338
3414;2.845;0.0760853290557861
3415;2.846;0.076882541179657
3416;2.847;0.078052282333374
3417;2.848;0.0795572996139526
3418;2.848;0.0808164477348328
3419;2.849;0.0814869999885559
3420;2.850;0.0815689563751221
3421;2.851;0.0814050436019897
3422;2.852;0.0807270407676697
3423;2.853;0.0795423984527588
3424;2.853;0.0779628753662109
3425;2.854;0.0763013958930969
3426;2.855;0.0753402709960938
3427;2.856;0.0753775238990784
3428;2.857;0.0763311982154846
3429;2.858;0.077173113822937
3430;2.858;0.0776574015617371
3431;2.859;0.0779479742050171
3432;2.860;0.077471137046814
3433;2.861;0.0762864947319031
3434;2.862;0.0744983553886414
3435;2.863;0.0734105706214905
3436;2.863;0.0726953148841858
3437;2.864;0.0717714428901672
3438;2.865;0.0711902976036072
3439;2.866;0.0711232423782349
3440;2.867;0.0716224312782288
3441;2.868;0.0722035765647888
3442;2.868;0.0733435153961182
3443;2.869;0.0748857855796814
3444;2.870;0.0762045383453369
3445;2.871;0.0768005847930908
3446;2.872;0.0770092010498047
3447;2.873;0.0764802098274231
3448;2.873;0.0754371285438538
3449;2.874;0.0744983553886414
3450;2.875;0.074043869972229
3451;2.876;0.0738874077796936
3452;2.877;0.073455274105072
3453;2.878;0.0733658671379089
3454;2.878;0.0741034746170044
3455;2.879;0.0753924250602722
3456;2.880;0.0765249133110046
3457;2.881;0.0775605440139771
3458;2.882;0.0784918665885925
3459;2.883;0.0792592763900757
3460;2.883;0.0792369246482849
3461;2.884;0.0784769654273987
3462;2.885;0.0771209597587585
3463;2.886;0.0759139657020569
3464;2.887;0.0754743814468384
3465;2.888;0.075317919254303
3466;2.888;0.0749379396438599
3467;2.889;0.0744760036468506
3468;2.890;0.0750347971916199
3469;2.891;0.0759586691856384
3470;2.892;0.0764280557632446
3471;2.893;0.0766664743423462
3472;2.893;0.0768452882766724
3473;2.894;0.0769495964050293
3474;2.895;0.0764280557632446
3475;2.896;0.0756978988647461
3476;2.897;0.0747740268707275
3477;2.898;0.0732243061065674
3478;2.898;0.0720098614692688
3479;2.899;0.0719502568244934
3480;2.900;0.0730752944946289
3481;2.901;0.0739842653274536
3482;2.902;0.0745281577110291
3483;2.903;0.0755190849304199
3484;2.903;0.0768527388572693
3485;2.904;0.0775754451751709
3486;2.905;0.0772848725318909
3487;2.906;0.0767260789871216
3488;2.907;0.0762566924095154
3489;2.908;0.0757351517677307
3490;2.908;0.0754743814468384
3491;2.909;0.0754594802856445
3492;2.910;0.0753551721572876
3493;2.911;0.0746399164199829
3494;2.912;0.0734254717826843
3495;2.913;0.0718310475349426
3496;2.913;0.0695586204528809
3497;2.914;0.0673606991767883
3498;2.915;0.0660121440887451
3499;2.916;0.0656098127365112
3500;2.917;0.0659078359603882
3501;2.918;0.0666230916976929
3502;2.918;0.0677555799484253
3503;2.919;0.0684857368469238
3504;2.920;0.0680983066558838
3505;2.921;0.0674128532409668
3506;2.922;0.0668764114379883
3507;2.923;0.0666305422782898
3508;2.923;0.066511332988739
3509;2.924;0.0663697719573975
3510;2.925;0.0665336847305298
3511;2.926;0.0667348504066467
3512;2.927;0.0667870044708252
3513;2.928;0.0661686062812805
3514;2.928;0.0644028186798096
3515;2.929;0.061914324760437
3516;2.930;0.0600218772888184
3517;2.931;0.0594630837440491
3518;2.932;0.0601783394813538
3519;2.933;0.0616088509559631
3520;2.933;0.0628307461738586
3521;2.934;0.0631436705589294
3522;2.935;0.062212347984314
3523;2.936;0.0604987144470215
3524;2.937;0.0589936971664429
3525;2.938;0.0584721565246582
3526;2.938;0.0597089529037476
3527;2.939;0.0623688101768494
3528;2.940;0.0651329755783081
3529;2.941;0.0673457980155945
3530;2.942;0.0688061118125916
3531;2.943;0.0697597861289978
3532;2.943;0.069737434387207
3533;2.944;0.0687986612319946
3534;2.945;0.068075954914093
3535;2.946;0.0680983066558838
3536;2.947;0.0682473182678223
3537;2.948;0.0676587224006653
3538;2.948;0.0670477747917175
3539;2.949;0.0673010945320129
3540;2.950;0.0677704811096191
3541;2.951;0.0673457980155945
3542;2.952;0.066220760345459
3543;2.953;0.0653490424156189
3544;2.953;0.0650137662887573
3545;2.954;0.0652819871902466
3546;2.955;0.0662654638290405
3547;2.956;0.0674575567245483
3548;2.957;0.068269670009613
3549;2.958;0.06885826587677
3550;2.958;0.069841742515564
3551;2.959;0.0703483819961548
3552;2.960;0.0698566436767578
3553;2.961;0.0690817832946777
3554;2.962;0.0689104199409485
3555;2.963;0.0687688589096069
3556;2.963;0.0677257776260376
3557;2.964;0.0664666295051575
3558;2.965;0.0660493969917297
3559;2.966;0.0667572021484375
3560;2.967;0.0672563910484314
3561;2.968;0.0670701265335083
3562;2.968;0.066511332988739
3563;2.969;0.0661462545394897
3564;2.970;0.0652745366096497
3565;2.971;0.0633224844932556
3566;2.972;0.0612735748291016
3567;2.973;0.059954822063446
3568;2.973;0.0594407320022583
3569;2.974;0.0594407320022583
3570;2.975;0.0604316592216492
3571;2.976;0.0619664788246155
3572;2.977;0.0632256269454956
3573;2.978;0.0636130571365356
3574;2.978;0.0630244612693787
3575;2.979;0.0613480806350708
3576;2.980;0.059373676776886
3577;2.981;0.0581666827201843
3578;2.982;0.058099627494812
3579;2.983;0.0591576099395752
3580;2.983;0.0607743859291077
3581;2.984;0.0631660223007202
3582;2.985;0.0647604465484619
3583;2.986;0.0652745366096497
3584;2.987;0.0650286674499512
3585;2.988;0.0644251704216003
3586;2.988;0.0641196966171265
3587;2.989;0.063382089138031
3588;2.990;0.0627487897872925
3589;2.991;0.0625252723693848
3590;2.992;0.0629350543022156
3591;2.993;0.0637993216514587
3592;2.993;0.0643879175186157
3593;2.994;0.0647455453872681
3594;2.995;0.065341591835022
3595;2.996;0.065825879573822
3596;2.997;0.0654533505439758
3597;2.998;0.0646039843559265
3598;2.998;0.0641420483589172
3599;2.999;0.064067542552948
3600;3.000;0.0636428594589233
3601;3.001;0.0627785921096802
3602;3.002;0.0626742839813232
3603;3.003;0.0631287693977356
3604;3.003;0.0633299350738525
3605;3.004;0.0634640455245972
3606;3.005;0.0640973448753357
3607;3.006;0.0649839639663696
3608;3.007;0.0649392604827881
3609;3.008;0.0637993216514587
3610;3.008;0.0625550746917725
3611;3.009;0.0618249177932739
3612;3.010;0.0610575079917908
3613;3.011;0.0607520341873169
3614;3.012;0.0612810254096985
3615;3.013;0.0626221299171448
3616;3.013;0.0639557838439941
3617;3.014;0.0645294785499573
3618;3.015;0.0648796558380127
3619;3.016;0.0649690628051758
3620;3.017;0.0644475221633911
3621;3.018;0.0636950135231018
3622;3.018;0.0630542635917664
3623;3.019;0.0627115368843079
3624;3.020;0.0619068741798401
3625;3.021;0.0606551766395569
3626;3.022;0.0601261854171753
3627;3.023;0.060543417930603
3628;3.023;0.0613406300544739
3629;3.024;0.0623464584350586
3630;3.025;0.0637397170066833
3631;3.026;0.0647455453872681
3632;3.027;0.0647604465484619
3633;3.028;0.0639408826828003
3634;3.028;0.063672661781311
3635;3.029;0.0639110803604126
3636;3.030;0.0642314553260803
3637;3.031;0.0645816326141357
3638;3.032;0.064849853515625
3639;3.033;0.0649169087409973
3640;3.033;0.0644996762275696
3641;3.034;0.0637173652648926
3642;3.035;0.0626295804977417
3643;3.036;0.0617504119873047
3644;3.037;0.0611469149589539
3645;3.038;0.0611990690231323
3646;3.038;0.0614151358604431
3647;3.039;0.0617578625679016
3648;3.040;0.0628679990768433
3649;3.041;0.0642463564872742
3650;3.042;0.0657066702842712
3651;3.043;0.0660941004753113
3652;3.043;0.0657439231872559
3653;3.044;0.0649243593215942
3654;3.045;0.0638961791992188
3655;3.046;0.0630617141723633
3656;3.047;0.0620782375335693
3657;3.048;0.0615343451499939
3658;3.048;0.0613108277320862
3659;3.049;0.0613853335380554
3660;3.050;0.0611022114753723
3661;3.051;0.0604987144470215
3662;3.052;0.060155987739563
3663;3.053;0.0600442290306091
3664;3.053;0.0596120953559875
3665;3.054;0.0586509704589844
3666;3.055;0.0576004385948181
3667;3.056;0.0569969415664673
3668;3.057;0.056736171245575
3669;3.058;0.0565871596336365
3670;3.058;0.0565871596336365
3671;3.059;0.0565052032470703
3672;3.060;0.056043267250061
3673;3.061;0.0553280115127563
3674;3.062;0.0549927353858948
3675;3.063;0.0552013516426086
3676;3.063;0.0561699271202087
3677;3.064;0.0583603978157043
3678;3.065;0.0612810254096985
3679;3.066;0.062890350818634
3680;3.067;0.0625103712081909
3681;3.068;0.0612512230873108
3682;3.068;0.0603646039962769
3683;3.069;0.0588670372962952
3684;3.070;0.0564977526664734
3685;3.071;0.0548660755157471
3686;3.072;0.0548511743545532
3687;3.073;0.055655837059021
3688;3.073;0.0558272004127502
3689;3.074;0.0558719038963318
3690;3.075;0.0567436218261719
3691;3.076;0.0580251216888428
3692;3.077;0.0584572553634644
3693;3.078;0.0579282641410828
3694;3.078;0.0574216246604919
3695;3.079;0.0573545694351196
3696;3.080;0.0570863485336304
3697;3.081;0.0565201044082642
3698;3.082;0.0566393136978149
3699;3.083;0.0576749444007874
3700;3.083;0.058293342590332
3701;3.084;0.0582486391067505
3702;3.085;0.0583827495574951
3703;3.086;0.0591576099395752
3704;3.087;0.0592470169067383
3705;3.088;0.0582858920097351
3706;3.088;0.0578388571739197
3707;3.089;0.0584721565246582
3708;3.090;0.0592172145843506
3709;3.091;0.0587180256843567
3710;3.092;0.0578165054321289
3711;3.093;0.0570118427276611
3712;3.093;0.0558793544769287
3713;3.094;0.0541582703590393
3714;3.095;0.0521093606948853
3715;3.096;0.0506564974784851
3716;3.097;0.0501126050949097
3717;3.098;0.0509992241859436
3718;3.098;0.0528469681739807
3719;3.099;0.0544264912605286
3720;3.100;0.0559240579605103
3721;3.101;0.0580847263336182
3722;3.102;0.0609159469604492
3723;3.103;0.062890350818634
3724;3.103;0.0635460019111633
3725;3.104;0.063776969909668
3726;3.105;0.0638365745544434
3727;3.106;0.0631138682365417
3728;3.107;0.0617131590843201
3729;3.108;0.0603944063186646
3730;3.108;0.059276819229126
3731;3.109;0.0587478280067444
3732;3.110;0.058591365814209
3733;3.111;0.059276819229126
3734;3.112;0.0593885779380798
3735;3.113;0.0585019588470459
3736;3.113;0.0573322176933289
3737;3.114;0.0562891364097595
3738;3.115;0.0562146306037903
3739;3.116;0.0562369823455811
3740;3.117;0.0569075345993042
3741;3.118;0.0578761100769043
3742;3.118;0.058688223361969
3743;3.119;0.0589936971664429
3744;3.120;0.0584721565246582
3745;3.121;0.0577867031097412
3746;3.122;0.0573247671127319
3747;3.123;0.0577196478843689
3748;3.123;0.0589415431022644
3749;3.124;0.0604912638664246
3750;3.125;0.0618845224380493
3751;3.126;0.0628679990768433
3752;3.127;0.0631734728813171
3753;3.128;0.0627040863037109
3754;3.128;0.0621229410171509
3755;3.129;0.062108039855957
3756;3.130;0.0621825456619263
3757;3.131;0.0619068741798401
3758;3.132;0.0614747405052185
3759;3.133;0.060737133026123
3760;3.133;0.059083104133606
3761;3.134;0.0568404793739319
3762;3.135;0.0552386045455933
3763;3.136;0.0548660755157471
3764;3.137;0.0552982091903687
3765;3.138;0.0567734241485596
3766;3.138;0.0592842698097229
3767;3.139;0.0616312026977539
3768;3.140;0.0631213188171387
3769;3.141;0.0634565949440002
3770;3.142;0.063188374042511
3771;3.143;0.0622645020484924
3772;3.143;0.060543417930603
3773;3.144;0.0582635402679443
3774;3.145;0.0558570027351379
3775;3.146;0.0541284680366516
3776;3.147;0.05292147397995
3777;3.148;0.0522062182426453
3778;3.148;0.0524520874023438
3779;3.149;0.0539347529411316
3780;3.150;0.0556707382202148
3781;3.151;0.0566691160202026
3782;3.152;0.0571534037590027
3783;3.153;0.0574588775634766
3784;3.153;0.0572875142097473
3785;3.154;0.0565275549888611
3786;3.155;0.0558197498321533
3787;3.156;0.0554248690605164
3788;3.157;0.0556334853172302
3789;3.158;0.0557079911231995
3790;3.158;0.0555664300918579
3791;3.159;0.0551119446754456
3792;3.160;0.0548213720321655
3793;3.161;0.0552386045455933
3794;3.162;0.0552460551261902
3795;3.163;0.054970383644104
3796;3.163;0.0546574592590332
3797;3.164;0.0545680522918701
3798;3.165;0.0544115900993347
3799;3.166;0.0536218285560608
3800;3.167;0.0532791018486023
3801;3.168;0.0539571046829224
3802;3.168;0.0550225377082825
3803;3.169;0.056043267250061
3804;3.170;0.0565797090530396
3805;3.171;0.0567063689231873
3806;3.172;0.0563636422157288
3807;3.173;0.0551417469978333
3808;3.173;0.0537261366844177
3809;3.174;0.0521615147590637
3810;3.175;0.0513046979904175
3811;3.176;0.0512897968292236
3812;3.177;0.0514984130859375
3813;3.178;0.0519528985023499
3814;3.178;0.0527724623680115
3815;3.179;0.054091215133667
3816;3.180;0.0545382499694824
3817;3.181;0.0543296337127686
3818;3.182;0.0544562935829163
3819;3.183;0.0551268458366394
3820;3.183;0.0550076365470886
3821;3.184;0.0538825988769531
3822;3.185;0.0534951686859131
3823;3.186;0.053800642490387
3824;3.187;0.0538751482963562
3825;3.188;0.0530630350112915
3826;3.188;0.0524446368217468
3827;3.189;0.0528842210769653
3828;3.190;0.0531300902366638
3829;3.191;0.0529438257217407
3830;3.192;0.0523552298545837
3831;3.193;0.0519827008247375
3832;3.193;0.0522881746292114
3833;3.194;0.05292147397995
3834;3.195;0.0537782907485962
3835;3.196;0.0548288226127625
3836;3.197;0.0562146306037903
3837;3.198;0.0576302409172058
3838;3.198;0.0583231449127197
3839;3.199;0.0584200024604797
3840;3.200;0.0585615634918213
3841;3.201;0.0588968396186829
3842;3.202;0.0589340925216675
3843;3.203;0.0586807727813721
3844;3.203;0.0583305954933167
3845;3.204;0.0582113862037659
3846;3.205;0.0582560896873474
3847;3.206;0.0580102205276489
3848;3.207;0.0579655170440674
3849;3.208;0.0586509704589844
3850;3.208;0.0597760081291199
3851;3.209;0.060059130191803
3852;3.210;0.0589415431022644
3853;3.211;0.0572651624679565
3854;3.212;0.0556930899620056
3855;3.213;0.0544488430023193
3856;3.213;0.0536441802978516
3857;3.214;0.0530779361724854
3858;3.215;0.0531300902366638
3859;3.216;0.0535324215888977
3860;3.217;0.0547245144844055
3861;3.218;0.0559091567993164
3862;3.218;0.0560730695724487
3863;3.219;0.0552982091903687
3864;3.220;0.0540837645530701
3865;3.221;0.0534504652023315
3866;3.222;0.0523030757904053
3867;3.223;0.0504329800605774
3868;3.223;0.0491887331008911
3869;3.224;0.0497773289680481
3870;3.225;0.0514686107635498
3871;3.226;0.0522509217262268
3872;3.227;0.0520870089530945
3873;3.228;0.0514313578605652
3874;3.228;0.0505372881889343
3875;3.229;0.0491887331008911
3876;3.230;0.0478401780128479
3877;3.231;0.0468418002128601
3878;3.232;0.0463798642158508
3879;3.233;0.0466704368591309
3880;3.233;0.0477135181427002
3881;3.234;0.0490844249725342
3882;3.235;0.0503063201904297
3883;3.236;0.0517666339874268
3884;3.237;0.0536143779754639
3885;3.238;0.0554919242858887
3886;3.238;0.0565126538276672
3887;3.239;0.0568479299545288
3888;3.240;0.0569373369216919
3889;3.241;0.0569745898246765
3890;3.242;0.0569671392440796
3891;3.243;0.0574216246604919
3892;3.243;0.0579208135604858
3893;3.244;0.0575929880142212
3894;3.245;0.0562220811843872
3895;3.246;0.0546127557754517
3896;3.247;0.0531524419784546
3897;3.248;0.0515356659889221
3898;3.248;0.0506043434143066
3899;3.249;0.0513270497322083
3900;3.250;0.0531673431396484
3901;3.251;0.0543966889381409
3902;3.252;0.0543743371963501
3903;3.253;0.0536292791366577
3904;3.253;0.0523924827575684
3905;3.254;0.0501200556755066
3906;3.255;0.0474601984024048
3907;3.256;0.0455975532531738
3908;3.257;0.0447183847427368
3909;3.258;0.0449419021606445
3910;3.258;0.0461339950561523
3911;3.259;0.0481903553009033
3912;3.260;0.0501126050949097
3913;3.261;0.0515282154083252
3914;3.262;0.0526458024978638
3915;3.263;0.0528991222381592
3916;3.263;0.0517591834068298
3917;3.264;0.0507086515426636
3918;3.265;0.0508874654769897
3919;3.266;0.052236020565033
3920;3.267;0.0534430146217346
3921;3.268;0.0543668866157532
3922;3.268;0.0557750463485718
3923;3.269;0.0566989183425903
3924;3.270;0.0565499067306519
3925;3.271;0.054575502872467
3926;3.272;0.0523850321769714
3927;3.273;0.0503212213516235
3928;3.273;0.0488832592964172
3929;3.274;0.0479221343994141
3930;3.275;0.0474229454994202
3931;3.276;0.0476092100143433
3932;3.277;0.0475943088531494
3933;3.278;0.0475868582725525
3934;3.278;0.047735869884491
3935;3.279;0.0485703349113464
3936;3.280;0.0494047999382019
3937;3.281;0.0500306487083435
3938;3.282;0.0508353114128113
3939;3.283;0.052034854888916
3940;3.283;0.0525414943695068
3941;3.284;0.0516995787620544
3942;3.285;0.050865113735199
3943;3.286;0.0506117939949036
3944;3.287;0.0509992241859436
3945;3.288;0.0514686107635498
3946;3.288;0.0521987676620483
3947;3.289;0.0533461570739746
3948;3.290;0.0536739826202393
3949;3.291;0.0535771250724792
3950;3.292;0.05359947681427
3951;3.293;0.05369633436203
3952;3.293;0.0534728169441223
3953;3.294;0.0523403286933899
3954;3.295;0.0517219305038452
3955;3.296;0.051252543926239
3956;3.297;0.0502467155456543
3957;3.298;0.0483468174934387
3958;3.298;0.04597008228302
3959;3.299;0.0441893935203552
3960;3.300;0.0427886843681335
3961;3.301;0.0425130128860474
3962;3.302;0.0429078936576843
3963;3.303;0.0440701842308044
3964;3.303;0.0460296869277954
3965;3.304;0.048317015171051
3966;3.305;0.0501722097396851
3967;3.306;0.0498592853546143
3968;3.307;0.0482648611068726
3969;3.308;0.0462010502815247
3970;3.308;0.0443682074546814
3971;3.309;0.0428706407546997
3972;3.310;0.0422671437263489
3973;3.311;0.0437721610069275
3974;3.312;0.0466331839561462
3975;3.313;0.0498145818710327
3976;3.313;0.0519827008247375
3977;3.314;0.0535175204277039
3978;3.315;0.0540837645530701
3979;3.316;0.0537633895874023
3980;3.317;0.0525936484336853
3981;3.318;0.0510513782501221
3982;3.318;0.0496134161949158
3983;3.319;0.0483542680740356
3984;3.320;0.0480562448501587
3985;3.321;0.0485554337501526
3986;3.322;0.0500008463859558
3987;3.323;0.0519230961799622
3988;3.323;0.0537559390068054
3989;3.324;0.0547021627426147
3990;3.325;0.0546500086784363
3991;3.326;0.054582953453064
3992;3.327;0.0544264912605286
3993;3.328;0.0539496541023254
3994;3.328;0.0532418489456177
3995;3.329;0.0535473227500916
3996;3.330;0.0544339418411255
3997;3.331;0.0543296337127686
3998;3.332;0.0525340437889099
3999;3.333;0.0504031777381897
4000;3.333;0.0490397214889526
4001;3.334;0.0478997826576233
4002;3.335;0.0467300415039063
4003;3.336;0.0459179282188416
4004;3.337;0.0462383031845093
4005;3.338;0.0467970967292786
4006;3.338;0.0474303960800171
4007;3.339;0.0478625297546387
4008;3.340;0.0479891896247864
4009;3.341;0.0477805733680725
4010;3.342;0.0473856925964355
4011;3.343;0.0469908118247986
4012;3.343;0.0459849834442139
4013;3.344;0.0447183847427368
4014;3.345;0.0437051057815552
4015;3.346;0.0432804226875305
4016;3.347;0.043913722038269
4017;3.348;0.0452101230621338
4018;3.348;0.0468343496322632
4019;3.349;0.047534704208374
4020;3.350;0.0475198030471802
4021;3.351;0.0474825501441956
4022;3.352;0.0476166605949402
4023;3.353;0.0480040907859802
4024;3.353;0.0481382012367249
4025;3.354;0.0483617186546326
4026;3.355;0.0492110848426819
4027;3.356;0.0504627823829651
4028;3.357;0.0507161021232605
4029;3.358;0.0498145818710327
4030;3.358;0.0491887331008911
4031;3.359;0.0495761632919312
4032;3.360;0.0498294830322266
4033;3.361;0.0491440296173096
4034;3.362;0.0479519367218018
4035;3.363;0.0468418002128601
4036;3.363;0.0455155968666077
4037;3.364;0.0436082482337952
4038;3.365;0.0417456030845642
4039;3.366;0.0402927398681641
4040;3.367;0.0399649143218994
4041;3.368;0.0402331352233887
4042;3.368;0.0408291816711426
4043;3.369;0.0424683094024658
4044;3.370;0.0442862510681152
4045;3.371;0.0455230474472046
4046;3.372;0.0453293323516846
4047;3.373;0.0447928905487061
4048;3.373;0.0450462102890015
4049;3.374;0.0455528497695923
4050;3.375;0.0466331839561462
4051;3.376;0.0478103756904602
4052;3.377;0.0485852360725403
4053;3.378;0.0481531023979187
4054;3.378;0.0463798642158508
4055;3.379;0.0447556376457214
4056;3.380;0.0435486435890198
4057;3.381;0.0433251261711121
4058;3.382;0.0444203615188599
4059;3.383;0.0471398234367371
4060;3.383;0.0505074858665466
4061;3.384;0.052720308303833
4062;3.385;0.0533834099769592
4063;3.386;0.0526309013366699
4064;3.387;0.0516921281814575
4065;3.388;0.0503510236740112
4066;3.388;0.0498071312904358
4067;3.389;0.0502094626426697
4068;3.390;0.0514015555381775
4069;3.391;0.0531673431396484
4070;3.392;0.0542029738426208
4071;3.393;0.0542998313903809
4072;3.393;0.0525042414665222
4073;3.394;0.0491738319396973
4074;3.395;0.0454112887382507
4075;3.396;0.0424757599830627
4076;3.397;0.0411719083786011
4077;3.398;0.041574239730835
4078;3.398;0.0426918268203735
4079;3.399;0.0440031290054321
4080;3.400;0.0452697277069092
4081;3.401;0.0466182827949524
4082;3.402;0.0474900007247925
4083;3.403;0.0471994280815125
4084;3.403;0.0463947653770447
4085;3.404;0.0460445880889893
4086;3.405;0.0461190938949585
4087;3.406;0.0452473759651184
4088;3.407;0.0437349081039429
4089;3.408;0.0422671437263489
4090;3.408;0.0414401292800903
4091;3.409;0.0405982136726379
4092;3.410;0.0395476818084717
4093;3.411;0.038638710975647
4094;3.412;0.03834068775177
4095;3.413;0.0386983156204224
4096;3.413;0.0391304492950439
4097;3.414;0.0391751527786255
4098;3.415;0.0389367341995239
4099;3.416;0.0394135713577271
4100;3.417;0.0404044985771179
4101;3.418;0.0415071845054626
4102;3.418;0.0427737832069397
4103;3.419;0.0445097684860229
4104;3.420;0.0466480851173401
4105;3.421;0.0481903553009033
4106;3.422;0.0487416982650757
4107;3.423;0.0479668378829956
4108;3.423;0.0460892915725708
4109;3.424;0.044211745262146
4110;3.425;0.0428035855293274
4111;3.426;0.041671097278595
4112;3.427;0.0404864549636841
4113;3.428;0.0399798154830933
4114;3.428;0.0404641032218933
4115;3.429;0.040881335735321
4116;3.430;0.0407621264457703
4117;3.431;0.0405833125114441
4118;3.432;0.0409781932830811
4119;3.433;0.0419169664382935
4120;3.433;0.0429451465606689
4121;3.434;0.0436827540397644
4122;3.435;0.0440776348114014
4123;3.436;0.0444874167442322
4124;3.437;0.0451207160949707
4125;3.438;0.0456720590591431
4126;3.438;0.0458434224128723
4127;3.439;0.0459328293800354
4128;3.440;0.0461116433143616
4129;3.441;0.0459328293800354
4130;3.442;0.0448226928710938
4131;3.443;0.0426247715950012
4132;3.443;0.0402852892875671
4133;3.444;0.0389069318771362
4134;3.445;0.0384077429771423
4135;3.446;0.0381767749786377
4136;3.447;0.0380128622055054
4137;3.448;0.0393688678741455
4138;3.448;0.0424236059188843
4139;3.449;0.0452101230621338
4140;3.450;0.0462234020233154
4141;3.451;0.0459849834442139
4142;3.452;0.0458881258964539
4143;3.453;0.0456273555755615
4144;3.453;0.0449344515800476
4145;3.454;0.0446289777755737
4146;3.455;0.0452175736427307
4147;3.456;0.0458508729934692
4148;3.457;0.0461041927337646
4149;3.458;0.0457540154457092
4150;3.458;0.0440031290054321
4151;3.459;0.0409632921218872
4152;3.460;0.0379830598831177
4153;3.461;0.0368654727935791
4154;3.462;0.0367686152458191
4155;3.463;0.0364705920219421
4156;3.463;0.0366643071174622
4157;3.464;0.0379011034965515
4158;3.465;0.0396966934204102
4159;3.466;0.0408068299293518
4160;3.467;0.0413507223129272
4161;3.468;0.0419318675994873
4162;3.468;0.0420957803726196
4163;3.469;0.041566789150238
4164;3.470;0.0404417514801025
4165;3.471;0.039122998714447
4166;3.472;0.0377744436264038
4167;3.473;0.0374466180801392
4168;3.473;0.03834068775177
4169;3.474;0.0395923852920532
4170;3.475;0.0405088067054749
4171;3.476;0.041276216506958
4172;3.477;0.042647123336792
4173;3.478;0.0434145331382751
4174;3.478;0.0431910157203674
4175;3.479;0.0425353646278381
4176;3.480;0.042155385017395
4177;3.481;0.0421255826950073
4178;3.482;0.0417903065681458
4179;3.483;0.0412911176681519
4180;3.483;0.040881335735321
4181;3.484;0.040590763092041
4182;3.485;0.0405386090278625
4183;3.486;0.0405758619308472
4184;3.487;0.0403597950935364
4185;3.488;0.0396817922592163
4186;3.488;0.03834068775177
4187;3.489;0.0365525484085083
4188;3.490;0.0349134206771851
4189;3.491;0.0336542725563049
4190;3.492;0.0330060720443726
4191;3.493;0.0330805778503418
4192;3.493;0.0343471765518188
4193;3.494;0.0367835164070129
4194;3.495;0.0386759638786316
4195;3.496;0.0394657254219055
4196;3.497;0.0392422080039978
4197;3.498;0.0391900539398193
4198;3.498;0.0390931963920593
4199;3.499;0.0390782952308655
4200;3.500;0.0396445393562317
4201;3.501;0.0407025218009949
4202;3.502;0.0415816903114319
4203;3.503;0.0416338443756104
4204;3.503;0.0410899519920349
4205;3.504;0.0402927398681641
4206;3.505;0.0397264957427979
4207;3.506;0.0394657254219055
4208;3.507;0.0400617718696594
4209;3.508;0.0412017107009888
4210;3.508;0.0423863530158997
4211;3.509;0.0427067279815674
4212;3.510;0.0411346554756165
4213;3.511;0.0393092632293701
4214;3.512;0.0380650162696838
4215;3.513;0.0375881791114807
4216;3.513;0.0370070338249207
4217;3.514;0.0363737344741821
4218;3.515;0.0374987721443176
4219;3.516;0.0389143824577332
4220;3.517;0.0398010015487671
4221;3.518;0.0397711992263794
4222;3.518;0.0395923852920532
4223;3.519;0.0393763184547424
4224;3.520;0.0379011034965515
4225;3.521;0.0363439321517944
4226;3.522;0.0359043478965759
4227;3.523;0.0365749001502991
4228;3.523;0.0374317169189453
4229;3.524;0.0382885336875916
4230;3.525;0.0395551323890686
4231;3.526;0.0408738851547241
4232;3.527;0.0413954257965088
4233;3.528;0.0414252281188965
4234;3.528;0.0421479344367981
4235;3.529;0.0425577163696289
4236;3.530;0.042550265789032
4237;3.531;0.0423043966293335
4238;3.532;0.042453408241272
4239;3.533;0.0430941581726074
4240;3.533;0.0435858964920044
4241;3.534;0.0442489981651306
4242;3.535;0.0447928905487061
4243;3.536;0.0443011522293091
4244;3.537;0.0429973006248474
4245;3.538;0.0411272048950195
4246;3.538;0.0394508242607117
4247;3.539;0.0386685132980347
4248;3.540;0.0387877225875854
4249;3.541;0.0398531556129456
4250;3.542;0.0404044985771179
4251;3.543;0.0407174229621887
4252;3.543;0.0411495566368103
4253;3.544;0.0421702861785889
4254;3.545;0.0429973006248474
4255;3.546;0.0429153442382813
4256;3.547;0.0429227948188782
4257;3.548;0.043034553527832
4258;3.548;0.0433921813964844
4259;3.549;0.043429434299469
4260;3.550;0.0438913702964783
4261;3.551;0.0447332859039307
4262;3.552;0.0451207160949707
4263;3.553;0.0447854399681091
4264;3.553;0.0436156988143921
4265;3.554;0.0424608588218689
4266;3.555;0.0415891408920288
4267;3.556;0.0414997339248657
4268;3.557;0.0419840216636658
4269;3.558;0.0423938035964966
4270;3.558;0.0422298908233643
4271;3.559;0.041469931602478
4272;3.560;0.0406131148338318
4273;3.561;0.0399127602577209
4274;3.562;0.0395774841308594
4275;3.563;0.0397264957427979
4276;3.563;0.0403299927711487
4277;3.564;0.0412017107009888
4278;3.565;0.041767954826355
4279;3.566;0.0417381525039673
4280;3.567;0.0416114926338196
4281;3.568;0.0411346554756165
4282;3.568;0.0411868095397949
4283;3.569;0.0413134694099426
4284;3.570;0.0415965914726257
4285;3.571;0.0417456030845642
4286;3.572;0.0416934490203857
4287;3.573;0.0419467687606812
4288;3.573;0.0419318675994873
4289;3.574;0.042155385017395
4290;3.575;0.0424236059188843
4291;3.576;0.0428110361099243
4292;3.577;0.0427216291427612
4293;3.578;0.0425279140472412
4294;3.578;0.042259693145752
4295;3.579;0.0411048531532288
4296;3.580;0.0387877225875854
4297;3.581;0.0360235571861267
4298;3.582;0.0339746475219727
4299;3.583;0.0325366854667664
4300;3.583;0.0313147902488708
4301;3.584;0.0305846333503723
4302;3.585;0.0306665897369385
4303;3.586;0.0313073396682739
4304;3.587;0.0320598483085632
4305;3.588;0.0325143337249756
4306;3.588;0.0328049063682556
4307;3.589;0.0330060720443726
4308;3.590;0.0335425138473511
4309;3.591;0.0339597463607788
4310;3.592;0.0343620777130127
4311;3.593;0.0350102782249451
4312;3.593;0.0360682606697083
4313;3.594;0.0375956296920776
4314;3.595;0.0382736325263977
4315;3.596;0.0389069318771362
4316;3.597;0.039219856262207
4317;3.598;0.0393986701965332
4318;3.598;0.0392049551010132
4319;3.599;0.038541853427887
4320;3.600;0.0382810831069946
4321;3.601;0.0378191471099854
4322;3.602;0.0373050570487976
4323;3.603;0.0369995832443237
4324;3.603;0.0370591878890991
4325;3.604;0.0369548797607422
4326;3.605;0.0364184379577637
4327;3.606;0.035896897315979
4328;3.607;0.0357329845428467
4329;3.608;0.035308301448822
4330;3.608;0.0348314642906189
4331;3.609;0.0349283218383789
4332;3.610;0.035412609577179
4333;3.611;0.0357702374458313
4334;3.612;0.036090612411499
4335;3.613;0.0365674495697021
4336;3.613;0.0363141298294067
4337;3.614;0.0350549817085266
4338;3.615;0.0337362289428711
4339;3.616;0.0328496098518372
4340;3.617;0.0316575169563293
4341;3.618;0.0298693776130676
4342;3.618;0.0287890434265137
4343;3.619;0.0285357236862183
4344;3.620;0.0282824039459229
4345;3.621;0.0280514359474182
4346;3.622;0.0284835696220398
4347;3.623;0.0303909182548523
4348;3.623;0.0324472784996033
4349;3.624;0.034235417842865
4350;3.625;0.0356435775756836
4351;3.626;0.0367686152458191
4352;3.627;0.0378042459487915
4353;3.628;0.0375658273696899
4354;3.628;0.0361129641532898
4355;3.629;0.0341832637786865
4356;3.630;0.0329762697219849
4357;3.631;0.0325590372085571
4358;3.632;0.0316053628921509
4359;3.633;0.0299513339996338
4360;3.633;0.0285208225250244
4361;3.634;0.0280439853668213
4362;3.635;0.0287815928459167
4363;3.636;0.0300630927085876
4364;3.637;0.0316649675369263
4365;3.638;0.0334382057189941
4366;3.638;0.0350400805473328
4367;3.639;0.0363960862159729
4368;3.640;0.0363513827323914
4369;3.641;0.0351369380950928
4370;3.642;0.0331923365592957
4371;3.643;0.0319033861160278
4372;3.643;0.0316575169563293
4373;3.644;0.0315457582473755
4374;3.645;0.0310242176055908
4375;3.646;0.0299513339996338
4376;3.647;0.0292137265205383
4377;3.648;0.0287964940071106
4378;3.648;0.0283494591712952
4379;3.649;0.0272616744041443
4380;3.650;0.0262409448623657
4381;3.651;0.0263303518295288
4382;3.652;0.0275075435638428
4383;3.653;0.0289008021354675
4384;3.653;0.0292584300041199
4385;3.654;0.0295937061309814
4386;3.655;0.0301524996757507
4387;3.656;0.0305697321891785
4388;3.657;0.0298172235488892
4389;3.658;0.027976930141449
4390;3.658;0.0264793634414673
4391;3.659;0.0254809856414795
4392;3.660;0.0247955322265625
4393;3.661;0.0244155526161194
4394;3.662;0.0253543257713318
4395;3.663;0.0273585319519043
4396;3.663;0.0294148921966553
4397;3.664;0.0309646129608154
4398;3.665;0.0328943133354187
4399;3.666;0.0348016619682312
4400;3.667;0.035211443901062
4401;3.668;0.034429132938385
4402;3.668;0.0335425138473511
4403;3.669;0.0333338975906372
4404;3.670;0.0325813889503479
4405;3.671;0.0311806797981262
4406;3.672;0.0305473804473877
4407;3.673;0.0304579734802246
4408;3.673;0.0311508774757385
4409;3.674;0.0318735837936401
4410;3.675;0.0333860516548157
4411;3.676;0.0347420573234558
4412;3.677;0.0350624322891235
4413;3.678;0.0347942113876343
4414;3.678;0.0343397259712219
4415;3.679;0.0343248248100281
4416;3.680;0.0342875719070435
4417;3.681;0.0346750020980835
4418;3.682;0.0353530049324036
4419;3.683;0.0357478857040405
4420;3.683;0.0353828072547913
4421;3.684;0.0342279672622681
4422;3.685;0.0321045517921448
4423;3.686;0.0290647149085999
4424;3.687;0.0260099768638611
4425;3.688;0.0242814421653748
4426;3.688;0.0243037939071655
4427;3.689;0.0254064798355103
4428;3.690;0.0273212790489197
4429;3.691;0.0297501683235168
4430;3.692;0.0322982668876648
4431;3.693;0.0338852405548096
4432;3.693;0.0335276126861572
4433;3.694;0.0314861536026001
4434;3.695;0.0293031334877014
4435;3.696;0.0279247760772705
4436;3.697;0.027097761631012
4437;3.698;0.0264570116996765
4438;3.698;0.0262558460235596
4439;3.699;0.0262632966041565
4440;3.700;0.025823712348938
4441;3.701;0.0254586338996887
4442;3.702;0.0259876251220703
4443;3.703;0.027090311050415
4444;3.703;0.0275075435638428
4445;3.704;0.0275000929832458
4446;3.705;0.0269412994384766
4447;3.706;0.0258386135101318
4448;3.707;0.0247582793235779
4449;3.708;0.0250637531280518
4450;3.708;0.0272095203399658
4451;3.709;0.0296309590339661
4452;3.710;0.0311285257339478
4453;3.711;0.0318735837936401
4454;3.712;0.0317469239234924
4455;3.713;0.03090500831604
4456;3.713;0.0291615724563599
4457;3.714;0.0272318720817566
4458;3.715;0.0260770320892334
4459;3.716;0.0254958868026733
4460;3.717;0.0250712037086487
4461;3.718;0.0240430235862732
4462;3.718;0.0230744481086731
4463;3.719;0.0228956341743469
4464;3.720;0.023573637008667
4465;3.721;0.0243932008743286
4466;3.722;0.0245049595832825
4467;3.723;0.0239834189414978
4468;3.723;0.0230595469474792
4469;3.724;0.0222176313400269
4470;3.725;0.0213682651519775
4471;3.726;0.0204518437385559
4472;3.727;0.0198110938072205
4473;3.728;0.0192523002624512
4474;3.728;0.0188946723937988
4475;3.729;0.0192075967788696
4476;3.730;0.0206977128982544
4477;3.731;0.0228062272071838
4478;3.732;0.0242739915847778
4479;3.733;0.025235116481781
4480;3.733;0.0264719128608704
4481;3.734;0.0270754098892212
4482;3.735;0.0261440873146057
4483;3.736;0.0243335962295532
4484;3.737;0.0231638550758362
4485;3.738;0.0228285789489746
4486;3.738;0.0223517417907715
4487;3.739;0.0220313668251038
4488;3.740;0.02259761095047
4489;3.741;0.0233054161071777
4490;3.742;0.0236928462982178
4491;3.743;0.0236034393310547
4492;3.743;0.02337247133255
4493;3.744;0.0230371952056885
4494;3.745;0.0226050615310669
4495;3.746;0.0232085585594177
4496;3.747;0.0244751572608948
4497;3.748;0.0260770320892334
4498;3.748;0.0275745987892151
4499;3.749;0.0287890434265137
4500;3.750;0.029437243938446
4501;3.751;0.029347836971283
4502;3.752;0.0289902091026306
4503;3.753;0.0282749533653259
4504;3.753;0.0268667936325073
4505;3.754;0.0248849391937256
4506;3.755;0.02250075340271
4507;3.756;0.0199303030967712
4508;3.757;0.017315149307251
4509;3.758;0.0149756669998169
4510;3.758;0.0140070915222168
4511;3.759;0.0144839286804199
4512;3.760;0.0160187482833862
4513;3.761;0.017412006855011
4514;3.762;0.0184103846549988
4515;3.763;0.0193566083908081
4516;3.763;0.0199154019355774
4517;3.764;0.0197440385818481
4518;3.765;0.0192597508430481
4519;3.766;0.0194311141967773
4520;3.767;0.0202581286430359
4521;3.768;0.0213831663131714
4522;3.768;0.0223144888877869
4523;3.769;0.0230744481086731
4524;3.770;0.0235661864280701
4525;3.771;0.0238269567489624
4526;3.772;0.0241175293922424
4527;3.773;0.0241771340370178
4528;3.773;0.0243633985519409
4529;3.774;0.024549663066864
4530;3.775;0.0243410468101501
4531;3.776;0.023476779460907
4532;3.777;0.0223070383071899
4533;3.778;0.0216960906982422
4534;3.778;0.0214576721191406
4535;3.779;0.0216588377952576
4536;3.780;0.02240389585495
4537;3.781;0.0237375497817993
4538;3.782;0.0252798199653625
4539;3.783;0.0264495611190796
4540;3.783;0.0268816947937012
4541;3.784;0.0268146395683289
4542;3.785;0.0268071889877319
4543;3.786;0.0269412994384766
4544;3.787;0.0268220901489258
4545;3.788;0.0259056687355042
4546;3.788;0.0245198607444763
4547;3.789;0.0232234597206116
4548;3.790;0.0222697854042053
4549;3.791;0.0214055180549622
4550;3.792;0.020347535610199
4551;3.793;0.0193268060684204
4552;3.793;0.0188425183296204
4553;3.794;0.0188946723937988
4554;3.795;0.0190511345863342
4555;3.796;0.0198185443878174
4556;3.797;0.0215023756027222
4557;3.798;0.0239983201026917
4558;3.798;0.0259876251220703
4559;3.799;0.0263750553131104
4560;3.800;0.0259801745414734
4561;3.801;0.0252798199653625
4562;3.802;0.024259090423584
4563;3.803;0.0226795673370361
4564;3.803;0.0207051634788513
4565;3.804;0.0194534659385681
4566;3.805;0.0188499689102173
4567;3.806;0.0183731317520142
4568;3.807;0.018291175365448
4569;3.808;0.0187531113624573
4570;3.808;0.0204816460609436
4571;3.809;0.0221282243728638
4572;3.810;0.0225529074668884
4573;3.811;0.0215098261833191
4574;3.812;0.019557774066925
4575;3.813;0.0174790620803833
4576;3.813;0.0157877802848816
4577;3.814;0.0158175826072693
4578;3.815;0.0173747539520264
4579;3.816;0.0191405415534973
4580;3.817;0.0203773379325867
4581;3.818;0.0217407941818237
4582;3.818;0.0235512852668762
4583;3.819;0.0242441892623901
4584;3.820;0.0236332416534424
4585;3.821;0.0229477882385254
4586;3.822;0.0227615237236023
4587;3.823;0.0229403376579285
4588;3.823;0.0227019190788269
4589;3.824;0.0228956341743469
4590;3.825;0.0235885381698608
4591;3.826;0.0247284770011902
4592;3.827;0.0262930989265442
4593;3.828;0.0274255871772766
4594;3.828;0.0282749533653259
4595;3.829;0.0288859009742737
4596;3.830;0.0298619270324707
4597;3.831;0.0306516885757446
4598;3.832;0.0304952263832092
4599;3.833;0.0291764736175537
4600;3.833;0.0270083546638489
4601;3.834;0.0245571136474609
4602;3.835;0.0224187970161438
4603;3.836;0.020936131477356
4604;3.837;0.019758939743042
4605;3.838;0.0193789601325989
4606;3.838;0.0202655792236328
4607;3.839;0.022202730178833
4608;3.840;0.0236630439758301
4609;3.841;0.0237151980400085
4610;3.842;0.0234544277191162
4611;3.843;0.0229775905609131
4612;3.843;0.0218749046325684
4613;3.844;0.0200942158699036
4614;3.845;0.0182539224624634
4615;3.846;0.0168755650520325
4616;3.847;0.0155717134475708
4617;3.848;0.0149905681610107
4618;3.848;0.0149533152580261
4619;3.849;0.0147894024848938
4620;3.850;0.0144317746162415
4621;3.851;0.0148415565490723
4622;3.852;0.0166520476341248
4623;3.853;0.0184923410415649
4624;3.853;0.0191777944564819
4625;3.854;0.0186115503311157
4626;3.855;0.0181198120117188
4627;3.856;0.0182539224624634
4628;3.857;0.0189542770385742
4629;3.858;0.0202134251594543
4630;3.858;0.02259761095047
4631;3.859;0.0258535146713257
4632;3.860;0.0282749533653259
4633;3.861;0.0288635492324829
4634;3.862;0.0276491045951843
4635;3.863;0.0254213809967041
4636;3.863;0.0225231051445007
4637;3.864;0.0196769833564758
4638;3.865;0.0175237655639648
4639;3.866;0.0162795186042786
4640;3.867;0.0152811408042908
4641;3.868;0.0149458646774292
4642;3.868;0.0156685709953308
4643;3.869;0.0172853469848633
4644;3.870;0.0197440385818481
4645;3.871;0.022105872631073
4646;3.872;0.0239312648773193
4647;3.873;0.0247284770011902
4648;3.873;0.0252723693847656
4649;3.874;0.0256374478340149
4650;3.875;0.0249370932579041
4651;3.876;0.02298504114151
4652;3.877;0.021614134311676
4653;3.878;0.0216737389564514
4654;3.878;0.0215396285057068
4655;3.879;0.0203847885131836
4656;3.880;0.0184625387191772
4657;3.881;0.0177547335624695
4658;3.882;0.0177919864654541
4659;3.883;0.0175908207893372
4660;3.883;0.0170767307281494
4661;3.884;0.0167116522789001
4662;3.885;0.0175386667251587
4663;3.886;0.0186562538146973
4664;3.887;0.0193864107131958
4665;3.888;0.0199750065803528
4666;3.888;0.0208839774131775
4667;3.889;0.0219643115997314
4668;3.890;0.022202730178833
4669;3.891;0.0221133232116699
4670;3.892;0.0227317214012146
4671;3.893;0.0236630439758301
4672;3.893;0.024259090423584
4673;3.894;0.0251606106758118
4674;3.895;0.026606023311615
4675;3.896;0.0279098749160767
4676;3.897;0.0274032354354858
4677;3.898;0.0257045030593872
4678;3.898;0.023283064365387
4679;3.899;0.0201687216758728
4680;3.900;0.0176131725311279
4681;3.901;0.0156015157699585
4682;3.902;0.0145211815834045
4683;3.903;0.0137388706207275
4684;3.903;0.0139474868774414
4685;3.904;0.0151097774505615
4686;3.905;0.015944242477417
4687;3.906;0.0162497162818909
4688;3.907;0.0161156058311462
4689;3.908;0.0159218907356262
4690;3.908;0.0154823064804077
4691;3.909;0.0149905681610107
4692;3.910;0.0146329402923584
4693;3.911;0.0141113996505737
4694;3.912;0.0135079026222229
4695;3.913;0.0127926468849182
4696;3.913;0.0119656324386597
4697;3.914;0.0107288360595703
4698;3.915;0.0101402401924133
4699;3.916;0.0114813446998596
4700;3.917;0.0144392251968384
4701;3.918;0.0171810388565063
4702;3.918;0.0185072422027588
4703;3.919;0.0188574194908142
4704;3.920;0.0187233090400696
4705;3.921;0.0181570649147034
4706;3.922;0.0169873237609863
4707;3.923;0.0160709023475647
4708;3.923;0.0162273645401001
4709;3.924;0.017017126083374
4710;3.925;0.0173822045326233
4711;3.926;0.0165849924087524
4712;3.927;0.0157579779624939
4713;3.928;0.0157877802848816
4714;3.928;0.0165998935699463
4715;3.929;0.017903745174408
4716;3.930;0.0193938612937927
4717;3.931;0.0213310122489929
4718;3.932;0.0231564044952393
4719;3.933;0.0243037939071655
4720;3.933;0.0249072909355164
4721;3.934;0.0249072909355164
4722;3.935;0.0245645642280579
4723;3.936;0.0234395265579224
4724;3.937;0.0212192535400391
4725;3.938;0.018782913684845
4726;3.938;0.0168979167938232
4727;3.939;0.0161305069923401
4728;3.940;0.0158622860908508
4729;3.941;0.0153109431266785
4730;3.942;0.0151768326759338
4731;3.943;0.0151693820953369
4732;3.943;0.0146627426147461
4733;3.944;0.0131502747535706
4734;3.945;0.011935830116272
4735;3.946;0.0125914812088013
4736;3.947;0.0147596001625061
4737;3.948;0.0174790620803833
4738;3.948;0.019557774066925
4739;3.949;0.0212416052818298
4740;3.950;0.0222697854042053
4741;3.951;0.0220313668251038
4742;3.952;0.020243227481842
4743;3.953;0.0179857015609741
4744;3.953;0.0167116522789001
4745;3.954;0.0163987278938293
4746;3.955;0.0156238675117493
4747;3.956;0.0146850943565369
4748;3.957;0.0146925449371338
4749;3.958;0.0153407454490662
4750;3.958;0.0159144401550293
4751;3.959;0.0156387686729431
4752;3.960;0.0158175826072693
4753;3.961;0.0165253877639771
4754;3.962;0.0167861580848694
4755;3.963;0.0161677598953247
4756;3.963;0.0150054693222046
4757;3.964;0.0144690275192261
4758;3.965;0.0142082571983337
4759;3.966;0.0132694840431213
4760;3.967;0.011734664440155
4761;3.968;0.0105574727058411
4762;3.968;0.0102967023849487
4763;3.969;0.0104829668998718
4764;3.970;0.011250376701355
4765;3.971;0.012718141078949
4766;3.972;0.0149235129356384
4767;3.973;0.0165849924087524
4768;3.973;0.0172778964042664
4769;3.974;0.0174716114997864
4770;3.975;0.0169575214385986
4771;3.976;0.0160336494445801
4772;3.977;0.0147223472595215
4773;3.978;0.0139400362968445
4774;3.978;0.0131651759147644
4775;3.979;0.012226402759552
4776;3.980;0.0115334987640381
4777;3.981;0.0113174319267273
4778;3.982;0.0110715627670288
4779;3.983;0.0105127692222595
4780;3.983;0.0101923942565918
4781;3.984;0.0100657343864441
4782;3.985;0.010170042514801
4783;3.986;0.0106319785118103
4784;3.987;0.011831521987915
4785;3.988;0.0132545828819275
4786;3.988;0.0143945217132568
4787;3.989;0.0154227018356323
4788;3.990;0.0155642628669739
4789;3.991;0.0147223472595215
4790;3.992;0.0133663415908813
4791;3.993;0.0125393271446228
4792;3.993;0.0127255916595459
4793;3.994;0.0130608677864075
4794;3.995;0.0134482979774475
4795;3.996;0.0135749578475952
4796;3.997;0.012911856174469
4797;3.998;0.0114366412162781
4798;3.998;0.00955909490585327
4799;3.999;0.00848621129989624
4800;4.000;0.00882148742675781
4801;4.001;0.0103861093521118
4802;4.002;0.0128000974655151
4803;4.003;0.0155344605445862
4804;4.003;0.0177174806594849
4805;4.004;0.0183358788490295
4806;4.005;0.0169128179550171
4807;4.006;0.0141635537147522
4808;4.007;0.0115707516670227
4809;4.008;0.00967830419540405
4810;4.008;0.00902265310287476
4811;4.009;0.00955909490585327
4812;4.010;0.0109970569610596
4813;4.011;0.012516975402832
4814;4.012;0.0135600566864014
4815;4.013;0.0136196613311768
4816;4.013;0.0125616788864136
4817;4.014;0.0111684203147888
4818;4.015;0.010274350643158
4819;4.016;0.0106245279312134
4820;4.017;0.0112578272819519
4821;4.018;0.0122115015983582
4822;4.018;0.0136867165565491
4823;4.019;0.0154003500938416
4824;4.020;0.0170692801475525
4825;4.021;0.0179260969161987
4826;4.022;0.0184997916221619
4827;4.023;0.018484890460968
4828;4.023;0.0172480940818787
4829;4.024;0.01506507396698
4830;4.025;0.0127777457237244
4831;4.026;0.0114664435386658
4832;4.027;0.0104084610939026
4833;4.028;0.009879469871521
4834;4.028;0.0100806355476379
4835;4.029;0.011056661605835
4836;4.030;0.0122860074043274
4837;4.031;0.0128000974655151
4838;4.032;0.0131651759147644
4839;4.033;0.0127851963043213
4840;4.033;0.0120401382446289
4841;4.034;0.0112354755401611
4842;4.035;0.0106245279312134
4843;4.036;0.0102967023849487
4844;4.037;0.0101551413536072
4845;4.038;0.0106170773506165
4846;4.038;0.0119879841804504
4847;4.039;0.0133141875267029
4848;4.040;0.0134557485580444
4849;4.041;0.0128671526908875
4850;4.042;0.0117048621177673
4851;4.043;0.0103265047073364
4852;4.043;0.00824779272079468
4853;4.044;0.00680983066558838
4854;4.045;0.00780075788497925
4855;4.046;0.0101029872894287
4856;4.047;0.0125914812088013
4857;4.048;0.0144392251968384
4858;4.048;0.0161007046699524
4859;4.049;0.0169575214385986
4860;4.050;0.015750527381897
4861;4.051;0.0136494636535645
4862;4.052;0.0118687748908997
4863;4.053;0.0116452574729919
4864;4.053;0.0122785568237305
4865;4.054;0.0130683183670044
4866;4.055;0.0138059258460999
4867;4.056;0.0142976641654968
4868;4.057;0.0146627426147461
4869;4.058;0.0143423676490784
4870;4.058;0.0135377049446106
4871;4.059;0.012516975402832
4872;4.060;0.0113919377326965
4873;4.061;0.0103265047073364
4874;4.062;0.00942498445510864
4875;4.063;0.00876933336257935
4876;4.063;0.008411705493927
4877;4.064;0.00843405723571777
4878;4.065;0.00897794961929321
4879;4.066;0.00931322574615479
4880;4.067;0.00926107168197632
4881;4.068;0.00920146703720093
4882;4.068;0.00928342342376709
4883;4.069;0.00940263271331787
4884;4.070;0.00912696123123169
4885;4.071;0.0090673565864563
4886;4.072;0.0093802809715271
4887;4.073;0.00949949026107788
4888;4.073;0.00914931297302246
4889;4.074;0.00827014446258545
4890;4.075;0.00803172588348389
4891;4.076;0.00815838575363159
4892;4.077;0.00839680433273315
4893;4.078;0.00866502523422241
4894;4.078;0.00929087400436401
4895;4.079;0.0103488564491272
4896;4.080;0.0110045075416565
4897;4.081;0.0112876296043396
4898;4.082;0.0113174319267273
4899;4.083;0.0118017196655273
4900;4.083;0.0126063823699951
4901;4.084;0.0136569142341614
4902;4.085;0.0144466757774353
4903;4.086;0.0147521495819092
4904;4.087;0.0147148966789246
4905;4.088;0.0143349170684814
4906;4.088;0.014089047908783
4907;4.089;0.0137016177177429
4908;4.090;0.0130236148834229
4909;4.091;0.0123530626296997
4910;4.092;0.0120028853416443
4911;4.093;0.0118240714073181
4912;4.093;0.0109896063804626
4913;4.094;0.00973790884017944
4914;4.095;0.00873208045959473
4915;4.096;0.00773370265960693
4916;4.097;0.00664591789245605
4917;4.098;0.00561773777008057
4918;4.098;0.0055357813835144
4919;4.099;0.00642240047454834
4920;4.100;0.00806152820587158
4921;4.101;0.009879469871521
4922;4.102;0.011637806892395
4923;4.103;0.0128298997879028
4924;4.103;0.0130608677864075
4925;4.104;0.0124424695968628
4926;4.105;0.0115036964416504
4927;4.106;0.0112727284431458
4928;4.107;0.0111386179924011
4929;4.108;0.0106766819953918
4930;4.108;0.0101849436759949
4931;4.109;0.00954419374465942
4932;4.110;0.0084415078163147
4933;4.111;0.00683963298797607
4934;4.112;0.00593811273574829
4935;4.113;0.00627338886260986
4936;4.113;0.00621378421783447
4937;4.114;0.00573694705963135
4938;4.115;0.00565499067306519
4939;4.116;0.00602751970291138
4940;4.117;0.00530481338500977
4941;4.118;0.00365078449249268
4942;4.118;0.00330060720443726
4943;4.119;0.00474601984024048
4944;4.120;0.00604242086410522
4945;4.121;0.00648200511932373
4946;4.122;0.00737607479095459
4947;4.123;0.00868737697601318
4948;4.123;0.00914931297302246
4949;4.124;0.00824779272079468
4950;4.125;0.00693649053573608
4951;4.126;0.00599026679992676
4952;4.127;0.00489503145217896
4953;4.128;0.00422447919845581
4954;4.128;0.00373274087905884
4955;4.129;0.00403821468353271
4956;4.130;0.00477582216262817
4957;4.131;0.0058785080909729
4958;4.132;0.00742822885513306
4959;4.133;0.00853836536407471
4960;4.133;0.00940263271331787
4961;4.134;0.00917166471481323
4962;4.135;0.00881403684616089
4963;4.136;0.00848621129989624
4964;4.137;0.00824034214019775
4965;4.138;0.00792741775512695
4966;4.138;0.00748783349990845
4967;4.139;0.00739842653274536
4968;4.140;0.00727921724319458
4969;4.141;0.00665336847305298
4970;4.142;0.00528991222381592
4971;4.143;0.00430643558502197
4972;4.143;0.00446289777755737
4973;4.144;0.00526756048202515
4974;4.145;0.00648945569992065
4975;4.146;0.00794976949691772
4976;4.147;0.0100657343864441
4977;4.148;0.0119507312774658
4978;4.148;0.0130608677864075
4979;4.149;0.0137612223625183
4980;4.150;0.0142008066177368
4981;4.151;0.0150203704833984
4982;4.152;0.0161528587341309
4983;4.153;0.0174194574356079
4984;4.153;0.0181645154953003
4985;4.154;0.0185370445251465
4986;4.155;0.0192224979400635
4987;4.156;0.0196322798728943
4988;4.157;0.0191554427146912
4989;4.158;0.0179558992385864
4990;4.158;0.0173225998878479
4991;4.159;0.0172704458236694
4992;4.160;0.0168159604072571
4993;4.161;0.0161081552505493
4994;4.162;0.0154301524162292
4995;4.163;0.0150352716445923
4996;4.163;0.0145062804222107
4997;4.164;0.0138357281684875
4998;4.165;0.013008713722229
4999;4.166;0.0118613243103027
5000;4.167;0.0110119581222534
5001;4.168;0.0108182430267334
5002;4.168;0.0108256936073303
5003;4.169;0.0103935599327087
5004;4.170;0.0101327896118164
5005;4.171;0.0107958912849426
5006;4.172;0.0118091702461243
5007;4.173;0.0120699405670166
5008;4.173;0.0114142894744873
5009;4.174;0.0107809901237488
5010;4.175;0.0108405947685242
5011;4.176;0.0114887952804565
5012;4.177;0.0121593475341797
5013;4.178;0.0126510858535767
5014;4.178;0.013306736946106
5015;4.179;0.0137314200401306
5016;4.180;0.013403594493866
5017;4.181;0.0121966004371643
5018;4.182;0.0106990337371826
5019;4.183;0.00941753387451172
5020;4.183;0.00911206007003784
5021;4.184;0.0100657343864441
5022;4.185;0.0115185976028442
5023;4.186;0.0121071934700012
5024;4.187;0.0122636556625366
5025;4.188;0.0130683183670044
5026;4.188;0.0139549374580383
5027;4.189;0.013306736946106
5028;4.190;0.011153519153595
5029;4.191;0.0093802809715271
5030;4.192;0.00854581594467163
5031;4.193;0.00773370265960693
5032;4.193;0.00610202550888062
5033;4.194;0.00485032796859741
5034;4.195;0.00470131635665894
5035;4.196;0.00552088022232056
5036;4.197;0.00670552253723145
5037;4.198;0.0081285834312439
5038;4.198;0.00980496406555176
5039;4.199;0.0110119581222534
5040;4.200;0.0112056732177734
5041;4.201;0.0103414058685303
5042;4.202;0.00909715890884399
5043;4.203;0.0079721212387085
5044;4.203;0.00714510679244995
5045;4.204;0.00691413879394531
5046;4.205;0.00749528408050537
5047;4.206;0.00832229852676392
5048;4.207;0.00856071710586548
5049;4.208;0.00832229852676392
5050;4.208;0.00840425491333008
5051;4.209;0.00910460948944092
5052;4.210;0.0102892518043518
5053;4.211;0.0117942690849304
5054;4.212;0.0129789113998413
5055;4.213;0.0135600566864014
5056;4.213;0.0134930014610291
5057;4.214;0.0126883387565613
5058;4.215;0.0114142894744873
5059;4.216;0.0100806355476379
5060;4.217;0.00976026058197021
5061;4.218;0.0100582838058472
5062;4.218;0.00996887683868408
5063;4.219;0.00976026058197021
5064;4.220;0.00957399606704712
5065;4.221;0.00955164432525635
5066;4.222;0.00925362110137939
5067;4.223;0.00852346420288086
5068;4.223;0.0080987811088562
5069;4.224;0.00758469104766846
5070;4.225;0.00753998756408691
5071;4.226;0.00769644975662231
5072;4.227;0.00787526369094849
5073;4.228;0.00818818807601929
5074;4.228;0.00835955142974854
5075;4.229;0.00917911529541016
5076;4.230;0.0100210309028625
5077;4.231;0.010952353477478
5078;4.232;0.0113993883132935
5079;4.233;0.0114738941192627
5080;4.233;0.0116825103759766
5081;4.234;0.0117570161819458
5082;4.235;0.0110864639282227
5083;4.236;0.00920146703720093
5084;4.237;0.00698119401931763
5085;4.238;0.00531226396560669
5086;4.238;0.00455230474472046
5087;4.239;0.00394135713577271
5088;4.240;0.00315159559249878
5089;4.241;0.0020936131477356
5090;4.242;0.00127404928207397
5091;4.243;0.00111758708953857
5092;4.243;0.000976026058197021
5093;4.244;0.00141561031341553
5094;4.245;0.00232458114624023
5095;4.246;0.00379234552383423
5096;4.247;0.00503659248352051
5097;4.248;0.0059083104133606
5098;4.248;0.00712275505065918
5099;4.249;0.00788271427154541
5100;4.250;0.00837445259094238
5101;4.251;0.00889599323272705
5102;4.252;0.0102147459983826
5103;4.253;0.0113174319267273
5104;4.253;0.0113323330879211
5105;4.254;0.0107735395431519
5106;4.255;0.010274350643158
5107;4.256;0.00976026058197021
5108;4.257;0.00862777233123779
5109;4.258;0.00704824924468994
5110;4.258;0.0055357813835144
5111;4.259;0.00438839197158813
5112;4.260;0.00359117984771729
5113;4.261;0.0030025839805603
5114;4.262;0.00260025262832642
5115;4.263;0.00286102294921875
5116;4.263;0.00367313623428345
5117;4.264;0.00456720590591431
5118;4.265;0.00505149364471436
5119;4.266;0.00558048486709595
5120;4.267;0.00619888305664063
5121;4.268;0.0063478946685791
5122;4.268;0.00558048486709595
5123;4.269;0.00499933958053589
5124;4.270;0.00515580177307129
5125;4.271;0.00549852848052979
5126;4.272;0.00554323196411133
5127;4.273;0.00517070293426514
5128;4.273;0.00549107789993286
5129;4.274;0.00583380460739136
5130;4.275;0.00642240047454834
5131;4.276;0.00685453414916992
5132;4.277;0.00678747892379761
5133;4.278;0.00652670860290527
5134;4.278;0.00625848770141602
5135;4.279;0.00647455453872681
5136;4.280;0.00657886266708374
5137;4.281;0.00658631324768066
5138;4.282;0.00695884227752686
5139;4.283;0.00709295272827148
5140;4.283;0.00607222318649292
5141;4.284;0.00396370887756348
5142;4.285;0.00173598527908325
5143;4.286;0.000342726707458496
5144;4.287;-0.000163912773132324
5145;4.288;0.000879168510437012
5146;4.288;0.00263750553131104
5147;4.289;0.00420957803726196
5148;4.290;0.00463426113128662
5149;4.291;0.00385195016860962
5150;4.292;0.0024065375328064
5151;4.293;0.000789761543273926
5152;4.293;-0.000126659870147705
5153;4.294;-0.000476837158203125
5154;4.295;-0.000476837158203125
5155;4.296;0.000223517417907715
5156;4.297;0.00198930501937866
5157;4.298;0.00394880771636963
5158;4.298;0.00510364770889282
5159;4.299;0.00565499067306519
5160;4.300;0.00667572021484375
5161;4.301;0.00824779272079468
5162;4.302;0.00949203968048096
5163;4.303;0.00967830419540405
5164;4.303;0.00932067632675171
5165;4.304;0.00889599323272705
5166;4.305;0.00858306884765625
5167;4.306;0.00788271427154541
5168;4.307;0.00631809234619141
5169;4.308;0.00443309545516968
5170;4.308;0.00245124101638794
5171;4.309;0.00108033418655396
5172;4.310;1.49011611938477E-05
5173;4.311;-0.000923871994018555
5174;4.312;-0.00129640102386475
5175;4.313;-0.000946223735809326
5176;4.313;0.000528991222381592
5177;4.314;0.00198930501937866
5178;4.315;0.00309944152832031
5179;4.316;0.00376254320144653
5180;4.317;0.00417232513427734
5181;4.318;0.0044703483581543
5182;4.318;0.00445544719696045
5183;4.319;0.00465661287307739
5184;4.320;0.00508129596710205
5185;4.321;0.0058785080909729
5186;4.322;0.00646710395812988
5187;4.323;0.00695884227752686
5188;4.323;0.00717490911483765
5189;4.324;0.00701099634170532
5190;4.325;0.00670552253723145
5191;4.326;0.00633299350738525
5192;4.327;0.00626593828201294
5193;4.328;0.00560283660888672
5194;4.328;0.00464171171188354
5195;4.329;0.0040009617805481
5196;4.330;0.0036582350730896
5197;4.331;0.00348687171936035
5198;4.332;0.00339001417160034
5199;4.333;0.00414252281188965
5200;4.333;0.00517070293426514
5201;4.334;0.00602751970291138
5202;4.335;0.00690668821334839
5203;4.336;0.00761449337005615
5204;4.337;0.00760704278945923
5205;4.338;0.00718981027603149
5206;4.338;0.00708550214767456
5207;4.339;0.00711530447006226
5208;4.340;0.00616163015365601
5209;4.341;0.00495463609695435
5210;4.342;0.0041276216506958
5211;4.343;0.00356882810592651
5212;4.343;0.00277906656265259
5213;4.344;0.00194460153579712
5214;4.345;0.00167638063430786
5215;4.346;0.00176578760147095
5216;4.347;0.0020638108253479
5217;4.348;0.00204145908355713
5218;4.348;0.00177323818206787
5219;4.349;0.00166147947311401
5220;4.350;0.00222772359848022
5221;4.351;0.00312924385070801
5222;4.352;0.0043138861656189
5223;4.353;0.00550597906112671
5224;4.353;0.00577419996261597
5225;4.354;0.00501424074172974
5226;4.355;0.00347942113876343
5227;4.356;0.00205636024475098
5228;4.357;0.000119209289550781
5229;4.358;-0.0022202730178833
5230;4.358;-0.00350922346115112
5231;4.359;-0.00396370887756348
5232;4.360;-0.00374019145965576
5233;4.361;-0.00368058681488037
5234;4.362;-0.00262260437011719
5235;4.363;-0.000119209289550781
5236;4.363;0.00281631946563721
5237;4.364;0.00570714473724365
5238;4.365;0.00752508640289307
5239;4.366;0.00820308923721313
5240;4.367;0.00738352537155151
5241;4.368;0.00564754009246826
5242;4.368;0.00374764204025269
5243;4.369;0.00163167715072632
5244;4.370;-8.94069671630859E-05
5245;4.371;-0.00102072954177856
5246;4.372;-0.000461935997009277
5247;4.373;0.000678002834320068
5248;4.373;0.00161677598953247
5249;4.374;0.00189244747161865
5250;4.375;0.00126659870147705
5251;4.376;0.000402331352233887
5252;4.377;-0.000879168510437012
5253;4.378;-0.00177323818206787
5254;4.378;-0.00262260437011719
5255;4.379;-0.00329315662384033
5256;4.380;-0.00319629907608032
5257;4.381;-0.00261515378952026
5258;4.382;-0.0025331974029541
5259;4.383;-0.00344216823577881
5260;4.383;-0.00424683094024658
5261;4.384;-0.00356137752532959
5262;4.385;-0.00219792127609253
5263;4.386;-0.00108033418655396
5264;4.387;-0.000126659870147705
5265;4.388;0.000573694705963135
5266;4.388;0.00124424695968628
5267;4.389;0.00194460153579712
5268;4.390;0.00282377004623413
5269;4.391;0.00323355197906494
5270;4.392;0.00327080488204956
5271;4.393;0.00371783971786499
5272;4.393;0.00460445880889893
5273;4.394;0.00449270009994507
5274;4.395;0.00343471765518188
5275;4.396;0.00250339508056641
5276;4.397;0.00147521495819092
5277;4.398;9.68575477600098E-05
5278;4.398;-0.00154227018356323
5279;4.399;-0.00228732824325562
5280;4.400;-0.00228732824325562
5281;4.401;-0.00241398811340332
5282;4.402;-0.00227987766265869
5283;4.403;-0.00229477882385254
5284;4.403;-0.00266730785369873
5285;4.404;-0.00326335430145264
5286;4.405;-0.00366568565368652
5287;4.406;-0.00309944152832031
5288;4.407;-0.00201165676116943
5289;4.408;-0.000931322574615479
5290;4.408;-0.000201165676116943
5291;4.409;-0.000879168510437012
5292;4.410;-0.0025331974029541
5293;4.411;-0.00454485416412354
5294;4.412;-0.00638514757156372
5295;4.413;-0.00767409801483154
5296;4.413;-0.00859051942825317
5297;4.414;-0.00855326652526855
5298;4.415;-0.00782310962677002
5299;4.416;-0.00767409801483154
5300;4.417;-0.00791251659393311
5301;4.418;-0.00816583633422852
5302;4.418;-0.00783056020736694
5303;4.419;-0.00735372304916382
5304;4.420;-0.00718235969543457
5305;4.421;-0.00623613595962524
5306;4.422;-0.00425428152084351
5307;4.423;-0.00189244747161865
5308;4.423;-0.00035017728805542
5309;4.424;0.000633299350738525
5310;4.425;0.00149756669998169
5311;4.426;0.00197440385818481
5312;4.427;0.00154972076416016
5313;4.428;0.00142306089401245
5314;4.428;0.00214576721191406
5315;4.429;0.00315159559249878
5316;4.430;0.00332295894622803
5317;4.431;0.00239908695220947
5318;4.432;0.000976026058197021
5319;4.433;-0.00146776437759399
5320;4.433;-0.00394135713577271
5321;4.434;-0.00601261854171753
5322;4.435;-0.00689923763275146
5323;4.436;-0.0063776969909668
5324;4.437;-0.00555813312530518
5325;4.438;-0.00491738319396973
5326;4.438;-0.00511109828948975
5327;4.439;-0.00512599945068359
5328;4.440;-0.00440329313278198
5329;4.441;-0.00371038913726807
5330;4.442;-0.00298023223876953
5331;4.443;-0.00223517417907715
5332;4.443;-0.0012814998626709
5333;4.444;-0.000685453414916992
5334;4.445;-0.000983476638793945
5335;4.446;-0.00151246786117554
5336;4.447;-0.0017210841178894
5337;4.448;-0.00131875276565552
5338;4.448;-0.000633299350738525
5339;4.449;-0.000417232513427734
5340;4.450;-0.000417232513427734
5341;4.451;-0.000469386577606201
5342;4.452;-0.000886619091033936
5343;4.453;-0.00192224979400635
5344;4.453;-0.00335276126861572
5345;4.454;-0.00413507223129272
5346;4.455;-0.00419467687606812
5347;4.456;-0.00353157520294189
5348;4.457;-0.00235438346862793
5349;4.458;-0.000864267349243164
5350;4.458;7.45058059692383E-05
5351;4.459;-0.000737607479095459
5352;4.460;-0.00285357236862183
5353;4.461;-0.00578910112380981
5354;4.462;-0.00807642936706543
5355;4.463;-0.00986456871032715
5356;4.463;-0.0111386179924011
5357;4.464;-0.0112354755401611
5358;4.465;-0.0101998448371887
5359;4.466;-0.00797957181930542
5360;4.467;-0.00628083944320679
5361;4.468;-0.00498443841934204
5362;4.468;-0.00379979610443115
5363;4.469;-0.00259280204772949
5364;4.470;-0.00178813934326172
5365;4.471;-0.0017210841178894
5366;4.472;-0.00173598527908325
5367;4.473;-0.00157952308654785
5368;4.473;-0.000990927219390869
5369;4.474;-0.000216066837310791
5370;4.475;-0.000230967998504639
5371;4.476;-0.00157207250595093
5372;4.477;-0.00352412462234497
5373;4.478;-0.00469386577606201
5374;4.478;-0.0047534704208374
5375;4.479;-0.00476092100143433
5376;4.480;-0.00450015068054199
5377;4.481;-0.00376999378204346
5378;4.482;-0.0025629997253418
5379;4.483;-0.00216811895370483
5380;4.483;-0.00230967998504639
5381;4.484;-0.00244379043579102
5382;4.485;-0.0024065375328064
5383;4.486;-0.00249594449996948
5384;4.487;-0.00343471765518188
5385;4.488;-0.00485777854919434
5386;4.488;-0.0066608190536499
5387;4.489;-0.00794976949691772
5388;4.490;-0.00860542058944702
5389;4.491;-0.00842660665512085
5390;4.492;-0.00686943531036377
5391;4.493;-0.00418722629547119
5392;4.493;-0.00141561031341553
5393;4.494;0.000283122062683105
5394;4.495;0.000782310962677002
5395;4.496;0.000588595867156982
5396;4.497;-0.000908970832824707
5397;4.498;-0.00319629907608032
5398;4.498;-0.00561773777008057
5399;4.499;-0.00730156898498535
5400;4.500;-0.0079721212387085
5401;4.501;-0.00767409801483154
5402;4.502;-0.00608712434768677
5403;4.503;-0.00379234552383423
5404;4.503;-0.00153481960296631
5405;4.504;0.000171363353729248
5406;4.505;0.00113993883132935
5407;4.506;0.000745058059692383
5408;4.507;-0.000461935997009277
5409;4.508;-0.00197440385818481
5410;4.508;-0.00276416540145874
5411;4.509;-0.00304728746414185
5412;4.510;-0.00289082527160645
5413;4.511;-0.00213831663131714
5414;4.512;-0.00139325857162476
5415;4.513;-0.000923871994018555
5416;4.513;-0.000938773155212402
5417;4.514;-0.0010952353477478
5418;4.515;-0.00160932540893555
5419;4.516;-0.00219792127609253
5420;4.517;-0.00251084566116333
5421;4.518;-0.00239908695220947
5422;4.518;-0.00259280204772949
5423;4.519;-0.00333786010742188
5424;4.520;-0.00425428152084351
5425;4.521;-0.00507384538650513
5426;4.522;-0.00594556331634521
5427;4.523;-0.00708550214767456
5428;4.523;-0.00775605440139771
5429;4.524;-0.00791996717453003
5430;4.525;-0.00749528408050537
5431;4.526;-0.00708550214767456
5432;4.527;-0.00689178705215454
5433;4.528;-0.00712275505065918
5434;4.528;-0.00767409801483154
5435;4.529;-0.00847876071929932
5436;4.530;-0.00908970832824707
5437;4.531;-0.00897049903869629
5438;4.532;-0.00779330730438232
5439;4.533;-0.00610202550888062
5440;4.533;-0.00502169132232666
5441;4.534;-0.00351667404174805
5442;4.535;-0.00149011611938477
5443;4.536;0.000275671482086182
5444;4.537;0.000640749931335449
5445;4.538;0.000275671482086182
5446;4.538;0.000327825546264648
5447;4.539;-8.94069671630859E-05
5448;4.540;-0.00162422657012939
5449;4.541;-0.00302493572235107
5450;4.542;-0.0035017728805542
5451;4.543;-0.00371783971786499
5452;4.543;-0.00438839197158813
5453;4.544;-0.00496208667755127
5454;4.545;-0.00479072332382202
5455;4.546;-0.005379319190979
5456;4.547;-0.00693649053573608
5457;4.548;-0.00838935375213623
5458;4.548;-0.00894814729690552
5459;4.549;-0.00902265310287476
5460;4.550;-0.00975281000137329
5461;4.551;-0.010266900062561
5462;4.552;-0.0101253390312195
5463;4.553;-0.00992417335510254
5464;4.553;-0.0100359320640564
5465;4.554;-0.00999867916107178
5466;4.555;-0.00866502523422241
5467;4.556;-0.00640749931335449
5468;4.557;-0.00442564487457275
5469;4.558;-0.00330805778503418
5470;4.558;-0.00274181365966797
5471;4.559;-0.00267475843429565
5472;4.560;-0.00361353158950806
5473;4.561;-0.00564754009246826
5474;4.562;-0.00812113285064697
5475;4.563;-0.00980496406555176
5476;4.563;-0.0106915831565857
5477;4.564;-0.0108927488327026
5478;4.565;-0.0108182430267334
5479;4.566;-0.0108182430267334
5480;4.567;-0.010758638381958
5481;4.568;-0.010468065738678
5482;4.568;-0.00987201929092407
5483;4.569;-0.00967085361480713
5484;4.570;-0.0105500221252441
5485;4.571;-0.0120028853416443
5486;4.572;-0.0133290886878967
5487;4.573;-0.014379620552063
5488;4.573;-0.0149160623550415
5489;4.574;-0.0152066349983215
5490;4.575;-0.0142008066177368
5491;4.576;-0.0119209289550781
5492;4.577;-0.00890344381332397
5493;4.578;-0.0063478946685791
5494;4.578;-0.00534951686859131
5495;4.579;-0.00543892383575439
5496;4.580;-0.00628829002380371
5497;4.581;-0.00748783349990845
5498;4.582;-0.00850856304168701
5499;4.583;-0.00892579555511475
5500;4.583;-0.0087544322013855
5501;4.584;-0.00810623168945313
5502;4.585;-0.00773370265960693
5503;4.586;-0.00786036252975464
5504;4.587;-0.00890344381332397
5505;4.588;-0.0105872750282288
5506;4.588;-0.0125393271446228
5507;4.589;-0.014379620552063
5508;4.590;-0.0153407454490662
5509;4.591;-0.0153928995132446
5510;4.592;-0.0143423676490784
5511;4.593;-0.0126883387565613
5512;4.593;-0.0104010105133057
5513;4.594;-0.00794976949691772
5514;4.595;-0.00587105751037598
5515;4.596;-0.00438094139099121
5516;4.597;-0.0044703483581543
5517;4.598;-0.00571459531784058
5518;4.598;-0.00742822885513306
5519;4.599;-0.0089108943939209
5520;4.600;-0.0100284814834595
5521;4.601;-0.0108927488327026
5522;4.602;-0.011153519153595
5523;4.603;-0.0111833214759827
5524;4.603;-0.0113546848297119
5525;4.604;-0.0116750597953796
5526;4.605;-0.0120028853416443
5527;4.606;-0.012129545211792
5528;4.607;-0.0122934579849243
5529;4.608;-0.0127479434013367
5530;4.608;-0.0134631991386414
5531;4.609;-0.0143572688102722
5532;4.610;-0.0150874257087708
5533;4.611;-0.0160932540893555
5534;4.612;-0.0167563557624817
5535;4.613;-0.016339123249054
5536;4.613;-0.0148862600326538
5537;4.614;-0.0130310654640198
5538;4.615;-0.0118240714073181
5539;4.616;-0.0105947256088257
5540;4.617;-0.00944733619689941
5541;4.618;-0.00871717929840088
5542;4.618;-0.00895559787750244
5543;4.619;-0.0100359320640564
5544;4.620;-0.0113099813461304
5545;4.621;-0.012621283531189
5546;4.622;-0.013403594493866
5547;4.623;-0.0135600566864014
5548;4.623;-0.0131577253341675
5549;4.624;-0.0123828649520874
5550;4.625;-0.0112429261207581
5551;4.626;-0.00968575477600098
5552;4.627;-0.00842660665512085
5553;4.628;-0.00724196434020996
5554;4.628;-0.00639259815216064
5555;4.629;-0.0061914324760437
5556;4.630;-0.00688433647155762
5557;4.631;-0.00847131013870239
5558;4.632;-0.009879469871521
5559;4.633;-0.0114366412162781
5560;4.633;-0.0124350190162659
5561;4.634;-0.0126957893371582
5562;4.635;-0.0122785568237305
5563;4.636;-0.011250376701355
5564;4.637;-0.010468065738678
5565;4.638;-0.0100135803222656
5566;4.638;-0.0103265047073364
5567;4.639;-0.011049211025238
5568;4.640;-0.0118836760520935
5569;4.641;-0.0128075480461121
5570;4.642;-0.0134259462356567
5571;4.643;-0.0133141875267029
5572;4.643;-0.0124052166938782
5573;4.644;-0.0110268592834473
5574;4.645;-0.00977516174316406
5575;4.646;-0.00897794961929321
5576;4.647;-0.00916421413421631
5577;4.648;-0.0103041529655457
5578;4.648;-0.0120550394058228
5579;4.649;-0.0142157077789307
5580;4.650;-0.0159367918968201
5581;4.651;-0.0171288847923279
5582;4.652;-0.0175237655639648
5583;4.653;-0.0177100300788879
5584;4.653;-0.0174641609191895
5585;4.654;-0.0160187482833862
5586;4.655;-0.014081597328186
5587;4.656;-0.0119581818580627
5588;4.657;-0.010363757610321
5589;4.658;-0.00876933336257935
5590;4.658;-0.00745803117752075
5591;4.659;-0.00729411840438843
5592;4.660;-0.0081285834312439
5593;4.661;-0.0100880861282349
5594;4.662;-0.0122934579849243
5595;4.663;-0.0147148966789246
5596;4.663;-0.0164806842803955
5597;4.664;-0.0166669487953186
5598;4.665;-0.0160187482833862
5599;4.666;-0.0150278210639954
5600;4.667;-0.0144913792610168
5601;4.668;-0.0133812427520752
5602;4.668;-0.0124648213386536
5603;4.669;-0.0124424695968628
5604;4.670;-0.0128448009490967
5605;4.671;-0.0125393271446228
5606;4.672;-0.0107809901237488
5607;4.673;-0.00896304845809937
5608;4.673;-0.0071302056312561
5609;4.674;-0.00566244125366211
5610;4.675;-0.00425428152084351
5611;4.676;-0.00356882810592651
5612;4.677;-0.00429898500442505
5613;4.678;-0.0063776969909668
5614;4.678;-0.00926852226257324
5615;4.679;-0.0118613243103027
5616;4.680;-0.0137314200401306
5617;4.681;-0.0144615769386292
5618;4.682;-0.0138580799102783
5619;4.683;-0.0125467777252197
5620;4.683;-0.0112280249595642
5621;4.684;-0.0104904174804688
5622;4.685;-0.0102519989013672
5623;4.686;-0.0106766819953918
5624;4.687;-0.0120773911476135
5625;4.688;-0.0142231583595276
5626;4.688;-0.0165104866027832
5627;4.689;-0.017799437046051
5628;4.690;-0.0180378556251526
5629;4.691;-0.0177845358848572
5630;4.692;-0.0171735882759094
5631;4.693;-0.016041100025177
5632;4.693;-0.0146105885505676
5633;4.694;-0.0136867165565491
5634;4.695;-0.0133812427520752
5635;4.696;-0.013597309589386
5636;4.697;-0.0142306089401245
5637;4.698;-0.0149905681610107
5638;4.698;-0.0163167715072632
5639;4.699;-0.0180527567863464
5640;4.700;-0.0201240181922913
5641;4.701;-0.0211969017982483
5642;4.702;-0.0210627913475037
5643;4.703;-0.0206679105758667
5644;4.703;-0.0198706984519958
5645;4.704;-0.0188499689102173
5646;4.705;-0.0174641609191895
5647;4.706;-0.0162050127983093
5648;4.707;-0.0152960419654846
5649;4.708;-0.0141933560371399
5650;4.708;-0.0130236148834229
5651;4.709;-0.0117048621177673
5652;4.710;-0.0108107924461365
5653;4.711;-0.0107511878013611
5654;4.712;-0.0111609697341919
5655;4.713;-0.0115260481834412
5656;4.713;-0.0117495656013489
5657;4.714;-0.0123083591461182
5658;4.715;-0.0130459666252136
5659;4.716;-0.0135377049446106
5660;4.717;-0.0134482979774475
5661;4.718;-0.0130534172058105
5662;4.718;-0.0124946236610413
5663;4.719;-0.0122785568237305
5664;4.720;-0.0124871730804443
5665;4.721;-0.0130236148834229
5666;4.722;-0.0134333968162537
5667;4.723;-0.0132471323013306
5668;4.723;-0.0126063823699951
5669;4.724;-0.0114068388938904
5670;4.725;-0.0102147459983826
5671;4.726;-0.00937283039093018
5672;4.727;-0.00920891761779785
5673;4.728;-0.00988692045211792
5674;4.728;-0.010952353477478
5675;4.729;-0.0121369957923889
5676;4.730;-0.0128075480461121
5677;4.731;-0.0134482979774475
5678;4.732;-0.0138804316520691
5679;4.733;-0.0144541263580322
5680;4.733;-0.0147372484207153
5681;4.734;-0.0140219926834106
5682;4.735;-0.0124424695968628
5683;4.736;-0.0104159116744995
5684;4.737;-0.00974535942077637
5685;4.738;-0.00964850187301636
5686;4.738;-0.00979006290435791
5687;4.739;-0.0104457139968872
5688;4.740;-0.0123605132102966
5689;4.741;-0.0137612223625183
5690;4.742;-0.0124275684356689
5691;4.743;-0.00982731580734253
5692;4.743;-0.00823289155960083
5693;4.744;-0.00827014446258545
5694;4.745;-0.00772625207901001
5695;4.746;-0.00733137130737305
5696;4.747;-0.00851601362228394
5697;4.748;-0.0112578272819519
5698;4.748;-0.0136792659759521
5699;4.749;-0.0146552920341492
5700;4.750;-0.0151395797729492
5701;4.751;-0.0156313180923462
5702;4.752;-0.0161677598953247
5703;4.753;-0.01545250415802
5704;4.753;-0.0138804316520691
5705;4.754;-0.012911856174469
5706;4.755;-0.0135526061058044
5707;4.756;-0.0152438879013062
5708;4.757;-0.0163093209266663
5709;4.758;-0.0169575214385986
5710;4.758;-0.0172257423400879
5711;4.759;-0.0168681144714355
5712;4.760;-0.015750527381897
5713;4.761;-0.0143423676490784
5714;4.762;-0.0136122107505798
5715;4.763;-0.0136792659759521
5716;4.763;-0.014476478099823
5717;4.764;-0.0150501728057861
5718;4.765;-0.0151470303535461
5719;4.766;-0.014670193195343
5720;4.767;-0.0140964984893799
5721;4.768;-0.0133514404296875
5722;4.768;-0.012226402759552
5723;4.769;-0.0110790133476257
5724;4.770;-0.00977516174316406
5725;4.771;-0.0085681676864624
5726;4.772;-0.00719726085662842
5727;4.773;-0.00616908073425293
5728;4.773;-0.00581890344619751
5729;4.774;-0.00620633363723755
5730;4.775;-0.00695884227752686
5731;4.776;-0.00726431608200073
5732;4.777;-0.00678747892379761
5733;4.778;-0.00577419996261597
5734;4.778;-0.00472366809844971
5735;4.779;-0.00382959842681885
5736;4.780;-0.0030025839805603
5737;4.781;-0.00251084566116333
5738;4.782;-0.00337511301040649
5739;4.783;-0.00535696744918823
5740;4.783;-0.00707805156707764
5741;4.784;-0.00735372304916382
5742;4.785;-0.00646710395812988
5743;4.786;-0.0059083104133606
5744;4.787;-0.00526756048202515
5745;4.788;-0.00420957803726196
5746;4.788;-0.00301003456115723
5747;4.789;-0.00220537185668945
5748;4.790;-0.00204890966415405
5749;4.791;-0.00135600566864014
5750;4.792;-0.000528991222381592
5751;4.793;0.000685453414916992
5752;4.793;0.00220537185668945
5753;4.794;0.0037848949432373
5754;4.795;0.0047832727432251
5755;4.796;0.00480562448501587
5756;4.797;0.00511109828948975
5757;4.798;0.00581145286560059
5758;4.798;0.00602006912231445
5759;4.799;0.00488013029098511
5760;4.800;0.00368803739547729
5761;4.801;0.00391155481338501
5762;4.802;0.00520795583724976
5763;4.803;0.00640749931335449
5764;4.803;0.00704824924468994
5765;4.804;0.00750273466110229
5766;4.805;0.00746548175811768
5767;4.806;0.00674277544021606
5768;4.807;0.00531226396560669
5769;4.808;0.00403821468353271
5770;4.808;0.00393390655517578
5771;4.809;0.00491738319396973
5772;4.810;0.0066906213760376
5773;4.811;0.00836700201034546
5774;4.812;0.0100582838058472
5775;4.813;0.0116750597953796
5776;4.813;0.0126361846923828
5777;4.814;0.0133141875267029
5778;4.815;0.0134855508804321
5779;4.816;0.0136122107505798
5780;4.817;0.0141337513923645
5781;4.818;0.0151097774505615
5782;4.818;0.0163987278938293
5783;4.819;0.0173449516296387
5784;4.820;0.0179633498191833
5785;4.821;0.0184327363967896
5786;4.822;0.0185742974281311
5787;4.823;0.0189319252967834
5788;4.823;0.0203251838684082
5789;4.824;0.0227168202400208
5790;4.825;0.0256896018981934
5791;4.826;0.0280290842056274
5792;4.827;0.0295266509056091
5793;4.828;0.0299513339996338
5794;4.828;0.0295192003250122
5795;4.829;0.0292658805847168
5796;4.830;0.0298246741294861
5797;4.831;0.0317990779876709
5798;4.832;0.0345110893249512
5799;4.833;0.0372380018234253
5800;4.833;0.0393837690353394
5801;4.834;0.0405609607696533
5802;4.835;0.0406652688980103
5803;4.836;0.0402107834815979
5804;4.837;0.0395029783248901
5805;4.838;0.038929283618927
5806;4.838;0.0385940074920654
5807;4.839;0.0387504696846008
5808;4.840;0.0400170683860779
5809;4.841;0.042155385017395
5810;4.842;0.0447556376457214
5811;4.843;0.0469163060188293
5812;4.843;0.0489279627799988
5813;4.844;0.0508278608322144
5814;4.845;0.0524222850799561
5815;4.846;0.0535473227500916
5816;4.847;0.0543519854545593
5817;4.848;0.0554472208023071
5818;4.848;0.0561922788619995
5819;4.849;0.0569075345993042
5820;4.850;0.0574886798858643
5821;4.851;0.0583678483963013
5822;4.852;0.0598728656768799
5823;4.853;0.0623688101768494
5824;4.853;0.0660419464111328
5825;4.854;0.0693425536155701
5826;4.855;0.0720471143722534
5827;4.856;0.0734850764274597
5828;4.857;0.0746250152587891
5829;4.858;0.0753328204154968
5830;4.858;0.0756606459617615
5831;4.859;0.076785683631897
5832;4.860;0.0785514712333679
5833;4.861;0.0815615057945251
5834;4.862;0.0845640897750854
5835;4.863;0.0876784324645996
5836;4.863;0.0910162925720215
5837;4.864;0.0934377312660217
5838;4.865;0.0952035188674927
5839;4.866;0.0962615013122559
5840;4.867;0.0971630215644836
5841;4.868;0.0973939895629883
5842;4.868;0.0971034169197083
5843;4.869;0.0975802540779114
5844;4.870;0.0993013381958008
5845;4.871;0.101678073406219
5846;4.872;0.104069709777832
5847;4.873;0.10642409324646
5848;4.873;0.108994543552399
5849;4.874;0.111721456050873
5850;4.875;0.114135444164276
5851;4.876;0.116102397441864
5852;4.877;0.118382275104523
5853;4.878;0.121504068374634
5854;4.878;0.12507289648056
5855;4.879;0.128559768199921
5856;4.880;0.131592154502869
5857;4.881;0.134572386741638
5858;4.882;0.136964023113251
5859;4.883;0.138863921165466
5860;4.883;0.140964984893799
5861;4.884;0.14350563287735
5862;4.885;0.14679878950119
5863;4.886;0.150285661220551
5864;4.887;0.153675675392151
5865;4.888;0.15663355588913
5866;4.888;0.15886127948761
5867;4.889;0.161066651344299
5868;4.890;0.163212418556213
5869;4.891;0.165238976478577
5870;4.892;0.167123973369598
5871;4.893;0.169239938259125
5872;4.893;0.172153115272522
5873;4.894;0.174999237060547
5874;4.895;0.177621841430664
5875;4.896;0.180266797542572
5876;4.897;0.183552503585815
5877;4.898;0.187627971172333
5878;4.898;0.191248953342438
5879;4.899;0.194109976291656
5880;4.900;0.195503234863281
5881;4.901;0.196449458599091
5882;4.902;0.197328627109528
5883;4.903;0.198476016521454
5884;4.903;0.199899077415466
5885;4.904;0.201769173145294
5886;4.905;0.20502507686615
5887;4.906;0.20945817232132
5888;4.907;0.214837491512299
5889;4.908;0.219814479351044
5890;4.908;0.224091112613678
5891;4.909;0.22781640291214
5892;4.910;0.231310725212097
5893;4.911;0.234246253967285
5894;4.912;0.235468149185181
5895;4.913;0.235915184020996
5896;4.913;0.236615538597107
5897;4.914;0.238493084907532
5898;4.915;0.241152942180634
5899;4.916;0.244148075580597
5900;4.917;0.247940421104431
5901;4.918;0.25186687707901
5902;4.918;0.25583803653717
5903;4.919;0.25901198387146
5904;4.920;0.261835753917694
5905;4.921;0.264354050159454
5906;4.922;0.266753137111664
5907;4.923;0.269286334514618
5908;4.923;0.272303819656372
5909;4.924;0.276468694210052
5910;4.925;0.280909240245819
5911;4.926;0.284895300865173
5912;4.927;0.288002192974091
5913;4.928;0.290952622890472
5914;4.928;0.293843448162079
5915;4.929;0.29648095369339
5916;4.930;0.298492610454559
5917;4.931;0.300534069538116
5918;4.932;0.303536653518677
5919;4.933;0.308014452457428
5920;4.933;0.313051044940948
5921;4.934;0.317312777042389
5922;4.935;0.321514904499054
5923;4.936;0.326260924339294
5924;4.937;0.330992043018341
5925;4.938;0.334426760673523
5926;4.938;0.337012112140656
5927;4.939;0.339493155479431
5928;4.940;0.342115759849548
5929;4.941;0.344671308994293
5930;4.942;0.347286462783813
5931;4.943;0.35037100315094
5932;4.943;0.353708863258362
5933;4.944;0.357314944267273
5934;4.945;0.360734760761261
5935;4.946;0.364057719707489
5936;4.947;0.367604196071625
5937;4.948;0.370994210243225
5938;4.948;0.373765826225281
5939;4.949;0.376202166080475
5940;4.950;0.379234552383423
5941;4.951;0.383198261260986
5942;4.952;0.38716197013855
5943;4.953;0.39084255695343
5944;4.953;0.394508242607117
5945;4.954;0.398650765419006
5946;4.955;0.403299927711487
5947;4.956;0.407636165618896
5948;4.957;0.411570072174072
5949;4.958;0.415459275245667
5950;4.958;0.419996678829193
5951;4.959;0.424347817897797
5952;4.960;0.42743980884552
5953;4.961;0.429794192314148
5954;4.962;0.433109700679779
5955;4.963;0.437036156654358
5956;4.963;0.440269708633423
5957;4.964;0.442706048488617
5958;4.965;0.44512003660202
5959;4.966;0.447899103164673
5960;4.967;0.450022518634796
5961;4.968;0.452287495136261
5962;4.968;0.455707311630249
5963;4.969;0.459969043731689
5964;4.970;0.464387238025665
5965;4.971;0.468283891677856
5966;4.972;0.472463667392731
5967;4.973;0.476755201816559
5968;4.973;0.480324029922485
5969;4.974;0.483125448226929
5970;4.975;0.486001372337341
5971;4.976;0.489488244056702
5972;4.977;0.492602586746216
5973;4.978;0.494718551635742
5974;4.978;0.496864318847656
5975;4.979;0.500522553920746
5976;4.980;0.504814088344574
5977;4.981;0.508800148963928
5978;4.982;0.512920320034027
5979;4.983;0.51812082529068
5980;4.983;0.524051487445831
5981;4.984;0.528283417224884
5982;4.985;0.531181693077087
5983;4.986;0.533521175384521
5984;4.987;0.535622239112854
5985;4.988;0.536888837814331
5986;4.988;0.537455081939697
5987;4.989;0.53965300321579
5988;4.990;0.543586909770966
5989;4.991;0.548481941223145
5990;4.992;0.553123652935028
5991;4.993;0.55733323097229
5992;4.993;0.560581684112549
5993;4.994;0.561892986297607
5994;4.995;0.561289489269257
5995;4.996;0.560536980628967
5996;4.997;0.561155378818512
5997;4.998;0.563383102416992
5998;4.998;0.566639006137848
5999;4.999;0.570453703403473
6000;5.000;0.575125217437744
6001;5.001;0.579476356506348
6002;5.002;0.582829117774963
6003;5.003;0.585697591304779
6004;5.003;0.589363276958466
6005;5.004;0.594295561313629
6006;5.005;0.599272549152374
6007;5.006;0.603631138801575
6008;5.007;0.606685876846313
6009;5.008;0.608526170253754
6010;5.008;0.609442591667175
6011;5.009;0.610381364822388
6012;5.010;0.611543655395508
6013;5.011;0.613003969192505
6014;5.012;0.615544617176056
6015;5.013;0.619173049926758
6016;5.013;0.623151659965515
6017;5.014;0.626087188720703
6018;5.015;0.628456473350525
6019;5.016;0.631086528301239
6020;5.017;0.633560121059418
6021;5.018;0.635415315628052
6022;5.018;0.636771321296692
6023;5.019;0.638619065284729
6024;5.020;0.641122460365295
6025;5.021;0.643983483314514
6026;5.022;0.647068023681641
6027;5.023;0.650405883789063
6028;5.023;0.653855502605438
6029;5.024;0.656753778457642
6030;5.025;0.659056007862091
6031;5.026;0.660665333271027
6032;5.027;0.662609934806824
6033;5.028;0.664427876472473
6034;5.028;0.665947794914246
6035;5.029;0.667110085487366
6036;5.030;0.66780298948288
6037;5.031;0.66850334405899
6038;5.032;0.669084489345551
6039;5.033;0.670045614242554
6040;5.033;0.671327114105225
6041;5.034;0.672928988933563
6042;5.035;0.674925744533539
6043;5.036;0.677354633808136
6044;5.037;0.679872930049896
6045;5.038;0.682644546031952
6046;5.038;0.685319304466248
6047;5.039;0.687651336193085
6048;5.040;0.69001317024231
6049;5.041;0.69262832403183
6050;5.042;0.695168972015381
6051;5.043;0.696755945682526
6052;5.043;0.697821378707886
6053;5.044;0.699438154697418
6054;5.045;0.701598823070526
6055;5.046;0.703275203704834
6056;5.047;0.704109668731689
6057;5.048;0.704877078533173
6058;5.048;0.705920159816742
6059;5.049;0.707201659679413
6060;5.050;0.70808082818985
6061;5.051;0.709384679794312
6062;5.052;0.711694359779358
6063;5.053;0.714197754859924
6064;5.053;0.716373324394226
6065;5.054;0.717274844646454
6066;5.055;0.717461109161377
6067;5.056;0.717207789421082
6068;5.057;0.717006623744965
6069;5.058;0.717237591743469
6070;5.058;0.717595219612122
6071;5.059;0.718370079994202
6072;5.060;0.720687210559845
6073;5.061;0.724352896213531
6074;5.062;0.72786957025528
6075;5.063;0.730127096176147
6076;5.063;0.731460750102997
6077;5.064;0.7329061627388
6078;5.065;0.733427703380585
6079;5.066;0.732406973838806
6080;5.067;0.730216503143311
6081;5.068;0.72816014289856
6082;5.068;0.726908445358276
6083;5.069;0.72605162858963
6084;5.070;0.72566419839859
6085;5.071;0.725269317626953
6086;5.072;0.725708901882172
6087;5.073;0.727422535419464
6088;5.073;0.730186700820923
6089;5.074;0.732943415641785
6090;5.075;0.734783709049225
6091;5.076;0.73658674955368
6092;5.077;0.737853348255157
6093;5.078;0.738248229026794
6094;5.078;0.737883150577545
6095;5.079;0.737607479095459
6096;5.080;0.738345086574554
6097;5.081;0.739604234695435
6098;5.082;0.741250813007355
6099;5.083;0.742450356483459
6100;5.083;0.742927193641663
6101;5.084;0.743024051189423
6102;5.085;0.742368400096893
6103;5.086;0.741384923458099
6104;5.087;0.740699470043182
6105;5.088;0.741228461265564
6106;5.088;0.742971897125244
6107;5.089;0.744976103305817
6108;5.090;0.746995210647583
6109;5.091;0.748723745346069
6110;5.092;0.749789178371429
6111;5.093;0.749737024307251
6112;5.093;0.748023390769958
6113;5.094;0.745609402656555
6114;5.095;0.743873417377472
6115;5.096;0.743433833122253
6116;5.097;0.743500888347626
6117;5.098;0.74363499879837
6118;5.098;0.744260847568512
6119;5.099;0.744841992855072
6120;5.100;0.74440985918045
6121;5.101;0.742465257644653
6122;5.102;0.740177929401398
6123;5.103;0.738002359867096
6124;5.103;0.736244022846222
6125;5.104;0.734865665435791
6126;5.105;0.733897089958191
6127;5.106;0.733226537704468
6128;5.107;0.732101500034332
6129;5.108;0.730767846107483
6130;5.108;0.729463994503021
6131;5.109;0.728733837604523
6132;5.110;0.728711485862732
6133;5.111;0.72953850030899
6134;5.112;0.731103122234344
6135;5.113;0.732585787773132
6136;5.113;0.733211636543274
6137;5.114;0.733114778995514
6138;5.115;0.732243061065674
6139;5.116;0.73087215423584
6140;5.117;0.729784369468689
6141;5.118;0.729799270629883
6142;5.118;0.731088221073151
6143;5.119;0.732019543647766
6144;5.120;0.732213258743286
6145;5.121;0.731885433197021
6146;5.122;0.731125473976135
6147;5.123;0.729590654373169
6148;5.123;0.727526843547821
6149;5.124;0.725999474525452
6150;5.125;0.725507736206055
6151;5.126;0.725716352462769
6152;5.127;0.726744532585144
6153;5.128;0.728622078895569
6154;5.128;0.730730593204498
6155;5.129;0.732250511646271
6156;5.130;0.733159482479095
6157;5.131;0.733077526092529
6158;5.132;0.731319189071655
6159;5.133;0.72798877954483
6160;5.133;0.724360346794128
6161;5.134;0.72181224822998
6162;5.135;0.720225274562836
6163;5.136;0.719457864761353
6164;5.137;0.719666481018066
6165;5.138;0.720962882041931
6166;5.138;0.722579658031464
6167;5.139;0.723622739315033
6168;5.140;0.723294913768768
6169;5.141;0.721991062164307
6170;5.142;0.720031559467316
6171;5.143;0.717498362064362
6172;5.143;0.714726746082306
6173;5.144;0.711552798748016
6174;5.145;0.70885568857193
6175;5.146;0.706911087036133
6176;5.147;0.705733895301819
6177;5.148;0.705018639564514
6178;5.148;0.704288482666016
6179;5.149;0.703610479831696
6180;5.150;0.702962279319763
6181;5.151;0.702179968357086
6182;5.152;0.701509416103363
6183;5.153;0.700786709785461
6184;5.153;0.700175762176514
6185;5.154;0.699505209922791
6186;5.155;0.69843977689743
6187;5.156;0.696919858455658
6188;5.157;0.694833695888519
6189;5.158;0.692501664161682
6190;5.158;0.689104199409485
6191;5.159;0.684693455696106
6192;5.160;0.680707395076752
6193;5.161;0.678203999996185
6194;5.162;0.676855444908142
6195;5.163;0.675864517688751
6196;5.163;0.675857067108154
6197;5.164;0.677108764648438
6198;5.165;0.67814439535141
6199;5.166;0.678233802318573
6200;5.167;0.677965581417084
6201;5.168;0.678017735481262
6202;5.168;0.677525997161865
6203;5.169;0.675976276397705
6204;5.170;0.673726201057434
6205;5.171;0.671416521072388
6206;5.172;0.669084489345551
6207;5.173;0.667013227939606
6208;5.173;0.665605068206787
6209;5.174;0.664845108985901
6210;5.175;0.66443532705307
6211;5.176;0.663682818412781
6212;5.177;0.662170350551605
6213;5.178;0.659465789794922
6214;5.178;0.656679272651672
6215;5.179;0.655144453048706
6216;5.180;0.654950737953186
6217;5.181;0.655233860015869
6218;5.182;0.654987990856171
6219;5.183;0.654347240924835
6220;5.183;0.653237104415894
6221;5.184;0.650733709335327
6222;5.185;0.646695494651794
6223;5.186;0.641666352748871
6224;5.187;0.637225806713104
6225;5.188;0.633649528026581
6226;5.188;0.63120573759079
6227;5.189;0.629954040050507
6228;5.190;0.630542635917664
6229;5.191;0.632546842098236
6230;5.192;0.634200870990753
6231;5.193;0.634662806987762
6232;5.193;0.633373856544495
6233;5.194;0.630907714366913
6234;5.195;0.627413392066956
6235;5.196;0.624269247055054
6236;5.197;0.622861087322235
6237;5.198;0.622913241386414
6238;5.198;0.62299519777298
6239;5.199;0.622853636741638
6240;5.200;0.622265040874481
6241;5.201;0.620938837528229
6242;5.202;0.618457794189453
6243;5.203;0.615872442722321
6244;5.203;0.614076852798462
6245;5.204;0.612787902355194
6246;5.205;0.611640512943268
6247;5.206;0.610403716564178
6248;5.207;0.609204173088074
6249;5.208;0.607825815677643
6250;5.208;0.606164336204529
6251;5.209;0.603832304477692
6252;5.210;0.601418316364288
6253;5.211;0.599168241024017
6254;5.212;0.597238540649414
6255;5.213;0.594727694988251
6256;5.213;0.592350959777832
6257;5.214;0.590741634368896
6258;5.215;0.589683651924133
6259;5.216;0.588640570640564
6260;5.217;0.587619841098785
6261;5.218;0.587508082389832
6262;5.218;0.587739050388336
6263;5.219;0.587686896324158
6264;5.220;0.587135553359985
6265;5.221;0.586114823818207
6266;5.222;0.584162771701813
6267;5.223;0.581398606300354
6268;5.223;0.578202307224274
6269;5.224;0.575721263885498
6270;5.225;0.573456287384033
6271;5.226;0.571154057979584
6272;5.227;0.569149851799011
6273;5.228;0.567406415939331
6274;5.228;0.566206872463226
6275;5.229;0.565029680728912
6276;5.230;0.564709305763245
6277;5.231;0.564940273761749
6278;5.232;0.565052032470703
6279;5.233;0.564746558666229
6280;5.233;0.563673675060272
6281;5.234;0.561647117137909
6282;5.235;0.55810809135437
6283;5.236;0.554263591766357
6284;5.237;0.551089644432068
6285;5.238;0.548653304576874
6286;5.238;0.546522438526154
6287;5.239;0.544644892215729
6288;5.240;0.543698668479919
6289;5.241;0.543214380741119
6290;5.242;0.542625784873962
6291;5.243;0.541530549526215
6292;5.243;0.540196895599365
6293;5.244;0.538788735866547
6294;5.245;0.536918640136719
6295;5.246;0.534161925315857
6296;5.247;0.530540943145752
6297;5.248;0.527128577232361
6298;5.248;0.524371862411499
6299;5.249;0.522203743457794
6300;5.250;0.520013272762299
6301;5.251;0.517711043357849
6302;5.252;0.515691936016083
6303;5.253;0.513814389705658
6304;5.253;0.511974096298218
6305;5.254;0.510238111019135
6306;5.255;0.509120523929596
6307;5.256;0.509068369865417
6308;5.257;0.509366393089294
6309;5.258;0.508598983287811
6310;5.258;0.506885349750519
6311;5.259;0.504657626152039
6312;5.260;0.502228736877441
6313;5.261;0.499330461025238
6314;5.262;0.49658864736557
6315;5.263;0.495456159114838
6316;5.263;0.495530664920807
6317;5.264;0.496141612529755
6318;5.265;0.496596097946167
6319;5.266;0.496573746204376
6320;5.267;0.49552321434021
6321;5.268;0.49310177564621
6322;5.268;0.490136444568634
6323;5.269;0.48692524433136
6324;5.270;0.483542680740356
6325;5.271;0.479988753795624
6326;5.272;0.477045774459839
6327;5.273;0.474892556667328
6328;5.273;0.472597777843475
6329;5.274;0.470280647277832
6330;5.275;0.468410551548004
6331;5.276;0.467307865619659
6332;5.277;0.466242432594299
6333;5.278;0.464633107185364
6334;5.278;0.463195145130157
6335;5.279;0.46183168888092
6336;5.280;0.460498034954071
6337;5.281;0.459164381027222
6338;5.282;0.457853078842163
6339;5.283;0.457197427749634
6340;5.283;0.456541776657104
6341;5.284;0.455550849437714
6342;5.285;0.45391172170639
6343;5.286;0.452339649200439
6344;5.287;0.451415777206421
6345;5.288;0.450693070888519
6346;5.288;0.449955463409424
6347;5.289;0.449679791927338
6348;5.290;0.449568033218384
6349;5.291;0.449001789093018
6350;5.292;0.447385013103485
6351;5.293;0.444896519184113
6352;5.293;0.441774725914001
6353;5.294;0.43824315071106
6354;5.295;0.434808433055878
6355;5.296;0.431694090366364
6356;5.297;0.42928010225296
6357;5.298;0.427320599555969
6358;5.298;0.426091253757477
6359;5.299;0.425174832344055
6360;5.300;0.42443722486496
6361;5.301;0.42339414358139
6362;5.302;0.421792268753052
6363;5.303;0.420041382312775
6364;5.303;0.41767954826355
6365;5.304;0.414915382862091
6366;5.305;0.412017107009888
6367;5.306;0.409483909606934
6368;5.307;0.407084822654724
6369;5.308;0.404618680477142
6370;5.308;0.402621924877167
6371;5.309;0.401630997657776
6372;5.310;0.401489436626434
6373;5.311;0.400923192501068
6374;5.312;0.399872660636902
6375;5.313;0.398531556129456
6376;5.313;0.397570431232452
6377;5.314;0.396318733692169
6378;5.315;0.394351780414581
6379;5.316;0.392094254493713
6380;5.317;0.389978289604187
6381;5.318;0.387914478778839
6382;5.318;0.385411083698273
6383;5.319;0.3824383020401
6384;5.320;0.379391014575958
6385;5.321;0.377446413040161
6386;5.322;0.376865267753601
6387;5.323;0.377364456653595
6388;5.323;0.378109514713287
6389;5.324;0.378571450710297
6390;5.325;0.378705561161041
6391;5.326;0.377736985683441
6392;5.327;0.375382602214813
6393;5.328;0.371702015399933
6394;5.328;0.367633998394012
6395;5.329;0.3647580742836
6396;5.330;0.363186001777649
6397;5.331;0.36274641752243
6398;5.332;0.36303699016571
6399;5.333;0.364348292350769
6400;5.333;0.366136431694031
6401;5.334;0.366829335689545
6402;5.335;0.366650521755219
6403;5.336;0.366218388080597
6404;5.337;0.365749001502991
6405;5.338;0.364392995834351
6406;5.338;0.362463295459747
6407;5.339;0.361010432243347
6408;5.340;0.359468162059784
6409;5.341;0.357210636138916
6410;5.342;0.354394316673279
6411;5.343;0.352218747138977
6412;5.343;0.350743532180786
6413;5.344;0.348947942256927
6414;5.345;0.346533954143524
6415;5.346;0.344336032867432
6416;5.347;0.343464314937592
6417;5.348;0.343099236488342
6418;5.348;0.342592597007751
6419;5.349;0.341854989528656
6420;5.350;0.341355800628662
6421;5.351;0.340327620506287
6422;5.352;0.337772071361542
6423;5.353;0.3347247838974
6424;5.353;0.332057476043701
6425;5.354;0.330202281475067
6426;5.355;0.32883882522583
6427;5.356;0.327706336975098
6428;5.357;0.326909124851227
6429;5.358;0.326082110404968
6430;5.358;0.324949622154236
6431;5.359;0.323884189128876
6432;5.360;0.323496758937836
6433;5.361;0.323906540870667
6434;5.362;0.324904918670654
6435;5.363;0.325225293636322
6436;5.363;0.32496452331543
6437;5.364;0.323794782161713
6438;5.365;0.322282314300537
6439;5.366;0.321060419082642
6440;5.367;0.319682061672211
6441;5.368;0.318437814712524
6442;5.368;0.317230820655823
6443;5.369;0.316143035888672
6444;5.370;0.314190983772278
6445;5.371;0.310823321342468
6446;5.372;0.307336449623108
6447;5.373;0.305108726024628
6448;5.373;0.303700566291809
6449;5.374;0.302441418170929
6450;5.375;0.301167368888855
6451;5.376;0.30023604631424
6452;5.377;0.299341976642609
6453;5.378;0.297665596008301
6454;5.378;0.295780599117279
6455;5.379;0.293642282485962
6456;5.380;0.291354954242706
6457;5.381;0.289328396320343
6458;5.382;0.287845730781555
6459;5.383;0.286683440208435
6460;5.383;0.284537672996521
6461;5.384;0.282160937786102
6462;5.385;0.280514359474182
6463;5.386;0.279553234577179
6464;5.387;0.277891755104065
6465;5.388;0.275664031505585
6466;5.388;0.274352729320526
6467;5.389;0.274620950222015
6468;5.390;0.275462865829468
6469;5.391;0.275462865829468
6470;5.392;0.275313854217529
6471;5.393;0.275403261184692
6472;5.393;0.275574624538422
6473;5.394;0.274747610092163
6474;5.395;0.272616744041443
6475;5.396;0.27041882276535
6476;5.397;0.268295407295227
6477;5.398;0.266090035438538
6478;5.398;0.26334822177887
6479;5.399;0.260531902313232
6480;5.400;0.258781015872955
6481;5.401;0.257782638072968
6482;5.402;0.25717169046402
6483;5.403;0.256948173046112
6484;5.403;0.257574021816254
6485;5.404;0.258482992649078
6486;5.405;0.258788466453552
6487;5.406;0.258103013038635
6488;5.407;0.256955623626709
6489;5.408;0.25523453950882
6490;5.408;0.253096222877502
6491;5.409;0.251241028308868
6492;5.410;0.249959528446198
6493;5.411;0.249631702899933
6494;5.412;0.249333679676056
6495;5.413;0.248715281486511
6496;5.413;0.246934592723846
6497;5.414;0.244244933128357
6498;5.415;0.241652131080627
6499;5.416;0.239044427871704
6500;5.417;0.236667692661285
6501;5.418;0.234201550483704
6502;5.418;0.232473015785217
6503;5.419;0.231310725212097
6504;5.420;0.230252742767334
6505;5.421;0.22965669631958
6506;5.422;0.229649245738983
6507;5.423;0.230453908443451
6508;5.423;0.231936573982239
6509;5.424;0.234104692935944
6510;5.425;0.235863029956818
6511;5.426;0.236004590988159
6512;5.427;0.234030187129974
6513;5.428;0.231124460697174
6514;5.428;0.228062272071838
6515;5.429;0.225059688091278
6516;5.430;0.222116708755493
6517;5.431;0.219874083995819
6518;5.432;0.218935310840607
6519;5.433;0.218786299228668
6520;5.433;0.218205153942108
6521;5.434;0.216811895370483
6522;5.435;0.215217471122742
6523;5.436;0.21420419216156
6524;5.437;0.214181840419769
6525;5.438;0.214889645576477
6526;5.438;0.215739011764526
6527;5.439;0.21585077047348
6528;5.440;0.215522944927216
6529;5.441;0.214628875255585
6530;5.442;0.213608145713806
6531;5.443;0.21187961101532
6532;5.443;0.209793448448181
6533;5.444;0.208079814910889
6534;5.445;0.206895172595978
6535;5.446;0.205621123313904
6536;5.447;0.203736126422882
6537;5.448;0.201910734176636
6538;5.448;0.200740993022919
6539;5.449;0.199444591999054
6540;5.450;0.197313725948334
6541;5.451;0.195257365703583
6542;5.452;0.193469226360321
6543;5.453;0.192165374755859
6544;5.453;0.190705060958862
6545;5.454;0.189892947673798
6546;5.455;0.189945101737976
6547;5.456;0.190503895282745
6548;5.457;0.191636383533478
6549;5.458;0.192329287528992
6550;5.458;0.192701816558838
6551;5.459;0.19218772649765
6552;5.460;0.191442668437958
6553;5.461;0.190682709217072
6554;5.462;0.18947571516037
6555;5.463;0.188887119293213
6556;5.463;0.188522040843964
6557;5.464;0.188723206520081
6558;5.465;0.188194215297699
6559;5.466;0.186644494533539
6560;5.467;0.185117125511169
6561;5.468;0.183351337909698
6562;5.468;0.182256102561951
6563;5.469;0.180996954441071
6564;5.470;0.180087983608246
6565;5.471;0.179298222064972
6566;5.472;0.178307294845581
6567;5.473;0.177234411239624
6568;5.473;0.175699591636658
6569;5.474;0.174395740032196
6570;5.475;0.173285603523254
6571;5.476;0.172741711139679
6572;5.477;0.172272324562073
6573;5.478;0.171765685081482
6574;5.478;0.170856714248657
6575;5.479;0.169716775417328
6576;5.480;0.168532133102417
6577;5.481;0.167392194271088
6578;5.482;0.166080892086029
6579;5.483;0.164061784744263
6580;5.483;0.161625444889069
6581;5.484;0.159129500389099
6582;5.485;0.157907605171204
6583;5.486;0.157617032527924
6584;5.487;0.158004462718964
6585;5.488;0.15847384929657
6586;5.488;0.158600509166718
6587;5.489;0.158697366714478
6588;5.490;0.158049166202545
6589;5.491;0.157132744789124
6590;5.492;0.155560672283173
6591;5.493;0.154219567775726
6592;5.493;0.154003500938416
6593;5.494;0.154606997966766
6594;5.495;0.155232846736908
6595;5.496;0.15510618686676
6596;5.497;0.154614448547363
6597;5.498;0.153899192810059
6598;5.498;0.153057277202606
6599;5.499;0.152222812175751
6600;5.500;0.151254236698151
6601;5.501;0.150397419929504
6602;5.502;0.149860978126526
6603;5.503;0.149577856063843
6604;5.503;0.148959457874298
6605;5.504;0.147543847560883
6606;5.505;0.145763158798218
6607;5.506;0.143393874168396
6608;5.507;0.141143798828125
6609;5.508;0.139154493808746
6610;5.508;0.137753784656525
6611;5.509;0.136934220790863
6612;5.510;0.136718153953552
6613;5.511;0.137560069561005
6614;5.512;0.138528645038605
6615;5.513;0.138677656650543
6616;5.513;0.137262046337128
6617;5.514;0.135138630867004
6618;5.515;0.133566558361053
6619;5.516;0.13277679681778
6620;5.517;0.132642686367035
6621;5.518;0.132866203784943
6622;5.518;0.13338029384613
6623;5.519;0.133045017719269
6624;5.520;0.131852924823761
6625;5.521;0.130146741867065
6626;5.522;0.128410756587982
6627;5.523;0.126421451568604
6628;5.523;0.125356018543243
6629;5.524;0.126034021377563
6630;5.525;0.127255916595459
6631;5.526;0.127628445625305
6632;5.527;0.126458704471588
6633;5.528;0.125609338283539
6634;5.528;0.125423073768616
6635;5.529;0.12601912021637
6636;5.530;0.126264989376068
6637;5.531;0.12623518705368
6638;5.532;0.126868486404419
6639;5.533;0.128291547298431
6640;5.533;0.129491090774536
6641;5.534;0.129282474517822
6642;5.535;0.128410756587982
6643;5.536;0.127196311950684
6644;5.537;0.125803053379059
6645;5.538;0.124037265777588
6646;5.538;0.121727585792542
6647;5.539;0.119395554065704
6648;5.540;0.117197632789612
6649;5.541;0.115536153316498
6650;5.542;0.114031136035919
6651;5.543;0.112473964691162
6652;5.543;0.11182576417923
6653;5.544;0.111520290374756
6654;5.545;0.110693275928497
6655;5.546;0.108949840068817
6656;5.547;0.107593834400177
6657;5.548;0.106744468212128
6658;5.548;0.105328857898712
6659;5.549;0.103436410427094
6660;5.550;0.101692974567413
6661;5.551;0.10063499212265
6662;5.552;0.0997483730316162
6663;5.553;0.0990778207778931
6664;5.553;0.0986829400062561
6665;5.554;0.09898841381073
6666;5.555;0.100135803222656
6667;5.556;0.1019686460495
6668;5.557;0.103242695331573
6669;5.558;0.103406608104706
6670;5.558;0.102773308753967
6671;5.559;0.101484358310699
6672;5.560;0.100605189800262
6673;5.561;0.100374221801758
6674;5.562;0.100612640380859
6675;5.563;0.100277364253998
6676;5.563;0.0997111201286316
6677;5.564;0.099867582321167
6678;5.565;0.100418925285339
6679;5.566;0.100530683994293
6680;5.567;0.100031495094299
6681;5.568;0.0998526811599731
6682;5.568;0.0998973846435547
6683;5.569;0.0993385910987854
6684;5.570;0.0976324081420898
6685;5.571;0.0953003764152527
6686;5.572;0.0928714871406555
6687;5.573;0.0904425978660583
6688;5.573;0.0880137085914612
6689;5.574;0.0862479209899902
6690;5.575;0.0849664211273193
6691;5.576;0.0832006335258484
6692;5.577;0.0814646482467651
6693;5.578;0.0806674361228943
6694;5.578;0.0811219215393066
6695;5.579;0.0815689563751221
6696;5.580;0.0820010900497437
6697;5.581;0.0832155346870422
6698;5.582;0.0842884182929993
6699;5.583;0.0841617584228516
6700;5.583;0.0827386975288391
6701;5.584;0.0813230872154236
6702;5.585;0.0799000263214111
6703;5.586;0.0784173607826233
6704;5.587;0.0775456428527832
6705;5.588;0.077269971370697
6706;5.588;0.0776425004005432
6707;5.589;0.077664852142334
6708;5.590;0.0777468085289001
6709;5.591;0.0776946544647217
6710;5.592;0.0775307416915894
6711;5.593;0.0778287649154663
6712;5.593;0.0781640410423279
6713;5.594;0.0783279538154602
6714;5.595;0.077858567237854
6715;5.596;0.0766590237617493
6716;5.597;0.0748783349990845
6717;5.598;0.0727400183677673
6718;5.598;0.0713467597961426
6719;5.599;0.0712722539901733
6720;5.600;0.0717788934707642
6721;5.601;0.0725537538528442
6722;5.602;0.0735670328140259
6723;5.603;0.0747665762901306
6724;5.603;0.075221061706543
6725;5.604;0.0744163990020752
6726;5.605;0.0729113817214966
6727;5.606;0.0711530447006226
6728;5.607;0.0690072774887085
6729;5.608;0.0670403242111206
6730;5.608;0.0653266906738281
6731;5.609;0.0641122460365295
6732;5.610;0.0631734728813171
6733;5.611;0.062793493270874
6734;5.612;0.0633150339126587
6735;5.613;0.0638589262962341
6736;5.613;0.0640004873275757
6737;5.614;0.0636205077171326
6738;5.615;0.0634342432022095
6739;5.616;0.063672661781311
6740;5.617;0.0638291239738464
6741;5.618;0.0640898942947388
6742;5.618;0.0650137662887573
6743;5.619;0.0663697719573975
6744;5.620;0.067003071308136
6745;5.621;0.0662431120872498
6746;5.622;0.0650584697723389
6747;5.623;0.0639781355857849
6748;5.623;0.0628381967544556
6749;5.624;0.0613778829574585
6750;5.625;0.0601038336753845
6751;5.626;0.0593885779380798
6752;5.627;0.058978796005249
6753;5.628;0.0583529472351074
6754;5.628;0.0573918223381042
6755;5.629;0.0564530491828918
6756;5.630;0.0558570027351379
6757;5.631;0.0555142760276794
6758;5.632;0.0556111335754395
6759;5.633;0.0563785433769226
6760;5.633;0.0573992729187012
6761;5.634;0.0585317611694336
6762;5.635;0.0592991709709167
6763;5.636;0.0599771738052368
6764;5.637;0.0598877668380737
6765;5.638;0.0591948628425598
6766;5.638;0.0589340925216675
6767;5.639;0.059276819229126
6768;5.640;0.0605210661888123
6769;5.641;0.0618621706962585
6770;5.642;0.0630468130111694
6771;5.643;0.0635683536529541
6772;5.643;0.0629425048828125
6773;5.644;0.0618398189544678
6774;5.645;0.0598728656768799
6775;5.646;0.0574439764022827
6776;5.647;0.0543966889381409
6777;5.648;0.0513941049575806
6778;5.648;0.048421323299408
6779;5.649;0.0451654195785522
6780;5.650;0.0422000885009766
6781;5.651;0.040300190448761
6782;5.652;0.0402629375457764
6783;5.653;0.0413954257965088
6784;5.653;0.0430122017860413
6785;5.654;0.0448524951934814
6786;5.655;0.0465959310531616
6787;5.656;0.0473931431770325
6788;5.657;0.0469237565994263
6789;5.658;0.0454634428024292
6790;5.658;0.0435858964920044
6791;5.659;0.0419169664382935
6792;5.660;0.0412985682487488
6793;5.661;0.0420510768890381
6794;5.662;0.043429434299469
6795;5.663;0.0441446900367737
6796;5.663;0.0441074371337891
6797;5.664;0.043526291847229
6798;5.665;0.0426247715950012
6799;5.666;0.0416487455368042
6800;5.667;0.0400692224502563
6801;5.668;0.0386834144592285
6802;5.668;0.0376924872398376
6803;5.669;0.037074089050293
6804;5.670;0.0362992286682129
6805;5.671;0.035211443901062
6806;5.672;0.034816563129425
6807;5.673;0.0353381037712097
6808;5.673;0.0362396240234375
6809;5.674;0.0369250774383545
6810;5.675;0.0370293855667114
6811;5.676;0.0365674495697021
6812;5.677;0.0357776880264282
6813;5.678;0.0342279672622681
6814;5.678;0.0325888395309448
6815;5.679;0.0315383076667786
6816;5.680;0.0313594937324524
6817;5.681;0.0312179327011108
6818;5.682;0.0309348106384277
6819;5.683;0.0319033861160278
6820;5.683;0.0339597463607788
6821;5.684;0.0356584787368774
6822;5.685;0.0362321734428406
6823;5.686;0.0366419553756714
6824;5.687;0.0370964407920837
6825;5.688;0.0369325280189514
6826;5.688;0.0363513827323914
6827;5.689;0.0357627868652344
6828;5.690;0.0353977084159851
6829;5.691;0.034429132938385
6830;5.692;0.0329390168190002
6831;5.693;0.0312775373458862
6832;5.693;0.0293850898742676
6833;5.694;0.0277906656265259
6834;5.695;0.0270679593086243
6835;5.696;0.0273361802101135
6836;5.697;0.0283867120742798
6837;5.698;0.0296607613563538
6838;5.698;0.0309869647026062
6839;5.699;0.0318959355354309
6840;5.700;0.0319182872772217
6841;5.701;0.0311806797981262
6842;5.702;0.0296458601951599
6843;5.703;0.0280812382698059
6844;5.703;0.0272616744041443
6845;5.704;0.0276714563369751
6846;5.705;0.0286176800727844
6847;5.706;0.0298917293548584
6848;5.707;0.0316798686981201
6849;5.708;0.0333711504936218
6850;5.708;0.0341162085533142
6851;5.709;0.033549964427948
6852;5.710;0.0320449471473694
6853;5.711;0.0299885869026184
6854;5.712;0.0278875231742859
6855;5.713;0.0262334942817688
6856;5.713;0.0254213809967041
6857;5.714;0.0253468751907349
6858;5.715;0.0261515378952026
6859;5.716;0.0272616744041443
6860;5.717;0.0278428196907043
6861;5.718;0.0277012586593628
6862;5.718;0.0266358256340027
6863;5.719;0.0245422124862671
6864;5.720;0.0220909714698792
6865;5.721;0.0200271606445313
6866;5.722;0.0191554427146912
6867;5.723;0.0189915299415588
6868;5.723;0.0191181898117065
6869;5.724;0.0197440385818481
6870;5.725;0.0206604599952698
6871;5.726;0.0218003988265991
6872;5.727;0.0229179859161377
6873;5.728;0.0239312648773193
6874;5.728;0.0248029828071594
6875;5.729;0.0252723693847656
6876;5.730;0.0257790088653564
6877;5.731;0.0260546803474426
6878;5.732;0.025525689125061
6879;5.733;0.0240281224250793
6880;5.733;0.0225454568862915
6881;5.734;0.0216364860534668
6882;5.735;0.0203773379325867
6883;5.736;0.0190064311027527
6884;5.737;0.0176727771759033
6885;5.738;0.0169426202774048
6886;5.738;0.0163614749908447
6887;5.739;0.0160560011863708
6888;5.740;0.016428530216217
6889;5.741;0.0168532133102417
6890;5.742;0.0175535678863525
6891;5.743;0.0186264514923096
6892;5.743;0.019565224647522
6893;5.744;0.0196173787117004
6894;5.745;0.0191628932952881
6895;5.746;0.0193417072296143
6896;5.747;0.0196248292922974
6897;5.748;0.0185742974281311
6898;5.748;0.0159740447998047
6899;5.749;0.0137314200401306
6900;5.750;0.0123679637908936
6901;5.751;0.0114664435386658
6902;5.752;0.0107660889625549
6903;5.753;0.0111758708953857
6904;5.753;0.0132173299789429
6905;5.754;0.0154003500938416
6906;5.755;0.0165104866027832
6907;5.756;0.0162795186042786
6908;5.757;0.0152587890625
6909;5.758;0.0139549374580383
6910;5.758;0.0127553939819336
6911;5.759;0.0123828649520874
6912;5.760;0.0129342079162598
6913;5.761;0.0136569142341614
6914;5.762;0.0139996409416199
6915;5.763;0.0136122107505798
6916;5.763;0.0124722719192505
6917;5.764;0.0105351209640503
6918;5.765;0.00870972871780396
6919;5.766;0.00797957181930542
6920;5.767;0.00888854265213013
6921;5.768;0.0105947256088257
6922;5.768;0.0121966004371643
6923;5.769;0.012718141078949
6924;5.770;0.0123307108879089
6925;5.771;0.0109821557998657
6926;5.772;0.00891834497451782
6927;5.773;0.00717490911483765
6928;5.773;0.00649690628051758
6929;5.774;0.00713765621185303
6930;5.775;0.00766664743423462
6931;5.776;0.00796467065811157
6932;5.777;0.00850856304168701
6933;5.778;0.00944733619689941
6934;5.778;0.00994652509689331
6935;5.779;0.00961869955062866
6936;5.780;0.00863522291183472
6937;5.781;0.00750273466110229
6938;5.782;0.00604242086410522
6939;5.783;0.00422447919845581
6940;5.783;0.00312924385070801
6941;5.784;0.00301748514175415
6942;5.785;0.00404566526412964
6943;5.786;0.00504404306411743
6944;5.787;0.00579655170440674
6945;5.788;0.00625848770141602
6946;5.788;0.00557303428649902
6947;5.789;0.00396370887756348
6948;5.790;0.0019073486328125
6949;5.791;0.000745058059692383
6950;5.792;7.45058059692383E-05
6951;5.793;-0.000923871994018555
6952;5.793;-0.00189244747161865
6953;5.794;-0.00215321779251099
6954;5.795;-0.00188499689102173
6955;5.796;-0.00249594449996948
6956;5.797;-0.00380724668502808
6957;5.798;-0.00432133674621582
6958;5.798;-0.00324845314025879
6959;5.799;-0.00175833702087402
6960;5.800;-0.000454485416412354
6961;5.801;0.00122934579849243
6962;5.802;0.00327080488204956
6963;5.803;0.00502169132232666
6964;5.803;0.00551342964172363
6965;5.804;0.00502914190292358
6966;5.805;0.00408291816711426
6967;5.806;0.00306218862533569
6968;5.807;0.00233203172683716
6969;5.808;0.00126659870147705
6970;5.808;-8.19563865661621E-05
6971;5.809;-0.00101327896118164
6972;5.810;-0.000961124897003174
6973;5.811;-0.000365078449249268
6974;5.812;0.000245869159698486
6975;5.813;0.00147521495819092
6976;5.813;0.00314414501190186
6977;5.814;0.0040009617805481
6978;5.815;0.00315159559249878
6979;5.816;0.00122934579849243
6980;5.817;-0.00035017728805542
6981;5.818;-0.0018775463104248
6982;5.818;-0.00354647636413574
6983;5.819;-0.00502169132232666
6984;5.820;-0.00551342964172363
6985;5.821;-0.00480562448501587
6986;5.822;-0.00422447919845581
6987;5.823;-0.00472366809844971
6988;5.823;-0.00626593828201294
6989;5.824;-0.00779330730438232
6990;5.825;-0.00829994678497314
6991;5.826;-0.00839680433273315
6992;5.827;-0.00806897878646851
6993;5.828;-0.00678747892379761
6994;5.828;-0.00411272048950195
6995;5.829;-0.00100582838058472
6996;5.830;0.00085681676864624
6997;5.831;0.00187009572982788
6998;5.832;0.00210851430892944
6999;5.833;0.0017210841178894
7000;5.833;0.000305473804473877
7001;5.834;-0.00180304050445557
7002;5.835;-0.00385195016860962
7003;5.836;-0.00586360692977905
7004;5.837;-0.00769644975662231
7005;5.838;-0.00879913568496704
7006;5.838;-0.00870227813720703
7007;5.839;-0.00800937414169312
7008;5.840;-0.00752508640289307
7009;5.841;-0.00764429569244385
7010;5.842;-0.00739842653274536
7011;5.843;-0.0065043568611145
7012;5.843;-0.00543892383575439
7013;5.844;-0.00417977571487427
7014;5.845;-0.0030025839805603
7015;5.846;-0.00196695327758789
7016;5.847;-0.00158697366714478
7017;5.848;-0.00219792127609253
7018;5.848;-0.00368803739547729
7019;5.849;-0.00594556331634521
7020;5.850;-0.00814348459243774
7021;5.851;-0.009879469871521
7022;5.852;-0.0113248825073242
7023;5.853;-0.0127255916595459
7024;5.853;-0.0138133764266968
7025;5.854;-0.0139474868774414
7026;5.855;-0.0135079026222229
7027;5.856;-0.0122413039207458
7028;5.857;-0.0108703970909119
7029;5.858;-0.00938773155212402
7030;5.858;-0.00782310962677002
7031;5.859;-0.00685453414916992
7032;5.860;-0.00612437725067139
7033;5.861;-0.00597536563873291
7034;5.862;-0.00549852848052979
7035;5.863;-0.0050961971282959
7036;5.863;-0.00521540641784668
7037;5.864;-0.00469386577606201
7038;5.865;-0.00340491533279419
7039;5.866;-0.00243633985519409
7040;5.867;-0.00349432229995728
7041;5.868;-0.00621378421783447
7042;5.868;-0.00926852226257324
7043;5.869;-0.0125691294670105
7044;5.870;-0.0161603093147278
7045;5.871;-0.0186562538146973
7046;5.872;-0.0188052654266357
7047;5.873;-0.0167638063430786
7048;5.873;-0.0136420130729675
7049;5.874;-0.00981986522674561
7050;5.875;-0.00588595867156982
7051;5.876;-0.00312179327011108
7052;5.877;-0.00217556953430176
7053;5.878;-0.00274181365966797
7054;5.878;-0.00473856925964355
7055;5.879;-0.00802427530288696
7056;5.880;-0.0109970569610596
7057;5.881;-0.0119581818580627
7058;5.882;-0.0116005539894104
7059;5.883;-0.010661780834198
7060;5.883;-0.00981986522674561
7061;5.884;-0.0088810920715332
7062;5.885;-0.0087544322013855
7063;5.886;-0.00929832458496094
7064;5.887;-0.00952929258346558
7065;5.888;-0.009879469871521
7066;5.888;-0.00992417335510254
7067;5.889;-0.0100582838058472
7068;5.890;-0.00986456871032715
7069;5.891;-0.0109076499938965
7070;5.892;-0.013105571269989
7071;5.893;-0.0149160623550415
7072;5.893;-0.0153705477714539
7073;5.894;-0.014185905456543
7074;5.895;-0.0131130218505859
7075;5.896;-0.0119879841804504
7076;5.897;-0.0105053186416626
7077;5.898;-0.0087246298789978
7078;5.898;-0.00686198472976685
7079;5.899;-0.00581890344619751
7080;5.900;-0.00529736280441284
7081;5.901;-0.00566989183425903
7082;5.902;-0.00682473182678223
7083;5.903;-0.00796467065811157
7084;5.903;-0.00885874032974243
7085;5.904;-0.0104382634162903
7086;5.905;-0.0126659870147705
7087;5.906;-0.0142455101013184
7088;5.907;-0.0144243240356445
7089;5.908;-0.0147372484207153
7090;5.908;-0.0168457627296448
7091;5.909;-0.018775463104248
7092;5.910;-0.0191032886505127
7093;5.911;-0.0178888440132141
7094;5.912;-0.0170096755027771
7095;5.913;-0.016435980796814
7096;5.913;-0.0149458646774292
7097;5.914;-0.0127702951431274
7098;5.915;-0.0106990337371826
7099;5.916;-0.00981986522674561
7100;5.917;-0.00995397567749023
7101;5.918;-0.0109225511550903
7102;5.918;-0.0119432806968689
7103;5.919;-0.0131651759147644
7104;5.920;-0.0146999955177307
7105;5.921;-0.0162795186042786
7106;5.922;-0.0165998935699463
7107;5.923;-0.0154823064804077
7108;5.923;-0.0143125653266907
7109;5.924;-0.0137016177177429
7110;5.925;-0.0133290886878967
7111;5.926;-0.0128671526908875
7112;5.927;-0.0129789113998413
7113;5.928;-0.0133514404296875
7114;5.928;-0.0136718153953552
7115;5.929;-0.0139623880386353
7116;5.930;-0.0151991844177246
7117;5.931;-0.0166669487953186
7118;5.932;-0.0175759196281433
7119;5.933;-0.0182092189788818
7120;5.933;-0.0189393758773804
7121;5.934;-0.0192001461982727
7122;5.935;-0.0182464718818665
7123;5.936;-0.0171363353729248
7124;5.937;-0.0172927975654602
7125;5.938;-0.0186115503311157
7126;5.938;-0.0197663903236389
7127;5.939;-0.0205859541893005
7128;5.940;-0.0206604599952698
7129;5.941;-0.0197291374206543
7130;5.942;-0.0176429748535156
7131;5.943;-0.0154376029968262
7132;5.943;-0.0144988298416138
7133;5.944;-0.0142455101013184
7134;5.945;-0.014476478099823
7135;5.946;-0.0149831175804138
7136;5.947;-0.0160858035087585
7137;5.948;-0.0175163149833679
7138;5.948;-0.0185072422027588
7139;5.949;-0.0194758176803589
7140;5.950;-0.0204145908355713
7141;5.951;-0.0212863087654114
7142;5.952;-0.0216513872146606
7143;5.953;-0.0213682651519775
7144;5.953;-0.0208914279937744
7145;5.954;-0.0203773379325867
7146;5.955;-0.0197365880012512
7147;5.956;-0.0187009572982788
7148;5.957;-0.0172629952430725
7149;5.958;-0.0156909227371216
7150;5.958;-0.014767050743103
7151;5.959;-0.0146776437759399
7152;5.960;-0.0154897570610046
7153;5.961;-0.0168085098266602
7154;5.962;-0.0180080533027649
7155;5.963;-0.0190883874893188
7156;5.963;-0.0194385647773743
7157;5.964;-0.0188723206520081
7158;5.965;-0.017903745174408
7159;5.966;-0.017702579498291
7160;5.967;-0.0187233090400696
7161;5.968;-0.0201910734176636
7162;5.968;-0.0217035412788391
7163;5.969;-0.0234991312026978
7164;5.970;-0.0248998403549194
7165;5.971;-0.0248923897743225
7166;5.972;-0.0236108899116516
7167;5.973;-0.0223442912101746
7168;5.973;-0.0210925936698914
7169;5.974;-0.0194236636161804
7170;5.975;-0.0177919864654541
7171;5.976;-0.0176951289176941
7172;5.977;-0.0192597508430481
7173;5.978;-0.0205114483833313
7174;5.978;-0.0209510326385498
7175;5.979;-0.0210180878639221
7176;5.980;-0.0213086605072021
7177;5.981;-0.0216513872146606
7178;5.982;-0.0216886401176453
7179;5.983;-0.0219196081161499
7180;5.983;-0.0220462679862976
7181;5.984;-0.0221505761146545
7182;5.985;-0.0223368406295776
7183;5.986;-0.0220537185668945
7184;5.987;-0.0209659337997437
7185;5.988;-0.0195950269699097
7186;5.988;-0.0189319252967834
7187;5.989;-0.0191926956176758
7188;5.990;-0.0198781490325928
7189;5.991;-0.0203177332878113
7190;5.992;-0.0205114483833313
7191;5.993;-0.0204071402549744
7192;5.993;-0.020146369934082
7193;5.994;-0.019855797290802
7194;5.995;-0.019460916519165
7195;5.996;-0.0198036432266235
7196;5.997;-0.0209063291549683
7197;5.998;-0.0223368406295776
7198;5.998;-0.0236779451370239
7199;5.999;-0.0248327851295471
7200;6.000;-0.0260323286056519
7201;6.001;-0.0265240669250488
7202;6.002;-0.0259056687355042
7203;6.003;-0.0243261456489563
7204;6.003;-0.0227615237236023
7205;6.004;-0.0215023756027222
7206;6.005;-0.0207051634788513
7207;6.006;-0.0206977128982544
7208;6.007;-0.0220015645027161
7209;6.008;-0.0242665410041809
7210;6.008;-0.026315450668335
7211;6.009;-0.0282526016235352
7212;6.010;-0.030122697353363
7213;6.011;-0.0313296914100647
7214;6.012;-0.0311136245727539
7215;6.013;-0.03061443567276
7216;6.013;-0.0303536653518677
7217;6.014;-0.0292807817459106
7218;6.015;-0.026606023311615
7219;6.016;-0.0235140323638916
7220;6.017;-0.0222176313400269
7221;6.018;-0.0215843319892883
7222;6.018;-0.0212192535400391
7223;6.019;-0.0215470790863037
7224;6.020;-0.0237748026847839
7225;6.021;-0.0270828604698181
7226;6.022;-0.0290051102638245
7227;6.023;-0.0293925404548645
7228;6.023;-0.0294521450996399
7229;6.024;-0.029735267162323
7230;6.025;-0.0295042991638184
7231;6.026;-0.0288486480712891
7232;6.027;-0.0288337469100952
7233;6.028;-0.0303983688354492
7234;6.028;-0.0323355197906494
7235;6.029;-0.0338107347488403
7236;6.030;-0.0345110893249512
7237;6.031;-0.0340715050697327
7238;6.032;-0.0331774353981018
7239;6.033;-0.0316351652145386
7240;6.033;-0.0305920839309692
7241;6.034;-0.0300928950309753
7242;6.035;-0.0305846333503723
7243;6.036;-0.0319331884384155
7244;6.037;-0.0325664877891541
7245;6.038;-0.0320523977279663
7246;6.038;-0.0301897525787354
7247;6.039;-0.0281780958175659
7248;6.040;-0.0260993838310242
7249;6.041;-0.0242441892623901
7250;6.042;-0.0238046050071716
7251;6.043;-0.0253841280937195
7252;6.043;-0.0278502702713013
7253;6.044;-0.0295192003250122
7254;6.045;-0.0308230519294739
7255;6.046;-0.0325217843055725
7256;6.047;-0.0340715050697327
7257;6.048;-0.0348761677742004
7258;6.048;-0.0351890921592712
7259;6.049;-0.0357106328010559
7260;6.050;-0.035502016544342
7261;6.051;-0.0347495079040527
7262;6.052;-0.0340715050697327
7263;6.053;-0.0336095690727234
7264;6.053;-0.0331699848175049
7265;6.054;-0.032372772693634
7266;6.055;-0.0318512320518494
7267;6.056;-0.030815601348877
7268;6.057;-0.0295713543891907
7269;6.058;-0.0285431742668152
7270;6.058;-0.0279843807220459
7271;6.059;-0.0280067324638367
7272;6.060;-0.0281184911727905
7273;6.061;-0.0286698341369629
7274;6.062;-0.0291317701339722
7275;6.063;-0.0288859009742737
7276;6.063;-0.0282078981399536
7277;6.064;-0.0275075435638428
7278;6.065;-0.0270828604698181
7279;6.066;-0.0266358256340027
7280;6.067;-0.0264644622802734
7281;6.068;-0.0273212790489197
7282;6.068;-0.028662383556366
7283;6.069;-0.0298172235488892
7284;6.070;-0.0301450490951538
7285;6.071;-0.0301599502563477
7286;6.072;-0.03013014793396
7287;6.073;-0.030517578125
7288;6.073;-0.0316128134727478
7289;6.074;-0.0332370400428772
7290;6.075;-0.0352859497070313
7291;6.076;-0.037558376789093
7292;6.077;-0.0396445393562317
7293;6.078;-0.0402331352233887
7294;6.078;-0.0394508242607117
7295;6.079;-0.0383034348487854
7296;6.080;-0.0379160046577454
7297;6.081;-0.0381171703338623
7298;6.082;-0.0379681587219238
7299;6.083;-0.0374764204025269
7300;6.083;-0.036284327507019
7301;6.084;-0.0343471765518188
7302;6.085;-0.0322163105010986
7303;6.086;-0.0302493572235107
7304;6.087;-0.0290274620056152
7305;6.088;-0.0288337469100952
7306;6.088;-0.0292286276817322
7307;6.089;-0.0298023223876953
7308;6.090;-0.0290274620056152
7309;6.091;-0.0275149941444397
7310;6.092;-0.0260099768638611
7311;6.093;-0.0256150960922241
7312;6.093;-0.0266581773757935
7313;6.094;-0.0288635492324829
7314;6.095;-0.0317171216011047
7315;6.096;-0.0342056155204773
7316;6.097;-0.0361204147338867
7317;6.098;-0.0372007489204407
7318;6.098;-0.0378936529159546
7319;6.099;-0.0379830598831177
7320;6.100;-0.0379756093025208
7321;6.101;-0.0375062227249146
7322;6.102;-0.0366047024726868
7323;6.103;-0.0350773334503174
7324;6.103;-0.0331923365592957
7325;6.104;-0.0312179327011108
7326;6.105;-0.0295862555503845
7327;6.106;-0.029146671295166
7328;6.107;-0.0296458601951599
7329;6.108;-0.0303313136100769
7330;6.108;-0.0298768281936646
7331;6.109;-0.0290945172309875
7332;6.110;-0.029243528842926
7333;6.111;-0.0306516885757446
7334;6.112;-0.0324472784996033
7335;6.113;-0.034041702747345
7336;6.113;-0.0360235571861267
7337;6.114;-0.0380203127861023
7338;6.115;-0.0390559434890747
7339;6.116;-0.0386536121368408
7340;6.117;-0.0379234552383423
7341;6.118;-0.0376477837562561
7342;6.118;-0.0381320714950562
7343;6.119;-0.0388622283935547
7344;6.120;-0.0394284725189209
7345;6.121;-0.0397562980651855
7346;6.122;-0.0390931963920593
7347;6.123;-0.037655234336853
7348;6.123;-0.0359266996383667
7349;6.124;-0.0348091125488281
7350;6.125;-0.0347569584846497
7351;6.126;-0.0345706939697266
7352;6.127;-0.0345110893249512
7353;6.128;-0.0345110893249512
7354;6.128;-0.0344887375831604
7355;6.129;-0.0340640544891357
7356;6.130;-0.0326558947563171
7357;6.131;-0.0312477350234985
7358;6.132;-0.0298768281936646
7359;6.133;-0.0288784503936768
7360;6.133;-0.0282302498817444
7361;6.134;-0.027388334274292
7362;6.135;-0.0264793634414673
7363;6.136;-0.0261589884757996
7364;6.137;-0.0270158052444458
7365;6.138;-0.0285804271697998
7366;6.138;-0.0299140810966492
7367;6.139;-0.031396746635437
7368;6.140;-0.0332891941070557
7369;6.141;-0.0348314642906189
7370;6.142;-0.0356584787368774
7371;6.143;-0.0363215804100037
7372;6.143;-0.0370144844055176
7373;6.144;-0.0369921326637268
7374;6.145;-0.0354722142219543
7375;6.146;-0.0332221388816833
7376;6.147;-0.0309646129608154
7377;6.148;-0.0287219882011414
7378;6.148;-0.0276714563369751
7379;6.149;-0.0284910202026367
7380;6.150;-0.0311285257339478
7381;6.151;-0.033847987651825
7382;6.152;-0.035405158996582
7383;6.153;-0.036485493183136
7384;6.153;-0.0368282198905945
7385;6.154;-0.0366419553756714
7386;6.155;-0.0356435775756836
7387;6.156;-0.0348910689353943
7388;6.157;-0.0349953770637512
7389;6.158;-0.0355988740921021
7390;6.158;-0.0362396240234375
7391;6.159;-0.0363215804100037
7392;6.160;-0.0363588333129883
7393;6.161;-0.0361800193786621
7394;6.162;-0.0358819961547852
7395;6.163;-0.035509467124939
7396;6.163;-0.035211443901062
7397;6.164;-0.035211443901062
7398;6.165;-0.0347718596458435
7399;6.166;-0.0337734818458557
7400;6.167;-0.032670795917511
7401;6.168;-0.0315010547637939
7402;6.168;-0.0300407409667969
7403;6.169;-0.0282451510429382
7404;6.170;-0.0271201133728027
7405;6.171;-0.0272393226623535
7406;6.172;-0.0280067324638367
7407;6.173;-0.0281780958175659
7408;6.173;-0.027783215045929
7409;6.174;-0.0277161598205566
7410;6.175;-0.029340386390686
7411;6.176;-0.0322684645652771
7412;6.177;-0.0352263450622559
7413;6.178;-0.0376701354980469
7414;6.178;-0.0393986701965332
7415;6.179;-0.0405311584472656
7416;6.180;-0.0399723649024963
7417;6.181;-0.03824383020401
7418;6.182;-0.0359341502189636
7419;6.183;-0.0341907143592834
7420;6.183;-0.0333860516548157
7421;6.184;-0.0331103801727295
7422;6.185;-0.0330507755279541
7423;6.186;-0.0331029295921326
7424;6.187;-0.0337138772010803
7425;6.188;-0.0341609120368958
7426;6.188;-0.0338926911354065
7427;6.189;-0.0334456562995911
7428;6.190;-0.0336095690727234
7429;6.191;-0.0334382057189941
7430;6.192;-0.0324174761772156
7431;6.193;-0.0315234065055847
7432;6.193;-0.0318810343742371
7433;6.194;-0.0326260924339294
7434;6.195;-0.0330954790115356
7435;6.196;-0.0337958335876465
7436;6.197;-0.0352039933204651
7437;6.198;-0.0365450978279114
7438;6.198;-0.0370144844055176
7439;6.199;-0.0374913215637207
7440;6.200;-0.0381767749786377
7441;6.201;-0.0390857458114624
7442;6.202;-0.0396743416786194
7443;6.203;-0.0404864549636841
7444;6.203;-0.0415965914726257
7445;6.204;-0.0419393181800842
7446;6.205;-0.0418052077293396
7447;6.206;-0.0418052077293396
7448;6.207;-0.0419318675994873
7449;6.208;-0.0410452485084534
7450;6.208;-0.0391006469726563
7451;6.209;-0.037364661693573
7452;6.210;-0.0366121530532837
7453;6.211;-0.0365078449249268
7454;6.212;-0.0369027256965637
7455;6.213;-0.0381171703338623
7456;6.213;-0.0401511788368225
7457;6.214;-0.0421479344367981
7458;6.215;-0.0425279140472412
7459;6.216;-0.0411868095397949
7460;6.217;-0.039421021938324
7461;6.218;-0.0382959842681885
7462;6.218;-0.0372231006622314
7463;6.219;-0.0357106328010559
7464;6.220;-0.0346750020980835
7465;6.221;-0.0348314642906189
7466;6.222;-0.0358372926712036
7467;6.223;-0.0362545251846313
7468;6.223;-0.0364631414413452
7469;6.224;-0.0367462635040283
7470;6.225;-0.037267804145813
7471;6.226;-0.0383108854293823
7472;6.227;-0.0395700335502625
7473;6.228;-0.0412687659263611
7474;6.228;-0.0424832105636597
7475;6.229;-0.0432878732681274
7476;6.230;-0.0434964895248413
7477;6.231;-0.0424161553382874
7478;6.232;-0.0401288270950317
7479;6.233;-0.0376775860786438
7480;6.233;-0.0357776880264282
7481;6.234;-0.0344440340995789
7482;6.235;-0.0333189964294434
7483;6.236;-0.0323206186294556
7484;6.237;-0.0312551856040955
7485;6.238;-0.0303536653518677
7486;6.238;-0.029541552066803
7487;6.239;-0.0291094183921814
7488;6.240;-0.028759241104126
7489;6.241;-0.028759241104126
7490;6.242;-0.0290647149085999
7491;6.243;-0.0294819474220276
7492;6.243;-0.0302940607070923
7493;6.244;-0.0308752059936523
7494;6.245;-0.031597912311554
7495;6.246;-0.0324621796607971
7496;6.247;-0.0337734818458557
7497;6.248;-0.0350475311279297
7498;6.248;-0.0363439321517944
7499;6.249;-0.0378638505935669
7500;6.250;-0.0386759638786316
7501;6.251;-0.0382065773010254
7502;6.252;-0.0372156500816345
7503;6.253;-0.0367239117622375
7504;6.253;-0.036187469959259
7505;6.254;-0.0350400805473328
7506;6.255;-0.034041702747345
7507;6.256;-0.034034252166748
7508;6.257;-0.0343099236488342
7509;6.258;-0.0334233045578003
7510;6.258;-0.0321939587593079
7511;6.259;-0.0315457582473755
7512;6.260;-0.0322312116622925
7513;6.261;-0.0330284237861633
7514;6.262;-0.0328794121742249
7515;6.263;-0.0325515866279602
7516;6.263;-0.0326037406921387
7517;6.264;-0.033356249332428
7518;6.265;-0.0336915254592896
7519;6.266;-0.0332742929458618
7520;6.267;-0.0328719615936279
7521;6.268;-0.0330209732055664
7522;6.268;-0.033453106880188
7523;6.269;-0.033840537071228
7524;6.270;-0.0341087579727173
7525;6.271;-0.0350400805473328
7526;6.272;-0.0370293855667114
7527;6.273;-0.0392645597457886
7528;6.273;-0.0412911176681519
7529;6.274;-0.0422000885009766
7530;6.275;-0.0420510768890381
7531;6.276;-0.0410005450248718
7532;6.277;-0.0396817922592163
7533;6.278;-0.0385493040084839
7534;6.278;-0.0374987721443176
7535;6.279;-0.0367164611816406
7536;6.280;-0.0368878245353699
7537;6.281;-0.0381022691726685
7538;6.282;-0.0391155481338501
7539;6.283;-0.0396296381950378
7540;6.283;-0.0395327806472778
7541;6.284;-0.039324164390564
7542;6.285;-0.0387504696846008
7543;6.286;-0.0374317169189453
7544;6.287;-0.0361055135726929
7545;6.288;-0.0348314642906189
7546;6.288;-0.0343918800354004
7547;6.289;-0.0345334410667419
7548;6.290;-0.0347942113876343
7549;6.291;-0.0355839729309082
7550;6.292;-0.0371038913726807
7551;6.293;-0.039219856262207
7552;6.293;-0.0407621264457703
7553;6.294;-0.0412166118621826
7554;6.295;-0.0413507223129272
7555;6.296;-0.0417008996009827
7556;6.297;-0.0419765710830688
7557;6.298;-0.0417605042457581
7558;6.298;-0.0406429171562195
7559;6.299;-0.0398829579353333
7560;6.300;-0.0398233532905579
7561;6.301;-0.040002167224884
7562;6.302;-0.0396668910980225
7563;6.303;-0.0383183360099792
7564;6.303;-0.0368133187294006
7565;6.304;-0.035405158996582
7566;6.305;-0.0343620777130127
7567;6.306;-0.0340119004249573
7568;6.307;-0.033937394618988
7569;6.308;-0.035017728805542
7570;6.308;-0.0375732779502869
7571;6.309;-0.0408291816711426
7572;6.310;-0.0432804226875305
7573;6.311;-0.043526291847229
7574;6.312;-0.0424906611442566
7575;6.313;-0.041477382183075
7576;6.313;-0.0409707427024841
7577;6.314;-0.0407770276069641
7578;6.315;-0.040397047996521
7579;6.316;-0.0402629375457764
7580;6.317;-0.040590763092041
7581;6.318;-0.0404343008995056
7582;6.318;-0.0397041440010071
7583;6.319;-0.0386163592338562
7584;6.320;-0.0378936529159546
7585;6.321;-0.037461519241333
7586;6.322;-0.0368282198905945
7587;6.323;-0.035800039768219
7588;6.323;-0.0346899032592773
7589;6.324;-0.0342130661010742
7590;6.325;-0.0345632433891296
7591;6.326;-0.0354424118995667
7592;6.327;-0.0365599989891052
7593;6.328;-0.0379085540771484
7594;6.328;-0.0386238098144531
7595;6.329;-0.0383332371711731
7596;6.330;-0.0378936529159546
7597;6.331;-0.037752091884613
7598;6.332;-0.03805011510849
7599;6.333;-0.0385046005249023
7600;6.333;-0.0395849347114563
7601;6.334;-0.0405460596084595
7602;6.335;-0.0407770276069641
7603;6.336;-0.040784478187561
7604;6.337;-0.0408217310905457
7605;6.338;-0.0407174229621887
7606;6.338;-0.0392869114875793
7607;6.339;-0.0379830598831177
7608;6.340;-0.0370368361473083
7609;6.341;-0.0361129641532898
7610;6.342;-0.0352784991264343
7611;6.343;-0.035017728805542
7612;6.343;-0.0367909669876099
7613;6.344;-0.0388547778129578
7614;6.345;-0.0406354665756226
7615;6.346;-0.0421628355979919
7616;6.347;-0.0431910157203674
7617;6.348;-0.0431463122367859
7618;6.348;-0.0410750508308411
7619;6.349;-0.0392720103263855
7620;6.350;-0.0385120511054993
7621;6.351;-0.0381767749786377
7622;6.352;-0.0378265976905823
7623;6.353;-0.0381320714950562
7624;6.353;-0.0391155481338501
7625;6.354;-0.0387430191040039
7626;6.355;-0.0373870134353638
7627;6.356;-0.0367835164070129
7628;6.357;-0.0376924872398376
7629;6.358;-0.0387728214263916
7630;6.358;-0.0397786498069763
7631;6.359;-0.0415444374084473
7632;6.360;-0.0433102250099182
7633;6.361;-0.0434517860412598
7634;6.362;-0.0416189432144165
7635;6.363;-0.039316713809967
7636;6.363;-0.0379160046577454
7637;6.364;-0.037267804145813
7638;6.365;-0.036969780921936
7639;6.366;-0.0374168157577515
7640;6.367;-0.0384747982025146
7641;6.368;-0.0396296381950378
7642;6.368;-0.0400170683860779
7643;6.369;-0.0402405858039856
7644;6.370;-0.0405609607696533
7645;6.371;-0.0410676002502441
7646;6.372;-0.041469931602478
7647;6.373;-0.0419765710830688
7648;6.373;-0.0421255826950073
7649;6.374;-0.0415965914726257
7650;6.375;-0.0404044985771179
7651;6.376;-0.0388547778129578
7652;6.377;-0.037558376789093
7653;6.378;-0.0365972518920898
7654;6.378;-0.0363364815711975
7655;6.379;-0.0360384583473206
7656;6.380;-0.0358074903488159
7657;6.381;-0.0361204147338867
7658;6.382;-0.0371783971786499
7659;6.383;-0.0381693243980408
7660;6.383;-0.0391304492950439
7661;6.384;-0.0403076410293579
7662;6.385;-0.0415146350860596
7663;6.386;-0.0412911176681519
7664;6.387;-0.0395476818084717
7665;6.388;-0.0379085540771484
7666;6.388;-0.0371113419532776
7667;6.389;-0.0368878245353699
7668;6.390;-0.036776065826416
7669;6.391;-0.0374466180801392
7670;6.392;-0.0387430191040039
7671;6.393;-0.0398457050323486
7672;6.393;-0.0397190451622009
7673;6.394;-0.0388249754905701
7674;6.395;-0.0381097197532654
7675;6.396;-0.0382512807846069
7676;6.397;-0.0393018126487732
7677;6.398;-0.0404790043830872
7678;6.398;-0.0416040420532227
7679;6.399;-0.0427812337875366
7680;6.400;-0.0437721610069275
7681;6.401;-0.043720006942749
7682;6.402;-0.0430867075920105
7683;6.403;-0.0428557395935059
7684;6.403;-0.0436156988143921
7685;6.404;-0.0442937016487122
7686;6.405;-0.0448897480964661
7687;6.406;-0.0456944108009338
7688;6.407;-0.0461935997009277
7689;6.408;-0.046074390411377
7690;6.408;-0.0451654195785522
7691;6.409;-0.044114887714386
7692;6.410;-0.0430867075920105
7693;6.411;-0.0428780913352966
7694;6.412;-0.0437498092651367
7695;6.413;-0.0449270009994507
7696;6.413;-0.04597008228302
7697;6.414;-0.0471770763397217
7698;6.415;-0.0479221343994141
7699;6.416;-0.0469312071800232
7700;6.417;-0.0441223382949829
7701;6.418;-0.0413432717323303
7702;6.418;-0.0397488474845886
7703;6.419;-0.0386834144592285
7704;6.420;-0.0379979610443115
7705;6.421;-0.0378191471099854
7706;6.422;-0.0385493040084839
7707;6.423;-0.0394880771636963
7708;6.423;-0.0401139259338379
7709;6.424;-0.0406354665756226
7710;6.425;-0.0411644577980042
7711;6.426;-0.0425130128860474
7712;6.427;-0.0445619225502014
7713;6.428;-0.0466108322143555
7714;6.428;-0.0479519367218018
7715;6.429;-0.048615038394928
7716;6.430;-0.0491887331008911
7717;6.431;-0.0490546226501465
7718;6.432;-0.0481680035591125
7719;6.433;-0.0471174716949463
7720;6.433;-0.0464469194412231
7721;6.434;-0.0458657741546631
7722;6.435;-0.0448152422904968
7723;6.436;-0.0436156988143921
7724;6.437;-0.0425428152084351
7725;6.438;-0.0410974025726318
7726;6.438;-0.0391080975532532
7727;6.439;-0.0372231006622314
7728;6.440;-0.0362992286682129
7729;6.441;-0.0361055135726929
7730;6.442;-0.0357627868652344
7731;6.443;-0.0360533595085144
7732;6.443;-0.0375807285308838
7733;6.444;-0.0398382544517517
7734;6.445;-0.0422969460487366
7735;6.446;-0.0447854399681091
7736;6.447;-0.0475272536277771
7737;6.448;-0.0499263405799866
7738;6.448;-0.0511184334754944
7739;6.449;-0.0514090061187744
7740;6.450;-0.0510513782501221
7741;6.451;-0.0508129596710205
7742;6.452;-0.0510364770889282
7743;6.453;-0.0507235527038574
7744;6.453;-0.0495389103889465
7745;6.454;-0.0473186373710632
7746;6.455;-0.0451654195785522
7747;6.456;-0.0434741377830505
7748;6.457;-0.0423714518547058
7749;6.458;-0.0423938035964966
7750;6.458;-0.0441744923591614
7751;6.459;-0.0474080443382263
7752;6.460;-0.0505298376083374
7753;6.461;-0.0524371862411499
7754;6.462;-0.0531598925590515
7755;6.463;-0.0534206628799438
7756;6.463;-0.0529810786247253
7757;6.464;-0.0524595379829407
7758;6.465;-0.0523179769515991
7759;6.466;-0.0525414943695068
7760;6.467;-0.0520050525665283
7761;6.468;-0.0505745410919189
7762;6.468;-0.0492259860038757
7763;6.469;-0.0481009483337402
7764;6.470;-0.0469908118247986
7765;6.471;-0.0462755560874939
7766;6.472;-0.047050416469574
7767;6.473;-0.049106776714325
7768;6.473;-0.0515133142471313
7769;6.474;-0.0536814332008362
7770;6.475;-0.0553876161575317
7771;6.476;-0.0563189387321472
7772;6.477;-0.0562146306037903
7773;6.478;-0.0551939010620117
7774;6.478;-0.0536292791366577
7775;6.479;-0.0517219305038452
7776;6.480;-0.0504478812217712
7777;6.481;-0.0495612621307373
7778;6.482;-0.0488460063934326
7779;6.483;-0.0484660267829895
7780;6.483;-0.0486746430397034
7781;6.484;-0.0494346022605896
7782;6.485;-0.0498294830322266
7783;6.486;-0.050663948059082
7784;6.487;-0.0528246164321899
7785;6.488;-0.0553503632545471
7786;6.488;-0.0570937991142273
7787;6.489;-0.0580772757530212
7788;6.490;-0.0593066215515137
7789;6.491;-0.0600516796112061
7790;6.492;-0.0587776303291321
7791;6.493;-0.0565052032470703
7792;6.493;-0.0552237033843994
7793;6.494;-0.0549778342247009
7794;6.495;-0.0540316104888916
7795;6.496;-0.0524520874023438
7796;6.497;-0.0521019101142883
7797;6.498;-0.0535696744918823
7798;6.498;-0.0552535057067871
7799;6.499;-0.0564157962799072
7800;6.500;-0.0578016042709351
7801;6.501;-0.0597387552261353
7802;6.502;-0.0616163015365601
7803;6.503;-0.0621676445007324
7804;6.503;-0.0616759061813354
7805;6.504;-0.0608712434768677
7806;6.505;-0.0604316592216492
7807;6.506;-0.0604018568992615
7808;6.507;-0.0600814819335938
7809;6.508;-0.0599101185798645
7810;6.508;-0.0599399209022522
7811;6.509;-0.0599101185798645
7812;6.510;-0.060059130191803
7813;6.511;-0.0601634383201599
7814;6.512;-0.0602900981903076
7815;6.513;-0.0597983598709106
7816;6.513;-0.0590085983276367
7817;6.514;-0.0589936971664429
7818;6.515;-0.0589415431022644
7819;6.516;-0.0589713454246521
7820;6.517;-0.059179961681366
7821;6.518;-0.0597164034843445
7822;6.518;-0.0599324703216553
7823;6.519;-0.0591278076171875
7824;6.520;-0.0581666827201843
7825;6.521;-0.0571087002754211
7826;6.522;-0.0559762120246887
7827;6.523;-0.054970383644104
7828;6.523;-0.0546723604202271
7829;6.524;-0.0548809766769409
7830;6.525;-0.0550225377082825
7831;6.526;-0.0550299882888794
7832;6.527;-0.0552162528038025
7833;6.528;-0.0556483864784241
7834;6.528;-0.0562667846679688
7835;6.529;-0.057317316532135
7836;6.530;-0.0579580664634705
7837;6.531;-0.0580251216888428
7838;6.532;-0.0571310520172119
7839;6.533;-0.0560209155082703
7840;6.533;-0.0546425580978394
7841;6.534;-0.0526607036590576
7842;6.535;-0.0507384538650513
7843;6.536;-0.0491440296173096
7844;6.537;-0.0486597418785095
7845;6.538;-0.0485032796859741
7846;6.538;-0.0486448407173157
7847;6.539;-0.0496059656143188
7848;6.540;-0.0515654683113098
7849;6.541;-0.0539422035217285
7850;6.542;-0.0553429126739502
7851;6.543;-0.0560954213142395
7852;6.543;-0.0565797090530396
7853;6.544;-0.0571310520172119
7854;6.545;-0.0572428107261658
7855;6.546;-0.0569447875022888
7856;6.547;-0.0564157962799072
7857;6.548;-0.0561773777008057
7858;6.548;-0.0564977526664734
7859;6.549;-0.0570863485336304
7860;6.550;-0.0574588775634766
7861;6.551;-0.0574365258216858
7862;6.552;-0.0577345490455627
7863;6.553;-0.0581890344619751
7864;6.553;-0.0587478280067444
7865;6.554;-0.0590234994888306
7866;6.555;-0.0593885779380798
7867;6.556;-0.060349702835083
7868;6.557;-0.0617876648902893
7869;6.558;-0.0633299350738525
7870;6.558;-0.0638291239738464
7871;6.559;-0.0629127025604248
7872;6.560;-0.0614449381828308
7873;6.561;-0.0602081418037415
7874;6.562;-0.0593587756156921
7875;6.563;-0.0587031245231628
7876;6.563;-0.0590011477470398
7877;6.564;-0.0603571534156799
7878;6.565;-0.0622272491455078
7879;6.566;-0.0636056065559387
7880;6.567;-0.064551830291748
7881;6.568;-0.065140426158905
7882;6.568;-0.0652596354484558
7883;6.569;-0.0658854842185974
7884;6.570;-0.0663921236991882
7885;6.571;-0.0665858387947083
7886;6.572;-0.0657960772514343
7887;6.573;-0.0649988651275635
7888;6.573;-0.0647753477096558
7889;6.574;-0.0644177198410034
7890;6.575;-0.0641942024230957
7891;6.576;-0.0642240047454834
7892;6.577;-0.065729022026062
7893;6.578;-0.0679343938827515
7894;6.578;-0.0695735216140747
7895;6.579;-0.0696107745170593
7896;6.580;-0.0689178705215454
7897;6.581;-0.0686123967170715
7898;6.582;-0.068269670009613
7899;6.583;-0.0674650073051453
7900;6.583;-0.0663250684738159
7901;6.584;-0.0659972429275513
7902;6.585;-0.0657737255096436
7903;6.586;-0.0650733709335327
7904;6.587;-0.0640749931335449
7905;6.588;-0.0636652112007141
7906;6.588;-0.0643208622932434
7907;6.589;-0.0651329755783081
7908;6.590;-0.0657141208648682
7909;6.591;-0.0661909580230713
7910;6.592;-0.0668764114379883
7911;6.593;-0.0672489404678345
7912;6.593;-0.0672116875648499
7913;6.594;-0.0671893358230591
7914;6.595;-0.0678077340126038
7915;6.596;-0.0686794519424438
7916;6.597;-0.0693127512931824
7917;6.598;-0.0696927309036255
7918;6.598;-0.0701174139976501
7919;6.599;-0.0708252191543579
7920;6.600;-0.0717192888259888
7921;6.601;-0.0725910067558289
7922;6.602;-0.0723972916603088
7923;6.603;-0.0711753964424133
7924;6.603;-0.0692754983901978
7925;6.604;-0.0677108764648438
7926;6.605;-0.0666826963424683
7927;6.606;-0.0659525394439697
7928;6.607;-0.0657141208648682
7929;6.608;-0.0660791993141174
7930;6.608;-0.0671818852424622
7931;6.609;-0.0680983066558838
7932;6.610;-0.0688955187797546
7933;6.611;-0.0699609518051147
7934;6.612;-0.0715628266334534
7935;6.613;-0.0727176666259766
7936;6.613;-0.0729784369468689
7937;6.614;-0.0727102160453796
7938;6.615;-0.0719502568244934
7939;6.616;-0.0708401203155518
7940;6.617;-0.0696554780006409
7941;6.618;-0.0690072774887085
7942;6.618;-0.0686272978782654
7943;6.619;-0.0684633851051331
7944;6.620;-0.0690296292304993
7945;6.621;-0.0701993703842163
7946;6.622;-0.0718832015991211
7947;6.623;-0.0733509659767151
7948;6.623;-0.0745281577110291
7949;6.624;-0.0750571489334106
7950;6.625;-0.0745952129364014
7951;6.626;-0.0731199979782104
7952;6.627;-0.070914626121521
7953;6.628;-0.0692903995513916
7954;6.628;-0.0687465071678162
7955;6.629;-0.0689849257469177
7956;6.630;-0.0690892338752747
7957;6.631;-0.0692829489707947
7958;6.632;-0.0695958733558655
7959;6.633;-0.0695884227752686
7960;6.633;-0.0691264867782593
7961;6.634;-0.0687912106513977
7962;6.635;-0.0694543123245239
7963;6.636;-0.0706687569618225
7964;6.637;-0.0718459486961365
7965;6.638;-0.0725835561752319
7966;6.638;-0.072672963142395
7967;6.639;-0.0720396637916565
7968;6.640;-0.0710040330886841
7969;6.641;-0.0704899430274963
7970;6.642;-0.0702664256095886
7971;6.643;-0.0697299838066101
7972;6.643;-0.0692680478096008
7973;6.644;-0.0691637396812439
7974;6.645;-0.0689849257469177
7975;6.646;-0.0676587224006653
7976;6.647;-0.0664517283439636
7977;6.648;-0.0665262341499329
7978;6.648;-0.0669583678245544
7979;6.649;-0.0670403242111206
7980;6.650;-0.0669807195663452
7981;6.651;-0.067785382270813
7982;6.652;-0.0682622194290161
7983;6.653;-0.0680461525917053
7984;6.653;-0.0676065683364868
7985;6.654;-0.0674054026603699
7986;6.655;-0.0672563910484314
7987;6.656;-0.0666901469230652
7988;6.657;-0.0662133097648621
7989;6.658;-0.0657141208648682
7990;6.658;-0.065140426158905
7991;6.659;-0.0645294785499573
7992;6.660;-0.0637322664260864
7993;6.661;-0.062987208366394
7994;6.662;-0.0626295804977417
7995;6.663;-0.0633299350738525
7996;6.663;-0.0652894377708435
7997;6.664;-0.0671893358230591
7998;6.665;-0.0684112310409546
7999;6.666;-0.0690221786499023
8000;6.667;-0.0699758529663086
8001;6.668;-0.0710636377334595
8002;6.668;-0.0712200999259949
8003;6.669;-0.0710636377334595
8004;6.670;-0.0709816813468933
8005;6.671;-0.0710487365722656
8006;6.672;-0.0701099634170532
8007;6.673;-0.0680536031723022
8008;6.673;-0.0658631324768066
8009;6.674;-0.0640228390693665
8010;6.675;-0.063188374042511
8011;6.676;-0.0633969902992249
8012;6.677;-0.0642836093902588
8013;6.678;-0.0654608011245728
8014;6.678;-0.0672638416290283
8015;6.679;-0.0695064663887024
8016;6.680;-0.071205198764801
8017;6.681;-0.0709965825080872
8018;6.682;-0.0698044896125793
8019;6.683;-0.0688806176185608
8020;6.683;-0.0683516263961792
8021;6.684;-0.0677630305290222
8022;6.685;-0.0670775771141052
8023;6.686;-0.0678673386573792
8024;6.687;-0.0696033239364624
8025;6.688;-0.0708848237991333
8026;6.688;-0.0709816813468933
8027;6.689;-0.0710636377334595
8028;6.690;-0.0720396637916565
8029;6.691;-0.0727251172065735
8030;6.692;-0.0726580619812012
8031;6.693;-0.072874128818512
8032;6.693;-0.0737383961677551
8033;6.694;-0.0743567943572998
8034;6.695;-0.0741556286811829
8035;6.696;-0.0740587711334229
8036;6.697;-0.0745058059692383
8037;6.698;-0.0743716955184937
8038;6.698;-0.0734403729438782
8039;6.699;-0.0726133584976196
8040;6.700;-0.0722780823707581
8041;6.701;-0.0717192888259888
8042;6.702;-0.0708326697349548
8043;6.703;-0.0702813267707825
8044;6.703;-0.0706985592842102
8045;6.704;-0.0710785388946533
8046;6.705;-0.0713765621185303
8047;6.706;-0.0715553760528564
8048;6.707;-0.0714212656021118
8049;6.708;-0.0711232423782349
8050;6.708;-0.0702217221260071
8051;6.709;-0.0698119401931763
8052;6.710;-0.0698566436767578
8053;6.711;-0.0699833035469055
8054;6.712;-0.0699236989021301
8055;6.713;-0.069737434387207
8056;6.713;-0.070527195930481
8057;6.714;-0.0718832015991211
8058;6.715;-0.0731870532035828
8059;6.716;-0.0742524862289429
8060;6.717;-0.0751763582229614
8061;6.718;-0.0756755471229553
8062;6.718;-0.0751763582229614
8063;6.719;-0.0735819339752197
8064;6.720;-0.0713467597961426
8065;6.721;-0.0692903995513916
8066;6.722;-0.0681579113006592
8067;6.723;-0.0680908560752869
8068;6.723;-0.0684633851051331
8069;6.724;-0.0685229897499084
8070;6.725;-0.0684559345245361
8071;6.726;-0.0685229897499084
8072;6.727;-0.0686198472976685
8073;6.728;-0.0685304403305054
8074;6.728;-0.0683590769767761
8075;6.729;-0.0686794519424438
8076;6.730;-0.0695362687110901
8077;6.731;-0.0709742307662964
8078;6.732;-0.0721961259841919
8079;6.733;-0.0726804137229919
8080;6.733;-0.0723749399185181
8081;6.734;-0.0718161463737488
8082;6.735;-0.0708773732185364
8083;6.736;-0.06905198097229
8084;6.737;-0.0673383474349976
8085;6.738;-0.0666752457618713
8086;6.738;-0.0674501061439514
8087;6.739;-0.0690221786499023
8088;6.740;-0.0710263848304749
8089;6.741;-0.072866678237915
8090;6.742;-0.0735670328140259
8091;6.743;-0.0731796026229858
8092;6.743;-0.0718459486961365
8093;6.744;-0.0704005360603333
8094;6.745;-0.0690743327140808
8095;6.746;-0.0684782862663269
8096;6.747;-0.0688880681991577
8097;6.748;-0.0695735216140747
8098;6.748;-0.0699833035469055
8099;6.749;-0.0696331262588501
8100;6.750;-0.0685527920722961
8101;6.751;-0.0670179724693298
8102;6.752;-0.0654533505439758
8103;6.753;-0.0653713941574097
8104;6.753;-0.0667497515678406
8105;6.754;-0.068269670009613
8106;6.755;-0.0695213675498962
8107;6.756;-0.0709891319274902
8108;6.757;-0.0733286142349243
8109;6.758;-0.0750720500946045
8110;6.758;-0.075608491897583
8111;6.759;-0.0754967331886292
8112;6.760;-0.0752732157707214
8113;6.761;-0.074632465839386
8114;6.762;-0.0732988119125366
8115;6.763;-0.0718235969543457
8116;6.763;-0.0709518790245056
8117;6.764;-0.0709593296051025
8118;6.765;-0.0719651579856873
8119;6.766;-0.0730976462364197
8120;6.767;-0.0733658671379089
8121;6.768;-0.0730976462364197
8122;6.768;-0.0732541084289551
8123;6.769;-0.0738948583602905
8124;6.770;-0.0738650560379028
8125;6.771;-0.0731870532035828
8126;6.772;-0.072963535785675
8127;6.773;-0.0730529427528381
8128;6.773;-0.0725984573364258
8129;6.774;-0.0714883208274841
8130;6.775;-0.0704377889633179
8131;6.776;-0.0703707337379456
8132;6.777;-0.0703036785125732
8133;6.778;-0.0697597861289978
8134;6.778;-0.0687912106513977
8135;6.779;-0.0679492950439453
8136;6.780;-0.0674426555633545
8137;6.781;-0.0668317079544067
8138;6.782;-0.0668168067932129
8139;6.783;-0.0674575567245483
8140;6.783;-0.06827712059021
8141;6.784;-0.0689104199409485
8142;6.785;-0.0694692134857178
8143;6.786;-0.0701695680618286
8144;6.787;-0.0704675912857056
8145;6.788;-0.0700950622558594
8146;6.788;-0.0694319605827332
8147;6.789;-0.0686571002006531
8148;6.790;-0.0681206583976746
8149;6.791;-0.0678375363349915
8150;6.792;-0.0681132078170776
8151;6.793;-0.0688955187797546
8152;6.793;-0.0694170594215393
8153;6.794;-0.0693202018737793
8154;6.795;-0.0681281089782715
8155;6.796;-0.0663697719573975
8156;6.797;-0.0643059611320496
8157;6.798;-0.0625327229499817
8158;6.798;-0.0620931386947632
8159;6.799;-0.062696635723114
8160;6.800;-0.0642016530036926
8161;6.801;-0.0659897923469543
8162;6.802;-0.0680387020111084
8163;6.803;-0.0692829489707947
8164;6.803;-0.0684410333633423
8165;6.804;-0.0665411353111267
8166;6.805;-0.0653937458992004
8167;6.806;-0.065147876739502
8168;6.807;-0.0651553273200989
8169;6.808;-0.0650137662887573
8170;6.808;-0.0653117895126343
8171;6.809;-0.0659003853797913
8172;6.810;-0.0655427575111389
8173;6.811;-0.0639185309410095
8174;6.812;-0.0611692667007446
8175;6.813;-0.0584796071052551
8176;6.813;-0.0571534037590027
8177;6.814;-0.0567063689231873
8178;6.815;-0.0563114881515503
8179;6.816;-0.0555813312530518
8180;6.817;-0.0549629330635071
8181;6.818;-0.0542700290679932
8182;6.818;-0.0526607036590576
8183;6.819;-0.0505447387695313
8184;6.820;-0.0491738319396973
8185;6.821;-0.0492110848426819
8186;6.822;-0.0499412417411804
8187;6.823;-0.0510364770889282
8188;6.823;-0.0521093606948853
8189;6.824;-0.05311518907547
8190;6.825;-0.0533908605575562
8191;6.826;-0.0527575612068176
8192;6.827;-0.0515580177307129
8193;6.828;-0.050373375415802
8194;6.828;-0.0498071312904358
8195;6.829;-0.0502169132232666
8196;6.830;-0.051349401473999
8197;6.831;-0.0527650117874146
8198;6.832;-0.0541508197784424
8199;6.833;-0.0556781888008118
8200;6.833;-0.0571832060813904
8201;6.834;-0.0578984618186951
8202;6.835;-0.0575557351112366
8203;6.836;-0.0564977526664734
8204;6.837;-0.0549405813217163
8205;6.838;-0.0530779361724854
8206;6.838;-0.0512599945068359
8207;6.839;-0.0498145818710327
8208;6.840;-0.0484585762023926
8209;6.841;-0.0470727682113647
8210;6.842;-0.0463351607322693
8211;6.843;-0.0462010502815247
8212;6.843;-0.0459253787994385
8213;6.844;-0.0450760126113892
8214;6.845;-0.0443384051322937
8215;6.846;-0.043913722038269
8216;6.847;-0.043623149394989
8217;6.848;-0.0430122017860413
8218;6.848;-0.042445957660675
8219;6.849;-0.0421330332756042
8220;6.850;-0.0416859984397888
8221;6.851;-0.0409409403800964
8222;6.852;-0.0403225421905518
8223;6.853;-0.0400394201278687
8224;6.853;-0.0398233532905579
8225;6.854;-0.0392124056816101
8226;6.855;-0.0388920307159424
8227;6.856;-0.0395253300666809
8228;6.857;-0.0404641032218933
8229;6.858;-0.0406578183174133
8230;6.858;-0.0398829579353333
8231;6.859;-0.0391602516174316
8232;6.860;-0.0388920307159424
8233;6.861;-0.0386908650398254
8234;6.862;-0.0380948185920715
8235;6.863;-0.0375956296920776
8236;6.863;-0.0374093651771545
8237;6.864;-0.0376328825950623
8238;6.865;-0.0377893447875977
8239;6.866;-0.0378191471099854
8240;6.867;-0.03785640001297
8241;6.868;-0.0381842255592346
8242;6.868;-0.0385642051696777
8243;6.869;-0.0380873680114746
8244;6.870;-0.0372603535652161
8245;6.871;-0.036872923374176
8246;6.872;-0.0367984175682068
8247;6.873;-0.0363737344741821
8248;6.873;-0.0358298420906067
8249;6.874;-0.0364035367965698
8250;6.875;-0.0374242663383484
8251;6.876;-0.0378042459487915
8252;6.877;-0.0378340482711792
8253;6.878;-0.0383630394935608
8254;6.878;-0.0390857458114624
8255;6.879;-0.0390112400054932
8256;6.880;-0.0384747982025146
8257;6.881;-0.0383332371711731
8258;6.882;-0.0384077429771423
8259;6.883;-0.0379756093025208
8260;6.883;-0.0370591878890991
8261;6.884;-0.0363215804100037
8262;6.885;-0.0360682606697083
8263;6.886;-0.035703182220459
8264;6.887;-0.0347122550010681
8265;6.888;-0.0336095690727234
8266;6.888;-0.0332817435264587
8267;6.889;-0.0339597463607788
8268;6.890;-0.0341311097145081
8269;6.891;-0.0330358743667603
8270;6.892;-0.0315606594085693
8271;6.893;-0.0305771827697754
8272;6.893;-0.0306069850921631
8273;6.894;-0.0303909182548523
8274;6.895;-0.0302940607070923
8275;6.896;-0.0310391187667847
8276;6.897;-0.0326931476593018
8277;6.898;-0.0344961881637573
8278;6.898;-0.0351816415786743
8279;6.899;-0.0352710485458374
8280;6.900;-0.0353902578353882
8281;6.901;-0.0353306531906128
8282;6.902;-0.0348910689353943
8283;6.903;-0.0346079468727112
8284;6.903;-0.0350102782249451
8285;6.904;-0.0357329845428467
8286;6.905;-0.0361502170562744
8287;6.906;-0.0367239117622375
8288;6.907;-0.0378340482711792
8289;6.908;-0.0382736325263977
8290;6.908;-0.0376999378204346
8291;6.909;-0.0369921326637268
8292;6.910;-0.0367984175682068
8293;6.911;-0.0369995832443237
8294;6.912;-0.0370889902114868
8295;6.913;-0.03766268491745
8296;6.913;-0.0383779406547546
8297;6.914;-0.0382289290428162
8298;6.915;-0.0374987721443176
8299;6.916;-0.0360459089279175
8300;6.917;-0.0348314642906189
8301;6.918;-0.0340193510055542
8302;6.918;-0.0336617231369019
8303;6.919;-0.0334903597831726
8304;6.920;-0.0328719615936279
8305;6.921;-0.0326856970787048
8306;6.922;-0.0323876738548279
8307;6.923;-0.0319108366966248
8308;6.923;-0.0316724181175232
8309;6.924;-0.0322833657264709
8310;6.925;-0.033646821975708
8311;6.926;-0.0349730253219604
8312;6.927;-0.0367388129234314
8313;6.928;-0.0387728214263916
8314;6.928;-0.0403895974159241
8315;6.929;-0.0415444374084473
8316;6.930;-0.0427961349487305
8317;6.931;-0.0441670417785645
8318;6.932;-0.0446662306785583
8319;6.933;-0.0442415475845337
8320;6.933;-0.044114887714386
8321;6.934;-0.0445246696472168
8322;6.935;-0.0447854399681091
8323;6.936;-0.0444874167442322
8324;6.937;-0.0436529517173767
8325;6.938;-0.0430494546890259
8326;6.938;-0.0427141785621643
8327;6.939;-0.043042004108429
8328;6.940;-0.0442042946815491
8329;6.941;-0.0460147857666016
8330;6.942;-0.0480562448501587
8331;6.943;-0.0491589307785034
8332;6.943;-0.0489577651023865
8333;6.944;-0.0477209687232971
8334;6.945;-0.046461820602417
8335;6.946;-0.0462457537651062
8336;6.947;-0.0473037362098694
8337;6.948;-0.0489205121994019
8338;6.948;-0.050373375415802
8339;6.949;-0.0520199537277222
8340;6.950;-0.0541135668754578
8341;6.951;-0.0556856393814087
8342;6.952;-0.056140124797821
8343;6.953;-0.0559985637664795
8344;6.953;-0.0563040375709534
8345;6.954;-0.056631863117218
8346;6.955;-0.0559911131858826
8347;6.956;-0.0546053051948547
8348;6.957;-0.0538453459739685
8349;6.958;-0.0548511743545532
8350;6.958;-0.0570788979530334
8351;6.959;-0.0587776303291321
8352;6.960;-0.0602826476097107
8353;6.961;-0.0620484352111816
8354;6.962;-0.0636577606201172
8355;6.963;-0.0640079379081726
8356;6.963;-0.0628232955932617
8357;6.964;-0.0620260834693909
8358;6.965;-0.0610202550888062
8359;6.966;-0.0599250197410583
8360;6.967;-0.059179961681366
8361;6.968;-0.0597760081291199
8362;6.968;-0.0614970922470093
8363;6.969;-0.063188374042511
8364;6.970;-0.0649690628051758
8365;6.971;-0.0664517283439636
8366;6.972;-0.0676512718200684
8367;6.973;-0.0680685043334961
8368;6.973;-0.0678449869155884
8369;6.974;-0.0669732689857483
8370;6.975;-0.0654980540275574
8371;6.976;-0.0642538070678711
8372;6.977;-0.0628009438514709
8373;6.978;-0.0617355108261108
8374;6.978;-0.0609308481216431
8375;6.979;-0.0612810254096985
8376;6.980;-0.0628381967544556
8377;6.981;-0.0648051500320435
8378;6.982;-0.0666901469230652
8379;6.983;-0.0677704811096191
8380;6.983;-0.0687092542648315
8381;6.984;-0.0700727105140686
8382;6.985;-0.0719502568244934
8383;6.986;-0.0737160444259644
8384;6.987;-0.0747442245483398
8385;6.988;-0.0749304890632629
8386;6.988;-0.0743940472602844
8387;6.989;-0.0724866986274719
8388;6.990;-0.069834291934967
8389;6.991;-0.0673756003379822
8390;6.992;-0.0661537051200867
8391;6.993;-0.066414475440979
8392;6.993;-0.0678673386573792
8393;6.994;-0.0697001814842224
8394;6.995;-0.0710189342498779
8395;6.996;-0.071205198764801
8396;6.997;-0.0711455941200256
8397;6.998;-0.0713318586349487
8398;6.998;-0.0717863440513611
8399;6.999;-0.0724047422409058
8400;7.000;-0.0730901956558228
8401;7.001;-0.0740587711334229
8402;7.002;-0.075019896030426
8403;7.003;-0.0757649540901184
8404;7.003;-0.0762417912483215
8405;7.004;-0.0767558813095093
8406;7.005;-0.077173113822937
8407;7.006;-0.0772029161453247
8408;7.007;-0.0766366720199585
8409;7.008;-0.0757575035095215
8410;7.008;-0.0751838088035583
8411;7.009;-0.0750645995140076
8412;7.010;-0.075221061706543
8413;7.011;-0.0754818320274353
8414;7.012;-0.0760331749916077
8415;7.013;-0.0768154859542847
8416;7.013;-0.0778064131736755
8417;7.014;-0.0786483287811279
8418;7.015;-0.0792145729064941
8419;7.016;-0.0795274972915649
8420;7.017;-0.0788420438766479
8421;7.018;-0.0773891806602478
8422;7.018;-0.0749379396438599
8423;7.019;-0.0725835561752319
8424;7.020;-0.0709518790245056
8425;7.021;-0.0702142715454102
8426;7.022;-0.0704154372215271
8427;7.023;-0.0712722539901733
8428;7.023;-0.0727847218513489
8429;7.024;-0.0745505094528198
8430;7.025;-0.0761598348617554
8431;7.026;-0.077858567237854
8432;7.027;-0.0796765089035034
8433;7.028;-0.0812560319900513
8434;7.028;-0.0826641917228699
8435;7.029;-0.0835508108139038
8436;7.030;-0.0842437148094177
8437;7.031;-0.0848099589347839
8438;7.032;-0.0855401158332825
8439;7.033;-0.0864267349243164
8440;7.033;-0.0864788889884949
8441;7.034;-0.0858530402183533
8442;7.035;-0.0855177640914917
8443;7.036;-0.0855997204780579
8444;7.037;-0.0855326652526855
8445;7.038;-0.0843629240989685
8446;7.038;-0.0827684998512268
8447;7.039;-0.0819861888885498
8448;7.040;-0.0818744301795959
8449;7.041;-0.0821128487586975
8450;7.042;-0.0824034214019775
8451;7.043;-0.0831708312034607
8452;7.043;-0.0847578048706055
8453;7.044;-0.0859573483467102
8454;7.045;-0.0862926244735718
8455;7.046;-0.0862330198287964
8456;7.047;-0.0865757465362549
8457;7.048;-0.0874921679496765
8458;7.048;-0.0878125429153442
8459;7.049;-0.0871643424034119
8460;7.050;-0.0860467553138733
8461;7.051;-0.0845938920974731
8462;7.052;-0.0834241509437561
8463;7.053;-0.0830143690109253
8464;7.053;-0.0835880637168884
8465;7.054;-0.0851750373840332
8466;7.055;-0.0865161418914795
8467;7.056;-0.0872164964675903
8468;7.057;-0.0868514180183411
8469;7.058;-0.0855326652526855
8470;7.058;-0.0841319561004639
8471;7.059;-0.0827908515930176
8472;7.060;-0.082358717918396
8473;7.061;-0.0824183225631714
8474;7.062;-0.0826343894004822
8475;7.063;-0.0827983021736145
8476;7.063;-0.0829026103019714
8477;7.064;-0.0835582613945007
8478;7.065;-0.0842958688735962
8479;7.066;-0.085584819316864
8480;7.067;-0.0872313976287842
8481;7.068;-0.0884830951690674
8482;7.068;-0.0887811183929443
8483;7.069;-0.0880435109138489
8484;7.070;-0.0874623656272888
8485;7.071;-0.0873655080795288
8486;7.072;-0.0874921679496765
8487;7.073;-0.0877603888511658
8488;7.073;-0.0878646969795227
8489;7.074;-0.0881627202033997
8490;7.075;-0.0881180167198181
8491;7.076;-0.0872761011123657
8492;7.077;-0.0860393047332764
8493;7.078;-0.0853314995765686
8494;7.078;-0.0854060053825378
8495;7.079;-0.0855624675750732
8496;7.080;-0.0855103135108948
8497;7.081;-0.0855326652526855
8498;7.082;-0.0857114791870117
8499;7.083;-0.0853240489959717
8500;7.083;-0.085100531578064
8501;7.084;-0.0856593251228333
8502;7.085;-0.0868439674377441
8503;7.086;-0.0880509614944458
8504;7.087;-0.0890716910362244
8505;7.088;-0.0903159379959106
8506;7.088;-0.0911876559257507
8507;7.089;-0.0910758972167969
8508;7.090;-0.0902116298675537
8509;7.091;-0.0892356038093567
8510;7.092;-0.087834894657135
8511;7.093;-0.0868886709213257
8512;7.093;-0.0868216156959534
8513;7.094;-0.0879690051078796
8514;7.095;-0.0891461968421936
8515;7.096;-0.0894293189048767
8516;7.097;-0.0898241996765137
8517;7.098;-0.0897273421287537
8518;7.098;-0.088810920715332
8519;7.099;-0.0870898365974426
8520;7.100;-0.085979700088501
8521;7.101;-0.0860840082168579
8522;7.102;-0.0862777233123779
8523;7.103;-0.0860989093780518
8524;7.103;-0.0860095024108887
8525;7.104;-0.0864937901496887
8526;7.105;-0.0870600342750549
8527;7.106;-0.0874102115631104
8528;7.107;-0.0876635313034058
8529;7.108;-0.0882074236869812
8530;7.108;-0.0889375805854797
8531;7.109;-0.0891909003257751
8532;7.110;-0.089108943939209
8533;7.111;-0.0892877578735352
8534;7.112;-0.0898689031600952
8535;7.113;-0.0903084874153137
8536;7.113;-0.0896230340003967
8537;7.114;-0.0884458422660828
8538;7.115;-0.0875890254974365
8539;7.116;-0.0872313976287842
8540;7.117;-0.0877529382705688
8541;7.118;-0.088818371295929
8542;7.118;-0.0902265310287476
8543;7.119;-0.0913962721824646
8544;7.120;-0.0917911529541016
8545;7.121;-0.0914707779884338
8546;7.122;-0.0905096530914307
8547;7.123;-0.0899359583854675
8548;7.123;-0.0908598303794861
8549;7.124;-0.0925734639167786
8550;7.125;-0.0940859317779541
8551;7.126;-0.0948980450630188
8552;7.127;-0.0953748822212219
8553;7.128;-0.0957697629928589
8554;7.128;-0.0952184200286865
8555;7.129;-0.0939518213272095
8556;7.130;-0.0928491353988647
8557;7.131;-0.0923201441764832
8558;7.132;-0.0919699668884277
8559;7.133;-0.0908896327018738
8560;7.133;-0.089302659034729
8561;7.134;-0.0878572463989258
8562;7.135;-0.0859424471855164
8563;7.136;-0.0838488340377808
8564;7.137;-0.0817850232124329
8565;7.138;-0.0809803605079651
8566;7.138;-0.0815168023109436
8567;7.139;-0.0825971364974976
8568;7.140;-0.0843778252601624
8569;7.141;-0.0861957669258118
8570;7.142;-0.0877454876899719
8571;7.143;-0.0877082347869873
8572;7.143;-0.0862926244735718
8573;7.144;-0.0847280025482178
8574;7.145;-0.0833496451377869
8575;7.146;-0.0825226306915283
8576;7.147;-0.0823289155960083
8577;7.148;-0.083237886428833
8578;7.148;-0.0851228833198547
8579;7.149;-0.0865310430526733
8580;7.150;-0.0876635313034058
8581;7.151;-0.0880956649780273
8582;7.152;-0.0880882143974304
8583;7.153;-0.0878199934959412
8584;7.153;-0.0870674848556519
8585;7.154;-0.0867992639541626
8586;7.155;-0.0862330198287964
8587;7.156;-0.0856518745422363
8588;7.157;-0.0848919153213501
8589;7.158;-0.0840872526168823
8590;7.158;-0.0838488340377808
8591;7.159;-0.084511935710907
8592;7.160;-0.086270272731781
8593;7.161;-0.0883713364601135
8594;7.162;-0.0901073217391968
8595;7.163;-0.09164959192276
8596;7.163;-0.0934973359107971
8597;7.164;-0.0948607921600342
8598;7.165;-0.0955089926719666
8599;7.166;-0.0957250595092773
8600;7.167;-0.0961199402809143
8601;7.168;-0.0965893268585205
8602;7.168;-0.0965148210525513
8603;7.169;-0.096343457698822
8604;7.170;-0.0960901379585266
8605;7.171;-0.0958666205406189
8606;7.172;-0.0953301787376404
8607;7.173;-0.0943690538406372
8608;7.173;-0.0932663679122925
8609;7.174;-0.0923722982406616
8610;7.175;-0.0918284058570862
8611;7.176;-0.091552734375
8612;7.177;-0.0920221209526062
8613;7.178;-0.0932887196540833
8614;7.178;-0.0940412282943726
8615;7.179;-0.0934302806854248
8616;7.180;-0.0921189785003662
8617;7.181;-0.0909939408302307
8618;7.182;-0.0896602869033813
8619;7.183;-0.0878795981407166
8620;7.183;-0.0869780778884888
8621;7.184;-0.0870302319526672
8622;7.185;-0.0874251127243042
8623;7.186;-0.0881627202033997
8624;7.187;-0.0902041792869568
8625;7.188;-0.0929534435272217
8626;7.188;-0.0945478677749634
8627;7.189;-0.0945553183555603
8628;7.190;-0.0943392515182495
8629;7.191;-0.0944286584854126
8630;7.192;-0.0943839550018311
8631;7.193;-0.0942051410675049
8632;7.193;-0.0947564840316772
8633;7.194;-0.0962987542152405
8634;7.195;-0.0971555709838867
8635;7.196;-0.0963136553764343
8636;7.197;-0.0939145684242249
8637;7.198;-0.0913441181182861
8638;7.198;-0.0891759991645813
8639;7.199;-0.0876039266586304
8640;7.200;-0.0869259238243103
8641;7.201;-0.0867173075675964
8642;7.202;-0.0868141651153564
8643;7.203;-0.0872611999511719
8644;7.203;-0.0886097550392151
8645;7.204;-0.0901073217391968
8646;7.205;-0.0909492373466492
8647;7.206;-0.0917017459869385
8648;7.207;-0.0932961702346802
8649;7.208;-0.095076858997345
8650;7.208;-0.0964105129241943
8651;7.209;-0.0977516174316406
8652;7.210;-0.0994056463241577
8653;7.211;-0.100404024124146
8654;7.212;-0.0997930765151978
8655;7.213;-0.097714364528656
8656;7.213;-0.0946000218391418
8657;7.214;-0.0909343361854553
8658;7.215;-0.088125467300415
8659;7.216;-0.086657702922821
8660;7.217;-0.085875391960144
8661;7.218;-0.0854730606079102
8662;7.218;-0.0854358077049255
8663;7.219;-0.0861585140228271
8664;7.220;-0.0867992639541626
8665;7.221;-0.0878870487213135
8666;7.222;-0.0896602869033813
8667;7.223;-0.0920668244361877
8668;7.223;-0.0943168997764587
8669;7.224;-0.0957027077674866
8670;7.225;-0.0962689518928528
8671;7.226;-0.0959932804107666
8672;7.227;-0.0954493880271912
8673;7.228;-0.0945702195167542
8674;7.228;-0.0935196876525879
8675;7.229;-0.0926479697227478
8676;7.230;-0.0923424959182739
8677;7.231;-0.0921785831451416
8678;7.232;-0.0911206007003784
8679;7.233;-0.0898540019989014
8680;7.233;-0.089302659034729
8681;7.234;-0.0896081328392029
8682;7.235;-0.0902488827705383
8683;7.236;-0.0909566879272461
8684;7.237;-0.0926181674003601
8685;7.238;-0.0945404171943665
8686;7.238;-0.0955164432525635
8687;7.239;-0.095665454864502
8688;7.240;-0.0955238938331604
8689;7.241;-0.0956431031227112
8690;7.242;-0.0954717397689819
8691;7.243;-0.0948607921600342
8692;7.243;-0.0945180654525757
8693;7.244;-0.0938251614570618
8694;7.245;-0.0924915075302124
8695;7.246;-0.0906214118003845
8696;7.247;-0.0891163945198059
8697;7.248;-0.0882148742675781
8698;7.248;-0.0878721475601196
8699;7.249;-0.0885054469108582
8700;7.250;-0.0897198915481567
8701;7.251;-0.0911876559257507
8702;7.252;-0.0921338796615601
8703;7.253;-0.0928640365600586
8704;7.253;-0.0932365655899048
8705;7.254;-0.0928118824958801
8706;7.255;-0.0921562314033508
8707;7.256;-0.0917986035346985
8708;7.257;-0.0920593738555908
8709;7.258;-0.0925511121749878
8710;7.258;-0.0932365655899048
8711;7.259;-0.0947192311286926
8712;7.260;-0.0967681407928467
8713;7.261;-0.0982508063316345
8714;7.262;-0.0989064574241638
8715;7.263;-0.0993013381958008
8716;7.263;-0.100016593933105
8717;7.264;-0.100277364253998
8718;7.265;-0.0999495387077332
8719;7.266;-0.0992044806480408
8720;7.267;-0.0989288091659546
8721;7.268;-0.0985041260719299
8722;7.268;-0.0968500971794128
8723;7.269;-0.0940114259719849
8724;7.270;-0.0908076763153076
8725;7.271;-0.0891536474227905
8726;7.272;-0.0887736678123474
8727;7.273;-0.0893101096153259
8728;7.273;-0.0905022025108337
8729;7.274;-0.0922009348869324
8730;7.275;-0.0939145684242249
8731;7.276;-0.0944212079048157
8732;7.277;-0.093311071395874
8733;7.278;-0.0916570425033569
8734;7.278;-0.0909864902496338
8735;7.279;-0.0915080308914185
8736;7.280;-0.0923722982406616
8737;7.281;-0.0934004783630371
8738;7.282;-0.0948682427406311
8739;7.283;-0.0966489315032959
8740;7.283;-0.0979825854301453
8741;7.284;-0.0991374254226685
8742;7.285;-0.100269913673401
8743;7.286;-0.101320445537567
8744;7.287;-0.102132558822632
8745;7.288;-0.102609395980835
8746;7.288;-0.1024529337883
8747;7.289;-0.101275742053986
8748;7.290;-0.0992119312286377
8749;7.291;-0.0971630215644836
8750;7.292;-0.0960081815719604
8751;7.293;-0.0951662659645081
8752;7.293;-0.0946670770645142
8753;7.294;-0.0945776700973511
8754;7.295;-0.0958740711212158
8755;7.296;-0.0972151756286621
8756;7.297;-0.0971630215644836
8757;7.298;-0.0962316989898682
8758;7.298;-0.0953525304794312
8759;7.299;-0.0950098037719727
8760;7.300;-0.0947192311286926
8761;7.301;-0.0951066613197327
8762;7.302;-0.0963062047958374
8763;7.303;-0.0980794429779053
8764;7.303;-0.0994205474853516
8765;7.304;-0.100366771221161
8766;7.305;-0.100500881671906
8767;7.306;-0.100031495094299
8768;7.307;-0.0993609428405762
8769;7.308;-0.0985264778137207
8770;7.308;-0.0980347394943237
8771;7.309;-0.0972375273704529
8772;7.310;-0.0962615013122559
8773;7.311;-0.0950023531913757
8774;7.312;-0.0940635800361633
8775;7.313;-0.0935867428779602
8776;7.313;-0.0931918621063232
8777;7.314;-0.0932812690734863
8778;7.315;-0.0936314463615417
8779;7.316;-0.0944808125495911
8780;7.317;-0.0951066613197327
8781;7.318;-0.0959411263465881
8782;7.318;-0.096835196018219
8783;7.319;-0.0974908471107483
8784;7.320;-0.0981688499450684
8785;7.321;-0.0990554690361023
8786;7.322;-0.100232660770416
8787;7.323;-0.10024756193161
8788;7.323;-0.0990554690361023
8789;7.324;-0.0976845622062683
8790;7.325;-0.0972151756286621
8791;7.326;-0.0966489315032959
8792;7.327;-0.0951439142227173
8793;7.328;-0.0931248068809509
8794;7.328;-0.0920072197914124
8795;7.329;-0.0919923186302185
8796;7.330;-0.0924095511436462
8797;7.331;-0.0925511121749878
8798;7.332;-0.0925213098526001
8799;7.333;-0.0933930277824402
8800;7.333;-0.0949129462242126
8801;7.334;-0.0959262251853943
8802;7.335;-0.0951066613197327
8803;7.336;-0.0941157341003418
8804;7.337;-0.0941827893257141
8805;7.338;-0.0948607921600342
8806;7.338;-0.0947043299674988
8807;7.339;-0.0933557748794556
8808;7.340;-0.0924766063690186
8809;7.341;-0.0927448272705078
8810;7.342;-0.0941678881645203
8811;7.343;-0.0960305333137512
8812;7.343;-0.097811222076416
8813;7.344;-0.0996366143226624
8814;7.345;-0.101432204246521
8815;7.346;-0.102594494819641
8816;7.347;-0.102341175079346
8817;7.348;-0.100933015346527
8818;7.348;-0.0996068120002747
8819;7.349;-0.0992417335510254
8820;7.350;-0.09966641664505
8821;7.351;-0.0996366143226624
8822;7.352;-0.0993460416793823
8823;7.353;-0.0991374254226685
8824;7.353;-0.0995099544525146
8825;7.354;-0.099964439868927
8826;7.355;-0.0996217131614685
8827;7.356;-0.0989213585853577
8828;7.357;-0.0978633761405945
8829;7.358;-0.0966265797615051
8830;7.358;-0.0955536961555481
8831;7.359;-0.0951960682868958
8832;7.360;-0.0955462455749512
8833;7.361;-0.0962913036346436
8834;7.362;-0.0979602336883545
8835;7.363;-0.100195407867432
8836;7.363;-0.101909041404724
8837;7.364;-0.10225921869278
8838;7.365;-0.101819634437561
8839;7.366;-0.101670622825623
8840;7.367;-0.101044774055481
8841;7.368;-0.100478529930115
8842;7.368;-0.100173056125641
8843;7.369;-0.100106000900269
8844;7.370;-0.100404024124146
8845;7.371;-0.101111829280853
8846;7.372;-0.102758407592773
8847;7.373;-0.104367733001709
8848;7.373;-0.105567276477814
8849;7.374;-0.106841325759888
8850;7.375;-0.10768324136734
8851;7.376;-0.107161700725555
8852;7.377;-0.105470418930054
8853;7.378;-0.103548169136047
8854;7.378;-0.101901590824127
8855;7.379;-0.100135803222656
8856;7.380;-0.0987648963928223
8857;7.381;-0.0982657074928284
8858;7.382;-0.0985711812973022
8859;7.383;-0.0994503498077393
8860;7.383;-0.0998377799987793
8861;7.384;-0.0994652509689331
8862;7.385;-0.0986605882644653
8863;7.386;-0.0983476638793945
8864;7.387;-0.0985264778137207
8865;7.388;-0.0980272889137268
8866;7.388;-0.098004937171936
8867;7.389;-0.0993534922599792
8868;7.390;-0.101231038570404
8869;7.391;-0.102333724498749
8870;7.392;-0.101804733276367
8871;7.393;-0.101089477539063
8872;7.393;-0.100187957286835
8873;7.394;-0.0989735126495361
8874;7.395;-0.0982731580734253
8875;7.396;-0.0980868935585022
8876;7.397;-0.098690390586853
8877;7.398;-0.0995993614196777
8878;7.398;-0.101104378700256
8879;7.399;-0.102438032627106
8880;7.400;-0.102981925010681
8881;7.401;-0.102810561656952
8882;7.402;-0.102266669273376
8883;7.403;-0.10160356760025
8884;7.403;-0.100813806056976
8885;7.404;-0.100873410701752
8886;7.405;-0.101588666439056
8887;7.406;-0.1024529337883
8888;7.407;-0.103332102298737
8889;7.408;-0.104039907455444
8890;7.408;-0.104956328868866
8891;7.409;-0.105142593383789
8892;7.410;-0.104524195194244
8893;7.411;-0.10400265455246
8894;7.412;-0.104084610939026
8895;7.413;-0.104695558547974
8896;7.413;-0.104509294033051
8897;7.414;-0.103875994682312
8898;7.415;-0.103339552879333
8899;7.416;-0.102885067462921
8900;7.417;-0.102072954177856
8901;7.418;-0.100791454315186
8902;7.418;-0.0996217131614685
8903;7.419;-0.098787248134613
8904;7.420;-0.0985637307167053
8905;7.421;-0.0986605882644653
8906;7.422;-0.0990629196166992
8907;7.423;-0.100158154964447
8908;7.423;-0.101879239082336
8909;7.424;-0.103577971458435
8910;7.425;-0.104717910289764
8911;7.426;-0.10564923286438
8912;7.427;-0.106394290924072
8913;7.428;-0.106655061244965
8914;7.428;-0.106856226921082
8915;7.429;-0.107899308204651
8916;7.430;-0.109210610389709
8917;7.431;-0.109568238258362
8918;7.432;-0.108577311038971
8919;7.433;-0.10710209608078
8920;7.433;-0.105492770671844
8921;7.434;-0.103458762168884
8922;7.435;-0.101678073406219
8923;7.436;-0.10073184967041
8924;7.437;-0.100910663604736
8925;7.438;-0.101491808891296
8926;7.438;-0.102169811725616
8927;7.439;-0.102907419204712
8928;7.440;-0.103309750556946
8929;7.441;-0.103645026683807
8930;7.442;-0.103779137134552
8931;7.443;-0.103846192359924
8932;7.443;-0.103563070297241
8933;7.444;-0.103197991847992
8934;7.445;-0.102922320365906
8935;7.446;-0.102482736110687
8936;7.447;-0.102072954177856
8937;7.448;-0.101886689662933
8938;7.448;-0.10274350643158
8939;7.449;-0.104039907455444
8940;7.450;-0.105611979961395
8941;7.451;-0.107131898403168
8942;7.452;-0.108569860458374
8943;7.453;-0.109344720840454
8944;7.453;-0.108644366264343
8945;7.454;-0.106744468212128
8946;7.455;-0.104255974292755
8947;7.456;-0.102199614048004
8948;7.457;-0.101111829280853
8949;7.458;-0.101432204246521
8950;7.458;-0.102028250694275
8951;7.459;-0.102140009403229
8952;7.460;-0.101558864116669
8953;7.461;-0.101231038570404
8954;7.462;-0.101350247859955
8955;7.463;-0.101096928119659
8956;7.463;-0.10082870721817
8957;7.464;-0.101171433925629
8958;7.465;-0.102601945400238
8959;7.466;-0.103577971458435
8960;7.467;-0.10284036397934
8961;7.468;-0.101327896118164
8962;7.468;-0.100389122962952
8963;7.469;-0.100143253803253
8964;7.470;-0.100076198577881
8965;7.471;-0.100597739219666
8966;7.472;-0.102505087852478
8967;7.473;-0.104248523712158
8968;7.473;-0.105276703834534
8969;7.474;-0.106237828731537
8970;7.475;-0.107496976852417
8971;7.476;-0.108227133750916
8972;7.477;-0.107869505882263
8973;7.478;-0.108443200588226
8974;7.478;-0.109970569610596
8975;7.479;-0.110909342765808
8976;7.480;-0.109843909740448
8977;7.481;-0.107735395431519
8978;7.482;-0.1058429479599
8979;7.483;-0.104077160358429
8980;7.483;-0.102132558822632
8981;7.484;-0.100761651992798
8982;7.485;-0.101104378700256
8983;7.486;-0.102892518043518
8984;7.487;-0.104404985904694
8985;7.488;-0.105246901512146
8986;7.488;-0.105984508991241
8987;7.489;-0.107124447822571
8988;7.490;-0.107757747173309
8989;7.491;-0.107273459434509
8990;7.492;-0.106640160083771
8991;7.493;-0.106021761894226
8992;7.493;-0.105433166027069
8993;7.494;-0.104308128356934
8994;7.495;-0.103458762168884
8995;7.496;-0.10354071855545
8996;7.497;-0.10468065738678
8997;7.498;-0.105947256088257
8998;7.498;-0.106848776340485
8999;7.499;-0.107377767562866
9000;7.500;-0.106997787952423
9001;7.501;-0.105947256088257
9002;7.502;-0.104159116744995
9003;7.503;-0.102505087852478
9004;7.503;-0.101268291473389
9005;7.504;-0.100426375865936
9006;7.505;-0.100702047348022
9007;7.506;-0.101596117019653
9008;7.507;-0.102609395980835
9009;7.508;-0.103205442428589
9010;7.508;-0.102989375591278
9011;7.509;-0.102534890174866
9012;7.510;-0.102467834949493
9013;7.511;-0.103488564491272
9014;7.512;-0.105105340480804
9015;7.513;-0.106394290924072
9016;7.513;-0.107161700725555
9017;7.514;-0.1077800989151
9018;7.515;-0.108011066913605
9019;7.516;-0.107139348983765
9020;7.517;-0.105559825897217
9021;7.518;-0.103846192359924
9022;7.518;-0.103041529655457
9023;7.519;-0.102460384368896
9024;7.520;-0.101640820503235
9025;7.521;-0.100545585155487
9026;7.522;-0.099770724773407
9027;7.523;-0.100359320640564
9028;7.523;-0.101715326309204
9029;7.524;-0.10354071855545
9030;7.525;-0.105291604995728
9031;7.526;-0.107035040855408
9032;7.527;-0.109210610389709
9033;7.528;-0.11105090379715
9034;7.528;-0.112250447273254
9035;7.529;-0.112190842628479
9036;7.530;-0.111140310764313
9037;7.531;-0.109739601612091
9038;7.532;-0.107415020465851
9039;7.533;-0.10458379983902
9040;7.533;-0.101633369922638
9041;7.534;-0.0995248556137085
9042;7.535;-0.098690390586853
9043;7.536;-0.0985339283943176
9044;7.537;-0.0989958643913269
9045;7.538;-0.0997260212898254
9046;7.538;-0.100508332252502
9047;7.539;-0.101692974567413
9048;7.540;-0.102825462818146
9049;7.541;-0.103972852230072
9050;7.542;-0.104367733001709
9051;7.543;-0.104553997516632
9052;7.543;-0.105470418930054
9053;7.544;-0.106774270534515
9054;7.545;-0.108048319816589
9055;7.546;-0.108338892459869
9056;7.547;-0.108286738395691
9057;7.548;-0.10758638381958
9058;7.548;-0.105962157249451
9059;7.549;-0.103287398815155
9060;7.550;-0.100709497928619
9061;7.551;-0.0992417335510254
9062;7.552;-0.098884105682373
9063;7.553;-0.098884105682373
9064;7.553;-0.0986754894256592
9065;7.554;-0.0994428992271423
9066;7.555;-0.10092556476593
9067;7.556;-0.102795660495758
9068;7.557;-0.104308128356934
9069;7.558;-0.106073915958405
9070;7.558;-0.108025968074799
9071;7.559;-0.108860433101654
9072;7.560;-0.108391046524048
9073;7.561;-0.107064843177795
9074;7.562;-0.105731189250946
9075;7.563;-0.10429322719574
9076;7.563;-0.103220343589783
9077;7.564;-0.10257214307785
9078;7.565;-0.102289021015167
9079;7.566;-0.102706253528595
9080;7.567;-0.103846192359924
9081;7.568;-0.105008482933044
9082;7.568;-0.105276703834534
9083;7.569;-0.105284154415131
9084;7.570;-0.105731189250946
9085;7.571;-0.106118619441986
9086;7.572;-0.106006860733032
9087;7.573;-0.1063272356987
9088;7.573;-0.108085572719574
9089;7.574;-0.110752880573273
9090;7.575;-0.113219022750854
9091;7.576;-0.114880502223969
9092;7.577;-0.116325914859772
9093;7.578;-0.11732429265976
9094;7.578;-0.117093324661255
9095;7.579;-0.115640461444855
9096;7.580;-0.114016234874725
9097;7.581;-0.113785266876221
9098;7.582;-0.114016234874725
9099;7.583;-0.113800168037415
9100;7.583;-0.113338232040405
9101;7.584;-0.112876296043396
9102;7.585;-0.112488865852356
9103;7.586;-0.111348927021027
9104;7.587;-0.11010468006134
9105;7.588;-0.109307467937469
9106;7.588;-0.108987092971802
9107;7.589;-0.10884553194046
9108;7.590;-0.108897686004639
9109;7.591;-0.109054148197174
9110;7.592;-0.108972191810608
9111;7.593;-0.108689069747925
9112;7.593;-0.108301639556885
9113;7.594;-0.108011066913605
9114;7.595;-0.107161700725555
9115;7.596;-0.105902552604675
9116;7.597;-0.105328857898712
9117;7.598;-0.105664134025574
9118;7.598;-0.106252729892731
9119;7.599;-0.1068115234375
9120;7.600;-0.107415020465851
9121;7.601;-0.107772648334503
9122;7.602;-0.106930732727051
9123;7.603;-0.105373561382294
9124;7.603;-0.104799866676331
9125;7.604;-0.105276703834534
9126;7.605;-0.10593980550766
9127;7.606;-0.106185674667358
9128;7.607;-0.106371939182281
9129;7.608;-0.106766819953918
9130;7.608;-0.106550753116608
9131;7.609;-0.106029212474823
9132;7.610;-0.106200575828552
9133;7.611;-0.107653439044952
9134;7.612;-0.109605491161346
9135;7.613;-0.111013650894165
9136;7.613;-0.111415982246399
9137;7.614;-0.110939145088196
9138;7.615;-0.109471380710602
9139;7.616;-0.10739266872406
9140;7.617;-0.105388462543488
9141;7.618;-0.103987753391266
9142;7.618;-0.103473663330078
9143;7.619;-0.103563070297241
9144;7.620;-0.10383129119873
9145;7.621;-0.103950500488281
9146;7.622;-0.104434788227081
9147;7.623;-0.105038285255432
9148;7.623;-0.105880200862885
9149;7.624;-0.106431543827057
9150;7.625;-0.106900930404663
9151;7.626;-0.107772648334503
9152;7.627;-0.108368694782257
9153;7.628;-0.108920037746429
9154;7.628;-0.108793377876282
9155;7.629;-0.108629465103149
9156;7.630;-0.108934938907623
9157;7.631;-0.109314918518066
9158;7.632;-0.109493732452393
9159;7.633;-0.109381973743439
9160;7.633;-0.109627842903137
9161;7.634;-0.110328197479248
9162;7.635;-0.11097639799118
9163;7.636;-0.111080706119537
9164;7.637;-0.11097639799118
9165;7.638;-0.110723078250885
9166;7.638;-0.11027604341507
9167;7.639;-0.109277665615082
9168;7.640;-0.108040869235992
9169;7.641;-0.107333064079285
9170;7.642;-0.106900930404663
9171;7.643;-0.106573104858398
9172;7.643;-0.106282532215118
9173;7.644;-0.106148421764374
9174;7.645;-0.105619430541992
9175;7.646;-0.10477751493454
9176;7.647;-0.104553997516632
9177;7.648;-0.10468065738678
9178;7.648;-0.104881823062897
9179;7.649;-0.105120241641998
9180;7.650;-0.105984508991241
9181;7.651;-0.106602907180786
9182;7.652;-0.106111168861389
9183;7.653;-0.10545551776886
9184;7.653;-0.105142593383789
9185;7.654;-0.105112791061401
9186;7.655;-0.105537474155426
9187;7.656;-0.106878578662872
9188;7.657;-0.108808279037476
9189;7.658;-0.109948217868805
9190;7.658;-0.110253691673279
9191;7.659;-0.109806656837463
9192;7.660;-0.108122825622559
9193;7.661;-0.105671584606171
9194;7.662;-0.103384256362915
9195;7.663;-0.102058053016663
9196;7.663;-0.101201236248016
9197;7.664;-0.100716948509216
9198;7.665;-0.101149082183838
9199;7.666;-0.102102756500244
9200;7.667;-0.10371208190918
9201;7.668;-0.105828046798706
9202;7.668;-0.108182430267334
9203;7.669;-0.110127031803131
9204;7.670;-0.110864639282227
9205;7.671;-0.11105090379715
9206;7.672;-0.11087954044342
9207;7.673;-0.110380351543427
9208;7.673;-0.109702348709106
9209;7.674;-0.109009444713593
9210;7.675;-0.108584761619568
9211;7.676;-0.10816752910614
9212;7.677;-0.1072958111763
9213;7.678;-0.106245279312134
9214;7.678;-0.10516494512558
9215;7.679;-0.104866921901703
9216;7.680;-0.105008482933044
9217;7.681;-0.104852020740509
9218;7.682;-0.10419636964798
9219;7.683;-0.103481113910675
9220;7.683;-0.103458762168884
9221;7.684;-0.10344386100769
9222;7.685;-0.10361522436142
9223;7.686;-0.104017555713654
9224;7.687;-0.104717910289764
9225;7.688;-0.105410814285278
9226;7.688;-0.105857849121094
9227;7.689;-0.106513500213623
9228;7.690;-0.107564032077789
9229;7.691;-0.108920037746429
9230;7.692;-0.110402703285217
9231;7.693;-0.11134147644043
9232;7.693;-0.111430883407593
9233;7.694;-0.111103057861328
9234;7.695;-0.11049211025238
9235;7.696;-0.110581517219543
9236;7.697;-0.111103057861328
9237;7.698;-0.111415982246399
9238;7.698;-0.111177563667297
9239;7.699;-0.11039525270462
9240;7.700;-0.109709799289703
9241;7.701;-0.108152627944946
9242;7.702;-0.106118619441986
9243;7.703;-0.104948878288269
9244;7.703;-0.105030834674835
9245;7.704;-0.105395913124084
9246;7.705;-0.1053586602211
9247;7.706;-0.105872750282288
9248;7.707;-0.107243657112122
9249;7.708;-0.108793377876282
9250;7.708;-0.10979175567627
9251;7.709;-0.110253691673279
9252;7.710;-0.110141932964325
9253;7.711;-0.109575688838959
9254;7.712;-0.108234584331512
9255;7.713;-0.106744468212128
9256;7.713;-0.105828046798706
9257;7.714;-0.105902552604675
9258;7.715;-0.106886029243469
9259;7.716;-0.108234584331512
9260;7.717;-0.109493732452393
9261;7.718;-0.110067427158356
9262;7.718;-0.109508633613586
9263;7.719;-0.108435750007629
9264;7.720;-0.106938183307648
9265;7.721;-0.104822218418121
9266;7.722;-0.103101134300232
9267;7.723;-0.102713704109192
9268;7.723;-0.103704631328583
9269;7.724;-0.104926526546478
9270;7.725;-0.105820596218109
9271;7.726;-0.107243657112122
9272;7.727;-0.108763575553894
9273;7.728;-0.109292566776276
9274;7.728;-0.109083950519562
9275;7.729;-0.10903924703598
9276;7.730;-0.110119581222534
9277;7.731;-0.111252069473267
9278;7.732;-0.111810863018036
9279;7.733;-0.112354755401611
9280;7.733;-0.112742185592651
9281;7.734;-0.111974775791168
9282;7.735;-0.109732151031494
9283;7.736;-0.106938183307648
9284;7.737;-0.105328857898712
9285;7.738;-0.104725360870361
9286;7.738;-0.104643404483795
9287;7.739;-0.105209648609161
9288;7.740;-0.106602907180786
9289;7.741;-0.108286738395691
9290;7.742;-0.109076499938965
9291;7.743;-0.109054148197174
9292;7.743;-0.109255313873291
9293;7.744;-0.110089778900146
9294;7.745;-0.110819935798645
9295;7.746;-0.110864639282227
9296;7.747;-0.110507011413574
9297;7.748;-0.110402703285217
9298;7.748;-0.11058896780014
9299;7.749;-0.110186636447906
9300;7.750;-0.10903924703598
9301;7.751;-0.107564032077789
9302;7.752;-0.105902552604675
9303;7.753;-0.104077160358429
9304;7.753;-0.101722776889801
9305;7.754;-0.0994876027107239
9306;7.755;-0.0980198383331299
9307;7.756;-0.0979453325271606
9308;7.757;-0.0994503498077393
9309;7.758;-0.100918114185333
9310;7.758;-0.101290643215179
9311;7.759;-0.101596117019653
9312;7.760;-0.103086233139038
9313;7.761;-0.105217099189758
9314;7.762;-0.106111168861389
9315;7.763;-0.106632709503174
9316;7.763;-0.108860433101654
9317;7.764;-0.112146139144897
9318;7.765;-0.113867223262787
9319;7.766;-0.113412737846375
9320;7.767;-0.112399458885193
9321;7.768;-0.11175125837326
9322;7.768;-0.11056661605835
9323;7.769;-0.108234584331512
9324;7.770;-0.105969607830048
9325;7.771;-0.104442238807678
9326;7.772;-0.10373443365097
9327;7.773;-0.103168189525604
9328;7.773;-0.102631747722626
9329;7.774;-0.102534890174866
9330;7.775;-0.103019177913666
9331;7.776;-0.103950500488281
9332;7.777;-0.104852020740509
9333;7.778;-0.105932354927063
9334;7.778;-0.106729567050934
9335;7.779;-0.107206404209137
9336;7.780;-0.106737017631531
9337;7.781;-0.105835497379303
9338;7.782;-0.105440616607666
9339;7.783;-0.105306506156921
9340;7.783;-0.105179846286774
9341;7.784;-0.104114413261414
9342;7.785;-0.103041529655457
9343;7.786;-0.102818012237549
9344;7.787;-0.103197991847992
9345;7.788;-0.103339552879333
9346;7.788;-0.103265047073364
9347;7.789;-0.103823840618134
9348;7.790;-0.105306506156921
9349;7.791;-0.106610357761383
9350;7.792;-0.106789171695709
9351;7.793;-0.106379389762878
9352;7.793;-0.106334686279297
9353;7.794;-0.107862055301666
9354;7.795;-0.11000782251358
9355;7.796;-0.111117959022522
9356;7.797;-0.110894441604614
9357;7.798;-0.110618770122528
9358;7.798;-0.111065804958344
9359;7.799;-0.110872089862823
9360;7.800;-0.109761953353882
9361;7.801;-0.109069049358368
9362;7.802;-0.109314918518066
9363;7.803;-0.109359622001648
9364;7.803;-0.108316540718079
9365;7.804;-0.106677412986755
9366;7.805;-0.105060636997223
9367;7.806;-0.103458762168884
9368;7.807;-0.10237842798233
9369;7.808;-0.101715326309204
9370;7.808;-0.101275742053986
9371;7.809;-0.10140985250473
9372;7.810;-0.102236866950989
9373;7.811;-0.103756785392761
9374;7.812;-0.104770064353943
9375;7.813;-0.105485320091248
9376;7.813;-0.106655061244965
9377;7.814;-0.108256936073303
9378;7.815;-0.110045075416565
9379;7.816;-0.111661851406097
9380;7.817;-0.11327862739563
9381;7.818;-0.114776194095612
9382;7.818;-0.115156173706055
9383;7.819;-0.114493072032928
9384;7.820;-0.113189220428467
9385;7.821;-0.11146068572998
9386;7.822;-0.109948217868805
9387;7.823;-0.109463930130005
9388;7.823;-0.110439956188202
9389;7.824;-0.112004578113556
9390;7.825;-0.11289119720459
9391;7.826;-0.113144516944885
9392;7.827;-0.113047659397125
9393;7.828;-0.111848115921021
9394;7.828;-0.109456479549408
9395;7.829;-0.106595456600189
9396;7.830;-0.104576349258423
9397;7.831;-0.104047358036041
9398;7.832;-0.104151666164398
9399;7.833;-0.104933977127075
9400;7.833;-0.106915831565857
9401;7.834;-0.109396874904633
9402;7.835;-0.111356377601624
9403;7.836;-0.112205743789673
9404;7.837;-0.113025307655334
9405;7.838;-0.113844871520996
9406;7.838;-0.113509595394135
9407;7.839;-0.112235546112061
9408;7.840;-0.111006200313568
9409;7.841;-0.10988861322403
9410;7.842;-0.108517706394196
9411;7.843;-0.106766819953918
9412;7.843;-0.105209648609161
9413;7.844;-0.104188919067383
9414;7.845;-0.103846192359924
9415;7.846;-0.104077160358429
9416;7.847;-0.104315578937531
9417;7.848;-0.104419887065887
9418;7.848;-0.1048743724823
9419;7.849;-0.105924904346466
9420;7.850;-0.106923282146454
9421;7.851;-0.107474625110626
9422;7.852;-0.107601284980774
9423;7.853;-0.107675790786743
9424;7.853;-0.107951462268829
9425;7.854;-0.10816752910614
9426;7.855;-0.1082643866539
9427;7.856;-0.108204782009125
9428;7.857;-0.108242034912109
9429;7.858;-0.108011066913605
9430;7.858;-0.10719895362854
9431;7.859;-0.106371939182281
9432;7.860;-0.105783343315125
9433;7.861;-0.105775892734528
9434;7.862;-0.106200575828552
9435;7.863;-0.107653439044952
9436;7.863;-0.109992921352386
9437;7.864;-0.111907720565796
9438;7.865;-0.112734735012054
9439;7.866;-0.112727284431458
9440;7.867;-0.112883746623993
9441;7.868;-0.112943351268768
9442;7.868;-0.112682580947876
9443;7.869;-0.112615525722504
9444;7.870;-0.113114714622498
9445;7.871;-0.113189220428467
9446;7.872;-0.111930072307587
9447;7.873;-0.110872089862823
9448;7.873;-0.111043453216553
9449;7.874;-0.111661851406097
9450;7.875;-0.11114776134491
9451;7.876;-0.110305845737457
9452;7.877;-0.110223889350891
9453;7.878;-0.10998547077179
9454;7.878;-0.1087486743927
9455;7.879;-0.107020139694214
9456;7.880;-0.106394290924072
9457;7.881;-0.106848776340485
9458;7.882;-0.107653439044952
9459;7.883;-0.108256936073303
9460;7.883;-0.108286738395691
9461;7.884;-0.107705593109131
9462;7.885;-0.106178224086761
9463;7.886;-0.104606151580811
9464;7.887;-0.103697180747986
9465;7.888;-0.10344386100769
9466;7.888;-0.103332102298737
9467;7.889;-0.104114413261414
9468;7.890;-0.106088817119598
9469;7.891;-0.108040869235992
9470;7.892;-0.108644366264343
9471;7.893;-0.107981264591217
9472;7.893;-0.107042491436005
9473;7.894;-0.106014311313629
9474;7.895;-0.10593980550766
9475;7.896;-0.107049942016602
9476;7.897;-0.10855495929718
9477;7.898;-0.109337270259857
9478;7.898;-0.109784305095673
9479;7.899;-0.110186636447906
9480;7.900;-0.109754502773285
9481;7.901;-0.107899308204651
9482;7.902;-0.106371939182281
9483;7.903;-0.106669962406158
9484;7.903;-0.108420848846436
9485;7.904;-0.110290944576263
9486;7.905;-0.111497938632965
9487;7.906;-0.112853944301605
9488;7.907;-0.113941729068756
9489;7.908;-0.114269554615021
9490;7.908;-0.113494694232941
9491;7.909;-0.112198293209076
9492;7.910;-0.111125409603119
9493;7.911;-0.110551714897156
9494;7.912;-0.110514461994171
9495;7.913;-0.110611319541931
9496;7.913;-0.110171735286713
9497;7.914;-0.109069049358368
9498;7.915;-0.108145177364349
9499;7.916;-0.107929110527039
9500;7.917;-0.107914209365845
9501;7.918;-0.108130276203156
9502;7.918;-0.108994543552399
9503;7.919;-0.110253691673279
9504;7.920;-0.110886991024017
9505;7.921;-0.110611319541931
9506;7.922;-0.11000782251358
9507;7.923;-0.109463930130005
9508;7.923;-0.109210610389709
9509;7.924;-0.109300017356873
9510;7.925;-0.109679996967316
9511;7.926;-0.109352171421051
9512;7.927;-0.108428299427032
9513;7.928;-0.107221305370331
9514;7.928;-0.106148421764374
9515;7.929;-0.105462968349457
9516;7.930;-0.105381011962891
9517;7.931;-0.106655061244965
9518;7.932;-0.109016895294189
9519;7.933;-0.11136382818222
9520;7.933;-0.112935900688171
9521;7.934;-0.113882124423981
9522;7.935;-0.114321708679199
9523;7.936;-0.113971531391144
9524;7.937;-0.11308491230011
9525;7.938;-0.112347304821014
9526;7.938;-0.111669301986694
9527;7.939;-0.110559165477753
9528;7.940;-0.109270215034485
9529;7.941;-0.10903924703598
9530;7.942;-0.109724700450897
9531;7.943;-0.110775232315063
9532;7.943;-0.111326575279236
9533;7.944;-0.111848115921021
9534;7.945;-0.112317502498627
9535;7.946;-0.111982226371765
9536;7.947;-0.110462307929993
9537;7.948;-0.10816752910614
9538;7.948;-0.106491148471832
9539;7.949;-0.105381011962891
9540;7.950;-0.104807317256927
9541;7.951;-0.104345381259918
9542;7.952;-0.104188919067383
9543;7.953;-0.104151666164398
9544;7.953;-0.103943049907684
9545;7.954;-0.103823840618134
9546;7.955;-0.104561448097229
9547;7.956;-0.105865299701691
9548;7.957;-0.107340514659882
9549;7.958;-0.108405947685242
9550;7.958;-0.109553337097168
9551;7.959;-0.110805034637451
9552;7.960;-0.110872089862823
9553;7.961;-0.110447406768799
9554;7.962;-0.109508633613586
9555;7.963;-0.108860433101654
9556;7.963;-0.108085572719574
9557;7.964;-0.107139348983765
9558;7.965;-0.106550753116608
9559;7.966;-0.106342136859894
9560;7.967;-0.107012689113617
9561;7.968;-0.108011066913605
9562;7.968;-0.109031796455383
9563;7.969;-0.110454857349396
9564;7.970;-0.112585723400116
9565;7.971;-0.114336609840393
9566;7.972;-0.11444091796875
9567;7.973;-0.113628804683685
9568;7.973;-0.113174319267273
9569;7.974;-0.113524496555328
9570;7.975;-0.113509595394135
9571;7.976;-0.113077461719513
9572;7.977;-0.11318176984787
9573;7.978;-0.113829970359802
9574;7.978;-0.114016234874725
9575;7.979;-0.112831592559814
9576;7.980;-0.111132860183716
9577;7.981;-0.109858810901642
9578;7.982;-0.109396874904633
9579;7.983;-0.109590590000153
9580;7.983;-0.110581517219543
9581;7.984;-0.11192262172699
9582;7.985;-0.113494694232941
9583;7.986;-0.115036964416504
9584;7.987;-0.116117298603058
9585;7.988;-0.116579234600067
9586;7.988;-0.116392970085144
9587;7.989;-0.115916132926941
9588;7.990;-0.115007162094116
9589;7.991;-0.113755464553833
9590;7.992;-0.111766159534454
9591;7.993;-0.109836459159851
9592;7.993;-0.108353793621063
9593;7.994;-0.107802450656891
9594;7.995;-0.1077800989151
9595;7.996;-0.107765197753906
9596;7.997;-0.108540058135986
9597;7.998;-0.109568238258362
9598;7.998;-0.110946595668793
9599;7.999;-0.11182576417923
9600;8.000;-0.112153589725494
9601;8.001;-0.112473964691162
9602;8.002;-0.112928450107574
9603;8.003;-0.113412737846375
9604;8.003;-0.113055109977722
9605;8.004;-0.112712383270264
9606;8.005;-0.11318176984787
9607;8.006;-0.114016234874725
9608;8.007;-0.114142894744873
9609;8.008;-0.113777816295624
9610;8.008;-0.113897025585175
9611;8.009;-0.113680958747864
9612;8.010;-0.112198293209076
9613;8.011;-0.110268592834473
9614;8.012;-0.109218060970306
9615;8.013;-0.108592212200165
9616;8.013;-0.107429921627045
9617;8.014;-0.10613352060318
9618;8.015;-0.105872750282288
9619;8.016;-0.106260180473328
9620;8.017;-0.106759369373322
9621;8.018;-0.107422471046448
9622;8.018;-0.108473002910614
9623;8.019;-0.109948217868805
9624;8.020;-0.111162662506104
9625;8.021;-0.112034380435944
9626;8.022;-0.112071633338928
9627;8.023;-0.11172890663147
9628;8.023;-0.111699104309082
9629;8.024;-0.112295150756836
9630;8.025;-0.113114714622498
9631;8.026;-0.113740563392639
9632;8.027;-0.114455819129944
9633;8.028;-0.115662813186646
9634;8.028;-0.11657178401947
9635;8.029;-0.116661190986633
9636;8.030;-0.116251409053802
9637;8.031;-0.116102397441864
9638;8.032;-0.116229057312012
9639;8.033;-0.115983188152313
9640;8.033;-0.115849077701569
9641;8.034;-0.115595757961273
9642;8.035;-0.115431845188141
9643;8.036;-0.115282833576202
9644;8.037;-0.115528702735901
9645;8.038;-0.115461647510529
9646;8.038;-0.114433467388153
9647;8.039;-0.112771987915039
9648;8.040;-0.110998749732971
9649;8.041;-0.108733773231506
9650;8.042;-0.105850398540497
9651;8.043;-0.103414058685303
9652;8.043;-0.102408230304718
9653;8.044;-0.102885067462921
9654;8.045;-0.104367733001709
9655;8.046;-0.106535851955414
9656;8.047;-0.109016895294189
9657;8.048;-0.111125409603119
9658;8.048;-0.112198293209076
9659;8.049;-0.111915171146393
9660;8.050;-0.110387802124023
9661;8.051;-0.108681619167328
9662;8.052;-0.107660889625549
9663;8.053;-0.10700523853302
9664;8.053;-0.1068115234375
9665;8.054;-0.107094645500183
9666;8.055;-0.107929110527039
9667;8.056;-0.108860433101654
9668;8.057;-0.109277665615082
9669;8.058;-0.109352171421051
9670;8.058;-0.108592212200165
9671;8.059;-0.107906758785248
9672;8.060;-0.107288360595703
9673;8.061;-0.107452273368835
9674;8.062;-0.108279287815094
9675;8.063;-0.109806656837463
9676;8.063;-0.111974775791168
9677;8.064;-0.113919377326965
9678;8.065;-0.115431845188141
9679;8.066;-0.115491449832916
9680;8.067;-0.115014612674713
9681;8.068;-0.114738941192627
9682;8.068;-0.115141272544861
9683;8.069;-0.115759670734406
9684;8.070;-0.116519629955292
9685;8.071;-0.117793679237366
9686;8.072;-0.118166208267212
9687;8.073;-0.117264688014984
9688;8.073;-0.115379691123962
9689;8.074;-0.11376291513443
9690;8.075;-0.113032758235931
9691;8.076;-0.11298805475235
9692;8.077;-0.113904476165771
9693;8.078;-0.114850699901581
9694;8.078;-0.115156173706055
9695;8.079;-0.115036964416504
9696;8.080;-0.115148723125458
9697;8.081;-0.115551054477692
9698;8.082;-0.115655362606049
9699;8.083;-0.115379691123962
9700;8.083;-0.115565955638885
9701;8.084;-0.116616487503052
9702;8.085;-0.117257237434387
9703;8.086;-0.117227435112
9704;8.087;-0.11666864156723
9705;8.088;-0.11618435382843
9706;8.088;-0.115662813186646
9707;8.089;-0.114418566226959
9708;8.090;-0.113271176815033
9709;8.091;-0.111997127532959
9710;8.092;-0.111289322376251
9711;8.093;-0.111512839794159
9712;8.093;-0.112801790237427
9713;8.094;-0.114552676677704
9714;8.095;-0.115767121315002
9715;8.096;-0.116810202598572
9716;8.097;-0.117436051368713
9717;8.098;-0.117726624011993
9718;8.098;-0.117205083370209
9719;8.099;-0.116109848022461
9720;8.100;-0.114768743515015
9721;8.101;-0.113271176815033
9722;8.102;-0.112242996692657
9723;8.103;-0.111587345600128
9724;8.103;-0.111289322376251
9725;8.104;-0.111445784568787
9726;8.105;-0.112123787403107
9727;8.106;-0.113308429718018
9728;8.107;-0.114619731903076
9729;8.108;-0.115878880023956
9730;8.108;-0.116914510726929
9731;8.109;-0.11744350194931
9732;8.110;-0.117525458335876
9733;8.111;-0.117212533950806
9734;8.112;-0.116460025310516
9735;8.113;-0.115834176540375
9736;8.113;-0.11589378118515
9737;8.114;-0.116780400276184
9738;8.115;-0.117264688014984
9739;8.116;-0.116489827632904
9740;8.117;-0.114917755126953
9741;8.118;-0.113248825073242
9742;8.118;-0.111877918243408
9743;8.119;-0.110752880573273
9744;8.120;-0.110678374767303
9745;8.121;-0.112347304821014
9746;8.122;-0.114627182483673
9747;8.123;-0.116251409053802
9748;8.123;-0.117145478725433
9749;8.124;-0.117987394332886
9750;8.125;-0.118441879749298
9751;8.126;-0.117644667625427
9752;8.127;-0.116758048534393
9753;8.128;-0.11705607175827
9754;8.128;-0.117689371109009
9755;8.129;-0.117816030979156
9756;8.130;-0.117667019367218
9757;8.131;-0.1181960105896
9758;8.132;-0.119276344776154
9759;8.133;-0.1201331615448
9760;8.133;-0.121444463729858
9761;8.134;-0.122800469398499
9762;8.135;-0.123687088489532
9763;8.136;-0.123545527458191
9764;8.137;-0.122085213661194
9765;8.138;-0.119969248771667
9766;8.138;-0.117547810077667
9767;8.139;-0.115782022476196
9768;8.140;-0.115431845188141
9769;8.141;-0.116832554340363
9770;8.142;-0.119179487228394
9771;8.143;-0.120289623737335
9772;8.143;-0.119462609291077
9773;8.144;-0.117503106594086
9774;8.145;-0.115126371383667
9775;8.146;-0.111952424049377
9776;8.147;-0.108659267425537
9777;8.148;-0.106669962406158
9778;8.148;-0.106558203697205
9779;8.149;-0.107340514659882
9780;8.150;-0.107757747173309
9781;8.151;-0.108271837234497
9782;8.152;-0.109307467937469
9783;8.153;-0.1111701130867
9784;8.153;-0.113196671009064
9785;8.154;-0.114642083644867
9786;8.155;-0.115782022476196
9787;8.156;-0.116579234600067
9788;8.157;-0.116921961307526
9789;8.158;-0.116944313049316
9790;8.158;-0.117212533950806
9791;8.159;-0.118479132652283
9792;8.160;-0.120148062705994
9793;8.161;-0.121325254440308
9794;8.162;-0.122196972370148
9795;8.163;-0.122673809528351
9796;8.163;-0.122532248497009
9797;8.164;-0.121451914310455
9798;8.165;-0.119917094707489
9799;8.166;-0.119209289550781
9800;8.167;-0.118844211101532
9801;8.168;-0.118620693683624
9802;8.168;-0.118181109428406
9803;8.169;-0.117793679237366
9804;8.170;-0.117860734462738
9805;8.171;-0.118143856525421
9806;8.172;-0.118643045425415
9807;8.173;-0.118829309940338
9808;8.173;-0.118754804134369
9809;8.174;-0.118434429168701
9810;8.175;-0.118300318717957
9811;8.176;-0.117979943752289
9812;8.177;-0.118054449558258
9813;8.178;-0.11821836233139
9814;8.178;-0.118643045425415
9815;8.179;-0.118650496006012
9816;8.180;-0.117883086204529
9817;8.181;-0.117041170597076
9818;8.182;-0.115677714347839
9819;8.183;-0.114649534225464
9820;8.183;-0.113971531391144
9821;8.184;-0.114396214485168
9822;8.185;-0.115290284156799
9823;8.186;-0.115819275379181
9824;8.187;-0.116333365440369
9825;8.188;-0.116869807243347
9826;8.188;-0.117190182209015
9827;8.189;-0.116929411888123
9828;8.190;-0.117003917694092
9829;8.191;-0.118091702461243
9830;8.192;-0.119954347610474
9831;8.193;-0.121757388114929
9832;8.193;-0.123202800750732
9833;8.194;-0.124208629131317
9834;8.195;-0.124096870422363
9835;8.196;-0.122919678688049
9836;8.197;-0.120922923088074
9837;8.198;-0.118903815746307
9838;8.198;-0.11715292930603
9839;8.199;-0.116348266601563
9840;8.200;-0.116832554340363
9841;8.201;-0.11783093214035
9842;8.202;-0.118523836135864
9843;8.203;-0.118859112262726
9844;8.203;-0.119715929031372
9845;8.204;-0.120259821414948
9846;8.205;-0.119991600513458
9847;8.206;-0.11926144361496
9848;8.207;-0.119172036647797
9849;8.208;-0.119447708129883
9850;8.208;-0.119544565677643
9851;8.209;-0.119447708129883
9852;8.210;-0.119082629680634
9853;8.211;-0.118374824523926
9854;8.212;-0.117681920528412
9855;8.213;-0.118203461170197
9856;8.213;-0.119574368000031
9857;8.214;-0.120773911476135
9858;8.215;-0.121578574180603
9859;8.216;-0.122256577014923
9860;8.217;-0.122405588626862
9861;8.218;-0.121340155601501
9862;8.218;-0.119440257549286
9863;8.219;-0.117592513561249
9864;8.220;-0.115610659122467
9865;8.221;-0.113986432552338
9866;8.222;-0.113226473331451
9867;8.223;-0.113703310489655
9868;8.223;-0.113621354103088
9869;8.224;-0.112824141979218
9870;8.225;-0.112429261207581
9871;8.226;-0.113107264041901
9872;8.227;-0.114463269710541
9873;8.228;-0.115126371383667
9874;8.228;-0.116065144538879
9875;8.229;-0.117368996143341
9876;8.230;-0.119209289550781
9877;8.231;-0.120580196380615
9878;8.232;-0.120848417282104
9879;8.233;-0.120162963867188
9880;8.233;-0.119104981422424
9881;8.234;-0.118598341941833
9882;8.235;-0.119008123874664
9883;8.236;-0.119782984256744
9884;8.237;-0.119715929031372
9885;8.238;-0.118792057037354
9886;8.238;-0.117838382720947
9887;8.239;-0.117570161819458
9888;8.240;-0.11742115020752
9889;8.241;-0.117175281047821
9890;8.242;-0.117897987365723
9891;8.243;-0.120073556900024
9892;8.243;-0.122144818305969
9893;8.244;-0.123016536235809
9894;8.245;-0.122532248497009
9895;8.246;-0.12168288230896
9896;8.247;-0.120542943477631
9897;8.248;-0.119179487228394
9898;8.248;-0.118441879749298
9899;8.249;-0.118143856525421
9900;8.250;-0.117793679237366
9901;8.251;-0.117070972919464
9902;8.252;-0.116206705570221
9903;8.253;-0.115439295768738
9904;8.253;-0.114656984806061
9905;8.254;-0.11385977268219
9906;8.255;-0.112935900688171
9907;8.256;-0.112250447273254
9908;8.257;-0.111989676952362
9909;8.258;-0.111937522888184
9910;8.258;-0.111378729343414
9911;8.259;-0.110834836959839
9912;8.260;-0.111140310764313
9913;8.261;-0.11221319437027
9914;8.262;-0.113293528556824
9915;8.263;-0.11415034532547
9916;8.263;-0.115439295768738
9917;8.264;-0.116653740406036
9918;8.265;-0.117219984531403
9919;8.266;-0.117138028144836
9920;8.267;-0.117555260658264
9921;8.268;-0.118762254714966
9922;8.268;-0.119492411613464
9923;8.269;-0.119335949420929
9924;8.270;-0.119112432003021
9925;8.271;-0.119425356388092
9926;8.272;-0.119194388389587
9927;8.273;-0.117957592010498
9928;8.273;-0.117495656013489
9929;8.274;-0.118568539619446
9930;8.275;-0.120364129543304
9931;8.276;-0.120893120765686
9932;8.277;-0.120602548122406
9933;8.278;-0.120393931865692
9934;8.278;-0.120475888252258
9935;8.279;-0.120736658573151
9936;8.280;-0.120870769023895
9937;8.281;-0.121131539344788
9938;8.282;-0.121749937534332
9939;8.283;-0.122509896755219
9940;8.283;-0.123500823974609
9941;8.284;-0.12458860874176
9942;8.285;-0.125378370285034
9943;8.286;-0.125721096992493
9944;8.287;-0.125087797641754
9945;8.288;-0.124067068099976
9946;8.288;-0.122629106044769
9947;8.289;-0.1201331615448
9948;8.290;-0.117726624011993
9949;8.291;-0.11686235666275
9950;8.292;-0.118136405944824
9951;8.293;-0.120192766189575
9952;8.293;-0.121474266052246
9953;8.294;-0.122644007205963
9954;8.295;-0.12362003326416
9955;8.296;-0.124119222164154
9956;8.297;-0.123567879199982
9957;8.298;-0.12226402759552
9958;8.298;-0.121235847473145
9959;8.299;-0.12071430683136
9960;8.300;-0.120349228382111
9961;8.301;-0.118903815746307
9962;8.302;-0.116653740406036
9963;8.303;-0.114992260932922
9964;8.303;-0.114783644676208
9965;8.304;-0.115886330604553
9966;8.305;-0.117078423500061
9967;8.306;-0.118181109428406
9968;8.307;-0.119410455226898
9969;8.308;-0.120162963867188
9970;8.308;-0.120207667350769
9971;8.309;-0.119008123874664
9972;8.310;-0.11812150478363
9973;8.311;-0.11909008026123
9974;8.312;-0.121042132377625
9975;8.313;-0.122919678688049
9976;8.313;-0.123009085655212
9977;8.314;-0.121757388114929
9978;8.315;-0.119045376777649
9979;8.316;-0.115208327770233
9980;8.317;-0.112004578113556
9981;8.318;-0.110216438770294
9982;8.318;-0.110916793346405
9983;8.319;-0.113256275653839
9984;8.320;-0.116899609565735
9985;8.321;-0.120498239994049
9986;8.322;-0.122673809528351
9987;8.323;-0.12342631816864
9988;8.323;-0.122308731079102
9989;8.324;-0.120431184768677
9990;8.325;-0.118382275104523
9991;8.326;-0.117406249046326
9992;8.327;-0.117816030979156
9993;8.328;-0.118382275104523
9994;8.328;-0.119335949420929
9995;8.329;-0.120349228382111
9996;8.330;-0.121735036373138
9997;8.331;-0.122539699077606
9998;8.332;-0.122472643852234
9999;8.333;-0.122010707855225
10000;8.333;-0.121444463729858
10001;8.334;-0.12119859457016
10002;8.335;-0.120855867862701
10003;8.336;-0.120662152767181
10004;8.337;-0.120535492897034
10005;8.338;-0.120572745800018
10006;8.338;-0.120446085929871
10007;8.339;-0.11993944644928
10008;8.340;-0.119417905807495
10009;8.341;-0.119268894195557
10010;8.342;-0.11945515871048
10011;8.343;-0.119931995868683
10012;8.343;-0.120796263217926
10013;8.344;-0.121936202049255
10014;8.345;-0.122398138046265
10015;8.346;-0.121794641017914
10016;8.347;-0.121019780635834
10017;8.348;-0.121079385280609
10018;8.348;-0.121593475341797
10019;8.349;-0.121571123600006
10020;8.350;-0.121288001537323
10021;8.351;-0.121183693408966
10022;8.352;-0.120930373668671
10023;8.353;-0.120304524898529
10024;8.353;-0.119611620903015
10025;8.354;-0.119887292385101
10026;8.355;-0.120915472507477
10027;8.356;-0.121951103210449
10028;8.357;-0.122807919979095
10029;8.358;-0.123113393783569
10030;8.358;-0.122971832752228
10031;8.359;-0.12177973985672
10032;8.360;-0.119969248771667
10033;8.361;-0.118538737297058
10034;8.362;-0.117845833301544
10035;8.363;-0.117488205432892
10036;8.363;-0.116661190986633
10037;8.364;-0.116229057312012
10038;8.365;-0.116914510726929
10039;8.366;-0.118277966976166
10040;8.367;-0.118888914585114
10041;8.368;-0.118367373943329
10042;8.368;-0.117570161819458
10043;8.369;-0.117227435112
10044;8.370;-0.116728246212006
10045;8.371;-0.116363167762756
10046;8.372;-0.116527080535889
10047;8.373;-0.117428600788116
10048;8.373;-0.118330121040344
10049;8.374;-0.118628144264221
10050;8.375;-0.119045376777649
10051;8.376;-0.119179487228394
10052;8.377;-0.118903815746307
10053;8.378;-0.117979943752289
10054;8.378;-0.117011368274689
10055;8.379;-0.115580856800079
10056;8.380;-0.113718211650848
10057;8.381;-0.111892819404602
10058;8.382;-0.111088156700134
10059;8.383;-0.111855566501617
10060;8.383;-0.113867223262787
10061;8.384;-0.116974115371704
10062;8.385;-0.120088458061218
10063;8.386;-0.122427940368652
10064;8.387;-0.123389065265656
10065;8.388;-0.123053789138794
10066;8.388;-0.122174620628357
10067;8.389;-0.120952725410461
10068;8.390;-0.119529664516449
10069;8.391;-0.11800229549408
10070;8.392;-0.116616487503052
10071;8.393;-0.115826725959778
10072;8.393;-0.115521252155304
10073;8.394;-0.115387141704559
10074;8.395;-0.115297734737396
10075;8.396;-0.115647912025452
10076;8.397;-0.117011368274689
10077;8.398;-0.1186802983284
10078;8.398;-0.11945515871048
10079;8.399;-0.119529664516449
10080;8.400;-0.119969248771667
10081;8.401;-0.121273100376129
10082;8.402;-0.122703611850739
10083;8.403;-0.123865902423859
10084;8.403;-0.124968588352203
10085;8.404;-0.125885009765625
10086;8.405;-0.126145780086517
10087;8.406;-0.125303864479065
10088;8.407;-0.123530626296997
10089;8.408;-0.121526420116425
10090;8.408;-0.120304524898529
10091;8.409;-0.120699405670166
10092;8.410;-0.121638178825378
10093;8.411;-0.122405588626862
10094;8.412;-0.122502446174622
10095;8.413;-0.122658908367157
10096;8.413;-0.123053789138794
10097;8.414;-0.123202800750732
10098;8.415;-0.1230388879776
10099;8.416;-0.122785568237305
10100;8.417;-0.123590230941772
10101;8.418;-0.125057995319366
10102;8.418;-0.12584775686264
10103;8.419;-0.124946236610413
10104;8.420;-0.123701989650726
10105;8.421;-0.122994184494019
10106;8.422;-0.121809542179108
10107;8.423;-0.119574368000031
10108;8.423;-0.117599964141846
10109;8.424;-0.117428600788116
10110;8.425;-0.117883086204529
10111;8.426;-0.11829286813736
10112;8.427;-0.1191645860672
10113;8.428;-0.120580196380615
10114;8.428;-0.121638178825378
10115;8.429;-0.121399760246277
10116;8.430;-0.121034681797028
10117;8.431;-0.120490789413452
10118;8.432;-0.119701027870178
10119;8.433;-0.118725001811981
10120;8.433;-0.11821836233139
10121;8.434;-0.118330121040344
10122;8.435;-0.118747353553772
10123;8.436;-0.119298696517944
10124;8.437;-0.119484961032867
10125;8.438;-0.119231641292572
10126;8.438;-0.1186802983284
10127;8.439;-0.118203461170197
10128;8.440;-0.117510557174683
10129;8.441;-0.116758048534393
10130;8.442;-0.116400420665741
10131;8.443;-0.116944313049316
10132;8.443;-0.11812150478363
10133;8.444;-0.118985772132874
10134;8.445;-0.119321048259735
10135;8.446;-0.119224190711975
10136;8.447;-0.119127333164215
10137;8.448;-0.118479132652283
10138;8.448;-0.117339193820953
10139;8.449;-0.116646289825439
10140;8.450;-0.11666864156723
10141;8.451;-0.117510557174683
10142;8.452;-0.118367373943329
10143;8.453;-0.119730830192566
10144;8.453;-0.121250748634338
10145;8.454;-0.122435390949249
10146;8.455;-0.122927129268646
10147;8.456;-0.122778117656708
10148;8.457;-0.122830271720886
10149;8.458;-0.123172998428345
10150;8.458;-0.123381614685059
10151;8.459;-0.123195350170135
10152;8.460;-0.122711062431335
10153;8.461;-0.122323632240295
10154;8.462;-0.122003257274628
10155;8.463;-0.121310353279114
10156;8.463;-0.120334327220917
10157;8.464;-0.119760632514954
10158;8.465;-0.120081007480621
10159;8.466;-0.120371580123901
10160;8.467;-0.119537115097046
10161;8.468;-0.118076801300049
10162;8.468;-0.117465853691101
10163;8.469;-0.117979943752289
10164;8.470;-0.118866562843323
10165;8.471;-0.120021402835846
10166;8.472;-0.121764838695526
10167;8.473;-0.123783946037292
10168;8.473;-0.124678015708923
10169;8.474;-0.123605132102966
10170;8.475;-0.121265649795532
10171;8.476;-0.118717551231384
10172;8.477;-0.115938484668732
10173;8.478;-0.113487243652344
10174;8.478;-0.112131237983704
10175;8.479;-0.112719833850861
10176;8.480;-0.114388763904572
10177;8.481;-0.116333365440369
10178;8.482;-0.118948519229889
10179;8.483;-0.121466815471649
10180;8.483;-0.123076140880585
10181;8.484;-0.1230388879776
10182;8.485;-0.122442841529846
10183;8.486;-0.122092664241791
10184;8.487;-0.122226774692535
10185;8.488;-0.122480094432831
10186;8.488;-0.123098492622375
10187;8.489;-0.123895704746246
10188;8.490;-0.124573707580566
10189;8.491;-0.124730169773102
10190;8.492;-0.124223530292511
10191;8.493;-0.123679637908936
10192;8.493;-0.123701989650726
10193;8.494;-0.124223530292511
10194;8.495;-0.124745070934296
10195;8.496;-0.124551355838776
10196;8.497;-0.123806297779083
10197;8.498;-0.122979283332825
10198;8.498;-0.121839344501495
10199;8.499;-0.120759010314941
10200;8.500;-0.119790434837341
10201;8.501;-0.119529664516449
10202;8.502;-0.119499862194061
10203;8.503;-0.119559466838837
10204;8.503;-0.119566917419434
10205;8.504;-0.119432806968689
10206;8.505;-0.119403004646301
10207;8.506;-0.119991600513458
10208;8.507;-0.121444463729858
10209;8.508;-0.122718513011932
10210;8.508;-0.123225152492523
10211;8.509;-0.123463571071625
10212;8.510;-0.124335289001465
10213;8.511;-0.125080347061157
10214;8.512;-0.125467777252197
10215;8.513;-0.125646591186523
10216;8.513;-0.1264289021492
10217;8.514;-0.127747654914856
10218;8.515;-0.128671526908875
10219;8.516;-0.129736959934235
10220;8.517;-0.130854547023773
10221;8.518;-0.132188200950623
10222;8.518;-0.132881104946136
10223;8.519;-0.132240355014801
10224;8.520;-0.131264328956604
10225;8.521;-0.130742788314819
10226;8.522;-0.13105571269989
10227;8.523;-0.131316483020782
10228;8.523;-0.130943953990936
10229;8.524;-0.13018399477005
10230;8.525;-0.128850340843201
10231;8.526;-0.12652575969696
10232;8.527;-0.123612582683563
10233;8.528;-0.121980905532837
10234;8.528;-0.121951103210449
10235;8.529;-0.123299658298492
10236;8.530;-0.125057995319366
10237;8.531;-0.127047300338745
10238;8.532;-0.128656625747681
10239;8.533;-0.129133462905884
10240;8.533;-0.128425657749176
10241;8.534;-0.127106904983521
10242;8.535;-0.125527381896973
10243;8.536;-0.124417245388031
10244;8.537;-0.124014914035797
10245;8.538;-0.123649835586548
10246;8.538;-0.123776495456696
10247;8.539;-0.124476850032806
10248;8.540;-0.126205384731293
10249;8.541;-0.12776255607605
10250;8.542;-0.128485262393951
10251;8.543;-0.128775835037231
10252;8.543;-0.128917396068573
10253;8.544;-0.128626823425293
10254;8.545;-0.12756884098053
10255;8.546;-0.126346945762634
10256;8.547;-0.125251710414886
10257;8.548;-0.124461948871613
10258;8.548;-0.123798847198486
10259;8.549;-0.123783946037292
10260;8.550;-0.123664736747742
10261;8.551;-0.122584402561188
10262;8.552;-0.12119859457016
10263;8.553;-0.120513141155243
10264;8.553;-0.121377408504486
10265;8.554;-0.122606754302979
10266;8.555;-0.124581158161163
10267;8.556;-0.127173960208893
10268;8.557;-0.129476189613342
10269;8.558;-0.13028085231781
10270;8.558;-0.12940913438797
10271;8.559;-0.128373503684998
10272;8.560;-0.127241015434265
10273;8.561;-0.126391649246216
10274;8.562;-0.126108527183533
10275;8.563;-0.126421451568604
10276;8.563;-0.126965343952179
10277;8.564;-0.127077102661133
10278;8.565;-0.126570463180542
10279;8.566;-0.125423073768616
10280;8.567;-0.123947858810425
10281;8.568;-0.123560428619385
10282;8.568;-0.124305486679077
10283;8.569;-0.125512480735779
10284;8.570;-0.12701004743576
10285;8.571;-0.128939747810364
10286;8.572;-0.131353735923767
10287;8.573;-0.132903456687927
10288;8.573;-0.133015215396881
10289;8.574;-0.132128596305847
10290;8.575;-0.130929052829742
10291;8.576;-0.129647552967072
10292;8.577;-0.128455460071564
10293;8.578;-0.12737512588501
10294;8.578;-0.126838684082031
10295;8.579;-0.126391649246216
10296;8.580;-0.126168131828308
10297;8.581;-0.125810503959656
10298;8.582;-0.124648213386536
10299;8.583;-0.122472643852234
10300;8.583;-0.119991600513458
10301;8.584;-0.118441879749298
10302;8.585;-0.117167830467224
10303;8.586;-0.115677714347839
10304;8.587;-0.11444091796875
10305;8.588;-0.11415034532547
10306;8.588;-0.114582479000092
10307;8.589;-0.114649534225464
10308;8.590;-0.114217400550842
10309;8.591;-0.113643705844879
10310;8.592;-0.112906098365784
10311;8.593;-0.11201947927475
10312;8.593;-0.111103057861328
10313;8.594;-0.11037290096283
10314;8.595;-0.110343098640442
10315;8.596;-0.111117959022522
10316;8.597;-0.112526118755341
10317;8.598;-0.114180147647858
10318;8.598;-0.115059316158295
10319;8.599;-0.115372240543365
10320;8.600;-0.115126371383667
10321;8.601;-0.114403665065765
10322;8.602;-0.113457441329956
10323;8.603;-0.112608075141907
10324;8.603;-0.112459063529968
10325;8.604;-0.112429261207581
10326;8.605;-0.112146139144897
10327;8.606;-0.11182576417923
10328;8.607;-0.111855566501617
10329;8.608;-0.112459063529968
10330;8.608;-0.112958252429962
10331;8.609;-0.113919377326965
10332;8.610;-0.115111470222473
10333;8.611;-0.116020441055298
10334;8.612;-0.115483999252319
10335;8.613;-0.113204121589661
10336;8.613;-0.110901892185211
10337;8.614;-0.109441578388214
10338;8.615;-0.108905136585236
10339;8.616;-0.108473002910614
10340;8.617;-0.108674168586731
10341;8.618;-0.109702348709106
10342;8.618;-0.11066347360611
10343;8.619;-0.110574066638947
10344;8.620;-0.110290944576263
10345;8.621;-0.110834836959839
10346;8.622;-0.111930072307587
10347;8.623;-0.112853944301605
10348;8.623;-0.113815069198608
10349;8.624;-0.115141272544861
10350;8.625;-0.116042792797089
10351;8.626;-0.116646289825439
10352;8.627;-0.117212533950806
10353;8.628;-0.118173658847809
10354;8.628;-0.119321048259735
10355;8.629;-0.120684504508972
10356;8.630;-0.12265145778656
10357;8.631;-0.124596059322357
10358;8.632;-0.126175582408905
10359;8.633;-0.127039849758148
10360;8.633;-0.12679398059845
10361;8.634;-0.125035643577576
10362;8.635;-0.121995806694031
10363;8.636;-0.119082629680634
10364;8.637;-0.117108225822449
10365;8.638;-0.11628121137619
10366;8.638;-0.116296112537384
10367;8.639;-0.117138028144836
10368;8.640;-0.118382275104523
10369;8.641;-0.119820237159729
10370;8.642;-0.121228396892548
10371;8.643;-0.122576951980591
10372;8.643;-0.124149024486542
10373;8.644;-0.125706195831299
10374;8.645;-0.127457082271576
10375;8.646;-0.128477811813354
10376;8.647;-0.128418207168579
10377;8.648;-0.127211213111877
10378;8.648;-0.125288963317871
10379;8.649;-0.124044716358185
10380;8.650;-0.123456120491028
10381;8.651;-0.123880803585052
10382;8.652;-0.124916434288025
10383;8.653;-0.126615166664124
10384;8.653;-0.128164887428284
10385;8.654;-0.128678977489471
10386;8.655;-0.128790736198425
10387;8.656;-0.128962099552155
10388;8.657;-0.128969550132751
10389;8.658;-0.128380954265594
10390;8.658;-0.12814998626709
10391;8.659;-0.129044055938721
10392;8.660;-0.129543244838715
10393;8.661;-0.12863427400589
10394;8.662;-0.127196311950684
10395;8.663;-0.12652575969696
10396;8.663;-0.126689672470093
10397;8.664;-0.126935541629791
10398;8.665;-0.127658247947693
10399;8.666;-0.128917396068573
10400;8.667;-0.13047456741333
10401;8.668;-0.131547451019287
10402;8.668;-0.131666660308838
10403;8.669;-0.130854547023773
10404;8.670;-0.129364430904388
10405;8.671;-0.128425657749176
10406;8.672;-0.128760933876038
10407;8.673;-0.13047456741333
10408;8.673;-0.13258308172226
10409;8.674;-0.134080648422241
10410;8.675;-0.135347247123718
10411;8.676;-0.136151909828186
10412;8.677;-0.136621296405792
10413;8.678;-0.136412680149078
10414;8.678;-0.136382877826691
10415;8.679;-0.136904418468475
10416;8.680;-0.136643648147583
10417;8.681;-0.134930014610291
10418;8.682;-0.131480395793915
10419;8.683;-0.127695500850677
10420;8.683;-0.123798847198486
10421;8.684;-0.120609998703003
10422;8.685;-0.119350850582123
10423;8.686;-0.119604170322418
10424;8.687;-0.120781362056732
10425;8.688;-0.121690332889557
10426;8.688;-0.122681260108948
10427;8.689;-0.123679637908936
10428;8.690;-0.124789774417877
10429;8.691;-0.126868486404419
10430;8.692;-0.128984451293945
10431;8.693;-0.130772590637207
10432;8.693;-0.131793320178986
10433;8.694;-0.13258308172226
10434;8.695;-0.13318657875061
10435;8.696;-0.132821500301361
10436;8.697;-0.132620334625244
10437;8.698;-0.13238936662674
10438;8.698;-0.131994485855103
10439;8.699;-0.130884349346161
10440;8.700;-0.129617750644684
10441;8.701;-0.129163265228271
10442;8.702;-0.128693878650665
10443;8.703;-0.127993524074554
10444;8.703;-0.127337872982025
10445;8.704;-0.127315521240234
10446;8.705;-0.127077102661133
10447;8.706;-0.126153230667114
10448;8.707;-0.125601887702942
10449;8.708;-0.126652419567108
10450;8.708;-0.128500163555145
10451;8.709;-0.129841268062592
10452;8.710;-0.131100416183472
10453;8.711;-0.132597982883453
10454;8.712;-0.133804976940155
10455;8.713;-0.133424997329712
10456;8.713;-0.132277607917786
10457;8.714;-0.131323933601379
10458;8.715;-0.130020081996918
10459;8.716;-0.128276646137238
10460;8.717;-0.126585364341736
10461;8.718;-0.1259446144104
10462;8.718;-0.12534111738205
10463;8.719;-0.124335289001465
10464;8.720;-0.123567879199982
10465;8.721;-0.123128294944763
10466;8.722;-0.1230388879776
10467;8.723;-0.122718513011932
10468;8.723;-0.123001635074615
10469;8.724;-0.123836100101471
10470;8.725;-0.124752521514893
10471;8.726;-0.125773251056671
10472;8.727;-0.126063823699951
10473;8.728;-0.125981867313385
10474;8.728;-0.125937163829803
10475;8.729;-0.126324594020844
10476;8.730;-0.126808881759644
10477;8.731;-0.125996768474579
10478;8.732;-0.124678015708923
10479;8.733;-0.123545527458191
10480;8.733;-0.122860074043274
10481;8.734;-0.122226774692535
10482;8.735;-0.121727585792542
10483;8.736;-0.122219324111938
10484;8.737;-0.123150646686554
10485;8.738;-0.123791396617889
10486;8.738;-0.123888254165649
10487;8.739;-0.123791396617889
10488;8.740;-0.123187899589539
10489;8.741;-0.121898949146271
10490;8.742;-0.120259821414948
10491;8.743;-0.119604170322418
10492;8.743;-0.120490789413452
10493;8.744;-0.122472643852234
10494;8.745;-0.124625861644745
10495;8.746;-0.125989317893982
10496;8.747;-0.126972794532776
10497;8.748;-0.127188861370087
10498;8.748;-0.126324594020844
10499;8.749;-0.12429803609848
10500;8.750;-0.122182071208954
10501;8.751;-0.121116638183594
10502;8.752;-0.120803713798523
10503;8.753;-0.121034681797028
10504;8.753;-0.120960175991058
10505;8.754;-0.120192766189575
10506;8.755;-0.11897087097168
10507;8.756;-0.118046998977661
10508;8.757;-0.11773407459259
10509;8.758;-0.117085874080658
10510;8.758;-0.116050243377686
10511;8.759;-0.114917755126953
10512;8.760;-0.114060938358307
10513;8.761;-0.113062560558319
10514;8.762;-0.112749636173248
10515;8.763;-0.113837420940399
10516;8.763;-0.115908682346344
10517;8.764;-0.118397176265717
10518;8.765;-0.120826065540314
10519;8.766;-0.123508274555206
10520;8.767;-0.124812126159668
10521;8.768;-0.124499201774597
10522;8.768;-0.123456120491028
10523;8.769;-0.122725963592529
10524;8.770;-0.122204422950745
10525;8.771;-0.121250748634338
10526;8.772;-0.121012330055237
10527;8.773;-0.121548771858215
10528;8.773;-0.12245774269104
10529;8.774;-0.122666358947754
10530;8.775;-0.122562050819397
10531;8.776;-0.122644007205963
10532;8.777;-0.122338533401489
10533;8.778;-0.121265649795532
10534;8.778;-0.119701027870178
10535;8.779;-0.118821859359741
10536;8.780;-0.118374824523926
10537;8.781;-0.117875635623932
10538;8.782;-0.116489827632904
10539;8.783;-0.114388763904572
10540;8.783;-0.112347304821014
10541;8.784;-0.111207365989685
10542;8.785;-0.110872089862823
10543;8.786;-0.111006200313568
10544;8.787;-0.1116544008255
10545;8.788;-0.112824141979218
10546;8.788;-0.113986432552338
10547;8.789;-0.11415034532547
10548;8.790;-0.113651156425476
10549;8.791;-0.11260062456131
10550;8.792;-0.1116544008255
10551;8.793;-0.11107325553894
10552;8.793;-0.110305845737457
10553;8.794;-0.109441578388214
10554;8.795;-0.108577311038971
10555;8.796;-0.10855495929718
10556;8.797;-0.109240412712097
10557;8.798;-0.110015273094177
10558;8.798;-0.111237168312073
10559;8.799;-0.112242996692657
10560;8.800;-0.112295150756836
10561;8.801;-0.110983848571777
10562;8.802;-0.109277665615082
10563;8.803;-0.108666718006134
10564;8.803;-0.109076499938965
10565;8.804;-0.110417604446411
10566;8.805;-0.11260062456131
10567;8.806;-0.115185976028442
10568;8.807;-0.117652118206024
10569;8.808;-0.1191645860672
10570;8.808;-0.119902193546295
10571;8.809;-0.120118260383606
10572;8.810;-0.119835138320923
10573;8.811;-0.119864940643311
10574;8.812;-0.120431184768677
10575;8.813;-0.121660530567169
10576;8.813;-0.122435390949249
10577;8.814;-0.121854245662689
10578;8.815;-0.120565295219421
10579;8.816;-0.118926167488098
10580;8.817;-0.116780400276184
10581;8.818;-0.114224851131439
10582;8.818;-0.111952424049377
10583;8.819;-0.111617147922516
10584;8.820;-0.112526118755341
10585;8.821;-0.113554298877716
10586;8.822;-0.113993883132935
10587;8.823;-0.11385977268219
10588;8.823;-0.113591551780701
10589;8.824;-0.112913548946381
10590;8.825;-0.112012028694153
10591;8.826;-0.111587345600128
10592;8.827;-0.112049281597137
10593;8.828;-0.113092362880707
10594;8.828;-0.114038586616516
10595;8.829;-0.114396214485168
10596;8.830;-0.114560127258301
10597;8.831;-0.114701688289642
10598;8.832;-0.114314258098602
10599;8.833;-0.113300979137421
10600;8.833;-0.112377107143402
10601;8.834;-0.11260062456131
10602;8.835;-0.114448368549347
10603;8.836;-0.116944313049316
10604;8.837;-0.119246542453766
10605;8.838;-0.120773911476135
10606;8.838;-0.121705234050751
10607;8.839;-0.122018158435822
10608;8.840;-0.121869146823883
10609;8.841;-0.121578574180603
10610;8.842;-0.122055411338806
10611;8.843;-0.123277306556702
10612;8.843;-0.124558806419373
10613;8.844;-0.125415623188019
10614;8.845;-0.125154852867126
10615;8.846;-0.124089419841766
10616;8.847;-0.122830271720886
10617;8.848;-0.121578574180603
10618;8.848;-0.119976699352264
10619;8.849;-0.118255615234375
10620;8.850;-0.117041170597076
10621;8.851;-0.116847455501556
10622;8.852;-0.116519629955292
10623;8.853;-0.116251409053802
10624;8.853;-0.116907060146332
10625;8.854;-0.117987394332886
10626;8.855;-0.119142234325409
10627;8.856;-0.119887292385101
10628;8.857;-0.121548771858215
10629;8.858;-0.124186277389526
10630;8.858;-0.126644968986511
10631;8.859;-0.128716230392456
10632;8.860;-0.130198895931244
10633;8.861;-0.130549073219299
10634;8.862;-0.128716230392456
10635;8.863;-0.125817954540253
10636;8.863;-0.124268233776093
10637;8.864;-0.124648213386536
10638;8.865;-0.125467777252197
10639;8.866;-0.12575089931488
10640;8.867;-0.12630969285965
10641;8.868;-0.126972794532776
10642;8.868;-0.126585364341736
10643;8.869;-0.124491751194
10644;8.870;-0.122271478176117
10645;8.871;-0.121213495731354
10646;8.872;-0.121116638183594
10647;8.873;-0.121176242828369
10648;8.873;-0.121153891086578
10649;8.874;-0.122122466564178
10650;8.875;-0.123687088489532
10651;8.876;-0.12507289648056
10652;8.877;-0.12613832950592
10653;8.878;-0.127129256725311
10654;8.878;-0.128522515296936
10655;8.879;-0.129140913486481
10656;8.880;-0.129170715808868
10657;8.881;-0.129453837871552
10658;8.882;-0.130116939544678
10659;8.883;-0.130981206893921
10660;8.883;-0.131256878376007
10661;8.884;-0.13124942779541
10662;8.885;-0.131048262119293
10663;8.886;-0.131316483020782
10664;8.887;-0.132165849208832
10665;8.888;-0.13376772403717
10666;8.888;-0.135153532028198
10667;8.889;-0.135794281959534
10668;8.890;-0.136084854602814
10669;8.891;-0.13645738363266
10670;8.892;-0.136792659759521
10671;8.893;-0.136174261569977
10672;8.893;-0.135526061058044
10673;8.894;-0.136032700538635
10674;8.895;-0.136971473693848
10675;8.896;-0.137150287628174
10676;8.897;-0.137016177177429
10677;8.898;-0.137202441692352
10678;8.898;-0.137940049171448
10679;8.899;-0.137895345687866
10680;8.900;-0.137701630592346
10681;8.901;-0.137403607368469
10682;8.902;-0.136286020278931
10683;8.903;-0.134579837322235
10684;8.903;-0.132195651531219
10685;8.904;-0.130802392959595
10686;8.905;-0.130034983158112
10687;8.906;-0.130213797092438
10688;8.907;-0.131227076053619
10689;8.908;-0.132709741592407
10690;8.908;-0.1349076628685
10691;8.909;-0.136502087116241
10692;8.910;-0.137239694595337
10693;8.911;-0.136502087116241
10694;8.912;-0.135079026222229
10695;8.913;-0.133886933326721
10696;8.913;-0.132828950881958
10697;8.914;-0.132150948047638
10698;8.915;-0.132136046886444
10699;8.916;-0.133216381072998
10700;8.917;-0.134684145450592
10701;8.918;-0.135958194732666
10702;8.918;-0.136978924274445
10703;8.919;-0.137843191623688
10704;8.920;-0.137984752655029
10705;8.921;-0.1373291015625
10706;8.922;-0.136986374855042
10707;8.923;-0.137254595756531
10708;8.923;-0.137269496917725
10709;8.924;-0.136330723762512
10710;8.925;-0.13500452041626
10711;8.926;-0.134624540805817
10712;8.927;-0.134162604808807
10713;8.928;-0.132523477077484
10714;8.928;-0.130437314510345
10715;8.929;-0.129655003547668
10716;8.930;-0.130623579025269
10717;8.931;-0.131748616695404
10718;8.932;-0.132814049720764
10719;8.933;-0.134721398353577
10720;8.933;-0.137291848659515
10721;8.934;-0.1392662525177
10722;8.935;-0.140182673931122
10723;8.936;-0.140570104122162
10724;8.937;-0.140279531478882
10725;8.937;-0.138953328132629
10726;8.938;-0.137187540531158
10727;8.939;-0.135920941829681
10728;8.940;-0.135906040668488
10729;8.941;-0.136546790599823
10730;8.942;-0.137589871883392
10731;8.942;-0.138953328132629
10732;8.943;-0.140324234962463
10733;8.944;-0.141702592372894
10734;8.945;-0.142008066177368
10735;8.946;-0.141240656375885
10736;8.947;-0.139623880386353
10737;8.947;-0.137820839881897
10738;8.948;-0.136286020278931
10739;8.949;-0.134341418743134
10740;8.950;-0.132195651531219
10741;8.951;-0.130601227283478
10742;8.952;-0.130616128444672
10743;8.952;-0.132203102111816
10744;8.953;-0.134296715259552
10745;8.954;-0.136040151119232
10746;8.955;-0.136762857437134
10747;8.956;-0.136576592922211
10748;8.957;-0.13606995344162
10749;8.957;-0.135213136672974
10750;8.958;-0.13422966003418
10751;8.959;-0.133268535137177
10752;8.960;-0.133290886878967
10753;8.961;-0.134535133838654
10754;8.962;-0.136315822601318
10755;8.962;-0.137224793434143
10756;8.963;-0.136807560920715
10757;8.964;-0.135764479637146
10758;8.965;-0.134952366352081
10759;8.966;-0.134773552417755
10760;8.967;-0.134766101837158
10761;8.967;-0.134840607643127
10762;8.968;-0.134833157062531
10763;8.969;-0.134892761707306
10764;8.970;-0.135540962219238
10765;8.971;-0.136159360408783
10766;8.972;-0.136248767375946
10767;8.972;-0.136427581310272
10768;8.973;-0.13752281665802
10769;8.974;-0.139728188514709
10770;8.975;-0.14069676399231
10771;8.976;-0.139981508255005
10772;8.977;-0.138342380523682
10773;8.977;-0.137187540531158
10774;8.978;-0.136241316795349
10775;8.979;-0.134572386741638
10776;8.980;-0.132419168949127
10777;8.981;-0.130921602249146
10778;8.982;-0.131018459796906
10779;8.982;-0.131428241729736
10780;8.983;-0.131577253341675
10781;8.984;-0.131212174892426
10782;8.985;-0.131487846374512
10783;8.986;-0.132359564304352
10784;8.987;-0.132627785205841
10785;8.987;-0.132597982883453
10786;8.988;-0.133059918880463
10787;8.989;-0.134982168674469
10788;8.990;-0.137895345687866
10789;8.991;-0.139907002449036
10790;8.992;-0.140778720378876
10791;8.992;-0.140778720378876
10792;8.993;-0.14042854309082
10793;8.994;-0.139370560646057
10794;8.995;-0.137671828269958
10795;8.996;-0.136569142341614
10796;8.997;-0.136710703372955
10797;8.997;-0.137396156787872
10798;8.998;-0.137820839881897
10799;8.999;-0.138096511363983
10800;9.000;-0.138305127620697
10801;9.001;-0.138357281684875
10802;9.002;-0.138133764266968
10803;9.002;-0.137388706207275
10804;9.003;-0.136189162731171
10805;9.004;-0.1349076628685
10806;9.005;-0.134162604808807
10807;9.006;-0.134177505970001
10808;9.007;-0.134527683258057
10809;9.007;-0.135302543640137
10810;9.008;-0.136509537696838
10811;9.009;-0.138111412525177
10812;9.010;-0.139452517032623
10813;9.011;-0.139765441417694
10814;9.012;-0.138968229293823
10815;9.012;-0.138081610202789
10816;9.013;-0.137679278850555
10817;9.014;-0.137224793434143
10818;9.015;-0.136725604534149
10819;9.016;-0.136740505695343
10820;9.017;-0.137604773044586
10821;9.017;-0.138431787490845
10822;9.018;-0.138610601425171
10823;9.019;-0.138603150844574
10824;9.020;-0.137984752655029
10825;9.021;-0.137202441692352
10826;9.022;-0.136688351631165
10827;9.022;-0.137194991111755
10828;9.023;-0.138379633426666
10829;9.024;-0.138700008392334
10830;9.025;-0.138625502586365
10831;9.026;-0.138439238071442
10832;9.027;-0.138260424137115
10833;9.027;-0.137031078338623
10834;9.028;-0.13510137796402
10835;9.029;-0.1344233751297
10836;9.030;-0.13481080532074
10837;9.031;-0.134773552417755
10838;9.032;-0.133521854877472
10839;9.032;-0.132754445075989
10840;9.033;-0.132858753204346
10841;9.034;-0.133179128170013
10842;9.035;-0.133365392684937
10843;9.036;-0.134289264678955
10844;9.037;-0.136293470859528
10845;9.037;-0.138603150844574
10846;9.038;-0.140905380249023
10847;9.039;-0.142581760883331
10848;9.040;-0.143520534038544
10849;9.041;-0.143542885780334
10850;9.042;-0.142917037010193
10851;9.042;-0.141553580760956
10852;9.043;-0.14011561870575
10853;9.044;-0.139452517032623
10854;9.045;-0.139810144901276
10855;9.046;-0.140711665153503
10856;9.047;-0.141561031341553
10857;9.047;-0.142395496368408
10858;9.048;-0.142991542816162
10859;9.049;-0.143662095069885
10860;9.050;-0.144153833389282
10861;9.051;-0.144407153129578
10862;9.052;-0.144250690937042
10863;9.052;-0.143654644489288
10864;9.053;-0.14214962720871
10865;9.054;-0.139474868774414
10866;9.055;-0.136762857437134
10867;9.056;-0.134930014610291
10868;9.057;-0.134244561195374
10869;9.057;-0.134013593196869
10870;9.058;-0.134453177452087
10871;9.059;-0.135622918605804
10872;9.060;-0.136889517307281
10873;9.061;-0.137411057949066
10874;9.062;-0.137142837047577
10875;9.062;-0.137053430080414
10876;9.063;-0.137403607368469
10877;9.064;-0.137798488140106
10878;9.065;-0.137887895107269
10879;9.066;-0.138096511363983
10880;9.067;-0.138670206069946
10881;9.067;-0.139310956001282
10882;9.068;-0.140272080898285
10883;9.069;-0.141732394695282
10884;9.070;-0.143639743328094
10885;9.071;-0.144973397254944
10886;9.072;-0.144742429256439
10887;9.072;-0.143565237522125
10888;9.073;-0.141799449920654
10889;9.074;-0.140368938446045
10890;9.075;-0.139407813549042
10891;9.076;-0.138998031616211
10892;9.077;-0.139318406581879
10893;9.077;-0.140160322189331
10894;9.078;-0.14147162437439
10895;9.079;-0.142998993396759
10896;9.080;-0.143751502037048
10897;9.081;-0.144295394420624
10898;9.082;-0.144697725772858
10899;9.082;-0.144563615322113
10900;9.083;-0.143513083457947
10901;9.084;-0.141024589538574
10902;9.085;-0.138670206069946
10903;9.086;-0.136971473693848
10904;9.087;-0.136218965053558
10905;9.087;-0.136122107505798
10906;9.088;-0.136047601699829
10907;9.089;-0.136494636535645
10908;9.090;-0.136800110340118
10909;9.091;-0.136412680149078
10910;9.092;-0.135816633701324
10911;9.092;-0.135809183120728
10912;9.093;-0.136986374855042
10913;9.094;-0.138022005558014
10914;9.095;-0.138737261295319
10915;9.096;-0.139735639095306
10916;9.097;-0.1407191157341
10917;9.097;-0.141382217407227
10918;9.098;-0.141195952892303
10919;9.099;-0.14079362154007
10920;9.100;-0.140517950057983
10921;9.101;-0.14011561870575
10922;9.102;-0.139929354190826
10923;9.102;-0.139564275741577
10924;9.103;-0.139124691486359
10925;9.104;-0.138968229293823
10926;9.105;-0.139728188514709
10927;9.106;-0.141210854053497
10928;9.107;-0.142306089401245
10929;9.107;-0.142753124237061
10930;9.108;-0.142447650432587
10931;9.109;-0.141583383083344
10932;9.110;-0.140100717544556
10933;9.111;-0.138625502586365
10934;9.112;-0.137828290462494
10935;9.112;-0.137738883495331
10936;9.113;-0.138841569423676
10937;9.114;-0.140510499477386
10938;9.115;-0.142231583595276
10939;9.116;-0.143162906169891
10940;9.117;-0.143207609653473
10941;9.117;-0.142909586429596
10942;9.118;-0.142544507980347
10943;9.119;-0.143125653266907
10944;9.120;-0.144265592098236
10945;9.121;-0.145263969898224
10946;9.122;-0.145494937896729
10947;9.122;-0.144824385643005
10948;9.123;-0.143870711326599
10949;9.124;-0.142291188240051
10950;9.125;-0.139705836772919
10951;9.126;-0.136740505695343
10952;9.127;-0.135205686092377
10953;9.127;-0.135906040668488
10954;9.128;-0.13723224401474
10955;9.129;-0.137820839881897
10956;9.130;-0.138677656650543
10957;9.131;-0.140994787216187
10958;9.132;-0.143565237522125
10959;9.132;-0.144854187965393
10960;9.133;-0.145010650157928
10961;9.134;-0.145137310028076
10962;9.135;-0.145472586154938
10963;9.136;-0.145196914672852
10964;9.137;-0.144347548484802
10965;9.137;-0.143386423587799
10966;9.138;-0.142790377140045
10967;9.139;-0.142723321914673
10968;9.140;-0.142320990562439
10969;9.141;-0.141620635986328
10970;9.142;-0.140294432640076
10971;9.142;-0.138543546199799
10972;9.143;-0.137254595756531
10973;9.144;-0.136762857437134
10974;9.145;-0.137537717819214
10975;9.146;-0.138834118843079
10976;9.147;-0.140689313411713
10977;9.147;-0.143088400363922
10978;9.148;-0.144988298416138
10979;9.149;-0.145852565765381
10980;9.150;-0.146001577377319
10981;9.151;-0.146403908729553
10982;9.152;-0.147074460983276
10983;9.152;-0.147663056850433
10984;9.153;-0.148050487041473
10985;9.154;-0.148244202136993
10986;9.155;-0.148601830005646
10987;9.156;-0.148698687553406
10988;9.157;-0.1487135887146
10989;9.157;-0.148452818393707
10990;9.158;-0.147871673107147
10991;9.159;-0.14689564704895
10992;9.160;-0.145554542541504
10993;9.161;-0.144302845001221
10994;9.162;-0.142835080623627
10995;9.162;-0.141173601150513
10996;9.163;-0.139907002449036
10997;9.164;-0.1397505402565
10998;9.165;-0.14021247625351
10999;9.166;-0.140920281410217
11000;9.167;-0.142000615596771
11001;9.167;-0.14350563287735
11002;9.168;-0.144809484481812
11003;9.169;-0.145368278026581
11004;9.170;-0.144988298416138
11005;9.171;-0.144101679325104
11006;9.172;-0.142715871334076
11007;9.172;-0.141501426696777
11008;9.173;-0.140756368637085
11009;9.174;-0.140637159347534
11010;9.175;-0.141330063343048
11011;9.176;-0.14234334230423
11012;9.177;-0.143609941005707
11013;9.177;-0.144809484481812
11014;9.178;-0.145450234413147
11015;9.179;-0.145114958286285
11016;9.180;-0.143788754940033
11017;9.181;-0.142455101013184
11018;9.182;-0.141598284244537
11019;9.182;-0.140927731990814
11020;9.183;-0.140920281410217
11021;9.184;-0.141508877277374
11022;9.185;-0.142514705657959
11023;9.186;-0.14311820268631
11024;9.187;-0.143460929393768
11025;9.187;-0.143907964229584
11026;9.188;-0.144354999065399
11027;9.189;-0.144854187965393
11028;9.190;-0.145316123962402
11029;9.191;-0.145800411701202
11030;9.192;-0.146128237247467
11031;9.192;-0.145971775054932
11032;9.193;-0.145800411701202
11033;9.194;-0.145651400089264
11034;9.195;-0.145666301250458
11035;9.196;-0.145718455314636
11036;9.197;-0.145778059959412
11037;9.197;-0.146374106407166
11038;9.198;-0.146679580211639
11039;9.199;-0.146761536598206
11040;9.200;-0.146977603435516
11041;9.201;-0.147268176078796
11042;9.202;-0.148139894008636
11043;9.202;-0.148884952068329
11044;9.203;-0.149428844451904
11045;9.204;-0.148847699165344
11046;9.205;-0.146716833114624
11047;9.206;-0.144340097904205
11048;9.207;-0.14224648475647
11049;9.207;-0.140838325023651
11050;9.208;-0.140182673931122
11051;9.209;-0.140786170959473
11052;9.210;-0.143162906169891
11053;9.211;-0.146001577377319
11054;9.212;-0.147663056850433
11055;9.212;-0.148244202136993
11056;9.213;-0.148296356201172
11057;9.214;-0.147968530654907
11058;9.215;-0.146672129631042
11059;9.216;-0.144712626934052
11060;9.217;-0.143297016620636
11061;9.217;-0.142216682434082
11062;9.218;-0.141464173793793
11063;9.219;-0.140875577926636
11064;9.220;-0.140585005283356
11065;9.221;-0.140242278575897
11066;9.222;-0.139772891998291
11067;9.222;-0.13994425535202
11068;9.223;-0.140562653541565
11069;9.224;-0.141575932502747
11070;9.225;-0.142365694046021
11071;9.226;-0.143289566040039
11072;9.227;-0.143960118293762
11073;9.227;-0.144168734550476
11074;9.228;-0.144064426422119
11075;9.229;-0.143833458423615
11076;9.230;-0.143609941005707
11077;9.231;-0.143326818943024
11078;9.232;-0.143125653266907
11079;9.232;-0.142797827720642
11080;9.233;-0.142350792884827
11081;9.234;-0.141672790050507
11082;9.235;-0.141359865665436
11083;9.236;-0.141635537147522
11084;9.237;-0.141993165016174
11085;9.237;-0.14205276966095
11086;9.238;-0.141948461532593
11087;9.239;-0.142820179462433
11088;9.240;-0.144883990287781
11089;9.241;-0.147365033626556
11090;9.242;-0.149920582771301
11091;9.242;-0.152133405208588
11092;9.243;-0.153571367263794
11093;9.244;-0.153377652168274
11094;9.245;-0.151403248310089
11095;9.246;-0.148236751556396
11096;9.247;-0.144414603710175
11097;9.247;-0.141158699989319
11098;9.248;-0.139415264129639
11099;9.249;-0.140152871608734
11100;9.250;-0.14234334230423
11101;9.251;-0.144973397254944
11102;9.252;-0.147610902786255
11103;9.252;-0.14997273683548
11104;9.253;-0.151477754116058
11105;9.254;-0.150911509990692
11106;9.255;-0.148996710777283
11107;9.256;-0.147104263305664
11108;9.257;-0.145696103572845
11109;9.257;-0.144630670547485
11110;9.258;-0.143885612487793
11111;9.259;-0.144161283969879
11112;9.260;-0.145554542541504
11113;9.261;-0.146843492984772
11114;9.262;-0.147640705108643
11115;9.262;-0.147946178913116
11116;9.263;-0.148236751556396
11117;9.264;-0.147737562656403
11118;9.265;-0.146269798278809
11119;9.266;-0.144451856613159
11120;9.267;-0.142894685268402
11121;9.267;-0.141635537147522
11122;9.268;-0.140316784381866
11123;9.269;-0.139594078063965
11124;9.270;-0.139407813549042
11125;9.271;-0.139400362968445
11126;9.272;-0.139489769935608
11127;9.272;-0.14030933380127
11128;9.273;-0.141993165016174
11129;9.274;-0.143572688102722
11130;9.275;-0.14408677816391
11131;9.276;-0.144064426422119
11132;9.277;-0.144317746162415
11133;9.277;-0.144638121128082
11134;9.278;-0.144712626934052
11135;9.279;-0.144533812999725
11136;9.280;-0.145271420478821
11137;9.281;-0.146649777889252
11138;9.282;-0.147633254528046
11139;9.282;-0.147812068462372
11140;9.283;-0.147387385368347
11141;9.284;-0.146843492984772
11142;9.285;-0.146292150020599
11143;9.286;-0.146150588989258
11144;9.287;-0.146202743053436
11145;9.287;-0.145420432090759
11146;9.288;-0.143744051456451
11147;9.289;-0.141717493534088
11148;9.290;-0.139862298965454
11149;9.291;-0.137761235237122
11150;9.292;-0.136442482471466
11151;9.292;-0.1368448138237
11152;9.293;-0.138476490974426
11153;9.294;-0.140607357025146
11154;9.295;-0.142335891723633
11155;9.296;-0.144079327583313
11156;9.297;-0.144809484481812
11157;9.297;-0.144466757774353
11158;9.298;-0.144004821777344
11159;9.299;-0.144220888614655
11160;9.300;-0.145748257637024
11161;9.301;-0.147797167301178
11162;9.302;-0.149831175804138
11163;9.302;-0.151164829730988
11164;9.303;-0.151164829730988
11165;9.304;-0.150024890899658
11166;9.305;-0.147528946399689
11167;9.306;-0.144526362419128
11168;9.307;-0.14205276966095
11169;9.307;-0.14108419418335
11170;9.308;-0.14149397611618
11171;9.309;-0.142186880111694
11172;9.310;-0.142820179462433
11173;9.311;-0.143207609653473
11174;9.312;-0.142954289913177
11175;9.312;-0.142008066177368
11176;9.313;-0.140540301799774
11177;9.314;-0.139199197292328
11178;9.315;-0.137962400913239
11179;9.316;-0.13723224401474
11180;9.317;-0.137664377689362
11181;9.317;-0.139273703098297
11182;9.318;-0.141210854053497
11183;9.319;-0.142671167850494
11184;9.320;-0.143870711326599
11185;9.321;-0.144638121128082
11186;9.322;-0.144749879837036
11187;9.322;-0.143721699714661
11188;9.323;-0.142574310302734
11189;9.324;-0.141814351081848
11190;9.325;-0.141851603984833
11191;9.326;-0.142447650432587
11192;9.327;-0.142976641654968
11193;9.327;-0.143520534038544
11194;9.328;-0.143781304359436
11195;9.329;-0.144027173519135
11196;9.330;-0.144056975841522
11197;9.331;-0.143885612487793
11198;9.332;-0.143833458423615
11199;9.332;-0.143259763717651
11200;9.333;-0.142708420753479
11201;9.334;-0.142641365528107
11202;9.335;-0.143207609653473
11203;9.336;-0.144273042678833
11204;9.337;-0.145696103572845
11205;9.337;-0.147558748722076
11206;9.338;-0.149078667163849
11207;9.339;-0.149279832839966
11208;9.340;-0.148594379425049
11209;9.341;-0.147230923175812
11210;9.342;-0.14495849609375
11211;9.342;-0.142619013786316
11212;9.343;-0.140845775604248
11213;9.344;-0.140219926834106
11214;9.345;-0.139147043228149
11215;9.346;-0.137612223625183
11216;9.347;-0.137165188789368
11217;9.347;-0.138059258460999
11218;9.348;-0.139534473419189
11219;9.349;-0.140562653541565
11220;9.350;-0.141970813274384
11221;9.351;-0.143833458423615
11222;9.352;-0.145211815834045
11223;9.352;-0.145494937896729
11224;9.353;-0.144824385643005
11225;9.354;-0.144101679325104
11226;9.355;-0.143729150295258
11227;9.356;-0.143289566040039
11228;9.357;-0.142216682434082
11229;9.357;-0.140778720378876
11230;9.358;-0.139534473419189
11231;9.359;-0.138998031616211
11232;9.360;-0.139392912387848
11233;9.361;-0.140972435474396
11234;9.362;-0.143617391586304
11235;9.362;-0.146061182022095
11236;9.363;-0.147879123687744
11237;9.364;-0.148661434650421
11238;9.365;-0.14842301607132
11239;9.366;-0.147119164466858
11240;9.367;-0.145182013511658
11241;9.367;-0.143818557262421
11242;9.368;-0.143356621265411
11243;9.369;-0.14350563287735
11244;9.370;-0.143431127071381
11245;9.371;-0.142641365528107
11246;9.372;-0.141270458698273
11247;9.372;-0.140093266963959
11248;9.373;-0.139765441417694
11249;9.374;-0.139981508255005
11250;9.375;-0.139892101287842
11251;9.376;-0.13984739780426
11252;9.377;-0.140383839607239
11253;9.377;-0.140935182571411
11254;9.378;-0.140927731990814
11255;9.379;-0.140994787216187
11256;9.380;-0.141657888889313
11257;9.381;-0.142395496368408
11258;9.382;-0.142499804496765
11259;9.382;-0.142462551593781
11260;9.383;-0.142164528369904
11261;9.384;-0.141419470310211
11262;9.385;-0.140972435474396
11263;9.386;-0.141412019729614
11264;9.387;-0.142619013786316
11265;9.387;-0.143319368362427
11266;9.388;-0.144116580486298
11267;9.389;-0.144965946674347
11268;9.390;-0.145725905895233
11269;9.391;-0.146284699440002
11270;9.392;-0.146865844726563
11271;9.392;-0.147946178913116
11272;9.393;-0.148661434650421
11273;9.394;-0.148788094520569
11274;9.395;-0.148311257362366
11275;9.396;-0.147484242916107
11276;9.397;-0.146731734275818
11277;9.397;-0.146143138408661
11278;9.398;-0.145480036735535
11279;9.399;-0.144466757774353
11280;9.400;-0.143267214298248
11281;9.401;-0.142395496368408
11282;9.402;-0.141613185405731
11283;9.402;-0.14050304889679
11284;9.403;-0.139608979225159
11285;9.404;-0.139594078063965
11286;9.405;-0.140346586704254
11287;9.406;-0.140942633152008
11288;9.407;-0.140935182571411
11289;9.407;-0.141188502311707
11290;9.408;-0.142164528369904
11291;9.409;-0.143624842166901
11292;9.410;-0.144965946674347
11293;9.411;-0.146001577377319
11294;9.412;-0.147506594657898
11295;9.412;-0.148899853229523
11296;9.413;-0.149071216583252
11297;9.414;-0.147521495819092
11298;9.415;-0.145189464092255
11299;9.416;-0.143557786941528
11300;9.417;-0.142239034175873
11301;9.417;-0.140927731990814
11302;9.418;-0.14033168554306
11303;9.419;-0.14118105173111
11304;9.420;-0.142276287078857
11305;9.421;-0.142462551593781
11306;9.422;-0.142112374305725
11307;9.422;-0.142514705657959
11308;9.423;-0.143006443977356
11309;9.424;-0.143282115459442
11310;9.425;-0.144392251968384
11311;9.426;-0.145815312862396
11312;9.427;-0.146202743053436
11313;9.427;-0.144779682159424
11314;9.428;-0.142790377140045
11315;9.429;-0.140689313411713
11316;9.430;-0.138066709041595
11317;9.431;-0.135362148284912
11318;9.432;-0.133879482746124
11319;9.432;-0.134095549583435
11320;9.433;-0.135324895381927
11321;9.434;-0.136636197566986
11322;9.435;-0.137552618980408
11323;9.436;-0.138744711875916
11324;9.437;-0.140070915222168
11325;9.437;-0.140883028507233
11326;9.438;-0.140711665153503
11327;9.439;-0.139914453029633
11328;9.440;-0.139139592647552
11329;9.441;-0.138737261295319
11330;9.442;-0.138714909553528
11331;9.442;-0.138573348522186
11332;9.443;-0.138290226459503
11333;9.444;-0.137984752655029
11334;9.445;-0.13849139213562
11335;9.446;-0.139042735099792
11336;9.447;-0.139012932777405
11337;9.447;-0.138185918331146
11338;9.448;-0.136718153953552
11339;9.449;-0.135213136672974
11340;9.450;-0.133395195007324
11341;9.451;-0.132009387016296
11342;9.452;-0.131696462631226
11343;9.452;-0.13328343629837
11344;9.453;-0.136665999889374
11345;9.454;-0.140577554702759
11346;9.455;-0.143960118293762
11347;9.456;-0.145897269248962
11348;9.457;-0.146158039569855
11349;9.457;-0.144898891448975
11350;9.458;-0.14292448759079
11351;9.459;-0.141367316246033
11352;9.460;-0.14166533946991
11353;9.461;-0.143297016620636
11354;9.462;-0.145189464092255
11355;9.462;-0.146381556987762
11356;9.463;-0.146597623825073
11357;9.464;-0.145949423313141
11358;9.465;-0.143595039844513
11359;9.466;-0.14059990644455
11360;9.467;-0.138096511363983
11361;9.467;-0.136710703372955
11362;9.468;-0.136576592922211
11363;9.469;-0.137463212013245
11364;9.470;-0.138983130455017
11365;9.471;-0.139884650707245
11366;9.472;-0.139899551868439
11367;9.472;-0.139273703098297
11368;9.473;-0.138737261295319
11369;9.474;-0.138536095619202
11370;9.475;-0.138692557811737
11371;9.476;-0.139348208904266
11372;9.477;-0.140346586704254
11373;9.477;-0.141456723213196
11374;9.478;-0.141814351081848
11375;9.479;-0.140689313411713
11376;9.480;-0.138342380523682
11377;9.481;-0.136338174343109
11378;9.482;-0.135429203510284
11379;9.482;-0.135816633701324
11380;9.483;-0.137083232402802
11381;9.484;-0.138804316520691
11382;9.485;-0.140257179737091
11383;9.486;-0.140681862831116
11384;9.487;-0.140219926834106
11385;9.487;-0.139392912387848
11386;9.488;-0.138439238071442
11387;9.489;-0.138215720653534
11388;9.490;-0.139318406581879
11389;9.491;-0.14137476682663
11390;9.492;-0.143140554428101
11391;9.492;-0.143967568874359
11392;9.493;-0.144526362419128
11393;9.494;-0.144846737384796
11394;9.495;-0.145085155963898
11395;9.496;-0.145405530929565
11396;9.497;-0.14592707157135
11397;9.497;-0.145964324474335
11398;9.498;-0.145375728607178
11399;9.499;-0.144071877002716
11400;9.500;-0.142022967338562
11401;9.501;-0.139549374580383
11402;9.502;-0.13713538646698
11403;9.502;-0.135555863380432
11404;9.503;-0.134259462356567
11405;9.504;-0.133387744426727
11406;9.505;-0.13335794210434
11407;9.506;-0.134177505970001
11408;9.507;-0.135853886604309
11409;9.507;-0.137962400913239
11410;9.508;-0.140070915222168
11411;9.509;-0.142082571983337
11412;9.510;-0.143751502037048
11413;9.511;-0.144839286804199
11414;9.512;-0.145211815834045
11415;9.512;-0.14486163854599
11416;9.513;-0.144436955451965
11417;9.514;-0.143684446811676
11418;9.515;-0.142410397529602
11419;9.516;-0.141240656375885
11420;9.517;-0.140398740768433
11421;9.517;-0.140301883220673
11422;9.518;-0.140421092510223
11423;9.519;-0.140808522701263
11424;9.520;-0.14130026102066
11425;9.521;-0.141575932502747
11426;9.522;-0.141791999340057
11427;9.522;-0.141724944114685
11428;9.523;-0.142000615596771
11429;9.524;-0.142626464366913
11430;9.525;-0.143006443977356
11431;9.526;-0.142656266689301
11432;9.527;-0.142045319080353
11433;9.527;-0.141799449920654
11434;9.528;-0.14197826385498
11435;9.529;-0.14234334230423
11436;9.530;-0.143341720104218
11437;9.531;-0.144638121128082
11438;9.532;-0.145025551319122
11439;9.532;-0.144556164741516
11440;9.533;-0.143446028232574
11441;9.534;-0.142253935337067
11442;9.535;-0.141248106956482
11443;9.536;-0.140748918056488
11444;9.537;-0.140711665153503
11445;9.537;-0.140666961669922
11446;9.538;-0.14130026102066
11447;9.539;-0.142991542816162
11448;9.540;-0.145018100738525
11449;9.541;-0.146329402923584
11450;9.542;-0.146724283695221
11451;9.542;-0.146560370922089
11452;9.543;-0.145785510540009
11453;9.544;-0.144250690937042
11454;9.545;-0.142581760883331
11455;9.546;-0.141791999340057
11456;9.547;-0.142402946949005
11457;9.547;-0.143766403198242
11458;9.548;-0.144645571708679
11459;9.549;-0.144727528095245
11460;9.550;-0.144496560096741
11461;9.551;-0.144854187965393
11462;9.552;-0.145778059959412
11463;9.552;-0.146649777889252
11464;9.553;-0.147797167301178
11465;9.554;-0.14910101890564
11466;9.555;-0.149868428707123
11467;9.556;-0.149309635162354
11468;9.557;-0.148214399814606
11469;9.557;-0.148281455039978
11470;9.558;-0.149436295032501
11471;9.559;-0.150911509990692
11472;9.560;-0.152140855789185
11473;9.561;-0.153377652168274
11474;9.562;-0.154092907905579
11475;9.562;-0.153914093971252
11476;9.563;-0.15297532081604
11477;9.564;-0.152193009853363
11478;9.565;-0.151902437210083
11479;9.566;-0.151433050632477
11480;9.567;-0.150606036186218
11481;9.567;-0.149399042129517
11482;9.568;-0.14786422252655
11483;9.569;-0.145785510540009
11484;9.570;-0.143915414810181
11485;9.571;-0.143475830554962
11486;9.572;-0.144898891448975
11487;9.572;-0.147081911563873
11488;9.573;-0.148892402648926
11489;9.574;-0.150032341480255
11490;9.575;-0.150471925735474
11491;9.576;-0.14989823102951
11492;9.577;-0.148124992847443
11493;9.577;-0.145837664604187
11494;9.578;-0.144354999065399
11495;9.579;-0.144176185131073
11496;9.580;-0.145107507705688
11497;9.581;-0.146329402923584
11498;9.582;-0.147230923175812
11499;9.582;-0.147528946399689
11500;9.583;-0.147350132465363
11501;9.584;-0.14708936214447
11502;9.585;-0.146441161632538
11503;9.586;-0.145696103572845
11504;9.587;-0.145398080348969
11505;9.587;-0.146061182022095
11506;9.588;-0.147163867950439
11507;9.589;-0.148072838783264
11508;9.590;-0.148944556713104
11509;9.591;-0.15006959438324
11510;9.592;-0.15152245759964
11511;9.592;-0.152662396430969
11512;9.593;-0.152982771396637
11513;9.594;-0.15239417552948
11514;9.595;-0.151321291923523
11515;9.596;-0.150255858898163
11516;9.597;-0.149257481098175
11517;9.597;-0.148624181747437
11518;9.598;-0.148594379425049
11519;9.599;-0.149421393871307
11520;9.600;-0.150278210639954
11521;9.601;-0.150389969348907
11522;9.602;-0.149570405483246
11523;9.602;-0.148124992847443
11524;9.603;-0.146567821502686
11525;9.604;-0.145204365253448
11526;9.605;-0.145271420478821
11527;9.606;-0.146612524986267
11528;9.607;-0.148795545101166
11529;9.607;-0.151298940181732
11530;9.608;-0.153668224811554
11531;9.609;-0.155404210090637
11532;9.610;-0.155560672283173
11533;9.611;-0.154837965965271
11534;9.612;-0.153712928295135
11535;9.612;-0.152580440044403
11536;9.613;-0.152036547660828
11537;9.614;-0.151932239532471
11538;9.615;-0.151947140693665
11539;9.616;-0.151708722114563
11540;9.617;-0.151589512825012
11541;9.617;-0.15171617269516
11542;9.618;-0.151686370372772
11543;9.619;-0.151664018630981
11544;9.620;-0.152252614498138
11545;9.621;-0.153400003910065
11546;9.622;-0.153988599777222
11547;9.622;-0.153549015522003
11548;9.623;-0.152289867401123
11549;9.624;-0.150859355926514
11550;9.625;-0.148870050907135
11551;9.626;-0.146433711051941
11552;9.627;-0.14466792345047
11553;9.627;-0.144310295581818
11554;9.628;-0.144891440868378
11555;9.629;-0.145643949508667
11556;9.630;-0.146970152854919
11557;9.631;-0.148899853229523
11558;9.632;-0.150397419929504
11559;9.632;-0.1506507396698
11560;9.633;-0.150494277477264
11561;9.634;-0.150665640830994
11562;9.635;-0.151090323925018
11563;9.636;-0.151358544826508
11564;9.637;-0.151447951793671
11565;9.637;-0.151641666889191
11566;9.638;-0.151932239532471
11567;9.639;-0.152707099914551
11568;9.640;-0.152625143527985
11569;9.641;-0.151239335536957
11570;9.642;-0.149764120578766
11571;9.642;-0.14939159154892
11572;9.643;-0.149711966514587
11573;9.644;-0.148870050907135
11574;9.645;-0.147350132465363
11575;9.646;-0.146746635437012
11576;9.647;-0.147007405757904
11577;9.647;-0.147111713886261
11578;9.648;-0.146567821502686
11579;9.649;-0.146403908729553
11580;9.650;-0.147417187690735
11581;9.651;-0.148691236972809
11582;9.652;-0.149518251419067
11583;9.652;-0.14989823102951
11584;9.653;-0.150121748447418
11585;9.654;-0.150389969348907
11586;9.655;-0.150404870510101
11587;9.656;-0.150777399539948
11588;9.657;-0.151179730892181
11589;9.657;-0.151075422763824
11590;9.658;-0.150419771671295
11591;9.659;-0.14939159154892
11592;9.660;-0.14883279800415
11593;9.661;-0.147826969623566
11594;9.662;-0.146545469760895
11595;9.662;-0.145561993122101
11596;9.663;-0.145472586154938
11597;9.664;-0.145703554153442
11598;9.665;-0.145323574542999
11599;9.666;-0.145353376865387
11600;9.667;-0.146225094795227
11601;9.667;-0.147730112075806
11602;9.668;-0.148378312587738
11603;9.669;-0.148594379425049
11604;9.670;-0.148974359035492
11605;9.671;-0.149324536323547
11606;9.672;-0.1491978764534
11607;9.672;-0.148646533489227
11608;9.673;-0.148564577102661
11609;9.674;-0.148989260196686
11610;9.675;-0.149570405483246
11611;9.676;-0.149831175804138
11612;9.677;-0.149726867675781
11613;9.677;-0.149264931678772
11614;9.678;-0.14881044626236
11615;9.679;-0.148311257362366
11616;9.680;-0.14793872833252
11617;9.681;-0.14815479516983
11618;9.682;-0.14902651309967
11619;9.682;-0.149913132190704
11620;9.683;-0.150039792060852
11621;9.684;-0.149555504322052
11622;9.685;-0.148661434650421
11623;9.686;-0.147290527820587
11624;9.687;-0.145889818668365
11625;9.687;-0.144779682159424
11626;9.688;-0.145167112350464
11627;9.689;-0.146180391311646
11628;9.690;-0.147305428981781
11629;9.691;-0.147946178913116
11630;9.692;-0.148162245750427
11631;9.692;-0.14883279800415
11632;9.693;-0.148944556713104
11633;9.694;-0.148855149745941
11634;9.695;-0.14873594045639
11635;9.696;-0.149175524711609
11636;9.697;-0.150054693222046
11637;9.697;-0.151179730892181
11638;9.698;-0.152334570884705
11639;9.699;-0.152803957462311
11640;9.700;-0.152409076690674
11641;9.701;-0.151731073856354
11642;9.702;-0.151671469211578
11643;9.702;-0.151492655277252
11644;9.703;-0.151097774505615
11645;9.704;-0.150769948959351
11646;9.705;-0.151060521602631
11647;9.706;-0.15171617269516
11648;9.707;-0.151582062244415
11649;9.707;-0.15074759721756
11650;9.708;-0.14977902173996
11651;9.709;-0.149518251419067
11652;9.710;-0.149086117744446
11653;9.711;-0.14854222536087
11654;9.712;-0.148117542266846
11655;9.712;-0.148028135299683
11656;9.713;-0.147558748722076
11657;9.714;-0.146247446537018
11658;9.715;-0.145420432090759
11659;9.716;-0.145018100738525
11660;9.717;-0.14476478099823
11661;9.717;-0.144615769386292
11662;9.718;-0.145070254802704
11663;9.719;-0.146418809890747
11664;9.720;-0.147819519042969
11665;9.721;-0.148974359035492
11666;9.722;-0.149965286254883
11667;9.722;-0.151008367538452
11668;9.723;-0.152714550495148
11669;9.724;-0.154398381710052
11670;9.725;-0.155776739120483
11671;9.726;-0.155799090862274
11672;9.727;-0.155285000801086
11673;9.727;-0.154577195644379
11674;9.728;-0.153377652168274
11675;9.729;-0.152118504047394
11676;9.730;-0.151045620441437
11677;9.731;-0.150851905345917
11678;9.732;-0.150494277477264
11679;9.732;-0.14902651309967
11680;9.733;-0.146873295307159
11681;9.734;-0.144951045513153
11682;9.735;-0.14418363571167
11683;9.736;-0.144496560096741
11684;9.737;-0.145062804222107
11685;9.737;-0.145986676216125
11686;9.738;-0.147171318531036
11687;9.739;-0.14863908290863
11688;9.740;-0.14977902173996
11689;9.741;-0.150404870510101
11690;9.742;-0.150911509990692
11691;9.742;-0.151745975017548
11692;9.743;-0.152744352817535
11693;9.744;-0.153020024299622
11694;9.745;-0.151641666889191
11695;9.746;-0.149674713611603
11696;9.747;-0.149205327033997
11697;9.747;-0.150471925735474
11698;9.748;-0.151753425598145
11699;9.749;-0.152505934238434
11700;9.750;-0.153705477714539
11701;9.751;-0.155255198478699
11702;9.752;-0.155843794345856
11703;9.752;-0.154778361320496
11704;9.753;-0.152744352817535
11705;9.754;-0.150248408317566
11706;9.755;-0.147402286529541
11707;9.756;-0.145070254802704
11708;9.757;-0.14350563287735
11709;9.757;-0.142768025398254
11710;9.758;-0.143080949783325
11711;9.759;-0.144414603710175
11712;9.760;-0.146716833114624
11713;9.761;-0.14803558588028
11714;9.762;-0.148527324199677
11715;9.762;-0.148825347423553
11716;9.763;-0.149205327033997
11717;9.764;-0.149115920066833
11718;9.765;-0.1482293009758
11719;9.766;-0.1482293009758
11720;9.767;-0.14900416135788
11721;9.767;-0.14941394329071
11722;9.768;-0.148877501487732
11723;9.769;-0.148266553878784
11724;9.770;-0.148043036460876
11725;9.771;-0.148117542266846
11726;9.772;-0.147879123687744
11727;9.772;-0.147886574268341
11728;9.773;-0.148817896842957
11729;9.774;-0.150635838508606
11730;9.775;-0.153146684169769
11731;9.776;-0.15481561422348
11732;9.777;-0.156059861183167
11733;9.777;-0.15721470117569
11734;9.778;-0.157825648784637
11735;9.779;-0.157006084918976
11736;9.780;-0.155098736286163
11737;9.781;-0.154070556163788
11738;9.782;-0.153973698616028
11739;9.782;-0.153541564941406
11740;9.783;-0.152893364429474
11741;9.784;-0.15297532081604
11742;9.785;-0.154130160808563
11743;9.786;-0.154636800289154
11744;9.787;-0.154197216033936
11745;9.787;-0.153601169586182
11746;9.788;-0.153370201587677
11747;9.789;-0.153422355651855
11748;9.790;-0.152289867401123
11749;9.791;-0.150129199028015
11750;9.792;-0.147789716720581
11751;9.792;-0.14631450176239
11752;9.793;-0.145897269248962
11753;9.794;-0.145934522151947
11754;9.795;-0.14689564704895
11755;9.796;-0.148855149745941
11756;9.797;-0.150710344314575
11757;9.797;-0.151984393596649
11758;9.798;-0.152453780174255
11759;9.799;-0.152952969074249
11760;9.800;-0.153571367263794
11761;9.801;-0.154301524162292
11762;9.802;-0.155091285705566
11763;9.802;-0.155285000801086
11764;9.803;-0.154949724674225
11765;9.804;-0.153899192810059
11766;9.805;-0.152267515659332
11767;9.806;-0.150643289089203
11768;9.807;-0.149630010128021
11769;9.807;-0.14987587928772
11770;9.808;-0.150725245475769
11771;9.809;-0.151500105857849
11772;9.810;-0.151582062244415
11773;9.811;-0.150829553604126
11774;9.812;-0.149711966514587
11775;9.812;-0.148169696331024
11776;9.813;-0.146612524986267
11777;9.814;-0.145912170410156
11778;9.815;-0.146925449371338
11779;9.816;-0.149250030517578
11780;9.817;-0.151507556438446
11781;9.817;-0.153139233589172
11782;9.818;-0.154696404933929
11783;9.819;-0.15566498041153
11784;9.820;-0.156275928020477
11785;9.821;-0.156298279762268
11786;9.822;-0.155806541442871
11787;9.822;-0.154741108417511
11788;9.823;-0.15287846326828
11789;9.824;-0.151902437210083
11790;9.825;-0.151075422763824
11791;9.826;-0.149950385093689
11792;9.827;-0.14900416135788
11793;9.827;-0.149369239807129
11794;9.828;-0.151239335536957
11795;9.829;-0.152863562107086
11796;9.830;-0.153914093971252
11797;9.831;-0.154890120029449
11798;9.832;-0.155419111251831
11799;9.832;-0.154949724674225
11800;9.833;-0.153705477714539
11801;9.834;-0.152632594108582
11802;9.835;-0.152342021465302
11803;9.836;-0.152751803398132
11804;9.837;-0.153541564941406
11805;9.837;-0.154644250869751
11806;9.838;-0.155813992023468
11807;9.839;-0.156469643115997
11808;9.840;-0.156320631504059
11809;9.841;-0.155225396156311
11810;9.842;-0.153906643390656
11811;9.842;-0.152729451656342
11812;9.843;-0.151708722114563
11813;9.844;-0.151410698890686
11814;9.845;-0.151723623275757
11815;9.846;-0.15287846326828
11816;9.847;-0.155217945575714
11817;9.847;-0.157982110977173
11818;9.848;-0.15982985496521
11819;9.849;-0.159867107868195
11820;9.850;-0.158339738845825
11821;9.851;-0.156223773956299
11822;9.852;-0.153005123138428
11823;9.852;-0.1496821641922
11824;9.853;-0.147506594657898
11825;9.854;-0.147297978401184
11826;9.855;-0.1487135887146
11827;9.856;-0.150337815284729
11828;9.857;-0.151894986629486
11829;9.857;-0.152945518493652
11830;9.858;-0.153571367263794
11831;9.859;-0.153668224811554
11832;9.860;-0.153206288814545
11833;9.861;-0.152446329593658
11834;9.862;-0.15152245759964
11835;9.862;-0.151053071022034
11836;9.863;-0.151470303535461
11837;9.864;-0.152304768562317
11838;9.865;-0.152476131916046
11839;9.866;-0.151753425598145
11840;9.867;-0.150874257087708
11841;9.867;-0.150099396705627
11842;9.868;-0.14948844909668
11843;9.869;-0.148959457874298
11844;9.870;-0.149838626384735
11845;9.871;-0.151701271533966
11846;9.872;-0.154107809066772
11847;9.872;-0.15634298324585
11848;9.873;-0.157572329044342
11849;9.874;-0.157453119754791
11850;9.875;-0.156015157699585
11851;9.876;-0.154882669448853
11852;9.877;-0.154346227645874
11853;9.877;-0.154025852680206
11854;9.878;-0.153496861457825
11855;9.879;-0.153474509716034
11856;9.880;-0.153660774230957
11857;9.881;-0.153012573719025
11858;9.882;-0.151783227920532
11859;9.882;-0.150762498378754
11860;9.883;-0.150680541992188
11861;9.884;-0.150851905345917
11862;9.885;-0.150866806507111
11863;9.886;-0.151477754116058
11864;9.887;-0.152632594108582
11865;9.887;-0.153839588165283
11866;9.888;-0.154130160808563
11867;9.889;-0.153839588165283
11868;9.890;-0.154018402099609
11869;9.891;-0.154972076416016
11870;9.892;-0.155605375766754
11871;9.892;-0.155657529830933
11872;9.893;-0.155411660671234
11873;9.894;-0.155329704284668
11874;9.895;-0.154837965965271
11875;9.896;-0.153243541717529
11876;9.897;-0.151768326759338
11877;9.897;-0.151000916957855
11878;9.898;-0.151559710502625
11879;9.899;-0.152938067913055
11880;9.900;-0.154674053192139
11881;9.901;-0.156693160533905
11882;9.902;-0.158369541168213
11883;9.902;-0.159554183483124
11884;9.903;-0.159777700901031
11885;9.904;-0.159040093421936
11886;9.905;-0.157780945301056
11887;9.906;-0.156953930854797
11888;9.907;-0.156916677951813
11889;9.907;-0.157542526721954
11890;9.908;-0.158369541168213
11891;9.909;-0.158689916133881
11892;9.910;-0.158682465553284
11893;9.911;-0.157900154590607
11894;9.912;-0.157453119754791
11895;9.912;-0.157326459884644
11896;9.913;-0.157371163368225
11897;9.914;-0.157766044139862
11898;9.915;-0.158913433551788
11899;9.916;-0.160098075866699
11900;9.917;-0.159688293933868
11901;9.917;-0.157572329044342
11902;9.918;-0.155575573444366
11903;9.919;-0.154599547386169
11904;9.920;-0.15413761138916
11905;9.921;-0.154212117195129
11906;9.922;-0.154703855514526
11907;9.922;-0.15578418970108
11908;9.923;-0.156588852405548
11909;9.924;-0.156834721565247
11910;9.925;-0.156275928020477
11911;9.926;-0.155545771121979
11912;9.927;-0.15624612569809
11913;9.927;-0.157684087753296
11914;9.928;-0.158689916133881
11915;9.929;-0.159174203872681
11916;9.930;-0.159852206707001
11917;9.931;-0.160545110702515
11918;9.932;-0.159859657287598
11919;9.932;-0.157982110977173
11920;9.933;-0.155799090862274
11921;9.934;-0.153802335262299
11922;9.935;-0.152602791786194
11923;9.936;-0.152453780174255
11924;9.937;-0.153191387653351
11925;9.937;-0.154435634613037
11926;9.938;-0.156156718730927
11927;9.939;-0.158041715621948
11928;9.940;-0.159569084644318
11929;9.941;-0.160925090312958
11930;9.942;-0.162273645401001
11931;9.942;-0.163018703460693
11932;9.943;-0.162966549396515
11933;9.944;-0.162489712238312
11934;9.945;-0.161774456501007
11935;9.946;-0.160090625286102
11936;9.947;-0.157177448272705
11937;9.947;-0.154569745063782
11938;9.948;-0.152908265590668
11939;9.949;-0.152245163917542
11940;9.950;-0.151589512825012
11941;9.951;-0.151179730892181
11942;9.952;-0.151656568050385
11943;9.952;-0.152930617332458
11944;9.953;-0.154487788677216
11945;9.954;-0.15529990196228
11946;9.955;-0.155515968799591
11947;9.956;-0.155679881572723
11948;9.957;-0.15617161989212
11949;9.957;-0.156797468662262
11950;9.958;-0.156931579113007
11951;9.959;-0.157065689563751
11952;9.960;-0.157430768013
11953;9.961;-0.157810747623444
11954;9.962;-0.157423317432404
11955;9.962;-0.1564621925354
11956;9.963;-0.15605241060257
11957;9.964;-0.156186521053314
11958;9.965;-0.156544148921967
11959;9.966;-0.156760215759277
11960;9.967;-0.157661736011505
11961;9.967;-0.159077346324921
11962;9.968;-0.159651041030884
11963;9.969;-0.159338116645813
11964;9.970;-0.158593058586121
11965;9.971;-0.157751142978668
11966;9.972;-0.156179070472717
11967;9.972;-0.154107809066772
11968;9.973;-0.152692198753357
11969;9.974;-0.152111053466797
11970;9.975;-0.15249103307724
11971;9.976;-0.153802335262299
11972;9.977;-0.15556812286377
11973;9.977;-0.156953930854797
11974;9.978;-0.157542526721954
11975;9.979;-0.157542526721954
11976;9.980;-0.15692412853241
11977;9.981;-0.155597925186157
11978;9.982;-0.154420733451843
11979;9.982;-0.154085457324982
11980;9.983;-0.15462189912796
11981;9.984;-0.155404210090637
11982;9.985;-0.155985355377197
11983;9.986;-0.156417489051819
11984;9.987;-0.156477093696594
11985;9.987;-0.156156718730927
11986;9.988;-0.155419111251831
11987;9.989;-0.154390931129456
11988;9.990;-0.153243541717529
11989;9.991;-0.152282416820526
11990;9.992;-0.151649117469788
11991;9.992;-0.151656568050385
11992;9.993;-0.152342021465302
11993;9.994;-0.153616070747375
11994;9.995;-0.15539675951004
11995;9.996;-0.156939029693604
11996;9.997;-0.158227980136871
11997;9.997;-0.15876442193985
11998;9.998;-0.158697366714478
11999;9.999;-0.158190727233887
12000;10.000;-0.15740841627121
12001;10.001;-0.156790018081665
12002;10.002;-0.156551599502563
12003;10.002;-0.156551599502563
12004;10.003;-0.156506896018982
12005;10.004;-0.15702098608017
12006;10.005;-0.158123672008514
12007;10.006;-0.158756971359253
12008;10.007;-0.15750527381897
12009;10.007;-0.155344605445862
12010;10.008;-0.153742730617523
12011;10.009;-0.152483582496643
12012;10.010;-0.15094131231308
12013;10.011;-0.149831175804138
12014;10.012;-0.150494277477264
12015;10.012;-0.152021646499634
12016;10.013;-0.152885913848877
12017;10.014;-0.152952969074249
12018;10.015;-0.152677297592163
12019;10.016;-0.152654945850372
12020;10.017;-0.152461230754852
12021;10.017;-0.151835381984711
12022;10.018;-0.151045620441437
12023;10.019;-0.149853527545929
12024;10.020;-0.149250030517578
12025;10.021;-0.148892402648926
12026;10.022;-0.149361789226532
12027;10.022;-0.150851905345917
12028;10.023;-0.153318047523499
12029;10.024;-0.156484544277191
12030;10.025;-0.159084796905518
12031;10.026;-0.16108900308609
12032;10.027;-0.162199139595032
12033;10.027;-0.162430107593536
12034;10.028;-0.161603093147278
12035;10.029;-0.160306692123413
12036;10.030;-0.159494578838348
12037;10.031;-0.158801674842834
12038;10.032;-0.157646834850311
12039;10.032;-0.15568733215332
12040;10.033;-0.15375018119812
12041;10.034;-0.152088701725006
12042;10.035;-0.15055388212204
12043;10.036;-0.149786472320557
12044;10.037;-0.149980187416077
12045;10.037;-0.151515007019043
12046;10.038;-0.153481960296631
12047;10.039;-0.155448913574219
12048;10.040;-0.156685709953308
12049;10.041;-0.156112015247345
12050;10.042;-0.154353678226471
12051;10.042;-0.152401626110077
12052;10.043;-0.151254236698151
12053;10.044;-0.150665640830994
12054;10.045;-0.150166451931
12055;10.046;-0.150904059410095
12056;10.047;-0.152736902236938
12057;10.047;-0.154823064804077
12058;10.048;-0.15556812286377
12059;10.049;-0.154979526996613
12060;10.050;-0.154130160808563
12061;10.051;-0.153504312038422
12062;10.052;-0.152856111526489
12063;10.052;-0.152364373207092
12064;10.053;-0.153340399265289
12065;10.054;-0.155307352542877
12066;10.055;-0.157296657562256
12067;10.056;-0.158078968524933
12068;10.057;-0.158190727233887
12069;10.057;-0.157862901687622
12070;10.058;-0.156469643115997
12071;10.059;-0.15491247177124
12072;10.060;-0.153690576553345
12073;10.061;-0.153049826622009
12074;10.062;-0.152818858623505
12075;10.062;-0.152774155139923
12076;10.063;-0.15297532081604
12077;10.064;-0.152304768562317
12078;10.065;-0.151179730892181
12079;10.066;-0.150077044963837
12080;10.067;-0.149257481098175
12081;10.067;-0.148698687553406
12082;10.068;-0.14881044626236
12083;10.069;-0.150196254253387
12084;10.070;-0.151954591274261
12085;10.071;-0.153474509716034
12086;10.072;-0.154435634613037
12087;10.072;-0.155068933963776
12088;10.073;-0.15529990196228
12089;10.074;-0.155217945575714
12090;10.075;-0.155262649059296
12091;10.076;-0.155895948410034
12092;10.077;-0.157110393047333
12093;10.077;-0.158712267875671
12094;10.078;-0.159680843353271
12095;10.079;-0.159330666065216
12096;10.080;-0.157549977302551
12097;10.081;-0.154368579387665
12098;10.082;-0.15103816986084
12099;10.082;-0.148378312587738
12100;10.083;-0.148236751556396
12101;10.084;-0.150725245475769
12102;10.085;-0.154897570610046
12103;10.086;-0.159308314323425
12104;10.087;-0.161901116371155
12105;10.087;-0.16234815120697
12106;10.088;-0.160455703735352
12107;10.089;-0.158399343490601
12108;10.090;-0.156737864017487
12109;10.091;-0.1559779047966
12110;10.092;-0.156141817569733
12111;10.092;-0.157147645950317
12112;10.093;-0.158391892910004
12113;10.094;-0.157684087753296
12114;10.095;-0.155910849571228
12115;10.096;-0.154025852680206
12116;10.097;-0.153034925460815
12117;10.097;-0.152818858623505
12118;10.098;-0.153794884681702
12119;10.099;-0.156223773956299
12120;10.100;-0.158734619617462
12121;10.101;-0.160135328769684
12122;10.102;-0.161215662956238
12123;10.102;-0.162482261657715
12124;10.103;-0.163055956363678
12125;10.104;-0.162698328495026
12126;10.105;-0.16205757856369
12127;10.106;-0.162117183208466
12128;10.107;-0.161945819854736
12129;10.107;-0.161021947860718
12130;10.108;-0.159859657287598
12131;10.109;-0.158526003360748
12132;10.110;-0.157460570335388
12133;10.111;-0.157289206981659
12134;10.112;-0.157713890075684
12135;10.112;-0.157974660396576
12136;10.113;-0.157319009304047
12137;10.114;-0.157058238983154
12138;10.115;-0.158384442329407
12139;10.116;-0.159852206707001
12140;10.117;-0.160366296768188
12141;10.117;-0.159308314323425
12142;10.118;-0.158198177814484
12143;10.119;-0.157259404659271
12144;10.120;-0.155240297317505
12145;10.121;-0.152580440044403
12146;10.122;-0.150419771671295
12147;10.122;-0.150606036186218
12148;10.123;-0.152051448822021
12149;10.124;-0.152967870235443
12150;10.125;-0.15336275100708
12151;10.126;-0.154398381710052
12152;10.127;-0.156834721565247
12153;10.127;-0.158995389938354
12154;10.128;-0.160083174705505
12155;10.129;-0.160872936248779
12156;10.130;-0.162273645401001
12157;10.131;-0.163920223712921
12158;10.132;-0.164493918418884
12159;10.132;-0.16409158706665
12160;10.133;-0.163272023200989
12161;10.134;-0.162437558174133
12162;10.135;-0.161401927471161
12163;10.136;-0.159889459609985
12164;10.137;-0.158421695232391
12165;10.137;-0.157713890075684
12166;10.138;-0.157997012138367
12167;10.139;-0.158458948135376
12168;10.140;-0.158436596393585
12169;10.141;-0.158205628395081
12170;10.142;-0.157937407493591
12171;10.142;-0.15779584646225
12172;10.143;-0.157877802848816
12173;10.144;-0.15876442193985
12174;10.145;-0.160083174705505
12175;10.146;-0.161036849021912
12176;10.147;-0.161781907081604
12177;10.147;-0.162556767463684
12178;10.148;-0.163406133651733
12179;10.149;-0.16387552022934
12180;10.150;-0.164330005645752
12181;10.151;-0.164568424224854
12182;10.152;-0.164017081260681
12183;10.152;-0.162042677402496
12184;10.153;-0.159710645675659
12185;10.154;-0.158116221427917
12186;10.155;-0.157132744789124
12187;10.156;-0.156573951244354
12188;10.157;-0.15643984079361
12189;10.157;-0.157251954078674
12190;10.158;-0.157766044139862
12191;10.159;-0.157415866851807
12192;10.160;-0.157281756401062
12193;10.161;-0.158436596393585
12194;10.162;-0.159859657287598
12195;10.162;-0.160127878189087
12196;10.163;-0.160045921802521
12197;10.164;-0.160723924636841
12198;10.165;-0.16147643327713
12199;10.166;-0.16128271818161
12200;10.167;-0.160329043865204
12201;10.167;-0.160187482833862
12202;10.168;-0.160172581672668
12203;10.169;-0.159621238708496
12204;10.170;-0.158287584781647
12205;10.171;-0.156879425048828
12206;10.172;-0.15684962272644
12207;10.172;-0.157438218593597
12208;10.173;-0.15895813703537
12209;10.174;-0.16031414270401
12210;10.175;-0.161021947860718
12211;10.176;-0.161081552505493
12212;10.177;-0.160343945026398
12213;10.177;-0.160001218318939
12214;10.178;-0.158965587615967
12215;10.179;-0.157557427883148
12216;10.180;-0.156015157699585
12217;10.181;-0.154696404933929
12218;10.182;-0.1535564661026
12219;10.182;-0.15249103307724
12220;10.183;-0.152505934238434
12221;10.184;-0.153355300426483
12222;10.185;-0.155009329319
12223;10.186;-0.157088041305542
12224;10.187;-0.159099698066711
12225;10.187;-0.160381197929382
12226;10.188;-0.16099214553833
12227;10.189;-0.161737203598022
12228;10.190;-0.16225129365921
12229;10.191;-0.162653625011444
12230;10.192;-0.163495540618896
12231;10.192;-0.16447901725769
12232;10.193;-0.16484409570694
12233;10.194;-0.164270401000977
12234;10.195;-0.163421034812927
12235;10.196;-0.161975622177124
12236;10.197;-0.159114599227905
12237;10.197;-0.155642628669739
12238;10.198;-0.152736902236938
12239;10.199;-0.150807201862335
12240;10.200;-0.150211155414581
12241;10.201;-0.150568783283234
12242;10.202;-0.152125954627991
12243;10.202;-0.154726207256317
12244;10.203;-0.157594680786133
12245;10.204;-0.160112977027893
12246;10.205;-0.161759555339813
12247;10.206;-0.163555145263672
12248;10.207;-0.164978206157684
12249;10.207;-0.164821743965149
12250;10.208;-0.16339123249054
12251;10.209;-0.161930918693542
12252;10.210;-0.160671770572662
12253;10.211;-0.15886127948761
12254;10.212;-0.157013535499573
12255;10.212;-0.15588104724884
12256;10.213;-0.156037509441376
12257;10.214;-0.156737864017487
12258;10.215;-0.157326459884644
12259;10.216;-0.157684087753296
12260;10.217;-0.158354640007019
12261;10.217;-0.160142779350281
12262;10.218;-0.161528587341309
12263;10.219;-0.161625444889069
12264;10.220;-0.161349773406982
12265;10.221;-0.161461532115936
12266;10.222;-0.161506235599518
12267;10.222;-0.160939991474152
12268;10.223;-0.16050785779953
12269;10.224;-0.160552561283112
12270;10.225;-0.160247087478638
12271;10.226;-0.159643590450287
12272;10.227;-0.159718096256256
12273;10.227;-0.160016119480133
12274;10.228;-0.159859657287598
12275;10.229;-0.159360468387604
12276;10.230;-0.159680843353271
12277;10.231;-0.160440802574158
12278;10.232;-0.160783529281616
12279;10.232;-0.16089528799057
12280;10.233;-0.161312520503998
12281;10.234;-0.161878764629364
12282;10.235;-0.161841511726379
12283;10.236;-0.161975622177124
12284;10.237;-0.162310898303986
12285;10.237;-0.162027776241302
12286;10.238;-0.160790979862213
12287;10.239;-0.159509479999542
12288;10.240;-0.159271061420441
12289;10.241;-0.15915185213089
12290;10.242;-0.158689916133881
12291;10.242;-0.158518552780151
12292;10.243;-0.159457325935364
12293;10.244;-0.161081552505493
12294;10.245;-0.162266194820404
12295;10.246;-0.163264572620392
12296;10.247;-0.164128839969635
12297;10.247;-0.16496330499649
12298;10.248;-0.165179371833801
12299;10.249;-0.165209174156189
12300;10.250;-0.16515702009201
12301;10.251;-0.164702534675598
12302;10.252;-0.163979828357697
12303;10.252;-0.163152813911438
12304;10.253;-0.162728130817413
12305;10.254;-0.162005424499512
12306;10.255;-0.161133706569672
12307;10.256;-0.160351395606995
12308;10.257;-0.159665942192078
12309;10.257;-0.158615410327911
12310;10.258;-0.157065689563751
12311;10.259;-0.156104564666748
12312;10.260;-0.156112015247345
12313;10.261;-0.156506896018982
12314;10.262;-0.156670808792114
12315;10.262;-0.156998634338379
12316;10.263;-0.157818198204041
12317;10.264;-0.158250331878662
12318;10.265;-0.157877802848816
12319;10.266;-0.15704333782196
12320;10.267;-0.156588852405548
12321;10.267;-0.156879425048828
12322;10.268;-0.157266855239868
12323;10.269;-0.15789270401001
12324;10.270;-0.158555805683136
12325;10.271;-0.159747898578644
12326;10.272;-0.161066651344299
12327;10.272;-0.162214040756226
12328;10.273;-0.162675976753235
12329;10.274;-0.161975622177124
12330;10.275;-0.160090625286102
12331;10.276;-0.157862901687622
12332;10.277;-0.156000256538391
12333;10.277;-0.154294073581696
12334;10.278;-0.152751803398132
12335;10.279;-0.152066349983215
12336;10.280;-0.152669847011566
12337;10.281;-0.154070556163788
12338;10.282;-0.155322253704071
12339;10.282;-0.156208872795105
12340;10.283;-0.157326459884644
12341;10.284;-0.158652663230896
12342;10.285;-0.159874558448792
12343;10.286;-0.160150229930878
12344;10.287;-0.160001218318939
12345;10.287;-0.160247087478638
12346;10.288;-0.160835683345795
12347;10.289;-0.161565840244293
12348;10.290;-0.162430107593536
12349;10.291;-0.16380101442337
12350;10.292;-0.164903700351715
12351;10.292;-0.164918601512909
12352;10.293;-0.1639723777771
12353;10.294;-0.162690877914429
12354;10.295;-0.161856412887573
12355;10.296;-0.161156058311462
12356;10.297;-0.161096453666687
12357;10.297;-0.161394476890564
12358;10.298;-0.16263872385025
12359;10.299;-0.163845717906952
12360;10.300;-0.164173543453217
12361;10.301;-0.16360729932785
12362;10.302;-0.162586569786072
12363;10.302;-0.162087380886078
12364;10.303;-0.161454081535339
12365;10.304;-0.160463154315948
12366;10.305;-0.159516930580139
12367;10.306;-0.159218907356262
12368;10.307;-0.159308314323425
12369;10.307;-0.159211456775665
12370;10.308;-0.158928334712982
12371;10.309;-0.159502029418945
12372;10.310;-0.160641968250275
12373;10.311;-0.161461532115936
12374;10.312;-0.161565840244293
12375;10.312;-0.161111354827881
12376;10.313;-0.16050785779953
12377;10.314;-0.160038471221924
12378;10.315;-0.159673392772675
12379;10.316;-0.159628689289093
12380;10.317;-0.159583985805511
12381;10.317;-0.160276889801025
12382;10.318;-0.161550939083099
12383;10.319;-0.162005424499512
12384;10.320;-0.161588191986084
12385;10.321;-0.160515308380127
12386;10.322;-0.159710645675659
12387;10.322;-0.158742070198059
12388;10.323;-0.157758593559265
12389;10.324;-0.157147645950317
12390;10.325;-0.1564621925354
12391;10.326;-0.155627727508545
12392;10.327;-0.155113637447357
12393;10.327;-0.154882669448853
12394;10.328;-0.154629349708557
12395;10.329;-0.154688954353333
12396;10.330;-0.155732035636902
12397;10.331;-0.157691538333893
12398;10.332;-0.159256160259247
12399;10.332;-0.160500407218933
12400;10.333;-0.161901116371155
12401;10.334;-0.163339078426361
12402;10.335;-0.164337456226349
12403;10.336;-0.163793563842773
12404;10.337;-0.162675976753235
12405;10.337;-0.161044299602509
12406;10.338;-0.159740447998047
12407;10.339;-0.158160924911499
12408;10.340;-0.156804919242859
12409;10.341;-0.157497823238373
12410;10.342;-0.159904360771179
12411;10.342;-0.163108110427856
12412;10.343;-0.164642930030823
12413;10.344;-0.164836645126343
12414;10.345;-0.164195895195007
12415;10.346;-0.162780284881592
12416;10.347;-0.161118805408478
12417;10.347;-0.159703195095062
12418;10.348;-0.158846378326416
12419;10.349;-0.158898532390594
12420;10.350;-0.15944242477417
12421;10.351;-0.159993767738342
12422;10.352;-0.159993767738342
12423;10.352;-0.159583985805511
12424;10.353;-0.159688293933868
12425;10.354;-0.159911811351776
12426;10.355;-0.160180032253265
12427;10.356;-0.160619616508484
12428;10.357;-0.161886215209961
12429;10.357;-0.163890421390533
12430;10.358;-0.165946781635284
12431;10.359;-0.167183578014374
12432;10.360;-0.167503952980042
12433;10.361;-0.167503952980042
12434;10.362;-0.166669487953186
12435;10.362;-0.164546072483063
12436;10.363;-0.162139534950256
12437;10.364;-0.160858035087585
12438;10.365;-0.161021947860718
12439;10.366;-0.161260366439819
12440;10.367;-0.161632895469666
12441;10.367;-0.162266194820404
12442;10.368;-0.162616372108459
12443;10.369;-0.162966549396515
12444;10.370;-0.162988901138306
12445;10.371;-0.163204967975616
12446;10.372;-0.162757933139801
12447;10.372;-0.162310898303986
12448;10.373;-0.162512063980103
12449;10.374;-0.163078308105469
12450;10.375;-0.164084136486053
12451;10.376;-0.165201723575592
12452;10.377;-0.166520476341248
12453;10.377;-0.167183578014374
12454;10.378;-0.166855752468109
12455;10.379;-0.165581703186035
12456;10.380;-0.163927674293518
12457;10.381;-0.162534415721893
12458;10.382;-0.161118805408478
12459;10.382;-0.160284340381622
12460;10.383;-0.160016119480133
12461;10.384;-0.160880386829376
12462;10.385;-0.162176787853241
12463;10.386;-0.163041055202484
12464;10.387;-0.163942575454712
12465;10.387;-0.164784491062164
12466;10.388;-0.165678560733795
12467;10.389;-0.165738165378571
12468;10.390;-0.16476958990097
12469;10.391;-0.163264572620392
12470;10.392;-0.161811709403992
12471;10.392;-0.160858035087585
12472;10.393;-0.160552561283112
12473;10.394;-0.16099214553833
12474;10.395;-0.162079930305481
12475;10.396;-0.163361430168152
12476;10.397;-0.164240598678589
12477;10.397;-0.164464116096497
12478;10.398;-0.163979828357697
12479;10.399;-0.162668526172638
12480;10.400;-0.161081552505493
12481;10.401;-0.160001218318939
12482;10.402;-0.160388648509979
12483;10.402;-0.161908566951752
12484;10.403;-0.163450837135315
12485;10.404;-0.164821743965149
12486;10.405;-0.165678560733795
12487;10.406;-0.166073441505432
12488;10.407;-0.165790319442749
12489;10.407;-0.165455043315887
12490;10.408;-0.166267156600952
12491;10.409;-0.167511403560638
12492;10.410;-0.168792903423309
12493;10.411;-0.169344246387482
12494;10.412;-0.169359147548676
12495;10.412;-0.169165432453156
12496;10.413;-0.167869031429291
12497;10.414;-0.166073441505432
12498;10.415;-0.16457587480545
12499;10.416;-0.164330005645752
12500;10.417;-0.164426863193512
12501;10.417;-0.163525342941284
12502;10.418;-0.16263872385025
12503;10.419;-0.162072479724884
12504;10.420;-0.161692500114441
12505;10.421;-0.160984694957733
12506;10.422;-0.160552561283112
12507;10.422;-0.161156058311462
12508;10.423;-0.162564218044281
12509;10.424;-0.164777040481567
12510;10.425;-0.167258083820343
12511;10.426;-0.169210135936737
12512;10.427;-0.169940292835236
12513;10.427;-0.169336795806885
12514;10.428;-0.167906284332275
12515;10.429;-0.166162848472595
12516;10.430;-0.164210796356201
12517;10.431;-0.162325799465179
12518;10.432;-0.16157329082489
12519;10.432;-0.162243843078613
12520;10.433;-0.163175165653229
12521;10.434;-0.163145363330841
12522;10.435;-0.162653625011444
12523;10.436;-0.16263872385025
12524;10.437;-0.162653625011444
12525;10.437;-0.16205757856369
12526;10.438;-0.161252915859222
12527;10.439;-0.161148607730865
12528;10.440;-0.161714851856232
12529;10.441;-0.162698328495026
12530;10.442;-0.163473188877106
12531;10.442;-0.164397060871124
12532;10.443;-0.165730714797974
12533;10.444;-0.167176127433777
12534;10.445;-0.168062746524811
12535;10.446;-0.16774982213974
12536;10.447;-0.167138874530792
12537;10.447;-0.166311860084534
12538;10.448;-0.165410339832306
12539;10.449;-0.16457587480545
12540;10.450;-0.164054334163666
12541;10.451;-0.16358494758606
12542;10.452;-0.162817537784576
12543;10.452;-0.162146985530853
12544;10.453;-0.16186386346817
12545;10.454;-0.161878764629364
12546;10.455;-0.16196072101593
12547;10.456;-0.162370502948761
12548;10.457;-0.162795186042786
12549;10.457;-0.163353979587555
12550;10.458;-0.163614749908447
12551;10.459;-0.163644552230835
12552;10.460;-0.163473188877106
12553;10.461;-0.163808465003967
12554;10.462;-0.164732336997986
12555;10.462;-0.165149569511414
12556;10.463;-0.164397060871124
12557;10.464;-0.16302615404129
12558;10.465;-0.162415206432343
12559;10.466;-0.162459909915924
12560;10.467;-0.162564218044281
12561;10.467;-0.1630038022995
12562;10.468;-0.164389610290527
12563;10.469;-0.166274607181549
12564;10.470;-0.167384743690491
12565;10.471;-0.167503952980042
12566;10.472;-0.166669487953186
12567;10.472;-0.165566802024841
12568;10.473;-0.16435980796814
12569;10.474;-0.163085758686066
12570;10.475;-0.16176700592041
12571;10.476;-0.160545110702515
12572;10.477;-0.160478055477142
12573;10.477;-0.161364674568176
12574;10.478;-0.162430107593536
12575;10.479;-0.163160264492035
12576;10.480;-0.163756310939789
12577;10.481;-0.163845717906952
12578;10.482;-0.163421034812927
12579;10.482;-0.16244500875473
12580;10.483;-0.161722302436829
12581;10.484;-0.161610543727875
12582;10.485;-0.161774456501007
12583;10.486;-0.162743031978607
12584;10.487;-0.164024531841278
12585;10.487;-0.164978206157684
12586;10.488;-0.16484409570694
12587;10.489;-0.163890421390533
12588;10.490;-0.162959098815918
12589;10.491;-0.162139534950256
12590;10.492;-0.16147643327713
12591;10.492;-0.161178410053253
12592;10.493;-0.161871314048767
12593;10.494;-0.163204967975616
12594;10.495;-0.164903700351715
12595;10.496;-0.166468322277069
12596;10.497;-0.167392194271088
12597;10.497;-0.168174505233765
12598;10.498;-0.168651342391968
12599;10.499;-0.169068574905396
12600;10.500;-0.168994069099426
12601;10.501;-0.168412923812866
12602;10.502;-0.16823410987854
12603;10.502;-0.168569386005402
12604;10.503;-0.169157981872559
12605;10.504;-0.169366598129272
12606;10.505;-0.168979167938232
12607;10.506;-0.168323516845703
12608;10.507;-0.167310237884521
12609;10.507;-0.166192650794983
12610;10.508;-0.165373086929321
12611;10.509;-0.16515702009201
12612;10.510;-0.16552209854126
12613;10.511;-0.165827572345734
12614;10.512;-0.166431069374084
12615;10.512;-0.166513025760651
12616;10.513;-0.166133046150208
12617;10.514;-0.165067613124847
12618;10.515;-0.163868069648743
12619;10.516;-0.162646174430847
12620;10.517;-0.160790979862213
12621;10.517;-0.159323215484619
12622;10.518;-0.158533453941345
12623;10.519;-0.15886127948761
12624;10.520;-0.159725546836853
12625;10.521;-0.161260366439819
12626;10.522;-0.163145363330841
12627;10.522;-0.164389610290527
12628;10.523;-0.164486467838287
12629;10.524;-0.163592398166656
12630;10.525;-0.162757933139801
12631;10.526;-0.162295997142792
12632;10.527;-0.162184238433838
12633;10.527;-0.161945819854736
12634;10.528;-0.161789357662201
12635;10.529;-0.161908566951752
12636;10.530;-0.162146985530853
12637;10.531;-0.16273558139801
12638;10.532;-0.163652002811432
12639;10.532;-0.164836645126343
12640;10.533;-0.165686011314392
12641;10.534;-0.166565179824829
12642;10.535;-0.167228281497955
12643;10.536;-0.166602432727814
12644;10.537;-0.165000557899475
12645;10.537;-0.163823366165161
12646;10.538;-0.164128839969635
12647;10.539;-0.164315104484558
12648;10.540;-0.164024531841278
12649;10.541;-0.163950026035309
12650;10.542;-0.1644566655159
12651;10.542;-0.16476958990097
12652;10.543;-0.164277851581573
12653;10.544;-0.164344906806946
12654;10.545;-0.165179371833801
12655;10.546;-0.166326761245728
12656;10.547;-0.167079269886017
12657;10.547;-0.16804039478302
12658;10.548;-0.169098377227783
12659;10.549;-0.169321894645691
12660;10.550;-0.16842782497406
12661;10.551;-0.1668781042099
12662;10.552;-0.16523152589798
12663;10.552;-0.163398683071136
12664;10.553;-0.161238014698029
12665;10.554;-0.159338116645813
12666;10.555;-0.158138573169708
12667;10.556;-0.157997012138367
12668;10.557;-0.158451497554779
12669;10.557;-0.158429145812988
12670;10.558;-0.158540904521942
12671;10.559;-0.159144401550293
12672;10.560;-0.159300863742828
12673;10.561;-0.158585608005524
12674;10.562;-0.157833099365234
12675;10.562;-0.159166753292084
12676;10.563;-0.161752104759216
12677;10.564;-0.164054334163666
12678;10.565;-0.166028738021851
12679;10.566;-0.167541205883026
12680;10.567;-0.169090926647186
12681;10.567;-0.169582664966583
12682;10.568;-0.169344246387482
12683;10.569;-0.168755650520325
12684;10.570;-0.168286263942719
12685;10.571;-0.168479979038239
12686;10.572;-0.168435275554657
12687;10.572;-0.168159604072571
12688;10.573;-0.167712569236755
12689;10.574;-0.167332589626312
12690;10.575;-0.16707181930542
12691;10.576;-0.166736543178558
12692;10.577;-0.166609883308411
12693;10.577;-0.166647136211395
12694;10.578;-0.166773796081543
12695;10.579;-0.167034566402435
12696;10.580;-0.167682766914368
12697;10.581;-0.168830156326294
12698;10.582;-0.170253217220306
12699;10.582;-0.171564519405365
12700;10.583;-0.172697007656097
12701;10.584;-0.173889100551605
12702;10.585;-0.174291431903839
12703;10.586;-0.173039734363556
12704;10.587;-0.170148909091949
12705;10.587;-0.166825950145721
12706;10.588;-0.164151191711426
12707;10.589;-0.162698328495026
12708;10.590;-0.162839889526367
12709;10.591;-0.16435980796814
12710;10.592;-0.166453421115875
12711;10.592;-0.168077647686005
12712;10.593;-0.168740749359131
12713;10.594;-0.167958438396454
12714;10.595;-0.166386365890503
12715;10.596;-0.164993107318878
12716;10.597;-0.164702534675598
12717;10.597;-0.165149569511414
12718;10.598;-0.166237354278564
12719;10.599;-0.167302787303925
12720;10.600;-0.167757272720337
12721;10.601;-0.167734920978546
12722;10.602;-0.167712569236755
12723;10.602;-0.16871839761734
12724;10.603;-0.169992446899414
12725;10.604;-0.171959400177002
12726;10.605;-0.174447894096375
12727;10.606;-0.176437199115753
12728;10.607;-0.176616013050079
12729;10.607;-0.174358487129211
12730;10.608;-0.170677900314331
12731;10.609;-0.166527926921844
12732;10.610;-0.16302615404129
12733;10.611;-0.16128271818161
12734;10.612;-0.161752104759216
12735;10.612;-0.163659453392029
12736;10.613;-0.165924429893494
12737;10.614;-0.167340040206909
12738;10.615;-0.167623162269592
12739;10.616;-0.166594982147217
12740;10.617;-0.16455352306366
12741;10.617;-0.162713229656219
12742;10.618;-0.162072479724884
12743;10.619;-0.16351044178009
12744;10.620;-0.165902078151703
12745;10.621;-0.168822705745697
12746;10.622;-0.171780586242676
12747;10.622;-0.174187123775482
12748;10.623;-0.175520777702332
12749;10.624;-0.175260007381439
12750;10.625;-0.174455344676971
12751;10.626;-0.173464417457581
12752;10.627;-0.17276406288147
12753;10.627;-0.172309577465057
12754;10.628;-0.17191469669342
12755;10.629;-0.171400606632233
12756;10.630;-0.170692801475525
12757;10.631;-0.17055869102478
12758;10.632;-0.170819461345673
12759;10.632;-0.171184539794922
12760;10.633;-0.171475112438202
12761;10.634;-0.17210841178894
12762;10.635;-0.172682106494904
12763;10.636;-0.17218291759491
12764;10.637;-0.170767307281494
12765;10.637;-0.168964266777039
12766;10.638;-0.167489051818848
12767;10.639;-0.166565179824829
12768;10.640;-0.166617333889008
12769;10.641;-0.167615711688995
12770;10.642;-0.168904662132263
12771;10.642;-0.170588493347168
12772;10.643;-0.171959400177002
12773;10.644;-0.172913074493408
12774;10.645;-0.173084437847137
12775;10.646;-0.172972679138184
12776;10.647;-0.172846019268036
12777;10.647;-0.172324478626251
12778;10.648;-0.171415507793427
12779;10.649;-0.169798731803894
12780;10.650;-0.167988240718842
12781;10.651;-0.166170299053192
12782;10.652;-0.165186822414398
12783;10.652;-0.16496330499649
12784;10.653;-0.165343284606934
12785;10.654;-0.166177749633789
12786;10.655;-0.16716867685318
12787;10.656;-0.167898833751678
12788;10.657;-0.167913734912872
12789;10.657;-0.167578458786011
12790;10.658;-0.167451798915863
12791;10.659;-0.1678466796875
12792;10.660;-0.168293714523315
12793;10.661;-0.168919563293457
12794;10.662;-0.169046223163605
12795;10.662;-0.168755650520325
12796;10.663;-0.168360769748688
12797;10.664;-0.168479979038239
12798;10.665;-0.16900897026062
12799;10.666;-0.169046223163605
12800;10.667;-0.169098377227783
12801;10.667;-0.1692995429039
12802;10.668;-0.169582664966583
12803;10.669;-0.168897211551666
12804;10.670;-0.167906284332275
12805;10.671;-0.167526304721832
12806;10.672;-0.167995691299438
12807;10.672;-0.169306993484497
12808;10.673;-0.170782208442688
12809;10.674;-0.172935426235199
12810;10.675;-0.175356864929199
12811;10.676;-0.177949666976929
12812;10.677;-0.180035829544067
12813;10.677;-0.180765986442566
12814;10.678;-0.180505216121674
12815;10.679;-0.178761780261993
12816;10.680;-0.176548957824707
12817;10.681;-0.174663960933685
12818;10.682;-0.173874199390411
12819;10.682;-0.173963606357574
12820;10.683;-0.174090266227722
12821;10.684;-0.174514949321747
12822;10.685;-0.174969434738159
12823;10.686;-0.174745917320251
12824;10.687;-0.173382461071014
12825;10.687;-0.171534717082977
12826;10.688;-0.170081853866577
12827;10.689;-0.168956816196442
12828;10.690;-0.167466700077057
12829;10.691;-0.165916979312897
12830;10.692;-0.164791941642761
12831;10.692;-0.164300203323364
12832;10.693;-0.164218246936798
12833;10.694;-0.164993107318878
12834;10.695;-0.166751444339752
12835;10.696;-0.168420374393463
12836;10.697;-0.169426202774048
12837;10.697;-0.169239938259125
12838;10.698;-0.168628990650177
12839;10.699;-0.167205929756165
12840;10.700;-0.165775418281555
12841;10.701;-0.165373086929321
12842;10.702;-0.165835022926331
12843;10.702;-0.167407095432281
12844;10.703;-0.169418752193451
12845;10.704;-0.171728432178497
12846;10.705;-0.173605978488922
12847;10.706;-0.17441064119339
12848;10.707;-0.174500048160553
12849;10.707;-0.173851847648621
12850;10.708;-0.172175467014313
12851;10.709;-0.170312821865082
12852;10.710;-0.168450176715851
12853;10.711;-0.167183578014374
12854;10.712;-0.166267156600952
12855;10.712;-0.165529549121857
12856;10.713;-0.165648758411407
12857;10.714;-0.166304409503937
12858;10.715;-0.167474150657654
12859;10.716;-0.168733298778534
12860;10.717;-0.170148909091949
12861;10.717;-0.17191469669342
12862;10.718;-0.173300504684448
12863;10.719;-0.173784792423248
12864;10.720;-0.173203647136688
12865;10.721;-0.171713531017303
12866;10.722;-0.170156359672546
12867;10.722;-0.169292092323303
12868;10.723;-0.16939640045166
12869;10.724;-0.169575214385986
12870;10.725;-0.169448554515839
12871;10.726;-0.169314444065094
12872;10.727;-0.16920268535614
12873;10.727;-0.168323516845703
12874;10.728;-0.167101621627808
12875;10.729;-0.166580080986023
12876;10.730;-0.166468322277069
12877;10.731;-0.166416168212891
12878;10.732;-0.166147947311401
12879;10.732;-0.166438519954681
12880;10.733;-0.166699290275574
12881;10.734;-0.166580080986023
12882;10.735;-0.166624784469604
12883;10.736;-0.167086720466614
12884;10.737;-0.167585909366608
12885;10.737;-0.16745924949646
12886;10.738;-0.16697496175766
12887;10.739;-0.166870653629303
12888;10.740;-0.167697668075562
12889;10.741;-0.168859958648682
12890;10.742;-0.169821083545685
12891;10.742;-0.170603394508362
12892;10.743;-0.171773135662079
12893;10.744;-0.173114240169525
12894;10.745;-0.172995030879974
12895;10.746;-0.17162412405014
12896;10.747;-0.170581042766571
12897;10.747;-0.171102583408356
12898;10.748;-0.172100961208344
12899;10.749;-0.172257423400879
12900;10.750;-0.1722052693367
12901;10.751;-0.17198920249939
12902;10.752;-0.170603394508362
12903;10.752;-0.167123973369598
12904;10.753;-0.163331627845764
12905;10.754;-0.161141157150269
12906;10.755;-0.161461532115936
12907;10.756;-0.163234770298004
12908;10.757;-0.165857374668121
12909;10.757;-0.168606638908386
12910;10.758;-0.170350074768066
12911;10.759;-0.170789659023285
12912;10.760;-0.17017126083374
12913;10.761;-0.169530510902405
12914;10.762;-0.168882310390472
12915;10.762;-0.168904662132263
12916;10.763;-0.169157981872559
12917;10.764;-0.169254839420319
12918;10.765;-0.16862154006958
12919;10.766;-0.168099999427795
12920;10.767;-0.168807804584503
12921;10.767;-0.169508159160614
12922;10.768;-0.17036497592926
12923;10.769;-0.171512365341187
12924;10.770;-0.173300504684448
12925;10.771;-0.174850225448608
12926;10.772;-0.175058841705322
12927;10.772;-0.174969434738159
12928;10.773;-0.174984335899353
12929;10.774;-0.175222754478455
12930;10.775;-0.175446271896362
12931;10.776;-0.175878405570984
12932;10.777;-0.176429748535156
12933;10.777;-0.176727771759033
12934;10.778;-0.176161527633667
12935;10.779;-0.175155699253082
12936;10.780;-0.173762440681458
12937;10.781;-0.172153115272522
12938;10.782;-0.171460211277008
12939;10.782;-0.171996653079987
12940;10.783;-0.173501670360565
12941;10.784;-0.17470121383667
12942;10.785;-0.175297260284424
12943;10.786;-0.175453722476959
12944;10.787;-0.174462795257568
12945;10.787;-0.172547996044159
12946;10.788;-0.170424580574036
12947;10.789;-0.168882310390472
12948;10.790;-0.168383121490479
12949;10.791;-0.168681144714355
12950;10.792;-0.169746577739716
12951;10.792;-0.171065330505371
12952;10.793;-0.172436237335205
12953;10.794;-0.174291431903839
12954;10.795;-0.17634779214859
12955;10.796;-0.178128480911255
12956;10.797;-0.179201364517212
12957;10.797;-0.179372727870941
12958;10.798;-0.179342925548553
12959;10.799;-0.178657472133636
12960;10.800;-0.177271664142609
12961;10.801;-0.175297260284424
12962;10.802;-0.173524022102356
12963;10.802;-0.172793865203857
12964;10.803;-0.172652304172516
12965;10.804;-0.172719359397888
12966;10.805;-0.172153115272522
12967;10.806;-0.171266496181488
12968;10.807;-0.170700252056122
12969;10.807;-0.170677900314331
12970;10.808;-0.170998275279999
12971;10.809;-0.171229243278503
12972;10.810;-0.172644853591919
12973;10.811;-0.175267457962036
12974;10.812;-0.17809122800827
12975;10.812;-0.180371105670929
12976;10.813;-0.181905925273895
12977;10.814;-0.183075666427612
12978;10.815;-0.182539224624634
12979;10.816;-0.180505216121674
12980;10.817;-0.177904963493347
12981;10.817;-0.175341963768005
12982;10.818;-0.173166394233704
12983;10.819;-0.171802937984467
12984;10.820;-0.171937048435211
12985;10.821;-0.172697007656097
12986;10.822;-0.173330307006836
12987;10.822;-0.173717737197876
12988;10.823;-0.173658132553101
12989;10.824;-0.172518193721771
12990;10.825;-0.171013176441193
12991;10.826;-0.170327723026276
12992;10.827;-0.170543789863586
12993;10.827;-0.17084926366806
12994;10.828;-0.17055869102478
12995;10.829;-0.170610845088959
12996;10.830;-0.171691179275513
12997;10.831;-0.173471868038177
12998;10.832;-0.175356864929199
12999;10.832;-0.176578760147095
13000;10.833;-0.178106129169464
13001;10.834;-0.179536640644073
13002;10.835;-0.179402530193329
13003;10.836;-0.177763402462006
13004;10.837;-0.175558030605316
13005;10.837;-0.174149870872498
13006;10.838;-0.17266720533371
13007;10.839;-0.17092376947403
13008;10.840;-0.170111656188965
13009;10.841;-0.170357525348663
13010;10.842;-0.171124935150146
13011;10.842;-0.171929597854614
13012;10.843;-0.173225998878479
13013;10.844;-0.174947082996368
13014;10.845;-0.176116824150085
13015;10.846;-0.176183879375458
13016;10.847;-0.175394117832184
13017;10.847;-0.17431378364563
13018;10.848;-0.172965228557587
13019;10.849;-0.171646475791931
13020;10.850;-0.17017126083374
13021;10.851;-0.169113278388977
13022;10.852;-0.168703496456146
13023;10.852;-0.169046223163605
13024;10.853;-0.169694423675537
13025;10.854;-0.170409679412842
13026;10.855;-0.171087682247162
13027;10.856;-0.171184539794922
13028;10.857;-0.171028077602386
13029;10.857;-0.171013176441193
13030;10.858;-0.171564519405365
13031;10.859;-0.172041356563568
13032;10.860;-0.17266720533371
13033;10.861;-0.17412006855011
13034;10.862;-0.175714492797852
13035;10.862;-0.175997614860535
13036;10.863;-0.174671411514282
13037;10.864;-0.172972679138184
13038;10.865;-0.171653926372528
13039;10.866;-0.170893967151642
13040;10.867;-0.169776380062103
13041;10.867;-0.168852508068085
13042;10.868;-0.168293714523315
13043;10.869;-0.16871839761734
13044;10.870;-0.169567763805389
13045;10.871;-0.170104205608368
13046;10.872;-0.170812010765076
13047;10.872;-0.171400606632233
13048;10.873;-0.17201155424118
13049;10.874;-0.171847641468048
13050;10.875;-0.171609222888947
13051;10.876;-0.171348452568054
13052;10.877;-0.17113983631134
13053;10.877;-0.170901417732239
13054;10.878;-0.170975923538208
13055;10.879;-0.171668827533722
13056;10.880;-0.172227621078491
13057;10.881;-0.172309577465057
13058;10.882;-0.172056257724762
13059;10.882;-0.172190368175507
13060;10.883;-0.17218291759491
13061;10.884;-0.171735882759094
13062;10.885;-0.171072781085968
13063;10.886;-0.170990824699402
13064;10.887;-0.170938670635223
13065;10.887;-0.17063319683075
13066;10.888;-0.170603394508362
13067;10.889;-0.171154737472534
13068;10.890;-0.172242522239685
13069;10.891;-0.17259269952774
13070;10.892;-0.172540545463562
13071;10.892;-0.172629952430725
13072;10.893;-0.173225998878479
13073;10.894;-0.173881649971008
13074;10.895;-0.173859298229218
13075;10.896;-0.173494219779968
13076;10.897;-0.173211097717285
13077;10.897;-0.17305463552475
13078;10.898;-0.172808766365051
13079;10.899;-0.17249584197998
13080;10.900;-0.172190368175507
13081;10.901;-0.172466039657593
13082;10.902;-0.173263251781464
13083;10.902;-0.174328684806824
13084;10.903;-0.174865126609802
13085;10.904;-0.174805521965027
13086;10.905;-0.175423920154572
13087;10.906;-0.176936388015747
13088;10.907;-0.17913430929184
13089;10.907;-0.180445611476898
13090;10.908;-0.180654227733612
13091;10.909;-0.180117785930634
13092;10.910;-0.178873538970947
13093;10.911;-0.176884233951569
13094;10.912;-0.174432992935181
13095;10.912;-0.172726809978485
13096;10.913;-0.172421336174011
13097;10.914;-0.173225998878479
13098;10.915;-0.174328684806824
13099;10.916;-0.175528228282928
13100;10.917;-0.176258385181427
13101;10.917;-0.176526606082916
13102;10.918;-0.176571309566498
13103;10.919;-0.176280736923218
13104;10.920;-0.175267457962036
13105;10.921;-0.173009932041168
13106;10.922;-0.170484185218811
13107;10.922;-0.168375670909882
13108;10.923;-0.166945159435272
13109;10.924;-0.166401267051697
13110;10.925;-0.166594982147217
13111;10.926;-0.167801976203918
13112;10.927;-0.169530510902405
13113;10.927;-0.171326100826263
13114;10.928;-0.17239898443222
13115;10.929;-0.172249972820282
13116;10.930;-0.171765685081482
13117;10.931;-0.171832740306854
13118;10.932;-0.172346830368042
13119;10.932;-0.173039734363556
13120;10.933;-0.173777341842651
13121;10.934;-0.175096094608307
13122;10.935;-0.176355242729187
13123;10.936;-0.176519155502319
13124;10.937;-0.175878405570984
13125;10.937;-0.174663960933685
13126;10.938;-0.17315149307251
13127;10.939;-0.171422958374023
13128;10.940;-0.170543789863586
13129;10.941;-0.170662999153137
13130;10.942;-0.170595943927765
13131;10.942;-0.170528888702393
13132;10.943;-0.17121434211731
13133;10.944;-0.172734260559082
13134;10.945;-0.17315149307251
13135;10.946;-0.172168016433716
13136;10.947;-0.171326100826263
13137;10.947;-0.17082691192627
13138;10.948;-0.170476734638214
13139;10.949;-0.169903039932251
13140;10.950;-0.170245766639709
13141;10.951;-0.171884894371033
13142;10.952;-0.173583626747131
13143;10.952;-0.174269080162048
13144;10.953;-0.173948705196381
13145;10.954;-0.172935426235199
13146;10.955;-0.171378254890442
13147;10.956;-0.169485807418823
13148;10.957;-0.169001519680023
13149;10.957;-0.170230865478516
13150;10.958;-0.171959400177002
13151;10.959;-0.173434615135193
13152;10.960;-0.174775719642639
13153;10.961;-0.176131725311279
13154;10.962;-0.176496803760529
13155;10.962;-0.176288187503815
13156;10.963;-0.176198780536652
13157;10.964;-0.176139175891876
13158;10.965;-0.175528228282928
13159;10.966;-0.17421692609787
13160;10.967;-0.172808766365051
13161;10.967;-0.172004103660583
13162;10.968;-0.171594321727753
13163;10.969;-0.171743333339691
13164;10.970;-0.172615051269531
13165;10.971;-0.174254179000854
13166;10.972;-0.175721943378448
13167;10.972;-0.175774097442627
13168;10.973;-0.175170600414276
13169;10.974;-0.175103545188904
13170;10.975;-0.175543129444122
13171;10.976;-0.176623463630676
13172;10.977;-0.178113579750061
13173;10.977;-0.180207192897797
13174;10.978;-0.182241201400757
13175;10.979;-0.183425843715668
13176;10.980;-0.184081494808197
13177;10.981;-0.183500349521637
13178;10.982;-0.182777643203735
13179;10.982;-0.182293355464935
13180;10.983;-0.182591378688812
13181;10.984;-0.183239579200745
13182;10.985;-0.184148550033569
13183;10.986;-0.185087323188782
13184;10.987;-0.18562376499176
13185;10.987;-0.185690820217133
13186;10.988;-0.185094773769379
13187;10.989;-0.183910131454468
13188;10.990;-0.182397663593292
13189;10.991;-0.181756913661957
13190;10.992;-0.181593000888824
13191;10.992;-0.181436538696289
13192;10.993;-0.180952250957489
13193;10.994;-0.181011855602264
13194;10.995;-0.180959701538086
13195;10.996;-0.180467963218689
13196;10.997;-0.17993152141571
13197;10.997;-0.179611146450043
13198;10.998;-0.17903745174408
13199;10.999;-0.177718698978424
13200;11.000;-0.176496803760529
13201;11.001;-0.175409018993378
13202;11.002;-0.174254179000854
13203;11.002;-0.173293054103851
13204;11.003;-0.173225998878479
13205;11.004;-0.173725187778473
13206;11.005;-0.173971056938171
13207;11.006;-0.173933804035187
13208;11.007;-0.174254179000854
13209;11.007;-0.174716114997864
13210;11.008;-0.174924731254578
13211;11.009;-0.174686312675476
13212;11.010;-0.174537301063538
13213;11.011;-0.174596905708313
13214;11.012;-0.174723565578461
13215;11.012;-0.174999237060547
13216;11.013;-0.17537921667099
13217;11.014;-0.175580382347107
13218;11.015;-0.175349414348602
13219;11.016;-0.174254179000854
13220;11.017;-0.17278641462326
13221;11.017;-0.171393156051636
13222;11.018;-0.170722603797913
13223;11.019;-0.170938670635223
13224;11.020;-0.171154737472534
13225;11.021;-0.17131119966507
13226;11.022;-0.171050429344177
13227;11.022;-0.170372426509857
13228;11.023;-0.169739127159119
13229;11.024;-0.16949325799942
13230;11.025;-0.169858336448669
13231;11.026;-0.170886516571045
13232;11.027;-0.172458589076996
13233;11.027;-0.174343585968018
13234;11.028;-0.174738466739655
13235;11.029;-0.173777341842651
13236;11.030;-0.173084437847137
13237;11.031;-0.173263251781464
13238;11.032;-0.173598527908325
13239;11.032;-0.173270702362061
13240;11.033;-0.172980129718781
13241;11.034;-0.172466039657593
13242;11.035;-0.171482563018799
13243;11.036;-0.170238316059113
13244;11.037;-0.169113278388977
13245;11.037;-0.167950987815857
13246;11.038;-0.167109072208405
13247;11.039;-0.167243182659149
13248;11.040;-0.168479979038239
13249;11.041;-0.169903039932251
13250;11.042;-0.170648097991943
13251;11.042;-0.170484185218811
13252;11.043;-0.169739127159119
13253;11.044;-0.168919563293457
13254;11.045;-0.167958438396454
13255;11.046;-0.167295336723328
13256;11.047;-0.167645514011383
13257;11.047;-0.169597566127777
13258;11.048;-0.17239898443222
13259;11.049;-0.17479807138443
13260;11.050;-0.176094472408295
13261;11.051;-0.176303088665009
13262;11.052;-0.175729393959045
13263;11.052;-0.174552202224731
13264;11.053;-0.173114240169525
13265;11.054;-0.171713531017303
13266;11.055;-0.170283019542694
13267;11.056;-0.169366598129272
13268;11.057;-0.169001519680023
13269;11.057;-0.169046223163605
13270;11.058;-0.169128179550171
13271;11.059;-0.169403851032257
[truncated: 1,566,024 more chars]
