# Supplementary material for: Successive remodeling of IgG glycans using a solid-phase enzymatic platform
Source: Commun Biol. 2022 Apr 7;5:328. doi: 10.1038/s42003-022-03257-4 (PMC8990068; doi:10.1038/s42003-022-03257-4)
Supplement: Supplementary file 4 — Supplementary Data 1 [file 42003_2022_3257_MOESM4_ESM.zip › Source Data/Figure S7a-b/Figure S7a.txt]

#""
#Point;X(Minutes);Y(Counts)
0;0.039;111487
1;0.043;104702
2;0.046;112308
3;0.049;112207
4;0.052;117281
5;0.056;111524
6;0.059;110782
7;0.062;115494
8;0.066;120777
9;0.069;114668
10;0.072;118309
11;0.076;116656
12;0.079;115806
13;0.082;111220
14;0.085;112487
15;0.089;116204
16;0.092;106289
17;0.096;117790
18;0.099;126419
19;0.102;116154
20;0.106;111926
21;0.109;111253
22;0.112;114347
23;0.116;117516
24;0.119;110093
25;0.122;113797
26;0.125;116824
27;0.129;104568
28;0.132;109335
29;0.135;111760
30;0.139;106006
31;0.142;115982
32;0.145;110558
33;0.149;124808
34;0.152;113526
35;0.155;120986
36;0.159;121576
37;0.162;116661
38;0.165;114942
39;0.168;116499
40;0.172;112802
41;0.175;112410
42;0.178;112387
43;0.182;118098
44;0.185;116844
45;0.188;109732
46;0.192;118967
47;0.195;124549
48;0.198;119579
49;0.202;111890
50;0.205;114762
51;0.208;111527
52;0.211;119476
53;0.215;108562
54;0.218;120284
55;0.221;113327
56;0.225;106683
57;0.228;106747
58;0.231;121646
59;0.235;118090
60;0.238;112055
61;0.241;118642
62;0.244;112413
63;0.248;105982
64;0.251;116714
65;0.254;113733
66;0.258;115149
67;0.261;113577
68;0.264;115300
69;0.268;113835
70;0.271;112643
71;0.274;117491
72;0.278;111774
73;0.281;113648
74;0.284;112749
75;0.287;109567
76;0.291;122791
77;0.294;113041
78;0.297;110511
79;0.301;121432
80;0.304;105726
81;0.307;105942
82;0.311;111860
83;0.314;105931
84;0.317;124684
85;0.320;113098
86;0.324;104757
87;0.327;113347
88;0.330;120518
89;0.334;111653
90;0.337;118503
91;0.340;120528
92;0.344;114378
93;0.347;117295
94;0.351;112744
95;0.354;121328
96;0.357;116327
97;0.360;124253
98;0.364;116547
99;0.367;109803
100;0.370;116720
101;0.374;117434
102;0.377;123827
103;0.380;120365
104;0.384;119082
105;0.387;112348
106;0.390;120461
107;0.394;115374
108;0.397;118537
109;0.400;112563
110;0.403;111408
111;0.407;128064
112;0.410;114646
113;0.413;115046
114;0.417;117817
115;0.420;125782
116;0.423;109350
117;0.427;112191
118;0.430;116630
119;0.433;110753
120;0.437;118176
121;0.440;123419
122;0.443;117677
123;0.446;114305
124;0.450;108144
125;0.453;117365
126;0.456;121727
127;0.460;113305
128;0.463;121226
129;0.466;115890
130;0.470;102568
131;0.473;113521
132;0.476;116487
133;0.479;119752
134;0.483;108854
135;0.486;112676
136;0.489;118431
137;0.493;114171
138;0.496;120693
139;0.499;114152
140;0.503;118281
141;0.506;117782
142;0.509;113141
143;0.513;120078
144;0.516;118324
145;0.519;122923
146;0.522;122294
147;0.526;124187
148;0.529;109599
149;0.532;111773
150;0.536;120553
151;0.539;109767
152;0.542;115695
153;0.546;111716
154;0.549;119518
155;0.552;111579
156;0.555;119947
157;0.559;110451
158;0.562;114956
159;0.565;110758
160;0.569;119696
161;0.572;114853
162;0.575;112793
163;0.579;118927
164;0.582;116715
165;0.585;112450
166;0.589;111199
167;0.592;123757
168;0.595;111173
169;0.599;115482
170;0.602;118390
171;0.605;112868
172;0.609;105177
173;0.612;116723
174;0.615;108642
175;0.619;118396
176;0.622;124315
177;0.625;117053
178;0.629;120946
179;0.632;113313
180;0.635;112520
181;0.638;120563
182;0.642;113529
183;0.645;124991
184;0.648;117720
185;0.652;109537
186;0.655;114891
187;0.658;111638
188;0.662;110754
189;0.665;112573
190;0.668;116544
191;0.672;109844
192;0.675;110005
193;0.678;108927
194;0.681;111635
195;0.685;113833
196;0.688;106466
197;0.691;126508
198;0.695;114616
199;0.698;112711
200;0.701;107427
201;0.705;114361
202;0.708;119505
203;0.711;119360
204;0.714;117315
205;0.718;122943
206;0.721;124462
207;0.724;114664
208;0.728;117892
209;0.731;116898
210;0.734;116703
211;0.738;110389
212;0.741;126419
213;0.744;128925
214;0.748;113721
215;0.751;125466
216;0.754;119772
217;0.757;126516
218;0.761;117005
219;0.764;122803
220;0.767;123568
221;0.771;133556
222;0.774;113215
223;0.777;122427
224;0.781;123849
225;0.784;128103
226;0.787;129355
227;0.791;135234
228;0.794;118548
229;0.797;130828
230;0.800;135334
231;0.804;138508
232;0.807;150656
233;0.810;166263
234;0.814;215700
235;0.817;342327
236;0.820;629197
237;0.824;1087780
238;0.827;1743108
239;0.830;2510371
240;0.833;3416576
241;0.837;4286922
242;0.840;5212717
243;0.844;5577002
244;0.847;5571997
245;0.850;6188729
246;0.854;6066617
247;0.857;5976601
248;0.860;5747507
249;0.864;5292473
250;0.867;4761458
251;0.870;4216761
252;0.873;3334488
253;0.877;2738042
254;0.880;2313784
255;0.883;2243185
256;0.887;2232229
257;0.890;2246413
258;0.893;2355932
259;0.897;2377543
260;0.900;2243102
261;0.903;1993976
262;0.907;1810340
263;0.910;1564163
264;0.913;1335611
265;0.916;1157303
266;0.920;903839
267;0.923;787430
268;0.926;680646
269;0.930;565588
270;0.933;516008
271;0.936;469309
272;0.940;446064
273;0.943;421710
274;0.946;422631
275;0.949;394343
276;0.953;373792
277;0.956;371934
278;0.959;362196
279;0.963;387672
280;0.966;400348
281;0.969;412173
282;0.973;429064
283;0.976;447021
284;0.979;476017
285;0.983;522164
286;0.986;531569
287;0.989;524958
288;0.992;559360
289;0.996;572042
290;0.999;596174
291;1.002;704491
292;1.006;2229568
293;1.009;6831349
294;1.012;11447148
295;1.016;15212345
296;1.019;17534520
297;1.022;18833124
298;1.026;18956330
299;1.029;19773622
300;1.032;20056844
301;1.035;18990872
302;1.039;19310092
303;1.042;18043132
304;1.045;17355648
305;1.049;16549709
306;1.052;15534063
307;1.055;14600540
308;1.059;13855653
309;1.062;12703908
310;1.065;11543629
311;1.068;10295820
312;1.072;9891188
313;1.075;9302582
314;1.078;8553078
315;1.082;8081156
316;1.085;7292741
317;1.088;6964984
318;1.092;6459137
319;1.095;6176980
320;1.099;5793175
321;1.102;5885065
322;1.105;5484079
323;1.108;5333101
324;1.112;5916816
325;1.115;6261143
326;1.118;6996447
327;1.122;7932334
328;1.125;8711889
329;1.128;9879302
330;1.132;10951116
331;1.135;11058822
332;1.138;12341031
333;1.142;13708278
334;1.145;13421597
335;1.148;14684340
336;1.151;14471100
337;1.155;15039894
338;1.158;15314133
339;1.161;14791319
340;1.165;15736260
341;1.168;15760611
342;1.171;15943481
343;1.175;15345326
344;1.178;14945646
345;1.181;15095295
346;1.184;14986953
347;1.188;14954269
348;1.191;14686545
349;1.194;14406279
350;1.198;14279115
351;1.201;14061356
352;1.204;13108692
353;1.208;12920629
354;1.211;12525503
355;1.214;11799604
356;1.218;11287132
357;1.221;10667268
358;1.224;10328018
359;1.227;9404377
360;1.231;9032593
361;1.234;8092453
362;1.237;7412994
363;1.241;6782287
364;1.244;6260010
365;1.247;5666312
366;1.251;5404411
367;1.254;4806823
368;1.257;4588243
369;1.261;4253021
370;1.264;4032471
371;1.267;3820678
372;1.270;3575049
373;1.274;3393336
374;1.277;3372264
375;1.280;3244498
376;1.284;3037904
377;1.287;3013059
378;1.290;2923272
379;1.294;2756947
380;1.297;2773523
381;1.300;2720849
382;1.303;2612784
383;1.307;2570299
384;1.310;2588274
385;1.313;2520696
386;1.317;2468589
387;1.320;2375606
388;1.323;2331444
389;1.327;2278406
390;1.330;2202960
391;1.333;2168591
392;1.337;2159625
393;1.340;2096505
394;1.343;1995022
395;1.347;2000750
396;1.350;1973980
397;1.353;1883081
398;1.357;1863246
399;1.360;1862709
400;1.363;1869485
401;1.367;1841301
402;1.370;1831848
403;1.373;1794623
404;1.377;1681788
405;1.380;1667237
406;1.383;1675788
407;1.386;1652393
408;1.390;1552401
409;1.393;1538425
410;1.396;1519363
411;1.400;1473133
412;1.403;1430760
413;1.406;1359991
414;1.410;1279758
415;1.413;1260007
416;1.416;1274610
417;1.419;1218269
418;1.423;1154796
419;1.426;1096449
420;1.429;1179828
421;1.433;1215786
422;1.436;1122625
423;1.439;1100015
424;1.443;1051785
425;1.446;1053478
426;1.449;1048059
427;1.453;1022014
428;1.456;1001379
429;1.459;969044
430;1.462;913682
431;1.466;936660
432;1.469;919751
433;1.472;882272
434;1.476;888990
435;1.479;900684
436;1.482;880037
437;1.486;838992
438;1.489;877814
439;1.492;883829
440;1.496;869241
441;1.499;841226
442;1.502;852017
443;1.505;876661
444;1.509;843352
445;1.512;851590
446;1.515;839929
447;1.519;806991
448;1.522;848865
449;1.525;843922
450;1.529;826577
451;1.532;871476
452;1.535;846261
453;1.538;832847
454;1.542;841911
455;1.545;841290
456;1.548;850202
457;1.552;855826
458;1.555;880992
459;1.558;891310
460;1.562;894405
461;1.565;875309
462;1.568;906452
463;1.572;884519
464;1.575;901909
465;1.578;898014
466;1.581;899926
467;1.585;917307
468;1.588;945837
469;1.591;948558
470;1.595;954443
471;1.598;946299
472;1.602;948968
473;1.605;927065
474;1.608;1006098
475;1.612;980490
476;1.615;956812
477;1.618;958696
478;1.621;995999
479;1.625;973797
480;1.628;967701
481;1.631;964616
482;1.635;1001242
483;1.638;1001324
484;1.641;994798
485;1.645;987968
486;1.648;1007176
487;1.651;1030023
488;1.655;1022427
489;1.658;1028871
490;1.661;1028714
491;1.664;1085623
492;1.668;1011194
493;1.671;1066191
494;1.674;1101964
495;1.678;1077763
496;1.681;1112768
497;1.684;1074562
498;1.688;1070444
499;1.691;1087340
500;1.694;1117853
501;1.697;1079694
502;1.701;1137958
503;1.704;1136536
504;1.707;1153548
505;1.711;1133701
506;1.714;1096769
507;1.717;1059793
508;1.721;1043556
509;1.724;990954
510;1.727;944168
511;1.731;931403
512;1.734;870699
513;1.737;825903
514;1.740;842772
515;1.744;824081
516;1.747;783247
517;1.750;815291
518;1.754;730778
519;1.757;720994
520;1.760;662560
521;1.764;547209
522;1.767;454390
523;1.770;439016
524;1.773;472158
525;1.777;440787
526;1.780;393244
527;1.783;365805
528;1.787;301370
529;1.790;227841
530;1.793;161143
531;1.797;125624
532;1.800;122887
533;1.803;106947
534;1.807;100363
535;1.810;90650
536;1.813;81226
537;1.816;90637
538;1.820;97780
539;1.823;87460
540;1.826;77119
541;1.830;79497
542;1.833;81558
543;1.836;77786
544;1.840;69658
545;1.843;72002
546;1.847;66118
547;1.850;73152
548;1.853;60810
549;1.856;62038
550;1.860;57132
551;1.863;61184
552;1.866;70908
553;1.870;69814
554;1.873;67766
555;1.876;72694
556;1.880;82410
557;1.883;81299
558;1.886;85550
559;1.890;92478
560;1.893;108560
561;1.896;125111
562;1.899;129711
563;1.903;141528
564;1.906;156296
565;1.909;171463
566;1.913;186087
567;1.916;217586
568;1.919;242186
569;1.923;286967
570;1.926;339441
571;1.929;359239
572;1.932;349412
573;1.936;338151
574;1.939;325047
575;1.942;323786
576;1.946;304416
577;1.949;297358
578;1.952;279851
579;1.956;281807
580;1.959;285664
581;1.962;266822
582;1.966;260545
583;1.969;262232
584;1.972;248597
585;1.975;233588
586;1.979;246913
587;1.982;238345
588;1.985;230440
589;1.989;249125
590;1.992;230543
591;1.995;229447
592;1.999;229948
593;2.002;221139
594;2.005;240923
595;2.008;231910
596;2.012;235331
597;2.015;225723
598;2.018;232820
599;2.022;240755
600;2.025;244610
601;2.028;236615
602;2.032;243844
603;2.035;253669
604;2.038;255794
605;2.042;253592
606;2.045;249932
607;2.048;273279
608;2.051;274326
609;2.055;273473
610;2.058;264017
611;2.061;271904
612;2.065;276443
613;2.068;278868
614;2.071;285165
615;2.075;306137
616;2.078;282947
617;2.081;293359
618;2.085;306661
619;2.088;277144
620;2.091;279889
621;2.095;295735
622;2.098;293836
623;2.101;266878
624;2.105;276451
625;2.108;270566
626;2.111;284867
627;2.115;283600
628;2.118;278639
629;2.121;276416
630;2.125;269670
631;2.128;252487
632;2.131;269605
633;2.134;268678
634;2.138;257587
635;2.141;243724
636;2.144;249356
637;2.148;255657
638;2.151;251739
639;2.154;254335
640;2.158;253854
641;2.161;239184
642;2.164;246997
643;2.167;247885
644;2.171;256451
645;2.174;239679
646;2.177;236250
647;2.181;239275
648;2.184;234207
649;2.187;234852
650;2.191;238119
651;2.194;234792
652;2.197;225055
653;2.201;232567
654;2.204;224402
655;2.207;242668
656;2.210;244861
657;2.214;218480
658;2.217;254684
659;2.220;236660
660;2.224;235887
661;2.227;228728
662;2.230;233588
663;2.234;230862
664;2.237;225075
665;2.240;230992
666;2.244;241583
667;2.247;226497
668;2.250;226306
669;2.253;240759
670;2.257;240877
671;2.260;236091
672;2.263;224586
673;2.267;241600
674;2.270;250260
675;2.273;238691
676;2.277;234904
677;2.280;244768
678;2.283;229015
679;2.286;230892
680;2.290;241012
681;2.293;221153
682;2.296;246255
683;2.300;227245
684;2.303;213135
685;2.306;241031
686;2.310;222858
687;2.313;225481
688;2.316;217183
689;2.320;224019
690;2.323;235049
691;2.326;235848
692;2.329;225792
693;2.333;218019
694;2.336;229658
695;2.339;218548
696;2.343;194595
697;2.346;222095
698;2.350;224813
699;2.353;209579
700;2.356;201488
701;2.360;209934
702;2.363;203869
703;2.366;211039
704;2.369;209843
705;2.373;203455
706;2.376;196624
707;2.379;196538
708;2.383;204131
709;2.386;205290
710;2.389;200510
711;2.393;205686
712;2.396;204976
713;2.399;183759
714;2.402;210288
715;2.406;206920
716;2.409;208677
717;2.412;203120
718;2.416;213564
719;2.419;186470
720;2.422;201101
721;2.426;217883
722;2.429;208961
723;2.432;203915
724;2.436;211620
725;2.439;201362
726;2.442;185405
727;2.445;189598
728;2.449;163962
729;2.452;146022
730;2.455;135686
731;2.459;151617
732;2.462;151683
733;2.465;169406
734;2.469;185837
735;2.472;184822
736;2.475;184290
737;2.479;192631
738;2.482;195093
739;2.485;195651
740;2.488;188728
741;2.492;196975
742;2.495;188005
743;2.498;189048
744;2.502;180195
745;2.505;181828
746;2.508;182311
747;2.512;185180
748;2.515;204147
749;2.518;188138
750;2.521;199620
751;2.525;202002
752;2.528;191342
753;2.531;190890
754;2.535;202292
755;2.538;181065
756;2.541;198983
757;2.545;206404
758;2.548;219042
759;2.551;227724
760;2.555;259363
761;2.558;304019
762;2.561;390429
763;2.564;460812
764;2.568;611286
765;2.571;799706
766;2.574;937465
767;2.578;1055241
768;2.581;1079193
769;2.584;1115629
770;2.588;1235235
771;2.591;1274729
772;2.595;1351017
773;2.598;1454599
774;2.601;1550529
775;2.604;1576673
776;2.608;1661328
777;2.611;1757419
778;2.614;1771602
779;2.618;1846925
780;2.621;1837640
781;2.624;1823668
782;2.628;1909415
783;2.631;1915042
784;2.634;1854517
785;2.637;1901167
786;2.641;1913955
787;2.644;1956812
788;2.647;1897895
789;2.651;1916149
790;2.654;1924341
791;2.657;1924402
792;2.661;1866890
793;2.664;1899747
794;2.667;1816843
795;2.671;1833411
796;2.674;1762064
797;2.677;1775270
798;2.680;1636272
799;2.684;1686254
800;2.687;1558799
801;2.690;1541595
802;2.694;1500588
803;2.697;1373812
804;2.700;1332636
805;2.704;1215371
806;2.707;1184394
807;2.710;1053104
808;2.714;969414
809;2.717;885487
810;2.720;793689
811;2.723;735650
812;2.727;659190
813;2.730;612426
814;2.733;576996
815;2.737;538237
816;2.740;490717
817;2.743;471575
818;2.747;461470
819;2.750;459372
820;2.753;442864
821;2.756;414041
822;2.760;423327
823;2.763;376376
824;2.766;361065
825;2.770;365662
826;2.773;354385
827;2.776;323982
828;2.780;342037
829;2.783;322374
830;2.786;320320
831;2.790;316990
832;2.793;316875
833;2.796;317252
834;2.799;300811
835;2.803;308122
836;2.806;277855
837;2.809;283055
838;2.813;288136
839;2.816;283611
840;2.819;284458
841;2.823;286188
842;2.826;278649
843;2.829;277375
844;2.833;283189
845;2.836;285227
846;2.839;283790
847;2.843;282045
848;2.846;286044
849;2.849;278067
850;2.853;276199
851;2.856;272670
852;2.859;266247
853;2.863;260716
854;2.866;247581
855;2.869;247743
856;2.873;265101
857;2.876;255776
858;2.879;266485
859;2.882;248926
860;2.886;267955
861;2.889;266547
862;2.892;267368
863;2.896;254018
864;2.899;236728
865;2.902;239686
866;2.906;225843
867;2.909;249362
868;2.912;223819
869;2.915;224303
870;2.919;235336
871;2.922;209661
872;2.925;214197
873;2.929;200360
874;2.932;203275
875;2.935;216177
876;2.939;197094
877;2.942;179051
878;2.945;196998
879;2.949;191702
880;2.952;186798
881;2.955;191898
882;2.958;195748
883;2.962;183676
884;2.965;195795
885;2.968;205097
886;2.972;189808
887;2.975;180363
888;2.978;190715
889;2.982;195664
890;2.985;197792
891;2.988;187216
892;2.991;216393
893;2.995;211996
894;2.998;194552
895;3.001;213322
896;3.005;216757
897;3.008;207065
898;3.011;211794
899;3.015;217599
900;3.018;217563
901;3.021;213681
902;3.025;211845
903;3.028;227084
904;3.031;220143
905;3.034;210878
906;3.038;222490
907;3.041;209345
908;3.044;206049
909;3.048;212701
910;3.051;214054
911;3.054;220667
912;3.058;211300
913;3.061;199652
914;3.064;210332
915;3.068;216389
916;3.071;204465
917;3.074;224453
918;3.077;209125
919;3.081;210621
920;3.084;211326
921;3.087;204330
922;3.091;221294
923;3.094;221026
924;3.098;201905
925;3.101;218016
926;3.104;212761
927;3.108;202748
928;3.111;195352
929;3.114;203104
930;3.117;206650
931;3.121;209610
932;3.124;205200
933;3.127;185242
934;3.131;216897
935;3.134;204493
936;3.137;208117
937;3.141;195186
938;3.144;206852
939;3.147;196442
940;3.150;197523
941;3.154;202786
942;3.157;208699
943;3.160;216436
944;3.164;220565
945;3.167;213289
946;3.170;201241
947;3.174;206467
948;3.177;223216
949;3.180;225941
950;3.184;218355
951;3.187;213352
952;3.190;218969
953;3.193;215362
954;3.197;215137
955;3.200;212171
956;3.203;219065
957;3.207;202175
958;3.210;221677
959;3.213;200683
960;3.217;205866
961;3.220;219859
962;3.223;216492
963;3.227;226783
964;3.230;220079
965;3.233;230871
966;3.236;229404
967;3.240;212857
968;3.243;224595
969;3.246;212806
970;3.250;219747
971;3.253;205422
972;3.256;211715
973;3.260;216205
974;3.263;207715
975;3.266;224987
976;3.269;208553
977;3.273;212902
978;3.276;207474
979;3.279;216454
980;3.283;194202
981;3.286;202713
982;3.289;206683
983;3.293;199768
984;3.296;216990
985;3.299;203835
986;3.303;199712
987;3.306;192033
988;3.309;207840
989;3.312;201452
990;3.316;186864
991;3.319;198161
992;3.322;184158
993;3.326;193568
994;3.329;189009
995;3.332;183014
996;3.336;172523
997;3.339;177933
998;3.342;184250
999;3.346;171505
1000;3.349;168537
1001;3.352;171028
1002;3.356;168242
1003;3.359;171903
1004;3.362;159390
1005;3.366;166911
1006;3.369;167567
1007;3.372;163321
1008;3.376;162201
1009;3.379;173683
1010;3.382;178677
1011;3.385;159634
1012;3.389;153854
1013;3.392;166760
1014;3.395;159299
1015;3.399;160842
1016;3.402;166379
1017;3.405;167012
1018;3.409;175205
1019;3.412;171257
1020;3.415;182218
1021;3.419;152509
1022;3.422;164791
1023;3.425;179160
1024;3.428;163272
1025;3.432;181251
1026;3.435;168620
1027;3.438;164179
1028;3.442;164608
1029;3.445;168007
1030;3.448;181492
1031;3.452;160464
1032;3.455;175098
1033;3.458;178341
1034;3.462;169554
1035;3.465;153913
1036;3.468;163378
1037;3.471;172575
1038;3.475;161436
1039;3.478;157247
1040;3.481;162947
1041;3.485;164363
1042;3.488;164468
1043;3.491;165912
1044;3.495;154383
1045;3.498;172623
1046;3.501;163863
1047;3.504;160632
1048;3.508;167219
1049;3.511;175595
1050;3.514;153803
1051;3.518;158561
1052;3.521;174073
1053;3.524;179613
1054;3.528;185582
1055;3.531;176542
1056;3.534;173502
1057;3.538;178245
1058;3.541;184807
1059;3.544;169822
1060;3.547;169354
1061;3.551;170061
1062;3.554;181361
1063;3.557;182148
1064;3.561;172124
1065;3.564;162880
1066;3.567;172741
1067;3.571;184591
1068;3.574;176259
1069;3.577;177329
1070;3.580;179700
1071;3.584;166940
1072;3.587;185356
1073;3.590;192042
1074;3.594;181438
1075;3.597;173634
1076;3.601;183102
1077;3.604;171974
1078;3.607;179975
1079;3.611;181314
1080;3.614;170818
1081;3.617;176787
1082;3.620;170582
1083;3.624;178854
1084;3.627;169044
1085;3.630;176727
1086;3.634;174660
1087;3.637;174640
1088;3.640;166377
1089;3.644;176538
1090;3.647;174030
1091;3.650;174080
1092;3.654;171792
1093;3.657;180286
1094;3.660;173737
1095;3.663;178650
1096;3.667;175744
1097;3.670;173058
1098;3.673;177569
1099;3.677;169455
1100;3.680;169374
1101;3.683;167928
1102;3.687;169523
1103;3.690;181220
1104;3.693;168553
1105;3.697;171788
1106;3.700;168258
1107;3.703;176402
1108;3.706;167591
1109;3.710;172532
1110;3.713;183861
1111;3.716;181897
1112;3.720;154613
1113;3.723;168693
1114;3.726;165412
1115;3.730;172741
1116;3.733;162848
1117;3.736;166582
1118;3.739;172060
1119;3.743;164355
1120;3.746;172547
1121;3.749;177387
1122;3.753;180886
1123;3.756;171149
1124;3.759;165391
1125;3.763;172102
1126;3.766;164482
1127;3.769;166431
1128;3.773;174643
1129;3.776;170548
1130;3.779;175269
1131;3.782;186724
1132;3.786;173888
1133;3.789;187519
1134;3.792;184874
1135;3.796;175117
1136;3.799;180625
1137;3.802;177448
1138;3.806;183840
1139;3.809;184258
1140;3.812;190590
1141;3.816;186799
1142;3.819;171746
1143;3.822;179673
1144;3.825;194845
1145;3.829;195107
1146;3.832;200127
1147;3.835;181900
1148;3.839;180982
1149;3.842;181733
1150;3.846;199194
1151;3.849;187249
1152;3.852;197249
1153;3.855;178818
1154;3.859;189059
1155;3.862;184123
1156;3.865;191607
1157;3.869;182117
1158;3.872;183096
1159;3.875;168821
1160;3.879;185425
1161;3.882;176497
1162;3.885;178090
1163;3.889;205032
1164;3.892;178019
1165;3.895;178380
1166;3.898;169493
1167;3.902;181425
1168;3.905;170278
1169;3.908;183645
1170;3.912;188075
1171;3.915;179079
1172;3.918;181189
1173;3.922;184988
1174;3.925;169566
1175;3.928;174106
1176;3.932;181403
1177;3.935;172718
1178;3.938;170513
1179;3.941;176145
1180;3.945;169341
1181;3.948;169868
1182;3.951;178254
1183;3.955;180981
1184;3.958;165890
1185;3.961;157540
1186;3.965;166277
1187;3.968;157658
1188;3.971;173362
1189;3.974;163959
1190;3.978;177359
1191;3.981;162053
1192;3.984;174279
1193;3.988;166775
1194;3.991;158372
1195;3.994;171041
1196;3.998;161280
1197;4.001;166179
1198;4.004;160025
1199;4.008;163569
1200;4.011;172082
1201;4.014;175589
1202;4.017;173292
1203;4.021;167417
1204;4.024;173561
1205;4.027;172258
1206;4.031;172086
1207;4.034;162104
1208;4.037;175029
1209;4.041;169684
1210;4.044;175505
1211;4.047;168209
1212;4.051;158813
1213;4.054;172357
1214;4.057;170600
1215;4.060;158769
1216;4.064;168018
1217;4.067;170033
1218;4.070;170705
1219;4.074;168085
1220;4.077;163632
1221;4.080;161877
1222;4.084;168704
1223;4.087;154886
1224;4.090;158352
1225;4.094;171833
1226;4.097;170626
1227;4.100;160476
1228;4.104;164991
1229;4.107;154489
1230;4.110;162850
1231;4.114;160817
1232;4.117;162448
1233;4.120;161934
1234;4.124;161849
1235;4.127;151881
1236;4.130;165441
1237;4.133;170675
1238;4.137;161775
1239;4.140;162679
1240;4.143;151103
1241;4.147;169760
1242;4.150;164683
1243;4.153;166697
1244;4.157;163596
1245;4.160;162673
1246;4.163;152185
1247;4.167;155086
1248;4.170;166818
1249;4.173;158992
1250;4.176;162318
1251;4.180;159652
1252;4.183;142785
1253;4.186;157835
1254;4.190;158690
1255;4.193;154585
1256;4.196;162987
1257;4.200;151625
1258;4.203;151662
1259;4.206;160145
1260;4.209;153128
1261;4.213;154684
1262;4.216;155134
1263;4.219;156974
1264;4.223;167198
1265;4.226;156972
1266;4.229;148582
1267;4.233;158578
1268;4.236;151579
1269;4.239;154885
1270;4.243;158961
1271;4.246;153776
1272;4.249;160538
1273;4.252;152963
1274;4.256;164444
1275;4.259;156159
1276;4.262;161944
1277;4.266;166737
1278;4.269;161542
1279;4.272;155237
1280;4.276;168683
1281;4.279;157459
1282;4.282;148342
1283;4.286;161853
1284;4.289;152637
1285;4.292;154541
1286;4.295;166923
1287;4.299;146527
1288;4.302;154105
1289;4.305;142619
1290;4.309;155360
1291;4.312;147738
1292;4.315;157863
1293;4.319;159535
1294;4.322;141110
1295;4.325;161020
1296;4.328;152765
1297;4.332;156698
1298;4.335;156792
1299;4.338;143570
1300;4.342;154241
1301;4.345;154447
1302;4.349;150736
1303;4.352;163129
1304;4.355;154704
1305;4.359;142229
1306;4.362;157591
1307;4.365;160781
1308;4.368;162772
1309;4.372;155921
1310;4.375;142082
1311;4.378;161416
1312;4.382;150494
1313;4.385;167130
1314;4.388;145930
1315;4.392;149610
1316;4.395;150879
1317;4.398;155711
1318;4.402;154443
1319;4.405;151875
1320;4.408;145856
1321;4.411;159100
1322;4.415;149710
1323;4.418;155371
1324;4.421;146200
1325;4.425;160530
1326;4.428;145494
1327;4.431;161970
1328;4.435;162602
1329;4.438;154510
1330;4.441;148540
1331;4.444;148165
1332;4.448;154846
1333;4.451;156154
1334;4.454;157212
1335;4.458;157938
1336;4.461;159390
1337;4.464;161340
1338;4.468;158925
1339;4.471;149901
1340;4.474;146793
1341;4.478;158031
1342;4.481;150304
1343;4.484;150945
1344;4.487;154450
1345;4.491;165215
1346;4.494;146186
1347;4.497;159724
1348;4.501;149211
1349;4.504;157519
1350;4.507;163922
1351;4.511;154904
1352;4.514;151787
1353;4.517;155983
1354;4.521;149830
1355;4.524;157731
1356;4.527;153304
1357;4.530;158663
1358;4.534;142468
1359;4.537;146792
1360;4.540;150926
1361;4.544;146945
1362;4.547;157410
1363;4.550;142916
1364;4.554;146766
1365;4.557;162701
1366;4.560;150969
1367;4.563;160075
1368;4.567;152227
1369;4.570;160795
1370;4.573;170242
1371;4.577;146436
1372;4.580;152885
1373;4.583;145471
1374;4.587;154878
1375;4.590;148563
1376;4.593;151034
1377;4.597;148152
1378;4.600;151482
1379;4.603;145953
1380;4.607;150638
1381;4.610;153359
1382;4.613;151733
1383;4.617;145943
1384;4.620;154537
1385;4.623;150549
1386;4.627;148823
1387;4.630;143517
1388;4.633;141919
1389;4.637;151820
1390;4.640;140720
1391;4.643;146514
1392;4.646;163054
1393;4.650;150563
1394;4.653;169855
1395;4.656;160728
1396;4.660;145290
1397;4.663;155940
1398;4.666;165533
1399;4.670;170532
1400;4.673;158405
1401;4.676;154215
1402;4.680;164638
1403;4.683;153083
1404;4.686;156016
1405;4.689;162864
1406;4.693;159139
1407;4.696;148871
1408;4.699;152957
1409;4.703;147041
1410;4.706;158380
1411;4.709;152994
1412;4.713;154002
1413;4.716;160675
1414;4.719;167318
1415;4.722;154480
1416;4.726;162612
1417;4.729;152715
1418;4.732;149980
1419;4.736;155412
1420;4.739;148503
1421;4.742;153036
1422;4.746;152540
1423;4.749;162788
1424;4.752;153450
1425;4.756;169450
1426;4.759;154730
1427;4.762;164185
1428;4.765;155556
1429;4.769;157979
1430;4.772;162892
1431;4.775;166442
1432;4.779;150681
1433;4.782;164164
1434;4.785;157145
1435;4.789;162236
1436;4.792;170046
1437;4.795;156809
1438;4.798;147450
1439;4.802;152932
1440;4.805;172347
1441;4.808;162358
1442;4.812;155194
1443;4.815;155144
1444;4.818;148614
1445;4.822;156108
1446;4.825;155048
1447;4.828;154522
1448;4.832;154939
1449;4.835;148365
1450;4.838;152495
1451;4.841;148276
1452;4.845;151206
1453;4.848;151188
1454;4.852;148281
1455;4.855;160902
1456;4.858;148925
1457;4.862;146856
1458;4.865;154395
1459;4.868;146795
1460;4.872;162692
1461;4.875;155989
1462;4.878;157609
1463;4.881;156714
1464;4.885;152252
1465;4.888;154317
1466;4.891;159888
1467;4.895;163482
1468;4.898;161487
1469;4.901;160664
1470;4.905;153049
1471;4.908;153413
1472;4.911;151562
1473;4.915;160569
1474;4.918;150713
1475;4.921;166058
1476;4.924;154167
1477;4.928;153664
1478;4.931;145509
1479;4.934;160921
1480;4.938;149119
1481;4.941;154724
1482;4.944;162870
1483;4.948;171662
1484;4.951;152105
1485;4.954;163989
1486;4.957;161274
1487;4.961;163927
1488;4.964;172801
1489;4.967;172066
1490;4.971;170935
1491;4.974;164925
1492;4.977;173204
1493;4.981;170369
1494;4.984;174075
1495;4.987;171521
1496;4.991;153021
1497;4.994;168604
1498;4.997;171976
1499;5.000;167990
1500;5.004;166317
1501;5.007;175062
1502;5.010;177421
1503;5.014;175155
1504;5.017;170820
1505;5.020;167805
1506;5.024;161550
1507;5.027;165731
1508;5.030;171258
1509;5.033;174002
1510;5.037;159263
1511;5.040;183109
1512;5.043;177986
1513;5.047;178306
1514;5.050;171033
1515;5.053;165065
1516;5.057;165903
1517;5.060;163550
1518;5.063;169683
1519;5.067;167462
1520;5.070;171415
1521;5.073;171183
1522;5.076;173331
1523;5.080;174431
1524;5.083;158618
1525;5.086;165374
1526;5.090;169858
1527;5.093;169759
1528;5.097;167064
1529;5.100;168539
1530;5.103;160995
1531;5.107;166389
1532;5.110;164004
1533;5.113;166652
1534;5.116;152708
1535;5.120;171955
1536;5.123;158378
1537;5.126;165132
1538;5.130;167256
1539;5.133;162776
1540;5.136;171926
1541;5.140;156353
1542;5.143;163340
1543;5.146;160637
1544;5.150;165118
1545;5.153;169308
1546;5.156;170643
1547;5.159;153069
1548;5.163;161139
1549;5.166;166131
1550;5.169;162660
1551;5.173;177820
1552;5.176;158419
1553;5.179;170011
1554;5.183;162359
1555;5.186;154816
1556;5.189;160359
1557;5.192;159743
1558;5.196;148536
1559;5.199;154908
1560;5.202;151134
1561;5.206;156502
1562;5.209;157260
1563;5.212;166337
1564;5.216;154757
1565;5.219;160357
1566;5.222;149995
1567;5.226;161183
1568;5.229;161330
1569;5.232;166571
1570;5.235;158694
1571;5.239;168398
1572;5.242;152343
1573;5.245;155890
1574;5.249;166341
1575;5.252;153096
1576;5.255;151740
1577;5.259;168307
1578;5.262;159203
1579;5.265;157066
1580;5.269;156327
1581;5.272;145675
1582;5.275;163693
1583;5.278;167140
1584;5.282;155351
1585;5.285;147081
1586;5.288;154703
1587;5.292;161746
1588;5.295;152461
1589;5.298;144157
1590;5.302;159411
1591;5.305;155681
1592;5.308;149073
1593;5.311;164635
1594;5.315;154824
1595;5.318;164129
1596;5.321;150026
1597;5.325;159584
1598;5.328;156094
1599;5.331;153523
1600;5.335;157889
1601;5.338;155905
1602;5.341;153864
1603;5.345;141974
1604;5.348;148064
1605;5.351;159528
1606;5.355;148196
1607;5.358;156546
1608;5.361;148418
1609;5.365;161557
1610;5.368;151366
1611;5.371;151828
1612;5.375;154206
1613;5.378;153771
1614;5.381;148348
1615;5.385;156005
1616;5.388;159525
1617;5.391;160986
1618;5.394;162316
1619;5.398;153432
1620;5.401;149974
1621;5.404;150969
1622;5.408;151219
1623;5.411;149293
1624;5.414;147035
1625;5.418;156728
1626;5.421;145071
1627;5.424;146758
1628;5.427;140543
1629;5.431;145607
1630;5.434;149470
1631;5.437;150471
1632;5.441;150980
1633;5.444;162244
1634;5.447;146383
1635;5.451;140470
1636;5.454;156221
1637;5.457;152402
1638;5.461;154637
1639;5.464;152808
1640;5.467;156150
1641;5.470;149965
1642;5.474;138652
1643;5.477;153982
1644;5.480;145330
1645;5.484;150342
1646;5.487;149377
1647;5.490;152462
1648;5.494;150018
1649;5.497;141255
1650;5.500;148409
1651;5.504;156085
1652;5.507;146552
1653;5.510;144174
1654;5.513;160447
1655;5.517;153194
1656;5.520;146723
1657;5.523;156668
1658;5.527;141413
1659;5.530;147817
1660;5.533;138720
1661;5.537;139624
1662;5.540;149629
1663;5.543;152392
1664;5.546;139954
1665;5.550;144143
1666;5.553;151761
1667;5.556;140951
1668;5.560;150047
1669;5.563;152759
1670;5.566;142109
1671;5.570;150698
1672;5.573;139151
1673;5.576;135959
1674;5.580;144852
1675;5.583;145755
1676;5.586;147004
1677;5.589;147464
1678;5.593;152308
1679;5.596;144371
1680;5.600;130656
1681;5.603;147359
1682;5.606;149767
1683;5.610;150217
1684;5.613;145857
1685;5.616;136457
1686;5.620;146767
1687;5.623;149437
1688;5.626;136713
1689;5.629;142595
1690;5.633;140787
1691;5.636;146896
1692;5.639;149384
1693;5.643;133606
1694;5.646;143258
1695;5.649;133416
1696;5.653;142938
1697;5.656;147611
1698;5.659;149286
1699;5.662;154678
1700;5.666;146963
1701;5.669;145175
1702;5.672;143984
1703;5.676;142669
1704;5.679;134797
1705;5.682;136698
1706;5.686;148177
1707;5.689;144863
1708;5.692;137046
1709;5.696;138127
1710;5.699;143729
1711;5.702;149486
1712;5.705;136447
1713;5.709;145377
1714;5.712;147442
1715;5.715;148297
1716;5.719;148344
1717;5.722;133658
1718;5.725;142156
1719;5.729;149707
1720;5.732;145297
1721;5.735;148079
1722;5.739;144389
1723;5.742;153410
1724;5.745;138470
1725;5.748;143785
1726;5.752;135867
1727;5.755;137062
1728;5.758;131295
1729;5.762;142220
1730;5.765;141088
1731;5.768;135549
1732;5.772;137499
1733;5.775;142548
1734;5.778;146022
1735;5.781;150159
1736;5.785;136681
1737;5.788;145674
1738;5.791;137243
1739;5.795;131292
1740;5.798;144041
1741;5.801;137896
1742;5.805;138720
1743;5.808;139717
1744;5.811;146411
1745;5.815;142936
1746;5.818;136024
1747;5.821;129505
1748;5.824;146950
1749;5.828;144131
1750;5.831;145455
1751;5.834;151729
1752;5.838;139916
1753;5.841;146978
1754;5.845;143965
1755;5.848;136829
1756;5.851;135649
1757;5.855;139114
1758;5.858;155306
1759;5.861;130257
1760;5.864;138439
1761;5.868;143208
1762;5.871;141981
1763;5.874;126762
1764;5.878;139862
1765;5.881;152562
1766;5.884;136840
1767;5.888;141373
1768;5.891;132573
1769;5.894;143845
1770;5.897;135386
1771;5.901;144230
1772;5.904;137493
1773;5.907;136773
1774;5.911;124093
1775;5.914;128223
1776;5.917;141940
1777;5.921;147082
1778;5.924;136162
1779;5.927;135472
1780;5.931;133139
1781;5.934;139061
1782;5.937;136039
1783;5.940;141092
1784;5.944;141699
1785;5.947;138225
1786;5.950;136417
1787;5.954;138026
1788;5.957;141164
1789;5.960;142218
1790;5.964;135440
1791;5.967;135754
1792;5.970;139042
1793;5.974;147786
1794;5.977;145134
1795;5.980;137329
1796;5.983;132659
1797;5.987;141936
1798;5.990;131248
1799;5.993;144253
1800;5.997;142850
1801;6.000;135105
1802;6.003;138205
1803;6.007;137032
1804;6.010;143165
1805;6.013;139379
1806;6.016;134098
1807;6.020;143213
1808;6.023;132518
1809;6.026;129063
1810;6.030;134632
1811;6.033;135150
1812;6.036;143366
1813;6.040;127088
1814;6.043;133983
1815;6.046;138034
1816;6.050;139801
1817;6.053;124180
1818;6.056;143928
1819;6.059;136685
1820;6.063;134882
1821;6.066;134600
1822;6.069;135830
1823;6.073;134445
1824;6.076;132434
1825;6.079;138184
1826;6.083;143055
1827;6.086;128179
1828;6.089;134463
1829;6.093;139488
1830;6.096;139957
1831;6.099;130257
1832;6.103;133844
1833;6.106;138804
1834;6.109;141629
1835;6.113;118683
1836;6.116;136040
1837;6.119;142110
1838;6.123;138110
1839;6.126;137857
1840;6.129;137735
1841;6.133;132224
1842;6.136;139589
1843;6.139;127508
1844;6.142;139107
1845;6.146;138434
1846;6.149;135653
1847;6.152;139292
1848;6.156;149943
1849;6.159;132444
1850;6.162;142031
1851;6.166;125518
1852;6.169;140817
1853;6.172;133695
1854;6.175;123577
1855;6.179;143720
1856;6.182;135195
1857;6.185;132255
1858;6.189;126272
1859;6.192;140392
1860;6.195;132575
1861;6.199;130845
1862;6.202;140521
1863;6.205;133167
1864;6.209;131257
1865;6.212;133221
1866;6.215;136739
1867;6.218;126849
1868;6.222;137754
1869;6.225;139792
1870;6.228;145231
1871;6.232;130693
1872;6.235;129537
1873;6.238;134006
1874;6.242;132844
1875;6.245;131944
1876;6.248;135493
1877;6.251;135398
1878;6.255;143649
1879;6.258;146230
1880;6.261;143054
1881;6.265;147034
1882;6.268;143726
1883;6.271;149093
1884;6.275;151730
1885;6.278;153334
1886;6.281;144951
1887;6.285;146172
1888;6.288;153072
1889;6.291;148647
1890;6.294;161136
1891;6.298;152675
1892;6.301;141535
1893;6.304;153542
1894;6.308;153386
1895;6.311;146255
1896;6.314;167478
1897;6.318;144254
1898;6.321;162660
1899;6.324;160145
1900;6.328;153078
1901;6.331;163922
1902;6.334;155261
1903;6.337;158982
1904;6.341;159081
1905;6.344;161905
1906;6.348;154907
1907;6.351;143937
1908;6.354;160035
1909;6.358;161431
1910;6.361;157685
1911;6.364;150830
1912;6.368;143461
1913;6.371;159680
1914;6.374;147747
1915;6.377;153372
1916;6.381;166420
1917;6.384;150404
1918;6.387;153685
1919;6.391;155447
1920;6.394;159962
1921;6.397;164528
1922;6.401;150151
1923;6.404;148937
1924;6.407;165209
1925;6.411;157753
1926;6.414;162047
1927;6.417;143729
1928;6.420;145470
1929;6.424;168284
1930;6.427;165662
1931;6.430;152658
1932;6.434;146748
1933;6.437;146751
1934;6.440;155933
1935;6.444;151183
1936;6.447;155642
1937;6.450;151862
1938;6.453;152064
1939;6.457;154967
1940;6.460;150043
1941;6.463;150593
1942;6.467;158470
1943;6.470;156627
1944;6.473;159126
1945;6.477;166469
1946;6.480;155271
1947;6.483;161265
1948;6.487;155882
1949;6.490;154966
1950;6.493;154794
1951;6.496;160412
1952;6.500;159684
1953;6.503;142308
1954;6.506;151920
1955;6.510;146775
1956;6.513;143877
1957;6.516;145783
1958;6.520;151289
1959;6.523;162447
1960;6.526;157502
1961;6.529;154006
1962;6.533;148147
1963;6.536;150379
1964;6.539;159745
1965;6.543;155620
1966;6.546;163619
1967;6.549;151958
1968;6.553;152705
1969;6.556;155903
1970;6.559;151063
1971;6.563;150779
1972;6.566;140693
1973;6.569;152068
1974;6.572;141664
1975;6.576;157239
1976;6.579;151568
1977;6.582;147597
1978;6.586;141673
1979;6.589;150438
1980;6.592;149256
1981;6.596;153865
1982;6.599;156877
1983;6.603;151651
1984;6.606;144132
1985;6.609;145103
1986;6.612;156677
1987;6.616;157658
1988;6.619;160330
1989;6.622;153501
1990;6.626;160365
1991;6.629;145818
1992;6.632;150669
1993;6.636;153644
1994;6.639;149807
1995;6.642;142745
1996;6.646;151543
1997;6.649;144073
1998;6.652;152067
1999;6.655;160128
2000;6.659;147903
2001;6.662;169226
2002;6.665;150958
2003;6.669;157658
2004;6.672;143057
2005;6.675;146176
2006;6.679;160017
2007;6.682;155057
2008;6.685;145076
2009;6.688;158743
2010;6.692;149503
2011;6.695;144420
2012;6.698;154021
2013;6.702;154603
2014;6.705;154421
2015;6.708;148003
2016;6.712;155645
2017;6.715;148343
2018;6.718;145778
2019;6.722;140543
2020;6.725;141426
2021;6.728;147980
2022;6.731;145411
2023;6.735;163149
2024;6.738;149730
2025;6.741;149584
2026;6.745;158450
2027;6.748;151062
2028;6.751;155495
2029;6.755;153014
2030;6.758;156396
2031;6.761;148477
2032;6.764;149705
2033;6.768;146096
2034;6.771;154906
2035;6.774;143206
2036;6.778;156257
2037;6.781;155982
2038;6.784;153304
2039;6.788;146292
2040;6.791;143154
2041;6.794;139209
2042;6.798;143337
2043;6.801;146197
2044;6.804;145082
2045;6.807;143529
2046;6.811;138133
2047;6.814;143784
2048;6.817;143629
2049;6.821;136316
2050;6.824;138276
2051;6.827;139296
2052;6.831;131719
2053;6.834;127174
2054;6.837;137196
2055;6.841;138500
2056;6.844;134600
2057;6.847;138451
2058;6.851;138913
2059;6.854;148091
2060;6.857;126939
2061;6.861;132044
2062;6.864;125257
2063;6.867;132768
2064;6.871;127993
2065;6.874;133767
2066;6.877;124796
2067;6.881;120660
2068;6.884;132231
2069;6.887;127307
2070;6.890;133447
2071;6.894;134115
2072;6.897;137000
2073;6.900;126113
2074;6.904;137493
2075;6.907;133880
2076;6.910;114054
2077;6.914;130288
2078;6.917;113943
2079;6.920;132237
2080;6.923;122720
2081;6.927;133483
2082;6.930;130907
2083;6.933;124173
2084;6.937;117553
2085;6.940;135221
2086;6.943;123244
2087;6.947;124871
2088;6.950;123770
2089;6.953;131990
2090;6.957;120327
2091;6.960;126703
2092;6.963;132301
2093;6.966;121180
2094;6.970;124672
2095;6.973;129460
2096;6.976;112859
2097;6.980;135736
2098;6.983;135130
2099;6.986;120953
2100;6.990;112644
2101;6.993;120938
2102;6.996;118273
2103;7.000;121268
2104;7.003;123672
2105;7.006;122987
2106;7.009;117077
2107;7.013;124730
2108;7.016;121454
2109;7.019;124715
2110;7.023;119425
2111;7.026;115042
2112;7.029;123252
2113;7.033;114529
2114;7.036;129651
2115;7.039;119378
2116;7.042;122992
2117;7.046;122259
2118;7.049;123813
2119;7.052;121398
2120;7.056;119509
2121;7.059;113427
2122;7.062;124197
2123;7.066;111327
2124;7.069;117542
2125;7.072;117549
2126;7.076;114879
2127;7.079;117130
2128;7.082;116222
2129;7.085;116521
2130;7.089;116099
2131;7.092;116353
2132;7.096;117132
2133;7.099;111732
2134;7.102;111987
2135;7.106;113852
2136;7.109;119666
2137;7.112;116653
2138;7.116;121521
2139;7.119;104574
2140;7.122;121122
2141;7.125;110329
2142;7.129;113039
2143;7.132;116344
2144;7.135;118224
2145;7.139;127110
2146;7.142;115648
2147;7.145;116638
2148;7.149;113433
2149;7.152;115256
2150;7.155;113652
2151;7.158;118225
2152;7.162;110553
2153;7.165;113042
2154;7.168;119456
2155;7.172;118311
2156;7.175;123052
2157;7.178;118974
2158;7.182;111947
2159;7.185;113586
2160;7.188;110866
2161;7.192;120736
2162;7.195;115762
2163;7.198;116087
2164;7.201;118368
2165;7.205;113376
2166;7.208;106888
2167;7.211;119089
2168;7.215;119547
2169;7.218;108077
2170;7.221;106875
2171;7.225;106687
2172;7.228;109638
2173;7.231;97694
2174;7.235;104588
2175;7.238;111800
2176;7.241;110437
2177;7.244;113690
2178;7.248;117806
2179;7.251;102039
2180;7.254;110989
2181;7.258;113774
2182;7.261;108527
2183;7.264;110269
2184;7.268;107803
2185;7.271;113052
2186;7.274;106839
2187;7.277;104246
2188;7.281;107523
2189;7.284;105913
2190;7.287;107902
2191;7.291;108153
2192;7.294;116070
2193;7.297;114782
2194;7.301;108947
2195;7.304;95265
2196;7.307;104252
2197;7.311;112978
2198;7.314;108469
2199;7.317;103793
2200;7.320;102469
2201;7.324;101972
2202;7.327;104743
2203;7.330;108572
2204;7.334;105646
2205;7.337;103846
2206;7.340;117703
2207;7.344;110588
2208;7.347;107577
2209;7.351;110781
2210;7.354;109486
2211;7.357;106901
2212;7.360;94722
2213;7.364;104376
2214;7.367;103340
2215;7.370;106997
2216;7.374;102553
2217;7.377;102084
2218;7.380;103737
2219;7.384;103529
2220;7.387;109830
2221;7.390;106527
2222;7.393;105778
2223;7.397;102252
2224;7.400;107726
2225;7.403;107949
2226;7.407;103641
2227;7.410;99835
2228;7.413;105715
2229;7.417;107962
2230;7.420;106163
2231;7.423;101718
2232;7.427;110011
2233;7.430;109685
2234;7.433;106221
2235;7.436;100983
2236;7.440;102509
2237;7.443;105676
2238;7.446;111663
2239;7.450;109792
2240;7.453;109939
2241;7.456;104411
2242;7.460;108102
2243;7.463;115976
2244;7.466;101143
2245;7.470;111193
2246;7.473;106608
2247;7.476;108018
2248;7.479;116814
2249;7.483;104448
2250;7.486;103392
2251;7.489;117659
2252;7.493;107293
2253;7.496;104502
2254;7.499;115853
2255;7.503;102679
2256;7.506;112351
2257;7.509;106449
2258;7.512;105996
2259;7.516;100241
2260;7.519;106981
2261;7.522;98455
2262;7.526;103328
2263;7.529;103735
2264;7.532;99154
2265;7.536;111066
2266;7.539;105843
2267;7.542;107591
2268;7.546;100204
2269;7.549;108391
2270;7.552;107302
2271;7.555;100695
2272;7.559;109283
2273;7.562;102333
2274;7.565;103836
2275;7.569;105227
2276;7.572;98266
2277;7.575;99416
2278;7.579;109804
2279;7.582;105693
2280;7.585;109434
2281;7.589;103120
2282;7.592;102757
2283;7.595;103220
2284;7.599;92585
2285;7.602;106511
2286;7.605;95402
2287;7.609;107122
2288;7.612;101408
2289;7.615;104097
2290;7.619;110070
2291;7.622;96075
2292;7.625;105341
2293;7.628;100031
2294;7.632;106991
2295;7.635;104381
2296;7.638;107525
2297;7.642;92877
2298;7.645;106472
2299;7.648;110414
2300;7.652;99983
2301;7.655;103308
2302;7.658;110153
2303;7.662;105094
2304;7.665;104153
2305;7.668;102464
2306;7.671;92948
2307;7.675;105790
2308;7.678;104430
2309;7.681;102445
2310;7.685;101762
2311;7.688;110289
2312;7.691;97885
2313;7.695;96593
2314;7.698;94526
2315;7.701;104400
2316;7.705;99848
2317;7.708;97792
2318;7.711;103644
2319;7.714;101544
2320;7.718;99315
2321;7.721;99731
2322;7.724;101923
2323;7.728;110413
2324;7.731;92881
2325;7.734;109263
2326;7.738;96040
2327;7.741;103707
2328;7.744;97176
2329;7.747;102204
2330;7.751;107074
2331;7.754;100251
2332;7.757;93766
2333;7.761;104256
2334;7.764;89561
2335;7.767;92293
2336;7.771;104592
2337;7.774;98526
2338;7.777;90456
2339;7.781;97033
2340;7.784;104185
2341;7.787;96514
2342;7.790;98760
2343;7.794;101905
2344;7.797;95164
2345;7.800;104683
2346;7.804;99191
2347;7.807;87910
2348;7.810;92612
2349;7.814;101996
2350;7.817;98911
2351;7.820;99129
2352;7.824;95431
2353;7.827;97185
2354;7.830;93502
2355;7.833;93375
2356;7.837;91056
2357;7.840;103782
2358;7.843;99272
2359;7.847;98155
2360;7.850;90894
2361;7.854;101990
2362;7.857;91845
2363;7.860;108509
2364;7.864;98888
2365;7.867;95091
2366;7.870;95597
2367;7.873;99693
2368;7.877;98410
2369;7.880;95994
2370;7.883;96771
2371;7.887;94082
2372;7.890;93540
2373;7.893;100116
2374;7.897;98520
2375;7.900;98011
2376;7.903;91352
2377;7.906;94416
2378;7.910;100015
2379;7.913;99662
2380;7.916;96985
2381;7.920;95549
2382;7.923;94122
2383;7.926;95453
2384;7.930;100635
2385;7.933;96713
2386;7.936;96636
2387;7.940;97909
2388;7.943;100260
2389;7.946;101849
2390;7.949;92003
2391;7.953;95021
2392;7.956;92144
2393;7.959;94133
2394;7.963;94945
2395;7.966;93158
2396;7.969;92244
2397;7.973;99346
2398;7.976;90296
2399;7.979;97698
2400;7.982;96532
2401;7.986;88852
2402;7.989;93834
2403;7.992;90692
2404;7.996;93598
2405;7.999;92201
2406;8.002;100612
2407;8.006;95868
2408;8.009;90116
2409;8.012;92995
2410;8.016;95612
2411;8.019;94857
2412;8.022;95915
2413;8.025;95400
2414;8.029;93822
2415;8.032;95891
2416;8.035;102408
2417;8.039;104252
2418;8.042;95567
2419;8.045;85174
2420;8.049;83832
2421;8.052;85535
2422;8.055;79503
2423;8.059;76848
2424;8.062;72943
2425;8.065;68741
2426;8.068;82730
2427;8.072;64202
2428;8.075;69404
2429;8.078;68924
2430;8.082;79347
2431;8.085;68660
2432;8.088;81188
2433;8.092;76088
2434;8.095;78445
2435;8.099;72512
2436;8.102;85528
2437;8.105;82353
2438;8.108;80076
2439;8.112;88302
2440;8.115;84763
2441;8.118;79785
2442;8.122;75928
2443;8.125;82972
2444;8.128;86356
2445;8.132;83168
2446;8.135;88024
2447;8.138;89998
2448;8.141;77873
2449;8.145;78475
2450;8.148;81023
2451;8.151;83025
2452;8.155;78741
2453;8.158;92983
2454;8.161;87736
2455;8.165;82917
2456;8.168;79416
2457;8.171;80249
2458;8.175;81567
2459;8.178;81045
2460;8.181;75998
2461;8.184;83731
2462;8.188;75273
2463;8.191;85557
2464;8.194;76501
2465;8.198;77170
2466;8.201;77575
2467;8.204;88320
2468;8.208;77366
2469;8.211;87231
2470;8.214;72357
2471;8.217;76603
2472;8.221;83258
2473;8.224;79555
2474;8.227;79798
2475;8.231;70061
2476;8.234;74835
2477;8.237;82046
2478;8.241;70879
2479;8.244;75155
2480;8.247;72196
2481;8.251;76040
2482;8.254;79794
2483;8.257;80055
2484;8.260;79644
2485;8.264;86605
2486;8.267;76591
2487;8.270;76227
2488;8.274;77643
2489;8.277;76240
2490;8.280;74806
2491;8.284;77271
2492;8.287;75729
2493;8.290;79098
2494;8.294;69988
2495;8.297;74869
2496;8.300;74694
2497;8.303;74626
2498;8.307;77109
2499;8.310;76291
2500;8.313;82324
2501;8.317;76701
2502;8.320;76340
2503;8.323;78185
2504;8.327;71196
2505;8.330;74805
2506;8.333;77408
2507;8.336;67327
2508;8.340;75829
2509;8.343;74227
2510;8.347;77660
2511;8.350;71295
2512;8.353;74717
2513;8.357;76022
2514;8.360;65153
2515;8.363;74813
2516;8.367;73735
2517;8.370;75171
2518;8.373;71776
2519;8.376;69697
2520;8.380;76662
2521;8.383;73904
2522;8.386;81344
2523;8.390;68042
2524;8.393;64626
2525;8.396;65229
2526;8.400;67650
2527;8.403;77423
2528;8.406;69933
2529;8.410;69774
2530;8.413;72131
2531;8.416;73801
2532;8.419;75662
2533;8.423;73073
2534;8.426;69821
2535;8.429;72614
2536;8.433;71538
2537;8.436;74173
2538;8.439;67013
2539;8.443;77521
2540;8.446;75692
2541;8.449;67440
2542;8.453;70358
2543;8.456;84029
2544;8.459;67754
2545;8.462;70221
2546;8.466;79187
2547;8.469;69929
2548;8.472;66334
2549;8.476;70165
2550;8.479;65144
2551;8.482;68181
2552;8.486;76098
2553;8.489;72919
2554;8.492;75339
2555;8.495;72880
2556;8.499;73555
2557;8.502;66628
2558;8.505;68804
2559;8.509;74643
2560;8.512;68388
2561;8.515;69636
2562;8.519;67526
2563;8.522;69369
2564;8.525;67143
2565;8.529;73320
2566;8.532;70861
2567;8.535;69079
2568;8.538;72607
2569;8.542;69131
2570;8.545;72809
2571;8.548;72534
2572;8.552;72801
2573;8.555;77477
2574;8.558;70793
2575;8.562;76467
2576;8.565;70685
2577;8.568;65284
2578;8.571;79204
2579;8.575;70369
2580;8.578;73192
2581;8.581;68667
2582;8.585;72139
2583;8.588;69651
2584;8.591;72061
2585;8.595;69855
2586;8.598;70342
2587;8.602;71275
2588;8.605;71823
2589;8.608;77537
2590;8.611;75577
2591;8.615;78714
2592;8.618;76392
2593;8.621;73241
2594;8.625;76608
2595;8.628;73800
2596;8.631;77397
2597;8.635;80178
2598;8.638;68828
2599;8.641;70583
2600;8.645;75673
2601;8.648;72507
2602;8.651;71583
2603;8.654;79764
2604;8.658;72029
2605;8.661;65284
2606;8.664;77194
2607;8.668;81131
2608;8.671;73566
2609;8.674;71060
2610;8.678;74191
2611;8.681;79378
2612;8.684;76762
2613;8.688;76775
2614;8.691;74966
2615;8.694;77633
2616;8.697;75396
2617;8.701;76900
2618;8.704;76280
2619;8.707;73018
2620;8.711;80915
2621;8.714;68476
2622;8.717;70762
2623;8.721;77267
2624;8.724;81856
2625;8.727;71342
2626;8.730;74228
2627;8.734;70553
2628;8.737;82848
2629;8.740;79243
2630;8.744;80090
2631;8.747;80331
2632;8.750;83207
2633;8.754;73956
2634;8.757;73448
2635;8.760;87691
2636;8.764;79550
2637;8.767;78161
2638;8.770;82127
2639;8.773;80342
2640;8.777;80522
2641;8.780;80404
2642;8.783;81677
2643;8.787;82278
2644;8.790;73036
2645;8.793;85146
2646;8.797;77757
2647;8.800;77925
2648;8.803;82867
2649;8.806;80585
2650;8.810;79570
2651;8.813;84583
2652;8.816;84854
2653;8.820;82895
2654;8.823;92647
2655;8.826;88389
2656;8.830;81817
2657;8.833;78120
2658;8.836;83057
2659;8.840;74485
2660;8.843;80275
2661;8.846;79407
2662;8.850;84225
2663;8.853;86641
2664;8.856;81191
2665;8.860;86546
2666;8.863;87673
2667;8.866;83597
2668;8.870;87477
2669;8.873;85103
2670;8.876;88696
2671;8.880;84158
2672;8.883;87312
2673;8.886;88728
2674;8.889;84202
2675;8.893;82807
2676;8.896;79454
2677;8.899;96885
2678;8.903;81540
2679;8.906;89994
2680;8.909;91841
2681;8.913;89707
2682;8.916;86095
2683;8.919;94411
2684;8.923;91240
2685;8.926;92118
2686;8.929;91624
2687;8.932;82520
2688;8.936;82778
2689;8.939;93812
2690;8.942;93638
2691;8.946;94461
2692;8.949;94953
2693;8.952;94636
2694;8.956;89620
2695;8.959;86556
2696;8.962;92958
2697;8.965;92763
2698;8.969;91397
2699;8.972;91726
2700;8.975;97828
2701;8.979;93440
2702;8.982;89717
2703;8.985;104212
2704;8.989;101173
2705;8.992;92754
2706;8.995;95530
2707;8.999;97155
2708;9.002;93433
2709;9.005;93337
2710;9.008;93924
2711;9.012;89618
2712;9.015;94363
2713;9.018;94061
2714;9.022;90563
2715;9.025;102799
2716;9.028;82835
2717;9.032;93362
2718;9.035;96293
2719;9.038;96399
2720;9.042;98814
2721;9.045;91074
2722;9.048;103156
2723;9.051;99157
2724;9.055;95048
2725;9.058;98830
2726;9.061;104800
2727;9.065;103128
2728;9.068;98863
2729;9.071;99093
2730;9.075;93601
2731;9.078;98472
2732;9.081;100495
2733;9.085;95672
2734;9.088;104657
2735;9.091;98682
2736;9.095;103092
2737;9.098;108034
2738;9.101;97614
2739;9.105;104193
2740;9.108;108459
2741;9.111;91555
2742;9.115;107178
2743;9.118;107536
2744;9.121;97508
2745;9.125;108296
2746;9.128;102800
2747;9.131;103342
2748;9.134;99341
2749;9.138;98299
2750;9.141;116070
2751;9.144;108350
2752;9.148;101076
2753;9.151;105633
2754;9.154;103622
2755;9.158;100700
2756;9.161;103450
2757;9.164;107374
2758;9.168;110669
2759;9.171;107688
2760;9.174;103632
2761;9.177;102032
2762;9.181;98606
2763;9.184;105155
2764;9.187;101825
2765;9.191;102510
2766;9.194;115179
2767;9.197;107728
2768;9.201;107915
2769;9.204;102344
2770;9.207;94845
2771;9.210;102513
2772;9.214;111679
2773;9.217;106723
2774;9.220;104201
2775;9.224;96930
2776;9.227;108567
2777;9.230;113992
2778;9.234;104253
2779;9.237;103651
2780;9.240;104873
2781;9.244;106716
2782;9.247;111128
2783;9.250;114603
2784;9.253;105062
2785;9.257;110152
2786;9.260;106729
2787;9.263;114085
2788;9.267;100200
2789;9.270;111257
2790;9.273;120064
2791;9.277;111277
2792;9.280;119671
2793;9.283;124097
2794;9.287;123682
2795;9.290;119991
2796;9.293;125968
2797;9.296;129274
2798;9.300;123183
2799;9.303;124569
2800;9.306;126286
2801;9.310;132284
2802;9.313;130085
2803;9.316;132719
2804;9.320;135384
2805;9.323;135495
2806;9.326;147216
2807;9.329;134246
2808;9.333;136806
2809;9.336;133129
2810;9.339;147102
2811;9.343;135512
2812;9.346;132175
2813;9.350;134278
2814;9.353;151183
2815;9.356;139197
2816;9.360;142033
2817;9.363;148782
2818;9.366;140698
2819;9.369;146237
2820;9.373;146904
2821;9.376;162939
2822;9.379;159907
2823;9.383;150789
2824;9.386;152025
2825;9.389;148237
2826;9.393;145500
2827;9.396;150775
2828;9.399;148577
2829;9.403;137284
2830;9.406;148372
2831;9.409;144554
2832;9.412;139456
2833;9.416;145547
2834;9.419;140167
2835;9.422;153076
2836;9.426;152587
2837;9.429;142218
2838;9.432;142433
2839;9.436;144307
2840;9.439;131906
2841;9.442;132827
2842;9.445;132891
2843;9.449;134602
2844;9.452;138960
2845;9.455;134228
2846;9.459;124714
2847;9.462;122939
2848;9.465;123632
2849;9.469;124034
2850;9.472;133193
2851;9.475;120400
2852;9.479;109162
2853;9.482;117922
2854;9.485;114627
2855;9.488;121583
2856;9.492;109777
2857;9.495;111995
2858;9.498;109484
2859;9.502;119345
2860;9.505;109825
2861;9.508;104267
2862;9.512;114989
2863;9.515;106056
2864;9.518;103599
2865;9.522;106584
2866;9.525;110786
2867;9.528;107107
2868;9.531;100752
2869;9.535;113633
2870;9.538;99675
2871;9.541;97635
2872;9.545;96909
2873;9.548;98264
2874;9.551;97459
2875;9.555;99806
2876;9.558;98866
2877;9.561;98787
2878;9.564;104699
2879;9.568;107985
2880;9.571;104706
2881;9.574;102138
2882;9.578;101028
2883;9.581;98505
2884;9.584;99460
2885;9.588;101735
2886;9.591;97994
2887;9.595;102380
2888;9.598;102423
2889;9.601;97463
2890;9.604;103250
2891;9.608;105901
2892;9.611;103332
2893;9.614;100270
2894;9.618;104543
2895;9.621;93235
2896;9.624;96648
2897;9.628;94537
2898;9.631;98442
2899;9.634;96828
2900;9.638;111515
2901;9.641;101576
2902;9.644;107112
2903;9.647;98016
2904;9.651;104275
2905;9.654;105355
2906;9.657;98392
2907;9.661;100481
2908;9.664;92495
2909;9.667;109357
2910;9.671;97872
2911;9.674;105438
2912;9.677;97351
2913;9.680;97163
2914;9.684;108735
2915;9.687;102445
2916;9.690;103596
2917;9.694;98107
2918;9.697;103427
2919;9.700;100593
2920;9.704;93260
2921;9.707;96509
2922;9.710;108082
2923;9.714;103080
2924;9.717;102381
2925;9.720;91984
2926;9.723;95141
2927;9.727;97192
2928;9.730;93418
2929;9.733;101760
2930;9.737;94897
2931;9.740;94706
2932;9.743;98601
2933;9.747;94705
2934;9.750;108925
2935;9.753;104456
2936;9.757;104795
2937;9.760;103624
2938;9.763;104004
2939;9.766;88785
2940;9.770;108167
2941;9.773;101218
2942;9.776;89779
2943;9.780;94204
2944;9.783;100124
2945;9.786;98030
2946;9.790;94792
2947;9.793;87563
2948;9.796;96817
2949;9.799;95111
2950;9.803;99549
2951;9.806;97144
2952;9.809;90529
2953;9.813;87478
2954;9.816;97428
2955;9.819;95132
2956;9.823;96626
2957;9.826;100504
2958;9.829;92523
2959;9.833;96253
2960;9.836;98882
2961;9.839;96927
2962;9.842;101287
2963;9.846;91319
2964;9.849;91369
2965;9.853;94576
2966;9.856;95157
2967;9.859;97872
2968;9.863;92899
2969;9.866;105164
2970;9.869;101480
2971;9.873;101808
2972;9.876;93798
2973;9.879;94365
2974;9.882;95085
2975;9.886;95931
2976;9.889;103279
2977;9.892;88103
2978;9.896;88879
2979;9.899;94171
2980;9.902;97452
2981;9.906;99636
2982;9.909;98871
2983;9.912;93293
2984;9.916;98581
2985;9.919;105046
2986;9.922;97653
2987;9.925;96963
2988;9.929;109975
2989;9.932;101870
2990;9.935;101335
2991;9.939;96536
2992;9.942;95236
2993;9.945;99364
2994;9.949;94088
2995;9.952;98539
2996;9.955;90415
2997;9.958;96226
2998;9.962;98963
2999;9.965;96759
3000;9.968;94588
3001;9.972;100790
3002;9.975;94258
3003;9.978;100636
3004;9.982;100494
3005;9.985;91904
3006;9.988;87224
3007;9.992;93274
3008;9.995;102548
3009;9.998;94896
3010;10.001;93196
3011;10.005;98615
3012;10.008;95156
3013;10.011;97628
3014;10.015;93122
3015;10.018;100396
3016;10.021;98975
3017;10.025;105817
3018;10.028;102272
3019;10.031;91377
3020;10.034;95042
3021;10.038;93604
3022;10.041;97370
3023;10.044;97524
3024;10.048;93001
3025;10.051;99294
3026;10.054;99111
3027;10.058;94228
3028;10.061;102026
3029;10.064;96756
3030;10.068;93390
3031;10.071;103558
3032;10.074;88921
3033;10.077;98518
3034;10.081;98598
3035;10.084;95228
3036;10.087;91175
3037;10.091;100745
3038;10.094;96750
3039;10.098;95975
3040;10.101;87996
3041;10.104;100512
3042;10.108;96712
3043;10.111;94483
3044;10.114;88996
3045;10.117;95064
3046;10.121;97114
3047;10.124;88397
3048;10.127;91651
3049;10.131;93989
3050;10.134;97773
3051;10.137;98430
3052;10.141;88941
3053;10.144;98791
3054;10.147;93448
3055;10.151;93338
3056;10.154;96659
3057;10.157;94978
3058;10.160;97310
3059;10.164;91994
3060;10.167;100982
3061;10.170;101231
3062;10.174;94892
3063;10.177;91757
3064;10.180;100452
3065;10.184;95892
3066;10.187;102980
3067;10.190;92099
3068;10.193;101648
3069;10.197;95580
3070;10.200;99676
3071;10.203;100357
3072;10.207;93681
3073;10.210;94199
3074;10.213;93343
3075;10.217;97313
3076;10.220;101032
3077;10.223;100811
3078;10.227;104434
3079;10.230;92719
3080;10.233;96840
3081;10.236;90893
3082;10.240;97054
3083;10.243;86405
3084;10.246;97409
3085;10.250;96814
3086;10.253;97829
3087;10.256;93658
3088;10.260;92900
3089;10.263;88599
3090;10.266;90704
3091;10.269;92123
3092;10.273;94533
3093;10.276;94624
3094;10.279;98493
3095;10.283;105277
3096;10.286;100263
3097;10.289;96843
3098;10.293;89948
3099;10.296;91822
3100;10.299;95959
3101;10.303;86712
3102;10.306;96953
3103;10.309;88594
3104;10.312;95300
3105;10.316;89949
3106;10.319;87994
3107;10.322;90343
3108;10.326;88958
3109;10.329;94108
3110;10.332;90799
3111;10.336;100938
3112;10.339;102776
3113;10.342;93155
3114;10.346;91806
3115;10.349;88420
3116;10.352;97058
3117;10.356;100736
3118;10.359;95817
3119;10.362;95278
3120;10.366;95921
3121;10.369;87687
3122;10.372;98326
3123;10.376;92344
3124;10.379;95775
3125;10.382;90164
3126;10.386;100997
3127;10.389;87697
3128;10.392;94209
3129;10.395;95578
3130;10.399;102256
3131;10.402;95227
3132;10.405;98481
3133;10.409;89095
3134;10.412;94609
3135;10.415;98414
3136;10.419;100184
3137;10.422;101446
3138;10.425;103883
3139;10.428;104423
3140;10.432;98921
3141;10.435;103847
3142;10.438;114584
3143;10.442;116452
3144;10.445;119953
3145;10.448;122934
3146;10.452;132240
3147;10.455;122555
3148;10.458;132592
3149;10.462;138428
3150;10.465;143096
3151;10.468;142028
3152;10.471;160698
3153;10.475;163935
3154;10.478;188149
3155;10.481;179745
3156;10.485;189792
3157;10.488;197464
3158;10.491;218788
3159;10.495;236299
3160;10.498;258931
3161;10.501;263988
3162;10.505;276749
3163;10.508;310509
3164;10.511;326950
3165;10.514;361753
3166;10.518;343161
3167;10.521;392834
3168;10.524;425163
3169;10.528;439511
3170;10.531;458675
3171;10.534;504221
3172;10.538;538955
3173;10.541;542505
3174;10.544;566660
3175;10.547;640055
3176;10.551;669381
3177;10.554;667463
3178;10.557;719613
3179;10.561;728592
3180;10.564;732757
3181;10.567;808393
3182;10.571;826390
3183;10.574;845692
3184;10.577;881022
3185;10.581;903385
3186;10.584;923950
3187;10.587;927105
3188;10.590;1004585
3189;10.594;977514
3190;10.597;983337
3191;10.601;1045759
3192;10.604;1019670
3193;10.607;1059778
3194;10.611;1034002
3195;10.614;1064419
3196;10.617;1068074
3197;10.621;1074408
3198;10.624;1021969
3199;10.627;1046811
3200;10.630;1032189
3201;10.634;1046835
3202;10.637;1065030
3203;10.640;993451
3204;10.644;1067269
3205;10.647;1019308
3206;10.650;1009155
3207;10.654;964860
3208;10.657;952366
3209;10.660;949570
3210;10.663;935685
3211;10.667;901100
3212;10.670;883354
3213;10.673;822069
3214;10.677;821647
3215;10.680;790899
3216;10.683;731860
3217;10.687;709529
3218;10.690;702445
3219;10.693;668235
3220;10.697;664936
3221;10.700;597758
3222;10.703;580162
3223;10.706;564369
3224;10.710;490154
3225;10.713;502872
3226;10.716;466789
3227;10.720;431267
3228;10.723;423226
3229;10.726;384481
3230;10.730;353754
3231;10.733;339532
3232;10.736;330605
3233;10.740;332555
3234;10.743;289977
3235;10.746;267734
3236;10.749;252461
3237;10.753;239541
3238;10.756;227427
3239;10.759;203303
3240;10.763;216395
3241;10.766;194429
3242;10.769;201335
3243;10.773;167174
3244;10.776;171089
3245;10.779;150912
3246;10.782;146996
3247;10.786;161988
3248;10.789;139562
3249;10.792;138570
3250;10.796;137887
3251;10.799;135654
3252;10.802;130456
3253;10.806;128524
3254;10.809;119797
3255;10.812;120023
3256;10.816;123860
3257;10.819;123349
3258;10.822;118065
3259;10.825;111244
3260;10.829;117715
3261;10.832;113084
3262;10.835;119319
3263;10.839;117881
3264;10.842;107057
3265;10.846;106009
3266;10.849;101164
3267;10.852;113069
3268;10.856;113773
3269;10.859;102894
3270;10.862;103429
3271;10.865;97268
3272;10.869;112494
3273;10.872;108109
3274;10.875;107442
3275;10.879;103339
3276;10.882;100375
3277;10.885;102793
3278;10.889;100717
3279;10.892;101698
3280;10.895;104833
3281;10.898;104413
3282;10.902;106428
3283;10.905;105021
3284;10.908;102481
3285;10.912;97720
3286;10.915;93240
3287;10.918;110249
3288;10.922;105178
3289;10.925;105466
3290;10.928;110893
3291;10.932;97889
3292;10.935;100735
3293;10.938;100961
3294;10.941;105272
3295;10.945;110206
3296;10.948;105958
3297;10.951;105185
3298;10.955;109921
3299;10.958;108800
3300;10.961;108989
3301;10.965;110734
3302;10.968;106197
3303;10.971;107069
3304;10.975;105973
3305;10.978;108436
3306;10.981;105297
3307;10.984;111621
3308;10.988;111424
3309;10.991;110680
3310;10.994;105785
3311;10.998;109550
3312;11.001;114001
3313;11.004;104439
3314;11.008;111320
3315;11.011;109245
3316;11.014;111754
3317;11.017;111894
3318;11.021;111228
3319;11.024;110281
3320;11.027;114787
3321;11.031;112996
3322;11.034;109731
3323;11.037;107302
3324;11.041;117747
3325;11.044;110484
3326;11.047;109907
3327;11.051;114018
3328;11.054;119297
3329;11.057;113506
3330;11.060;111928
3331;11.064;110379
3332;11.067;125436
3333;11.070;120945
3334;11.074;122431
3335;11.077;117142
3336;11.080;124472
3337;11.084;132952
3338;11.087;127923
3339;11.090;137359
3340;11.094;135101
3341;11.097;135519
3342;11.100;144264
3343;11.104;162976
3344;11.107;161000
3345;11.110;171048
3346;11.114;163804
3347;11.117;167639
3348;11.120;181786
3349;11.124;193853
3350;11.127;210145
3351;11.130;199632
3352;11.134;208070
3353;11.137;225958
3354;11.140;218901
3355;11.143;257458
3356;11.147;253348
3357;11.150;253548
3358;11.153;259918
3359;11.157;279544
3360;11.160;291996
3361;11.163;296278
3362;11.167;316409
3363;11.170;314206
3364;11.173;325790
3365;11.176;325200
3366;11.180;335754
3367;11.183;337799
3368;11.186;365981
3369;11.190;371464
3370;11.193;372558
3371;11.196;382602
3372;11.200;381117
3373;11.203;387823
3374;11.206;398293
3375;11.210;392326
3376;11.213;398951
3377;11.216;415905
3378;11.219;402807
3379;11.223;424268
3380;11.226;417998
3381;11.229;399979
3382;11.233;432432
3383;11.236;417168
3384;11.239;404947
3385;11.243;404568
3386;11.246;395394
3387;11.249;412252
3388;11.252;384282
3389;11.256;369945
3390;11.259;373871
3391;11.262;369831
3392;11.266;335359
3393;11.269;357372
3394;11.272;355875
3395;11.276;328976
3396;11.279;330674
3397;11.282;298107
3398;11.286;313641
3399;11.289;306535
3400;11.292;275225
3401;11.295;285286
3402;11.299;272947
3403;11.302;262500
3404;11.305;243816
3405;11.309;225662
3406;11.312;213021
3407;11.315;218476
3408;11.319;213038
3409;11.322;182257
3410;11.325;193087
3411;11.329;180886
3412;11.332;177126
3413;11.335;172557
3414;11.338;165996
3415;11.342;155548
3416;11.345;147719
3417;11.349;145609
3418;11.352;130496
3419;11.355;145811
3420;11.359;139914
3421;11.362;134768
3422;11.365;132913
3423;11.369;134828
3424;11.372;141758
3425;11.375;142520
3426;11.378;147741
3427;11.382;145138
3428;11.385;143738
3429;11.388;131564
3430;11.392;134699
3431;11.395;126228
3432;11.398;129722
3433;11.402;122127
3434;11.405;122168
3435;11.408;129105
3436;11.411;116447
3437;11.415;108511
3438;11.418;107715
3439;11.421;102471
3440;11.425;103045
3441;11.428;108334
3442;11.431;116030
3443;11.435;108663
3444;11.438;109642
3445;11.441;96627
3446;11.445;103725
3447;11.448;105666
3448;11.451;94911
3449;11.454;100233
3450;11.458;98646
3451;11.461;103576
3452;11.464;102142
3453;11.468;91181
3454;11.471;102090
3455;11.474;96713
3456;11.478;97897
3457;11.481;93882
3458;11.484;98266
3459;11.487;92085
3460;11.491;99165
3461;11.494;97446
3462;11.497;100174
3463;11.501;98050
3464;11.504;94547
3465;11.507;96708
3466;11.511;92390
3467;11.514;92820
3468;11.517;95201
3469;11.521;97383
3470;11.524;96090
3471;11.527;94963
3472;11.530;94858
3473;11.534;98812
3474;11.537;100331
3475;11.540;88143
3476;11.544;107904
3477;11.547;104204
3478;11.550;96297
3479;11.554;104398
3480;11.557;106096
3481;11.560;106501
3482;11.564;99296
3483;11.567;113236
3484;11.570;96881
3485;11.573;105560
3486;11.577;115744
3487;11.580;110054
3488;11.583;108112
3489;11.587;108017
3490;11.590;112210
3491;11.594;122048
3492;11.597;110029
3493;11.600;111101
3494;11.604;112253
3495;11.607;114949
3496;11.610;109906
3497;11.613;112499
3498;11.617;123135
3499;11.620;113882
3500;11.623;122200
3501;11.627;130841
3502;11.630;116704
3503;11.633;119836
3504;11.637;107886
3505;11.640;120021
3506;11.643;107859
3507;11.646;113242
3508;11.650;117143
3509;11.653;126604
3510;11.656;124487
3511;11.660;121180
3512;11.663;118102
3513;11.666;123173
3514;11.670;118712
3515;11.673;127573
3516;11.676;122704
3517;11.680;114293
3518;11.683;123339
3519;11.686;118807
3520;11.689;109082
3521;11.693;120396
3522;11.696;121186
3523;11.699;113456
3524;11.703;115043
3525;11.706;115882
3526;11.709;116786
3527;11.713;110367
3528;11.716;117294
3529;11.719;112723
3530;11.722;113594
3531;11.726;113303
3532;11.729;101853
3533;11.732;108478
3534;11.736;106721
3535;11.739;111322
3536;11.742;122805
3537;11.746;112792
3538;11.749;114635
3539;11.752;98702
3540;11.756;107266
3541;11.759;113915
3542;11.762;109520
3543;11.765;107002
3544;11.769;91669
3545;11.772;111997
3546;11.775;98706
3547;11.779;108668
3548;11.782;101088
3549;11.785;101756
3550;11.789;104030
3551;11.792;96698
3552;11.795;108549
3553;11.799;90925
3554;11.802;96713
3555;11.805;100406
3556;11.808;98778
3557;11.812;96452
3558;11.815;95348
3559;11.818;99438
3560;11.822;97790
3561;11.825;99989
3562;11.828;95495
3563;11.832;97246
3564;11.835;100998
3565;11.838;103867
3566;11.841;101087
3567;11.845;102670
3568;11.848;94937
3569;11.852;95664
3570;11.855;100045
3571;11.858;98548
3572;11.862;87389
3573;11.865;102406
3574;11.868;84323
3575;11.872;94528
3576;11.875;92616
3577;11.878;88827
3578;11.881;97063
3579;11.885;105383
3580;11.888;99406
3581;11.891;93952
3582;11.895;89653
3583;11.898;92656
3584;11.901;99041
3585;11.905;95526
3586;11.908;103180
3587;11.911;100722
3588;11.915;87189
3589;11.918;87873
3590;11.921;92312
3591;11.924;96373
3592;11.928;93157
3593;11.931;98978
3594;11.934;95043
3595;11.938;91242
3596;11.941;95806
3597;11.944;87390
3598;11.948;91046
3599;11.951;93996
3600;11.954;92700
3601;11.958;86204
3602;11.961;87038
3603;11.964;94679
3604;11.967;91656
3605;11.971;96347
3606;11.974;89353
3607;11.977;98988
3608;11.981;99240
3609;11.984;99006
3610;11.987;91829
3611;11.991;96483
3612;11.994;94927
3613;11.997;95004
3614;12.000;94413
3615;12.004;93325
3616;12.007;91167
3617;12.010;94698
3618;12.014;95469
3619;12.017;86829
3620;12.020;86433
3621;12.024;98984
3622;12.027;89351
3623;12.030;96124
3624;12.034;84969
3625;12.037;91043
3626;12.040;89422
3627;12.043;99775
3628;12.047;90869
3629;12.050;94803
3630;12.053;88852
3631;12.057;97328
3632;12.060;91003
3633;12.063;94550
3634;12.067;82369
3635;12.070;89646
3636;12.073;97524
3637;12.076;94526
3638;12.080;93538
3639;12.083;90382
3640;12.086;87435
3641;12.090;96411
3642;12.093;96548
3643;12.097;87720
3644;12.100;88094
3645;12.103;85472
3646;12.107;95313
3647;12.110;93730
3648;12.113;84048
3649;12.116;87706
3650;12.120;88692
3651;12.123;95065
3652;12.126;98326
3653;12.130;101985
3654;12.133;95653
3655;12.136;95717
3656;12.140;82713
3657;12.143;89800
3658;12.146;92841
3659;12.150;88600
3660;12.153;93065
3661;12.156;85945
3662;12.159;87017
3663;12.163;95110
3664;12.166;93878
3665;12.169;91896
3666;12.173;90622
3667;12.176;103062
3668;12.179;102111
3669;12.183;103045
3670;12.186;97815
3671;12.189;97835
3672;12.193;101846
3673;12.196;105408
3674;12.199;104077
3675;12.202;110256
3676;12.206;114895
3677;12.209;113591
3678;12.212;124288
3679;12.216;119364
3680;12.219;131495
3681;12.222;131323
3682;12.226;146188
3683;12.229;157238
3684;12.232;159806
3685;12.235;161115
3686;12.239;179012
3687;12.242;207976
3688;12.245;204050
3689;12.249;239793
3690;12.252;270444
3691;12.255;288149
3692;12.259;314325
3693;12.262;361655
3694;12.265;398818
3695;12.269;436680
3696;12.272;481788
3697;12.275;520636
3698;12.278;579333
3699;12.282;667037
3700;12.285;711828
3701;12.288;807589
3702;12.292;825902
3703;12.295;991824
3704;12.298;1054500
3705;12.302;1154249
3706;12.305;1285714
3707;12.308;1317234
3708;12.311;1424777
3709;12.315;1566421
3710;12.318;1648768
3711;12.321;1796447
3712;12.325;1888523
3713;12.328;2043878
3714;12.331;2140880
3715;12.335;2226595
3716;12.338;2420780
3717;12.341;2478819
3718;12.345;2683202
3719;12.348;2765901
3720;12.351;2790681
3721;12.355;2934243
3722;12.358;2961214
3723;12.361;3109025
3724;12.365;3209006
3725;12.368;3335523
3726;12.371;3313210
3727;12.375;3423600
3728;12.378;3448430
3729;12.381;3618456
3730;12.385;3691888
3731;12.388;3739198
3732;12.391;3779119
3733;12.394;3811587
3734;12.398;3882957
3735;12.401;3839726
3736;12.404;3894024
3737;12.408;3881464
3738;12.411;4061042
3739;12.414;3902473
3740;12.418;3849241
3741;12.421;3926098
3742;12.424;3889760
3743;12.428;3873461
3744;12.431;3912542
3745;12.434;3915736
3746;12.437;3792594
3747;12.441;3767544
3748;12.444;3853475
3749;12.447;3821671
3750;12.451;3732897
3751;12.454;3680066
3752;12.457;3618930
3753;12.461;3607592
3754;12.464;3438578
3755;12.467;3440184
3756;12.470;3298393
3757;12.474;3249196
3758;12.477;3149825
3759;12.480;3035542
3760;12.484;2915359
3761;12.487;2827239
3762;12.490;2744136
3763;12.494;2670091
3764;12.497;2525684
3765;12.500;2466888
3766;12.504;2258639
3767;12.507;2227642
3768;12.510;2081501
3769;12.513;1972311
3770;12.517;1889705
3771;12.520;1750052
3772;12.523;1679518
3773;12.527;1496435
3774;12.530;1448606
3775;12.533;1334043
3776;12.537;1287951
3777;12.540;1166999
3778;12.543;1071470
3779;12.547;1023382
3780;12.550;945010
3781;12.553;841890
3782;12.556;824752
3783;12.560;724001
3784;12.563;687926
3785;12.566;612834
3786;12.570;582519
3787;12.573;541082
3788;12.576;501586
3789;12.580;476197
3790;12.583;446328
3791;12.586;395604
3792;12.589;377860
3793;12.593;340511
3794;12.596;331879
3795;12.600;297235
3796;12.603;291864
3797;12.606;270639
3798;12.610;265037
3799;12.613;250352
3800;12.616;233311
3801;12.620;219169
3802;12.623;216388
3803;12.626;201256
3804;12.629;212515
3805;12.633;182172
3806;12.636;180207
3807;12.639;184008
3808;12.643;170791
3809;12.646;165253
3810;12.649;165556
3811;12.653;166668
3812;12.656;149454
3813;12.659;166256
3814;12.663;157116
3815;12.666;158874
3816;12.669;146388
3817;12.672;152451
3818;12.676;136228
3819;12.679;144930
3820;12.682;145662
3821;12.686;147029
3822;12.689;140072
3823;12.692;129057
3824;12.696;134580
3825;12.699;131606
3826;12.702;123512
3827;12.705;129531
3828;12.709;109754
3829;12.712;120116
3830;12.715;125396
3831;12.719;120578
3832;12.722;113176
3833;12.725;124648
3834;12.729;121743
3835;12.732;129478
3836;12.735;131232
3837;12.739;117868
3838;12.742;110475
3839;12.745;113866
3840;12.748;119967
3841;12.752;118088
3842;12.755;116032
3843;12.758;123464
3844;12.762;119959
3845;12.765;115104
3846;12.768;124809
3847;12.772;114039
3848;12.775;112216
3849;12.778;107763
3850;12.782;104297
3851;12.785;112031
3852;12.788;108612
3853;12.791;112349
3854;12.795;110639
3855;12.798;109098
3856;12.801;108863
3857;12.805;108252
3858;12.808;107900
3859;12.811;106992
3860;12.815;116958
3861;12.818;116345
3862;12.821;107664
3863;12.824;115595
3864;12.828;106416
3865;12.831;98858
3866;12.834;115786
3867;12.838;111501
3868;12.841;110990
3869;12.845;111807
3870;12.848;105346
3871;12.851;109989
3872;12.855;108396
3873;12.858;106711
3874;12.861;121096
3875;12.864;112798
3876;12.868;115130
3877;12.871;115377
3878;12.874;125264
3879;12.878;107517
3880;12.881;125482
3881;12.884;116927
3882;12.888;121081
3883;12.891;120710
3884;12.894;113856
3885;12.898;116427
3886;12.901;112010
3887;12.904;112466
3888;12.907;104862
3889;12.911;113962
3890;12.914;114134
3891;12.917;114189
3892;12.921;119010
3893;12.924;101055
3894;12.927;111243
3895;12.931;105745
3896;12.934;113718
3897;12.937;114724
3898;12.940;111093
3899;12.944;115438
3900;12.947;112433
3901;12.950;116202
3902;12.954;115146
3903;12.957;107209
3904;12.960;107396
3905;12.964;115046
3906;12.967;117108
3907;12.970;115197
3908;12.974;121932
3909;12.977;125157
3910;12.980;117596
3911;12.983;119097
3912;12.987;109631
3913;12.990;112901
3914;12.993;108444
3915;12.997;112937
3916;13.000;106494
3917;13.003;111200
3918;13.007;103251
3919;13.010;101775
3920;13.013;99476
3921;13.017;112870
3922;13.020;100485
3923;13.023;101957
3924;13.026;99877
3925;13.030;105583
3926;13.033;98237
3927;13.036;111404
3928;13.040;104747
3929;13.043;109362
3930;13.046;104354
3931;13.050;100012
3932;13.053;98313
3933;13.056;100085
3934;13.059;103128
3935;13.063;104833
3936;13.066;95691
3937;13.069;106682
3938;13.073;105139
3939;13.076;107543
3940;13.079;109796
3941;13.083;93840
3942;13.086;97735
3943;13.089;104996
3944;13.093;101441
3945;13.096;105534
3946;13.099;101393
3947;13.103;89669
3948;13.106;107106
3949;13.109;100212
3950;13.113;104475
3951;13.116;99944
3952;13.119;104544
3953;13.123;93014
3954;13.126;97949
3955;13.129;105347
3956;13.133;101266
3957;13.136;107316
3958;13.139;101804
3959;13.142;96655
3960;13.146;94747
3961;13.149;93549
3962;13.152;106051
3963;13.156;103791
3964;13.159;96924
3965;13.162;99308
3966;13.166;95340
3967;13.169;104948
3968;13.172;101910
3969;13.176;98436
3970;13.179;98087
3971;13.182;104649
3972;13.185;96894
3973;13.189;97005
3974;13.192;97073
3975;13.195;106658
3976;13.199;98771
3977;13.202;91301
3978;13.205;102089
3979;13.209;110266
3980;13.212;98133
3981;13.215;106818
3982;13.218;97643
3983;13.222;94217
3984;13.225;104492
3985;13.228;94918
3986;13.232;100953
3987;13.235;100842
3988;13.238;101083
3989;13.242;94801
3990;13.245;97138
3991;13.248;95292
3992;13.252;97935
3993;13.255;97198
3994;13.258;106123
3995;13.261;99622
3996;13.265;101222
3997;13.268;91239
3998;13.271;90746
3999;13.275;97776
4000;13.278;92219
4001;13.281;95272
4002;13.285;101964
4003;13.288;91422
4004;13.291;95563
4005;13.294;107286
4006;13.298;98891
4007;13.301;96381
4008;13.304;98978
4009;13.308;89986
4010;13.311;96683
4011;13.314;100333
4012;13.318;92876
4013;13.321;105971
4014;13.324;94214
4015;13.328;98713
4016;13.331;95803
4017;13.334;98612
4018;13.337;98142
4019;13.341;102623
4020;13.344;85077
4021;13.348;97330
4022;13.351;89083
4023;13.354;95359
4024;13.358;85738
4025;13.361;92543
4026;13.364;98975
4027;13.368;94459
4028;13.371;99470
4029;13.374;99173
4030;13.377;87446
4031;13.381;96172
4032;13.384;100414
4033;13.387;93373
4034;13.391;94783
4035;13.394;95204
4036;13.397;98546
4037;13.401;98373
4038;13.404;90795
4039;13.407;95551
4040;13.411;90584
4041;13.414;97989
4042;13.417;100659
4043;13.420;100556
4044;13.424;94157
4045;13.427;97949
4046;13.430;84453
4047;13.434;90303
4048;13.437;99946
4049;13.440;100154
4050;13.444;100603
4051;13.447;95065
4052;13.450;94274
4053;13.453;89998
4054;13.457;105501
4055;13.460;92200
4056;13.463;95592
4057;13.467;99562
4058;13.470;88352
4059;13.473;89874
4060;13.477;90778
4061;13.480;93041
4062;13.483;96463
4063;13.487;98955
4064;13.490;95011
4065;13.493;97115
4066;13.496;98677
4067;13.500;91291
4068;13.503;98178
4069;13.506;97174
4070;13.510;95619
4071;13.513;95937
4072;13.516;99431
4073;13.520;94559
4074;13.523;93107
4075;13.526;93460
4076;13.529;89145
4077;13.533;93761
4078;13.536;95124
4079;13.539;95438
4080;13.543;101235
4081;13.546;102910
4082;13.549;98055
4083;13.553;94014
4084;13.556;100363
4085;13.559;93984
4086;13.563;92161
4087;13.566;97535
4088;13.569;93432
4089;13.572;99809
4090;13.576;91500
4091;13.579;102167
4092;13.582;95860
4093;13.586;96987
4094;13.589;94295
4095;13.592;95978
4096;13.596;101015
4097;13.599;91565
4098;13.603;89430
4099;13.606;99962
4100;13.609;96570
4101;13.612;97972
4102;13.616;106286
4103;13.619;92754
4104;13.622;97368
4105;13.626;94418
4106;13.629;101468
4107;13.632;89640
4108;13.636;88671
4109;13.639;99423
4110;13.642;90295
4111;13.646;94842
4112;13.649;94020
4113;13.652;90089
4114;13.655;88999
4115;13.659;90970
4116;13.662;91745
4117;13.665;95184
4118;13.669;93240
4119;13.672;91586
4120;13.675;84719
4121;13.679;90989
4122;13.682;94098
4123;13.685;97263
4124;13.688;90867
4125;13.692;91213
4126;13.695;95361
4127;13.698;103744
4128;13.702;98614
4129;13.705;92165
4130;13.708;95999
4131;13.712;95792
4132;13.715;94555
4133;13.718;98220
4134;13.722;97279
4135;13.725;97869
4136;13.728;100268
4137;13.731;100169
4138;13.735;101082
4139;13.738;89685
4140;13.741;89650
4141;13.745;87213
4142;13.748;91991
4143;13.751;85799
4144;13.755;97293
4145;13.758;97579
4146;13.761;89723
4147;13.765;100213
4148;13.768;93885
4149;13.771;99610
4150;13.774;102435
4151;13.778;95850
4152;13.781;93491
4153;13.784;92798
4154;13.788;98676
4155;13.791;89708
4156;13.794;96300
4157;13.798;99181
4158;13.801;95544
4159;13.804;97890
4160;13.807;90885
4161;13.811;91146
4162;13.814;89287
4163;13.817;97363
4164;13.821;98672
4165;13.824;96439
4166;13.827;97316
4167;13.831;88470
4168;13.834;93919
4169;13.837;90258
4170;13.841;100504
4171;13.844;101878
4172;13.847;86198
4173;13.851;104040
4174;13.854;99885
4175;13.857;92790
4176;13.861;91545
4177;13.864;93202
4178;13.867;92139
4179;13.871;99055
4180;13.874;97338
4181;13.877;95347
4182;13.881;91034
4183;13.884;100899
4184;13.887;94592
4185;13.890;91838
4186;13.894;96991
4187;13.897;94886
4188;13.900;93887
4189;13.904;91239
4190;13.907;92647
4191;13.910;99547
4192;13.914;101433
4193;13.917;91507
4194;13.920;87591
4195;13.923;89024
4196;13.927;104199
4197;13.930;90929
4198;13.933;93824
4199;13.937;94827
4200;13.940;99264
4201;13.943;92130
4202;13.947;92071
4203;13.950;87437
4204;13.953;98567
4205;13.957;90189
4206;13.960;103273
4207;13.963;103173
4208;13.966;90988
4209;13.970;96713
4210;13.973;104337
4211;13.976;92186
4212;13.980;97424
4213;13.983;89177
4214;13.986;94240
4215;13.990;91520
4216;13.993;102037
4217;13.996;89552
4218;14.000;89860
4219;14.003;82671
4220;14.006;96598
4221;14.009;98386
4222;14.013;95147
4223;14.016;90237
4224;14.019;91712
4225;14.023;97033
4226;14.026;91929
4227;14.029;88578
4228;14.033;89020
4229;14.036;86703
4230;14.039;90193
4231;14.042;89514
4232;14.046;95798
4233;14.049;85047
4234;14.052;90071
4235;14.056;87367
4236;14.059;89620
4237;14.062;93257
4238;14.066;99452
4239;14.069;83931
4240;14.072;95179
4241;14.076;89640
4242;14.079;83528
4243;14.082;89966
4244;14.085;92889
4245;14.089;94482
4246;14.092;93971
4247;14.096;96324
4248;14.099;82561
4249;14.102;84581
4250;14.106;90918
4251;14.109;93093
4252;14.112;92772
4253;14.116;88488
4254;14.119;93965
4255;14.122;94710
4256;14.125;89837
4257;14.129;99457
4258;14.132;86062
4259;14.135;90849
4260;14.139;100082
4261;14.142;99747
4262;14.145;90328
4263;14.149;96314
4264;14.152;96803
4265;14.155;88900
4266;14.158;80253
4267;14.162;96095
4268;14.165;84021
4269;14.168;93218
4270;14.172;88092
4271;14.175;88570
4272;14.178;88873
4273;14.182;93740
4274;14.185;96102
4275;14.188;89625
4276;14.192;99063
4277;14.195;92190
4278;14.198;89371
4279;14.201;89433
4280;14.205;95357
4281;14.208;90419
4282;14.211;93106
4283;14.215;93431
4284;14.218;96010
4285;14.221;101644
4286;14.225;92522
4287;14.228;90145
4288;14.231;92982
4289;14.235;91665
4290;14.238;84014
4291;14.241;94253
4292;14.244;95465
4293;14.248;88969
4294;14.251;90374
4295;14.254;88471
4296;14.258;95555
4297;14.261;91889
4298;14.264;86346
4299;14.268;91595
4300;14.271;90140
4301;14.274;89179
4302;14.277;87266
4303;14.281;89623
4304;14.284;89926
4305;14.287;89639
4306;14.291;87097
4307;14.294;90063
4308;14.297;79374
4309;14.301;86743
4310;14.304;92188
4311;14.307;89908
4312;14.311;94175
4313;14.314;91576
4314;14.317;92650
4315;14.320;89254
4316;14.324;96985
4317;14.327;90055
4318;14.330;93581
4319;14.334;95285
4320;14.337;98374
4321;14.340;96341
4322;14.344;90925
4323;14.347;88421
4324;14.351;84535
4325;14.354;99728
4326;14.357;90229
4327;14.360;87706
4328;14.364;83191
4329;14.367;97480
4330;14.370;90218
4331;14.374;90373
4332;14.377;90855
4333;14.380;86846
4334;14.384;85111
4335;14.387;87145
4336;14.390;88976
4337;14.393;89700
4338;14.397;92013
4339;14.400;88185
4340;14.403;87826
4341;14.407;94451
4342;14.410;86177
4343;14.413;89817
4344;14.417;86758
4345;14.420;94623
4346;14.423;91147
4347;14.427;89348
4348;14.430;85523
4349;14.433;85908
4350;14.436;90406
4351;14.440;85738
4352;14.443;91487
4353;14.446;86622
4354;14.450;98085
4355;14.453;84467
4356;14.456;89417
4357;14.460;84638
4358;14.463;90748
4359;14.466;95957
4360;14.470;86632
4361;14.473;89080
4362;14.476;87054
4363;14.479;87603
4364;14.483;90378
4365;14.486;83126
4366;14.489;89079
4367;14.493;87239
4368;14.496;90213
4369;14.499;96867
4370;14.503;90795
4371;14.506;91065
4372;14.509;90406
4373;14.512;84186
4374;14.516;87087
4375;14.519;82020
4376;14.522;92139
4377;14.526;88317
4378;14.529;91556
4379;14.532;87173
4380;14.536;88174
4381;14.539;86177
4382;14.542;78279
4383;14.546;87623
4384;14.549;101436
4385;14.552;92048
4386;14.555;92002
4387;14.559;89776
4388;14.562;86362
4389;14.565;91805
4390;14.569;87919
4391;14.572;90204
4392;14.575;83329
4393;14.579;95613
4394;14.582;92953
4395;14.585;82126
4396;14.589;91182
4397;14.592;87805
4398;14.595;94941
4399;14.599;96668
4400;14.602;92272
4401;14.605;95133
4402;14.609;94108
4403;14.612;92334
4404;14.615;89138
4405;14.619;80977
4406;14.622;82824
4407;14.625;92492
4408;14.629;96022
4409;14.632;85533
4410;14.635;85941
4411;14.638;83024
4412;14.642;90927
4413;14.645;82462
4414;14.648;93622
4415;14.652;86063
4416;14.655;84188
4417;14.658;90390
4418;14.662;94560
4419;14.665;94156
4420;14.668;92145
4421;14.671;83970
4422;14.675;88689
4423;14.678;92032
4424;14.681;82739
4425;14.685;85766
4426;14.688;88600
4427;14.691;95412
4428;14.695;95901
4429;14.698;91882
4430;14.701;91413
4431;14.705;95785
4432;14.708;89508
4433;14.711;86620
4434;14.714;88003
4435;14.718;96051
4436;14.721;97738
4437;14.724;94450
4438;14.728;89738
4439;14.731;93972
4440;14.734;100295
4441;14.738;87842
4442;14.741;90679
4443;14.744;87738
4444;14.747;91123
4445;14.751;86315
4446;14.754;83234
4447;14.757;96361
4448;14.761;92476
4449;14.764;96625
4450;14.767;101667
4451;14.771;86526
4452;14.774;105879
4453;14.777;91325
4454;14.781;103111
4455;14.784;96972
4456;14.787;95012
4457;14.790;97926
4458;14.794;97672
4459;14.797;108727
4460;14.800;103003
4461;14.804;108717
4462;14.807;108342
4463;14.810;110353
4464;14.814;104972
4465;14.817;92529
4466;14.820;105959
4467;14.824;114944
4468;14.827;102608
4469;14.830;118311
4470;14.833;113528
4471;14.837;113200
4472;14.840;115594
4473;14.843;113573
4474;14.847;111160
4475;14.850;110422
4476;14.854;124479
4477;14.857;119350
4478;14.860;113967
4479;14.864;104108
4480;14.867;111260
4481;14.870;125548
4482;14.873;119459
4483;14.877;109457
4484;14.880;117682
4485;14.883;114403
4486;14.887;115696
4487;14.890;118587
4488;14.893;117577
4489;14.897;111763
4490;14.900;117570
4491;14.903;125652
4492;14.906;119045
4493;14.910;112132
4494;14.913;115905
4495;14.916;118760
4496;14.920;121367
4497;14.923;116496
4498;14.926;109782
4499;14.930;112321
4500;14.933;105842
4501;14.936;111080
4502;14.940;108696
4503;14.943;115812
4504;14.946;112953
4505;14.949;97244
4506;14.953;111457
4507;14.956;102902
4508;14.959;94798
4509;14.963;103800
4510;14.966;108410
4511;14.969;98842
4512;14.973;102768
4513;14.976;96738
4514;14.979;105660
4515;14.982;101434
4516;14.986;101172
4517;14.989;100176
4518;14.992;106946
4519;14.996;110223
4520;14.999;107377
4521;15.002;92034
4522;15.006;94771
4523;15.009;88784
4524;15.012;101241
4525;15.016;93774
4526;15.019;95596
4527;15.022;91788
4528;15.025;93136
4529;15.029;98860
4530;15.032;91079
4531;15.035;94506
4532;15.039;104646
4533;15.042;100291
4534;15.045;98550
4535;15.049;102707
4536;15.052;102416
4537;15.055;103125
4538;15.059;103196
4539;15.062;103627
4540;15.065;99025
4541;15.068;101478
4542;15.072;103168
4543;15.075;105220
4544;15.078;111486
4545;15.082;114085
4546;15.085;106901
4547;15.088;99577
4548;15.092;111243
4549;15.095;111328
4550;15.099;122074
4551;15.102;106135
4552;15.105;127706
4553;15.108;115149
4554;15.112;123549
4555;15.115;116918
4556;15.118;119990
4557;15.122;110481
4558;15.125;118762
4559;15.128;128299
4560;15.132;122356
4561;15.135;123245
4562;15.138;124358
4563;15.141;124761
4564;15.145;116279
4565;15.148;129305
4566;15.151;108121
4567;15.155;119603
4568;15.158;116826
4569;15.161;116467
4570;15.165;115853
4571;15.168;121968
4572;15.171;119425
4573;15.175;114444
4574;15.178;115140
4575;15.181;121588
4576;15.184;115094
4577;15.188;116385
4578;15.191;112853
4579;15.194;120638
4580;15.198;108053
4581;15.201;110764
4582;15.204;112551
4583;15.208;103036
4584;15.211;116523
4585;15.214;104114
4586;15.218;108155
4587;15.221;103314
4588;15.224;104660
4589;15.227;104596
4590;15.231;110077
4591;15.234;106972
4592;15.237;99221
4593;15.241;96404
4594;15.244;96683
4595;15.247;96808
4596;15.251;106893
4597;15.254;97705
4598;15.257;97851
4599;15.260;90808
4600;15.264;94410
4601;15.267;98320
4602;15.270;96681
4603;15.274;92052
4604;15.277;92614
4605;15.280;95776
4606;15.284;86980
4607;15.287;98265
4608;15.290;90155
4609;15.294;86797
4610;15.297;98019
4611;15.300;96402
4612;15.303;95855
4613;15.307;89870
4614;15.310;92116
4615;15.313;90388
4616;15.317;85814
4617;15.320;86582
4618;15.323;88480
4619;15.327;84057
4620;15.330;88759
4621;15.333;101130
4622;15.336;89354
4623;15.340;89439
4624;15.343;92001
4625;15.347;91513
4626;15.350;89733
4627;15.353;81749
4628;15.357;87859
4629;15.360;81388
4630;15.363;89591
4631;15.367;92689
4632;15.370;96745
4633;15.373;86012
4634;15.376;88468
4635;15.380;90164
4636;15.383;89754
4637;15.386;90735
4638;15.390;92885
4639;15.393;86900
4640;15.396;97550
4641;15.400;85840
4642;15.403;87684
4643;15.406;79793
4644;15.410;84924
4645;15.413;81764
4646;15.416;95597
4647;15.419;87321
4648;15.423;92775
4649;15.426;85802
4650;15.429;90899
4651;15.433;94372
4652;15.436;85564
4653;15.439;86786
4654;15.443;82598
4655;15.446;92558
4656;15.449;81756
4657;15.453;95060
4658;15.456;86409
4659;15.459;89801
4660;15.462;87246
4661;15.466;83615
4662;15.469;93959
4663;15.472;83473
4664;15.476;96466
4665;15.479;86648
4666;15.482;83764
4667;15.486;87673
4668;15.489;89462
4669;15.492;83625
4670;15.495;95541
4671;15.499;80464
4672;15.502;89854
4673;15.505;91399
4674;15.509;84615
4675;15.512;88478
4676;15.515;79779
4677;15.519;91169
4678;15.522;82018
4679;15.525;90583
4680;15.529;88322
4681;15.532;81229
4682;15.535;85129
4683;15.538;82004
4684;15.542;82949
4685;15.545;81735
4686;15.548;93712
4687;15.552;81092
4688;15.555;87878
4689;15.558;87100
4690;15.562;91330
4691;15.565;90233
4692;15.568;95882
4693;15.571;86986
4694;15.575;79433
4695;15.578;88804
4696;15.581;86598
4697;15.585;86861
4698;15.588;88258
4699;15.591;88122
4700;15.595;94840
4701;15.598;88128
4702;15.602;87585
4703;15.605;92599
4704;15.608;92266
4705;15.611;87294
4706;15.615;94770
4707;15.618;88028
4708;15.621;88377
4709;15.625;91806
4710;15.628;92419
4711;15.631;92624
4712;15.635;79586
4713;15.638;81597
4714;15.641;87344
4715;15.645;94546
4716;15.648;96178
4717;15.651;83225
4718;15.654;77510
4719;15.658;89248
4720;15.661;94445
4721;15.664;88545
4722;15.668;92794
4723;15.671;88154
4724;15.674;89585
4725;15.678;86008
4726;15.681;80617
4727;15.684;93058
4728;15.688;89724
4729;15.691;87173
4730;15.694;88556
4731;15.697;90168
4732;15.701;85490
4733;15.704;90695
4734;15.707;87110
4735;15.711;86730
4736;15.714;86743
4737;15.717;83821
4738;15.721;77986
4739;15.724;85103
4740;15.727;84150
4741;15.730;89543
4742;15.734;83233
4743;15.737;83126
4744;15.740;96911
4745;15.744;92278
4746;15.747;83135
4747;15.750;81885
4748;15.754;91931
4749;15.757;81788
4750;15.760;78234
4751;15.764;84058
4752;15.767;91966
4753;15.770;90849
4754;15.773;85425
4755;15.777;88446
4756;15.780;82413
4757;15.783;91066
4758;15.787;86708
4759;15.790;88425
4760;15.793;83144
4761;15.797;78009
4762;15.800;87267
4763;15.803;86322
4764;15.807;83456
4765;15.810;86362
4766;15.813;85581
4767;15.816;87473
4768;15.820;89533
4769;15.823;83708
4770;15.826;87544
4771;15.830;97093
4772;15.833;92784
4773;15.836;80578
4774;15.840;89649
4775;15.843;89313
4776;15.846;87524
4777;15.850;82149
4778;15.853;79925
4779;15.856;85940
4780;15.860;81263
4781;15.863;80627
4782;15.866;91250
4783;15.870;88868
4784;15.873;89763
4785;15.876;84744
4786;15.880;85226
4787;15.883;88360
4788;15.886;80697
4789;15.889;86071
4790;15.893;78114
4791;15.896;82788
4792;15.899;84644
4793;15.903;81444
4794;15.906;85071
4795;15.909;76969
4796;15.913;85816
4797;15.916;91147
4798;15.919;77760
4799;15.923;85236
4800;15.926;85903
4801;15.929;91630
4802;15.932;83798
4803;15.936;90382
4804;15.939;82517
4805;15.942;87095
4806;15.946;90670
4807;15.949;89990
4808;15.952;86395
4809;15.956;87471
4810;15.959;85113
4811;15.962;84950
4812;15.965;85977
4813;15.969;92123
4814;15.972;80523
4815;15.975;91264
4816;15.979;92337
4817;15.982;84150
4818;15.985;91599
4819;15.989;92844
4820;15.992;85560
4821;15.995;91898
4822;15.999;81082
4823;16.002;91427
4824;16.005;80527
4825;16.008;87590
4826;16.012;88429
4827;16.015;80826
4828;16.018;85890
4829;16.022;88930
4830;16.025;85909
4831;16.028;84241
4832;16.032;87509
4833;16.035;83820
4834;16.038;95252
4835;16.042;90737
4836;16.045;84647
4837;16.048;93161
4838;16.051;86060
4839;16.055;83722
4840;16.058;90773
4841;16.061;90201
4842;16.065;92341
4843;16.068;92104
4844;16.071;88103
4845;16.075;81460
4846;16.078;80666
4847;16.081;87223
4848;16.084;83358
4849;16.088;83262
4850;16.091;88767
4851;16.095;86571
4852;16.098;85347
4853;16.101;85627
4854;16.105;88089
4855;16.108;83555
4856;16.111;91040
4857;16.115;77515
4858;16.118;92308
4859;16.121;82820
4860;16.124;84655
4861;16.128;80003
4862;16.131;84566
4863;16.134;82497
4864;16.138;90876
4865;16.141;84262
4866;16.144;89668
4867;16.148;81243
4868;16.151;80601
4869;16.154;83133
4870;16.158;91367
4871;16.161;90623
4872;16.164;84960
4873;16.167;86160
4874;16.171;81063
4875;16.174;86674
4876;16.177;96445
4877;16.181;94340
4878;16.184;88150
4879;16.187;86159
4880;16.191;87978
4881;16.194;81798
4882;16.197;90303
4883;16.200;87750
4884;16.204;84404
4885;16.207;92410
4886;16.210;88722
4887;16.214;98426
4888;16.217;82875
4889;16.220;89059
4890;16.224;91785
4891;16.227;89806
4892;16.230;85094
4893;16.234;89919
4894;16.237;92012
4895;16.240;91664
4896;16.243;86735
4897;16.247;83753
4898;16.250;92144
4899;16.253;86206
4900;16.257;90117
4901;16.260;95768
4902;16.263;91525
4903;16.267;89606
4904;16.270;92320
4905;16.273;90991
4906;16.277;94013
4907;16.280;80586
4908;16.283;90064
4909;16.286;95169
4910;16.290;90609
4911;16.293;86404
4912;16.296;88903
4913;16.300;86492
4914;16.303;87003
4915;16.306;91981
4916;16.310;93724
4917;16.313;92430
4918;16.316;92848
4919;16.319;90891
4920;16.323;88914
4921;16.326;90614
4922;16.329;93986
4923;16.333;86021
4924;16.336;100572
4925;16.339;96300
4926;16.343;82976
4927;16.346;92444
4928;16.350;89180
4929;16.353;87535
4930;16.356;95870
4931;16.359;93612
4932;16.363;97225
4933;16.366;85466
4934;16.369;96337
4935;16.373;85308
4936;16.376;85741
4937;16.379;95922
4938;16.383;97792
4939;16.386;94968
4940;16.389;92304
4941;16.393;92751
4942;16.396;86299
4943;16.399;94736
4944;16.402;94662
4945;16.406;92065
4946;16.409;96072
4947;16.412;97873
4948;16.416;85788
4949;16.419;89597
4950;16.422;91485
4951;16.426;85147
4952;16.429;85126
4953;16.432;88291
4954;16.436;88952
4955;16.439;85742
4956;16.442;91402
4957;16.445;83041
4958;16.449;93050
4959;16.452;90858
4960;16.455;88370
4961;16.459;89264
4962;16.462;86349
4963;16.465;84589
4964;16.469;91625
4965;16.472;93634
4966;16.475;81088
4967;16.478;96962
4968;16.482;82214
4969;16.485;87294
4970;16.488;86642
4971;16.492;86088
4972;16.495;88283
4973;16.498;90797
4974;16.502;90289
4975;16.505;85105
4976;16.508;90222
4977;16.512;90982
4978;16.515;87947
4979;16.518;88556
4980;16.521;80447
4981;16.525;93646
4982;16.528;88627
4983;16.531;86272
4984;16.535;85556
4985;16.538;93229
4986;16.541;81284
4987;16.545;87316
4988;16.548;88516
4989;16.551;86809
4990;16.554;89042
4991;16.558;81740
4992;16.561;85772
4993;16.564;86106
4994;16.568;85553
4995;16.571;96891
4996;16.574;91547
4997;16.578;86974
4998;16.581;92521
4999;16.584;83033
5000;16.588;90418
5001;16.591;94814
5002;16.594;90702
5003;16.598;93958
5004;16.601;94888
5005;16.604;87608
5006;16.608;95406
5007;16.611;86296
5008;16.614;96864
5009;16.618;89366
5010;16.621;86113
5011;16.624;92513
5012;16.628;90046
5013;16.631;88178
5014;16.634;86682
5015;16.637;96082
5016;16.641;93314
5017;16.644;83485
5018;16.647;85671
5019;16.651;92027
5020;16.654;93379
5021;16.657;97640
5022;16.661;85201
5023;16.664;85657
5024;16.667;93562
5025;16.671;94605
5026;16.674;88221
5027;16.677;96072
5028;16.680;92242
5029;16.684;91820
5030;16.687;84735
5031;16.690;81760
5032;16.694;95411
5033;16.697;92042
5034;16.700;87682
5035;16.704;93326
5036;16.707;83377
5037;16.710;93363
5038;16.713;79899
5039;16.717;95272
5040;16.720;88441
5041;16.723;88733
5042;16.727;87702
5043;16.730;84009
5044;16.733;87039
5045;16.737;82445
5046;16.740;86174
5047;16.743;78216
5048;16.747;89715
5049;16.750;76725
5050;16.753;87842
5051;16.756;80008
5052;16.760;83423
5053;16.763;89840
5054;16.766;87756
5055;16.770;84697
5056;16.773;79881
5057;16.776;79417
5058;16.780;81003
5059;16.783;89940
5060;16.786;88566
5061;16.789;82009
5062;16.793;81259
5063;16.796;85393
5064;16.799;89796
5065;16.803;84621
5066;16.806;85282
5067;16.809;79934
5068;16.813;75999
5069;16.816;91476
5070;16.819;84083
5071;16.823;86225
5072;16.826;93612
5073;16.829;84264
5074;16.832;80635
5075;16.836;91177
5076;16.839;80449
5077;16.842;75642
5078;16.846;85971
5079;16.849;82639
5080;16.853;85612
5081;16.856;79638
5082;16.859;90543
5083;16.863;77064
5084;16.866;78985
5085;16.869;86206
5086;16.872;86404
5087;16.876;91773
5088;16.879;87822
5089;16.882;78811
5090;16.886;84069
5091;16.889;90783
5092;16.892;87271
5093;16.896;83852
5094;16.899;84809
5095;16.902;89580
5096;16.906;83125
5097;16.909;84182
5098;16.912;88506
5099;16.915;94193
5100;16.919;82505
5101;16.922;86577
5102;16.925;88601
5103;16.929;83727
5104;16.932;91265
5105;16.935;80777
5106;16.939;89506
5107;16.942;89090
5108;16.945;88698
5109;16.948;87671
5110;16.952;76370
5111;16.955;89664
5112;16.958;80162
5113;16.962;83639
5114;16.965;90630
5115;16.968;87212
5116;16.972;76786
5117;16.975;92944
5118;16.978;92959
5119;16.982;87227
5120;16.985;92998
5121;16.988;83675
5122;16.991;90222
5123;16.995;88183
5124;16.998;82763
5125;17.001;89295
5126;17.005;90394
5127;17.008;86013
5128;17.011;87932
5129;17.015;85265
5130;17.018;87603
5131;17.021;88707
5132;17.025;85853
5133;17.028;88876
5134;17.031;83454
5135;17.034;76744
5136;17.038;90272
5137;17.041;80878
5138;17.044;88903
5139;17.048;82269
5140;17.051;90416
5141;17.054;81938
5142;17.058;83310
5143;17.061;90711
5144;17.064;81337
5145;17.067;86006
5146;17.071;87306
5147;17.074;79488
5148;17.077;81254
5149;17.081;83068
5150;17.084;84303
5151;17.087;85848
5152;17.091;90159
5153;17.094;89240
5154;17.098;78364
5155;17.101;90129
5156;17.104;82872
5157;17.107;86292
5158;17.111;84436
5159;17.114;91835
5160;17.117;87863
5161;17.121;85593
5162;17.124;83152
5163;17.127;91878
5164;17.131;88031
5165;17.134;84615
5166;17.137;81512
5167;17.141;74029
5168;17.144;80457
5169;17.147;84820
5170;17.150;91405
5171;17.154;83545
5172;17.157;89631
5173;17.160;80404
5174;17.164;85795
5175;17.167;77561
5176;17.170;85743
5177;17.174;93424
5178;17.177;86416
5179;17.180;90739
5180;17.183;86541
5181;17.187;85672
5182;17.190;87991
5183;17.193;91131
5184;17.197;81300
5185;17.200;84258
5186;17.203;87168
5187;17.207;90740
5188;17.210;94308
5189;17.213;88286
5190;17.217;92087
5191;17.220;87410
5192;17.223;91492
5193;17.226;90605
5194;17.230;86730
5195;17.233;101189
5196;17.236;93156
5197;17.240;88328
5198;17.243;97879
5199;17.246;90592
5200;17.250;92527
5201;17.253;96786
5202;17.256;97498
5203;17.259;96468
5204;17.263;90357
5205;17.266;98975
5206;17.269;93297
5207;17.273;91934
5208;17.276;98741
5209;17.279;92124
5210;17.283;88817
5211;17.286;83878
5212;17.289;91205
5213;17.293;97493
5214;17.296;91262
5215;17.299;91170
5216;17.302;92979
5217;17.306;82910
5218;17.309;103915
5219;17.312;100148
5220;17.316;92130
5221;17.319;100305
5222;17.322;96915
5223;17.326;88895
5224;17.329;90122
5225;17.332;90829
5226;17.336;86481
5227;17.339;87353
5228;17.342;89267
5229;17.346;86750
5230;17.349;91336
5231;17.352;87422
5232;17.356;88664
5233;17.359;96560
5234;17.362;87736
5235;17.366;76566
5236;17.369;90054
5237;17.372;88596
5238;17.376;81037
5239;17.379;100595
5240;17.382;85946
5241;17.385;94023
5242;17.389;87592
5243;17.392;87020
5244;17.395;87639
5245;17.399;81935
5246;17.402;92381
5247;17.405;84929
5248;17.409;90317
5249;17.412;86762
5250;17.415;82183
5251;17.418;91334
5252;17.422;86319
5253;17.425;89916
5254;17.428;85790
5255;17.432;92111
5256;17.435;81074
5257;17.438;88485
5258;17.442;88193
5259;17.445;83768
5260;17.448;87856
5261;17.452;94089
5262;17.455;92079
5263;17.458;89008
5264;17.461;83514
5265;17.465;87154
5266;17.468;85442
5267;17.471;89821
5268;17.475;84606
5269;17.478;84099
5270;17.481;88894
5271;17.485;87971
5272;17.488;83459
5273;17.491;95147
5274;17.495;83700
5275;17.498;88170
5276;17.501;87009
5277;17.504;85220
5278;17.508;90461
5279;17.511;83483
5280;17.514;87123
5281;17.518;87990
5282;17.521;93730
5283;17.524;84289
5284;17.528;95770
5285;17.531;85115
5286;17.534;92719
5287;17.537;90636
5288;17.541;86220
5289;17.544;93256
5290;17.547;86339
5291;17.551;92466
5292;17.554;96960
5293;17.557;96661
5294;17.561;100725
5295;17.564;84363
5296;17.567;89392
5297;17.571;88659
5298;17.574;90562
5299;17.577;85595
5300;17.580;96806
5301;17.584;95567
5302;17.587;88666
5303;17.590;88962
5304;17.594;86747
5305;17.597;89548
5306;17.601;86820
5307;17.604;82934
5308;17.607;93729
5309;17.611;86328
5310;17.614;93126
5311;17.617;91429
5312;17.620;94554
5313;17.624;90424
5314;17.627;92910
5315;17.630;85200
5316;17.634;83210
5317;17.637;86919
5318;17.640;88115
5319;17.644;88103
5320;17.647;89638
5321;17.650;83777
5322;17.653;87548
5323;17.657;80875
5324;17.660;94547
5325;17.663;85338
5326;17.667;88916
5327;17.670;85176
5328;17.673;85927
5329;17.677;90648
5330;17.680;86556
5331;17.683;86983
5332;17.687;80346
5333;17.690;85717
5334;17.693;84056
5335;17.696;81680
5336;17.700;81209
5337;17.703;93090
5338;17.706;86422
5339;17.710;89258
5340;17.713;87116
5341;17.716;82817
5342;17.720;80751
5343;17.723;82179
5344;17.726;91746
5345;17.730;79798
5346;17.733;85250
5347;17.736;80019
5348;17.739;85878
5349;17.743;75536
5350;17.746;84245
5351;17.749;87617
5352;17.753;90790
5353;17.756;81357
5354;17.759;88582
5355;17.763;85753
5356;17.766;80223
5357;17.769;88260
5358;17.772;89950
5359;17.776;75484
5360;17.779;88190
5361;17.782;86177
5362;17.786;82008
5363;17.789;82284
5364;17.792;76874
5365;17.796;86751
5366;17.799;87233
5367;17.802;87292
5368;17.806;86462
5369;17.809;90173
5370;17.812;84265
5371;17.815;79590
5372;17.819;83379
5373;17.822;86353
5374;17.825;82740
5375;17.829;83234
5376;17.832;87771
5377;17.835;87268
5378;17.839;79267
5379;17.842;89214
5380;17.846;90817
5381;17.849;77137
5382;17.852;79530
5383;17.855;84070
5384;17.859;95577
5385;17.862;89002
5386;17.865;80264
5387;17.869;93559
5388;17.872;86918
5389;17.875;80978
5390;17.879;85773
5391;17.882;83393
5392;17.885;89525
5393;17.889;89267
5394;17.892;89727
5395;17.895;87003
5396;17.898;86319
5397;17.902;82420
5398;17.905;76672
5399;17.908;93213
5400;17.912;88911
5401;17.915;84065
5402;17.918;90610
5403;17.922;85531
5404;17.925;86889
5405;17.928;85891
5406;17.931;83658
5407;17.935;88522
5408;17.938;84976
5409;17.941;83762
5410;17.945;87133
5411;17.948;77049
5412;17.951;90911
5413;17.955;94406
5414;17.958;87984
5415;17.961;81582
5416;17.965;86278
5417;17.968;83628
5418;17.971;86114
5419;17.974;89528
5420;17.978;88305
5421;17.981;86253
5422;17.984;88059
5423;17.988;90289
5424;17.991;87668
5425;17.994;87404
5426;17.998;84199
5427;18.001;84243
5428;18.004;81727
5429;18.007;89854
5430;18.011;88080
5431;18.014;86711
5432;18.017;79483
5433;18.021;84155
5434;18.024;85371
5435;18.027;88569
5436;18.031;93793
5437;18.034;85922
5438;18.037;90865
5439;18.041;84777
5440;18.044;84369
5441;18.047;91955
5442;18.050;87102
5443;18.054;85904
5444;18.057;84791
5445;18.060;86309
5446;18.064;84857
5447;18.067;85318
5448;18.070;80137
5449;18.074;87831
5450;18.077;82647
5451;18.080;75663
5452;18.084;88987
5453;18.087;84470
5454;18.090;80657
5455;18.093;84071
5456;18.097;78409
5457;18.100;79736
5458;18.104;85364
5459;18.107;83333
5460;18.110;84490
5461;18.114;88425
5462;18.117;85025
5463;18.120;85259
5464;18.124;87044
5465;18.127;77862
5466;18.130;83592
5467;18.133;85084
5468;18.137;83978
5469;18.140;81227
5470;18.143;84625
5471;18.147;83157
5472;18.150;82713
5473;18.153;76313
5474;18.157;88398
5475;18.160;84427
5476;18.163;82983
5477;18.166;78692
5478;18.170;92982
5479;18.173;83299
5480;18.176;79421
5481;18.180;88809
5482;18.183;87907
5483;18.186;85750
5484;18.190;90342
5485;18.193;87534
5486;18.196;85971
5487;18.200;84963
5488;18.203;82326
5489;18.206;80479
5490;18.209;81851
5491;18.213;85213
5492;18.216;83461
5493;18.219;77200
5494;18.223;81857
5495;18.226;76356
5496;18.229;75680
5497;18.233;79189
5498;18.236;78754
5499;18.239;81000
5500;18.242;81560
5501;18.246;93238
5502;18.249;83056
5503;18.252;80965
5504;18.256;83727
5505;18.259;83976
5506;18.262;84715
5507;18.266;82958
5508;18.269;83055
5509;18.272;86141
5510;18.276;79731
5511;18.279;88447
5512;18.282;86772
5513;18.285;88338
5514;18.289;84259
5515;18.292;75457
5516;18.295;87442
5517;18.299;89102
5518;18.302;90132
5519;18.305;79678
5520;18.309;83209
5521;18.312;81996
5522;18.315;83906
5523;18.319;80959
5524;18.322;83511
5525;18.325;88716
5526;18.328;77703
5527;18.332;88993
5528;18.335;82136
5529;18.338;89870
5530;18.342;84136
5531;18.345;75063
5532;18.349;87924
5533;18.352;79812
5534;18.355;75557
5535;18.359;88463
5536;18.362;89439
5537;18.365;86540
5538;18.368;82931
5539;18.372;75757
5540;18.375;87002
5541;18.378;86367
5542;18.382;81244
5543;18.385;83065
5544;18.388;87472
5545;18.392;85167
5546;18.395;84361
5547;18.398;91216
5548;18.401;82232
5549;18.405;81625
5550;18.408;81689
5551;18.411;79569
5552;18.415;79344
5553;18.418;90574
5554;18.421;84649
5555;18.425;91391
5556;18.428;82905
5557;18.431;81998
5558;18.435;79060
5559;18.438;82245
5560;18.441;92036
5561;18.444;84156
5562;18.448;90278
5563;18.451;85119
5564;18.454;84285
5565;18.458;86825
5566;18.461;77272
5567;18.464;89748
5568;18.468;81853
5569;18.471;89455
5570;18.474;90313
5571;18.478;84816
5572;18.481;90516
5573;18.484;93455
5574;18.487;94426
5575;18.491;93422
5576;18.494;94563
5577;18.497;92778
5578;18.501;93364
5579;18.504;102309
5580;18.507;102822
5581;18.511;87497
5582;18.514;101919
5583;18.517;100172
5584;18.520;93295
5585;18.524;91536
5586;18.527;94984
5587;18.530;96393
5588;18.534;96873
5589;18.537;98828
5590;18.540;104738
5591;18.544;93003
5592;18.547;100886
5593;18.550;101552
5594;18.554;95420
5595;18.557;92078
5596;18.560;102733
5597;18.563;100260
5598;18.567;100146
5599;18.570;104406
5600;18.573;99487
5601;18.577;108012
5602;18.580;111129
5603;18.583;97981
5604;18.587;107273
5605;18.590;104599
5606;18.594;96160
5607;18.597;96658
5608;18.600;110461
5609;18.603;99261
5610;18.607;95760
5611;18.610;95904
5612;18.613;105389
5613;18.617;91963
5614;18.620;102138
5615;18.623;95723
5616;18.627;93919
5617;18.630;92557
5618;18.633;94670
5619;18.636;104041
5620;18.640;93424
5621;18.643;93028
5622;18.646;97813
5623;18.650;91626
5624;18.653;92754
5625;18.656;90011
5626;18.660;92705
5627;18.663;87434
5628;18.666;91659
5629;18.670;84763
5630;18.673;88567
5631;18.676;95671
5632;18.679;95068
5633;18.683;85559
5634;18.686;92968
5635;18.689;91216
5636;18.693;95258
5637;18.696;90224
5638;18.699;83684
5639;18.703;84140
5640;18.706;78740
5641;18.709;80028
5642;18.713;82561
5643;18.716;83852
5644;18.719;83798
5645;18.722;89310
5646;18.726;78013
5647;18.729;89163
5648;18.732;83355
5649;18.736;80471
5650;18.739;79905
5651;18.742;82035
5652;18.746;83519
5653;18.749;80790
5654;18.752;80605
5655;18.755;83464
5656;18.759;79978
5657;18.762;90969
5658;18.765;85167
5659;18.769;81462
5660;18.772;73942
5661;18.775;79131
5662;18.779;83183
5663;18.782;84299
5664;18.785;79281
5665;18.789;87762
5666;18.792;79974
5667;18.795;88370
5668;18.798;86560
5669;18.802;82811
5670;18.805;76489
5671;18.808;79932
5672;18.812;84807
5673;18.815;80882
5674;18.818;92590
5675;18.822;88442
5676;18.825;87487
5677;18.828;82546
5678;18.831;80956
5679;18.835;79535
5680;18.838;90252
5681;18.841;84715
5682;18.845;79771
5683;18.848;87110
5684;18.852;77845
5685;18.855;87671
5686;18.858;82103
5687;18.862;87019
5688;18.865;84068
5689;18.868;82967
5690;18.871;78827
5691;18.875;82281
5692;18.878;89313
5693;18.881;80976
5694;18.885;85382
5695;18.888;80050
5696;18.891;80908
5697;18.895;87322
5698;18.898;80424
5699;18.901;86631
5700;18.905;82423
5701;18.908;75355
5702;18.911;76408
5703;18.914;84694
5704;18.918;84121
5705;18.921;88858
5706;18.924;87173
5707;18.928;82316
5708;18.931;77434
5709;18.934;80932
5710;18.938;83362
5711;18.941;84169
5712;18.944;97965
5713;18.948;81799
5714;18.951;86985
5715;18.954;80580
5716;18.957;83222
5717;18.961;83657
5718;18.964;82294
5719;18.967;79347
5720;18.971;85922
5721;18.974;86422
5722;18.977;79541
5723;18.981;82414
5724;18.984;81364
5725;18.987;80195
5726;18.990;83335
5727;18.994;85189
5728;18.997;85108
5729;19.000;82979
5730;19.004;77006
5731;19.007;87515
5732;19.010;83900
5733;19.014;77902
5734;19.017;80245
5735;19.020;86120
5736;19.024;80648
5737;19.027;90928
5738;19.030;88170
5739;19.033;86686
5740;19.037;76372
5741;19.040;76885
5742;19.043;86105
5743;19.047;81679
5744;19.050;73854
5745;19.053;82952
5746;19.057;79875
5747;19.060;85357
5748;19.063;89698
5749;19.067;80303
5750;19.070;79417
5751;19.073;79600
5752;19.076;84693
5753;19.080;86990
5754;19.083;87046
5755;19.086;84919
5756;19.090;81842
5757;19.093;80280
5758;19.097;83526
5759;19.100;80990
5760;19.103;82563
5761;19.106;81642
5762;19.110;84973
5763;19.113;81915
5764;19.116;81338
5765;19.120;80525
5766;19.123;86078
5767;19.126;79505
5768;19.130;82843
5769;19.133;82408
5770;19.136;79326
5771;19.140;83210
5772;19.143;87824
5773;19.146;89800
5774;19.149;86208
5775;19.153;80360
5776;19.156;77805
5777;19.159;79313
5778;19.163;87482
5779;19.166;86942
5780;19.169;76365
5781;19.173;79975
5782;19.176;78594
5783;19.179;80708
5784;19.183;87226
5785;19.186;83683
5786;19.189;80997
5787;19.192;76926
5788;19.196;79280
5789;19.199;84117
5790;19.202;81469
5791;19.206;85171
5792;19.209;80619
5793;19.212;89118
5794;19.216;82887
5795;19.219;85381
5796;19.222;85853
5797;19.225;76177
5798;19.229;85278
5799;19.232;80478
5800;19.235;85049
5801;19.239;87025
5802;19.242;94585
5803;19.245;87856
5804;19.249;69111
5805;19.252;82857
5806;19.255;82961
5807;19.259;81132
5808;19.262;79086
5809;19.265;87450
5810;19.268;84947
5811;19.272;75419
5812;19.275;79849
5813;19.278;80951
5814;19.282;84081
5815;19.285;89637
5816;19.288;87527
5817;19.292;82104
5818;19.295;81305
5819;19.298;81469
5820;19.302;81452
5821;19.305;84417
5822;19.308;81012
5823;19.311;81894
5824;19.315;83872
5825;19.318;86860
5826;19.321;80483
5827;19.325;89208
5828;19.328;85285
5829;19.331;80148
5830;19.335;81310
5831;19.338;85210
5832;19.341;79586
5833;19.345;84096
5834;19.348;79672
5835;19.351;86566
5836;19.355;80450
5837;19.358;83855
5838;19.361;85807
5839;19.365;89615
5840;19.368;77207
5841;19.371;74953
5842;19.375;81050
5843;19.378;89766
5844;19.381;82855
5845;19.384;82092
5846;19.388;87424
5847;19.391;88262
5848;19.394;76637
5849;19.398;84402
5850;19.401;81294
5851;19.404;82477
5852;19.408;76721
5853;19.411;81874
5854;19.414;90960
5855;19.418;81651
5856;19.421;82825
5857;19.424;80292
5858;19.427;72847
5859;19.431;85399
5860;19.434;82243
5861;19.437;82696
5862;19.441;86721
5863;19.444;81087
5864;19.447;79807
5865;19.451;86472
5866;19.454;85406
5867;19.457;86888
5868;19.460;80895
5869;19.464;84450
5870;19.467;82906
5871;19.470;90201
5872;19.474;89401
5873;19.477;86648
5874;19.480;93426
5875;19.484;90726
5876;19.487;84554
5877;19.490;78535
5878;19.494;84478
5879;19.497;76518
5880;19.500;87645
5881;19.503;82507
5882;19.507;77771
5883;19.510;87419
5884;19.513;85625
5885;19.517;80879
5886;19.520;83867
5887;19.523;81048
5888;19.527;79499
5889;19.530;91416
5890;19.533;84070
5891;19.537;81626
5892;19.540;86799
5893;19.543;83131
5894;19.546;85837
5895;19.550;82808
5896;19.553;74049
5897;19.556;88055
5898;19.560;87212
5899;19.563;85219
5900;19.566;81497
5901;19.570;78648
5902;19.573;87168
5903;19.576;79058
5904;19.580;79925
5905;19.583;80723
5906;19.586;85623
5907;19.589;80217
5908;19.593;81185
5909;19.596;88637
5910;19.600;73982
5911;19.603;83282
5912;19.606;81805
5913;19.610;88368
5914;19.613;76438
5915;19.616;83299
5916;19.619;80499
5917;19.623;91202
5918;19.626;81252
5919;19.629;87395
5920;19.633;90403
5921;19.636;81885
5922;19.639;87585
5923;19.643;81895
5924;19.646;80988
5925;19.649;78203
5926;19.653;84295
5927;19.656;80373
5928;19.659;81995
5929;19.662;79765
5930;19.666;91493
5931;19.669;85033
5932;19.672;81914
5933;19.676;72997
5934;19.679;83655
5935;19.682;80470
5936;19.686;86619
5937;19.689;81427
5938;19.692;91142
5939;19.696;82186
5940;19.699;79214
5941;19.702;82653
5942;19.705;85604
5943;19.709;87500
5944;19.712;81712
5945;19.715;91886
5946;19.719;88776
5947;19.722;82967
5948;19.725;88262
5949;19.729;80708
5950;19.732;79525
5951;19.735;85449
5952;19.738;83535
5953;19.742;88190
5954;19.745;91999
5955;19.748;85452
5956;19.752;79387
5957;19.755;80569
5958;19.758;76186
5959;19.762;88993
5960;19.765;84904
5961;19.768;77374
5962;19.772;83801
5963;19.775;80657
5964;19.778;82513
5965;19.781;85076
5966;19.785;80591
5967;19.788;87946
5968;19.791;88968
5969;19.795;92521
5970;19.798;89607
5971;19.801;80716
5972;19.805;86591
5973;19.808;79380
5974;19.811;78839
5975;19.815;82789
5976;19.818;80654
5977;19.821;83071
5978;19.824;84851
5979;19.828;85751
5980;19.831;79877
5981;19.834;79253
5982;19.838;87009
5983;19.841;81867
5984;19.845;81421
5985;19.848;81509
5986;19.851;83109
5987;19.855;77762
5988;19.858;78673
5989;19.861;94141
5990;19.864;77380
5991;19.868;87624
5992;19.871;89360
5993;19.874;80706
5994;19.878;85971
5995;19.881;80692
5996;19.884;90420
5997;19.888;81835
5998;19.891;88705
5999;19.894;84795
6000;19.897;85029
6001;19.901;83879
6002;19.904;82952
6003;19.907;79643
6004;19.911;80601
6005;19.914;82648
6006;19.917;82765
6007;19.921;82124
6008;19.924;81698
6009;19.927;87005
6010;19.931;80192
6011;19.934;77465
6012;19.937;86571
6013;19.940;82802
6014;19.944;81707
6015;19.947;91449
6016;19.950;81431
6017;19.954;87763
6018;19.957;88019
6019;19.960;84591
6020;19.964;80071
6021;19.967;83431
6022;19.970;80851
6023;19.973;80869
6024;19.977;81620
6025;19.980;83919
6026;19.983;87207
6027;19.987;90186
6028;19.990;80367
6029;19.993;84919
6030;19.997;81608
6031;20.000;81176
6032;20.003;81270
6033;20.007;79720
6034;20.010;78787
6035;20.013;75567
6036;20.016;87695
6037;20.020;84037
6038;20.023;80338
6039;20.026;79203
6040;20.030;81771
6041;20.033;81746
6042;20.036;87911
6043;20.040;84177
6044;20.043;76317
6045;20.046;78975
6046;20.050;82862
6047;20.053;81579
6048;20.056;80098
6049;20.059;89642
6050;20.063;82544
6051;20.066;82748
6052;20.069;78066
6053;20.073;85336
6054;20.076;85855
6055;20.079;86158
6056;20.083;76727
6057;20.086;83353
6058;20.089;80767
6059;20.092;80797
6060;20.096;85503
6061;20.099;82853
6062;20.103;87414
6063;20.106;80517
6064;20.109;89143
6065;20.113;82736
6066;20.116;89903
6067;20.119;82826
6068;20.123;83970
6069;20.126;89350
6070;20.129;89536
6071;20.132;79911
6072;20.136;77063
6073;20.139;81072
6074;20.142;73359
6075;20.146;78886
6076;20.149;78515
6077;20.152;88230
6078;20.156;85118
6079;20.159;79082
6080;20.162;85494
6081;20.166;78401
6082;20.169;83990
6083;20.172;95984
6084;20.175;88046
6085;20.179;81278
6086;20.182;80863
6087;20.185;85770
6088;20.189;87609
6089;20.192;97236
6090;20.195;78970
6091;20.199;80206
6092;20.202;89833
6093;20.205;84121
6094;20.208;88744
6095;20.212;88363
6096;20.215;79151
6097;20.218;82860
6098;20.222;84428
6099;20.225;87726
6100;20.228;86817
6101;20.232;93635
6102;20.235;79516
6103;20.238;95143
6104;20.242;76927
6105;20.245;83782
6106;20.248;83359
6107;20.251;72012
6108;20.255;81679
6109;20.258;83133
6110;20.261;85587
6111;20.265;75335
6112;20.268;79108
6113;20.271;84699
6114;20.275;78457
6115;20.278;79452
6116;20.281;87141
6117;20.285;90883
6118;20.288;79616
6119;20.291;87782
6120;20.294;84656
6121;20.298;78952
6122;20.301;77455
6123;20.304;81367
6124;20.308;88681
6125;20.311;81889
6126;20.314;89572
6127;20.318;89628
6128;20.321;91226
6129;20.324;84794
6130;20.327;81303
6131;20.331;89662
6132;20.334;81687
6133;20.337;80444
6134;20.341;87366
6135;20.344;76268
6136;20.348;85017
6137;20.351;80167
6138;20.354;81107
6139;20.358;86771
6140;20.361;83498
6141;20.364;86745
6142;20.367;80443
6143;20.371;86409
6144;20.374;81552
6145;20.377;82448
6146;20.381;85809
6147;20.384;83181
6148;20.387;86129
6149;20.391;87490
6150;20.394;74992
6151;20.397;87780
6152;20.401;87281
6153;20.404;82278
6154;20.407;82010
6155;20.410;87482
6156;20.414;82076
6157;20.417;78880
6158;20.420;81709
6159;20.424;85759
6160;20.427;78129
6161;20.430;85987
6162;20.434;88873
6163;20.437;84089
6164;20.440;85152
6165;20.444;81990
6166;20.447;80252
6167;20.450;83057
6168;20.453;84034
6169;20.457;84339
6170;20.460;87759
6171;20.463;75380
6172;20.467;83351
6173;20.470;85783
6174;20.473;91532
6175;20.477;84935
6176;20.480;81310
6177;20.483;85036
6178;20.486;83740
6179;20.490;91803
6180;20.493;85525
6181;20.496;80745
6182;20.500;80435
6183;20.503;81469
6184;20.506;84260
6185;20.510;83749
6186;20.513;87782
6187;20.516;85244
6188;20.520;82672
6189;20.523;87066
6190;20.526;87726
6191;20.529;73126
6192;20.533;87014
6193;20.536;91320
6194;20.539;86212
6195;20.543;87419
6196;20.546;89141
6197;20.549;84891
6198;20.553;85227
6199;20.556;88326
6200;20.559;91157
6201;20.562;89911
6202;20.566;88493
6203;20.569;89912
6204;20.572;85127
6205;20.576;81859
6206;20.579;83916
6207;20.582;84661
6208;20.586;86947
6209;20.589;87474
6210;20.592;78735
6211;20.596;86449
6212;20.599;86350
6213;20.602;78471
6214;20.606;91113
6215;20.609;87164
6216;20.612;87829
6217;20.616;81219
6218;20.619;84741
6219;20.622;78519
6220;20.626;85941
6221;20.629;83626
6222;20.632;83944
6223;20.636;78872
6224;20.639;74096
6225;20.642;89110
6226;20.645;82782
6227;20.649;83328
6228;20.652;81119
6229;20.655;84232
6230;20.659;81846
6231;20.662;83826
6232;20.665;87420
6233;20.669;80428
6234;20.672;76537
6235;20.675;79070
6236;20.679;84027
6237;20.682;87512
6238;20.685;81454
6239;20.688;86747
6240;20.692;75354
6241;20.695;77715
6242;20.698;77306
6243;20.702;81695
6244;20.705;83102
6245;20.708;87732
6246;20.712;78877
6247;20.715;85730
6248;20.718;83920
6249;20.721;77951
6250;20.725;83870
6251;20.728;86674
6252;20.731;83001
6253;20.735;77193
6254;20.738;86377
6255;20.741;83898
6256;20.745;89510
6257;20.748;79862
6258;20.751;80625
6259;20.755;82626
6260;20.758;77534
6261;20.761;77494
6262;20.764;81977
6263;20.768;87768
6264;20.771;80056
6265;20.774;91595
6266;20.778;77438
6267;20.781;89003
6268;20.784;74419
6269;20.788;82493
6270;20.791;79569
6271;20.794;87192
6272;20.797;81169
6273;20.801;85199
6274;20.804;83816
6275;20.807;76011
6276;20.811;85047
6277;20.814;81967
6278;20.817;83195
6279;20.821;91467
6280;20.824;86145
6281;20.827;81585
6282;20.831;89025
6283;20.834;82262
6284;20.837;85732
6285;20.840;83849
6286;20.844;84037
6287;20.847;83891
6288;20.851;88922
6289;20.854;76671
6290;20.857;90364
6291;20.861;78889
6292;20.864;85335
6293;20.867;88864
6294;20.871;95861
6295;20.874;75903
6296;20.877;89711
6297;20.880;77871
6298;20.884;82059
6299;20.887;87663
6300;20.890;87397
6301;20.894;88341
6302;20.897;95875
6303;20.900;86720
6304;20.904;83511
6305;20.907;81999
6306;20.910;87673
6307;20.914;81181
6308;20.917;82026
6309;20.920;80132
6310;20.923;84020
6311;20.927;82259
6312;20.930;83689
6313;20.933;86538
6314;20.937;82082
6315;20.940;88363
6316;20.943;82940
6317;20.947;81649
6318;20.950;84846
6319;20.953;90409
6320;20.956;82493
6321;20.960;89748
6322;20.963;86403
6323;20.966;73549
6324;20.970;81696
6325;20.973;83657
6326;20.976;78321
6327;20.980;80134
6328;20.983;74990
6329;20.986;88975
6330;20.990;80686
6331;20.993;91037
6332;20.996;76203
6333;20.999;80043
6334;21.003;89058
6335;21.006;78780
6336;21.009;89721
6337;21.013;85447
6338;21.016;85096
6339;21.019;84572
6340;21.023;75578
6341;21.026;81831
6342;21.029;78752
6343;21.033;79493
6344;21.036;83379
6345;21.039;79076
6346;21.042;81623
6347;21.046;85986
6348;21.049;87215
6349;21.052;85325
6350;21.056;86027
6351;21.059;81313
6352;21.062;83936
6353;21.066;83802
6354;21.069;81004
6355;21.072;83024
6356;21.075;81560
6357;21.079;84024
6358;21.082;82497
6359;21.085;81235
6360;21.089;86350
6361;21.092;88972
6362;21.096;83082
6363;21.099;93531
6364;21.102;84597
6365;21.106;80095
6366;21.109;87459
6367;21.112;80259
6368;21.115;79850
6369;21.119;77253
6370;21.122;84206
6371;21.125;85137
6372;21.129;76565
6373;21.132;78258
6374;21.135;85053
6375;21.139;86903
6376;21.142;78247
6377;21.145;86941
6378;21.149;75812
6379;21.152;80508
6380;21.155;84166
6381;21.158;73803
6382;21.162;79366
6383;21.165;69981
6384;21.168;91971
6385;21.172;79775
6386;21.175;76694
6387;21.178;85052
6388;21.182;87315
6389;21.185;81155
6390;21.188;85415
6391;21.191;91677
6392;21.195;78134
6393;21.198;83752
6394;21.201;81922
6395;21.205;83693
6396;21.208;83486
6397;21.211;82769
6398;21.215;84084
6399;21.218;80648
6400;21.221;80924
6401;21.225;76200
6402;21.228;85750
6403;21.231;83343
6404;21.234;76702
6405;21.238;79007
6406;21.241;79920
6407;21.244;79981
6408;21.248;83961
6409;21.251;93509
6410;21.254;86220
6411;21.258;84791
6412;21.261;79330
6413;21.264;85036
6414;21.268;88917
6415;21.271;86469
6416;21.274;84452
6417;21.277;79098
6418;21.281;81007
6419;21.284;86636
6420;21.287;81001
6421;21.291;90024
6422;21.294;81760
6423;21.297;79121
6424;21.301;84731
6425;21.304;81842
6426;21.307;81866
6427;21.310;82689
6428;21.314;81721
6429;21.317;83172
6430;21.320;88501
6431;21.324;84367
6432;21.327;85701
6433;21.330;82909
6434;21.334;77303
6435;21.337;76295
6436;21.340;79974
6437;21.344;82893
6438;21.347;92297
6439;21.350;88202
6440;21.354;79415
6441;21.357;86578
6442;21.360;76309
6443;21.364;78566
6444;21.367;87824
6445;21.370;82725
6446;21.374;81555
6447;21.377;77802
6448;21.380;80481
6449;21.384;77221
6450;21.387;84873
6451;21.390;73889
6452;21.393;88214
6453;21.397;81176
6454;21.400;84104
6455;21.403;85171
6456;21.407;79816
6457;21.410;79933
6458;21.413;81230
6459;21.417;82506
6460;21.420;88142
6461;21.423;88270
6462;21.426;83649
6463;21.430;81029
6464;21.433;90755
6465;21.436;83020
6466;21.440;88880
6467;21.443;89512
6468;21.446;77988
6469;21.450;89944
6470;21.453;84405
6471;21.456;82107
6472;21.460;82280
6473;21.463;79957
6474;21.466;78120
6475;21.469;80096
6476;21.473;80830
6477;21.476;83530
6478;21.479;75015
6479;21.483;76732
6480;21.486;81968
6481;21.489;86557
6482;21.493;81608
6483;21.496;91862
6484;21.499;78888
6485;21.503;81331
6486;21.506;80418
6487;21.509;80528
6488;21.512;77059
6489;21.516;80150
6490;21.519;83686
6491;21.522;88796
6492;21.526;79316
6493;21.529;88439
6494;21.532;78498
6495;21.536;83571
6496;21.539;84655
6497;21.542;81145
6498;21.545;93157
6499;21.549;82471
6500;21.552;84905
6501;21.555;89283
6502;21.559;87276
6503;21.562;82130
6504;21.565;84503
6505;21.569;83869
6506;21.572;78479
6507;21.575;80146
6508;21.579;81485
6509;21.582;90507
6510;21.585;81747
6511;21.588;78598
6512;21.592;86918
6513;21.595;79515
6514;21.599;91296
6515;21.602;74927
6516;21.605;84189
6517;21.609;85333
6518;21.612;81447
6519;21.615;82886
6520;21.619;89442
6521;21.622;90704
6522;21.625;83858
6523;21.628;84352
6524;21.632;82408
6525;21.635;90081
6526;21.638;75967
6527;21.642;81577
6528;21.645;76149
6529;21.648;79065
6530;21.652;88405
6531;21.655;86714
6532;21.658;87155
6533;21.661;79233
6534;21.665;85066
6535;21.668;80914
6536;21.671;82732
6537;21.675;81823
6538;21.678;84206
6539;21.681;79077
6540;21.685;84257
6541;21.688;85777
6542;21.691;81230
6543;21.695;82967
6544;21.698;87892
6545;21.701;79468
6546;21.704;87679
6547;21.708;88858
6548;21.711;82694
6549;21.714;83241
6550;21.718;80776
6551;21.721;82944
6552;21.724;78976
6553;21.728;76293
6554;21.731;80404
6555;21.734;91281
6556;21.738;80259
6557;21.741;74302
6558;21.744;87460
6559;21.747;94118
6560;21.751;93617
6561;21.754;84738
6562;21.757;77208
6563;21.761;78882
6564;21.764;84903
6565;21.767;81127
6566;21.771;78897
6567;21.774;89331
6568;21.777;88784
6569;21.780;74159
6570;21.784;81203
6571;21.787;80321
6572;21.790;83126
6573;21.794;86290
6574;21.797;83266
6575;21.800;81731
6576;21.804;84542
6577;21.807;79814
6578;21.810;87386
6579;21.814;82125
6580;21.817;88913
6581;21.820;81446
6582;21.823;79682
6583;21.827;78945
6584;21.830;81957
6585;21.833;79550
6586;21.837;80753
6587;21.840;82699
6588;21.844;84723
6589;21.847;85559
6590;21.850;86549
6591;21.854;87218
6592;21.857;88422
6593;21.860;81525
6594;21.863;79766
6595;21.867;82094
6596;21.870;81747
6597;21.873;84187
6598;21.877;85109
6599;21.880;83446
6600;21.883;76891
6601;21.887;82181
6602;21.890;77259
6603;21.893;78235
6604;21.897;80530
6605;21.900;86315
6606;21.903;77037
6607;21.906;77970
6608;21.910;85395
6609;21.913;76346
6610;21.916;85036
6611;21.920;81717
6612;21.923;78325
6613;21.926;84283
6614;21.930;86868
6615;21.933;84715
6616;21.936;89787
6617;21.939;80929
6618;21.943;84496
6619;21.946;83596
6620;21.949;83116
6621;21.953;84334
6622;21.956;80460
6623;21.959;84132
6624;21.963;83136
6625;21.966;90918
6626;21.969;84134
6627;21.973;86150
6628;21.976;75277
6629;21.979;85025
6630;21.982;82601
6631;21.986;80503
6632;21.989;84987
6633;21.992;76759
6634;21.996;80345
6635;21.999;83757
6636;22.002;89198
6637;22.006;82156
6638;22.009;81043
6639;22.012;89366
6640;22.015;93578
6641;22.019;85940
6642;22.022;85588
6643;22.025;81585
6644;22.029;84058
6645;22.032;84550
6646;22.035;84968
6647;22.039;78963
6648;22.042;82532
6649;22.045;85355
6650;22.049;82459
6651;22.052;90252
6652;22.055;84857
6653;22.058;83192
6654;22.062;87946
6655;22.065;86353
6656;22.068;80841
6657;22.072;79002
6658;22.075;80427
6659;22.078;79909
6660;22.082;85649
6661;22.085;85202
6662;22.088;81252
6663;22.092;82187
6664;22.095;80371
6665;22.099;78598
6666;22.102;86823
6667;22.105;85920
6668;22.109;83809
6669;22.112;77816
6670;22.115;80245
6671;22.119;87261
6672;22.122;74936
6673;22.125;88472
6674;22.129;84995
6675;22.132;79883
6676;22.135;81344
6677;22.138;82354
6678;22.142;75129
6679;22.145;86498
6680;22.148;86152
6681;22.152;83986
6682;22.155;81510
6683;22.158;76994
6684;22.162;78700
6685;22.165;78771
6686;22.168;83912
6687;22.172;82706
6688;22.175;81347
6689;22.178;82299
6690;22.181;76692
6691;22.185;79714
6692;22.188;80702
6693;22.191;77382
6694;22.195;82789
6695;22.198;78194
6696;22.201;81317
6697;22.205;87213
6698;22.208;87260
6699;22.211;86821
6700;22.214;82259
6701;22.218;78579
6702;22.221;83742
6703;22.224;82707
6704;22.228;87458
6705;22.231;77174
6706;22.234;82682
6707;22.238;82928
6708;22.241;78812
6709;22.244;80027
6710;22.248;83260
6711;22.251;79170
6712;22.254;84396
6713;22.257;83574
6714;22.261;76630
6715;22.264;79613
6716;22.267;82405
6717;22.271;83563
6718;22.274;83872
6719;22.277;79860
6720;22.281;93761
6721;22.284;77324
6722;22.287;78217
6723;22.290;83706
6724;22.294;85526
6725;22.297;90343
6726;22.300;77975
6727;22.304;78628
6728;22.307;82435
6729;22.310;85370
6730;22.314;80355
6731;22.317;81170
6732;22.320;91879
6733;22.324;84502
6734;22.327;84936
6735;22.330;86809
6736;22.333;79272
6737;22.337;81071
6738;22.340;83462
6739;22.343;80762
6740;22.347;78151
6741;22.350;86905
6742;22.354;82035
6743;22.357;84965
6744;22.360;83847
6745;22.364;91096
6746;22.367;86858
6747;22.370;88893
6748;22.373;83547
6749;22.377;80971
6750;22.380;86496
6751;22.383;79934
6752;22.387;93176
6753;22.390;87508
6754;22.393;83805
6755;22.397;87869
6756;22.400;74231
6757;22.403;82512
6758;22.407;87884
6759;22.410;77870
6760;22.413;83078
6761;22.416;83543
6762;22.420;86203
6763;22.423;84747
6764;22.426;95377
6765;22.430;82688
6766;22.433;86489
6767;22.436;79834
6768;22.440;90972
6769;22.443;86673
6770;22.446;86981
6771;22.449;82137
6772;22.453;82556
6773;22.456;81647
6774;22.459;77739
6775;22.463;83379
6776;22.466;84994
6777;22.469;85284
6778;22.473;90915
6779;22.476;94096
6780;22.479;87191
6781;22.483;86848
6782;22.486;80653
6783;22.489;81403
6784;22.492;85442
6785;22.496;78399
6786;22.499;82278
6787;22.502;84742
6788;22.506;81116
6789;22.509;82433
6790;22.512;81287
6791;22.516;83497
6792;22.519;84240
6793;22.522;76011
6794;22.525;84609
6795;22.529;87313
6796;22.532;86790
6797;22.535;87380
6798;22.539;83337
6799;22.542;79370
6800;22.545;86776
6801;22.549;81191
6802;22.552;85537
6803;22.555;88119
6804;22.559;85239
6805;22.562;78849
6806;22.565;81624
6807;22.568;83918
6808;22.572;82584
6809;22.575;81431
6810;22.578;79993
6811;22.582;85346
6812;22.585;73377
6813;22.588;83270
6814;22.592;77159
6815;22.595;82561
6816;22.599;82765
6817;22.602;85092
6818;22.605;79798
6819;22.608;82956
6820;22.612;86704
6821;22.615;86879
6822;22.618;89175
6823;22.622;82751
6824;22.625;83056
6825;22.628;88397
6826;22.632;78940
6827;22.635;85144
6828;22.638;87536
6829;22.642;83038
6830;22.645;89655
6831;22.648;88196
6832;22.651;83459
6833;22.655;81031
6834;22.658;76244
6835;22.661;82068
6836;22.665;88754
6837;22.668;88421
6838;22.671;82247
6839;22.675;80554
6840;22.678;76565
6841;22.681;84780
6842;22.684;87920
6843;22.688;81302
6844;22.691;84657
6845;22.694;82651
6846;22.698;76708
6847;22.701;80485
6848;22.704;83440
6849;22.708;87058
6850;22.711;82636
6851;22.714;82212
6852;22.718;88679
6853;22.721;82171
6854;22.724;82668
6855;22.727;82422
6856;22.731;81086
6857;22.734;84350
6858;22.737;89217
6859;22.741;89818
6860;22.744;81817
6861;22.747;85566
6862;22.751;80201
6863;22.754;84879
6864;22.757;85392
6865;22.761;86788
6866;22.764;87889
6867;22.767;87125
6868;22.770;80468
6869;22.774;88005
6870;22.777;89322
6871;22.780;84912
6872;22.784;83832
6873;22.787;87893
6874;22.790;80169
6875;22.794;91450
6876;22.797;85188
6877;22.800;78012
6878;22.803;86769
6879;22.807;80700
6880;22.810;81612
6881;22.813;89609
6882;22.817;89200
6883;22.820;85023
6884;22.823;84246
6885;22.827;91879
6886;22.830;92792
6887;22.833;90614
6888;22.837;86709
6889;22.840;96236
6890;22.844;91029
6891;22.847;90581
6892;22.850;93909
6893;22.853;83386
6894;22.857;90036
6895;22.860;91625
6896;22.863;92283
6897;22.867;87736
6898;22.870;86655
6899;22.873;94041
6900;22.877;89782
6901;22.880;89471
6902;22.883;91626
6903;22.887;93468
6904;22.890;89723
6905;22.893;90211
6906;22.896;87990
6907;22.900;85641
6908;22.903;90966
6909;22.906;89712
6910;22.910;91048
6911;22.913;86213
6912;22.916;98859
6913;22.920;83438
6914;22.923;84730
6915;22.926;87543
6916;22.929;92191
6917;22.933;85079
6918;22.936;90773
6919;22.939;89952
6920;22.943;89933
6921;22.946;80931
6922;22.949;83476
6923;22.953;88148
6924;22.956;91371
6925;22.959;77309
6926;22.963;92626
6927;22.966;90266
6928;22.969;86528
6929;22.972;84642
6930;22.976;84009
6931;22.979;81785
6932;22.982;80860
6933;22.986;85415
6934;22.989;86422
6935;22.992;89491
6936;22.996;83834
6937;22.999;80701
6938;23.002;76500
6939;23.005;82409
6940;23.009;85157
6941;23.012;82674
6942;23.015;83490
6943;23.019;83989
6944;23.022;77227
6945;23.025;79207
6946;23.029;79100
6947;23.032;80214
6948;23.035;87275
6949;23.039;83011
6950;23.042;80030
6951;23.045;85512
6952;23.048;82214
6953;23.052;86247
6954;23.055;82943
6955;23.058;86305
6956;23.062;89425
6957;23.065;84514
6958;23.068;82880
6959;23.072;82191
6960;23.075;86589
6961;23.078;83868
6962;23.082;86663
6963;23.085;81778
6964;23.088;84490
6965;23.091;82569
6966;23.095;76207
6967;23.098;81533
6968;23.102;80199
6969;23.105;85068
6970;23.108;81685
6971;23.112;76440
6972;23.115;85898
6973;23.118;93132
6974;23.122;79753
6975;23.125;79656
6976;23.128;86341
6977;23.131;74166
6978;23.135;83705
6979;23.138;78899
6980;23.141;91250
6981;23.145;82079
6982;23.148;85788
6983;23.151;87074
6984;23.155;79823
6985;23.158;78676
6986;23.161;84676
6987;23.164;78085
6988;23.168;77721
6989;23.171;87217
6990;23.174;84454
6991;23.178;90522
6992;23.181;83462
6993;23.184;84432
6994;23.188;86167
6995;23.191;85368
6996;23.194;77322
6997;23.198;91383
6998;23.201;80264
6999;23.204;79640
7000;23.207;90087
7001;23.211;84100
7002;23.214;83940
7003;23.217;88238
7004;23.221;82605
7005;23.224;87528
7006;23.227;82860
7007;23.231;86660
7008;23.234;82240
7009;23.237;84647
7010;23.241;81651
7011;23.244;86666
7012;23.247;82350
7013;23.250;86427
7014;23.254;76672
7015;23.257;82635
7016;23.260;87023
7017;23.264;84195
7018;23.267;90672
7019;23.270;84521
7020;23.274;82356
7021;23.277;89387
7022;23.280;77555
7023;23.283;91940
7024;23.287;78478
7025;23.290;81716
7026;23.293;81289
7027;23.297;76770
7028;23.300;82935
7029;23.303;88454
7030;23.307;85695
7031;23.310;80873
7032;23.313;81148
7033;23.317;84317
7034;23.320;88245
7035;23.323;83281
7036;23.326;80407
7037;23.330;84993
7038;23.333;80915
7039;23.336;90614
7040;23.340;81640
7041;23.343;74751
7042;23.347;82075
7043;23.350;86595
7044;23.353;79529
7045;23.357;84590
7046;23.360;82644
7047;23.363;85745
7048;23.366;83676
7049;23.370;95782
7050;23.373;76104
7051;23.376;90697
7052;23.380;78494
7053;23.383;86135
7054;23.386;82530
7055;23.390;79942
7056;23.393;82081
7057;23.396;83484
7058;23.399;84514
7059;23.403;78467
7060;23.406;91754
7061;23.409;83297
7062;23.413;82940
7063;23.416;85873
7064;23.419;86019
7065;23.423;82023
7066;23.426;86306
7067;23.429;86424
7068;23.433;75669
7069;23.436;81003
7070;23.439;75893
7071;23.442;89744
7072;23.446;82601
7073;23.449;77265
7074;23.452;82624
7075;23.456;83004
7076;23.459;80433
7077;23.462;86306
7078;23.466;85594
7079;23.469;81872
7080;23.472;87923
7081;23.476;79328
7082;23.479;79437
7083;23.482;78355
7084;23.485;81246
7085;23.489;81852
7086;23.492;89897
7087;23.495;82525
7088;23.499;82737
7089;23.502;79396
7090;23.505;89233
7091;23.509;84084
7092;23.512;83966
7093;23.515;78312
7094;23.518;85861
7095;23.522;83693
7096;23.525;78644
7097;23.528;83533
7098;23.532;85820
7099;23.535;86408
7100;23.538;86319
7101;23.542;86487
7102;23.545;89142
7103;23.548;85640
7104;23.552;80881
7105;23.555;81694
7106;23.558;86481
7107;23.561;82883
7108;23.565;78832
7109;23.568;85703
7110;23.571;80930
7111;23.575;80474
7112;23.578;66563
7113;23.581;88113
7114;23.585;75259
7115;23.588;83942
7116;23.591;82319
7117;23.595;81898
7118;23.598;86694
7119;23.601;79088
7120;23.605;86371
7121;23.608;80977
7122;23.611;85297
7123;23.615;77801
7124;23.618;85703
7125;23.621;81562
7126;23.625;90299
7127;23.628;76644
7128;23.631;87186
7129;23.634;77570
7130;23.638;83031
7131;23.641;76488
7132;23.644;81494
7133;23.648;89323
7134;23.651;81751
7135;23.654;83066
7136;23.658;86108
7137;23.661;83356
7138;23.664;81394
7139;23.668;80210
7140;23.671;73957
7141;23.674;84225
7142;23.677;83210
7143;23.681;85498
7144;23.684;81690
7145;23.687;82723
7146;23.691;76103
7147;23.694;88817
7148;23.697;79260
7149;23.701;88840
7150;23.704;82401
7151;23.707;81848
7152;23.711;79312
7153;23.714;85374
7154;23.717;76269
7155;23.720;82650
7156;23.724;84293
7157;23.727;84292
7158;23.730;95919
7159;23.734;83273
7160;23.737;81050
7161;23.740;80161
7162;23.744;82237
7163;23.747;84343
7164;23.750;83397
7165;23.753;78477
7166;23.757;81848
7167;23.760;81000
7168;23.763;86124
7169;23.767;79481
7170;23.770;81929
7171;23.773;80098
7172;23.777;87275
7173;23.780;83017
7174;23.783;85528
7175;23.787;85412
7176;23.790;89357
7177;23.793;76981
7178;23.796;81812
7179;23.800;82494
7180;23.803;81268
7181;23.806;83538
7182;23.810;86205
7183;23.813;80067
7184;23.816;82514
7185;23.820;76814
7186;23.823;79456
7187;23.826;81850
7188;23.830;80873
7189;23.833;83097
7190;23.836;81590
7191;23.839;83084
7192;23.843;87350
7193;23.846;78363
7194;23.850;81806
7195;23.853;86347
7196;23.856;85203
7197;23.860;79142
7198;23.863;84472
7199;23.866;84622
7200;23.869;96807
7201;23.873;79227
7202;23.876;76846
7203;23.879;83375
7204;23.883;80338
7205;23.886;82268
7206;23.889;84372
7207;23.893;78932
7208;23.896;83588
7209;23.899;83376
7210;23.903;81505
7211;23.906;85023
7212;23.909;85302
7213;23.912;84939
7214;23.916;80850
7215;23.919;85378
7216;23.922;84489
7217;23.926;88778
7218;23.929;83925
7219;23.932;84629
7220;23.936;84078
7221;23.939;78731
7222;23.942;87118
7223;23.946;76298
7224;23.949;86541
7225;23.952;90058
7226;23.955;85340
7227;23.959;84949
7228;23.962;87360
7229;23.965;80108
7230;23.969;87945
7231;23.972;82291
7232;23.975;82226
7233;23.979;80479
7234;23.982;80906
7235;23.985;83802
7236;23.988;92470
7237;23.992;88952
7238;23.995;83649
7239;23.998;83266
7240;24.002;86601
7241;24.005;82284
7242;24.008;81734
7243;24.012;76981
7244;24.015;84808
7245;24.018;77758
7246;24.022;84065
7247;24.025;83173
7248;24.028;81177
7249;24.031;82074
7250;24.035;81398
7251;24.038;83146
7252;24.041;84354
7253;24.045;84719
7254;24.048;88054
7255;24.051;85026
7256;24.055;81656
7257;24.058;78382
7258;24.061;87374
7259;24.065;82163
7260;24.068;79440
7261;24.071;77383
7262;24.074;88407
7263;24.078;76977
7264;24.081;77979
7265;24.084;80580
7266;24.088;80829
7267;24.091;85239
7268;24.095;80530
7269;24.098;81932
7270;24.101;82277
7271;24.105;84054
7272;24.108;78953
7273;24.111;85836
7274;24.114;79094
7275;24.118;84977
7276;24.121;80706
7277;24.124;85467
7278;24.128;75508
7279;24.131;84530
7280;24.134;80960
7281;24.138;76774
7282;24.141;92522
7283;24.144;87939
7284;24.147;84468
7285;24.151;86585
7286;24.154;80222
7287;24.157;86758
7288;24.161;81057
7289;24.164;84054
7290;24.167;78139
7291;24.171;83423
7292;24.174;84427
7293;24.177;82136
7294;24.181;86116
7295;24.184;84158
7296;24.187;83332
7297;24.190;89400
7298;24.194;88071
7299;24.197;84601
7300;24.200;84570
7301;24.204;75931
7302;24.207;86850
7303;24.210;90683
7304;24.214;82710
7305;24.217;72448
7306;24.220;79512
7307;24.223;82614
7308;24.227;82387
7309;24.230;77716
7310;24.233;86450
7311;24.237;73677
7312;24.240;75168
7313;24.243;77307
7314;24.247;80922
7315;24.250;78440
7316;24.253;81593
7317;24.257;91084
7318;24.260;85228
7319;24.263;84895
7320;24.266;87011
7321;24.270;79583
7322;24.273;81433
7323;24.276;84021
7324;24.280;89086
7325;24.283;87729
7326;24.286;77207
7327;24.290;80378
7328;24.293;77870
7329;24.296;83809
7330;24.300;83436
7331;24.303;84366
7332;24.306;85341
7333;24.309;83301
7334;24.313;77538
7335;24.316;88041
7336;24.319;78654
7337;24.323;86351
7338;24.326;83046
7339;24.329;78562
7340;24.333;83507
7341;24.336;87669
7342;24.339;87387
7343;24.342;82690
7344;24.346;82103
7345;24.349;88225
7346;24.353;88518
7347;24.356;86280
7348;24.359;84094
7349;24.363;84929
7350;24.366;81954
7351;24.369;89914
7352;24.373;78784
7353;24.376;81897
7354;24.379;85469
7355;24.382;76828
7356;24.386;83057
7357;24.389;78265
7358;24.392;79744
7359;24.396;79368
7360;24.399;87738
7361;24.402;86954
7362;24.406;84486
7363;24.409;82060
7364;24.412;83180
7365;24.416;84765
7366;24.419;80022
7367;24.422;86385
7368;24.425;85084
7369;24.429;87186
7370;24.432;86778
7371;24.435;83585
7372;24.439;92009
7373;24.442;92556
7374;24.445;94324
7375;24.449;85580
7376;24.452;79869
7377;24.455;85694
7378;24.458;84714
7379;24.462;86366
7380;24.465;83821
7381;24.468;85651
7382;24.472;92848
7383;24.475;83712
7384;24.478;90258
7385;24.482;84152
7386;24.485;79662
7387;24.488;84043
7388;24.492;81978
7389;24.495;80298
7390;24.498;90447
7391;24.501;87783
7392;24.505;87464
7393;24.508;79751
7394;24.511;85320
7395;24.515;81032
7396;24.518;88301
7397;24.521;88335
7398;24.525;96231
7399;24.528;84234
7400;24.531;89490
7401;24.535;89529
7402;24.538;92871
7403;24.541;90380
7404;24.544;94108
7405;24.548;95974
7406;24.551;92550
7407;24.554;85440
7408;24.558;90405
7409;24.561;100984
7410;24.564;85603
7411;24.568;91360
7412;24.571;99425
7413;24.574;95849
7414;24.577;94842
7415;24.581;103081
7416;24.584;88388
7417;24.587;84836
7418;24.591;90136
7419;24.594;93830
7420;24.598;99704
7421;24.601;98278
7422;24.604;101184
7423;24.608;105598
7424;24.611;93756
7425;24.614;97903
7426;24.617;97506
7427;24.621;91675
7428;24.624;86146
7429;24.627;95586
7430;24.631;95723
7431;24.634;98858
7432;24.637;99068
7433;24.641;97284
7434;24.644;90588
7435;24.647;97913
7436;24.651;94067
7437;24.654;91169
7438;24.657;91145
7439;24.660;91830
7440;24.664;95759
7441;24.667;89466
7442;24.670;86966
7443;24.674;96739
7444;24.677;88745
7445;24.680;88021
7446;24.684;87139
7447;24.687;90621
7448;24.690;82120
7449;24.694;85875
7450;24.697;85463
7451;24.700;79195
7452;24.703;85313
7453;24.707;89412
7454;24.710;86020
7455;24.713;78143
7456;24.717;84635
7457;24.720;74435
7458;24.723;89833
7459;24.727;86741
7460;24.730;80361
7461;24.733;83635
7462;24.736;82284
7463;24.740;81030
7464;24.743;85905
7465;24.746;87895
7466;24.750;92251
7467;24.753;84577
7468;24.756;90885
7469;24.760;90556
7470;24.763;82940
7471;24.766;85552
7472;24.770;83041
7473;24.773;88519
7474;24.776;81277
7475;24.779;82763
7476;24.783;86121
7477;24.786;84896
7478;24.789;73839
7479;24.793;75532
7480;24.796;82699
7481;24.799;83879
7482;24.803;79713
7483;24.806;82678
7484;24.809;88906
7485;24.812;81452
7486;24.816;82022
7487;24.819;85432
7488;24.822;81613
7489;24.826;82929
7490;24.829;82229
7491;24.832;82640
7492;24.836;80813
7493;24.839;78184
7494;24.842;78269
7495;24.846;89571
7496;24.849;86334
7497;24.852;86850
7498;24.856;84170
7499;24.859;78102
7500;24.862;76122
7501;24.866;83922
7502;24.869;91353
7503;24.872;77261
7504;24.876;81279
7505;24.879;81190
7506;24.882;89775
7507;24.886;89286
7508;24.889;82135
7509;24.892;82809
7510;24.895;84813
7511;24.899;82250
7512;24.902;82776
7513;24.905;85062
7514;24.909;86025
7515;24.912;95122
7516;24.915;80568
7517;24.919;77171
7518;24.922;84350
7519;24.925;80133
7520;24.929;81434
7521;24.932;87063
7522;24.935;84804
7523;24.938;83104
7524;24.942;86966
7525;24.945;81791
7526;24.948;87027
7527;24.952;77290
7528;24.955;94022
7529;24.958;83632
7530;24.962;81086
7531;24.965;81001
7532;24.968;77899
7533;24.971;87505
7534;24.975;81915
7535;24.978;79691
7536;24.981;94251
7537;24.985;78497
7538;24.988;84376
7539;24.991;83626
7540;24.995;87572
7541;24.998;85871
7542;25.001;82868
7543;25.005;87432
7544;25.008;78626
7545;25.011;82274
7546;25.014;91202
7547;25.018;90232
7548;25.021;81136
7549;25.024;82845
7550;25.028;80324
7551;25.031;89283
7552;25.034;82939
7553;25.038;86397
7554;25.041;82846
7555;25.044;83523
7556;25.047;88725
7557;25.051;78784
7558;25.054;78741
7559;25.057;81111
7560;25.061;85318
7561;25.064;86454
7562;25.067;82786
7563;25.071;95066
7564;25.074;91062
7565;25.077;82983
7566;25.081;81295
7567;25.084;79808
7568;25.087;76303
7569;25.090;81259
7570;25.094;79005
7571;25.097;83239
7572;25.101;79903
7573;25.104;81027
7574;25.107;77747
7575;25.111;78488
7576;25.114;85902
7577;25.117;79569
7578;25.121;83693
7579;25.124;87094
7580;25.127;78264
7581;25.130;86338
7582;25.134;86010
7583;25.137;82552
7584;25.140;86909
7585;25.144;78026
7586;25.147;84607
7587;25.150;81386
7588;25.154;80367
7589;25.157;79665
7590;25.160;84524
7591;25.164;86820
7592;25.167;79436
7593;25.170;83159
7594;25.173;78058
7595;25.177;83857
7596;25.180;85611
7597;25.183;85445
7598;25.187;84095
7599;25.190;85725
7600;25.193;77126
7601;25.197;82239
7602;25.200;85088
7603;25.203;84653
7604;25.206;84911
7605;25.210;75891
7606;25.213;81538
7607;25.216;86094
7608;25.220;87466
7609;25.223;78574
7610;25.226;83840
7611;25.230;88332
7612;25.233;84462
7613;25.236;89799
7614;25.240;96140
7615;25.243;77565
7616;25.246;82159
7617;25.249;87879
7618;25.253;85320
7619;25.256;82729
7620;25.259;88681
7621;25.263;78394
7622;25.266;86092
7623;25.269;85897
7624;25.273;82323
7625;25.276;82773
7626;25.279;80267
7627;25.283;89865
7628;25.286;78167
7629;25.289;79919
7630;25.292;84321
7631;25.296;84620
7632;25.299;83699
7633;25.302;84218
7634;25.306;85862
7635;25.309;82135
7636;25.312;85352
7637;25.316;87495
7638;25.319;83896
7639;25.322;84600
7640;25.325;88641
7641;25.329;80104
7642;25.332;85796
7643;25.335;82288
7644;25.339;84387
7645;25.342;78761
7646;25.346;82534
7647;25.349;85812
7648;25.352;84545
7649;25.356;77642
7650;25.359;81928
7651;25.362;82034
7652;25.365;85225
7653;25.369;84368
7654;25.372;80107
7655;25.375;85068
7656;25.379;88431
7657;25.382;84329
7658;25.385;77245
7659;25.389;88479
7660;25.392;83766
7661;25.395;89984
7662;25.399;78484
7663;25.402;79697
7664;25.405;82618
7665;25.408;86566
7666;25.412;78829
7667;25.415;76385
7668;25.418;85363
7669;25.422;88505
7670;25.425;87613
7671;25.428;87655
7672;25.432;78550
7673;25.435;86446
7674;25.438;80091
7675;25.441;76249
7676;25.445;80016
7677;25.448;82058
7678;25.451;82813
7679;25.455;87439
7680;25.458;77077
7681;25.461;80481
7682;25.465;85342
7683;25.468;89977
7684;25.471;85709
7685;25.475;79762
7686;25.478;86471
7687;25.481;85080
7688;25.484;84048
7689;25.488;80050
7690;25.491;80184
7691;25.494;75896
7692;25.498;83540
7693;25.501;75601
7694;25.504;85845
7695;25.508;84956
7696;25.511;91511
7697;25.514;82477
7698;25.518;88383
7699;25.521;81001
7700;25.524;83981
7701;25.527;85615
7702;25.531;87391
7703;25.534;88209
7704;25.537;85225
7705;25.541;92801
7706;25.544;82601
7707;25.547;86566
7708;25.551;75187
7709;25.554;81033
7710;25.557;85002
7711;25.561;84520
7712;25.564;76867
7713;25.567;88973
7714;25.570;81625
7715;25.574;83460
7716;25.577;80991
7717;25.580;77518
7718;25.584;81778
7719;25.587;87565
7720;25.590;79266
7721;25.594;91440
7722;25.597;86812
7723;25.601;80134
7724;25.604;84101
7725;25.607;79649
7726;25.610;90180
7727;25.614;85252
7728;25.617;87686
7729;25.620;94708
7730;25.624;82551
7731;25.627;84946
7732;25.630;80836
7733;25.634;84776
7734;25.637;75536
7735;25.640;96798
7736;25.644;80735
7737;25.647;87509
7738;25.650;80810
7739;25.653;79178
7740;25.657;80621
7741;25.660;92237
7742;25.663;83858
7743;25.667;88771
7744;25.670;80627
7745;25.673;88342
7746;25.677;83963
7747;25.680;85180
7748;25.683;86588
7749;25.686;87777
7750;25.690;85292
7751;25.693;87331
7752;25.696;95964
7753;25.700;81172
7754;25.703;85496
7755;25.706;80011
7756;25.710;90616
7757;25.713;80826
7758;25.716;79161
7759;25.720;81482
7760;25.723;90666
7761;25.726;85962
7762;25.729;84609
7763;25.733;83980
7764;25.736;89074
7765;25.739;81128
7766;25.743;83782
7767;25.746;85952
7768;25.749;84409
7769;25.753;78505
7770;25.756;80342
7771;25.759;81481
7772;25.763;77326
7773;25.766;87388
7774;25.769;84925
7775;25.772;82509
7776;25.776;82292
7777;25.779;79813
7778;25.782;86780
7779;25.786;80836
7780;25.789;84482
7781;25.792;91507
7782;25.796;81503
7783;25.799;79199
7784;25.802;75723
7785;25.805;86411
7786;25.809;81221
7787;25.812;93106
7788;25.815;82269
7789;25.819;76024
7790;25.822;86919
7791;25.825;83209
7792;25.829;83038
7793;25.832;80168
7794;25.835;91573
7795;25.839;86031
7796;25.842;84523
7797;25.845;93009
7798;25.849;82902
7799;25.852;83842
7800;25.855;78153
7801;25.859;82806
7802;25.862;83392
7803;25.865;80532
7804;25.869;83531
7805;25.872;90934
7806;25.875;82404
7807;25.879;86204
7808;25.882;86863
7809;25.885;82126
7810;25.888;80230
7811;25.892;83960
7812;25.895;87300
7813;25.898;86329
7814;25.902;83153
7815;25.905;87278
7816;25.908;84799
7817;25.912;84644
7818;25.915;86068
7819;25.918;88282
7820;25.921;82639
7821;25.925;85858
7822;25.928;91879
7823;25.931;76516
7824;25.935;91102
7825;25.938;85095
7826;25.941;87068
7827;25.945;79337
7828;25.948;75750
7829;25.951;83496
7830;25.955;80955
7831;25.958;84293
7832;25.961;83030
7833;25.964;88299
7834;25.968;74360
7835;25.971;78699
7836;25.974;81632
7837;25.978;90509
7838;25.981;89479
7839;25.984;85627
7840;25.988;91804
7841;25.991;82668
7842;25.994;83317
7843;25.998;75311
7844;26.001;86219
7845;26.004;82262
7846;26.007;87556
7847;26.011;80922
7848;26.014;79542
7849;26.017;94789
7850;26.021;85546
7851;26.024;83941
7852;26.027;79161
7853;26.031;86443
7854;26.034;82834
7855;26.037;89040
7856;26.040;83948
7857;26.044;84863
7858;26.047;83053
7859;26.050;86789
7860;26.054;83472
7861;26.057;78894
7862;26.060;84004
7863;26.064;73519
7864;26.067;81491
7865;26.070;84990
7866;26.074;79045
7867;26.077;82402
7868;26.080;86817
7869;26.083;79202
7870;26.087;82321
7871;26.090;86307
7872;26.094;85110
7873;26.097;86156
7874;26.100;82809
7875;26.104;86986
7876;26.107;85322
7877;26.110;87906
7878;26.114;82591
7879;26.117;83658
7880;26.120;86987
7881;26.123;83860
7882;26.127;93567
7883;26.130;83180
7884;26.133;90880
7885;26.137;82268
7886;26.140;81180
7887;26.143;77627
7888;26.147;96790
7889;26.150;83455
7890;26.153;83079
7891;26.157;83726
7892;26.160;84998
7893;26.163;81186
7894;26.166;82047
7895;26.170;87808
7896;26.173;82529
7897;26.176;83339
7898;26.180;83730
7899;26.183;95292
7900;26.186;78828
7901;26.190;80840
7902;26.193;80106
7903;26.196;92166
7904;26.199;94350
7905;26.203;82007
7906;26.206;85838
7907;26.209;88277
7908;26.213;77321
7909;26.216;73991
7910;26.219;85723
7911;26.223;87430
7912;26.226;83756
7913;26.229;85844
7914;26.233;91575
7915;26.236;84889
7916;26.239;81260
7917;26.242;80243
7918;26.246;82009
7919;26.249;84462
7920;26.252;82607
7921;26.256;78648
7922;26.259;82521
7923;26.262;80506
7924;26.266;85477
7925;26.269;86649
7926;26.272;79343
7927;26.275;87017
7928;26.279;87190
7929;26.282;84786
7930;26.285;82240
7931;26.289;83254
7932;26.292;82212
7933;26.295;84429
7934;26.299;82798
7935;26.302;83580
7936;26.305;83205
7937;26.309;83359
7938;26.312;79812
7939;26.315;82169
7940;26.318;75706
7941;26.322;81790
7942;26.325;77980
7943;26.328;81325
7944;26.332;83073
7945;26.335;85892
7946;26.338;80921
7947;26.342;86385
7948;26.345;83047
7949;26.349;86473
7950;26.352;77164
7951;26.355;86829
7952;26.358;79771
7953;26.362;81422
7954;26.365;82723
7955;26.368;81886
7956;26.372;80939
7957;26.375;87656
7958;26.378;83743
7959;26.382;78372
7960;26.385;80751
7961;26.388;83901
7962;26.392;77866
7963;26.395;83869
7964;26.398;83706
7965;26.401;88682
7966;26.405;90500
7967;26.408;87449
7968;26.411;79119
7969;26.415;88702
7970;26.418;76352
7971;26.421;84853
7972;26.425;85069
7973;26.428;83066
7974;26.431;82636
7975;26.434;79913
7976;26.438;82348
7977;26.441;83686
7978;26.444;84935
7979;26.448;87961
7980;26.451;87598
7981;26.454;88494
7982;26.458;80276
7983;26.461;80093
7984;26.464;86196
7985;26.468;83645
7986;26.471;80442
7987;26.474;86198
7988;26.477;85666
7989;26.481;78564
7990;26.484;81668
7991;26.487;77640
7992;26.491;89225
7993;26.494;91480
7994;26.497;81830
7995;26.501;85454
7996;26.504;90885
7997;26.507;87661
7998;26.510;77304
7999;26.514;89041
8000;26.517;87684
8001;26.520;80373
8002;26.524;79952
8003;26.527;84857
8004;26.530;87998
8005;26.534;87103
8006;26.537;86663
8007;26.540;81732
8008;26.544;86070
8009;26.547;84005
8010;26.550;84523
8011;26.553;81047
8012;26.557;92137
8013;26.560;80919
8014;26.563;80752
8015;26.567;86913
8016;26.570;74761
8017;26.573;82220
8018;26.577;85820
8019;26.580;76011
8020;26.583;81622
8021;26.587;90607
8022;26.590;87930
8023;26.593;79917
8024;26.597;88493
8025;26.600;77914
8026;26.603;86244
8027;26.607;71101
8028;26.610;83144
8029;26.613;78995
8030;26.617;78813
8031;26.620;85959
8032;26.623;82353
8033;26.627;86187
8034;26.630;83462
8035;26.633;85400
8036;26.636;84358
8037;26.640;79381
8038;26.643;74939
8039;26.646;85620
8040;26.650;77555
8041;26.653;85630
8042;26.656;85917
8043;26.660;83588
8044;26.663;82873
8045;26.666;75886
8046;26.669;82974
8047;26.673;85592
8048;26.676;91049
8049;26.679;89212
8050;26.683;78511
8051;26.686;80733
8052;26.689;82764
8053;26.693;82419
8054;26.696;81390
8055;26.699;85627
8056;26.703;84653
8057;26.706;84923
8058;26.709;85847
8059;26.712;83298
8060;26.716;74029
8061;26.719;80257
8062;26.722;87038
8063;26.726;77065
8064;26.729;82802
8065;26.732;83296
8066;26.736;82744
8067;26.739;86463
8068;26.742;82728
8069;26.746;88760
8070;26.749;84297
8071;26.752;86152
8072;26.755;86468
8073;26.759;84803
8074;26.762;82508
8075;26.765;84384
8076;26.769;85994
8077;26.772;84802
8078;26.775;87549
8079;26.779;81711
8080;26.782;83316
8081;26.785;86431
8082;26.788;81945
8083;26.792;87996
8084;26.795;81618
8085;26.798;81454
8086;26.802;83328
8087;26.805;76987
8088;26.808;77480
8089;26.812;79765
8090;26.815;80243
8091;26.818;77130
8092;26.822;81682
8093;26.825;83228
8094;26.828;73470
8095;26.831;81642
8096;26.835;80295
8097;26.838;77365
8098;26.841;78472
8099;26.845;84534
8100;26.848;83232
8101;26.852;80142
8102;26.855;88028
8103;26.858;88096
8104;26.862;88124
8105;26.865;88775
8106;26.868;84261
8107;26.871;81823
8108;26.875;93558
8109;26.878;85306
8110;26.881;86806
8111;26.885;82716
8112;26.888;84184
8113;26.891;85459
8114;26.895;83771
8115;26.898;83747
8116;26.901;85780
8117;26.904;83070
8118;26.908;84161
8119;26.911;79592
8120;26.914;83346
8121;26.918;83751
8122;26.921;88174
8123;26.924;78523
8124;26.928;83407
8125;26.931;83361
8126;26.934;79651
8127;26.938;83087
8128;26.941;88621
8129;26.944;80386
8130;26.947;80959
8131;26.951;83720
8132;26.954;94547
8133;26.957;79372
8134;26.961;82803
8135;26.964;84713
8136;26.967;77809
8137;26.971;82871
8138;26.974;88625
8139;26.977;82326
8140;26.981;83212
8141;26.984;80794
8142;26.987;76030
8143;26.990;79528
8144;26.994;87158
8145;26.997;85426
8146;27.000;85876
8147;27.004;78910
8148;27.007;90040
8149;27.010;81580
8150;27.014;91609
8151;27.017;84401
8152;27.020;84387
8153;27.023;79332
8154;27.027;81995
8155;27.030;77765
8156;27.033;91184
8157;27.037;81907
8158;27.040;88156
8159;27.043;86056
8160;27.047;94536
8161;27.050;73381
8162;27.053;81644
8163;27.057;92356
8164;27.060;90793
8165;27.063;85525
8166;27.066;82901
8167;27.070;90086
8168;27.073;90842
8169;27.076;81136
8170;27.080;79271
8171;27.083;80144
8172;27.086;91276
8173;27.090;95047
8174;27.093;84498
8175;27.097;74664
8176;27.100;88665
8177;27.103;79467
8178;27.106;87509
8179;27.110;88413
8180;27.113;87716
8181;27.116;84903
8182;27.120;82044
8183;27.123;83963
8184;27.126;88891
8185;27.130;88577
8186;27.133;83014
8187;27.136;82779
8188;27.139;85058
8189;27.143;94322
8190;27.146;81044
8191;27.149;86830
8192;27.153;85873
8193;27.156;89184
8194;27.159;86128
8195;27.163;85548
8196;27.166;84868
8197;27.169;95030
8198;27.173;91640
8199;27.176;84666
8200;27.179;78977
8201;27.182;86353
8202;27.186;91230
8203;27.189;89137
8204;27.192;84604
8205;27.196;86737
8206;27.199;94519
8207;27.202;85812
8208;27.206;86492
8209;27.209;86643
8210;27.212;80964
8211;27.216;90093
8212;27.219;86579
8213;27.222;86038
8214;27.225;89822
8215;27.229;92164
8216;27.232;89828
8217;27.235;90923
8218;27.239;89168
8219;27.242;86277
8220;27.245;81879
8221;27.249;90543
8222;27.252;81285
8223;27.255;89465
8224;27.258;85444
8225;27.262;79708
8226;27.265;89501
8227;27.268;87887
8228;27.272;87763
8229;27.275;94018
8230;27.278;92515
8231;27.282;84266
8232;27.285;84448
8233;27.288;90807
8234;27.292;83906
8235;27.295;84828
8236;27.298;90590
8237;27.301;91886
8238;27.305;86453
8239;27.308;91263
8240;27.311;84829
8241;27.315;90452
8242;27.318;84451
8243;27.321;93443
8244;27.325;94541
8245;27.328;89700
8246;27.331;87306
8247;27.335;81141
8248;27.338;97576
8249;27.341;86442
8250;27.345;85645
8251;27.348;88022
8252;27.351;87750
8253;27.355;88110
8254;27.358;86095
8255;27.361;83577
8256;27.365;83030
8257;27.368;85206
8258;27.371;88164
8259;27.374;88360
8260;27.378;85078
8261;27.381;90887
8262;27.384;90952
8263;27.388;91845
8264;27.391;91326
8265;27.394;86122
8266;27.398;85345
8267;27.401;86946
8268;27.404;89072
8269;27.408;88213
8270;27.411;94605
8271;27.414;88223
8272;27.417;79304
8273;27.421;85297
8274;27.424;78248
8275;27.427;85392
8276;27.431;87610
8277;27.434;87276
8278;27.437;92282
8279;27.441;90370
8280;27.444;89348
8281;27.447;87821
8282;27.451;87133
8283;27.454;87529
8284;27.457;85067
8285;27.460;86661
8286;27.464;87720
8287;27.467;88204
8288;27.470;81303
8289;27.474;83858
8290;27.477;94318
8291;27.480;97320
8292;27.484;94830
8293;27.487;90965
8294;27.490;89902
8295;27.493;99298
8296;27.497;82513
8297;27.500;84391
8298;27.503;88877
8299;27.507;94245
8300;27.510;89479
8301;27.513;82771
8302;27.517;87967
8303;27.520;91538
8304;27.523;91926
8305;27.527;86629
8306;27.530;89740
8307;27.533;82503
8308;27.536;96222
8309;27.540;95729
8310;27.543;86249
8311;27.546;92110
8312;27.550;91467
8313;27.553;89555
8314;27.556;94729
8315;27.560;89034
8316;27.563;81775
8317;27.566;88830
8318;27.570;90315
8319;27.573;91057
8320;27.576;98416
8321;27.579;84059
8322;27.583;95457
8323;27.586;87639
8324;27.589;94208
8325;27.593;88342
8326;27.596;89741
8327;27.600;96017
8328;27.603;96440
8329;27.606;91684
8330;27.610;92333
8331;27.613;103811
8332;27.616;79888
8333;27.619;93155
8334;27.623;89624
8335;27.626;98922
8336;27.629;90167
8337;27.633;89751
8338;27.636;84073
8339;27.639;101399
8340;27.643;96769
8341;27.646;90209
8342;27.649;87605
8343;27.652;94301
8344;27.656;90675
8345;27.659;91968
8346;27.662;86102
8347;27.666;96562
8348;27.669;84621
8349;27.672;94627
8350;27.676;91572
8351;27.679;88733
8352;27.682;83368
8353;27.686;91657
8354;27.689;89000
8355;27.692;100584
8356;27.695;90190
8357;27.699;97570
8358;27.702;93948
8359;27.705;99164
8360;27.709;94807
8361;27.712;90527
8362;27.715;96427
8363;27.719;97527
8364;27.722;95590
8365;27.725;94112
8366;27.728;83445
8367;27.732;87793
8368;27.735;86697
8369;27.738;84532
8370;27.742;81633
8371;27.745;89568
8372;27.748;89647
8373;27.752;95746
8374;27.755;85946
8375;27.758;90035
8376;27.762;91120
8377;27.765;78847
8378;27.768;94011
8379;27.771;88452
8380;27.775;85737
8381;27.778;90136
8382;27.781;84031
8383;27.785;91306
8384;27.788;90019
8385;27.791;87808
8386;27.795;95873
8387;27.798;90681
8388;27.801;84629
8389;27.805;90073
8390;27.808;84441
8391;27.811;84012
8392;27.814;90280
8393;27.818;80156
8394;27.821;90443
8395;27.824;82789
8396;27.828;95917
8397;27.831;89054
8398;27.834;94685
8399;27.838;89528
8400;27.841;92734
8401;27.845;89443
8402;27.848;92132
8403;27.851;91137
8404;27.854;84456
8405;27.858;94181
8406;27.861;98925
8407;27.864;94299
8408;27.868;91776
8409;27.871;88920
8410;27.874;84680
8411;27.878;88253
8412;27.881;84956
8413;27.884;88337
8414;27.887;88237
8415;27.891;78992
8416;27.894;94205
8417;27.897;92643
8418;27.901;83793
8419;27.904;84414
8420;27.907;96201
8421;27.911;83643
8422;27.914;82216
8423;27.917;85740
8424;27.921;91021
8425;27.924;88187
8426;27.927;88639
8427;27.930;86325
8428;27.934;92127
8429;27.937;101350
8430;27.940;88943
8431;27.944;84664
8432;27.947;91606
8433;27.950;88749
8434;27.954;90812
8435;27.957;98545
8436;27.960;93855
8437;27.963;85925
8438;27.967;91454
8439;27.970;84989
8440;27.973;96908
8441;27.977;86424
8442;27.980;89503
8443;27.983;90389
8444;27.987;95420
8445;27.990;94627
8446;27.993;91977
8447;27.997;86728
8448;28.000;91023
8449;28.003;98064
8450;28.006;95096
8451;28.010;85151
8452;28.013;93171
8453;28.016;80900
8454;28.020;95723
8455;28.023;88295
8456;28.026;95684
8457;28.030;93098
8458;28.033;88974
8459;28.036;88851
8460;28.040;88905
8461;28.043;87498
8462;28.046;90702
8463;28.049;90099
8464;28.053;87502
8465;28.056;90145
8466;28.059;88727
8467;28.063;90247
8468;28.066;94424
8469;28.069;95722
8470;28.073;89189
8471;28.076;83290
8472;28.079;91300
8473;28.082;94603
8474;28.086;92426
8475;28.089;92113
8476;28.092;90861
8477;28.096;90034
8478;28.099;93112
8479;28.103;91330
8480;28.106;86401
8481;28.109;93961
8482;28.113;88162
8483;28.116;88629
8484;28.119;89323
8485;28.122;91465
8486;28.126;84289
8487;28.129;94140
8488;28.132;88510
8489;28.136;92068
8490;28.139;87678
8491;28.142;86782
8492;28.146;92078
8493;28.149;83601
8494;28.152;78863
8495;28.156;86892
8496;28.159;83399
8497;28.162;76475
8498;28.165;87950
8499;28.169;90449
8500;28.172;100535
8501;28.175;91411
8502;28.179;83524
8503;28.182;89342
8504;28.185;89500
8505;28.189;79035
8506;28.192;89135
8507;28.195;90602
8508;28.199;99420
8509;28.202;88166
8510;28.205;82103
8511;28.208;90906
8512;28.212;87316
8513;28.215;88947
8514;28.218;88312
8515;28.222;95007
8516;28.225;94008
8517;28.228;90719
8518;28.232;87563
8519;28.235;92147
8520;28.238;91821
8521;28.241;86475
8522;28.245;89180
8523;28.248;93906
8524;28.251;86867
8525;28.255;78084
8526;28.258;89428
8527;28.261;88538
8528;28.265;86284
8529;28.268;86286
8530;28.271;89619
8531;28.275;92615
8532;28.278;93636
8533;28.281;83616
8534;28.284;95345
8535;28.288;92495
8536;28.291;97676
8537;28.294;92875
8538;28.298;85322
8539;28.301;92306
8540;28.304;93325
8541;28.308;93686
8542;28.311;90749
8543;28.314;89996
8544;28.317;90811
8545;28.321;86350
8546;28.324;87849
8547;28.327;93687
8548;28.331;95106
8549;28.334;87244
8550;28.337;92764
8551;28.341;83439
8552;28.344;91369
8553;28.348;88156
8554;28.351;91673
8555;28.354;83656
8556;28.357;99164
8557;28.361;91016
8558;28.364;94400
8559;28.367;80558
8560;28.371;86918
8561;28.374;86384
8562;28.377;87526
8563;28.381;94414
8564;28.384;89060
8565;28.387;91613
8566;28.391;80167
8567;28.394;94797
8568;28.397;83520
8569;28.400;94129
8570;28.404;89231
8571;28.407;96413
8572;28.410;86942
8573;28.414;84996
8574;28.417;85339
8575;28.420;85716
8576;28.424;90704
8577;28.427;85746
8578;28.430;86387
8579;28.434;96552
8580;28.437;85328
8581;28.440;89453
8582;28.443;87953
8583;28.447;89422
8584;28.450;89386
8585;28.453;87811
8586;28.457;88374
8587;28.460;90951
8588;28.463;94848
8589;28.467;92363
8590;28.470;80363
8591;28.473;90894
8592;28.476;89043
8593;28.480;91727
8594;28.483;87875
8595;28.486;86053
8596;28.490;82315
8597;28.493;94235
8598;28.496;88937
8599;28.500;86948
8600;28.503;85432
8601;28.506;84493
8602;28.510;95017
8603;28.513;92786
8604;28.516;91664
8605;28.519;85306
8606;28.523;94465
8607;28.526;87721
8608;28.529;88471
8609;28.533;87651
8610;28.536;89809
8611;28.539;98098
8612;28.543;85547
8613;28.546;84633
8614;28.549;90062
8615;28.552;97408
8616;28.556;92362
8617;28.559;91287
8618;28.562;91747
8619;28.566;96392
8620;28.569;93310
8621;28.572;91654
8622;28.576;85215
8623;28.579;87052
8624;28.582;88622
8625;28.586;98050
8626;28.589;79052
8627;28.592;86951
8628;28.596;83040
8629;28.599;85991
8630;28.602;91356
8631;28.606;92219
8632;28.609;88058
8633;28.612;90687
8634;28.616;82252
8635;28.619;90515
8636;28.622;81129
8637;28.626;90203
8638;28.629;85689
8639;28.632;79419
8640;28.635;84921
8641;28.639;91303
8642;28.642;85356
8643;28.645;89537
8644;28.649;89218
8645;28.652;99439
8646;28.655;90300
8647;28.659;94370
8648;28.662;92922
8649;28.665;85094
8650;28.669;90798
8651;28.672;88974
8652;28.675;86300
8653;28.678;81922
8654;28.682;94937
8655;28.685;88523
8656;28.688;89600
8657;28.692;99178
8658;28.695;93255
8659;28.698;92975
8660;28.702;88589
8661;28.705;92219
8662;28.708;92228
8663;28.711;89361
8664;28.715;88743
8665;28.718;86842
8666;28.721;88128
8667;28.725;96848
8668;28.728;86148
8669;28.731;82963
8670;28.735;91871
8671;28.738;92355
8672;28.741;94483
8673;28.745;82507
8674;28.748;92507
8675;28.751;86886
8676;28.754;88522
8677;28.758;89585
8678;28.761;82810
8679;28.764;91594
8680;28.768;93635
8681;28.771;84478
8682;28.774;87104
8683;28.778;94627
8684;28.781;86155
8685;28.784;82119
8686;28.788;84340
8687;28.791;87953
8688;28.794;94678
8689;28.797;98755
8690;28.801;89269
8691;28.804;85620
8692;28.807;93489
8693;28.811;90180
8694;28.814;85610
8695;28.817;87713
8696;28.821;84095
8697;28.824;92110
8698;28.827;83588
8699;28.830;92222
8700;28.834;82295
8701;28.837;86213
8702;28.840;89698
8703;28.844;92625
8704;28.847;95724
8705;28.851;88962
8706;28.854;93114
8707;28.857;92380
8708;28.861;88354
8709;28.864;87461
8710;28.867;86397
8711;28.871;92323
8712;28.874;93328
8713;28.877;87768
8714;28.881;89583
8715;28.884;91883
8716;28.887;90517
8717;28.890;85968
8718;28.894;88895
8719;28.897;89747
8720;28.900;89803
8721;28.904;86701
8722;28.907;98901
8723;28.910;86021
8724;28.914;100258
8725;28.917;90786
8726;28.920;86138
8727;28.924;87043
8728;28.927;93276
8729;28.930;81945
8730;28.933;91824
8731;28.937;93234
8732;28.940;94799
8733;28.943;102501
8734;28.947;86673
8735;28.950;99003
8736;28.953;92346
8737;28.957;93276
8738;28.960;88657
8739;28.963;91204
8740;28.966;88454
8741;28.970;87981
8742;28.973;96377
8743;28.976;90980
8744;28.980;94431
8745;28.983;94108
8746;28.986;85793
8747;28.990;95937
8748;28.993;94447
8749;28.996;91438
8750;29.000;91471
8751;29.003;89555
8752;29.006;98556
8753;29.009;84618
8754;29.013;82313
8755;29.016;89772
8756;29.019;98917
8757;29.023;91978
8758;29.026;97642
8759;29.029;91373
8760;29.033;82090
8761;29.036;90196
8762;29.039;84585
8763;29.043;89239
8764;29.046;86413
8765;29.049;91105
8766;29.052;88083
8767;29.056;86286
8768;29.059;90372
8769;29.062;92653
8770;29.066;93308
8771;29.069;90358
8772;29.072;91458
8773;29.076;95497
8774;29.079;88384
8775;29.082;96192
8776;29.085;90807
8777;29.089;95905
8778;29.092;85382
8779;29.096;84056
8780;29.099;90861
8781;29.102;93374
8782;29.106;95390
8783;29.109;83232
8784;29.112;84476
8785;29.116;90194
8786;29.119;91170
8787;29.122;85941
8788;29.125;85699
8789;29.129;87785
8790;29.132;87585
8791;29.135;88832
8792;29.139;94025
8793;29.142;92267
8794;29.145;87620
8795;29.149;94176
8796;29.152;97047
8797;29.155;99774
8798;29.159;85498
8799;29.162;100975
8800;29.165;87841
8801;29.168;89745
8802;29.172;82753
8803;29.175;81900
8804;29.178;85509
8805;29.182;90103
8806;29.185;83377
8807;29.188;91245
8808;29.192;88046
8809;29.195;90161
8810;29.198;89349
8811;29.201;100122
8812;29.205;94618
8813;29.208;82710
8814;29.211;95046
8815;29.215;88457
8816;29.218;89473
8817;29.221;95575
8818;29.225;87346
8819;29.228;88499
8820;29.231;88506
8821;29.235;87447
8822;29.238;89209
8823;29.241;87303
8824;29.244;88375
8825;29.248;92219
8826;29.251;96091
8827;29.254;87179
8828;29.258;96786
8829;29.261;85725
8830;29.264;87395
8831;29.268;93070
8832;29.271;81859
8833;29.274;90432
8834;29.278;85887
8835;29.281;84002
8836;29.284;87803
8837;29.287;90945
8838;29.291;84976
8839;29.294;90151
8840;29.297;97963
8841;29.301;89705
8842;29.304;96615
8843;29.307;92404
8844;29.311;88343
8845;29.314;87218
8846;29.317;81476
8847;29.320;89161
8848;29.324;86385
8849;29.327;99192
8850;29.330;91723
8851;29.334;85770
8852;29.337;88671
8853;29.340;90642
8854;29.344;89209
8855;29.347;90885
8856;29.351;94224
8857;29.354;91988
8858;29.357;87326
8859;29.360;87060
8860;29.364;89923
8861;29.367;88323
8862;29.370;81456
8863;29.374;91926
8864;29.377;92745
8865;29.380;92079
8866;29.384;94635
8867;29.387;86124
8868;29.390;93981
8869;29.394;86863
8870;29.397;85277
8871;29.400;99332
8872;29.403;90322
8873;29.407;75236
8874;29.410;89633
8875;29.413;91650
8876;29.417;90645
8877;29.420;87987
8878;29.423;93320
8879;29.427;88396
8880;29.430;89729
8881;29.433;91118
8882;29.436;93763
8883;29.440;94688
8884;29.443;95338
8885;29.446;93018
8886;29.450;84441
8887;29.453;90004
8888;29.456;88843
8889;29.460;84534
8890;29.463;93179
8891;29.466;82307
8892;29.470;83419
8893;29.473;80132
8894;29.476;83213
8895;29.479;86419
8896;29.483;91956
8897;29.486;92836
8898;29.489;89551
8899;29.493;88704
8900;29.496;94307
8901;29.499;90303
8902;29.503;90347
8903;29.506;87049
8904;29.509;86488
8905;29.513;87483
8906;29.516;89149
8907;29.519;88659
8908;29.522;88201
8909;29.526;87845
8910;29.529;84754
8911;29.532;82280
8912;29.536;84225
8913;29.539;91459
8914;29.542;84291
8915;29.546;86356
8916;29.549;85627
8917;29.552;86964
8918;29.555;86491
8919;29.559;88044
8920;29.562;88968
8921;29.565;87602
8922;29.569;88960
8923;29.572;81800
8924;29.575;96250
8925;29.579;89184
8926;29.582;88693
8927;29.585;85628
8928;29.589;82826
8929;29.592;81294
8930;29.595;87677
8931;29.599;92101
8932;29.602;85067
8933;29.605;92472
8934;29.609;85911
8935;29.612;99964
8936;29.615;86894
8937;29.619;91854
8938;29.622;91778
8939;29.625;90185
8940;29.629;89084
8941;29.632;93368
8942;29.635;85919
8943;29.638;80400
8944;29.642;95159
8945;29.645;86443
8946;29.648;94271
8947;29.652;84594
8948;29.655;88762
8949;29.658;91614
8950;29.662;94780
8951;29.665;81021
8952;29.668;90608
8953;29.672;91082
8954;29.675;89541
8955;29.678;82385
8956;29.681;84798
8957;29.685;83466
8958;29.688;87259
8959;29.691;88820
8960;29.695;83165
8961;29.698;94264
8962;29.701;83030
8963;29.705;90739
8964;29.708;86409
8965;29.711;90974
8966;29.714;89107
8967;29.718;82029
8968;29.721;83929
8969;29.724;85486
8970;29.728;91073
8971;29.731;92408
8972;29.734;85594
8973;29.738;100510
8974;29.741;96044
8975;29.744;89308
8976;29.748;87181
8977;29.751;84265
8978;29.754;91332
8979;29.757;95806
8980;29.761;93800
8981;29.764;97546
8982;29.767;90027
8983;29.771;92365
8984;29.774;84704
8985;29.777;85674
8986;29.781;91701
8987;29.784;92534
8988;29.787;100183
8989;29.790;91232
8990;29.794;89405
8991;29.797;91245
8992;29.800;92311
8993;29.804;94791
8994;29.807;90445
8995;29.810;96244
8996;29.814;93989
8997;29.817;99783
8998;29.820;88484
8999;29.824;97939
9000;29.827;85270
9001;29.830;93548
9002;29.833;91433
9003;29.837;91618
9004;29.840;85832
9005;29.844;90497
9006;29.847;97829
9007;29.850;86842
9008;29.854;84404
9009;29.857;91277
9010;29.860;89668
9011;29.864;96372
9012;29.867;85479
9013;29.870;85709
9014;29.873;91512
9015;29.877;89667
9016;29.880;92936
9017;29.883;90000
9018;29.887;92128
9019;29.890;94816
9020;29.893;85988
9021;29.897;90387
9022;29.900;93026
9023;29.903;89861
9024;29.907;90169
9025;29.910;86804
9026;29.913;96727
9027;29.916;98253
9028;29.920;92348
9029;29.923;93262
9030;29.926;92465
9031;29.930;96134
9032;29.933;85634
9033;29.936;92160
9034;29.940;92766
9035;29.943;82593
9036;29.946;88660
9037;29.949;87331
9038;29.953;88419
9039;29.956;82867
9040;29.959;99306
9041;29.963;92665
9042;29.966;94306
9043;29.969;88507
9044;29.973;94010
9045;29.976;91671
9046;29.979;97114
9047;29.983;80321
9048;29.986;95485
9049;29.989;85891
9050;29.992;83960
9051;29.996;92302
9052;29.999;90579
9053;30.002;93380
9054;30.006;88488
9055;30.009;94112
9056;30.012;92830
9057;30.016;88634
9058;30.019;99583
9059;30.022;90647
9060;30.025;89315
9061;30.029;95838
9062;30.032;93645
9063;30.035;90522
9064;30.039;86807
9065;30.042;91819
9066;30.045;98694
9067;30.049;90711
9068;30.052;94463
9069;30.055;85715
9070;30.059;88585
9071;30.062;84334
9072;30.065;89294
9073;30.068;95129
9074;30.072;89222
9075;30.075;91320
9076;30.078;90591
9077;30.082;89911
9078;30.085;90342
9079;30.088;93661
9080;30.092;90241
9081;30.095;89251
9082;30.099;89269
9083;30.102;89007
9084;30.105;88972
9085;30.108;92600
9086;30.112;97847
9087;30.115;82151
9088;30.118;97589
9089;30.122;95274
9090;30.125;84278
9091;30.128;93251
9092;30.132;89885
9093;30.135;89975
9094;30.138;86782
9095;30.142;86738
9096;30.145;88136
9097;30.148;83693
9098;30.151;91379
9099;30.155;87340
9100;30.158;85955
9101;30.161;91604
9102;30.165;89868
9103;30.168;85655
9104;30.171;92906
9105;30.175;93234
9106;30.178;87573
9107;30.181;88751
9108;30.184;81545
9109;30.188;86905
9110;30.191;91283
9111;30.194;94374
9112;30.198;94677
9113;30.201;91791
9114;30.204;86527
9115;30.208;94738
9116;30.211;84435
9117;30.214;95036
9118;30.218;89286
9119;30.221;89132
9120;30.224;93699
9121;30.227;97323
9122;30.231;87698
9123;30.234;89796
9124;30.237;90881
9125;30.241;88496
9126;30.244;88790
9127;30.247;88657
9128;30.251;88412
9129;30.254;96692
9130;30.257;90253
9131;30.261;87195
9132;30.264;88071
9133;30.267;90018
9134;30.270;85400
9135;30.274;83419
9136;30.277;91893
9137;30.280;88353
9138;30.284;94492
9139;30.287;86557
9140;30.290;89304
9141;30.294;88943
9142;30.297;92672
9143;30.300;90655
9144;30.303;91746
9145;30.307;86729
9146;30.310;90005
9147;30.313;87446
9148;30.317;90414
9149;30.320;85192
9150;30.323;88301
9151;30.327;94917
9152;30.330;93422
9153;30.333;82368
9154;30.337;97249
9155;30.340;94136
9156;30.343;92552
9157;30.347;90697
9158;30.350;84893
9159;30.353;94552
9160;30.357;91935
9161;30.360;87171
9162;30.363;88089
9163;30.367;83715
9164;30.370;92142
9165;30.373;87910
9166;30.377;83404
9167;30.380;82116
9168;30.383;86467
9169;30.386;97896
9170;30.390;91396
9171;30.393;84174
9172;30.396;98634
9173;30.400;94968
9174;30.403;90953
9175;30.406;87068
9176;30.410;96766
9177;30.413;86881
9178;30.416;82760
9179;30.419;96429
9180;30.423;93007
9181;30.426;92466
9182;30.429;82676
9183;30.433;82595
9184;30.436;87408
9185;30.439;86891
9186;30.443;91785
9187;30.446;86054
9188;30.449;91710
9189;30.453;90893
9190;30.456;91142
9191;30.459;96068
9192;30.462;91888
9193;30.466;88524
9194;30.469;88868
9195;30.472;83211
9196;30.476;93312
9197;30.479;89597
9198;30.482;88843
9199;30.486;87543
9200;30.489;92255
9201;30.492;91153
9202;30.496;86898
9203;30.499;88779
9204;30.502;92531
9205;30.505;87935
9206;30.509;86776
9207;30.512;92875
9208;30.515;86039
9209;30.519;89950
9210;30.522;95980
9211;30.525;93058
9212;30.529;90441
9213;30.532;87671
9214;30.535;85432
9215;30.538;91763
9216;30.542;83276
9217;30.545;92151
9218;30.548;95332
9219;30.552;86214
9220;30.555;86208
9221;30.558;88469
9222;30.562;85443
9223;30.565;91006
9224;30.568;90441
9225;30.572;92688
9226;30.575;84093
9227;30.578;89429
9228;30.581;83883
9229;30.585;84492
9230;30.588;91633
9231;30.591;89661
9232;30.595;97400
9233;30.598;87119
9234;30.602;94285
9235;30.605;84544
9236;30.608;93568
9237;30.612;95106
9238;30.615;92607
9239;30.618;87292
9240;30.621;84688
9241;30.625;87344
9242;30.628;91294
9243;30.631;90316
9244;30.635;87896
9245;30.638;92308
9246;30.641;85406
9247;30.645;97732
9248;30.648;89074
9249;30.651;81608
9250;30.655;86544
9251;30.658;91676
9252;30.661;87354
9253;30.664;90008
9254;30.668;83980
9255;30.671;82117
9256;30.674;94178
9257;30.678;92160
9258;30.681;88399
9259;30.684;95744
9260;30.688;96163
9261;30.691;93896
9262;30.694;91070
9263;30.698;87794
9264;30.701;92165
9265;30.704;85227
9266;30.707;84133
9267;30.711;86051
9268;30.714;93730
9269;30.717;88148
9270;30.721;97099
9271;30.724;94253
9272;30.727;84610
9273;30.731;80467
9274;30.734;90262
9275;30.737;91486
9276;30.740;88091
9277;30.744;91894
9278;30.747;93830
9279;30.750;89513
9280;30.754;86247
9281;30.757;92459
9282;30.760;90911
9283;30.764;91036
9284;30.767;96346
9285;30.770;93759
9286;30.774;89952
9287;30.777;82498
9288;30.780;85994
9289;30.783;89460
9290;30.787;96293
9291;30.790;84141
9292;30.793;93046
9293;30.797;96029
9294;30.800;84070
9295;30.803;95124
9296;30.807;99039
9297;30.810;86707
9298;30.813;95872
9299;30.817;93301
9300;30.820;95968
9301;30.823;92705
9302;30.826;92339
9303;30.830;89719
9304;30.833;92186
9305;30.836;91057
9306;30.840;92363
9307;30.843;93875
9308;30.847;90327
9309;30.850;89125
9310;30.853;93965
9311;30.857;94713
9312;30.860;83904
9313;30.863;96635
9314;30.866;90094
9315;30.870;81547
9316;30.873;84808
9317;30.876;91890
9318;30.880;92038
9319;30.883;102608
9320;30.886;87388
9321;30.890;90500
9322;30.893;85739
9323;30.896;86249
9324;30.899;89832
9325;30.903;88752
9326;30.906;86267
9327;30.909;86958
9328;30.913;93004
9329;30.916;90025
9330;30.919;92290
9331;30.923;86587
9332;30.926;88531
9333;30.929;86125
9334;30.933;83993
9335;30.936;91042
9336;30.939;93620
9337;30.942;87949
9338;30.946;92978
9339;30.949;82996
9340;30.952;90068
9341;30.956;86798
9342;30.959;97221
9343;30.962;92833
9344;30.966;85966
9345;30.969;94930
9346;30.972;96964
9347;30.976;96368
9348;30.979;94804
9349;30.982;80939
9350;30.985;87496
9351;30.989;90335
9352;30.992;86645
9353;30.995;94253
9354;30.999;88512
9355;31.002;92652
9356;31.005;91048
9357;31.009;96027
9358;31.012;81603
9359;31.015;86264
9360;31.018;88274
9361;31.022;86460
9362;31.025;93036
9363;31.028;87636
9364;31.032;87982
9365;31.035;91350
9366;31.038;90755
9367;31.042;81082
9368;31.045;89175
9369;31.048;91387
9370;31.052;81833
9371;31.055;82072
9372;31.058;86562
9373;31.061;81360
9374;31.065;98230
9375;31.068;90120
9376;31.071;97487
9377;31.075;91032
9378;31.078;100184
9379;31.081;90855
9380;31.085;92515
9381;31.088;94343
9382;31.091;90916
9383;31.095;87404
9384;31.098;97301
9385;31.101;86184
9386;31.105;94624
9387;31.108;91423
9388;31.111;85754
9389;31.115;86292
9390;31.118;85531
9391;31.121;96569
9392;31.125;83752
9393;31.128;87028
9394;31.131;90390
9395;31.134;89925
9396;31.138;87028
9397;31.141;94149
9398;31.144;88759
9399;31.148;90251
9400;31.151;85512
9401;31.154;89925
9402;31.158;91493
9403;31.161;95059
9404;31.164;92522
9405;31.168;90427
9406;31.171;89665
9407;31.174;87425
9408;31.177;89499
9409;31.181;94255
9410;31.184;96078
9411;31.187;100002
9412;31.191;89786
9413;31.194;87361
9414;31.197;82602
9415;31.201;88154
9416;31.204;90222
9417;31.207;83360
9418;31.211;88484
9419;31.214;84214
9420;31.217;86872
9421;31.220;97487
9422;31.224;91164
9423;31.227;91807
9424;31.230;87390
9425;31.234;100665
9426;31.237;95165
9427;31.240;86344
9428;31.244;86322
9429;31.247;85724
9430;31.250;92658
9431;31.253;100158
9432;31.257;91119
9433;31.260;88889
9434;31.263;89494
9435;31.267;96025
9436;31.270;88700
9437;31.273;92860
9438;31.277;96421
9439;31.280;94035
9440;31.283;79318
9441;31.287;86848
9442;31.290;94630
9443;31.293;89724
9444;31.296;89452
9445;31.300;88397
9446;31.303;88700
9447;31.306;92098
9448;31.310;84975
9449;31.313;84131
9450;31.316;89925
9451;31.320;92936
9452;31.323;85745
9453;31.326;87577
9454;31.329;84454
9455;31.333;94902
9456;31.336;88364
9457;31.339;88704
9458;31.343;89250
9459;31.346;87724
9460;31.350;90440
9461;31.353;82754
9462;31.356;95816
9463;31.360;89580
9464;31.363;87829
9465;31.366;90131
9466;31.369;84499
9467;31.373;88851
9468;31.376;97969
9469;31.379;88533
9470;31.383;90439
9471;31.386;84774
9472;31.389;83484
9473;31.393;82791
9474;31.396;92204
9475;31.399;92494
9476;31.403;95047
9477;31.406;104693
9478;31.409;98536
9479;31.412;87711
9480;31.416;87935
9481;31.419;85558
9482;31.422;93303
9483;31.426;84816
9484;31.429;89139
9485;31.432;81062
9486;31.436;82456
9487;31.439;99758
9488;31.442;92002
9489;31.446;81884
9490;31.449;84902
9491;31.452;92909
9492;31.455;89404
9493;31.459;103594
9494;31.462;91015
9495;31.465;93535
9496;31.469;87394
9497;31.472;81999
9498;31.475;88220
9499;31.479;89228
9500;31.482;90894
9501;31.485;93618
9502;31.488;83390
9503;31.492;90678
9504;31.495;93757
9505;31.498;89006
9506;31.502;85273
9507;31.505;85865
9508;31.508;85209
9509;31.512;85661
9510;31.515;94004
9511;31.518;98493
9512;31.522;91115
9513;31.525;99219
9514;31.528;89849
9515;31.531;90934
9516;31.535;84124
9517;31.538;91081
9518;31.541;89464
9519;31.545;92320
9520;31.548;92758
9521;31.551;94707
9522;31.555;89225
9523;31.558;77066
9524;31.561;87897
9525;31.565;86597
9526;31.568;91570
9527;31.571;90245
9528;31.574;92027
9529;31.578;82276
9530;31.581;86457
9531;31.584;85597
9532;31.588;90351
9533;31.591;89683
9534;31.595;89379
9535;31.598;100631
9536;31.601;87769
9537;31.605;88314
9538;31.608;91827
9539;31.611;87599
9540;31.614;91557
9541;31.618;96281
9542;31.621;88297
9543;31.624;81822
9544;31.628;90814
9545;31.631;100477
9546;31.634;92270
9547;31.638;92080
9548;31.641;82701
9549;31.644;81526
9550;31.647;87962
9551;31.651;89666
9552;31.654;84471
9553;31.657;88050
9554;31.661;91168
9555;31.664;91005
9556;31.667;81882
9557;31.671;90714
9558;31.674;91248
9559;31.677;85646
9560;31.681;87073
9561;31.684;86457
9562;31.687;93820
9563;31.690;90117
9564;31.694;90566
9565;31.697;84752
9566;31.700;77803
9567;31.704;85323
9568;31.707;97387
9569;31.710;85696
9570;31.714;86761
9571;31.717;81001
9572;31.720;89335
9573;31.723;84674
9574;31.727;92503
9575;31.730;93800
9576;31.733;89470
9577;31.737;94382
9578;31.740;85761
9579;31.743;89405
9580;31.747;93102
9581;31.750;92008
9582;31.753;86264
9583;31.757;91119
9584;31.760;91264
9585;31.763;100596
9586;31.766;88766
9587;31.770;97228
9588;31.773;95929
9589;31.776;87375
9590;31.780;100252
9591;31.783;90453
9592;31.786;86837
9593;31.790;92056
9594;31.793;83580
9595;31.796;88512
9596;31.800;91970
9597;31.803;87817
9598;31.806;92409
9599;31.809;95390
9600;31.813;96978
9601;31.816;93693
9602;31.819;92848
9603;31.823;88656
9604;31.826;98486
9605;31.829;87652
9606;31.833;85495
9607;31.836;99707
9608;31.839;95212
9609;31.842;84551
9610;31.846;96183
9611;31.849;95045
9612;31.853;89380
9613;31.856;90011
9614;31.859;89648
9615;31.863;91554
9616;31.866;89026
9617;31.869;88365
9618;31.873;91016
9619;31.876;95188
9620;31.879;86340
9621;31.882;88637
9622;31.886;86536
9623;31.889;91059
9624;31.892;95101
9625;31.896;87021
9626;31.899;85108
9627;31.902;86969
9628;31.906;86184
9629;31.909;85867
9630;31.912;86964
9631;31.916;95436
9632;31.919;79460
9633;31.922;90222
9634;31.925;90251
9635;31.929;92038
9636;31.932;86613
9637;31.935;88024
9638;31.939;94418
9639;31.942;85524
9640;31.945;87161
9641;31.949;87668
9642;31.952;88217
9643;31.955;98361
9644;31.958;95086
9645;31.962;87699
9646;31.965;87765
9647;31.968;91837
9648;31.972;90840
9649;31.975;91854
9650;31.978;84664
9651;31.982;92085
9652;31.985;91217
9653;31.988;81952
9654;31.992;96864
9655;31.995;87597
9656;31.998;89858
9657;32.001;87428
9658;32.005;95315
9659;32.008;90855
9660;32.011;75708
9661;32.015;95305
9662;32.018;93238
9663;32.021;84717
9664;32.025;88020
9665;32.028;94269
9666;32.031;90329
9667;32.035;90225
9668;32.038;82036
9669;32.041;87304
9670;32.044;83462
9671;32.048;92694
9672;32.051;95865
9673;32.054;85907
9674;32.058;92559
9675;32.061;82230
9676;32.064;87411
9677;32.068;94726
9678;32.071;95234
9679;32.074;89594
9680;32.077;94678
9681;32.081;99901
9682;32.084;88119
9683;32.087;94025
9684;32.091;94624
9685;32.095;85929
9686;32.098;86914
9687;32.101;83465
9688;32.105;87625
9689;32.108;86869
9690;32.111;96423
9691;32.115;84185
9692;32.118;92091
9693;32.121;90500
9694;32.124;85481
9695;32.128;89772
9696;32.131;91198
9697;32.134;93854
9698;32.138;91537
9699;32.141;86678
9700;32.144;83477
9701;32.148;90335
9702;32.151;88326
9703;32.154;90897
9704;32.157;89413
9705;32.161;87357
9706;32.164;85336
9707;32.167;87283
9708;32.171;89232
9709;32.174;84031
9710;32.177;78756
9711;32.181;93213
9712;32.184;86725
9713;32.187;92464
9714;32.191;92757
9715;32.194;95433
9716;32.197;97015
9717;32.200;85224
9718;32.204;92848
9719;32.207;94681
9720;32.210;93124
9721;32.214;80709
9722;32.217;92672
9723;32.220;88271
9724;32.224;93708
9725;32.227;89654
9726;32.230;88923
9727;32.233;95590
9728;32.237;89400
9729;32.240;94206
9730;32.243;91645
9731;32.247;87862
9732;32.250;86305
9733;32.253;89425
9734;32.257;95395
9735;32.260;96605
9736;32.263;82658
9737;32.267;93827
9738;32.270;95793
9739;32.273;94968
9740;32.276;85920
9741;32.280;90205
9742;32.283;91806
9743;32.286;86747
9744;32.290;92885
9745;32.293;92914
9746;32.296;100622
9747;32.300;86605
9748;32.303;81869
9749;32.306;84590
9750;32.310;92401
9751;32.313;96729
9752;32.316;91140
9753;32.319;86062
9754;32.323;85503
9755;32.326;90337
9756;32.329;89424
9757;32.333;88439
9758;32.336;95648
9759;32.339;89529
9760;32.343;89275
9761;32.346;92787
9762;32.350;88320
9763;32.353;92321
9764;32.356;89889
9765;32.359;89046
9766;32.363;96076
9767;32.366;89616
9768;32.369;87009
9769;32.373;85175
9770;32.376;88214
9771;32.379;97660
9772;32.383;90340
9773;32.386;93358
9774;32.389;97984
9775;32.392;94000
9776;32.396;96717
9777;32.399;92594
9778;32.402;87136
9779;32.406;84257
9780;32.409;90205
9781;32.412;87100
9782;32.416;88392
9783;32.419;96576
9784;32.422;91910
9785;32.426;86909
9786;32.429;90130
9787;32.432;93539
9788;32.435;89297
9789;32.439;83451
9790;32.442;86380
9791;32.445;98526
9792;32.449;87555
9793;32.452;94056
9794;32.455;94454
9795;32.459;81633
9796;32.462;87729
9797;32.465;93237
9798;32.468;97341
9799;32.472;86587
9800;32.475;83674
9801;32.478;87234
9802;32.482;92305
9803;32.485;99007
9804;32.488;89065
9805;32.492;92528
9806;32.495;97230
9807;32.498;80749
9808;32.502;85594
9809;32.505;85944
9810;32.508;99774
9811;32.511;87586
9812;32.515;89182
9813;32.518;95529
9814;32.521;98125
9815;32.525;94687
9816;32.528;87147
9817;32.531;83677
9818;32.535;90436
9819;32.538;86516
9820;32.541;89906
9821;32.545;89929
9822;32.548;92496
9823;32.551;81490
9824;32.554;87796
9825;32.558;91749
9826;32.561;88409
9827;32.564;85460
9828;32.568;82687
9829;32.571;91784
9830;32.574;91777
9831;32.578;88827
9832;32.581;84268
9833;32.584;85652
9834;32.587;87175
9835;32.591;89596
9836;32.594;93025
9837;32.598;85798
9838;32.601;90233
9839;32.604;90718
9840;32.608;88483
9841;32.611;91214
9842;32.614;90998
9843;32.618;91052
9844;32.621;92680
9845;32.624;92133
9846;32.627;88394
9847;32.631;91816
9848;32.634;80595
9849;32.637;90855
9850;32.641;87424
9851;32.644;89833
9852;32.647;81936
9853;32.651;86355
9854;32.654;93221
9855;32.657;82975
9856;32.661;90956
9857;32.664;93799
9858;32.667;94502
9859;32.670;91685
9860;32.674;95564
9861;32.677;91450
9862;32.680;90574
9863;32.684;93348
9864;32.687;86809
9865;32.690;93361
9866;32.694;81923
9867;32.697;98952
9868;32.700;92125
9869;32.704;85425
9870;32.707;88730
9871;32.710;87698
9872;32.713;91717
9873;32.717;94155
9874;32.720;97134
9875;32.723;87682
9876;32.727;85468
9877;32.730;83178
9878;32.733;89017
9879;32.737;85307
9880;32.740;87757
9881;32.743;85822
9882;32.746;92769
9883;32.750;85928
9884;32.753;94555
9885;32.756;98002
9886;32.760;82040
9887;32.763;91278
9888;32.766;90132
9889;32.770;89016
9890;32.773;96979
9891;32.776;91553
9892;32.780;81547
9893;32.783;93327
9894;32.786;82503
9895;32.789;84209
9896;32.793;91076
9897;32.796;86510
9898;32.799;83060
9899;32.803;86932
9900;32.806;94390
9901;32.809;85304
9902;32.813;88876
9903;32.816;89057
9904;32.819;82573
9905;32.822;97762
9906;32.826;96295
9907;32.829;82693
9908;32.832;94390
9909;32.836;99622
9910;32.839;90759
9911;32.842;88287
9912;32.846;88437
9913;32.849;94083
9914;32.853;92288
9915;32.856;91046
9916;32.859;95928
9917;32.862;99865
9918;32.866;92112
9919;32.869;95364
9920;32.872;93193
9921;32.876;91197
9922;32.879;84109
9923;32.882;90272
9924;32.886;89186
9925;32.889;97443
9926;32.892;86091
9927;32.896;86342
9928;32.899;92525
9929;32.902;94744
9930;32.905;88920
9931;32.909;89870
9932;32.912;83239
9933;32.915;83434
9934;32.919;83792
9935;32.922;88072
9936;32.925;85874
9937;32.929;98047
9938;32.932;90941
9939;32.935;94633
9940;32.939;87509
9941;32.942;86209
9942;32.945;89414
9943;32.948;93141
9944;32.952;94903
9945;32.955;92998
9946;32.958;91425
9947;32.962;84929
9948;32.965;84788
9949;32.968;94181
9950;32.972;97185
9951;32.975;94650
9952;32.978;86396
9953;32.981;81302
9954;32.985;94887
9955;32.988;91468
9956;32.991;90121
9957;32.995;92718
9958;32.998;94619
9959;33.001;101077
9960;33.005;90056
9961;33.008;89888
9962;33.011;96298
9963;33.015;100362
9964;33.018;84772
9965;33.021;87720
9966;33.024;87871
9967;33.028;90699
9968;33.031;89352
9969;33.034;88782
9970;33.038;98291
9971;33.041;92556
9972;33.044;89400
9973;33.048;98006
9974;33.051;89842
9975;33.054;90974
9976;33.057;100197
9977;33.061;93468
9978;33.064;90674
9979;33.067;90736
9980;33.071;92766
9981;33.074;87466
9982;33.077;84814
9983;33.081;88144
9984;33.084;83714
9985;33.087;91241
9986;33.091;86841
9987;33.094;103002
9988;33.097;92710
9989;33.101;91105
9990;33.104;83505
9991;33.107;93269
9992;33.111;84199
9993;33.114;90145
9994;33.117;91134
9995;33.121;86585
9996;33.124;92829
9997;33.127;88562
9998;33.131;92873
9999;33.134;93897
10000;33.137;89576
10001;33.140;85609
10002;33.144;95845
10003;33.147;95039
10004;33.150;90990
10005;33.154;91340
10006;33.157;90788
10007;33.160;93170
10008;33.164;89974
10009;33.167;91424
10010;33.170;91228
10011;33.174;92062
10012;33.177;88753
10013;33.180;93567
10014;33.183;91955
10015;33.187;91339
10016;33.190;82762
10017;33.193;97493
10018;33.197;90260
10019;33.200;96813
10020;33.203;92287
10021;33.207;96085
10022;33.210;90654
10023;33.213;83224
10024;33.216;89006
10025;33.220;91963
10026;33.223;83548
10027;33.226;90344
10028;33.230;83935
10029;33.233;92495
10030;33.236;93521
10031;33.240;100526
10032;33.243;92836
10033;33.246;85082
10034;33.250;93672
10035;33.253;86422
10036;33.256;84813
10037;33.259;84751
10038;33.263;84849
10039;33.266;94300
10040;33.269;92871
10041;33.273;92907
10042;33.276;88916
10043;33.279;89294
10044;33.283;93570
10045;33.286;94187
10046;33.289;94936
10047;33.293;92389
10048;33.296;87637
10049;33.299;89000
10050;33.302;87874
10051;33.306;86755
10052;33.309;93437
10053;33.312;97092
10054;33.316;81795
10055;33.319;83646
10056;33.322;90513
10057;33.326;84331
10058;33.329;88409
10059;33.332;92872
10060;33.335;91954
10061;33.339;88519
10062;33.342;89194
10063;33.346;94764
10064;33.349;86513
10065;33.352;88545
10066;33.356;86511
10067;33.359;81515
10068;33.362;95768
10069;33.366;87465
10070;33.369;90815
10071;33.372;88315
10072;33.375;84464
10073;33.379;94690
10074;33.382;88359
10075;33.385;96840
10076;33.389;83461
10077;33.392;91192
10078;33.395;95383
10079;33.399;92728
10080;33.402;88094
10081;33.405;92633
10082;33.409;94950
10083;33.412;84928
10084;33.415;88229
10085;33.418;87226
10086;33.422;96482
10087;33.425;83799
10088;33.428;87775
10089;33.432;94897
10090;33.435;90772
10091;33.438;94581
10092;33.442;91783
10093;33.445;88592
10094;33.448;97461
10095;33.451;91525
10096;33.455;93476
10097;33.458;93098
10098;33.461;87968
10099;33.465;93190
10100;33.468;90952
10101;33.471;93125
10102;33.475;89414
10103;33.478;92851
10104;33.481;84827
10105;33.485;92049
10106;33.488;86315
10107;33.491;87358
10108;33.494;82140
10109;33.498;83322
10110;33.501;82403
10111;33.504;90501
10112;33.508;103112
10113;33.511;90122
10114;33.514;84418
10115;33.518;94255
10116;33.521;86026
10117;33.524;90129
10118;33.528;83925
10119;33.531;93141
10120;33.534;93321
10121;33.537;87397
10122;33.541;86678
10123;33.544;89984
10124;33.547;96298
10125;33.551;85975
10126;33.554;90019
10127;33.557;90352
10128;33.561;87917
10129;33.564;89513
10130;33.567;89619
10131;33.570;90958
10132;33.574;89844
10133;33.577;81823
10134;33.580;85596
10135;33.584;93092
10136;33.587;87740
10137;33.590;98507
10138;33.594;94733
10139;33.597;83874
10140;33.601;93033
10141;33.604;91826
10142;33.607;92426
10143;33.610;87370
10144;33.614;84473
10145;33.617;89607
10146;33.620;86412
10147;33.624;92917
10148;33.627;87683
10149;33.630;85782
10150;33.634;85936
10151;33.637;87476
10152;33.640;89934
10153;33.644;99758
10154;33.647;97791
10155;33.650;86994
10156;33.653;87585
10157;33.657;95190
10158;33.660;86234
10159;33.663;90143
10160;33.667;89504
10161;33.670;90703
10162;33.673;91563
10163;33.677;94000
10164;33.680;84210
10165;33.683;84838
10166;33.686;89599
10167;33.690;83952
10168;33.693;81369
10169;33.696;91456
10170;33.700;91346
10171;33.703;96239
10172;33.706;83708
10173;33.710;93209
10174;33.713;86996
10175;33.716;88423
10176;33.720;87565
10177;33.723;89034
10178;33.726;88923
10179;33.729;93500
10180;33.733;93083
10181;33.736;87767
10182;33.739;91958
10183;33.743;90524
10184;33.746;88218
10185;33.749;93365
10186;33.753;99139
10187;33.756;91439
10188;33.759;86210
10189;33.763;90439
10190;33.766;84446
10191;33.769;88121
10192;33.772;87548
10193;33.776;93704
10194;33.779;93497
10195;33.782;91600
10196;33.786;98105
10197;33.789;87032
10198;33.792;89731
10199;33.796;82437
10200;33.799;91106
10201;33.802;90264
10202;33.805;94769
10203;33.809;84863
10204;33.812;94663
10205;33.815;94115
10206;33.819;93611
10207;33.822;86664
10208;33.825;90069
10209;33.829;90120
10210;33.832;79062
10211;33.835;97078
10212;33.839;94056
10213;33.842;89628
10214;33.846;90025
10215;33.849;88676
10216;33.852;94834
10217;33.856;90666
10218;33.859;87732
10219;33.862;89985
10220;33.865;81503
10221;33.869;100710
10222;33.872;92039
10223;33.875;87656
10224;33.879;93710
10225;33.882;88017
10226;33.885;87741
10227;33.889;92324
10228;33.892;93350
10229;33.895;91837
10230;33.899;90751
10231;33.902;90401
10232;33.905;92567
10233;33.908;89382
10234;33.912;90203
10235;33.915;90304
10236;33.918;85731
10237;33.922;91083
10238;33.925;82082
10239;33.928;95356
10240;33.932;94717
10241;33.935;91939
10242;33.938;92031
10243;33.941;95579
10244;33.945;93164
10245;33.948;83715
10246;33.951;84692
10247;33.955;83634
10248;33.958;81832
10249;33.961;99330
10250;33.965;91038
10251;33.968;90910
10252;33.971;95242
10253;33.975;84837
10254;33.978;95301
10255;33.981;96767
10256;33.984;82531
10257;33.988;87085
10258;33.991;87524
10259;33.994;91469
10260;33.998;98812
10261;34.001;93548
10262;34.004;87272
10263;34.008;101361
10264;34.011;91905
10265;34.014;92139
10266;34.018;85726
10267;34.021;96471
10268;34.024;93709
10269;34.027;83273
10270;34.031;81964
10271;34.034;88958
10272;34.037;91069
10273;34.041;88044
10274;34.044;90635
10275;34.047;89553
10276;34.051;95165
10277;34.054;92141
10278;34.057;90827
10279;34.060;93233
10280;34.064;94038
10281;34.067;87931
10282;34.070;85695
10283;34.074;85662
10284;34.077;86826
10285;34.080;93413
10286;34.084;96792
10287;34.087;87910
10288;34.090;82143
10289;34.094;80614
10290;34.097;88789
10291;34.100;90492
10292;34.104;89632
10293;34.107;83468
10294;34.110;85007
10295;34.114;91728
10296;34.117;91039
10297;34.120;86848
10298;34.124;85991
10299;34.127;90918
10300;34.130;92167
10301;34.134;85973
10302;34.137;98720
10303;34.140;90821
10304;34.143;86016
10305;34.147;95564
10306;34.150;92773
10307;34.153;93912
10308;34.157;81498
10309;34.160;86184
10310;34.163;97043
10311;34.167;90886
10312;34.170;82094
10313;34.173;90394
10314;34.177;88329
10315;34.180;89696
10316;34.183;87072
10317;34.186;93053
10318;34.190;79738
10319;34.193;89323
10320;34.196;84301
10321;34.200;87691
10322;34.203;92221
10323;34.206;95153
10324;34.210;85696
10325;34.213;95374
10326;34.216;90766
10327;34.219;93511
10328;34.223;93221
10329;34.226;96387
10330;34.229;88330
10331;34.233;85538
10332;34.236;89823
10333;34.239;84848
10334;34.243;94290
10335;34.246;89122
10336;34.249;92084
10337;34.253;89974
10338;34.256;92349
10339;34.259;82370
10340;34.262;93996
10341;34.266;87441
10342;34.269;89001
10343;34.272;97759
10344;34.276;86663
10345;34.279;88186
10346;34.282;96040
10347;34.286;95571
10348;34.289;83450
10349;34.292;85006
10350;34.295;88038
10351;34.299;86012
10352;34.302;93170
10353;34.305;87518
10354;34.309;89396
10355;34.312;88782
10356;34.315;93835
10357;34.319;89241
10358;34.322;102771
10359;34.325;88138
10360;34.329;86002
10361;34.332;93594
10362;34.335;85506
10363;34.338;97300
10364;34.342;84957
10365;34.345;87980
10366;34.349;89210
10367;34.352;85490
10368;34.355;88010
10369;34.359;90324
10370;34.362;90331
10371;34.365;85979
10372;34.369;80377
10373;34.372;91249
10374;34.375;93675
10375;34.378;97185
10376;34.382;81980
10377;34.385;83122
10378;34.388;93598
10379;34.392;80302
10380;34.395;86972
10381;34.398;90754
10382;34.402;97986
10383;34.405;89938
10384;34.408;89669
10385;34.412;92821
10386;34.415;89980
10387;34.418;97318
10388;34.421;86735
10389;34.425;95452
10390;34.428;78082
10391;34.431;91252
10392;34.435;97318
10393;34.438;91278
10394;34.441;103450
10395;34.445;89229
10396;34.448;92660
10397;34.451;90832
10398;34.454;93874
10399;34.458;91977
10400;34.461;89953
10401;34.464;88086
10402;34.468;91813
10403;34.471;91711
10404;34.474;94503
10405;34.478;92678
10406;34.481;101426
10407;34.484;82579
10408;34.488;96171
10409;34.491;88851
10410;34.494;93820
10411;34.497;85498
10412;34.501;91711
10413;34.504;88682
10414;34.507;87532
10415;34.511;89400
10416;34.514;98217
10417;34.517;92467
10418;34.521;91409
10419;34.524;88700
10420;34.527;94137
10421;34.530;89106
10422;34.534;94275
10423;34.537;91087
10424;34.540;93592
10425;34.544;84564
10426;34.547;91427
10427;34.550;87747
10428;34.554;95594
10429;34.557;86372
10430;34.560;91172
10431;34.564;91332
10432;34.567;94410
10433;34.570;88943
10434;34.573;89404
10435;34.577;94789
10436;34.580;95027
10437;34.583;92369
10438;34.587;88786
10439;34.590;87240
10440;34.593;94436
10441;34.597;94905
10442;34.600;95750
10443;34.604;89565
10444;34.607;86921
10445;34.610;85559
10446;34.613;93672
10447;34.617;92628
10448;34.620;95011
10449;34.623;100687
10450;34.627;96738
10451;34.630;87257
10452;34.633;94794
10453;34.637;91440
10454;34.640;93485
10455;34.643;92779
10456;34.647;94060
10457;34.650;93007
10458;34.653;92731
10459;34.656;89380
10460;34.660;99450
10461;34.663;81849
10462;34.666;86122
10463;34.670;88867
10464;34.673;86638
10465;34.676;90843
10466;34.680;90311
10467;34.683;99370
10468;34.686;92320
10469;34.689;90405
10470;34.693;98583
10471;34.696;87555
10472;34.699;91299
10473;34.703;87971
10474;34.706;87583
10475;34.709;85790
10476;34.713;89977
10477;34.716;87050
10478;34.719;94136
10479;34.723;83499
10480;34.726;99017
10481;34.729;91307
10482;34.732;93638
10483;34.736;95029
10484;34.739;100384
10485;34.742;85938
10486;34.746;86832
10487;34.749;90882
10488;34.752;94510
10489;34.756;87038
10490;34.759;87193
10491;34.762;91258
10492;34.765;87260
10493;34.769;93289
10494;34.772;94369
10495;34.775;84979
10496;34.779;83732
10497;34.782;84415
10498;34.785;95290
10499;34.789;79605
10500;34.792;88190
10501;34.795;88256
10502;34.799;91983
10503;34.802;94084
10504;34.805;94508
10505;34.808;82565
10506;34.812;90391
10507;34.815;85149
10508;34.818;97506
10509;34.822;89096
10510;34.825;92969
10511;34.828;86964
10512;34.832;85227
10513;34.835;89152
10514;34.838;92037
10515;34.842;91297
10516;34.845;90001
10517;34.848;94387
10518;34.852;95698
10519;34.855;91654
10520;34.858;90646
10521;34.862;91458
10522;34.865;85935
10523;34.868;100692
10524;34.872;85366
10525;34.875;89686
10526;34.878;85636
10527;34.882;85817
10528;34.885;93605
10529;34.888;92229
10530;34.891;98260
10531;34.895;86138
10532;34.898;85875
10533;34.901;91893
10534;34.905;97436
10535;34.908;89640
10536;34.911;88736
10537;34.915;82266
10538;34.918;91671
10539;34.921;97778
10540;34.924;96874
10541;34.928;90825
10542;34.931;89939
10543;34.934;96720
10544;34.938;83961
10545;34.941;89152
10546;34.944;82405
10547;34.948;90466
10548;34.951;91431
10549;34.954;93850
10550;34.958;93356
10551;34.961;87103
10552;34.964;86811
10553;34.967;91447
10554;34.971;97117
10555;34.974;93614
10556;34.977;90719
10557;34.981;81703
10558;34.984;89302
10559;34.987;83787
10560;34.991;88970
10561;34.994;85700
10562;34.997;91085
10563;35.001;83237
10564;35.004;88535
10565;35.007;92503
10566;35.010;89586
10567;35.014;96134
10568;35.017;91989
10569;35.020;90141
10570;35.024;92823
10571;35.027;87078
10572;35.030;86240
10573;35.034;94858
10574;35.037;89367
10575;35.049;69872
10576;35.052;810
10577;35.055;607
10578;35.059;797
10579;35.062;691
10580;35.065;491
10581;35.069;809
10582;35.072;1127
10583;35.075;498
10584;35.079;825
10585;35.082;478
10586;35.085;532
10587;35.088;545
10588;35.092;552
10589;35.100;712
10590;35.103;548
10591;35.106;555
10592;35.109;586
10593;35.113;679
10594;35.116;597
10595;35.119;600
10596;35.123;534
10597;35.126;665
10598;35.129;910
10599;35.133;614
10600;35.136;621
10601;35.139;597
10602;35.142;704
10603;35.146;779
10604;35.149;632
10605;35.152;743
10606;35.156;597
10607;35.159;791
10608;35.162;580
10609;35.166;646
10610;35.169;660
10611;35.172;657
10612;35.176;681
10613;35.179;929
10614;35.182;573
10615;35.185;592
10616;35.189;732
10617;35.192;699
10618;35.195;557
10619;35.199;734
10620;35.202;735
10621;35.205;2695
10622;35.209;571
10623;35.212;654
10624;35.215;576
10625;35.218;731
10626;35.222;583
10627;35.225;540
10628;35.228;499
10629;35.232;510
10630;35.235;900
10631;35.238;1175
10632;35.242;604
10633;35.245;658
10634;35.248;883
10635;35.252;808
10636;35.255;654
10637;35.258;483
10638;35.261;468
10639;35.265;588
10640;35.268;587
10641;35.271;591
10642;35.275;552
10643;35.278;591
10644;35.281;585
10645;35.285;627
10646;35.288;608
10647;35.291;534
10648;35.295;580
10649;35.298;459
10650;35.301;695
10651;35.304;847
10652;35.308;617
10653;35.311;494
10654;35.314;596
10655;35.318;563
10656;35.321;564
10657;35.324;576
10658;35.328;661
10659;35.331;579
10660;35.334;442
10661;35.337;633
10662;35.341;476
10663;35.344;552
10664;35.348;591
10665;35.351;700
10666;35.354;579
10667;35.358;884
10668;35.361;811
10669;35.364;478
10670;35.368;810
10671;35.371;618
10672;35.374;645
10673;35.377;550
10674;35.381;657
10675;35.384;717
10676;35.387;589
10677;35.391;536
10678;35.394;1615
10679;35.397;479
10680;35.401;3572
10681;35.404;789
10682;35.407;568
10683;35.411;945
10684;35.414;752
10685;35.417;650
10686;35.420;565
10687;35.424;1721
10688;35.427;551
10689;35.430;491
10690;35.434;607
10691;35.437;463
10692;35.440;709
10693;35.444;566
10694;35.447;645
10695;35.450;767
10696;35.453;576
10697;35.457;695
10698;35.460;587
10699;35.463;641
10700;35.467;656
10701;35.470;722
10702;35.473;828
10703;35.477;678
10704;35.480;772
10705;35.483;581
10706;35.487;554
10707;35.490;625
10708;35.493;659
10709;35.496;942
10710;35.500;628
10711;35.503;494
10712;35.506;658
10713;35.510;581
10714;35.513;735
10715;35.516;621
10716;35.520;608
10717;35.523;568
10718;35.526;873
10719;35.530;563
10720;35.533;738
10721;35.536;749
10722;35.539;735
10723;35.543;648
10724;35.546;489
10725;35.549;652
10726;35.553;505
10727;35.556;665
10728;35.559;627
10729;35.563;571
10730;35.566;1796
10731;35.569;606
10732;35.572;608
10733;35.576;671
10734;35.579;520
10735;35.582;725
10736;35.586;710
10737;35.589;702
10738;35.592;545
10739;35.596;577
10740;35.599;492
10741;35.603;692
10742;35.606;624
10743;35.609;552
10744;35.612;834
10745;35.616;494
10746;35.619;612
10747;35.622;592
10748;35.626;737
10749;35.629;548
10750;35.632;494
10751;35.636;637
10752;35.639;659
10753;35.642;794
10754;35.646;580
10755;35.649;599
10756;35.652;668
10757;35.655;589
10758;35.659;743
10759;35.662;580
10760;35.665;2136
10761;35.669;580
10762;35.672;546
10763;35.675;607
10764;35.679;574
10765;35.682;624
10766;35.685;843
10767;35.688;756
10768;35.692;780
10769;35.695;525
10770;35.698;667
10771;35.702;798
10772;35.705;648
10773;35.708;767
10774;35.712;668
10775;35.715;748
10776;35.718;706
10777;35.722;743
10778;35.725;685
10779;35.728;647
10780;35.731;756
10781;35.735;723
10782;35.738;605
10783;35.741;1120
10784;35.745;667
10785;35.748;758
10786;35.751;644
10787;35.755;748
10788;35.758;561
10789;35.761;770
10790;35.765;774
10791;35.768;669
10792;35.771;645
10793;35.774;731
10794;35.778;728
10795;35.781;698
10796;35.784;517
10797;35.788;574
10798;35.791;538
10799;35.794;546
10800;35.798;682
10801;35.801;615
10802;35.804;639
10803;35.807;663
10804;35.811;2471
10805;35.814;699
10806;35.817;563
10807;35.821;761
10808;35.824;618
10809;35.827;814
10810;35.831;599
10811;35.834;763
10812;35.837;968
10813;35.841;749
10814;35.844;656
10815;35.847;720
10816;35.851;710
10817;35.854;721
10818;35.857;691
10819;35.861;652
10820;35.864;682
10821;35.867;743
10822;35.871;926
10823;35.874;787
10824;35.877;845
10825;35.881;693
10826;35.884;823
10827;35.887;784
10828;35.890;682
10829;35.894;749
10830;35.897;731
10831;35.900;557
10832;35.904;550
10833;35.907;756
10834;35.910;557
10835;35.914;681
10836;35.917;771
10837;35.920;647
10838;35.924;738
10839;35.927;699
10840;35.930;720
10841;35.933;638
10842;35.937;640
10843;35.940;709
10844;35.943;747
10845;35.947;959
10846;35.950;620
10847;35.953;715
10848;35.957;629
10849;35.960;715
10850;35.963;746
10851;35.966;737
10852;35.970;684
10853;35.973;632
10854;35.976;661
10855;35.980;564
10856;35.983;810
10857;35.986;592
10858;35.990;661
10859;35.993;658
10860;35.996;609
10861;36.000;660
10862;36.003;577
10863;36.006;768
10864;36.009;499
10865;36.013;679
10866;36.016;756
10867;36.019;818
10868;36.023;900
10869;36.026;842
10870;36.029;582
10871;36.033;629
10872;36.036;735
10873;36.039;586
10874;36.042;594
10875;36.046;696
10876;36.049;526
10877;36.052;663
10878;36.056;629
10879;36.059;764
10880;36.062;513
10881;36.066;485
10882;36.069;513
10883;36.072;574
10884;36.076;655
10885;36.079;672
10886;36.082;1398
10887;36.085;534
10888;36.089;665
10889;36.092;535
10890;36.096;538
10891;36.099;752
10892;36.102;627
10893;36.106;712
10894;36.109;855
10895;36.112;787
10896;36.116;581
10897;36.119;547
10898;36.122;689
10899;36.125;562
10900;36.129;634
10901;36.132;531
10902;36.135;518
10903;36.139;516
10904;36.142;475
10905;36.145;600
10906;36.149;717
10907;36.152;455
10908;36.155;543
10909;36.159;536
10910;36.162;612
10911;36.165;630
10912;36.168;622
10913;36.172;639
10914;36.175;669
10915;36.178;594
10916;36.182;617
10917;36.185;599
10918;36.188;527
10919;36.192;569
10920;36.195;653
10921;36.198;606
10922;36.201;724
10923;36.205;669
10924;36.208;589
10925;36.211;617
10926;36.215;489
10927;36.218;510
10928;36.221;613
10929;36.225;698
10930;36.228;594
10931;36.231;583
10932;36.235;785
10933;36.238;595
10934;36.241;733
10935;36.244;860
10936;36.248;653
10937;36.251;656
10938;36.254;711
10939;36.258;523
10940;36.261;2265
10941;36.264;527
10942;36.268;641
10943;36.271;544
10944;36.274;631
10945;36.277;813
10946;36.281;735
10947;36.284;601
10948;36.287;683
10949;36.291;577
10950;36.294;715
10951;36.297;665
10952;36.301;694
10953;36.304;589
10954;36.307;500
10955;36.311;561
10956;36.314;544
10957;36.317;655
10958;36.320;537
10959;36.324;654
10960;36.327;677
10961;36.330;756
10962;36.334;650
10963;36.337;580
10964;36.340;654
10965;36.344;658
10966;36.347;1012
10967;36.351;768
10968;36.354;576
10969;36.357;709
10970;36.360;640
10971;36.364;775
10972;36.367;528
10973;36.370;688
10974;36.374;512
10975;36.377;464
10976;36.380;585
10977;36.384;558
10978;36.387;570
10979;36.390;698
10980;36.394;960
10981;36.397;727
10982;36.400;696
10983;36.403;694
10984;36.407;751
10985;36.410;756
10986;36.413;577
10987;36.417;696
10988;36.420;747
10989;36.423;624
10990;36.427;558
10991;36.430;689
10992;36.433;694
10993;36.436;826
10994;36.440;778
10995;36.443;572
10996;36.446;690
10997;36.450;615
10998;36.453;625
10999;36.456;672
11000;36.460;702
11001;36.463;618
11002;36.466;576
11003;36.470;721
11004;36.473;675
11005;36.476;657
11006;36.479;580
11007;36.483;650
11008;36.486;718
11009;36.489;1376
11010;36.493;972
11011;36.496;936
11012;36.499;698
11013;36.503;892
11014;36.506;768
11015;36.509;736
11016;36.513;756
11017;36.516;734
11018;36.519;924
11019;36.522;985
11020;36.526;556
11021;36.529;754
11022;36.532;633
11023;36.536;640
11024;36.539;818
11025;36.542;616
11026;36.546;663
11027;36.549;780
11028;36.552;627
11029;36.555;776
11030;36.559;862
11031;36.562;732
11032;36.565;718
11033;36.569;597
11034;36.572;1439
11035;36.575;621
11036;36.579;798
11037;36.582;554
11038;36.585;598
11039;36.589;788
11040;36.592;656
11041;36.595;729
11042;36.599;597
11043;36.602;677
11044;36.605;1609
11045;36.609;705
11046;36.612;1121
11047;36.615;737
11048;36.619;872
11049;36.622;672
11050;36.625;917
11051;36.629;761
11052;36.632;774
11053;36.635;763
11054;36.638;652
11055;36.642;731
11056;36.645;733
11057;36.648;642
11058;36.652;673
11059;36.655;716
11060;36.658;750
11061;36.662;692
11062;36.665;688
11063;36.668;857
11064;36.671;570
11065;36.675;715
11066;36.678;602
11067;36.681;655
11068;36.685;786
11069;36.688;764
11070;36.691;638
11071;36.695;747
11072;36.698;488
11073;36.701;626
11074;36.705;596
11075;36.708;624
11076;36.711;735
11077;36.714;646
11078;36.718;703
11079;36.721;753
11080;36.724;701
11081;36.728;563
11082;36.731;688
11083;36.734;526
11084;36.738;744
11085;36.741;621
11086;36.744;799
11087;36.748;824
11088;36.751;580
11089;36.754;545
11090;36.757;672
11091;36.761;532
11092;36.764;593
11093;36.767;648
11094;36.771;668
11095;36.774;524
11096;36.777;485
11097;36.781;920
11098;36.784;701
11099;36.787;844
11100;36.790;1036
11101;36.794;569
11102;36.797;760
11103;36.800;790
11104;36.804;706
11105;36.807;522
11106;36.810;628
11107;36.814;648
11108;36.817;622
11109;36.820;700
11110;36.824;740
11111;36.827;645
11112;36.830;615
11113;36.833;595
11114;36.837;793
11115;36.840;1114
11116;36.843;656
11117;36.847;627
11118;36.850;605
11119;36.854;687
11120;36.857;736
11121;36.860;636
11122;36.864;614
11123;36.867;552
11124;36.870;547
11125;36.873;663
11126;36.877;607
11127;36.880;738
11128;36.883;537
11129;36.887;584
11130;36.890;598
11131;36.893;582
11132;36.897;448
11133;36.900;571
11134;36.903;783
11135;36.906;652
11136;36.910;812
11137;36.913;813
11138;36.916;618
11139;36.920;728
11140;36.923;590
11141;36.926;719
11142;36.930;555
11143;36.933;620
11144;36.936;761
11145;36.940;751
11146;36.943;670
11147;36.946;772
11148;36.949;657
11149;36.953;558
11150;36.956;539
11151;36.959;615
11152;36.963;716
11153;36.966;553
11154;36.969;728
11155;36.973;485
11156;36.976;516
11157;36.979;603
11158;36.983;445
11159;36.986;524
11160;36.989;664
11161;36.992;631
11162;36.996;641
11163;36.999;566
11164;37.002;606
11165;37.006;658
11166;37.009;611
11167;37.012;843
11168;37.016;802
11169;37.019;673
11170;37.022;528
11171;37.025;506
11172;37.029;501
11173;37.032;730
11174;37.035;612
11175;37.039;483
11176;37.042;519
11177;37.045;726
11178;37.049;615
11179;37.052;575
11180;37.055;1084
11181;37.059;596
11182;37.062;800
11183;37.065;555
11184;37.068;627
11185;37.072;624
11186;37.075;639
11187;37.078;700
11188;37.082;1785
11189;37.085;541
11190;37.088;519
11191;37.092;724
11192;37.095;618
11193;37.099;594
11194;37.102;748
11195;37.105;583
11196;37.108;691
11197;37.112;752
11198;37.115;673
11199;37.118;655
11200;37.122;646
11201;37.125;590
11202;37.128;527
11203;37.132;633
11204;37.135;538
11205;37.138;422
11206;37.142;691
11207;37.145;528
11208;37.148;652
11209;37.151;637
11210;37.155;498
11211;37.158;606
11212;37.161;579
11213;37.165;686
11214;37.168;689
11215;37.171;736
11216;37.175;640
11217;37.178;570
11218;37.181;634
11219;37.184;791
11220;37.188;621
11221;37.191;531
11222;37.194;774
11223;37.198;592
11224;37.201;672
11225;37.204;658
11226;37.208;511
11227;37.211;699
11228;37.214;542
11229;37.218;621
11230;37.221;587
11231;37.224;460
11232;37.227;580
11233;37.231;600
11234;37.234;591
11235;37.237;790
11236;37.241;657
11237;37.244;608
11238;37.247;629
11239;37.251;597
11240;37.254;725
11241;37.257;563
11242;37.260;770
11243;37.264;553
11244;37.267;605
11245;37.270;674
11246;37.274;680
11247;37.277;796
11248;37.280;719
11249;37.284;2517
11250;37.287;678
11251;37.290;749
11252;37.294;674
11253;37.297;638
11254;37.300;577
11255;37.303;3086
11256;37.307;680
11257;37.310;601
11258;37.313;597
11259;37.317;583
11260;37.320;516
11261;37.323;733
11262;37.327;527
11263;37.330;468
11264;37.333;517
11265;37.337;775
11266;37.340;639
11267;37.343;2443
11268;37.347;5938
11269;37.350;703
11270;37.353;630
11271;37.357;980
11272;37.360;513
11273;37.363;682
11274;37.367;610
11275;37.370;564
11276;37.373;540
11277;37.377;509
11278;37.380;672
11279;37.383;745
11280;37.386;686
11281;37.390;579
11282;37.393;808
11283;37.396;754
11284;37.400;607
11285;37.403;628
11286;37.406;1185
11287;37.410;666
11288;37.413;599
11289;37.416;659
11290;37.419;795
11291;37.423;675
11292;37.426;698
11293;37.429;619
11294;37.433;684
11295;37.436;598
11296;37.439;668
11297;37.443;747
11298;37.446;636
11299;37.449;780
11300;37.453;644
11301;37.456;710
11302;37.459;517
11303;37.462;882
11304;37.466;574
11305;37.469;952
11306;37.472;554
11307;37.476;606
11308;37.479;659
11309;37.482;672
11310;37.486;653
11311;37.489;571
11312;37.492;764
11313;37.496;752
11314;37.499;762
11315;37.502;770
11316;37.505;699
11317;37.509;522
11318;37.512;621
11319;37.515;477
11320;37.519;516
11321;37.522;583
11322;37.525;677
11323;37.529;718
11324;37.532;654
11325;37.535;563
11326;37.538;460
11327;37.542;528
11328;37.545;869
11329;37.548;644
11330;37.552;776
11331;37.555;707
11332;37.558;907
11333;37.562;528
11334;37.565;606
11335;37.568;598
11336;37.572;720
11337;37.575;838
11338;37.578;659
11339;37.581;555
11340;37.585;615
11341;37.588;552
11342;37.591;562
11343;37.595;699
11344;37.598;650
11345;37.602;698
11346;37.605;681
11347;37.608;662
11348;37.612;703
11349;37.615;684
11350;37.618;670
11351;37.621;763
11352;37.625;667
11353;37.628;564
11354;37.631;611
11355;37.635;615
11356;37.638;572
11357;37.641;638
11358;37.645;773
11359;37.648;851
11360;37.651;868
11361;37.655;861
11362;37.658;939
11363;37.661;759
11364;37.664;733
11365;37.668;560
11366;37.671;737
11367;37.674;793
11368;37.678;832
11369;37.681;699
11370;37.684;647
11371;37.688;865
11372;37.691;593
11373;37.694;616
11374;37.697;616
11375;37.701;725
11376;37.704;558
11377;37.707;802
11378;37.711;798
11379;37.714;603
11380;37.717;634
11381;37.721;688
11382;37.724;753
11383;37.727;671
11384;37.731;555
11385;37.734;819
11386;37.737;638
11387;37.740;742
11388;37.744;811
11389;37.747;844
11390;37.750;717
11391;37.754;638
11392;37.757;764
11393;37.760;712
11394;37.764;672
11395;37.767;699
11396;37.770;718
11397;37.773;781
11398;37.777;691
11399;37.780;700
11400;37.783;702
11401;37.787;660
11402;37.790;647
11403;37.793;839
11404;37.797;921
11405;37.800;841
11406;37.803;641
11407;37.807;975
11408;37.810;707
11409;37.813;608
11410;37.816;610
11411;37.820;646
11412;37.823;532
11413;37.826;707
11414;37.830;817
11415;37.833;737
11416;37.836;655
11417;37.840;640
11418;37.843;669
11419;37.847;687
11420;37.850;826
11421;37.853;828
11422;37.857;729
11423;37.860;906
11424;37.863;883
11425;37.867;721
11426;37.870;530
11427;37.873;639
11428;37.876;1188
11429;37.880;647
11430;37.883;768
11431;37.886;672
11432;37.890;767
11433;37.893;790
11434;37.896;559
11435;37.900;787
11436;37.903;566
11437;37.906;772
11438;37.910;455
11439;37.913;562
11440;37.916;504
11441;37.919;729
11442;37.923;783
11443;37.926;787
11444;37.929;854
11445;37.933;653
11446;37.936;652
11447;37.939;1296
11448;37.943;513
11449;37.946;490
11450;37.949;698
11451;37.952;493
11452;37.956;488
11453;37.959;565
11454;37.962;583
11455;37.966;612
11456;37.969;665
11457;37.972;508
11458;37.976;488
11459;37.979;645
11460;37.982;577
11461;37.986;698
11462;37.989;774
11463;37.992;598
11464;37.995;540
11465;37.999;645
11466;38.002;640
11467;38.005;677
11468;38.009;685
11469;38.012;618
11470;38.015;656
11471;38.019;643
11472;38.022;690
11473;38.025;806
11474;38.028;766
11475;38.032;706
11476;38.035;503
11477;38.038;711
11478;38.042;599
11479;38.045;574
11480;38.048;636
11481;38.052;524
11482;38.055;557
11483;38.058;496
11484;38.062;519
11485;38.065;603
11486;38.068;581
11487;38.071;595
11488;38.075;582
11489;38.078;498
11490;38.081;581
11491;38.085;658
11492;38.088;666
11493;38.091;414
11494;38.095;563
11495;38.098;753
11496;38.102;613
11497;38.105;522
11498;38.108;548
11499;38.111;497
11500;38.115;648
11501;38.118;531
11502;38.121;642
11503;38.125;532
11504;38.128;494
11505;38.131;686
11506;38.135;496
11507;38.138;591
11508;38.141;594
11509;38.145;547
11510;38.148;426
11511;38.151;751
11512;38.154;482
11513;38.158;607
11514;38.161;670
11515;38.164;1985
11516;38.168;625
11517;38.171;599
11518;38.174;583
11519;38.178;665
11520;38.181;586
11521;38.184;486
11522;38.187;802
11523;38.191;620
11524;38.194;541
11525;38.197;642
11526;38.201;486
11527;38.204;569
11528;38.207;565
11529;38.211;637
11530;38.214;741
11531;38.217;655
11532;38.221;595
11533;38.224;711
11534;38.227;616
11535;38.230;670
11536;38.234;669
11537;38.237;626
11538;38.240;664
11539;38.244;492
11540;38.247;600
11541;38.250;543
11542;38.254;734
11543;38.257;484
11544;38.260;667
11545;38.264;550
11546;38.267;592
11547;38.270;670
11548;38.273;1125
11549;38.277;608
11550;38.280;602
11551;38.283;496
11552;38.287;533
11553;38.290;664
11554;38.293;474
11555;38.297;655
11556;38.300;466
11557;38.303;522
11558;38.306;842
11559;38.310;837
11560;38.313;647
11561;38.316;558
11562;38.320;502
11563;38.323;568
11564;38.326;473
11565;38.330;608
11566;38.333;759
11567;38.336;483
11568;38.340;686
11569;38.343;504
11570;38.347;482
11571;38.350;610
11572;38.353;664
11573;38.357;510
11574;38.360;732
11575;38.363;739
11576;38.366;571
11577;38.370;609
11578;38.373;726
11579;38.376;681
11580;38.380;743
11581;38.383;966
11582;38.386;643
11583;38.390;641
11584;38.393;628
11585;38.396;540
11586;38.400;623
11587;38.403;515
11588;38.406;574
11589;38.409;506
11590;38.413;737
11591;38.416;541
11592;38.419;549
11593;38.423;678
11594;38.426;663
11595;38.429;661
11596;38.433;605
11597;38.436;775
11598;38.439;716
11599;38.442;760
11600;38.446;917
11601;38.449;682
11602;38.452;582
11603;38.456;548
11604;38.459;743
11605;38.462;728
11606;38.466;589
11607;38.469;646
11608;38.472;639
11609;38.476;704
11610;38.479;605
11611;38.482;572
11612;38.485;1407
11613;38.489;616
11614;38.492;3407
11615;38.495;815
11616;38.499;608
11617;38.502;624
11618;38.505;590
11619;38.509;548
11620;38.512;973
11621;38.515;651
11622;38.519;620
11623;38.522;548
11624;38.525;660
11625;38.528;636
11626;38.532;615
11627;38.535;714
11628;38.538;654
11629;38.542;542
11630;38.545;567
11631;38.548;710
11632;38.552;711
11633;38.555;581
11634;38.558;681
11635;38.561;811
11636;38.565;638
11637;38.568;619
11638;38.571;547
11639;38.575;670
11640;38.578;732
11641;38.581;638
11642;38.585;586
11643;38.588;702
11644;38.591;582
11645;38.595;660
11646;38.598;563
11647;38.601;573
11648;38.605;575
11649;38.608;762
11650;38.611;523
11651;38.615;639
11652;38.618;705
11653;38.621;662
11654;38.625;607
11655;38.628;823
11656;38.631;543
11657;38.635;627
11658;38.638;675
11659;38.641;729
11660;38.644;621
11661;38.648;531
11662;38.651;462
11663;38.654;508
11664;38.658;653
11665;38.661;657
11666;38.664;583
11667;38.668;578
11668;38.671;709
11669;38.674;616
11670;38.677;929
11671;38.681;717
11672;38.684;900
11673;38.687;597
11674;38.691;867
11675;38.694;739
11676;38.697;743
11677;38.701;2498
11678;38.704;646
11679;38.707;553
11680;38.711;687
11681;38.714;702
11682;38.717;707
11683;38.720;674
11684;38.724;502
11685;38.727;671
11686;38.730;662
11687;38.734;635
11688;38.737;557
11689;38.740;611
11690;38.744;690
11691;38.747;532
11692;38.750;618
11693;38.754;777
11694;38.757;746
11695;38.760;691
11696;38.763;643
11697;38.767;730
11698;38.770;658
11699;38.773;625
11700;38.777;628
11701;38.780;585
11702;38.783;684
11703;38.787;661
11704;38.790;563
11705;38.793;604
11706;38.796;548
11707;38.800;873
11708;38.803;710
11709;38.806;588
11710;38.810;659
11711;38.813;666
11712;38.816;668
11713;38.820;802
11714;38.823;1039
11715;38.826;696
11716;38.830;842
11717;38.833;616
11718;38.836;668
11719;38.839;700
11720;38.843;636
11721;38.846;577
11722;38.850;662
11723;38.853;674
11724;38.856;586
11725;38.860;519
11726;38.863;718
11727;38.866;671
11728;38.870;733
11729;38.873;693
11730;38.876;735
11731;38.879;741
11732;38.883;1502
11733;38.886;699
11734;38.889;609
11735;38.893;706
11736;38.896;651
11737;38.899;557
11738;38.903;500
11739;38.906;676
11740;38.909;738
11741;38.912;883
11742;38.916;896
11743;38.919;695
11744;38.922;658
11745;38.926;665
11746;38.929;722
11747;38.932;921
11748;38.936;798
11749;38.939;724
11750;38.942;829
11751;38.946;641
11752;38.949;580
11753;38.952;975
11754;38.955;731
11755;38.959;555
11756;38.962;888
11757;38.965;614
11758;38.969;495
11759;38.972;616
11760;38.975;532
11761;38.979;592
11762;38.982;717
11763;38.985;539
11764;38.989;497
11765;38.992;680
11766;38.995;702
11767;38.998;618
11768;39.002;603
11769;39.005;666
11770;39.008;698
11771;39.012;749
11772;39.015;695
11773;39.018;876
11774;39.022;856
11775;39.025;753
11776;39.028;698
11777;39.031;760
11778;39.035;809
11779;39.038;623
11780;39.041;769
11781;39.045;835
11782;39.048;692
11783;39.051;603
11784;39.055;711
11785;39.058;807
11786;39.061;845
11787;39.065;669
11788;39.068;853
11789;39.071;785
11790;39.074;707
11791;39.078;839
11792;39.081;756
11793;39.084;805
11794;39.088;731
11795;39.091;707
11796;39.094;745
11797;39.098;806
11798;39.101;695
11799;39.105;780
11800;39.108;768
11801;39.111;696
11802;39.114;715
11803;39.118;688
11804;39.121;890
11805;39.124;710
11806;39.128;768
11807;39.131;637
11808;39.134;2747
11809;39.138;1016
11810;39.141;709
11811;39.144;793
11812;39.147;742
11813;39.151;800
11814;39.154;786
11815;39.157;775
11816;39.161;655
11817;39.164;754
11818;39.167;771
11819;39.171;637
11820;39.174;595
11821;39.177;772
11822;39.181;1470
11823;39.184;775
11824;39.187;872
11825;39.190;655
11826;39.194;637
11827;39.197;547
11828;39.200;578
11829;39.204;747
11830;39.207;630
11831;39.210;785
11832;39.214;902
11833;39.217;682
11834;39.220;738
11835;39.224;688
11836;39.227;796
11837;39.230;844
11838;39.233;811
11839;39.237;1044
11840;39.240;725
11841;39.243;792
11842;39.247;797
11843;39.250;894
11844;39.253;654
11845;39.257;710
11846;39.260;784
11847;39.263;805
11848;39.266;818
11849;39.270;728
11850;39.273;659
11851;39.276;799
11852;39.280;760
11853;39.283;997
11854;39.286;794
11855;39.290;672
11856;39.293;615
11857;39.296;621
11858;39.300;654
11859;39.303;890
11860;39.306;743
11861;39.309;986
11862;39.313;887
11863;39.316;794
11864;39.319;626
11865;39.323;715
11866;39.326;727
11867;39.329;816
11868;39.333;668
11869;39.336;563
11870;39.339;678
11871;39.343;738
11872;39.346;605
11873;39.350;668
11874;39.353;939
11875;39.356;2494
11876;39.360;691
11877;39.363;623
11878;39.366;498
11879;39.370;627
11880;39.373;478
11881;39.376;500
11882;39.380;582
11883;39.383;806
11884;39.386;603
11885;39.389;567
11886;39.393;712
11887;39.396;697
11888;39.399;633
11889;39.403;568
11890;39.406;642
11891;39.409;596
11892;39.413;800
11893;39.416;629
11894;39.419;779
11895;39.422;693
11896;39.426;631
11897;39.429;630
11898;39.432;432
11899;39.436;610
11900;39.439;3232
11901;39.442;600
11902;39.446;577
11903;39.449;560
11904;39.452;531
11905;39.456;715
11906;39.459;557
11907;39.462;524
11908;39.465;2560
11909;39.469;622
11910;39.472;738
11911;39.475;741
11912;39.479;615
11913;39.482;496
11914;39.485;681
11915;39.489;655
11916;39.492;560
11917;39.495;477
11918;39.499;694
11919;39.502;938
11920;39.505;755
11921;39.508;614
11922;39.512;3309
11923;39.515;713
11924;39.518;648
11925;39.522;698
11926;39.525;638
11927;39.528;752
11928;39.532;710
11929;39.535;572
11930;39.538;576
11931;39.541;649
11932;39.545;1862
11933;39.548;704
11934;39.551;563
11935;39.555;632
11936;39.558;532
11937;39.561;1166
11938;39.565;699
11939;39.568;598
11940;39.571;547
11941;39.575;636
11942;39.578;595
11943;39.581;656
11944;39.584;749
11945;39.588;579
11946;39.591;762
11947;39.595;499
11948;39.598;626
11949;39.601;647
11950;39.605;500
11951;39.608;747
11952;39.611;529
11953;39.615;948
11954;39.618;608
11955;39.621;637
11956;39.624;734
11957;39.628;681
11958;39.631;616
11959;39.634;470
11960;39.638;769
11961;39.641;741
11962;39.644;702
11963;39.648;868
11964;39.651;527
11965;39.654;511
11966;39.658;544
11967;39.661;615
11968;39.664;715
11969;39.667;669
11970;39.671;860
11971;39.674;706
11972;39.677;599
11973;39.681;758
11974;39.684;647
11975;39.687;602
11976;39.691;494
11977;39.694;829
11978;39.697;606
11979;39.700;673
11980;39.704;514
11981;39.707;703
11982;39.710;637
11983;39.714;515
11984;39.717;510
11985;39.720;524
11986;39.724;506
11987;39.727;618
11988;39.730;623
11989;39.734;679
11990;39.737;636
11991;39.740;654
11992;39.743;521
11993;39.747;824
11994;39.750;744
11995;39.753;702
11996;39.757;666
11997;39.760;2281
11998;39.763;612
11999;39.767;711
12000;39.770;662
12001;39.773;554
12002;39.776;763
12003;39.780;600
12004;39.783;755
12005;39.786;756
12006;39.790;733
12007;39.793;641
12008;39.796;586
12009;39.800;620
12010;39.803;599
12011;39.806;853
12012;39.810;716
12013;39.813;714
12014;39.816;714
12015;39.819;585
12016;39.823;628
12017;39.826;764
12018;39.829;1207
12019;39.833;600
12020;39.836;546
12021;39.839;708
12022;39.843;530
12023;39.846;588
12024;39.850;600
12025;39.853;830
12026;39.856;610
12027;39.859;532
12028;39.863;598
12029;39.866;492
12030;39.869;628
12031;39.873;594
12032;39.876;555
12033;39.879;584
12034;39.883;483
12035;39.886;451
12036;39.889;800
12037;39.893;648
12038;39.896;709
12039;39.899;664
12040;39.902;653
12041;39.906;661
12042;39.909;512
12043;39.912;684
12044;39.916;711
12045;39.919;672
12046;39.922;663
12047;39.926;591
12048;39.929;712
12049;39.932;509
12050;39.935;414
12051;39.939;586
12052;39.942;525
12053;39.945;604
12054;39.949;559
12055;39.952;514
12056;39.955;419
12057;39.959;492
12058;39.962;459
12059;39.965;602
12060;39.969;623
12061;39.972;513
12062;39.975;484
12063;39.978;548
12064;39.982;561
12065;39.985;595
12066;39.988;586
12067;39.992;438
12068;39.995;549
12069;39.998;530
12070;40.002;514
12071;40.005;510
12072;40.008;681
12073;40.011;448
12074;40.015;477
12075;40.018;547
12076;40.021;555
12077;40.025;689
12078;40.028;552
12079;40.031;585
12080;40.035;647
12081;40.038;659
12082;40.041;655
12083;40.045;537
12084;40.048;594
12085;40.051;615
12086;40.054;468
12087;40.058;562
12088;40.061;566
12089;40.064;635
12090;40.068;483
12091;40.071;604
12092;40.074;705
12093;40.078;672
12094;40.081;544
12095;40.084;559
12096;40.088;606
12097;40.091;643
12098;40.094;558
12099;40.098;616
12100;40.101;493
12101;40.104;464
12102;40.108;495
12103;40.111;645
12104;40.114;484
12105;40.118;574
12106;40.121;419
12107;40.124;708
12108;40.128;541
12109;40.131;689
12110;40.134;524
12111;40.137;550
12112;40.141;665
12113;40.144;653
12114;40.147;413
12115;40.151;629
12116;40.154;586
12117;40.157;579
12118;40.161;486
12119;40.164;472
12120;40.167;3839
12121;40.170;894
12122;40.174;834
12123;40.177;592
12124;40.180;535
12125;40.184;513
12126;40.187;619
12127;40.190;626
12128;40.194;445
12129;40.197;527
12130;40.200;504
12131;40.204;500
12132;40.207;591
12133;40.210;650
12134;40.213;631
12135;40.217;511
12136;40.220;677
12137;40.223;568
12138;40.227;516
12139;40.230;601
12140;40.233;635
12141;40.237;533
12142;40.240;502
12143;40.243;621
12144;40.247;544
12145;40.250;620
12146;40.253;2224
12147;40.256;578
12148;40.260;639
12149;40.263;879
12150;40.266;627
12151;40.270;605
12152;40.273;1029
12153;40.276;590
12154;40.280;808
12155;40.283;736
12156;40.286;475
12157;40.289;570
12158;40.293;612
12159;40.296;465
12160;40.299;810
12161;40.303;562
12162;40.306;513
12163;40.309;510
12164;40.313;523
12165;40.316;526
12166;40.319;852
12167;40.323;791
12168;40.326;437
12169;40.329;477
12170;40.332;450
12171;40.336;526
12172;40.339;661
12173;40.342;495
12174;40.346;487
12175;40.349;538
12176;40.353;578
12177;40.356;745
12178;40.359;615
12179;40.363;512
12180;40.366;541
12181;40.369;384
12182;40.372;498
12183;40.376;697
12184;40.379;457
12185;40.382;682
12186;40.386;617
12187;40.389;501
12188;40.392;710
12189;40.396;943
12190;40.399;573
12191;40.402;536
12192;40.405;492
12193;40.409;567
12194;40.412;581
12195;40.415;483
12196;40.419;2213
12197;40.422;465
12198;40.425;431
12199;40.429;583
12200;40.432;467
12201;40.435;576
12202;40.439;503
12203;40.442;854
12204;40.445;472
12205;40.448;554
12206;40.452;536
12207;40.455;492
12208;40.458;547
12209;40.462;487
12210;40.465;363
12211;40.468;536
12212;40.472;567
12213;40.475;536
12214;40.478;772
12215;40.482;580
12216;40.485;518
12217;40.488;592
12218;40.491;575
12219;40.495;513
12220;40.498;812
12221;40.501;664
12222;40.505;601
12223;40.508;738
12224;40.511;538
12225;40.515;803
12226;40.518;523
12227;40.521;553
12228;40.524;591
12229;40.528;473
12230;40.531;572
12231;40.534;1103
12232;40.538;593
12233;40.541;609
12234;40.544;508
12235;40.548;441
12236;40.551;524
12237;40.554;706
12238;40.558;475
12239;40.561;968
12240;40.564;490
12241;40.567;665
12242;40.571;598
12243;40.574;581
12244;40.577;579
12245;40.581;517
12246;40.584;557
12247;40.587;485
12248;40.591;671
12249;40.594;611
12250;40.598;575
12251;40.601;515
12252;40.604;742
12253;40.607;591
12254;40.611;588
12255;40.614;480
12256;40.617;661
12257;40.621;388
12258;40.624;723
12259;40.627;610
12260;40.631;638
12261;40.634;519
12262;40.637;608
12263;40.640;2031
12264;40.644;501
12265;40.647;605
12266;40.650;564
12267;40.654;718
12268;40.657;2207
12269;40.660;551
12270;40.664;450
12271;40.667;535
12272;40.670;572
12273;40.674;471
12274;40.677;629
12275;40.680;641
12276;40.683;700
12277;40.687;603
12278;40.690;557
12279;40.693;723
12280;40.697;716
12281;40.700;522
12282;40.703;498
12283;40.707;496
12284;40.710;523
12285;40.713;563
12286;40.717;689
12287;40.720;574
12288;40.723;503
12289;40.726;681
12290;40.730;676
12291;40.733;610
12292;40.736;459
12293;40.740;772
12294;40.743;567
12295;40.746;611
12296;40.750;705
12297;40.753;679
12298;40.756;637
12299;40.759;623
12300;40.763;539
12301;40.766;575
12302;40.769;629
12303;40.773;729
12304;40.776;741
12305;40.779;590
12306;40.783;556
12307;40.786;673
12308;40.789;625
12309;40.793;795
12310;40.796;575
12311;40.799;496
12312;40.802;515
12313;40.806;749
12314;40.809;825
12315;40.812;473
12316;40.816;629
12317;40.819;610
12318;40.822;478
12319;40.826;531
12320;40.829;512
12321;40.832;444
12322;40.836;514
12323;40.839;509
12324;40.842;589
12325;40.846;525
12326;40.849;374
12327;40.852;555
12328;40.856;493
12329;40.859;600
12330;40.862;534
12331;40.866;623
12332;40.869;561
12333;40.872;2799
12334;40.875;2622
12335;40.879;485
12336;40.882;581
12337;40.885;465
12338;40.889;549
12339;40.892;671
12340;40.895;523
12341;40.899;483
12342;40.902;575
12343;40.905;668
12344;40.909;557
12345;40.912;486
12346;40.915;517
12347;40.918;648
12348;40.922;789
12349;40.925;613
12350;40.928;566
12351;40.932;442
12352;40.935;604
12353;40.938;604
12354;40.942;466
12355;40.945;2307
12356;40.948;482
12357;40.952;522
12358;40.955;577
12359;40.958;625
12360;40.961;504
12361;40.965;573
12362;40.968;577
12363;40.971;636
12364;40.975;731
12365;40.978;561
12366;40.981;561
12367;40.985;551
12368;40.988;585
12369;40.991;575
12370;40.994;544
12371;40.998;637
12372;41.001;768
12373;41.004;609
12374;41.008;461
12375;41.011;578
12376;41.014;556
12377;41.018;589
12378;41.021;641
12379;41.024;556
12380;41.028;718
12381;41.031;602
12382;41.034;735
12383;41.037;646
12384;41.041;636
12385;41.044;681
12386;41.047;548
12387;41.051;562
12388;41.054;646
12389;41.057;753
12390;41.061;604
12391;41.064;611
12392;41.067;696
12393;41.071;634
12394;41.074;694
12395;41.077;531
12396;41.080;682
12397;41.084;728
12398;41.087;639
12399;41.090;594
12400;41.094;639
12401;41.098;558
12402;41.101;679
12403;41.104;779
12404;41.108;751
12405;41.111;768
12406;41.114;545
12407;41.117;972
12408;41.121;488
12409;41.124;655
12410;41.127;647
12411;41.131;697
12412;41.134;712
12413;41.137;536
12414;41.141;529
12415;41.144;611
12416;41.147;702
12417;41.150;564
12418;41.154;604
12419;41.157;762
12420;41.160;584
12421;41.164;674
12422;41.167;844
12423;41.170;657
12424;41.174;620
12425;41.177;613
12426;41.180;536
12427;41.184;621
12428;41.187;646
12429;41.190;595
12430;41.193;660
12431;41.197;499
12432;41.200;562
12433;41.203;764
12434;41.207;1768
12435;41.210;776
12436;41.213;520
12437;41.217;479
12438;41.220;717
12439;41.223;915
12440;41.227;541
12441;41.230;656
12442;41.233;923
12443;41.236;605
12444;41.240;1004
12445;41.243;579
12446;41.246;2981
12447;41.250;781
12448;41.253;733
12449;41.256;644
12450;41.260;697
12451;41.263;544
12452;41.266;631
12453;41.269;599
12454;41.273;450
12455;41.276;498
12456;41.279;532
12457;41.283;502
12458;41.286;558
12459;41.289;501
12460;41.293;563
12461;41.296;548
12462;41.299;458
12463;41.303;453
12464;41.306;431
12465;41.309;434
12466;41.312;711
12467;41.316;427
12468;41.319;430
12469;41.322;489
12470;41.326;555
12471;41.329;574
12472;41.332;643
12473;41.336;611
12474;41.339;631
12475;41.342;539
12476;41.346;501
12477;41.349;483
12478;41.352;600
12479;41.356;970
12480;41.359;661
12481;41.362;789
12482;41.366;621
12483;41.369;639
12484;41.372;722
12485;41.376;624
12486;41.379;573
12487;41.382;592
12488;41.386;659
12489;41.389;521
12490;41.392;681
12491;41.395;573
12492;41.399;667
12493;41.402;639
12494;41.405;529
12495;41.409;831
12496;41.412;574
12497;41.415;600
12498;41.419;607
12499;41.422;732
12500;41.425;730
12501;41.428;780
12502;41.432;814
12503;41.435;632
12504;41.438;797
12505;41.442;2169
12506;41.445;530
12507;41.448;691
12508;41.452;578
12509;41.455;704
12510;41.458;564
12511;41.462;638
12512;41.465;833
12513;41.468;1041
12514;41.471;740
12515;41.475;611
12516;41.478;688
12517;41.481;608
12518;41.485;705
12519;41.488;796
12520;41.491;617
12521;41.495;737
12522;41.498;561
12523;41.501;608
12524;41.504;541
12525;41.508;549
12526;41.511;732
12527;41.514;533
12528;41.518;567
12529;41.521;584
12530;41.524;825
12531;41.528;627
12532;41.531;767
12533;41.534;709
12534;41.538;570
12535;41.541;746
12536;41.544;551
12537;41.547;567
12538;41.551;610
12539;41.554;546
12540;41.557;689
12541;41.561;595
12542;41.564;789
12543;41.567;815
12544;41.571;613
12545;41.574;3459
12546;41.577;771
12547;41.581;720
12548;41.584;549
12549;41.587;542
12550;41.590;618
12551;41.594;3429
12552;41.598;793
12553;41.601;862
12554;41.604;3270
12555;41.607;751
12556;41.611;789
12557;41.614;637
12558;41.617;798
12559;41.621;841
12560;41.624;983
12561;41.627;611
12562;41.631;670
12563;41.634;815
12564;41.637;635
12565;41.641;780
12566;41.644;2700
12567;41.647;699
12568;41.650;623
12569;41.654;556
12570;41.657;630
12571;41.660;536
12572;41.664;566
12573;41.667;587
12574;41.670;660
12575;41.674;503
12576;41.677;557
12577;41.680;636
12578;41.683;2569
12579;41.687;607
12580;41.690;635
12581;41.693;632
12582;41.697;578
12583;41.700;659
12584;41.703;676
12585;41.707;522
12586;41.710;690
12587;41.713;594
12588;41.717;678
12589;41.720;785
12590;41.723;711
12591;41.726;693
12592;41.730;1201
12593;41.733;616
12594;41.736;598
12595;41.740;808
12596;41.743;644
12597;41.746;535
12598;41.750;794
12599;41.753;600
12600;41.756;566
12601;41.759;761
12602;41.763;809
12603;41.766;643
12604;41.769;552
12605;41.773;676
12606;41.776;984
12607;41.779;791
12608;41.783;616
12609;41.786;637
12610;41.789;752
12611;41.793;620
12612;41.796;684
12613;41.799;631
12614;41.802;930
12615;41.806;674
12616;41.809;646
12617;41.812;2626
12618;41.816;669
12619;41.819;707
12620;41.822;632
12621;41.826;654
12622;41.829;708
12623;41.832;735
12624;41.836;657
12625;41.839;797
12626;41.842;785
12627;41.846;903
12628;41.849;655
12629;41.852;784
12630;41.856;609
12631;41.859;2518
12632;41.862;645
12633;41.866;671
12634;41.869;588
12635;41.872;626
12636;41.876;741
12637;41.879;1213
12638;41.882;768
12639;41.885;778
12640;41.889;812
12641;41.892;535
12642;41.895;486
12643;41.899;696
12644;41.902;671
12645;41.905;667
12646;41.909;704
12647;41.912;791
12648;41.915;705
12649;41.918;721
12650;41.922;571
12651;41.925;603
12652;41.928;646
12653;41.932;551
12654;41.935;686
12655;41.938;718
12656;41.942;669
12657;41.945;678
12658;41.948;713
12659;41.952;737
12660;41.955;706
12661;41.958;789
12662;41.961;700
12663;41.965;860
12664;41.968;618
12665;41.971;871
12666;41.975;805
12667;41.978;678
12668;41.981;650
12669;41.985;794
12670;41.988;637
12671;41.991;1928
12672;41.994;738
12673;41.998;559
12674;42.001;649
12675;42.004;707
12676;42.008;834
12677;42.011;660
12678;42.014;626
12679;42.018;679
12680;42.021;926
12681;42.024;865
12682;42.028;944
12683;42.031;738
12684;42.034;930
12685;42.037;817
12686;42.041;868
12687;42.044;785
12688;42.047;821
12689;42.051;816
12690;42.054;896
12691;42.057;695
12692;42.061;648
12693;42.064;729
12694;42.067;871
12695;42.071;695
12696;42.074;777
12697;42.077;675
12698;42.080;850
12699;42.084;723
12700;42.087;860
12701;42.090;767
12702;42.094;601
12703;42.097;677
12704;42.101;1053
12705;42.104;852
12706;42.107;749
12707;42.111;764
12708;42.114;606
12709;42.117;637
12710;42.120;749
12711;42.124;768
12712;42.127;901
12713;42.130;456
12714;42.134;542
12715;42.137;609
12716;42.140;571
12717;42.144;1562
12718;42.147;609
12719;42.150;714
12720;42.153;531
12721;42.157;578
12722;42.160;716
12723;42.163;616
12724;42.167;598
12725;42.170;689
12726;42.173;858
12727;42.177;578
12728;42.180;604
12729;42.183;676
12730;42.187;511
12731;42.190;568
12732;42.193;846
12733;42.196;563
12734;42.200;528
12735;42.203;510
12736;42.206;491
12737;42.210;671
12738;42.213;640
12739;42.216;662
12740;42.220;620
12741;42.223;680
12742;42.226;709
12743;42.230;542
12744;42.233;613
12745;42.236;875
12746;42.239;620
12747;42.243;628
12748;42.246;561
12749;42.249;575
12750;42.253;840
12751;42.256;536
12752;42.259;637
12753;42.263;560
12754;42.266;493
12755;42.269;482
12756;42.272;547
12757;42.276;434
12758;42.279;475
12759;42.282;474
12760;42.286;558
12761;42.289;651
12762;42.292;456
12763;42.296;592
12764;42.299;436
12765;42.302;483
12766;42.306;501
12767;42.309;676
12768;42.312;524
12769;42.315;600
12770;42.319;629
12771;42.322;687
12772;42.325;650
12773;42.329;478
12774;42.332;586
12775;42.335;595
12776;42.339;600
12777;42.342;2092
12778;42.346;521
12779;42.349;729
12780;42.352;584
12781;42.355;569
12782;42.359;477
12783;42.362;2131
12784;42.365;496
12785;42.369;599
12786;42.372;729
12787;42.375;542
12788;42.379;465
12789;42.382;526
12790;42.385;652
12791;42.388;656
12792;42.392;665
12793;42.395;624
12794;42.398;554
12795;42.402;500
12796;42.405;522
12797;42.408;605
12798;42.412;389
12799;42.415;486
12800;42.418;523
12801;42.422;555
12802;42.425;747
12803;42.428;519
12804;42.431;525
12805;42.435;593
12806;42.438;627
12807;42.441;517
12808;42.445;685
12809;42.448;467
12810;42.451;668
12811;42.455;620
12812;42.458;494
12813;42.461;521
12814;42.465;527
12815;42.468;542
12816;42.471;679
12817;42.474;856
12818;42.478;647
12819;42.481;567
12820;42.484;590
12821;42.488;466
12822;42.491;681
12823;42.494;601
12824;42.498;653
12825;42.501;730
12826;42.504;603
12827;42.507;728
12828;42.511;684
12829;42.514;448
12830;42.517;528
12831;42.521;455
12832;42.524;521
12833;42.527;663
12834;42.531;553
12835;42.534;582
12836;42.537;535
12837;42.541;787
12838;42.544;991
12839;42.547;594
12840;42.550;691
12841;42.554;631
12842;42.557;850
12843;42.560;530
12844;42.564;570
12845;42.567;660
12846;42.570;540
12847;42.574;567
12848;42.577;558
12849;42.580;711
12850;42.583;579
12851;42.587;648
12852;42.590;764
12853;42.594;583
12854;42.597;576
12855;42.600;672
12856;42.604;632
12857;42.607;691
12858;42.610;478
12859;42.614;2755
12860;42.617;572
12861;42.620;602
12862;42.623;548
12863;42.627;773
12864;42.630;526
12865;42.633;660
12866;42.637;698
12867;42.640;448
12868;42.643;587
12869;42.647;647
12870;42.650;489
12871;42.653;595
12872;42.657;590
12873;42.660;633
12874;42.663;596
12875;42.666;560
12876;42.670;742
12877;42.673;558
12878;42.676;1966
12879;42.680;571
12880;42.683;613
12881;42.686;505
12882;42.690;553
12883;42.693;753
12884;42.696;544
12885;42.700;472
12886;42.703;497
12887;42.706;480
12888;42.709;481
12889;42.713;523
12890;42.716;642
12891;42.719;505
12892;42.723;1018
12893;42.726;633
12894;42.729;556
12895;42.733;442
12896;42.736;553
12897;42.739;564
12898;42.742;537
12899;42.746;537
12900;42.749;635
12901;42.752;536
12902;42.756;438
12903;42.759;644
12904;42.762;803
12905;42.766;499
12906;42.769;574
12907;42.772;516
12908;42.776;657
12909;42.779;702
12910;42.782;480
12911;42.785;573
12912;42.789;573
12913;42.792;574
12914;42.795;712
12915;42.799;794
12916;42.802;558
12917;42.805;532
12918;42.809;688
12919;42.812;538
12920;42.815;573
12921;42.819;529
12922;42.822;508
12923;42.825;663
12924;42.828;679
12925;42.832;727
12926;42.835;651
12927;42.838;746
12928;42.842;1186
12929;42.845;601
12930;42.849;747
12931;42.852;2715
12932;42.855;551
12933;42.859;616
12934;42.862;633
12935;42.865;649
12936;42.868;532
12937;42.872;441
12938;42.875;493
12939;42.878;463
12940;42.882;610
12941;42.885;595
12942;42.888;598
12943;42.892;623
12944;42.895;684
12945;42.898;566
12946;42.901;601
12947;42.905;672
12948;42.908;655
12949;42.911;806
12950;42.915;594
12951;42.918;591
12952;42.921;539
12953;42.925;695
12954;42.928;709
12955;42.931;804
12956;42.935;772
12957;42.938;563
12958;42.941;768
12959;42.944;865
12960;42.948;645
12961;42.951;583
12962;42.954;1180
12963;42.958;629
12964;42.961;624
12965;42.964;744
12966;42.968;608
12967;42.971;553
12968;42.974;605
12969;42.977;760
12970;42.981;467
12971;42.984;488
12972;42.987;2440
12973;42.991;642
12974;42.994;633
12975;42.997;609
12976;43.001;654
12977;43.004;601
12978;43.007;654
12979;43.011;572
12980;43.014;533
12981;43.017;668
12982;43.020;618
12983;43.024;581
12984;43.027;623
12985;43.030;548
12986;43.034;604
12987;43.037;762
12988;43.040;728
12989;43.044;649
12990;43.047;1188
12991;43.050;749
12992;43.054;518
12993;43.057;852
12994;43.060;510
12995;43.063;682
12996;43.067;669
12997;43.070;626
12998;43.073;590
12999;43.077;580
13000;43.080;590
13001;43.083;602
13002;43.087;553
13003;43.090;616
13004;43.093;667
13005;43.097;652
13006;43.100;734
13007;43.103;663
13008;43.107;556
13009;43.110;616
13010;43.113;668
13011;43.117;465
13012;43.120;693
13013;43.123;657
13014;43.127;755
13015;43.130;662
13016;43.133;786
13017;43.136;544
13018;43.140;740
13019;43.143;638
13020;43.146;484
13021;43.150;599
13022;43.153;661
13023;43.156;628
13024;43.160;680
13025;43.163;567
13026;43.166;552
13027;43.170;647
13028;43.173;1827
13029;43.176;519
13030;43.179;617
13031;43.183;626
13032;43.186;696
13033;43.189;671
13034;43.193;597
13035;43.196;907
13036;43.199;792
13037;43.203;657
13038;43.206;604
13039;43.209;651
13040;43.212;454
13041;43.216;563
13042;43.219;549
13043;43.222;466
13044;43.226;519
13045;43.229;511
13046;43.232;1742
13047;43.236;549
13048;43.239;597
13049;43.242;492
13050;43.246;807
13051;43.249;666
13052;43.252;646
13053;43.255;495
13054;43.259;536
13055;43.262;499
13056;43.265;461
13057;43.269;542
13058;43.272;545
13059;43.275;456
13060;43.279;449
13061;43.282;432
13062;43.285;561
13063;43.289;442
13064;43.292;405
13065;43.295;785
13066;43.298;421
13067;43.302;562
13068;43.305;552
13069;43.308;523
13070;43.312;375
13071;43.315;529
13072;43.318;421
13073;43.322;461
13074;43.325;695
13075;43.328;518
13076;43.331;465
13077;43.335;532
13078;43.338;623
13079;43.341;504
13080;43.345;676
13081;43.348;543
13082;43.352;568
13083;43.355;630
13084;43.358;494
13085;43.362;548
13086;43.365;531
13087;43.368;610
13088;43.371;581
13089;43.375;550
13090;43.378;670
13091;43.381;524
13092;43.385;544
13093;43.388;702
13094;43.391;495
13095;43.395;663
13096;43.398;435
13097;43.401;562
13098;43.405;599
13099;43.408;1802
13100;43.411;404
13101;43.414;528
13102;43.418;470
13103;43.421;556
13104;43.424;684
13105;43.428;566
13106;43.431;494
13107;43.434;509
13108;43.438;620
13109;43.441;490
13110;43.444;621
13111;43.448;641
13112;43.451;554
13113;43.454;513
13114;43.457;673
13115;43.461;660
13116;43.464;756
13117;43.467;563
13118;43.471;745
13119;43.474;657
13120;43.477;784
13121;43.481;574
13122;43.484;576
13123;43.487;642
13124;43.490;544
13125;43.494;803
13126;43.497;729
13127;43.500;605
13128;43.504;624
13129;43.507;636
13130;43.510;708
13131;43.514;612
13132;43.517;893
13133;43.520;710
13134;43.524;519
13135;43.527;546
13136;43.530;479
13137;43.533;549
13138;43.537;525
13139;43.540;678
13140;43.543;541
13141;43.547;527
13142;43.550;640
13143;43.553;478
13144;43.557;558
13145;43.560;589
13146;43.563;866
13147;43.567;746
13148;43.570;836
13149;43.573;548
13150;43.576;661
13151;43.580;645
13152;43.583;605
13153;43.586;762
13154;43.590;658
13155;43.593;608
13156;43.597;556
13157;43.600;586
13158;43.603;747
13159;43.607;525
13160;43.610;622
13161;43.613;481
13162;43.616;678
13163;43.620;528
13164;43.623;552
13165;43.626;475
13166;43.630;539
13167;43.633;459
13168;43.636;588
13169;43.640;642
13170;43.643;696
13171;43.646;551
13172;43.650;548
13173;43.653;726
13174;43.656;571
13175;43.659;576
13176;43.663;568
13177;43.666;520
13178;43.669;676
13179;43.673;677
13180;43.676;589
13181;43.679;4010
13182;43.683;750
13183;43.686;1925
13184;43.689;641
13185;43.692;531
13186;43.696;568
13187;43.699;657
13188;43.702;663
13189;43.706;642
13190;43.709;625
13191;43.712;576
13192;43.716;687
13193;43.719;539
13194;43.722;506
13195;43.726;633
13196;43.729;572
13197;43.732;644
13198;43.735;1151
13199;43.739;635
13200;43.742;423
13201;43.745;675
13202;43.749;547
13203;43.752;613
13204;43.755;533
13205;43.759;509
13206;43.762;444
13207;43.765;384
13208;43.768;599
13209;43.772;487
13210;43.775;566
13211;43.778;562
13212;43.782;484
13213;43.785;640
13214;43.788;566
13215;43.792;610
13216;43.795;557
13217;43.798;2252
13218;43.802;660
13219;43.805;529
13220;43.808;644
13221;43.811;788
13222;43.815;743
13223;43.818;474
13224;43.821;579
13225;43.825;502
13226;43.828;619
13227;43.831;629
13228;43.835;533
13229;43.838;636
13230;43.841;770
13231;43.845;647
13232;43.848;608
13233;43.851;748
13234;43.855;649
13235;43.858;686
13236;43.861;545
13237;43.865;535
13238;43.868;601
13239;43.871;624
13240;43.875;673
13241;43.878;700
13242;43.881;552
13243;43.885;631
13244;43.888;540
13245;43.891;570
13246;43.894;741
13247;43.898;563
13248;43.901;533
13249;43.904;653
13250;43.908;563
13251;43.911;667
13252;43.914;792
13253;43.918;607
13254;43.921;488
13255;43.924;653
13256;43.927;881
13257;43.931;564
13258;43.934;725
13259;43.937;1207
13260;43.941;529
13261;43.944;772
13262;43.947;756
13263;43.951;593
13264;43.954;614
13265;43.957;621
13266;43.961;450
13267;43.964;469
13268;43.967;579
13269;43.970;502
13270;43.974;521
13271;43.977;574
13272;43.980;626
13273;43.984;592
13274;43.987;414
13275;43.990;455
13276;43.994;478
13277;43.997;507
13278;44.000;436
13279;44.003;580
13280;44.007;735
13281;44.010;538
13282;44.013;764
13283;44.017;539
13284;44.020;608
13285;44.023;514
13286;44.027;657
13287;44.030;593
13288;44.033;3100
13289;44.037;523
13290;44.040;937
13291;44.043;606
13292;44.046;678
13293;44.050;510
13294;44.053;462
13295;44.056;631
13296;44.060;904
13297;44.063;705
13298;44.066;437
13299;44.070;543
13300;44.073;473
13301;44.076;608
13302;44.080;524
13303;44.083;535
13304;44.086;909
13305;44.089;712
13306;44.093;602
13307;44.096;556
13308;44.100;652
13309;44.103;514
13310;44.106;521
13311;44.110;614
13312;44.113;641
13313;44.116;512
13314;44.120;524
13315;44.123;457
13316;44.126;488
13317;44.129;589
13318;44.133;509
13319;44.136;438
13320;44.139;490
13321;44.143;810
13322;44.146;419
13323;44.149;496
13324;44.153;695
13325;44.156;547
13326;44.159;467
13327;44.162;580
13328;44.166;545
13329;44.169;630
13330;44.172;776
13331;44.176;556
13332;44.179;1692
13333;44.182;675
13334;44.186;450
13335;44.189;535
13336;44.192;562
13337;44.196;510
13338;44.199;720
13339;44.202;568
13340;44.205;671
13341;44.209;472
13342;44.212;572
13343;44.215;680
13344;44.219;624
13345;44.222;943
13346;44.225;680
13347;44.229;629
13348;44.232;545
13349;44.235;491
13350;44.239;597
13351;44.242;553
13352;44.245;506
13353;44.248;454
13354;44.252;403
13355;44.255;1578
13356;44.258;731
13357;44.262;452
13358;44.265;424
13359;44.268;791
13360;44.272;690
13361;44.275;470
13362;44.278;461
13363;44.281;444
13364;44.285;2115
13365;44.288;585
13366;44.291;608
13367;44.295;717
13368;44.298;530
13369;44.301;495
13370;44.305;658
13371;44.308;570
13372;44.311;424
13373;44.315;497
13374;44.318;484
13375;44.321;528
13376;44.324;436
13377;44.328;574
13378;44.331;482
13379;44.334;596
13380;44.338;685
13381;44.341;421
13382;44.345;472
13383;44.348;553
13384;44.351;428
13385;44.355;572
13386;44.358;548
13387;44.361;594
13388;44.364;600
13389;44.368;613
13390;44.371;527
13391;44.374;701
13392;44.378;612
13393;44.381;506
13394;44.384;1904
13395;44.388;621
13396;44.391;531
13397;44.394;666
13398;44.397;615
13399;44.401;551
13400;44.404;605
13401;44.407;513
13402;44.411;543
13403;44.414;404
13404;44.417;643
13405;44.421;545
13406;44.424;539
13407;44.427;668
13408;44.431;611
13409;44.434;582
13410;44.437;637
13411;44.440;830
13412;44.444;638
13413;44.447;538
13414;44.450;458
13415;44.454;658
13416;44.457;517
13417;44.460;649
13418;44.464;790
13419;44.467;663
13420;44.470;657
13421;44.474;793
13422;44.477;885
13423;44.480;622
13424;44.483;595
13425;44.487;889
13426;44.490;695
13427;44.493;612
13428;44.497;577
13429;44.500;656
13430;44.503;2675
13431;44.507;624
13432;44.510;804
13433;44.513;573
13434;44.516;633
13435;44.520;610
13436;44.523;690
13437;44.526;550
13438;44.530;491
13439;44.533;529
13440;44.536;555
13441;44.540;635
13442;44.543;623
13443;44.546;801
13444;44.550;551
13445;44.553;612
13446;44.556;572
13447;44.559;724
13448;44.563;819
13449;44.566;664
13450;44.569;640
13451;44.573;552
13452;44.576;506
13453;44.579;638
13454;44.583;676
13455;44.586;597
13456;44.589;649
13457;44.592;618
13458;44.596;795
13459;44.599;482
13460;44.603;614
13461;44.606;545
13462;44.609;462
13463;44.613;627
13464;44.616;480
13465;44.619;637
13466;44.623;564
13467;44.626;523
13468;44.629;609
13469;44.632;1083
13470;44.636;1086
13471;44.639;537
13472;44.642;513
13473;44.646;430
13474;44.649;621
13475;44.652;2746
13476;44.656;510
13477;44.659;606
13478;44.662;611
13479;44.666;649
13480;44.669;547
13481;44.672;557
13482;44.675;600
13483;44.679;598
13484;44.682;532
13485;44.685;588
13486;44.689;589
13487;44.692;773
13488;44.695;617
13489;44.699;521
13490;44.702;770
13491;44.705;579
13492;44.709;516
13493;44.712;563
13494;44.715;676
13495;44.718;588
13496;44.722;561
13497;44.725;539
13498;44.728;614
13499;44.732;519
13500;44.735;596
13501;44.738;573
13502;44.742;649
13503;44.745;525
13504;44.748;728
13505;44.751;554
13506;44.755;742
13507;44.758;675
13508;44.761;523
13509;44.765;595
13510;44.768;599
13511;44.771;476
13512;44.775;703
13513;44.778;442
13514;44.781;842
13515;44.785;548
13516;44.788;649
13517;44.791;835
13518;44.794;718
13519;44.798;658
13520;44.801;543
13521;44.804;518
13522;44.808;496
13523;44.811;682
13524;44.814;582
13525;44.818;521
13526;44.821;645
13527;44.824;587
13528;44.828;596
13529;44.831;370
13530;44.834;456
13531;44.837;611
13532;44.841;536
13533;44.844;670
13534;44.848;554
13535;44.851;915
13536;44.854;659
13537;44.858;761
13538;44.861;625
13539;44.864;541
13540;44.867;635
13541;44.871;505
13542;44.874;643
13543;44.877;753
13544;44.881;685
13545;44.884;566
13546;44.887;500
13547;44.891;499
13548;44.894;794
13549;44.897;800
13550;44.901;673
13551;44.904;585
13552;44.907;596
13553;44.910;556
13554;44.914;687
13555;44.917;521
13556;44.920;509
13557;44.924;581
13558;44.927;965
13559;44.930;621
13560;44.934;513
13561;44.937;497
13562;44.940;634
13563;44.944;514
13564;44.947;481
13565;44.950;515
13566;44.953;630
13567;44.957;467
13568;44.960;672
13569;44.963;432
13570;44.967;499
13571;44.970;431
13572;44.973;573
13573;44.977;557
13574;44.980;502
13575;44.983;556
13576;44.986;459
13577;44.990;607
13578;44.993;512
13579;44.996;548
13580;45.000;627
13581;45.003;783
13582;45.006;461
13583;45.010;467
13584;45.013;550
13585;45.016;437
13586;45.020;437
13587;45.023;469
13588;45.026;998
13589;45.029;388
13590;45.033;516
13591;45.036;569
13592;45.039;781
13593;45.043;668
13594;45.046;490
13595;45.049;675
13596;45.053;1174
13597;45.056;603
13598;45.059;526
13599;45.063;501
13600;45.066;1130
13601;45.069;488
13602;45.072;514
13603;45.076;516
13604;45.079;774
13605;45.082;559
13606;45.086;515
13607;45.089;628
13608;45.092;505
13609;45.096;582
13610;45.099;479
13611;45.103;554
13612;45.106;527
13613;45.109;594
13614;45.112;507
13615;45.116;752
13616;45.119;487
13617;45.122;1070
13618;45.126;514
13619;45.129;659
13620;45.132;456
13621;45.136;446
13622;45.139;611
13623;45.142;527
13624;45.145;507
13625;45.149;442
13626;45.152;530
13627;45.155;1626
13628;45.159;590
13629;45.162;622
13630;45.165;403
13631;45.169;2134
13632;45.172;658
13633;45.175;417
13634;45.179;428
13635;45.182;549
13636;45.185;1975
13637;45.188;429
13638;45.192;432
13639;45.195;466
13640;45.198;380
13641;45.202;391
13642;45.205;387
13643;45.208;418
13644;45.212;701
13645;45.215;446
13646;45.218;898
13647;45.221;542
13648;45.225;3008
13649;45.228;513
13650;45.231;665
13651;45.235;727
13652;45.238;496
13653;45.241;542
13654;45.245;530
13655;45.248;554
13656;45.251;435
13657;45.255;2835
13658;45.258;457
13659;45.261;505
13660;45.264;441
13661;45.268;541
13662;45.271;463
13663;45.274;518
13664;45.278;446
13665;45.281;515
13666;45.284;937
13667;45.288;692
13668;45.291;507
13669;45.294;434
13670;45.298;579
13671;45.301;544
13672;45.304;602
13673;45.307;584
13674;45.311;862
13675;45.314;525
13676;45.317;442
13677;45.321;529
13678;45.324;581
13679;45.327;690
13680;45.331;937
13681;45.334;580
13682;45.337;442
13683;45.340;376
13684;45.344;723
13685;45.347;558
13686;45.351;437
13687;45.354;463
13688;45.357;553
13689;45.361;832
13690;45.364;613
13691;45.367;683
13692;45.371;523
13693;45.374;446
13694;45.377;503
13695;45.380;516
13696;45.384;378
13697;45.387;633
13698;45.390;565
13699;45.394;433
13700;45.397;772
13701;45.400;520
13702;45.404;529
13703;45.407;444
13704;45.410;712
13705;45.414;461
13706;45.417;609
13707;45.420;691
13708;45.423;481
13709;45.427;632
13710;45.430;457
13711;45.433;517
13712;45.437;512
13713;45.440;528
13714;45.443;406
13715;45.447;397
13716;45.450;471
13717;45.453;437
13718;45.456;401
13719;45.460;536
13720;45.463;468
13721;45.466;493
13722;45.470;764
13723;45.473;726
13724;45.476;401
13725;45.480;487
13726;45.483;429
13727;45.486;790
13728;45.490;512
13729;45.493;774
13730;45.496;683
13731;45.499;865
13732;45.503;419
13733;45.506;617
13734;45.509;846
13735;45.513;469
13736;45.516;610
13737;45.519;658
13738;45.523;604
13739;45.526;1413
13740;45.529;476
13741;45.533;543
13742;45.536;532
13743;45.539;798
13744;45.542;467
13745;45.546;488
13746;45.549;564
13747;45.552;563
13748;45.556;525
13749;45.559;666
13750;45.562;445
13751;45.566;514
13752;45.569;443
13753;45.572;369
13754;45.575;591
13755;45.579;561
13756;45.582;361
13757;45.585;597
13758;45.589;552
13759;45.592;586
13760;45.596;500
13761;45.599;561
13762;45.602;547
13763;45.606;557
13764;45.609;482
13765;45.612;549
13766;45.615;622
13767;45.619;531
13768;45.622;404
13769;45.625;394
13770;45.629;510
13771;45.632;530
13772;45.635;528
13773;45.639;472
13774;45.642;550
13775;45.645;538
13776;45.649;418
13777;45.652;383
13778;45.655;478
13779;45.658;2789
13780;45.662;488
13781;45.665;538
13782;45.668;528
13783;45.672;624
13784;45.675;460
13785;45.678;429
13786;45.682;601
13787;45.685;469
13788;45.688;647
13789;45.692;457
13790;45.695;805
13791;45.698;473
13792;45.701;510
13793;45.705;453
13794;45.708;497
13795;45.711;513
13796;45.715;750
13797;45.718;526
13798;45.721;522
13799;45.725;614
13800;45.728;571
13801;45.731;417
13802;45.734;531
13803;45.738;528
13804;45.741;683
13805;45.744;710
13806;45.748;444
13807;45.751;524
13808;45.754;450
13809;45.758;723
13810;45.761;2435
13811;45.764;3448
13812;45.768;2192
13813;45.771;467
13814;45.774;537
13815;45.777;524
13816;45.781;557
13817;45.784;580
13818;45.787;633
13819;45.791;797
13820;45.794;648
13821;45.797;638
13822;45.801;743
13823;45.804;544
13824;45.807;597
13825;45.810;545
13826;45.814;652
13827;45.817;508
13828;45.820;406
13829;45.824;487
13830;45.827;620
13831;45.830;456
13832;45.834;457
13833;45.837;659
13834;45.840;639
13835;45.844;540
13836;45.847;497
13837;45.850;512
13838;45.854;597
13839;45.857;531
13840;45.860;610
13841;45.864;689
13842;45.867;441
13843;45.870;448
13844;45.874;599
13845;45.877;634
13846;45.880;687
13847;45.884;765
13848;45.887;596
13849;45.890;471
13850;45.893;604
13851;45.897;642
13852;45.900;579
13853;45.903;561
13854;45.907;506
13855;45.910;532
13856;45.913;552
13857;45.917;2693
13858;45.920;648
13859;45.923;563
13860;45.927;565
13861;45.930;579
13862;45.933;508
13863;45.936;571
13864;45.940;547
13865;45.943;646
13866;45.946;1276
13867;45.950;460
13868;45.953;376
13869;45.956;723
13870;45.960;475
13871;45.963;578
13872;45.966;502
13873;45.969;448
13874;45.973;432
13875;45.976;492
13876;45.979;503
13877;45.983;460
13878;45.986;700
13879;45.989;560
13880;45.993;707
13881;45.996;653
13882;45.999;443
13883;46.003;693
13884;46.006;664
13885;46.009;2380
13886;46.012;532
13887;46.016;631
13888;46.019;650
13889;46.022;492
13890;46.026;511
13891;46.029;706
13892;46.032;413
13893;46.036;707
13894;46.039;569
13895;46.042;448
13896;46.045;498
13897;46.049;538
13898;46.052;680
13899;46.055;726
13900;46.059;571
13901;46.062;615
13902;46.065;638
13903;46.069;541
13904;46.072;557
13905;46.075;544
13906;46.079;478
13907;46.082;636
13908;46.085;546
13909;46.088;717
13910;46.092;675
13911;46.095;480
13912;46.099;374
13913;46.102;612
13914;46.105;1779
13915;46.109;533
13916;46.112;657
13917;46.115;669
13918;46.119;541
13919;46.122;466
13920;46.125;625
13921;46.128;512
13922;46.132;431
13923;46.135;532
13924;46.138;502
13925;46.142;525
13926;46.145;522
13927;46.148;519
13928;46.152;583
13929;46.155;813
13930;46.158;431
13931;46.162;479
13932;46.165;533
13933;46.168;708
13934;46.171;516
13935;46.175;1958
13936;46.178;527
13937;46.181;501
13938;46.185;381
13939;46.188;453
13940;46.191;539
13941;46.195;542
13942;46.198;536
13943;46.201;779
13944;46.204;573
13945;46.208;777
13946;46.211;428
13947;46.214;613
13948;46.218;700
13949;46.221;488
13950;46.224;641
13951;46.228;554
13952;46.231;698
13953;46.234;532
13954;46.238;568
13955;46.241;581
13956;46.244;619
13957;46.247;812
13958;46.251;462
13959;46.254;607
13960;46.257;555
13961;46.261;544
13962;46.264;486
13963;46.267;2631
13964;46.271;730
13965;46.274;502
13966;46.277;643
13967;46.281;482
13968;46.284;525
13969;46.287;628
13970;46.290;683
13971;46.294;604
13972;46.297;580
13973;46.300;599
13974;46.304;592
13975;46.307;622
13976;46.310;863
13977;46.314;629
13978;46.317;487
13979;46.320;461
13980;46.324;510
13981;46.327;2772
13982;46.330;609
13983;46.333;526
13984;46.337;791
13985;46.340;686
13986;46.343;517
13987;46.347;405
13988;46.350;543
13989;46.354;479
13990;46.357;596
13991;46.360;532
13992;46.364;524
13993;46.367;620
13994;46.370;459
13995;46.373;530
13996;46.377;484
13997;46.380;368
13998;46.383;479
13999;46.387;465
14000;46.390;481
14001;46.393;531
14002;46.397;500
14003;46.400;476
14004;46.403;507
14005;46.407;1677
14006;46.410;514
14007;46.413;597
14008;46.416;455
14009;46.420;3023
14010;46.423;577
14011;46.426;554
14012;46.430;661
14013;46.433;489
14014;46.436;555
14015;46.440;479
14016;46.443;364
14017;46.446;658
14018;46.449;655
14019;46.453;529
14020;46.456;2591
14021;46.459;646
14022;46.463;456
14023;46.466;408
14024;46.469;428
14025;46.473;556
14026;46.476;447
14027;46.479;473
14028;46.483;442
14029;46.486;553
14030;46.489;450
14031;46.492;513
14032;46.496;470
14033;46.499;367
14034;46.502;493
14035;46.506;623
14036;46.509;810
14037;46.512;508
14038;46.516;565
14039;46.519;544
14040;46.522;477
14041;46.526;2656
14042;46.529;476
14043;46.532;417
14044;46.535;579
14045;46.539;370
14046;46.542;479
14047;46.545;565
14048;46.549;554
14049;46.552;547
14050;46.555;562
14051;46.559;427
14052;46.562;505
14053;46.565;463
14054;46.568;346
14055;46.572;528
14056;46.575;426
14057;46.578;433
14058;46.582;3368
14059;46.585;472
14060;46.588;411
14061;46.592;441
14062;46.595;479
14063;46.599;378
14064;46.602;458
14065;46.605;909
14066;46.608;617
14067;46.612;440
14068;46.615;656
14069;46.618;495
14070;46.622;551
14071;46.625;544
14072;46.628;611
14073;46.632;408
14074;46.635;474
14075;46.638;510
14076;46.642;501
14077;46.645;636
14078;46.648;630
14079;46.651;481
14080;46.655;522
14081;46.658;437
14082;46.661;556
14083;46.665;502
14084;46.668;394
14085;46.671;632
14086;46.675;547
14087;46.678;760
14088;46.681;512
14089;46.684;699
14090;46.688;533
14091;46.691;437
14092;46.694;476
14093;46.698;421
14094;46.701;477
14095;46.704;589
14096;46.708;637
14097;46.711;512
14098;46.714;502
14099;46.718;447
14100;46.721;627
14101;46.724;623
14102;46.727;612
14103;46.731;573
14104;46.734;457
14105;46.737;570
14106;46.741;572
14107;46.744;443
14108;46.747;408
14109;46.751;649
14110;46.754;459
14111;46.757;662
14112;46.761;489
14113;46.764;624
14114;46.767;550
14115;46.770;525
14116;46.774;605
14117;46.777;526
14118;46.780;615
14119;46.784;489
14120;46.787;558
14121;46.790;707
14122;46.794;521
14123;46.797;614
14124;46.800;691
14125;46.803;552
14126;46.807;631
14127;46.810;592
14128;46.813;654
14129;46.817;849
14130;46.820;504
14131;46.823;653
14132;46.827;549
14133;46.830;557
14134;46.833;991
14135;46.837;473
14136;46.840;505
14137;46.843;424
14138;46.847;457
14139;46.850;362
14140;46.853;2482
14141;46.857;545
14142;46.860;462
14143;46.863;630
14144;46.867;430
14145;46.870;560
14146;46.873;558
14147;46.877;507
14148;46.880;447
14149;46.883;571
14150;46.886;501
14151;46.890;469
14152;46.893;511
14153;46.896;455
14154;46.900;558
14155;46.903;539
14156;46.906;541
14157;46.910;3724
14158;46.913;499
14159;46.916;522
14160;46.919;458
14161;46.923;714
14162;46.926;500
14163;46.929;469
14164;46.933;739
14165;46.936;751
14166;46.939;535
14167;46.943;500
14168;46.946;543
14169;46.949;421
14170;46.953;580
14171;46.956;556
14172;46.959;524
14173;46.962;521
14174;46.966;656
14175;46.969;604
14176;46.972;500
14177;46.976;493
14178;46.979;378
14179;46.982;561
14180;46.986;631
14181;46.989;501
14182;46.992;628
14183;46.996;473
14184;46.999;2811
14185;47.002;602
14186;47.005;604
14187;47.009;794
14188;47.012;515
14189;47.015;652
14190;47.019;496
14191;47.022;531
14192;47.025;568
14193;47.029;399
14194;47.032;412
14195;47.035;501
14196;47.038;542
14197;47.042;466
14198;47.045;501
14199;47.048;525
14200;47.052;437
14201;47.055;431
14202;47.058;645
14203;47.062;688
14204;47.065;483
14205;47.068;365
14206;47.072;553
14207;47.075;413
14208;47.078;430
14209;47.081;408
14210;47.085;707
14211;47.088;487
14212;47.091;523
14213;47.095;606
14214;47.098;429
14215;47.102;344
14216;47.105;472
14217;47.108;2815
14218;47.112;701
14219;47.115;590
14220;47.118;563
14221;47.121;384
14222;47.125;440
14223;47.128;509
14224;47.131;564
14225;47.135;661
14226;47.138;631
14227;47.141;408
14228;47.145;682
14229;47.148;515
14230;47.151;419
14231;47.155;492
14232;47.158;472
14233;47.161;473
14234;47.164;481
14235;47.168;576
14236;47.171;494
14237;47.174;450
14238;47.178;425
14239;47.181;461
14240;47.184;560
14241;47.188;471
14242;47.191;535
14243;47.194;577
14244;47.197;462
14245;47.201;603
14246;47.204;587
14247;47.207;393
14248;47.211;440
14249;47.214;541
14250;47.217;514
14251;47.221;432
14252;47.224;460
14253;47.227;578
14254;47.231;564
14255;47.234;677
14256;47.237;621
14257;47.240;592
14258;47.244;552
14259;47.247;617
14260;47.250;720
14261;47.254;611
14262;47.257;453
14263;47.260;567
14264;47.264;443
14265;47.267;740
14266;47.270;577
14267;47.273;504
14268;47.277;569
14269;47.280;540
14270;47.283;510
14271;47.287;611
14272;47.290;617
14273;47.293;494
14274;47.297;534
14275;47.300;584
14276;47.303;701
14277;47.307;620
14278;47.310;452
14279;47.313;524
14280;47.316;461
14281;47.320;456
14282;47.323;569
14283;47.326;527
14284;47.330;474
14285;47.333;568
14286;47.336;566
14287;47.340;539
14288;47.343;536
14289;47.347;348
14290;47.350;478
14291;47.353;474
14292;47.356;480
14293;47.360;445
14294;47.363;614
14295;47.366;385
14296;47.370;2256
14297;47.373;585
14298;47.376;380
14299;47.380;546
14300;47.383;502
14301;47.386;520
14302;47.390;556
14303;47.393;504
14304;47.396;524
14305;47.399;399
14306;47.403;607
14307;47.406;631
14308;47.409;520
14309;47.413;463
14310;47.416;531
14311;47.419;442
14312;47.423;517
14313;47.426;510
14314;47.429;1258
14315;47.432;515
14316;47.436;582
14317;47.439;714
14318;47.442;586
14319;47.446;678
14320;47.449;582
14321;47.452;544
14322;47.456;601
14323;47.459;792
14324;47.462;465
14325;47.466;784
14326;47.469;512
14327;47.472;737
14328;47.475;524
14329;47.479;743
14330;47.482;576
14331;47.485;552
14332;47.489;759
14333;47.492;471
14334;47.495;502
14335;47.499;526
14336;47.502;434
14337;47.505;526
14338;47.508;475
14339;47.512;479
14340;47.515;437
14341;47.518;597
14342;47.522;620
14343;47.525;528
14344;47.528;767
14345;47.532;461
14346;47.535;743
14347;47.538;560
14348;47.542;557
14349;47.545;454
14350;47.548;543
14351;47.551;756
14352;47.555;643
14353;47.558;554
14354;47.561;524
14355;47.565;1046
14356;47.568;675
14357;47.571;469
14358;47.575;597
14359;47.578;753
14360;47.581;490
14361;47.585;549
14362;47.588;688
14363;47.591;514
14364;47.595;454
14365;47.598;617
14366;47.601;704
14367;47.605;669
14368;47.608;672
14369;47.611;483
14370;47.615;591
14371;47.618;748
14372;47.621;532
14373;47.625;614
14374;47.628;688
14375;47.631;756
14376;47.634;890
14377;47.638;626
14378;47.641;746
14379;47.644;656
14380;47.648;491
14381;47.651;626
14382;47.654;684
14383;47.658;671
14384;47.661;648
14385;47.664;752
14386;47.667;706
14387;47.671;895
14388;47.674;613
14389;47.677;706
14390;47.681;572
14391;47.684;671
14392;47.687;573
14393;47.691;540
14394;47.694;462
14395;47.697;572
14396;47.701;713
14397;47.704;553
14398;47.707;537
14399;47.710;595
14400;47.714;663
14401;47.717;575
14402;47.720;2700
14403;47.724;479
14404;47.727;548
14405;47.730;671
14406;47.734;564
14407;47.737;547
14408;47.740;494
14409;47.744;552
14410;47.747;543
14411;47.750;586
14412;47.753;654
14413;47.757;620
14414;47.760;745
14415;47.763;577
14416;47.767;686
14417;47.770;734
14418;47.773;2691
14419;47.777;755
14420;47.780;893
14421;47.783;698
14422;47.786;613
14423;47.790;3051
14424;47.793;1981
14425;47.796;554
14426;47.800;748
14427;47.803;701
14428;47.806;755
14429;47.810;576
14430;47.813;608
14431;47.816;657
14432;47.820;594
14433;47.823;554
14434;47.826;581
14435;47.829;544
14436;47.833;649
14437;47.836;566
14438;47.839;691
14439;47.843;692
14440;47.846;764
14441;47.850;673
14442;47.853;558
14443;47.856;704
14444;47.860;603
14445;47.863;773
14446;47.866;621
14447;47.869;1011
14448;47.873;835
14449;47.876;824
14450;47.879;676
14451;47.883;691
14452;47.886;589
14453;47.889;718
14454;47.893;886
14455;47.896;740
14456;47.899;673
14457;47.902;652
14458;47.906;564
14459;47.909;598
14460;47.912;580
14461;47.916;681
14462;47.919;572
14463;47.922;621
14464;47.926;636
14465;47.929;566
14466;47.932;496
14467;47.936;573
14468;47.939;484
14469;47.942;665
14470;47.945;745
14471;47.949;595
14472;47.952;465
14473;47.955;560
14474;47.959;596
14475;47.962;646
14476;47.965;706
14477;47.969;646
14478;47.972;580
14479;47.975;487
14480;47.979;551
14481;47.982;614
14482;47.985;608
14483;47.988;616
14484;47.992;480
14485;47.995;782
14486;47.998;614
14487;48.002;552
14488;48.005;522
14489;48.008;530
14490;48.012;676
14491;48.015;572
14492;48.018;639
14493;48.021;590
14494;48.025;649
14495;48.028;478
14496;48.031;2953
14497;48.035;655
14498;48.038;641
14499;48.041;582
14500;48.045;629
14501;48.048;723
14502;48.051;642
14503;48.055;591
14504;48.058;631
14505;48.061;612
14506;48.064;516
14507;48.068;998
14508;48.071;791
14509;48.074;668
14510;48.078;847
14511;48.081;525
14512;48.084;510
14513;48.088;560
14514;48.091;627
14515;48.095;609
14516;48.098;666
14517;48.101;554
14518;48.104;449
14519;48.108;792
14520;48.111;666
14521;48.114;625
14522;48.118;532
14523;48.121;696
14524;48.124;548
14525;48.128;578
14526;48.131;724
14527;48.134;767
14528;48.137;626
14529;48.141;590
14530;48.144;739
14531;48.147;590
14532;48.151;593
14533;48.154;610
14534;48.157;832
14535;48.161;848
14536;48.164;639
14537;48.167;632
14538;48.171;602
14539;48.174;753
14540;48.177;572
14541;48.180;672
14542;48.184;570
14543;48.187;596
14544;48.190;602
14545;48.194;598
14546;48.197;713
14547;48.200;702
14548;48.204;792
14549;48.207;741
14550;48.210;594
14551;48.214;732
14552;48.217;674
14553;48.220;622
14554;48.223;559
14555;48.227;639
14556;48.230;659
14557;48.233;604
14558;48.237;744
14559;48.240;639
14560;48.243;610
14561;48.247;762
14562;48.250;586
14563;48.253;634
14564;48.256;811
14565;48.260;826
14566;48.263;805
14567;48.266;865
14568;48.270;721
14569;48.273;996
14570;48.276;860
14571;48.280;653
14572;48.283;645
14573;48.286;680
14574;48.290;628
14575;48.293;682
14576;48.296;668
14577;48.299;784
14578;48.303;741
14579;48.306;744
14580;48.309;738
14581;48.313;702
14582;48.316;701
14583;48.319;716
14584;48.323;579
14585;48.326;542
14586;48.329;667
14587;48.333;653
14588;48.336;624
14589;48.339;727
14590;48.342;729
14591;48.346;603
14592;48.349;2302
14593;48.353;897
14594;48.356;540
14595;48.359;583
14596;48.363;567
14597;48.366;614
14598;48.369;837
14599;48.372;581
14600;48.376;638
14601;48.379;807
14602;48.382;798
14603;48.386;673
14604;48.389;751
14605;48.392;763
14606;48.396;674
14607;48.399;551
14608;48.402;635
14609;48.406;702
14610;48.409;568
14611;48.412;619
14612;48.415;712
14613;48.419;785
14614;48.422;663
14615;48.425;601
14616;48.429;594
14617;48.432;704
14618;48.435;599
14619;48.439;622
14620;48.442;813
14621;48.445;651
14622;48.449;728
14623;48.452;881
14624;48.455;620
14625;48.458;622
14626;48.462;723
14627;48.465;623
14628;48.468;782
14629;48.472;729
14630;48.475;466
14631;48.478;530
14632;48.482;405
14633;48.485;490
14634;48.488;771
14635;48.491;525
14636;48.495;608
14637;48.498;584
14638;48.501;708
14639;48.505;558
14640;48.508;653
14641;48.511;664
14642;48.515;673
14643;48.518;650
14644;48.521;610
14645;48.525;562
14646;48.528;571
14647;48.531;606
14648;48.534;614
14649;48.538;526
14650;48.541;606
14651;48.544;579
14652;48.548;538
14653;48.551;620
14654;48.554;501
14655;48.558;683
14656;48.561;1053
14657;48.564;504
14658;48.568;775
14659;48.571;687
14660;48.574;517
14661;48.577;494
14662;48.581;596
14663;48.584;443
14664;48.587;584
14665;48.591;628
14666;48.594;647
14667;48.598;597
14668;48.601;563
14669;48.604;510
14670;48.608;482
14671;48.611;1549
14672;48.614;600
14673;48.617;747
14674;48.621;595
14675;48.624;560
14676;48.627;633
14677;48.631;638
14678;48.634;618
14679;48.637;492
14680;48.641;674
14681;48.644;624
14682;48.647;547
14683;48.650;767
14684;48.654;644
14685;48.657;734
14686;48.660;705
14687;48.664;809
14688;48.667;698
14689;48.670;847
14690;48.674;653
14691;48.677;742
14692;48.680;699
14693;48.684;437
14694;48.687;725
14695;48.690;676
14696;48.693;788
14697;48.697;754
14698;48.700;617
14699;48.703;641
14700;48.707;435
14701;48.710;701
14702;48.713;578
14703;48.717;628
14704;48.720;631
14705;48.723;435
14706;48.726;599
14707;48.730;489
14708;48.733;434
14709;48.736;608
14710;48.740;915
14711;48.743;615
14712;48.746;566
14713;48.750;634
14714;48.753;457
14715;48.756;607
14716;48.760;603
14717;48.763;505
14718;48.766;716
14719;48.769;488
14720;48.773;565
14721;48.776;574
14722;48.779;585
14723;48.783;567
14724;48.786;593
14725;48.789;559
14726;48.793;777
14727;48.796;579
14728;48.799;534
14729;48.803;821
14730;48.806;476
14731;48.809;530
14732;48.812;635
14733;48.816;581
14734;48.819;585
14735;48.822;752
14736;48.826;507
14737;48.829;741
14738;48.832;645
14739;48.836;750
14740;48.839;559
14741;48.842;614
14742;48.846;671
14743;48.849;577
14744;48.852;700
14745;48.856;542
14746;48.859;402
14747;48.862;629
14748;48.866;728
14749;48.869;611
14750;48.872;442
14751;48.876;448
14752;48.879;479
14753;48.882;441
14754;48.885;464
14755;48.889;673
14756;48.892;458
14757;48.895;623
14758;48.899;390
14759;48.902;501
14760;48.905;524
14761;48.909;516
14762;48.912;490
14763;48.915;518
14764;48.919;699
14765;48.922;505
14766;48.925;675
14767;48.928;524
14768;48.932;585
14769;48.935;926
14770;48.938;3123
14771;48.942;651
14772;48.945;586
14773;48.948;568
14774;48.952;675
14775;48.955;719
14776;48.958;812
14777;48.961;557
14778;48.965;594
14779;48.968;755
14780;48.971;631
14781;48.975;677
14782;48.978;914
14783;48.981;911
14784;48.985;745
14785;48.988;662
14786;48.991;702
14787;48.995;820
14788;48.998;556
14789;49.001;600
14790;49.004;2916
14791;49.008;529
14792;49.011;811
14793;49.014;845
14794;49.018;676
14795;49.021;480
14796;49.024;733
14797;49.028;581
14798;49.031;774
14799;49.034;573
14800;49.038;649
14801;49.041;613
14802;49.044;515
14803;49.047;693
14804;49.051;455
14805;49.054;550
14806;49.057;521
14807;49.061;629
14808;49.064;716
14809;49.067;542
14810;49.071;615
14811;49.074;594
14812;49.077;876
14813;49.080;498
14814;49.084;495
14815;49.087;746
14816;49.090;619
14817;49.094;559
14818;49.097;1013
14819;49.101;563
14820;49.104;594
14821;49.107;531
14822;49.111;717
14823;49.114;641
14824;49.117;547
14825;49.120;662
14826;49.124;529
14827;49.127;586
14828;49.130;804
14829;49.134;603
14830;49.137;810
14831;49.140;610
14832;49.144;871
14833;49.147;632
14834;49.150;606
14835;49.154;622
14836;49.157;641
14837;49.160;580
14838;49.163;684
14839;49.167;499
14840;49.170;742
14841;49.173;615
14842;49.177;654
14843;49.180;570
14844;49.183;469
14845;49.187;503
14846;49.190;577
14847;49.193;588
14848;49.197;697
14849;49.200;820
14850;49.203;788
14851;49.206;544
14852;49.210;905
14853;49.213;487
14854;49.216;1126
14855;49.220;501
14856;49.223;496
14857;49.226;765
14858;49.230;793
14859;49.233;698
14860;49.236;594
14861;49.239;681
14862;49.243;659
14863;49.246;559
14864;49.249;581
14865;49.253;559
14866;49.256;654
14867;49.259;946
14868;49.263;896
14869;49.266;564
14870;49.269;467
14871;49.273;468
14872;49.276;663
14873;49.279;675
14874;49.282;689
14875;49.286;624
14876;49.289;658
14877;49.292;610
14878;49.296;617
14879;49.299;638
14880;49.302;799
14881;49.306;517
14882;49.309;584
14883;49.312;515
14884;49.315;642
14885;49.319;602
14886;49.322;715
14887;49.325;573
14888;49.329;634
14889;49.332;703
14890;49.335;503
14891;49.339;454
14892;49.342;678
14893;49.346;546
14894;49.349;601
14895;49.352;516
14896;49.355;485
14897;49.359;540
14898;49.362;559
14899;49.365;643
14900;49.369;504
14901;49.372;511
14902;49.375;526
14903;49.379;664
14904;49.382;541
14905;49.385;665
14906;49.389;728
14907;49.392;636
14908;49.395;722
14909;49.398;796
14910;49.402;666
14911;49.405;688
14912;49.408;731
14913;49.412;772
14914;49.415;774
14915;49.418;965
14916;49.422;642
14917;49.425;736
14918;49.428;635
14919;49.432;696
14920;49.435;856
14921;49.438;668
14922;49.441;663
14923;49.445;601
14924;49.448;877
14925;49.451;741
14926;49.455;726
14927;49.458;785
14928;49.461;704
14929;49.465;666
14930;49.468;1002
14931;49.471;660
14932;49.474;800
14933;49.478;1252
14934;49.481;791
14935;49.484;728
14936;49.488;623
14937;49.491;602
14938;49.494;645
14939;49.498;843
14940;49.501;733
14941;49.504;561
14942;49.508;738
14943;49.511;819
14944;49.514;715
14945;49.517;627
14946;49.521;723
14947;49.524;729
14948;49.527;619
14949;49.531;648
14950;49.534;603
14951;49.537;643
14952;49.541;500
14953;49.544;510
14954;49.547;758
14955;49.550;578
14956;49.554;758
14957;49.557;873
14958;49.560;643
14959;49.564;627
14960;49.567;648
14961;49.570;523
14962;49.574;544
14963;49.577;482
14964;49.580;527
14965;49.584;504
14966;49.587;2222
14967;49.590;601
14968;49.594;678
14969;49.597;666
14970;49.600;595
14971;49.604;630
14972;49.607;709
14973;49.610;578
14974;49.614;716
14975;49.617;571
14976;49.620;636
14977;49.624;781
14978;49.627;540
14979;49.630;551
14980;49.633;663
14981;49.637;598
14982;49.640;563
14983;49.643;2723
14984;49.647;659
14985;49.650;490
14986;49.653;762
14987;49.657;732
14988;49.660;675
14989;49.663;487
14990;49.667;1284
14991;49.670;675
14992;49.673;682
14993;49.676;563
14994;49.680;686
14995;49.683;2079
14996;49.686;614
14997;49.690;520
14998;49.693;666
14999;49.696;582
15000;49.700;682
15001;49.703;545
15002;49.706;549
15003;49.709;846
15004;49.713;651
15005;49.716;550
15006;49.719;706
15007;49.723;1122
15008;49.726;537
15009;49.729;553
15010;49.733;554
15011;49.736;769
15012;49.739;716
15013;49.743;617
15014;49.746;631
15015;49.749;602
15016;49.752;637
15017;49.756;810
15018;49.759;645
15019;49.762;592
15020;49.766;603
15021;49.769;774
15022;49.772;655
15023;49.776;584
15024;49.779;618
15025;49.782;578
15026;49.786;575
15027;49.789;563
15028;49.792;574
15029;49.795;625
15030;49.799;612
15031;49.802;544
15032;49.805;628
15033;49.809;782
15034;49.812;614
15035;49.815;667
15036;49.819;457
15037;49.822;548
15038;49.825;565
15039;49.828;501
15040;49.832;465
15041;49.835;546
15042;49.838;760
15043;49.842;695
15044;49.845;694
15045;49.849;569
15046;49.852;492
15047;49.855;785
15048;49.859;727
15049;49.862;644
15050;49.865;603
15051;49.868;756
15052;49.872;627
15053;49.875;518
15054;49.878;849
15055;49.882;505
15056;49.885;596
15057;49.888;736
15058;49.892;604
15059;49.895;562
15060;49.898;589
15061;49.902;658
15062;49.905;976
15063;49.908;474
15064;49.911;477
15065;49.915;556
15066;49.918;566
15067;49.921;562
15068;49.925;590
15069;49.928;566
15070;49.931;691
15071;49.935;570
15072;49.938;610
15073;49.941;697
15074;49.944;679
15075;49.948;668
15076;49.951;542
15077;49.954;756
15078;49.958;2114
15079;49.961;562
15080;49.964;483
15081;49.968;919
15082;49.971;598
15083;49.974;563
15084;49.978;602
15085;49.981;673
15086;49.984;709
15087;49.987;767
15088;49.991;681
15089;49.994;610
15090;49.997;601
15091;50.001;742
15092;50.004;704
15093;50.007;570
15094;50.011;531
15095;50.014;789
15096;50.017;492
15097;50.021;854
15098;50.024;821
15099;50.027;621
15100;50.030;1004
15101;50.034;543
15102;50.037;776
15103;50.040;642
15104;50.044;2237
15105;50.047;547
15106;50.050;646
15107;50.054;871
15108;50.057;609
15109;50.060;697
15110;50.063;511
15111;50.067;571
15112;50.070;980
15113;50.073;849
15114;50.077;822
15115;50.080;652
15116;50.083;914
15117;50.087;683
15118;50.090;513
15119;50.093;660
15120;50.097;616
15121;50.100;469
15122;50.103;953
15123;50.107;620
15124;50.110;581
15125;50.113;629
15126;50.117;685
15127;50.120;654
15128;50.123;775
15129;50.127;740
15130;50.130;732
15131;50.133;618
15132;50.137;714
15133;50.140;700
15134;50.143;509
15135;50.146;805
15136;50.150;761
15137;50.153;755
15138;50.156;780
15139;50.160;573
15140;50.163;733
15141;50.166;559
15142;50.170;562
15143;50.173;708
15144;50.176;778
15145;50.180;592
15146;50.183;633
15147;50.186;688
15148;50.189;989
15149;50.193;696
15150;50.196;1864
15151;50.199;560
15152;50.203;555
15153;50.206;574
15154;50.209;770
15155;50.213;559
15156;50.216;534
15157;50.219;683
15158;50.222;821
15159;50.226;608
15160;50.229;543
15161;50.232;576
15162;50.236;531
15163;50.239;601
15164;50.242;843
15165;50.246;816
15166;50.249;571
15167;50.252;691
15168;50.256;813
15169;50.259;973
15170;50.262;632
15171;50.265;655
15172;50.269;863
15173;50.272;526
15174;50.275;725
15175;50.279;702
15176;50.282;672
15177;50.285;652
15178;50.289;954
15179;50.292;627
15180;50.295;842
15181;50.298;669
15182;50.302;495
15183;50.305;507
15184;50.308;683
15185;50.312;673
15186;50.315;596
15187;50.318;587
15188;50.322;772
15189;50.325;631
15190;50.328;772
15191;50.332;984
15192;50.335;567
15193;50.338;652
15194;50.341;503
15195;50.345;677
15196;50.348;532
15197;50.352;543
15198;50.355;639
15199;50.358;675
15200;50.362;1710
15201;50.365;653
15202;50.368;721
15203;50.372;637
15204;50.375;660
15205;50.378;1188
15206;50.381;733
15207;50.385;592
15208;50.388;803
15209;50.391;591
15210;50.395;672
15211;50.398;771
15212;50.401;649
15213;50.405;691
15214;50.408;673
15215;50.411;624
15216;50.415;617
15217;50.418;637
15218;50.421;524
15219;50.424;730
15220;50.428;608
15221;50.431;612
15222;50.434;713
15223;50.438;665
15224;50.441;789
15225;50.444;823
15226;50.448;711
15227;50.451;508
15228;50.454;577
15229;50.457;658
15230;50.461;640
15231;50.464;874
15232;50.467;564
15233;50.471;572
15234;50.474;606
15235;50.477;759
15236;50.481;691
15237;50.484;852
15238;50.487;656
15239;50.491;721
15240;50.494;675
15241;50.497;787
15242;50.500;701
15243;50.504;2483
15244;50.507;765
15245;50.510;887
15246;50.514;640
15247;50.517;651
15248;50.520;690
15249;50.524;701
15250;50.527;616
15251;50.530;663
15252;50.534;723
15253;50.537;777
15254;50.540;719
15255;50.543;671
15256;50.547;1723
15257;50.550;662
15258;50.553;681
15259;50.557;644
15260;50.560;665
15261;50.563;696
15262;50.567;597
15263;50.570;701
15264;50.573;819
15265;50.576;426
15266;50.580;554
15267;50.583;488
15268;50.586;521
15269;50.590;674
15270;50.593;616
15271;50.597;603
15272;50.600;627
15273;50.603;586
15274;50.607;601
15275;50.610;641
15276;50.613;559
15277;50.616;756
15278;50.620;739
15279;50.623;771
15280;50.626;973
15281;50.630;667
15282;50.633;684
15283;50.636;602
15284;50.640;533
15285;50.643;699
15286;50.646;852
15287;50.650;504
15288;50.653;769
15289;50.656;598
15290;50.659;784
15291;50.663;552
15292;50.666;631
15293;50.669;594
15294;50.673;596
15295;50.676;580
15296;50.679;626
15297;50.683;798
15298;50.686;712
15299;50.689;726
15300;50.692;556
15301;50.696;548
15302;50.699;715
15303;50.702;550
15304;50.706;780
15305;50.709;606
15306;50.712;595
15307;50.716;785
15308;50.719;732
15309;50.722;517
15310;50.726;549
15311;50.729;684
15312;50.732;602
15313;50.735;854
15314;50.739;653
15315;50.742;541
15316;50.745;670
15317;50.749;750
15318;50.752;730
15319;50.755;565
15320;50.759;562
15321;50.762;4102
15322;50.765;819
15323;50.769;626
15324;50.772;1486
15325;50.775;720
15326;50.778;807
15327;50.782;686
15328;50.785;816
15329;50.788;703
15330;50.792;701
15331;50.795;671
15332;50.798;816
15333;50.802;832
15334;50.805;772
15335;50.808;688
15336;50.811;765
15337;50.815;694
15338;50.818;634
15339;50.821;832
15340;50.825;678
15341;50.828;679
15342;50.831;687
15343;50.835;984
15344;50.838;687
15345;50.841;893
15346;50.845;624
15347;50.848;737
15348;50.851;725
15349;50.855;702
15350;50.858;730
15351;50.861;644
15352;50.865;2366
15353;50.868;593
15354;50.871;742
15355;50.875;751
15356;50.878;836
15357;50.881;753
15358;50.885;893
15359;50.888;2983
15360;50.891;783
15361;50.894;814
15362;50.898;823
15363;50.901;855
15364;50.904;799
15365;50.908;852
15366;50.911;652
15367;50.914;892
15368;50.918;673
15369;50.921;702
15370;50.924;693
15371;50.927;733
15372;50.931;957
15373;50.934;686
15374;50.937;2571
15375;50.941;717
15376;50.944;627
15377;50.947;492
15378;50.951;648
15379;50.954;721
15380;50.957;730
15381;50.961;659
15382;50.964;743
15383;50.967;646
15384;50.970;718
15385;50.974;727
15386;50.977;887
15387;50.980;810
15388;50.984;611
15389;50.987;665
15390;50.990;752
15391;50.994;791
15392;50.997;736
15393;51.000;1209
15394;51.004;779
15395;51.007;645
15396;51.010;795
15397;51.013;881
15398;51.017;720
15399;51.020;917
15400;51.023;779
15401;51.027;998
15402;51.030;602
15403;51.033;801
15404;51.037;799
15405;51.040;582
15406;51.043;592
15407;51.046;692
15408;51.050;655
15409;51.053;676
15410;51.056;582
15411;51.060;713
15412;51.063;667
15413;51.066;745
15414;51.070;655
15415;51.073;970
15416;51.076;631
15417;51.080;561
15418;51.083;587
15419;51.086;641
15420;51.089;457
15421;51.093;537
15422;51.096;588
15423;51.100;642
15424;51.103;538
15425;51.106;731
15426;51.110;566
15427;51.113;594
15428;51.116;563
15429;51.120;670
15430;51.123;515
15431;51.126;484
15432;51.129;652
15433;51.133;714
15434;51.136;792
15435;51.139;699
15436;51.143;524
15437;51.146;602
15438;51.149;646
15439;51.153;554
15440;51.156;589
15441;51.159;705
15442;51.162;839
15443;51.166;547
15444;51.169;830
15445;51.172;936
15446;51.176;785
15447;51.179;671
15448;51.182;750
15449;51.186;960
15450;51.189;959
15451;51.192;773
15452;51.196;625
15453;51.199;749
15454;51.202;729
15455;51.205;873
15456;51.209;802
15457;51.212;824
15458;51.215;697
15459;51.219;649
15460;51.222;692
15461;51.225;623
15462;51.229;504
15463;51.232;480
15464;51.235;679
15465;51.239;768
15466;51.242;559
15467;51.245;830
15468;51.248;748
15469;51.252;593
15470;51.255;949
15471;51.258;772
15472;51.262;601
15473;51.265;825
15474;51.268;817
15475;51.272;711
15476;51.275;648
15477;51.278;1533
15478;51.281;718
15479;51.285;789
15480;51.288;751
15481;51.291;871
15482;51.295;678
15483;51.298;602
15484;51.301;822
15485;51.305;975
15486;51.308;3023
15487;51.311;815
15488;51.315;769
15489;51.318;873
15490;51.321;911
15491;51.324;979
15492;51.328;883
15493;51.331;901
15494;51.334;830
15495;51.338;815
15496;51.341;717
15497;51.345;754
15498;51.348;794
15499;51.351;641
15500;51.355;743
15501;51.358;784
15502;51.361;845
15503;51.364;660
15504;51.368;838
15505;51.371;729
15506;51.374;644
15507;51.378;580
15508;51.381;672
15509;51.384;2295
15510;51.388;751
15511;51.391;2809
15512;51.394;702
15513;51.398;777
15514;51.401;645
15515;51.404;626
15516;51.407;618
15517;51.411;620
15518;51.414;541
15519;51.417;512
15520;51.421;934
15521;51.424;466
15522;51.427;576
15523;51.431;662
15524;51.434;598
15525;51.437;886
15526;51.440;815
15527;51.444;759
15528;51.447;571
15529;51.450;660
15530;51.454;690
15531;51.457;1124
15532;51.460;641
15533;51.464;816
15534;51.467;715
15535;51.470;694
15536;51.474;619
15537;51.477;817
15538;51.480;651
15539;51.483;956
15540;51.487;775
15541;51.490;714
15542;51.493;585
15543;51.497;523
15544;51.500;731
15545;51.503;688
15546;51.507;1737
15547;51.510;717
15548;51.513;588
15549;51.516;599
15550;51.520;628
15551;51.523;730
15552;51.526;799
15553;51.530;937
15554;51.533;706
15555;51.536;584
15556;51.540;516
15557;51.543;792
15558;51.546;785
15559;51.550;605
15560;51.553;666
15561;51.556;673
15562;51.559;619
15563;51.563;682
15564;51.566;605
15565;51.569;803
15566;51.573;541
15567;51.576;589
15568;51.579;869
15569;51.583;526
15570;51.586;603
15571;51.589;666
15572;51.593;572
15573;51.596;654
15574;51.599;697
15575;51.603;848
15576;51.606;646
15577;51.609;813
15578;51.613;597
15579;51.616;693
15580;51.619;574
15581;51.623;753
15582;51.626;679
15583;51.629;642
15584;51.633;437
15585;51.636;544
15586;51.639;860
15587;51.642;627
15588;51.646;495
15589;51.649;514
15590;51.652;650
15591;51.656;1009
15592;51.659;625
15593;51.662;701
15594;51.666;666
15595;51.669;712
15596;51.672;783
15597;51.675;537
15598;51.679;535
15599;51.682;853
15600;51.685;913
15601;51.689;667
15602;51.692;686
15603;51.695;644
15604;51.699;737
15605;51.702;605
15606;51.705;898
15607;51.709;778
15608;51.712;999
15609;51.715;808
15610;51.718;701
15611;51.722;578
15612;51.725;613
15613;51.728;534
15614;51.732;522
15615;51.735;449
15616;51.738;639
15617;51.742;561
15618;51.745;640
15619;51.748;852
15620;51.751;624
15621;51.755;651
15622;51.758;507
15623;51.761;668
15624;51.765;776
15625;51.768;440
15626;51.771;571
15627;51.775;658
15628;51.778;618
15629;51.781;603
15630;51.785;654
15631;51.788;691
15632;51.791;810
15633;51.794;655
15634;51.798;619
15635;51.801;580
15636;51.804;620
15637;51.808;654
15638;51.811;550
15639;51.814;610
15640;51.818;2756
15641;51.821;900
15642;51.824;869
15643;51.828;613
15644;51.831;505
15645;51.834;684
15646;51.837;699
15647;51.841;764
15648;51.844;640
15649;51.848;619
15650;51.851;1151
15651;51.854;785
15652;51.858;675
15653;51.861;759
15654;51.864;1026
15655;51.868;736
15656;51.871;598
15657;51.874;497
15658;51.877;798
15659;51.881;893
15660;51.884;621
15661;51.887;624
15662;51.891;658
15663;51.894;639
15664;51.897;706
15665;51.901;551
15666;51.904;784
15667;51.907;661
15668;51.910;493
15669;51.914;762
15670;51.917;684
15671;51.920;802
15672;51.924;675
15673;51.927;852
15674;51.930;732
15675;51.934;577
15676;51.937;585
15677;51.940;685
15678;51.944;602
15679;51.947;768
15680;51.950;617
15681;51.953;535
15682;51.957;743
15683;51.960;645
15684;51.963;681
15685;51.967;670
15686;51.970;913
15687;51.973;442
15688;51.977;597
15689;51.980;574
15690;51.983;565
15691;51.987;658
15692;51.990;493
15693;51.993;599
15694;51.996;483
15695;52.000;727
