# Supplementary material for: Successive remodeling of IgG glycans using a solid-phase enzymatic platform
Source: Commun Biol. 2022 Apr 7;5:328. doi: 10.1038/s42003-022-03257-4 (PMC8990068; doi:10.1038/s42003-022-03257-4)
Supplement: Supplementary file 4 — Supplementary Data 1 [file 42003_2022_3257_MOESM4_ESM.zip › Source Data/Figure S7a-b/Figure S7b.txt]

#""
#Point;X(Thompsons);Y(Counts)
0;599.8383;0
1;599.8468;0
2;599.8552;0
3;599.8637;0
4;599.8722;0
5;599.8806;0
6;599.8891;0
7;599.8976;0
8;599.9060;0
9;599.9145;0
10;599.9230;0
11;599.9314;0
12;599.9399;0
13;599.9484;0
14;599.9568;0
15;599.9653;0
16;599.9738;0
17;599.9822;0
18;599.9907;0
19;599.9992;0
20;600.0077;0
21;600.0161;0
22;600.0246;0
23;600.0331;0
24;600.0415;1
25;600.0500;0
26;600.0585;0
27;600.0669;0
28;600.0754;0
29;600.0839;0
30;600.0923;0
31;600.1008;0
32;600.1093;0
33;600.1177;0
34;600.1262;0
35;600.1347;0
36;600.1432;0
37;600.1516;0
38;600.1601;0
39;600.1686;0
40;600.1770;0
41;600.1855;0
42;600.1940;0
43;600.2024;0
44;600.2109;0
45;600.2194;0
46;600.2278;0
47;600.2363;0
48;600.2448;0
49;600.2533;0
50;600.2617;0
51;600.2702;0
52;600.2787;0
53;600.2871;0
54;600.2956;0
55;600.3041;0
56;600.3125;0
57;600.3210;0
58;600.3295;0
59;600.3380;0
60;600.3464;0
61;600.3549;0
62;600.3634;0
63;600.3718;0
64;600.3803;0
65;600.3888;0
66;600.3973;0
67;600.4057;0
68;600.4142;0
69;600.4227;0
70;600.4311;0
71;600.4396;2
72;600.4481;0
73;600.4566;0
74;600.4650;0
75;600.4735;0
76;600.4820;0
77;600.4904;0
78;600.4989;23
79;600.5074;25
80;600.5159;12
81;600.5243;0
82;600.5328;5
83;600.5413;0
84;600.5497;0
85;600.5582;0
86;600.5667;0
87;600.5752;0
88;600.5836;3
89;600.5921;0
90;600.6006;0
91;600.6091;0
92;600.6175;0
93;600.6260;1
94;600.6345;3
95;600.6429;5
96;600.6514;0
97;600.6599;0
98;600.6684;0
99;600.6768;0
100;600.6853;0
101;600.6938;0
102;600.7023;0
103;600.7107;0
104;600.7192;10
105;600.7277;8
106;600.7361;0
107;600.7446;0
108;600.7531;0
109;600.7616;0
110;600.7700;0
111;600.7785;0
112;600.7870;0
113;600.7955;0
114;600.8039;0
115;600.8124;0
116;600.8209;0
117;600.8294;0
118;600.8378;0
119;600.8463;0
120;600.8548;0
121;600.8633;0
122;600.8717;0
123;600.8802;27
124;600.8887;6
125;600.8972;6
126;600.9056;0
127;600.9141;0
128;600.9226;0
129;600.9311;0
130;600.9395;0
131;600.9480;0
132;600.9565;0
133;600.9650;0
134;600.9734;20
135;600.9819;12
136;600.9904;0
137;600.9989;0
138;601.0073;0
139;601.0158;0
140;601.0243;0
141;601.0328;0
142;601.0412;0
143;601.0497;0
144;601.0582;0
145;601.0667;0
146;601.0751;0
147;601.0836;0
148;601.0921;0
149;601.1006;0
150;601.1090;0
151;601.1175;0
152;601.1260;0
153;601.1345;0
154;601.1429;0
155;601.1514;0
156;601.1599;0
157;601.1684;0
158;601.1769;0
159;601.1853;0
160;601.1938;0
161;601.2023;0
162;601.2108;0
163;601.2192;0
164;601.2277;0
165;601.2362;0
166;601.2447;0
167;601.2531;0
168;601.2616;0
169;601.2701;0
170;601.2786;0
171;601.2871;0
172;601.2955;0
173;601.3040;0
174;601.3125;0
175;601.3210;28
176;601.3294;0
177;601.3379;1
178;601.3464;1
179;601.3549;0
180;601.3634;0
181;601.3718;0
182;601.3803;0
183;601.3888;3
184;601.3973;12
185;601.4057;4
186;601.4142;5
187;601.4227;0
188;601.4312;0
189;601.4397;0
190;601.4481;16
191;601.4566;3
192;601.4651;29
193;601.4736;20
194;601.4820;8
195;601.4905;29
196;601.4990;16
197;601.5075;19
198;601.5160;3
199;601.5244;10
200;601.5329;0
201;601.5414;4
202;601.5499;0
203;601.5584;0
204;601.5668;0
205;601.5753;0
206;601.5838;7
207;601.5923;12
208;601.6008;2
209;601.6092;3
210;601.6177;0
211;601.6262;3
212;601.6347;0
213;601.6432;0
214;601.6516;0
215;601.6601;0
216;601.6686;88
217;601.6771;76
218;601.6856;38
219;601.6940;38
220;601.7025;16
221;601.7110;3
222;601.7195;14
223;601.7280;1
224;601.7364;2
225;601.7449;0
226;601.7534;0
227;601.7619;3
228;601.7704;0
229;601.7788;0
230;601.7873;0
231;601.7958;1
232;601.8043;1
233;601.8128;0
234;601.8212;0
235;601.8297;0
236;601.8382;0
237;601.8467;0
238;601.8552;0
239;601.8637;0
240;601.8721;11
241;601.8806;0
242;601.8891;0
243;601.8976;1
244;601.9061;0
245;601.9145;0
246;601.9230;0
247;601.9315;0
248;601.9400;6
249;601.9485;12
250;601.9570;0
251;601.9654;0
252;601.9739;0
253;601.9824;1
254;601.9909;0
255;601.9994;0
256;602.0078;1
257;602.0163;16
258;602.0248;13
259;602.0333;0
260;602.0418;1
261;602.0503;0
262;602.0587;0
263;602.0672;0
264;602.0757;0
265;602.0842;0
266;602.0927;0
267;602.1012;0
268;602.1096;0
269;602.1181;0
270;602.1266;0
271;602.1351;0
272;602.1436;0
273;602.1521;0
274;602.1605;0
275;602.1690;73
276;602.1775;86
277;602.1860;30
278;602.1945;17
279;602.2030;17
280;602.2114;12
281;602.2199;0
282;602.2284;0
283;602.2369;0
284;602.2454;0
285;602.2539;0
286;602.2623;0
287;602.2708;9
288;602.2793;1
289;602.2878;0
290;602.2963;0
291;602.3048;1
292;602.3133;5
293;602.3217;1
294;602.3302;13
295;602.3387;15
296;602.3472;5
297;602.3557;2
298;602.3642;1
299;602.3726;0
300;602.3811;0
301;602.3896;0
302;602.3981;0
303;602.4066;0
304;602.4151;0
305;602.4236;0
306;602.4320;0
307;602.4405;0
308;602.4490;0
309;602.4575;0
310;602.4660;0
311;602.4745;0
312;602.4830;11
313;602.4914;44
314;602.4999;17
315;602.5084;14
316;602.5169;3
317;602.5254;7
318;602.5339;0
319;602.5424;1
320;602.5508;0
321;602.5593;0
322;602.5678;0
323;602.5763;0
324;602.5848;0
325;602.5933;0
326;602.6018;3
327;602.6103;41
328;602.6187;11
329;602.6272;8
330;602.6357;0
331;602.6442;0
332;602.6527;0
333;602.6612;0
334;602.6697;0
335;602.6781;0
336;602.6866;0
337;602.6951;0
338;602.7036;0
339;602.7121;0
340;602.7206;0
341;602.7291;17
342;602.7376;137
343;602.7460;161
344;602.7545;202
345;602.7630;102
346;602.7715;76
347;602.7800;13
348;602.7885;1
349;602.7970;2
350;602.8055;4
351;602.8139;0
352;602.8224;13
353;602.8309;45
354;602.8394;10
355;602.8479;9
356;602.8564;0
357;602.8649;0
358;602.8734;2
359;602.8819;0
360;602.8903;0
361;602.8988;8
362;602.9073;13
363;602.9158;8
364;602.9243;0
365;602.9328;0
366;602.9413;10
367;602.9498;10
368;602.9583;54
369;602.9667;44
370;602.9752;13
371;602.9837;26
372;602.9922;6
373;603.0007;15
374;603.0092;1
375;603.0177;0
376;603.0262;0
377;603.0347;0
378;603.0432;1
379;603.0516;2
380;603.0601;0
381;603.0686;0
382;603.0771;0
383;603.0856;0
384;603.0941;0
385;603.1026;2
386;603.1111;56
387;603.1196;24
388;603.1281;11
389;603.1365;7
390;603.1450;4
391;603.1535;0
392;603.1620;4
393;603.1705;0
394;603.1790;0
395;603.1875;4
396;603.1960;0
397;603.2045;0
398;603.2130;0
399;603.2214;0
400;603.2299;5
401;603.2384;0
402;603.2469;59
403;603.2554;40
404;603.2639;12
405;603.2724;14
406;603.2809;14
407;603.2894;0
408;603.2979;7
409;603.3064;0
410;603.3149;0
411;603.3233;0
412;603.3318;0
413;603.3403;0
414;603.3488;4
415;603.3573;51
416;603.3658;52
417;603.3743;80
418;603.3828;29
419;603.3913;8
420;603.3998;4
421;603.4083;0
422;603.4168;0
423;603.4252;4
424;603.4337;0
425;603.4422;0
426;603.4507;0
427;603.4592;0
428;603.4677;2
429;603.4762;0
430;603.4847;0
431;603.4932;0
432;603.5017;0
433;603.5102;0
434;603.5187;2
435;603.5272;10
436;603.5357;0
437;603.5441;26
438;603.5526;44
439;603.5611;27
440;603.5696;17
441;603.5781;184
442;603.5866;225
443;603.5951;149
444;603.6036;118
445;603.6121;65
446;603.6206;48
447;603.6291;33
448;603.6376;128
449;603.6461;80
450;603.6546;56
451;603.6631;105
452;603.6716;410
453;603.6800;397
454;603.6885;445
455;603.6970;437
456;603.7055;495
457;603.7140;506
458;603.7225;1226
459;603.7310;3284
460;603.7395;7568
461;603.7480;21592
462;603.7565;21987
463;603.7650;14336
464;603.7735;8627
465;603.7820;5406
466;603.7905;2980
467;603.7990;1871
468;603.8075;1142
469;603.8160;747
470;603.8245;614
471;603.8330;350
472;603.8415;316
473;603.8499;405
474;603.8584;317
475;603.8669;221
476;603.8754;148
477;603.8839;239
478;603.8924;188
479;603.9009;25
480;603.9094;73
481;603.9179;37
482;603.9264;13
483;603.9349;44
484;603.9434;62
485;603.9519;40
486;603.9604;151
487;603.9689;87
488;603.9774;55
489;603.9859;26
490;603.9944;26
491;604.0029;70
492;604.0114;36
493;604.0199;26
494;604.0284;58
495;604.0369;26
496;604.0454;74
497;604.0539;38
498;604.0623;97
499;604.0708;162
500;604.0793;50
501;604.0878;40
502;604.0963;35
503;604.1048;14
504;604.1133;84
505;604.1218;125
506;604.1303;194
507;604.1388;172
508;604.1473;90
509;604.1558;112
510;604.1643;85
511;604.1728;140
512;604.1813;252
513;604.1898;214
514;604.1983;282
515;604.2068;635
516;604.2153;624
517;604.2238;809
518;604.2323;1677
519;604.2408;4720
520;604.2493;10561
521;604.2578;10888
522;604.2663;7326
523;604.2748;4333
524;604.2833;2872
525;604.2918;1553
526;604.3003;1032
527;604.3088;511
528;604.3173;324
529;604.3258;180
530;604.3343;158
531;604.3428;257
532;604.3513;153
533;604.3598;116
534;604.3683;245
535;604.3768;179
536;604.3853;127
537;604.3938;147
538;604.4023;84
539;604.4108;50
540;604.4193;29
541;604.4278;52
542;604.4363;28
543;604.4448;25
544;604.4533;10
545;604.4618;43
546;604.4703;55
547;604.4788;33
548;604.4873;16
549;604.4958;84
550;604.5043;96
551;604.5128;83
552;604.5213;124
553;604.5298;88
554;604.5383;55
555;604.5468;21
556;604.5553;50
557;604.5638;84
558;604.5723;39
559;604.5808;26
560;604.5893;32
561;604.5978;61
562;604.6063;148
563;604.6148;72
564;604.6233;82
565;604.6318;121
566;604.6403;114
567;604.6488;86
568;604.6573;69
569;604.6658;72
570;604.6743;224
571;604.6828;134
572;604.6913;124
573;604.6998;90
574;604.7083;88
575;604.7168;108
576;604.7253;309
577;604.7338;503
578;604.7423;1379
579;604.7508;3458
580;604.7593;3549
581;604.7678;2509
582;604.7763;1466
583;604.7848;910
584;604.7933;476
585;604.8018;334
586;604.8103;230
587;604.8188;119
588;604.8273;54
589;604.8358;70
590;604.8443;127
591;604.8528;102
592;604.8613;78
593;604.8698;65
594;604.8783;37
595;604.8868;75
596;604.8953;80
597;604.9038;37
598;604.9123;82
599;604.9208;163
600;604.9293;126
601;604.9378;74
602;604.9464;87
603;604.9549;47
604;604.9634;53
605;604.9719;95
606;604.9804;89
607;604.9889;126
608;604.9974;119
609;605.0059;53
610;605.0144;58
611;605.0229;178
612;605.0314;77
613;605.0399;32
614;605.0484;19
615;605.0569;52
616;605.0654;76
617;605.0739;32
618;605.0824;19
619;605.0909;39
620;605.0994;44
621;605.1079;43
622;605.1164;42
623;605.1249;65
624;605.1334;81
625;605.1419;36
626;605.1504;53
627;605.1589;17
628;605.1675;24
629;605.1760;15
630;605.1845;70
631;605.1930;58
632;605.2015;82
633;605.2100;47
634;605.2185;36
635;605.2270;16
636;605.2355;44
637;605.2440;384
638;605.2525;1353
639;605.2610;1157
640;605.2695;686
641;605.2780;395
642;605.2865;291
643;605.2950;122
644;605.3035;51
645;605.3120;52
646;605.3205;26
647;605.3291;24
648;605.3376;9
649;605.3461;15
650;605.3546;41
651;605.3631;48
652;605.3716;45
653;605.3801;12
654;605.3886;11
655;605.3971;1
656;605.4056;10
657;605.4141;27
658;605.4226;61
659;605.4311;33
660;605.4396;11
661;605.4481;2
662;605.4566;2
663;605.4652;15
664;605.4737;11
665;605.4822;42
666;605.4907;53
667;605.4992;76
668;605.5077;52
669;605.5162;9
670;605.5247;15
671;605.5332;51
672;605.5417;48
673;605.5502;78
674;605.5587;106
675;605.5672;34
676;605.5757;72
677;605.5843;45
678;605.5928;23
679;605.6013;41
680;605.6098;21
681;605.6183;14
682;605.6268;8
683;605.6353;11
684;605.6438;0
685;605.6523;15
686;605.6608;22
687;605.6693;14
688;605.6778;29
689;605.6864;10
690;605.6949;1
691;605.7034;40
692;605.7119;20
693;605.7204;7
694;605.7289;98
695;605.7374;252
696;605.7459;230
697;605.7544;376
698;605.7629;364
699;605.7714;259
700;605.7799;133
701;605.7885;118
702;605.7970;74
703;605.8055;60
704;605.8140;35
705;605.8225;15
706;605.8310;3
707;605.8395;2
708;605.8480;41
709;605.8565;44
710;605.8650;9
711;605.8735;8
712;605.8821;10
713;605.8906;0
714;605.8991;2
715;605.9076;11
716;605.9161;1
717;605.9246;4
718;605.9331;71
719;605.9416;33
720;605.9501;12
721;605.9586;3
722;605.9672;6
723;605.9757;5
724;605.9842;0
725;605.9927;24
726;606.0012;23
727;606.0097;7
728;606.0182;0
729;606.0267;3
730;606.0352;5
731;606.0438;16
732;606.0523;44
733;606.0608;10
734;606.0693;32
735;606.0778;21
736;606.0863;7
737;606.0948;2
738;606.1033;17
739;606.1118;3
740;606.1204;0
741;606.1289;0
742;606.1374;1
743;606.1459;0
744;606.1544;0
745;606.1629;2
746;606.1714;34
747;606.1799;23
748;606.1884;8
749;606.1970;8
750;606.2055;6
751;606.2140;2
752;606.2225;0
753;606.2310;42
754;606.2395;29
755;606.2480;79
756;606.2565;153
757;606.2651;138
758;606.2736;58
759;606.2821;46
760;606.2906;36
761;606.2991;11
762;606.3076;12
763;606.3161;1
764;606.3246;3
765;606.3332;25
766;606.3417;7
767;606.3502;14
768;606.3587;4
769;606.3672;0
770;606.3757;17
771;606.3842;17
772;606.3927;5
773;606.4013;31
774;606.4098;39
775;606.4183;41
776;606.4268;10
777;606.4353;4
778;606.4438;1
779;606.4523;8
780;606.4609;48
781;606.4694;70
782;606.4779;102
783;606.4864;77
784;606.4949;39
785;606.5034;29
786;606.5119;21
787;606.5205;144
788;606.5290;156
789;606.5375;44
790;606.5460;46
791;606.5545;17
792;606.5630;14
793;606.5715;7
794;606.5801;3
795;606.5886;21
796;606.5971;6
797;606.6056;6
798;606.6141;44
799;606.6226;16
800;606.6311;14
801;606.6397;1
802;606.6482;7
803;606.6567;1
804;606.6652;17
805;606.6737;0
806;606.6822;0
807;606.6908;0
808;606.6993;0
809;606.7078;8
810;606.7163;35
811;606.7248;16
812;606.7333;19
813;606.7418;68
814;606.7504;16
815;606.7589;8
816;606.7674;7
817;606.7759;18
818;606.7844;10
819;606.7929;2
820;606.8015;20
821;606.8100;10
822;606.8185;18
823;606.8270;49
824;606.8355;55
825;606.8440;25
826;606.8526;21
827;606.8611;15
828;606.8696;14
829;606.8781;7
830;606.8866;0
831;606.8951;0
832;606.9037;4
833;606.9122;20
834;606.9207;20
835;606.9292;0
836;606.9377;0
837;606.9462;23
838;606.9548;24
839;606.9633;13
840;606.9718;25
841;606.9803;29
842;606.9888;17
843;606.9973;28
844;607.0059;23
845;607.0144;2
846;607.0229;23
847;607.0314;41
848;607.0399;25
849;607.0484;4
850;607.0570;2
851;607.0655;3
852;607.0740;23
853;607.0825;33
854;607.0910;0
855;607.0996;20
856;607.1081;6
857;607.1166;0
858;607.1251;4
859;607.1336;2
860;607.1421;11
861;607.1507;12
862;607.1592;1
863;607.1677;0
864;607.1762;9
865;607.1847;1
866;607.1933;0
867;607.2018;0
868;607.2103;0
869;607.2188;0
870;607.2273;0
871;607.2359;0
872;607.2444;0
873;607.2529;0
874;607.2614;0
875;607.2699;0
876;607.2785;0
877;607.2870;1
878;607.2955;0
879;607.3040;8
880;607.3125;10
881;607.3211;13
882;607.3296;16
883;607.3381;0
884;607.3466;0
885;607.3551;60
886;607.3637;54
887;607.3722;11
888;607.3807;3
889;607.3892;3
890;607.3977;0
891;607.4063;1
892;607.4148;0
893;607.4233;0
894;607.4318;0
895;607.4403;4
896;607.4489;1
897;607.4574;0
898;607.4659;44
899;607.4744;46
900;607.4829;15
901;607.4915;44
902;607.5000;64
903;607.5085;27
904;607.5170;18
905;607.5255;38
906;607.5341;43
907;607.5426;11
908;607.5511;14
909;607.5596;4
910;607.5682;8
911;607.5767;63
912;607.5852;87
913;607.5937;26
914;607.6022;46
915;607.6108;38
916;607.6193;8
917;607.6278;14
918;607.6363;4
919;607.6448;3
920;607.6534;0
921;607.6619;5
922;607.6704;8
923;607.6789;3
924;607.6875;5
925;607.6960;19
926;607.7045;6
927;607.7130;16
928;607.7215;2
929;607.7301;4
930;607.7386;94
931;607.7471;71
932;607.7556;35
933;607.7642;16
934;607.7727;19
935;607.7812;4
936;607.7897;3
937;607.7983;0
938;607.8068;0
939;607.8153;0
940;607.8238;0
941;607.8323;0
942;607.8409;0
943;607.8494;0
944;607.8579;9
945;607.8664;3
946;607.8750;0
947;607.8835;0
948;607.8920;0
949;607.9005;0
950;607.9091;0
951;607.9176;0
952;607.9261;0
953;607.9346;6
954;607.9432;0
955;607.9517;0
956;607.9602;0
957;607.9687;0
958;607.9773;0
959;607.9858;0
960;607.9943;0
961;608.0028;0
962;608.0114;0
963;608.0199;0
964;608.0284;2
965;608.0369;0
966;608.0455;0
967;608.0540;11
968;608.0625;0
969;608.0710;19
970;608.0796;2
971;608.0881;1
972;608.0966;6
973;608.1051;0
974;608.1137;0
975;608.1222;0
976;608.1307;0
977;608.1392;0
978;608.1478;0
979;608.1563;0
980;608.1648;6
981;608.1733;21
982;608.1819;19
983;608.1904;10
984;608.1989;0
985;608.2074;0
986;608.2160;0
987;608.2245;0
988;608.2330;4
989;608.2415;0
990;608.2501;0
991;608.2586;0
992;608.2671;7
993;608.2756;0
994;608.2842;5
995;608.2927;0
996;608.3012;0
997;608.3098;0
998;608.3183;0
999;608.3268;7
1000;608.3353;5
1001;608.3439;4
1002;608.3524;0
1003;608.3609;0
1004;608.3694;0
1005;608.3780;0
1006;608.3865;0
1007;608.3950;1
1008;608.4035;20
1009;608.4121;0
1010;608.4206;0
1011;608.4291;0
1012;608.4377;4
1013;608.4462;0
1014;608.4547;5
1015;608.4632;2
1016;608.4718;0
1017;608.4803;0
1018;608.4888;0
1019;608.4974;0
1020;608.5059;0
1021;608.5144;2
1022;608.5229;0
1023;608.5315;26
1024;608.5400;0
1025;608.5485;29
1026;608.5571;22
1027;608.5656;5
1028;608.5741;6
1029;608.5826;0
1030;608.5912;0
1031;608.5997;0
1032;608.6082;0
1033;608.6168;0
1034;608.6253;0
1035;608.6338;0
1036;608.6423;0
1037;608.6509;14
1038;608.6594;4
1039;608.6679;6
1040;608.6765;0
1041;608.6850;0
1042;608.6935;0
1043;608.7020;0
1044;608.7106;0
1045;608.7191;0
1046;608.7276;2
1047;608.7362;0
1048;608.7447;2
1049;608.7532;15
1050;608.7618;4
1051;608.7703;2
1052;608.7788;4
1053;608.7873;1
1054;608.7959;0
1055;608.8044;3
1056;608.8129;4
1057;608.8215;0
1058;608.8300;14
1059;608.8385;7
1060;608.8471;7
1061;608.8556;1
1062;608.8641;0
1063;608.8726;0
1064;608.8812;0
1065;608.8897;0
1066;608.8982;0
1067;608.9068;0
1068;608.9153;0
1069;608.9238;0
1070;608.9324;0
1071;608.9409;0
1072;608.9494;2
1073;608.9580;9
1074;608.9665;0
1075;608.9750;0
1076;608.9836;0
1077;608.9921;0
1078;609.0006;0
1079;609.0091;5
1080;609.0177;0
1081;609.0262;0
1082;609.0347;0
1083;609.0433;10
1084;609.0518;0
1085;609.0603;0
1086;609.0689;0
1087;609.0774;0
1088;609.0859;0
1089;609.0945;0
1090;609.1030;0
1091;609.1115;0
1092;609.1201;0
1093;609.1286;7
1094;609.1371;34
1095;609.1457;10
1096;609.1542;0
1097;609.1627;0
1098;609.1713;4
1099;609.1798;0
1100;609.1883;0
1101;609.1969;0
1102;609.2054;0
1103;609.2139;0
1104;609.2225;0
1105;609.2310;0
1106;609.2395;4
1107;609.2481;0
1108;609.2566;0
1109;609.2651;0
1110;609.2737;4
1111;609.2822;0
1112;609.2907;0
1113;609.2993;0
1114;609.3078;0
1115;609.3163;1
1116;609.3249;0
1117;609.3334;2
1118;609.3419;4
1119;609.3505;0
1120;609.3590;0
1121;609.3675;0
1122;609.3761;0
1123;609.3846;8
1124;609.3931;0
1125;609.4017;0
1126;609.4102;0
1127;609.4187;6
1128;609.4273;0
1129;609.4358;0
1130;609.4443;0
1131;609.4529;0
1132;609.4614;0
1133;609.4699;17
1134;609.4785;0
1135;609.4870;12
1136;609.4955;0
1137;609.5041;0
1138;609.5126;0
1139;609.5212;0
1140;609.5297;1
1141;609.5382;2
1142;609.5468;0
1143;609.5553;0
1144;609.5638;0
1145;609.5724;0
1146;609.5809;6
1147;609.5894;0
1148;609.5980;0
1149;609.6065;0
1150;609.6150;0
1151;609.6236;0
1152;609.6321;0
1153;609.6406;0
1154;609.6492;0
1155;609.6577;0
1156;609.6663;3
1157;609.6748;0
1158;609.6833;0
1159;609.6919;3
1160;609.7004;0
1161;609.7089;0
1162;609.7175;0
1163;609.7260;0
1164;609.7346;0
1165;609.7431;1
1166;609.7516;1
1167;609.7602;0
1168;609.7687;0
1169;609.7772;3
1170;609.7858;0
1171;609.7943;0
1172;609.8028;0
1173;609.8114;0
1174;609.8199;0
1175;609.8285;0
1176;609.8370;0
1177;609.8455;23
1178;609.8541;19
1179;609.8626;3
1180;609.8711;0
1181;609.8797;1
1182;609.8882;7
1183;609.8968;0
1184;609.9053;0
1185;609.9138;0
1186;609.9224;3
1187;609.9309;0
1188;609.9394;0
1189;609.9480;5
1190;609.9565;0
1191;609.9651;10
1192;609.9736;10
1193;609.9821;0
1194;609.9907;0
1195;609.9992;0
1196;610.0078;0
1197;610.0163;1
1198;610.0248;0
1199;610.0334;1
1200;610.0419;0
1201;610.0504;0
1202;610.0590;0
1203;610.0675;0
1204;610.0761;0
1205;610.0846;1
1206;610.0931;0
1207;610.1017;0
1208;610.1102;0
1209;610.1188;0
1210;610.1273;0
1211;610.1358;8
1212;610.1444;0
1213;610.1529;0
1214;610.1615;1
1215;610.1700;29
1216;610.1785;13
1217;610.1871;1
1218;610.1956;0
1219;610.2042;0
1220;610.2127;0
1221;610.2212;0
1222;610.2298;0
1223;610.2383;0
1224;610.2469;0
1225;610.2554;0
1226;610.2639;0
1227;610.2725;0
1228;610.2810;0
1229;610.2896;9
1230;610.2981;0
1231;610.3066;6
1232;610.3152;0
1233;610.3237;1
1234;610.3323;0
1235;610.3408;0
1236;610.3493;8
1237;610.3579;3
1238;610.3664;0
1239;610.3750;0
1240;610.3835;10
1241;610.3921;0
1242;610.4006;0
1243;610.4091;0
1244;610.4177;2
1245;610.4262;9
1246;610.4348;1
1247;610.4433;0
1248;610.4518;0
1249;610.4604;0
1250;610.4689;7
1251;610.4775;10
1252;610.4860;0
1253;610.4946;0
1254;610.5031;0
1255;610.5116;4
1256;610.5202;0
1257;610.5287;0
1258;610.5373;2
1259;610.5458;2
1260;610.5544;0
1261;610.5629;0
1262;610.5714;5
1263;610.5800;7
1264;610.5885;0
1265;610.5971;11
1266;610.6056;2
1267;610.6141;0
1268;610.6227;0
1269;610.6312;0
1270;610.6398;0
1271;610.6483;0
1272;610.6569;0
1273;610.6654;2
1274;610.6740;4
1275;610.6825;0
1276;610.6910;0
1277;610.6996;0
1278;610.7081;0
1279;610.7167;1
1280;610.7252;0
1281;610.7338;19
1282;610.7423;2
1283;610.7508;4
1284;610.7594;0
1285;610.7679;0
1286;610.7765;0
1287;610.7850;0
1288;610.7936;0
1289;610.8021;6
1290;610.8107;0
1291;610.8192;0
1292;610.8277;1
1293;610.8363;0
1294;610.8448;0
1295;610.8534;0
1296;610.8619;0
1297;610.8705;0
1298;610.8790;0
1299;610.8876;0
1300;610.8961;0
1301;610.9046;0
1302;610.9132;47
1303;610.9217;40
1304;610.9303;14
1305;610.9388;2
1306;610.9474;2
1307;610.9559;4
1308;610.9645;2
1309;610.9730;2
1310;610.9815;0
1311;610.9901;0
1312;610.9986;1
1313;611.0072;1
1314;611.0157;5
1315;611.0243;4
1316;611.0328;4
1317;611.0414;0
1318;611.0499;0
1319;611.0585;0
1320;611.0670;2
1321;611.0756;0
1322;611.0841;0
1323;611.0926;0
1324;611.1012;0
1325;611.1097;0
1326;611.1183;1
1327;611.1268;0
1328;611.1354;0
1329;611.1439;0
1330;611.1525;0
1331;611.1610;0
1332;611.1696;0
1333;611.1781;0
1334;611.1867;0
1335;611.1952;0
1336;611.2037;0
1337;611.2123;0
1338;611.2208;6
1339;611.2294;8
1340;611.2379;19
1341;611.2465;33
1342;611.2550;38
1343;611.2636;23
1344;611.2721;21
1345;611.2807;15
1346;611.2892;8
1347;611.2978;0
1348;611.3063;0
1349;611.3149;0
1350;611.3234;0
1351;611.3320;0
1352;611.3405;0
1353;611.3491;0
1354;611.3576;4
1355;611.3662;0
1356;611.3747;5
1357;611.3832;0
1358;611.3918;0
1359;611.4003;0
1360;611.4089;0
1361;611.4174;0
1362;611.4260;0
1363;611.4345;3
1364;611.4431;0
1365;611.4516;0
1366;611.4602;0
1367;611.4687;0
1368;611.4773;0
1369;611.4858;0
1370;611.4944;0
1371;611.5029;1
1372;611.5115;5
1373;611.5200;0
1374;611.5286;0
1375;611.5371;8
1376;611.5457;105
1377;611.5542;68
1378;611.5628;74
1379;611.5713;49
1380;611.5799;14
1381;611.5884;5
1382;611.5970;10
1383;611.6055;3
1384;611.6141;0
1385;611.6226;0
1386;611.6312;0
1387;611.6397;0
1388;611.6483;0
1389;611.6568;0
1390;611.6654;0
1391;611.6739;0
1392;611.6825;20
1393;611.6910;296
1394;611.6996;346
1395;611.7081;155
1396;611.7167;215
1397;611.7252;554
1398;611.7338;1558
1399;611.7423;4882
1400;611.7509;6773
1401;611.7594;4727
1402;611.7680;2669
1403;611.7765;1786
1404;611.7851;993
1405;611.7936;497
1406;611.8022;298
1407;611.8107;161
1408;611.8193;102
1409;611.8278;102
1410;611.8364;110
1411;611.8449;111
1412;611.8535;100
1413;611.8620;59
1414;611.8706;76
1415;611.8791;56
1416;611.8877;58
1417;611.8963;12
1418;611.9048;21
1419;611.9134;19
1420;611.9219;5
1421;611.9305;13
1422;611.9390;21
1423;611.9476;67
1424;611.9561;49
1425;611.9647;22
1426;611.9732;12
1427;611.9818;13
1428;611.9903;0
1429;611.9989;0
1430;612.0074;0
1431;612.0160;3
1432;612.0245;1
1433;612.0331;12
1434;612.0416;62
1435;612.0502;87
1436;612.0587;64
1437;612.0673;76
1438;612.0759;79
1439;612.0844;24
1440;612.0930;27
1441;612.1015;7
1442;612.1101;0
1443;612.1186;14
1444;612.1272;0
1445;612.1357;0
1446;612.1443;13
1447;612.1528;21
1448;612.1614;18
1449;612.1699;8
1450;612.1785;33
1451;612.1870;210
1452;612.1956;193
1453;612.2042;244
1454;612.2127;285
1455;612.2213;310
1456;612.2298;678
1457;612.2384;1898
1458;612.2469;3891
1459;612.2555;4394
1460;612.2640;2388
1461;612.2726;1447
1462;612.2811;958
1463;612.2897;517
1464;612.2983;252
1465;612.3068;206
1466;612.3154;92
1467;612.3239;79
1468;612.3325;53
1469;612.3410;39
1470;612.3496;66
1471;612.3581;21
1472;612.3667;24
1473;612.3752;18
1474;612.3838;19
1475;612.3924;34
1476;612.4009;2
1477;612.4095;20
1478;612.4180;20
1479;612.4266;0
1480;612.4351;3
1481;612.4437;0
1482;612.4522;44
1483;612.4608;50
1484;612.4694;15
1485;612.4779;12
1486;612.4865;23
1487;612.4950;8
1488;612.5036;29
1489;612.5121;38
1490;612.5207;10
1491;612.5293;12
1492;612.5378;2
1493;612.5464;36
1494;612.5549;12
1495;612.5635;3
1496;612.5720;5
1497;612.5806;8
1498;612.5891;14
1499;612.5977;3
1500;612.6063;7
1501;612.6148;45
1502;612.6234;43
1503;612.6319;37
1504;612.6405;12
1505;612.6490;16
1506;612.6576;13
1507;612.6662;13
1508;612.6747;9
1509;612.6833;10
1510;612.6918;27
1511;612.7004;11
1512;612.7089;0
1513;612.7175;15
1514;612.7261;17
1515;612.7346;158
1516;612.7432;785
1517;612.7517;1486
1518;612.7603;1321
1519;612.7689;807
1520;612.7774;471
1521;612.7860;315
1522;612.7945;125
1523;612.8031;116
1524;612.8116;73
1525;612.8202;28
1526;612.8288;50
1527;612.8373;45
1528;612.8459;26
1529;612.8544;13
1530;612.8630;30
1531;612.8715;19
1532;612.8801;8
1533;612.8887;20
1534;612.8972;10
1535;612.9058;7
1536;612.9143;12
1537;612.9229;3
1538;612.9315;0
1539;612.9400;1
1540;612.9486;3
1541;612.9571;34
1542;612.9657;53
1543;612.9743;16
1544;612.9828;37
1545;612.9914;16
1546;612.9999;11
1547;613.0085;6
1548;613.0171;22
1549;613.0256;7
1550;613.0342;0
1551;613.0427;1
1552;613.0513;0
1553;613.0599;7
1554;613.0684;25
1555;613.0770;9
1556;613.0855;1
1557;613.0941;13
1558;613.1027;1
1559;613.1112;19
1560;613.1198;0
1561;613.1283;0
1562;613.1369;4
1563;613.1455;2
1564;613.1540;0
1565;613.1626;0
1566;613.1711;0
1567;613.1797;32
1568;613.1883;37
1569;613.1968;29
1570;613.2054;40
1571;613.2139;26
1572;613.2225;32
1573;613.2311;46
1574;613.2396;174
1575;613.2482;283
1576;613.2567;389
1577;613.2653;330
1578;613.2739;210
1579;613.2824;110
1580;613.2910;38
1581;613.2996;39
1582;613.3081;11
1583;613.3167;14
1584;613.3252;19
1585;613.3338;12
1586;613.3424;0
1587;613.3509;8
1588;613.3595;0
1589;613.3681;8
1590;613.3766;0
1591;613.3852;8
1592;613.3937;7
1593;613.4023;0
1594;613.4109;0
1595;613.4194;2
1596;613.4280;0
1597;613.4366;3
1598;613.4451;5
1599;613.4537;16
1600;613.4622;80
1601;613.4708;74
1602;613.4794;54
1603;613.4879;19
1604;613.4965;17
1605;613.5051;6
1606;613.5136;0
1607;613.5222;1
1608;613.5307;0
1609;613.5393;0
1610;613.5479;32
1611;613.5564;50
1612;613.5650;15
1613;613.5736;7
1614;613.5821;79
1615;613.5907;95
1616;613.5993;60
1617;613.6078;25
1618;613.6164;9
1619;613.6249;12
1620;613.6335;1
1621;613.6421;0
1622;613.6506;15
1623;613.6592;17
1624;613.6678;4
1625;613.6763;14
1626;613.6849;1
1627;613.6935;0
1628;613.7020;1
1629;613.7106;0
1630;613.7191;0
1631;613.7277;0
1632;613.7363;0
1633;613.7448;20
1634;613.7534;197
1635;613.7620;225
1636;613.7705;84
1637;613.7791;69
1638;613.7877;47
1639;613.7962;31
1640;613.8048;25
1641;613.8134;16
1642;613.8219;40
1643;613.8305;27
1644;613.8391;43
1645;613.8476;14
1646;613.8562;17
1647;613.8648;0
1648;613.8733;2
1649;613.8819;0
1650;613.8905;0
1651;613.8990;11
1652;613.9076;0
1653;613.9161;0
1654;613.9247;2
1655;613.9333;0
1656;613.9418;0
1657;613.9504;0
1658;613.9590;5
1659;613.9675;8
1660;613.9761;13
1661;613.9847;3
1662;613.9932;0
1663;614.0018;1
1664;614.0104;11
1665;614.0189;21
1666;614.0275;0
1667;614.0361;0
1668;614.0446;8
1669;614.0532;33
1670;614.0618;2
1671;614.0703;0
1672;614.0789;0
1673;614.0875;0
1674;614.0960;0
1675;614.1046;0
1676;614.1132;2
1677;614.1217;18
1678;614.1303;0
1679;614.1389;0
1680;614.1475;0
1681;614.1560;0
1682;614.1646;10
1683;614.1732;0
1684;614.1817;0
1685;614.1903;0
1686;614.1989;0
1687;614.2074;17
1688;614.2160;12
1689;614.2246;0
1690;614.2331;0
1691;614.2417;0
1692;614.2503;0
1693;614.2588;0
1694;614.2674;0
1695;614.2760;0
1696;614.2845;2
1697;614.2931;2
1698;614.3017;0
1699;614.3102;0
1700;614.3188;0
1701;614.3274;0
1702;614.3360;0
1703;614.3445;0
1704;614.3531;0
1705;614.3617;0
1706;614.3702;0
1707;614.3788;0
1708;614.3874;0
1709;614.3959;0
1710;614.4045;0
1711;614.4131;0
1712;614.4216;3
1713;614.4302;0
1714;614.4388;5
1715;614.4474;0
1716;614.4559;17
1717;614.4645;1
1718;614.4731;0
1719;614.4816;0
1720;614.4902;0
1721;614.4988;0
1722;614.5073;0
1723;614.5159;0
1724;614.5245;0
1725;614.5331;5
1726;614.5416;2
1727;614.5502;48
1728;614.5588;68
1729;614.5673;30
1730;614.5759;8
1731;614.5845;19
1732;614.5930;7
1733;614.6016;6
1734;614.6102;0
1735;614.6188;0
1736;614.6273;3
1737;614.6359;2
1738;614.6445;0
1739;614.6530;39
1740;614.6616;20
1741;614.6702;9
1742;614.6788;2
1743;614.6873;3
1744;614.6959;0
1745;614.7045;0
1746;614.7130;41
1747;614.7216;97
1748;614.7302;19
1749;614.7388;4
1750;614.7473;10
1751;614.7559;13
1752;614.7645;0
1753;614.7730;0
1754;614.7816;0
1755;614.7902;4
1756;614.7988;0
1757;614.8073;4
1758;614.8159;0
1759;614.8245;0
1760;614.8330;0
1761;614.8416;0
1762;614.8502;0
1763;614.8588;0
1764;614.8673;44
1765;614.8759;86
1766;614.8845;55
1767;614.8931;8
1768;614.9016;26
1769;614.9102;13
1770;614.9188;8
1771;614.9273;2
1772;614.9359;3
1773;614.9445;1
1774;614.9531;0
1775;614.9616;0
1776;614.9702;0
1777;614.9788;0
1778;614.9874;0
1779;614.9959;0
1780;615.0045;0
1781;615.0131;1
1782;615.0217;0
1783;615.0302;0
1784;615.0388;0
1785;615.0474;0
1786;615.0559;0
1787;615.0645;0
1788;615.0731;2
1789;615.0817;0
1790;615.0902;0
1791;615.0988;0
1792;615.1074;0
1793;615.1160;0
1794;615.1245;0
1795;615.1331;0
1796;615.1417;0
1797;615.1503;0
1798;615.1588;0
1799;615.1674;0
1800;615.1760;1
1801;615.1846;7
1802;615.1931;0
1803;615.2017;1
1804;615.2103;0
1805;615.2189;0
1806;615.2274;0
1807;615.2360;0
1808;615.2446;0
1809;615.2532;0
1810;615.2617;0
1811;615.2703;0
1812;615.2789;0
1813;615.2875;0
1814;615.2960;0
1815;615.3046;0
1816;615.3132;0
1817;615.3218;0
1818;615.3303;0
1819;615.3389;0
1820;615.3475;0
1821;615.3561;0
1822;615.3646;0
1823;615.3732;0
1824;615.3818;0
1825;615.3904;0
1826;615.3990;0
1827;615.4075;0
1828;615.4161;0
1829;615.4247;2
1830;615.4333;0
1831;615.4418;24
1832;615.4504;53
1833;615.4590;19
1834;615.4676;24
1835;615.4761;17
1836;615.4847;4
1837;615.4933;8
1838;615.5019;0
1839;615.5104;0
1840;615.5190;3
1841;615.5276;0
1842;615.5362;0
1843;615.5448;0
1844;615.5533;0
1845;615.5619;3
1846;615.5705;0
1847;615.5791;0
1848;615.5876;0
1849;615.5962;0
1850;615.6048;0
1851;615.6134;0
1852;615.6220;0
1853;615.6305;0
1854;615.6391;0
1855;615.6477;2
1856;615.6563;0
1857;615.6648;0
1858;615.6734;0
1859;615.6820;0
1860;615.6906;21
1861;615.6992;29
1862;615.7077;4
1863;615.7163;4
1864;615.7249;1
1865;615.7335;35
1866;615.7421;2
1867;615.7506;7
1868;615.7592;5
1869;615.7678;28
1870;615.7764;35
1871;615.7849;8
1872;615.7935;13
1873;615.8021;16
1874;615.8107;34
1875;615.8193;1
1876;615.8278;10
1877;615.8364;0
1878;615.8450;2
1879;615.8536;0
1880;615.8622;0
1881;615.8707;0
1882;615.8793;0
1883;615.8879;0
1884;615.8965;0
1885;615.9051;0
1886;615.9136;0
1887;615.9222;0
1888;615.9308;4
1889;615.9394;6
1890;615.9480;0
1891;615.9565;0
1892;615.9651;0
1893;615.9737;0
1894;615.9823;1
1895;615.9909;0
1896;615.9994;0
1897;616.0080;0
1898;616.0166;0
1899;616.0252;0
1900;616.0338;0
1901;616.0423;0
1902;616.0509;0
1903;616.0595;0
1904;616.0681;0
1905;616.0767;0
1906;616.0852;0
1907;616.0938;0
1908;616.1024;0
1909;616.1110;0
1910;616.1196;0
1911;616.1282;0
1912;616.1367;3
1913;616.1453;2
1914;616.1539;0
1915;616.1625;0
1916;616.1711;0
1917;616.1796;1
1918;616.1882;1
1919;616.1968;8
1920;616.2054;0
1921;616.2140;0
1922;616.2225;7
1923;616.2311;0
1924;616.2397;0
1925;616.2483;0
1926;616.2569;0
1927;616.2655;0
1928;616.2740;0
1929;616.2826;0
1930;616.2912;8
1931;616.2998;119
1932;616.3084;123
1933;616.3170;51
1934;616.3255;21
1935;616.3341;6
1936;616.3427;19
1937;616.3513;0
1938;616.3599;7
1939;616.3685;0
1940;616.3770;0
1941;616.3856;0
1942;616.3942;0
1943;616.4028;0
1944;616.4114;0
1945;616.4200;0
1946;616.4285;2
1947;616.4371;0
1948;616.4457;0
1949;616.4543;1
1950;616.4629;0
1951;616.4715;0
1952;616.4800;0
1953;616.4886;0
1954;616.4972;0
1955;616.5058;0
1956;616.5144;0
1957;616.5230;0
1958;616.5315;0
1959;616.5401;0
1960;616.5487;0
1961;616.5573;0
1962;616.5659;0
1963;616.5745;0
1964;616.5830;4
1965;616.5916;40
1966;616.6002;20
1967;616.6088;4
1968;616.6174;11
1969;616.6260;1
1970;616.6346;0
1971;616.6431;7
1972;616.6517;4
1973;616.6603;0
1974;616.6689;0
1975;616.6775;0
1976;616.6861;0
1977;616.6947;0
1978;616.7032;0
1979;616.7118;0
1980;616.7204;18
1981;616.7290;21
1982;616.7376;5
1983;616.7462;2
1984;616.7547;7
1985;616.7633;4
1986;616.7719;0
1987;616.7805;0
1988;616.7891;1
1989;616.7977;0
1990;616.8063;0
1991;616.8149;0
1992;616.8234;0
1993;616.8320;0
1994;616.8406;0
1995;616.8492;2
1996;616.8578;3
1997;616.8664;0
1998;616.8750;0
1999;616.8835;0
2000;616.8921;0
2001;616.9007;0
2002;616.9093;0
2003;616.9179;0
2004;616.9265;8
2005;616.9351;0
2006;616.9436;0
2007;616.9522;0
2008;616.9608;0
2009;616.9694;0
2010;616.9780;0
2011;616.9866;0
2012;616.9952;2
2013;617.0038;2
2014;617.0123;0
2015;617.0209;9
2016;617.0295;38
2017;617.0381;44
2018;617.0467;18
2019;617.0553;8
2020;617.0639;7
2021;617.0725;0
2022;617.0810;0
2023;617.0896;0
2024;617.0982;0
2025;617.1068;0
2026;617.1154;0
2027;617.1240;0
2028;617.1326;0
2029;617.1412;0
2030;617.1498;0
2031;617.1583;0
2032;617.1669;0
2033;617.1755;0
2034;617.1841;0
2035;617.1927;0
2036;617.2013;1
2037;617.2099;0
2038;617.2185;0
2039;617.2271;0
2040;617.2356;0
2041;617.2442;0
2042;617.2528;1
2043;617.2614;0
2044;617.2700;0
2045;617.2786;0
2046;617.2872;44
2047;617.2958;101
2048;617.3044;66
2049;617.3129;37
2050;617.3215;25
2051;617.3301;8
2052;617.3387;3
2053;617.3473;8
2054;617.3559;1
2055;617.3645;2
2056;617.3731;0
2057;617.3817;0
2058;617.3903;3
2059;617.3988;0
2060;617.4074;0
2061;617.4160;2
2062;617.4246;0
2063;617.4332;0
2064;617.4418;0
2065;617.4504;0
2066;617.4590;0
2067;617.4676;0
2068;617.4762;0
2069;617.4848;0
2070;617.4933;0
2071;617.5019;0
2072;617.5105;0
2073;617.5191;2
2074;617.5277;0
2075;617.5363;0
2076;617.5449;0
2077;617.5535;7
2078;617.5621;0
2079;617.5707;5
2080;617.5793;0
2081;617.5878;0
2082;617.5964;0
2083;617.6050;0
2084;617.6136;0
2085;617.6222;0
2086;617.6308;11
2087;617.6394;0
2088;617.6480;0
2089;617.6566;0
2090;617.6652;0
2091;617.6738;3
2092;617.6824;0
2093;617.6909;0
2094;617.6995;0
2095;617.7081;0
2096;617.7167;0
2097;617.7253;0
2098;617.7339;0
2099;617.7425;0
2100;617.7511;0
2101;617.7597;0
2102;617.7683;0
2103;617.7769;0
2104;617.7855;0
2105;617.7941;0
2106;617.8027;2
2107;617.8112;1
2108;617.8198;0
2109;617.8284;0
2110;617.8370;0
2111;617.8456;0
2112;617.8542;0
2113;617.8628;0
2114;617.8714;0
2115;617.8800;0
2116;617.8886;0
2117;617.8972;0
2118;617.9058;0
2119;617.9144;0
2120;617.9230;0
2121;617.9316;1
2122;617.9401;0
2123;617.9487;0
2124;617.9573;0
2125;617.9659;1
2126;617.9745;0
2127;617.9831;0
2128;617.9917;0
2129;618.0003;2
2130;618.0089;0
2131;618.0175;0
2132;618.0261;0
2133;618.0347;0
2134;618.0433;1
2135;618.0519;5
2136;618.0605;0
2137;618.0691;0
2138;618.0777;10
2139;618.0863;0
2140;618.0948;0
2141;618.1034;0
2142;618.1120;0
2143;618.1206;0
2144;618.1292;0
2145;618.1378;0
2146;618.1464;0
2147;618.1550;0
2148;618.1636;0
2149;618.1722;0
2150;618.1808;0
2151;618.1894;0
2152;618.1980;10
2153;618.2066;0
2154;618.2152;0
2155;618.2238;4
2156;618.2324;0
2157;618.2410;1
2158;618.2496;0
2159;618.2582;0
2160;618.2668;0
2161;618.2754;0
2162;618.2840;0
2163;618.2926;0
2164;618.3011;1
2165;618.3097;0
2166;618.3183;0
2167;618.3269;0
2168;618.3355;0
2169;618.3441;0
2170;618.3527;0
2171;618.3613;4
2172;618.3699;1
2173;618.3785;54
2174;618.3871;80
2175;618.3957;32
2176;618.4043;42
2177;618.4129;22
2178;618.4215;15
2179;618.4301;5
2180;618.4387;7
2181;618.4473;2
2182;618.4559;4
2183;618.4645;0
2184;618.4731;0
2185;618.4817;0
2186;618.4903;13
2187;618.4989;0
2188;618.5075;5
2189;618.5161;0
2190;618.5247;0
2191;618.5333;0
2192;618.5419;0
2193;618.5505;0
2194;618.5591;0
2195;618.5677;0
2196;618.5763;0
2197;618.5849;0
2198;618.5935;0
2199;618.6021;1
2200;618.6107;0
2201;618.6193;1
2202;618.6279;0
2203;618.6365;0
2204;618.6451;0
2205;618.6537;2
2206;618.6623;0
2207;618.6709;0
2208;618.6794;2
2209;618.6880;0
2210;618.6966;0
2211;618.7052;0
2212;618.7138;0
2213;618.7224;0
2214;618.7310;11
2215;618.7396;0
2216;618.7482;0
2217;618.7568;0
2218;618.7654;0
2219;618.7740;0
2220;618.7826;20
2221;618.7912;68
2222;618.7998;22
2223;618.8084;35
2224;618.8170;9
2225;618.8256;10
2226;618.8342;18
2227;618.8428;9
2228;618.8514;2
2229;618.8600;0
2230;618.8686;0
2231;618.8772;0
2232;618.8858;0
2233;618.8944;0
2234;618.9030;0
2235;618.9116;0
2236;618.9202;0
2237;618.9288;0
2238;618.9374;0
2239;618.9461;0
2240;618.9547;0
2241;618.9633;0
2242;618.9719;0
2243;618.9805;0
2244;618.9891;0
2245;618.9977;0
2246;619.0063;0
2247;619.0149;0
2248;619.0235;0
2249;619.0321;0
2250;619.0407;18
2251;619.0493;0
2252;619.0579;0
2253;619.0665;0
2254;619.0751;0
2255;619.0837;0
2256;619.0923;0
2257;619.1009;0
2258;619.1095;0
2259;619.1181;6
2260;619.1267;0
2261;619.1353;0
2262;619.1439;0
2263;619.1525;0
2264;619.1611;0
2265;619.1697;0
2266;619.1783;0
2267;619.1869;0
2268;619.1955;0
2269;619.2041;0
2270;619.2127;0
2271;619.2213;0
2272;619.2299;0
2273;619.2385;0
2274;619.2471;0
2275;619.2557;0
2276;619.2643;4
2277;619.2729;5
2278;619.2815;0
2279;619.2901;0
2280;619.2987;0
2281;619.3073;0
2282;619.3159;0
2283;619.3246;2
2284;619.3332;0
2285;619.3418;0
2286;619.3504;0
2287;619.3590;0
2288;619.3676;0
2289;619.3762;0
2290;619.3848;1
2291;619.3934;5
2292;619.4020;0
2293;619.4106;2
2294;619.4192;0
2295;619.4278;0
2296;619.4364;0
2297;619.4450;0
2298;619.4536;0
2299;619.4622;0
2300;619.4708;0
2301;619.4794;0
2302;619.4880;0
2303;619.4966;0
2304;619.5052;0
2305;619.5138;0
2306;619.5224;0
2307;619.5311;0
2308;619.5397;2
2309;619.5483;0
2310;619.5569;0
2311;619.5655;1
2312;619.5741;0
2313;619.5827;4
2314;619.5913;0
2315;619.5999;0
2316;619.6085;0
2317;619.6171;0
2318;619.6257;0
2319;619.6343;0
2320;619.6429;0
2321;619.6515;0
2322;619.6601;0
2323;619.6687;0
2324;619.6773;4
2325;619.6860;0
2326;619.6946;0
2327;619.7032;0
2328;619.7118;0
2329;619.7204;0
2330;619.7290;0
2331;619.7376;0
2332;619.7462;0
2333;619.7548;0
2334;619.7634;0
2335;619.7720;0
2336;619.7806;0
2337;619.7892;0
2338;619.7978;0
2339;619.8064;0
2340;619.8151;0
2341;619.8237;0
2342;619.8323;2
2343;619.8409;0
2344;619.8495;0
2345;619.8581;0
2346;619.8667;0
2347;619.8753;1
2348;619.8839;0
2349;619.8925;0
2350;619.9011;0
2351;619.9097;0
2352;619.9183;0
2353;619.9269;0
2354;619.9356;0
2355;619.9442;2
2356;619.9528;7
2357;619.9614;0
2358;619.9700;0
2359;619.9786;0
2360;619.9872;0
2361;619.9958;2
2362;620.0044;0
2363;620.0130;0
2364;620.0216;0
2365;620.0302;0
2366;620.0389;1
2367;620.0475;0
2368;620.0561;0
2369;620.0647;0
2370;620.0733;0
2371;620.0819;0
2372;620.0905;0
2373;620.0991;0
2374;620.1077;0
2375;620.1163;0
2376;620.1249;0
2377;620.1336;0
2378;620.1422;0
2379;620.1508;0
2380;620.1594;0
2381;620.1680;0
2382;620.1766;0
2383;620.1852;0
2384;620.1938;0
2385;620.2024;0
2386;620.2110;0
2387;620.2196;0
2388;620.2283;0
2389;620.2369;9
2390;620.2455;9
2391;620.2541;9
2392;620.2627;0
2393;620.2713;12
2394;620.2799;0
2395;620.2885;0
2396;620.2971;0
2397;620.3057;0
2398;620.3144;0
2399;620.3230;0
2400;620.3316;0
2401;620.3402;0
2402;620.3488;0
2403;620.3574;0
2404;620.3660;0
2405;620.3746;0
2406;620.3832;0
2407;620.3919;0
2408;620.4005;0
2409;620.4091;0
2410;620.4177;0
2411;620.4263;0
2412;620.4349;0
2413;620.4435;1
2414;620.4521;0
2415;620.4607;0
2416;620.4694;0
2417;620.4780;0
2418;620.4866;0
2419;620.4952;0
2420;620.5038;0
2421;620.5124;0
2422;620.5210;0
2423;620.5296;0
2424;620.5383;0
2425;620.5469;0
2426;620.5555;0
2427;620.5641;5
2428;620.5727;0
2429;620.5813;0
2430;620.5899;1
2431;620.5985;0
2432;620.6071;0
2433;620.6158;0
2434;620.6244;0
2435;620.6330;0
2436;620.6416;0
2437;620.6502;0
2438;620.6588;0
2439;620.6674;0
2440;620.6760;0
2441;620.6847;0
2442;620.6933;0
2443;620.7019;0
2444;620.7105;11
2445;620.7191;0
2446;620.7277;0
2447;620.7363;0
2448;620.7450;0
2449;620.7536;0
2450;620.7622;0
2451;620.7708;0
2452;620.7794;0
2453;620.7880;0
2454;620.7966;0
2455;620.8053;0
2456;620.8139;0
2457;620.8225;0
2458;620.8311;0
2459;620.8397;0
2460;620.8483;0
2461;620.8569;0
2462;620.8655;0
2463;620.8742;0
2464;620.8828;0
2465;620.8914;0
2466;620.9000;0
2467;620.9086;0
2468;620.9172;0
2469;620.9259;0
2470;620.9345;0
2471;620.9431;0
2472;620.9517;0
2473;620.9603;1
2474;620.9689;0
2475;620.9775;0
2476;620.9862;0
2477;620.9948;0
2478;621.0034;2
2479;621.0120;0
2480;621.0206;0
2481;621.0292;0
2482;621.0378;0
2483;621.0465;0
2484;621.0551;0
2485;621.0637;0
2486;621.0723;0
2487;621.0809;0
2488;621.0895;0
2489;621.0982;0
2490;621.1068;3
2491;621.1154;0
2492;621.1240;0
2493;621.1326;2
2494;621.1412;0
2495;621.1499;0
2496;621.1585;0
2497;621.1671;0
2498;621.1757;0
2499;621.1843;0
2500;621.1929;0
2501;621.2016;0
2502;621.2102;0
2503;621.2188;0
2504;621.2274;0
2505;621.2360;0
2506;621.2446;0
2507;621.2533;0
2508;621.2619;0
2509;621.2705;0
2510;621.2791;3
2511;621.2877;0
2512;621.2963;0
2513;621.3050;0
2514;621.3136;0
2515;621.3222;0
2516;621.3308;0
2517;621.3394;0
2518;621.3480;0
2519;621.3567;0
2520;621.3653;0
2521;621.3739;0
2522;621.3825;0
2523;621.3911;0
2524;621.3998;2
2525;621.4084;0
2526;621.4170;0
2527;621.4256;0
2528;621.4342;0
2529;621.4428;0
2530;621.4515;13
2531;621.4601;17
2532;621.4687;11
2533;621.4773;3
2534;621.4859;0
2535;621.4946;0
2536;621.5032;0
2537;621.5118;0
2538;621.5204;0
2539;621.5290;0
2540;621.5376;0
2541;621.5463;0
2542;621.5549;0
2543;621.5635;0
2544;621.5721;0
2545;621.5807;10
2546;621.5894;5
2547;621.5980;0
2548;621.6066;0
2549;621.6152;0
2550;621.6238;0
2551;621.6325;0
2552;621.6411;0
2553;621.6497;0
2554;621.6583;0
2555;621.6669;0
2556;621.6756;0
2557;621.6842;0
2558;621.6928;5
2559;621.7014;0
2560;621.7100;0
2561;621.7187;0
2562;621.7273;1
2563;621.7359;0
2564;621.7445;0
2565;621.7531;0
2566;621.7618;0
2567;621.7704;48
2568;621.7790;116
2569;621.7876;51
2570;621.7962;58
2571;621.8049;30
2572;621.8135;19
2573;621.8221;16
2574;621.8307;20
2575;621.8393;5
2576;621.8480;4
2577;621.8566;7
2578;621.8652;0
2579;621.8738;5
2580;621.8825;18
2581;621.8911;0
2582;621.8997;0
2583;621.9083;0
2584;621.9169;1
2585;621.9256;0
2586;621.9342;0
2587;621.9428;8
2588;621.9514;0
2589;621.9600;0
2590;621.9687;1
2591;621.9773;2
2592;621.9859;3
2593;621.9945;13
2594;622.0032;0
2595;622.0118;0
2596;622.0204;0
2597;622.0290;8
2598;622.0376;0
2599;622.0463;0
2600;622.0549;0
2601;622.0635;0
2602;622.0721;0
2603;622.0808;0
2604;622.0894;0
2605;622.0980;7
2606;622.1066;1
2607;622.1152;2
2608;622.1239;0
2609;622.1325;0
2610;622.1411;0
2611;622.1497;0
2612;622.1584;0
2613;622.1670;0
2614;622.1756;4
2615;622.1842;0
2616;622.1929;0
2617;622.2015;1
2618;622.2101;0
2619;622.2187;0
2620;622.2274;3
2621;622.2360;14
2622;622.2446;10
2623;622.2532;1
2624;622.2618;3
2625;622.2705;0
2626;622.2791;0
2627;622.2877;0
2628;622.2963;0
2629;622.3050;0
2630;622.3136;0
2631;622.3222;0
2632;622.3308;0
2633;622.3395;0
2634;622.3481;0
2635;622.3567;0
2636;622.3653;0
2637;622.3740;0
2638;622.3826;0
2639;622.3912;0
2640;622.3998;0
2641;622.4085;0
2642;622.4171;1
2643;622.4257;0
2644;622.4343;0
2645;622.4430;0
2646;622.4516;0
2647;622.4602;0
2648;622.4688;0
2649;622.4775;0
2650;622.4861;0
2651;622.4947;0
2652;622.5033;5
2653;622.5120;36
2654;622.5206;27
2655;622.5292;13
2656;622.5378;12
2657;622.5465;6
2658;622.5551;1
2659;622.5637;0
2660;622.5723;0
2661;622.5810;0
2662;622.5896;0
2663;622.5982;0
2664;622.6069;0
2665;622.6155;0
2666;622.6241;0
2667;622.6327;0
2668;622.6414;0
2669;622.6500;0
2670;622.6586;0
2671;622.6672;0
2672;622.6759;0
2673;622.6845;0
2674;622.6931;8
2675;622.7017;0
2676;622.7104;0
2677;622.7190;0
2678;622.7276;0
2679;622.7363;7
2680;622.7449;0
2681;622.7535;0
2682;622.7621;0
2683;622.7708;0
2684;622.7794;0
2685;622.7880;0
2686;622.7966;2
2687;622.8053;0
2688;622.8139;1
2689;622.8225;0
2690;622.8312;0
2691;622.8398;0
2692;622.8484;0
2693;622.8570;10
2694;622.8657;10
2695;622.8743;0
2696;622.8829;0
2697;622.8916;0
2698;622.9002;0
2699;622.9088;0
2700;622.9174;0
2701;622.9261;0
2702;622.9347;1
2703;622.9433;2
2704;622.9520;0
2705;622.9606;0
2706;622.9692;0
2707;622.9778;0
2708;622.9865;0
2709;622.9951;0
2710;623.0037;0
2711;623.0124;0
2712;623.0210;0
2713;623.0296;0
2714;623.0382;0
2715;623.0469;0
2716;623.0555;0
2717;623.0641;0
2718;623.0728;5
2719;623.0814;16
2720;623.0900;34
2721;623.0987;8
2722;623.1073;1
2723;623.1159;0
2724;623.1245;0
2725;623.1332;0
2726;623.1418;0
2727;623.1504;0
2728;623.1591;0
2729;623.1677;0
2730;623.1763;3
2731;623.1850;0
2732;623.1936;0
2733;623.2022;6
2734;623.2108;6
2735;623.2195;0
2736;623.2281;2
2737;623.2367;3
2738;623.2454;3
2739;623.2540;12
2740;623.2626;0
2741;623.2713;20
2742;623.2799;11
2743;623.2885;13
2744;623.2972;6
2745;623.3058;6
2746;623.3144;0
2747;623.3230;0
2748;623.3317;3
2749;623.3403;0
2750;623.3489;1
2751;623.3576;21
2752;623.3662;1
2753;623.3748;0
2754;623.3835;0
2755;623.3921;0
2756;623.4007;0
2757;623.4094;1
2758;623.4180;0
2759;623.4266;0
2760;623.4353;0
2761;623.4439;0
2762;623.4525;0
2763;623.4612;0
2764;623.4698;0
2765;623.4784;0
2766;623.4871;0
2767;623.4957;0
2768;623.5043;0
2769;623.5130;0
2770;623.5216;0
2771;623.5302;0
2772;623.5388;0
2773;623.5475;0
2774;623.5561;0
2775;623.5647;0
2776;623.5734;7
2777;623.5820;0
2778;623.5906;29
2779;623.5993;11
2780;623.6079;7
2781;623.6165;6
2782;623.6252;3
2783;623.6338;0
2784;623.6424;0
2785;623.6511;0
2786;623.6597;0
2787;623.6683;0
2788;623.6770;0
2789;623.6856;0
2790;623.6942;0
2791;623.7029;3
2792;623.7115;0
2793;623.7202;0
2794;623.7288;0
2795;623.7374;0
2796;623.7461;0
2797;623.7547;0
2798;623.7633;2
2799;623.7720;31
2800;623.7806;29
2801;623.7892;0
2802;623.7979;0
2803;623.8065;3
2804;623.8151;3
2805;623.8238;0
2806;623.8324;0
2807;623.8410;0
2808;623.8497;0
2809;623.8583;0
2810;623.8669;0
2811;623.8756;2
2812;623.8842;0
2813;623.8928;0
2814;623.9015;0
2815;623.9101;0
2816;623.9188;0
2817;623.9274;0
2818;623.9360;0
2819;623.9447;0
2820;623.9533;0
2821;623.9619;27
2822;623.9706;22
2823;623.9792;7
2824;623.9878;8
2825;623.9965;1
2826;624.0051;0
2827;624.0137;7
2828;624.0224;0
2829;624.0310;0
2830;624.0397;0
2831;624.0483;0
2832;624.0569;1
2833;624.0656;0
2834;624.0742;0
2835;624.0828;0
2836;624.0915;0
2837;624.1001;0
2838;624.1087;0
2839;624.1174;0
2840;624.1260;0
2841;624.1347;1
2842;624.1433;0
2843;624.1519;0
2844;624.1606;0
2845;624.1692;0
2846;624.1778;1
2847;624.1865;0
2848;624.1951;0
2849;624.2038;0
2850;624.2124;0
2851;624.2210;0
2852;624.2297;0
2853;624.2383;0
2854;624.2469;0
2855;624.2556;78
2856;624.2642;126
2857;624.2729;151
2858;624.2815;93
2859;624.2901;56
2860;624.2988;22
2861;624.3074;14
2862;624.3160;9
2863;624.3247;0
2864;624.3333;0
2865;624.3420;0
2866;624.3506;0
2867;624.3592;0
2868;624.3679;0
2869;624.3765;0
2870;624.3852;0
2871;624.3938;0
2872;624.4024;0
2873;624.4111;0
2874;624.4197;0
2875;624.4283;0
2876;624.4370;0
2877;624.4456;0
2878;624.4543;3
2879;624.4629;0
2880;624.4715;0
2881;624.4802;0
2882;624.4888;0
2883;624.4975;0
2884;624.5061;0
2885;624.5147;0
2886;624.5234;0
2887;624.5320;0
2888;624.5407;0
2889;624.5493;1
2890;624.5579;0
2891;624.5666;0
2892;624.5752;0
2893;624.5839;0
2894;624.5925;0
2895;624.6011;0
2896;624.6098;0
2897;624.6184;0
2898;624.6271;0
2899;624.6357;0
2900;624.6443;0
2901;624.6530;0
2902;624.6616;0
2903;624.6703;0
2904;624.6789;0
2905;624.6875;0
2906;624.6962;0
2907;624.7048;0
2908;624.7135;0
2909;624.7221;0
2910;624.7307;0
2911;624.7394;0
2912;624.7480;4
2913;624.7567;70
2914;624.7653;82
2915;624.7740;56
2916;624.7826;31
2917;624.7912;20
2918;624.7999;13
2919;624.8085;0
2920;624.8172;1
2921;624.8258;3
2922;624.8344;0
2923;624.8431;0
2924;624.8517;30
2925;624.8604;45
2926;624.8690;15
2927;624.8777;1
2928;624.8863;21
2929;624.8949;14
2930;624.9036;0
2931;624.9122;0
2932;624.9209;31
2933;624.9295;27
2934;624.9381;5
2935;624.9468;0
2936;624.9554;2
2937;624.9641;0
2938;624.9727;0
2939;624.9814;2
2940;624.9900;0
2941;624.9986;0
2942;625.0073;0
2943;625.0159;13
2944;625.0246;0
2945;625.0332;0
2946;625.0419;0
2947;625.0505;0
2948;625.0591;0
2949;625.0678;0
2950;625.0764;0
2951;625.0851;7
2952;625.0937;0
2953;625.1024;0
2954;625.1110;0
2955;625.1197;20
2956;625.1283;16
2957;625.1369;3
2958;625.1456;1
2959;625.1542;0
2960;625.1629;0
2961;625.1715;3
2962;625.1802;0
2963;625.1888;0
2964;625.1975;0
2965;625.2061;0
2966;625.2147;7
2967;625.2234;0
2968;625.2320;68
2969;625.2407;90
2970;625.2493;46
2971;625.2580;47
2972;625.2666;24
2973;625.2753;8
2974;625.2839;1
2975;625.2925;0
2976;625.3012;2
2977;625.3098;0
2978;625.3185;0
2979;625.3271;0
2980;625.3358;0
2981;625.3444;0
2982;625.3531;0
2983;625.3617;0
2984;625.3703;0
2985;625.3790;0
2986;625.3876;0
2987;625.3963;1
2988;625.4049;0
2989;625.4136;0
2990;625.4222;1
2991;625.4309;0
2992;625.4395;0
2993;625.4482;0
2994;625.4568;0
2995;625.4655;0
2996;625.4741;0
2997;625.4827;0
2998;625.4914;0
2999;625.5000;5
3000;625.5087;20
3001;625.5173;3
3002;625.5260;0
3003;625.5346;0
3004;625.5433;0
3005;625.5519;0
3006;625.5606;2
3007;625.5692;0
3008;625.5779;0
3009;625.5865;0
3010;625.5952;0
3011;625.6038;0
3012;625.6124;0
3013;625.6211;0
3014;625.6297;0
3015;625.6384;0
3016;625.6470;0
3017;625.6557;0
3018;625.6643;0
3019;625.6730;0
3020;625.6816;0
3021;625.6903;0
3022;625.6989;0
3023;625.7076;0
3024;625.7162;0
3025;625.7249;0
3026;625.7335;0
3027;625.7422;0
3028;625.7508;0
3029;625.7595;0
3030;625.7681;0
3031;625.7768;0
3032;625.7854;0
3033;625.7940;0
3034;625.8027;0
3035;625.8113;0
3036;625.8200;0
3037;625.8286;0
3038;625.8373;0
3039;625.8459;0
3040;625.8546;0
3041;625.8632;0
3042;625.8719;0
3043;625.8805;0
3044;625.8892;0
3045;625.8978;0
3046;625.9065;0
3047;625.9151;0
3048;625.9238;0
3049;625.9324;1
3050;625.9411;0
3051;625.9497;0
3052;625.9584;11
3053;625.9670;0
3054;625.9757;0
3055;625.9843;0
3056;625.9930;0
3057;626.0016;0
3058;626.0103;0
3059;626.0189;0
3060;626.0276;0
3061;626.0362;0
3062;626.0449;0
3063;626.0535;0
3064;626.0622;0
3065;626.0708;0
3066;626.0795;0
3067;626.0881;0
3068;626.0968;0
3069;626.1054;0
3070;626.1141;0
3071;626.1227;0
3072;626.1314;0
3073;626.1400;3
3074;626.1487;0
3075;626.1573;0
3076;626.1660;0
3077;626.1746;0
3078;626.1833;0
3079;626.1919;0
3080;626.2006;5
3081;626.2092;0
3082;626.2179;0
3083;626.2265;0
3084;626.2352;0
3085;626.2438;0
3086;626.2525;0
3087;626.2611;18
3088;626.2698;0
3089;626.2785;0
3090;626.2871;2
3091;626.2958;0
3092;626.3044;1
3093;626.3131;0
3094;626.3217;0
3095;626.3304;0
3096;626.3390;0
3097;626.3477;0
3098;626.3563;0
3099;626.3650;0
3100;626.3736;0
3101;626.3823;0
3102;626.3909;0
3103;626.3996;0
3104;626.4082;0
3105;626.4169;0
3106;626.4255;0
3107;626.4342;0
3108;626.4428;0
3109;626.4515;3
3110;626.4602;0
3111;626.4688;0
3112;626.4775;0
3113;626.4861;0
3114;626.4948;0
3115;626.5034;16
3116;626.5121;0
3117;626.5207;0
3118;626.5294;0
3119;626.5380;0
3120;626.5467;0
3121;626.5553;0
3122;626.5640;0
3123;626.5726;0
3124;626.5813;0
3125;626.5900;0
3126;626.5986;0
3127;626.6073;0
3128;626.6159;0
3129;626.6246;0
3130;626.6332;0
3131;626.6419;0
3132;626.6505;0
3133;626.6592;0
3134;626.6678;0
3135;626.6765;0
3136;626.6852;0
3137;626.6938;0
3138;626.7025;0
3139;626.7111;0
3140;626.7198;1
3141;626.7284;0
3142;626.7371;0
3143;626.7457;0
3144;626.7544;0
3145;626.7630;0
3146;626.7717;0
3147;626.7804;0
3148;626.7890;4
3149;626.7977;0
3150;626.8063;0
3151;626.8150;0
3152;626.8236;0
3153;626.8323;0
3154;626.8409;0
3155;626.8496;0
3156;626.8583;0
3157;626.8669;0
3158;626.8756;0
3159;626.8842;0
3160;626.8929;0
3161;626.9015;0
3162;626.9102;0
3163;626.9188;0
3164;626.9275;0
3165;626.9362;0
3166;626.9448;0
3167;626.9535;0
3168;626.9621;0
3169;626.9708;0
3170;626.9794;0
3171;626.9881;0
3172;626.9968;0
3173;627.0054;0
3174;627.0141;0
3175;627.0227;4
3176;627.0314;0
3177;627.0400;0
3178;627.0487;0
3179;627.0574;3
3180;627.0660;3
3181;627.0747;4
3182;627.0833;0
3183;627.0920;0
3184;627.1006;0
3185;627.1093;0
3186;627.1180;0
3187;627.1266;0
3188;627.1353;0
3189;627.1439;0
3190;627.1526;0
3191;627.1612;0
3192;627.1699;0
3193;627.1786;0
3194;627.1872;0
3195;627.1959;0
3196;627.2045;0
3197;627.2132;0
3198;627.2218;0
3199;627.2305;0
3200;627.2392;0
3201;627.2478;0
3202;627.2565;0
3203;627.2651;1
3204;627.2738;0
3205;627.2825;5
3206;627.2911;0
3207;627.2998;0
3208;627.3084;0
3209;627.3171;0
3210;627.3258;0
3211;627.3344;0
3212;627.3431;0
3213;627.3517;36
3214;627.3604;22
3215;627.3690;5
3216;627.3777;10
3217;627.3864;6
3218;627.3950;0
3219;627.4037;1
3220;627.4123;6
3221;627.4210;0
3222;627.4297;0
3223;627.4383;0
3224;627.4470;0
3225;627.4556;0
3226;627.4643;0
3227;627.4730;0
3228;627.4816;0
3229;627.4903;9
3230;627.4989;0
3231;627.5076;0
3232;627.5163;0
3233;627.5249;0
3234;627.5336;0
3235;627.5422;0
3236;627.5509;0
3237;627.5596;0
3238;627.5682;0
3239;627.5769;0
3240;627.5855;0
3241;627.5942;0
3242;627.6029;6
3243;627.6115;0
3244;627.6202;0
3245;627.6289;0
3246;627.6375;0
3247;627.6462;0
3248;627.6548;0
3249;627.6635;0
3250;627.6722;0
3251;627.6808;0
3252;627.6895;0
3253;627.6981;0
3254;627.7068;0
3255;627.7155;0
3256;627.7241;0
3257;627.7328;0
3258;627.7415;46
3259;627.7501;211
3260;627.7588;168
3261;627.7674;76
3262;627.7761;52
3263;627.7848;26
3264;627.7934;18
3265;627.8021;5
3266;627.8107;4
3267;627.8194;5
3268;627.8281;5
3269;627.8367;0
3270;627.8454;0
3271;627.8541;0
3272;627.8627;0
3273;627.8714;1
3274;627.8800;0
3275;627.8887;12
3276;627.8974;28
3277;627.9060;43
3278;627.9147;2
3279;627.9234;2
3280;627.9320;0
3281;627.9407;0
3282;627.9494;0
3283;627.9580;0
3284;627.9667;0
3285;627.9753;0
3286;627.9840;0
3287;627.9927;0
3288;628.0013;0
3289;628.0100;0
3290;628.0187;0
3291;628.0273;0
3292;628.0360;0
3293;628.0447;0
3294;628.0533;0
3295;628.0620;0
3296;628.0706;10
3297;628.0793;0
3298;628.0880;0
3299;628.0966;0
3300;628.1053;0
3301;628.1140;0
3302;628.1226;0
3303;628.1313;0
3304;628.1400;0
3305;628.1486;0
3306;628.1573;3
3307;628.1660;0
3308;628.1746;6
3309;628.1833;0
3310;628.1919;0
3311;628.2006;15
3312;628.2093;28
3313;628.2179;6
3314;628.2266;0
3315;628.2353;0
3316;628.2439;13
3317;628.2526;3
3318;628.2613;0
3319;628.2699;0
3320;628.2786;0
3321;628.2873;0
3322;628.2959;0
3323;628.3046;0
3324;628.3133;0
3325;628.3219;0
3326;628.3306;0
3327;628.3393;0
3328;628.3479;0
3329;628.3566;0
3330;628.3653;0
3331;628.3739;0
3332;628.3826;0
3333;628.3913;0
3334;628.3999;0
3335;628.4086;0
3336;628.4173;0
3337;628.4259;0
3338;628.4346;19
3339;628.4433;11
3340;628.4519;0
3341;628.4606;0
3342;628.4693;9
3343;628.4779;9
3344;628.4866;12
3345;628.4953;0
3346;628.5039;0
3347;628.5126;0
3348;628.5213;8
3349;628.5299;2
3350;628.5386;0
3351;628.5473;0
3352;628.5559;0
3353;628.5646;0
3354;628.5733;0
3355;628.5819;0
3356;628.5906;0
3357;628.5993;0
3358;628.6079;0
3359;628.6166;0
3360;628.6253;0
3361;628.6339;0
3362;628.6426;0
3363;628.6513;0
3364;628.6599;0
3365;628.6686;0
3366;628.6773;0
3367;628.6859;0
3368;628.6946;0
3369;628.7033;0
3370;628.7120;0
3371;628.7206;1
3372;628.7293;0
3373;628.7380;0
3374;628.7466;0
3375;628.7553;0
3376;628.7640;0
3377;628.7726;0
3378;628.7813;0
3379;628.7900;0
3380;628.7986;0
3381;628.8073;0
3382;628.8160;0
3383;628.8247;0
3384;628.8333;0
3385;628.8420;0
3386;628.8507;0
3387;628.8593;0
3388;628.8680;0
3389;628.8767;0
3390;628.8853;0
3391;628.8940;0
3392;628.9027;0
3393;628.9113;0
3394;628.9200;0
3395;628.9287;0
3396;628.9374;0
3397;628.9460;0
3398;628.9547;0
3399;628.9634;0
3400;628.9720;0
3401;628.9807;0
3402;628.9894;0
3403;628.9980;0
3404;629.0067;0
3405;629.0154;4
3406;629.0241;0
3407;629.0327;0
3408;629.0414;0
3409;629.0501;0
3410;629.0587;0
3411;629.0674;4
3412;629.0761;0
3413;629.0848;0
3414;629.0934;0
3415;629.1021;0
3416;629.1108;0
3417;629.1194;0
3418;629.1281;0
3419;629.1368;0
3420;629.1455;0
3421;629.1541;0
3422;629.1628;0
3423;629.1715;0
3424;629.1801;0
3425;629.1888;0
3426;629.1975;0
3427;629.2062;0
3428;629.2148;0
3429;629.2235;0
3430;629.2322;0
3431;629.2408;0
3432;629.2495;0
3433;629.2582;0
3434;629.2669;0
3435;629.2755;0
3436;629.2842;0
3437;629.2929;3
3438;629.3016;0
3439;629.3102;0
3440;629.3189;0
3441;629.3276;3
3442;629.3362;0
3443;629.3449;0
3444;629.3536;0
3445;629.3623;36
3446;629.3709;10
3447;629.3796;2
3448;629.3883;0
3449;629.3970;1
3450;629.4056;0
3451;629.4143;0
3452;629.4230;0
3453;629.4316;0
3454;629.4403;0
3455;629.4490;0
3456;629.4577;0
3457;629.4663;0
3458;629.4750;0
3459;629.4837;0
3460;629.4924;0
3461;629.5010;7
3462;629.5097;0
3463;629.5184;0
3464;629.5271;9
3465;629.5357;0
3466;629.5444;0
3467;629.5531;0
3468;629.5618;0
3469;629.5704;0
3470;629.5791;0
3471;629.5878;0
3472;629.5965;1
3473;629.6051;0
3474;629.6138;0
3475;629.6225;0
3476;629.6312;6
3477;629.6398;0
3478;629.6485;0
3479;629.6572;0
3480;629.6659;0
3481;629.6745;0
3482;629.6832;0
3483;629.6919;1
3484;629.7006;0
3485;629.7092;0
3486;629.7179;0
3487;629.7266;0
3488;629.7353;0
3489;629.7439;0
3490;629.7526;0
3491;629.7613;0
3492;629.7700;0
3493;629.7786;0
3494;629.7873;0
3495;629.7960;0
3496;629.8047;1
3497;629.8133;0
3498;629.8220;0
3499;629.8307;0
3500;629.8394;0
3501;629.8480;0
3502;629.8567;0
3503;629.8654;0
3504;629.8741;0
3505;629.8828;0
3506;629.8914;0
3507;629.9001;0
3508;629.9088;0
3509;629.9175;0
3510;629.9261;0
3511;629.9348;0
3512;629.9435;0
3513;629.9522;0
3514;629.9608;0
3515;629.9695;0
3516;629.9782;0
3517;629.9869;0
3518;629.9956;0
3519;630.0042;0
3520;630.0129;0
3521;630.0216;0
3522;630.0303;0
3523;630.0389;0
3524;630.0476;0
3525;630.0563;0
3526;630.0650;0
3527;630.0737;0
3528;630.0823;1
3529;630.0910;0
3530;630.0997;0
3531;630.1084;0
3532;630.1170;0
3533;630.1257;2
3534;630.1344;8
3535;630.1431;0
3536;630.1518;0
3537;630.1604;0
3538;630.1691;0
3539;630.1778;0
3540;630.1865;0
3541;630.1951;0
3542;630.2038;0
3543;630.2125;0
3544;630.2212;0
3545;630.2299;0
3546;630.2385;0
3547;630.2472;0
3548;630.2559;0
3549;630.2646;0
3550;630.2733;0
3551;630.2819;0
3552;630.2906;0
3553;630.2993;0
3554;630.3080;0
3555;630.3167;2
3556;630.3253;0
3557;630.3340;0
3558;630.3427;0
3559;630.3514;0
3560;630.3601;0
3561;630.3687;0
3562;630.3774;2
3563;630.3861;5
3564;630.3948;0
3565;630.4035;0
3566;630.4121;0
3567;630.4208;0
3568;630.4295;0
3569;630.4382;0
3570;630.4469;0
3571;630.4555;0
3572;630.4642;1
3573;630.4729;0
3574;630.4816;0
3575;630.4903;3
3576;630.4989;0
3577;630.5076;1
3578;630.5163;0
3579;630.5250;0
3580;630.5337;0
3581;630.5423;0
3582;630.5510;3
3583;630.5597;0
3584;630.5684;1
3585;630.5771;0
3586;630.5858;0
3587;630.5944;0
3588;630.6031;2
3589;630.6118;0
3590;630.6205;0
3591;630.6292;0
3592;630.6378;0
3593;630.6465;0
3594;630.6552;0
3595;630.6639;0
3596;630.6726;0
3597;630.6813;0
3598;630.6899;0
3599;630.6986;0
3600;630.7073;0
3601;630.7160;0
3602;630.7247;0
3603;630.7333;0
3604;630.7420;0
3605;630.7507;0
3606;630.7594;0
3607;630.7681;0
3608;630.7768;0
3609;630.7854;0
3610;630.7941;0
3611;630.8028;0
3612;630.8115;0
3613;630.8202;0
3614;630.8289;0
3615;630.8375;9
3616;630.8462;0
3617;630.8549;0
3618;630.8636;0
3619;630.8723;0
3620;630.8810;0
3621;630.8896;0
3622;630.8983;0
3623;630.9070;0
3624;630.9157;3
3625;630.9244;0
3626;630.9331;0
3627;630.9417;0
3628;630.9504;0
3629;630.9591;0
3630;630.9678;0
3631;630.9765;1
3632;630.9852;0
3633;630.9938;0
3634;631.0025;0
3635;631.0112;0
3636;631.0199;0
3637;631.0286;0
3638;631.0373;0
3639;631.0460;0
3640;631.0546;0
3641;631.0633;0
3642;631.0720;1
3643;631.0807;0
3644;631.0894;0
3645;631.0981;0
3646;631.1067;0
3647;631.1154;0
3648;631.1241;0
3649;631.1328;0
3650;631.1415;0
3651;631.1502;0
3652;631.1589;0
3653;631.1675;0
3654;631.1762;0
3655;631.1849;0
3656;631.1936;0
3657;631.2023;0
3658;631.2110;0
3659;631.2197;0
3660;631.2283;0
3661;631.2370;0
3662;631.2457;0
3663;631.2544;0
3664;631.2631;0
3665;631.2718;0
3666;631.2805;0
3667;631.2891;0
3668;631.2978;0
3669;631.3065;0
3670;631.3152;0
3671;631.3239;0
3672;631.3326;0
3673;631.3413;0
3674;631.3500;0
3675;631.3586;0
3676;631.3673;0
3677;631.3760;46
3678;631.3847;23
3679;631.3934;1
3680;631.4021;6
3681;631.4108;10
3682;631.4194;0
3683;631.4281;0
3684;631.4368;0
3685;631.4455;0
3686;631.4542;0
3687;631.4629;3
3688;631.4716;5
3689;631.4803;0
3690;631.4889;7
3691;631.4976;2
3692;631.5063;0
3693;631.5150;0
3694;631.5237;0
3695;631.5324;0
3696;631.5411;2
3697;631.5498;0
3698;631.5585;3
3699;631.5671;2
3700;631.5758;1
3701;631.5845;0
3702;631.5932;0
3703;631.6019;0
3704;631.6106;0
3705;631.6193;6
3706;631.6280;0
3707;631.6366;0
3708;631.6453;0
3709;631.6540;0
3710;631.6627;0
3711;631.6714;0
3712;631.6801;0
3713;631.6888;0
3714;631.6975;0
3715;631.7062;0
3716;631.7148;0
3717;631.7235;0
3718;631.7322;42
3719;631.7409;154
3720;631.7496;60
3721;631.7583;21
3722;631.7670;10
3723;631.7757;15
3724;631.7844;4
3725;631.7931;6
3726;631.8017;0
3727;631.8104;5
3728;631.8191;4
3729;631.8278;25
3730;631.8365;2
3731;631.8452;0
3732;631.8539;0
3733;631.8626;0
3734;631.8713;5
3735;631.8800;5
3736;631.8886;0
3737;631.8973;0
3738;631.9060;3
3739;631.9147;0
3740;631.9234;0
3741;631.9321;0
3742;631.9408;22
3743;631.9495;78
3744;631.9582;16
3745;631.9669;13
3746;631.9756;15
3747;631.9842;6
3748;631.9929;10
3749;632.0016;3
3750;632.0103;5
3751;632.0190;0
3752;632.0277;0
3753;632.0364;0
3754;632.0451;0
3755;632.0538;0
3756;632.0625;1
3757;632.0712;0
3758;632.0798;0
3759;632.0885;0
3760;632.0972;0
3761;632.1059;0
3762;632.1146;0
3763;632.1233;0
3764;632.1320;0
3765;632.1407;0
3766;632.1494;0
3767;632.1581;0
3768;632.1668;0
3769;632.1755;0
3770;632.1842;0
3771;632.1928;0
3772;632.2015;0
3773;632.2102;0
3774;632.2189;0
3775;632.2276;0
3776;632.2363;0
3777;632.2450;36
3778;632.2537;334
3779;632.2624;849
3780;632.2711;773
3781;632.2798;413
3782;632.2885;211
3783;632.2972;157
3784;632.3059;77
3785;632.3145;55
3786;632.3232;12
3787;632.3319;10
3788;632.3406;8
3789;632.3493;11
3790;632.3580;8
3791;632.3667;3
3792;632.3754;0
3793;632.3841;6
3794;632.3928;0
3795;632.4015;1
3796;632.4102;1
3797;632.4189;0
3798;632.4276;0
3799;632.4363;0
3800;632.4450;0
3801;632.4536;0
3802;632.4623;0
3803;632.4710;0
3804;632.4797;0
3805;632.4884;4
3806;632.4971;0
3807;632.5058;0
3808;632.5145;0
3809;632.5232;0
3810;632.5319;0
3811;632.5406;0
3812;632.5493;0
3813;632.5580;0
3814;632.5667;0
3815;632.5754;0
3816;632.5841;0
3817;632.5928;0
3818;632.6015;0
3819;632.6102;0
3820;632.6189;0
3821;632.6275;0
3822;632.6362;0
3823;632.6449;1
3824;632.6536;31
3825;632.6623;83
3826;632.6710;65
3827;632.6797;26
3828;632.6884;13
3829;632.6971;34
3830;632.7058;8
3831;632.7145;0
3832;632.7232;0
3833;632.7319;0
3834;632.7406;0
3835;632.7493;83
3836;632.7580;326
3837;632.7667;386
3838;632.7754;238
3839;632.7841;122
3840;632.7928;79
3841;632.8015;44
3842;632.8102;26
3843;632.8189;47
3844;632.8276;12
3845;632.8363;2
3846;632.8450;4
3847;632.8536;1
3848;632.8623;0
3849;632.8710;7
3850;632.8797;3
3851;632.8884;1
3852;632.8971;9
3853;632.9058;28
3854;632.9145;15
3855;632.9232;9
3856;632.9319;3
3857;632.9406;2
3858;632.9493;0
3859;632.9580;0
3860;632.9667;0
3861;632.9754;0
3862;632.9841;0
3863;632.9928;0
3864;633.0015;0
3865;633.0102;0
3866;633.0189;0
3867;633.0276;0
3868;633.0363;0
3869;633.0450;0
3870;633.0537;0
3871;633.0624;1
3872;633.0711;0
3873;633.0798;2
3874;633.0885;0
3875;633.0972;33
3876;633.1059;27
3877;633.1146;12
3878;633.1233;3
3879;633.1320;7
3880;633.1407;0
3881;633.1494;0
3882;633.1581;0
3883;633.1668;0
3884;633.1755;0
3885;633.1842;0
3886;633.1929;0
3887;633.2016;4
3888;633.2103;15
3889;633.2190;67
3890;633.2277;128
3891;633.2364;70
3892;633.2451;55
3893;633.2538;37
3894;633.2625;142
3895;633.2712;266
3896;633.2799;149
3897;633.2886;84
3898;633.2973;53
3899;633.3060;14
3900;633.3147;11
3901;633.3234;7
3902;633.3321;7
3903;633.3408;5
3904;633.3495;9
3905;633.3582;0
3906;633.3669;6
3907;633.3756;0
3908;633.3843;2
3909;633.3930;0
3910;633.4017;3
3911;633.4104;4
3912;633.4191;4
3913;633.4278;0
3914;633.4365;0
3915;633.4452;0
3916;633.4539;0
3917;633.4626;0
3918;633.4713;0
3919;633.4800;0
3920;633.4887;1
3921;633.4974;0
3922;633.5061;0
3923;633.5148;0
3924;633.5235;0
3925;633.5322;0
3926;633.5409;0
3927;633.5496;35
3928;633.5583;0
3929;633.5670;0
3930;633.5757;0
3931;633.5844;0
3932;633.5931;0
3933;633.6018;0
3934;633.6105;0
3935;633.6192;0
3936;633.6279;2
3937;633.6366;0
3938;633.6453;0
3939;633.6540;20
3940;633.6627;0
3941;633.6714;0
3942;633.6801;0
3943;633.6888;0
3944;633.6975;0
3945;633.7062;0
3946;633.7149;0
3947;633.7237;0
3948;633.7324;0
3949;633.7411;3
3950;633.7498;0
3951;633.7585;109
3952;633.7672;404
3953;633.7759;455
3954;633.7846;185
3955;633.7933;92
3956;633.8020;88
3957;633.8107;48
3958;633.8194;30
3959;633.8281;29
3960;633.8368;7
3961;633.8455;6
3962;633.8542;3
3963;633.8629;4
3964;633.8716;1
3965;633.8803;0
3966;633.8890;0
3967;633.8977;0
3968;633.9064;4
3969;633.9151;0
3970;633.9238;0
3971;633.9325;0
3972;633.9412;0
3973;633.9500;0
3974;633.9587;1
3975;633.9674;0
3976;633.9761;0
3977;633.9848;0
3978;633.9935;0
3979;634.0022;0
3980;634.0109;0
3981;634.0196;7
3982;634.0283;38
3983;634.0370;33
3984;634.0457;12
3985;634.0544;12
3986;634.0631;0
3987;634.0718;0
3988;634.0805;1
3989;634.0892;4
3990;634.0979;0
3991;634.1066;1
3992;634.1153;0
3993;634.1241;0
3994;634.1328;0
3995;634.1415;9
3996;634.1502;15
3997;634.1589;5
3998;634.1676;0
3999;634.1763;0
4000;634.1850;0
4001;634.1937;0
4002;634.2024;0
4003;634.2111;0
4004;634.2198;0
4005;634.2285;0
4006;634.2372;0
4007;634.2459;1
4008;634.2546;9
4009;634.2634;61
4010;634.2721;52
4011;634.2808;14
4012;634.2895;12
4013;634.2982;6
4014;634.3069;3
4015;634.3156;0
4016;634.3243;9
4017;634.3330;0
4018;634.3417;8
4019;634.3504;0
4020;634.3591;0
4021;634.3678;0
4022;634.3765;5
4023;634.3853;0
4024;634.3940;0
4025;634.4027;0
4026;634.4114;1
4027;634.4201;0
4028;634.4288;0
4029;634.4375;1
4030;634.4462;0
4031;634.4549;0
4032;634.4636;0
4033;634.4723;0
4034;634.4810;0
4035;634.4898;0
4036;634.4985;0
4037;634.5072;0
4038;634.5159;0
4039;634.5246;0
4040;634.5333;0
4041;634.5420;0
4042;634.5507;1
4043;634.5594;0
4044;634.5681;0
4045;634.5768;0
4046;634.5855;0
4047;634.5943;47
4048;634.6030;29
4049;634.6117;8
4050;634.6204;12
4051;634.6291;6
4052;634.6378;4
4053;634.6465;0
4054;634.6552;1
4055;634.6639;0
4056;634.6726;0
4057;634.6813;0
4058;634.6901;0
4059;634.6988;0
4060;634.7075;0
4061;634.7162;0
4062;634.7249;0
4063;634.7336;0
4064;634.7423;4
4065;634.7510;0
4066;634.7597;0
4067;634.7684;0
4068;634.7772;0
4069;634.7859;0
4070;634.7946;0
4071;634.8033;0
4072;634.8120;0
4073;634.8207;0
4074;634.8294;0
4075;634.8381;0
4076;634.8468;0
4077;634.8556;0
4078;634.8643;0
4079;634.8730;0
4080;634.8817;0
4081;634.8904;0
4082;634.8991;0
4083;634.9078;0
4084;634.9165;0
4085;634.9252;0
4086;634.9340;0
4087;634.9427;0
4088;634.9514;0
4089;634.9601;0
4090;634.9688;35
4091;634.9775;7
4092;634.9862;6
4093;634.9949;2
4094;635.0036;1
4095;635.0124;0
4096;635.0211;0
4097;635.0298;0
4098;635.0385;0
4099;635.0472;0
4100;635.0559;0
4101;635.0646;0
4102;635.0733;0
4103;635.0821;0
4104;635.0908;0
4105;635.0995;0
4106;635.1082;0
4107;635.1169;0
4108;635.1256;0
4109;635.1343;0
4110;635.1430;4
4111;635.1518;0
4112;635.1605;0
4113;635.1692;0
4114;635.1779;0
4115;635.1866;0
4116;635.1953;0
4117;635.2040;4
4118;635.2127;0
4119;635.2215;0
4120;635.2302;0
4121;635.2389;0
4122;635.2476;0
4123;635.2563;0
4124;635.2650;0
4125;635.2737;4
4126;635.2825;0
4127;635.2912;0
4128;635.2999;0
4129;635.3086;0
4130;635.3173;0
4131;635.3260;0
4132;635.3347;0
4133;635.3434;0
4134;635.3522;0
4135;635.3609;0
4136;635.3696;0
4137;635.3783;0
4138;635.3870;0
4139;635.3957;0
4140;635.4044;0
4141;635.4132;0
4142;635.4219;0
4143;635.4306;0
4144;635.4393;0
4145;635.4480;0
4146;635.4567;0
4147;635.4655;0
4148;635.4742;0
4149;635.4829;0
4150;635.4916;0
4151;635.5003;0
4152;635.5090;0
4153;635.5177;0
4154;635.5265;0
4155;635.5352;0
4156;635.5439;0
4157;635.5526;0
4158;635.5613;0
4159;635.5700;0
4160;635.5788;0
4161;635.5875;0
4162;635.5962;0
4163;635.6049;0
4164;635.6136;0
4165;635.6223;0
4166;635.6310;0
4167;635.6398;0
4168;635.6485;0
4169;635.6572;0
4170;635.6659;0
4171;635.6746;0
4172;635.6833;0
4173;635.6921;6
4174;635.7008;31
4175;635.7095;17
4176;635.7182;4
4177;635.7269;1
4178;635.7356;2
4179;635.7444;0
4180;635.7531;0
4181;635.7618;0
4182;635.7705;0
4183;635.7792;0
4184;635.7879;0
4185;635.7967;0
4186;635.8054;0
4187;635.8141;0
4188;635.8228;0
4189;635.8315;0
4190;635.8403;0
4191;635.8490;0
4192;635.8577;0
4193;635.8664;0
4194;635.8751;0
4195;635.8838;0
4196;635.8926;0
4197;635.9013;0
4198;635.9100;0
4199;635.9187;0
4200;635.9274;0
4201;635.9361;1
4202;635.9449;0
4203;635.9536;0
4204;635.9623;5
4205;635.9710;0
4206;635.9797;0
4207;635.9885;0
4208;635.9972;0
4209;636.0059;0
4210;636.0146;0
4211;636.0233;0
4212;636.0321;0
4213;636.0408;0
4214;636.0495;0
4215;636.0582;0
4216;636.0669;0
4217;636.0756;13
4218;636.0844;76
4219;636.0931;31
4220;636.1018;8
4221;636.1105;6
4222;636.1192;4
4223;636.1280;4
4224;636.1367;0
4225;636.1454;11
4226;636.1541;0
4227;636.1628;0
4228;636.1716;0
4229;636.1803;1
4230;636.1890;0
4231;636.1977;0
4232;636.2064;0
4233;636.2152;0
4234;636.2239;17
4235;636.2326;18
4236;636.2413;0
4237;636.2500;0
4238;636.2588;0
4239;636.2675;0
4240;636.2762;0
4241;636.2849;0
4242;636.2936;0
4243;636.3024;0
4244;636.3111;0
4245;636.3198;0
4246;636.3285;0
4247;636.3372;0
4248;636.3460;0
4249;636.3547;0
4250;636.3634;0
4251;636.3721;0
4252;636.3809;0
4253;636.3896;0
4254;636.3983;0
4255;636.4070;0
4256;636.4157;0
4257;636.4245;0
4258;636.4332;0
4259;636.4419;0
4260;636.4506;0
4261;636.4593;0
4262;636.4681;0
4263;636.4768;0
4264;636.4855;0
4265;636.4942;0
4266;636.5030;0
4267;636.5117;0
4268;636.5204;0
4269;636.5291;0
4270;636.5378;0
4271;636.5466;0
4272;636.5553;0
4273;636.5640;0
4274;636.5727;0
4275;636.5815;0
4276;636.5902;0
4277;636.5989;0
4278;636.6076;0
4279;636.6164;0
4280;636.6251;0
4281;636.6338;0
4282;636.6425;1
4283;636.6512;0
4284;636.6600;0
4285;636.6687;0
4286;636.6774;0
4287;636.6861;64
4288;636.6949;109
4289;636.7036;43
4290;636.7123;53
4291;636.7210;25
4292;636.7298;8
4293;636.7385;0
4294;636.7472;1
4295;636.7559;2
4296;636.7646;4
4297;636.7734;5
4298;636.7821;0
4299;636.7908;0
4300;636.7995;0
4301;636.8083;0
4302;636.8170;0
4303;636.8257;0
4304;636.8344;0
4305;636.8432;0
4306;636.8519;0
4307;636.8606;0
4308;636.8693;0
4309;636.8781;0
4310;636.8868;0
4311;636.8955;0
4312;636.9042;0
4313;636.9130;0
4314;636.9217;0
4315;636.9304;0
4316;636.9391;0
4317;636.9479;0
4318;636.9566;0
4319;636.9653;0
4320;636.9740;0
4321;636.9828;0
4322;636.9915;0
4323;637.0002;0
4324;637.0089;0
4325;637.0177;0
4326;637.0264;0
4327;637.0351;0
4328;637.0438;0
4329;637.0526;0
4330;637.0613;26
4331;637.0700;14
4332;637.0787;7
4333;637.0875;6
4334;637.0962;0
4335;637.1049;0
4336;637.1137;1
4337;637.1224;0
4338;637.1311;0
4339;637.1398;0
4340;637.1486;0
4341;637.1573;0
4342;637.1660;0
4343;637.1747;0
4344;637.1835;0
4345;637.1922;0
4346;637.2009;0
4347;637.2096;0
4348;637.2184;0
4349;637.2271;0
4350;637.2358;0
4351;637.2446;0
4352;637.2533;0
4353;637.2620;0
4354;637.2707;0
4355;637.2795;0
4356;637.2882;0
4357;637.2969;0
4358;637.3056;0
4359;637.3144;0
4360;637.3231;0
4361;637.3318;0
4362;637.3406;0
4363;637.3493;0
4364;637.3580;0
4365;637.3667;0
4366;637.3755;0
4367;637.3842;0
4368;637.3929;0
4369;637.4017;0
4370;637.4104;0
4371;637.4191;0
4372;637.4278;0
4373;637.4366;0
4374;637.4453;0
4375;637.4540;0
4376;637.4628;0
4377;637.4715;0
4378;637.4802;0
4379;637.4889;0
4380;637.4977;0
4381;637.5064;1
4382;637.5151;0
4383;637.5239;0
4384;637.5326;0
4385;637.5413;0
4386;637.5500;0
4387;637.5588;0
4388;637.5675;0
4389;637.5762;0
4390;637.5850;0
4391;637.5937;0
4392;637.6024;0
4393;637.6111;0
4394;637.6199;0
4395;637.6286;0
4396;637.6373;0
4397;637.6461;0
4398;637.6548;0
4399;637.6635;0
4400;637.6723;0
4401;637.6810;0
4402;637.6897;0
4403;637.6984;0
4404;637.7072;0
4405;637.7159;0
4406;637.7246;0
4407;637.7334;0
4408;637.7421;0
4409;637.7508;0
4410;637.7596;0
4411;637.7683;0
4412;637.7770;0
4413;637.7858;5
4414;637.7945;0
4415;637.8032;0
4416;637.8119;0
4417;637.8207;0
4418;637.8294;0
4419;637.8381;0
4420;637.8469;0
4421;637.8556;0
4422;637.8643;0
4423;637.8731;0
4424;637.8818;0
4425;637.8905;0
4426;637.8993;3
4427;637.9080;8
4428;637.9167;0
4429;637.9255;0
4430;637.9342;0
4431;637.9429;0
4432;637.9516;0
4433;637.9604;0
4434;637.9691;0
4435;637.9778;0
4436;637.9866;0
4437;637.9953;0
4438;638.0040;0
4439;638.0128;0
4440;638.0215;0
4441;638.0302;0
4442;638.0390;0
4443;638.0477;0
4444;638.0564;0
4445;638.0652;0
4446;638.0739;0
4447;638.0826;0
4448;638.0914;0
4449;638.1001;0
4450;638.1088;0
4451;638.1176;0
4452;638.1263;0
4453;638.1350;0
4454;638.1438;0
4455;638.1525;0
4456;638.1612;0
4457;638.1700;0
4458;638.1787;0
4459;638.1874;0
4460;638.1962;0
4461;638.2049;0
4462;638.2136;0
4463;638.2224;0
4464;638.2311;0
4465;638.2398;0
4466;638.2486;0
4467;638.2573;0
4468;638.2660;0
4469;638.2748;0
4470;638.2835;0
4471;638.2922;1
4472;638.3010;0
4473;638.3097;1
4474;638.3184;0
4475;638.3272;0
4476;638.3359;0
4477;638.3446;0
4478;638.3534;0
4479;638.3621;0
4480;638.3709;0
4481;638.3796;0
4482;638.3883;0
4483;638.3971;0
4484;638.4058;0
4485;638.4145;0
4486;638.4233;0
4487;638.4320;0
4488;638.4407;0
4489;638.4495;0
4490;638.4582;0
4491;638.4669;0
4492;638.4757;0
4493;638.4844;0
4494;638.4931;0
4495;638.5019;0
4496;638.5106;0
4497;638.5194;0
4498;638.5281;0
4499;638.5368;0
4500;638.5456;0
4501;638.5543;0
4502;638.5630;0
4503;638.5718;0
4504;638.5805;0
4505;638.5892;0
4506;638.5980;0
4507;638.6067;0
4508;638.6155;0
4509;638.6242;0
4510;638.6329;0
4511;638.6417;0
4512;638.6504;2
4513;638.6591;0
4514;638.6679;0
4515;638.6766;0
4516;638.6853;0
4517;638.6941;0
4518;638.7028;0
4519;638.7116;0
4520;638.7203;0
4521;638.7290;1
4522;638.7378;0
4523;638.7465;0
4524;638.7552;0
4525;638.7640;0
4526;638.7727;0
4527;638.7815;0
4528;638.7902;0
4529;638.7989;0
4530;638.8077;0
4531;638.8164;0
4532;638.8251;0
4533;638.8339;0
4534;638.8426;0
4535;638.8514;0
4536;638.8601;0
4537;638.8688;0
4538;638.8776;0
4539;638.8863;0
4540;638.8951;0
4541;638.9038;0
4542;638.9125;0
4543;638.9213;0
4544;638.9300;0
4545;638.9387;0
4546;638.9475;0
4547;638.9562;0
4548;638.9650;0
4549;638.9737;0
4550;638.9824;0
4551;638.9912;0
4552;638.9999;0
4553;639.0087;0
4554;639.0174;0
4555;639.0261;0
4556;639.0349;0
4557;639.0436;0
4558;639.0524;5
4559;639.0611;12
4560;639.0698;0
4561;639.0786;0
4562;639.0873;0
4563;639.0961;0
4564;639.1048;0
4565;639.1135;0
4566;639.1223;0
4567;639.1310;0
4568;639.1398;0
4569;639.1485;0
4570;639.1572;0
4571;639.1660;0
4572;639.1747;0
4573;639.1835;0
4574;639.1922;0
4575;639.2009;0
4576;639.2097;0
4577;639.2184;0
4578;639.2272;0
4579;639.2359;0
4580;639.2446;0
4581;639.2534;0
4582;639.2621;0
4583;639.2709;0
4584;639.2796;0
4585;639.2883;0
4586;639.2971;0
4587;639.3058;0
4588;639.3146;0
4589;639.3233;0
4590;639.3321;0
4591;639.3408;0
4592;639.3495;0
4593;639.3583;0
4594;639.3670;0
4595;639.3758;0
4596;639.3845;0
4597;639.3932;0
4598;639.4020;0
4599;639.4107;0
4600;639.4195;0
4601;639.4282;0
4602;639.4370;0
4603;639.4457;0
4604;639.4544;0
4605;639.4632;0
4606;639.4719;0
4607;639.4807;0
4608;639.4894;0
4609;639.4982;0
4610;639.5069;0
4611;639.5156;0
4612;639.5244;0
4613;639.5331;0
4614;639.5419;0
4615;639.5506;0
4616;639.5594;4
4617;639.5681;9
4618;639.5768;0
4619;639.5856;0
4620;639.5943;0
4621;639.6031;0
4622;639.6118;0
4623;639.6206;0
4624;639.6293;0
4625;639.6380;0
4626;639.6468;0
4627;639.6555;0
4628;639.6643;0
4629;639.6730;0
4630;639.6818;0
4631;639.6905;0
4632;639.6992;0
4633;639.7080;0
4634;639.7167;0
4635;639.7255;0
4636;639.7342;0
4637;639.7430;0
4638;639.7517;0
4639;639.7605;0
4640;639.7692;0
4641;639.7779;5
4642;639.7867;0
4643;639.7954;0
4644;639.8042;0
4645;639.8129;0
4646;639.8217;4
4647;639.8304;0
4648;639.8392;0
4649;639.8479;0
4650;639.8566;0
4651;639.8654;0
4652;639.8741;0
4653;639.8829;0
4654;639.8916;0
4655;639.9004;0
4656;639.9091;0
4657;639.9179;0
4658;639.9266;0
4659;639.9354;0
4660;639.9441;0
4661;639.9528;0
4662;639.9616;0
4663;639.9703;0
4664;639.9791;0
4665;639.9878;0
4666;639.9966;0
4667;640.0053;0
4668;640.0141;0
4669;640.0228;0
4670;640.0316;0
4671;640.0403;0
4672;640.0491;0
4673;640.0578;0
4674;640.0665;0
4675;640.0753;0
4676;640.0840;0
4677;640.0928;0
4678;640.1015;0
4679;640.1103;0
4680;640.1190;0
4681;640.1278;0
4682;640.1365;0
4683;640.1453;0
4684;640.1540;0
4685;640.1628;0
4686;640.1715;0
4687;640.1803;0
4688;640.1890;0
4689;640.1977;0
4690;640.2065;0
4691;640.2152;0
4692;640.2240;0
4693;640.2327;0
4694;640.2415;0
4695;640.2502;0
4696;640.2590;0
4697;640.2677;0
4698;640.2765;11
4699;640.2852;1
4700;640.2940;0
4701;640.3027;0
4702;640.3115;7
4703;640.3202;23
4704;640.3290;6
4705;640.3377;1
4706;640.3465;0
4707;640.3552;0
4708;640.3640;0
4709;640.3727;0
4710;640.3815;0
4711;640.3902;0
4712;640.3990;0
4713;640.4077;0
4714;640.4165;0
4715;640.4252;0
4716;640.4339;0
4717;640.4427;0
4718;640.4514;0
4719;640.4602;0
4720;640.4689;4
4721;640.4777;0
4722;640.4864;0
4723;640.4952;0
4724;640.5039;0
4725;640.5127;0
4726;640.5214;0
4727;640.5302;0
4728;640.5389;0
4729;640.5477;0
4730;640.5564;0
4731;640.5652;0
4732;640.5739;0
4733;640.5827;0
4734;640.5914;0
4735;640.6002;0
4736;640.6089;0
4737;640.6177;0
4738;640.6264;0
4739;640.6352;0
4740;640.6439;0
4741;640.6527;0
4742;640.6614;0
4743;640.6702;0
4744;640.6789;0
4745;640.6877;0
4746;640.6964;0
4747;640.7052;0
4748;640.7139;0
4749;640.7227;0
4750;640.7314;0
4751;640.7402;0
4752;640.7490;0
4753;640.7577;0
4754;640.7665;0
4755;640.7752;0
4756;640.7840;0
4757;640.7927;0
4758;640.8015;0
4759;640.8102;0
4760;640.8190;0
4761;640.8277;0
4762;640.8365;0
4763;640.8452;0
4764;640.8540;0
4765;640.8627;0
4766;640.8715;0
4767;640.8802;0
4768;640.8890;0
4769;640.8977;0
4770;640.9065;0
4771;640.9152;0
4772;640.9240;0
4773;640.9327;0
4774;640.9415;0
4775;640.9502;0
4776;640.9590;0
4777;640.9677;0
4778;640.9765;0
4779;640.9853;0
4780;640.9940;0
4781;641.0028;0
4782;641.0115;0
4783;641.0203;0
4784;641.0290;0
4785;641.0378;0
4786;641.0465;0
4787;641.0553;0
4788;641.0640;0
4789;641.0728;0
4790;641.0815;0
4791;641.0903;0
4792;641.0990;0
4793;641.1078;0
4794;641.1166;0
4795;641.1253;0
4796;641.1341;0
4797;641.1428;0
4798;641.1516;0
4799;641.1603;0
4800;641.1691;0
4801;641.1778;0
4802;641.1866;0
4803;641.1953;0
4804;641.2041;0
4805;641.2128;0
4806;641.2216;0
4807;641.2304;0
4808;641.2391;0
4809;641.2479;0
4810;641.2566;0
4811;641.2654;0
4812;641.2741;0
4813;641.2829;0
4814;641.2916;34
4815;641.3004;13
4816;641.3091;9
4817;641.3179;7
4818;641.3267;0
4819;641.3354;2
4820;641.3442;0
4821;641.3529;0
4822;641.3617;0
4823;641.3704;0
4824;641.3792;0
4825;641.3879;0
4826;641.3967;0
4827;641.4055;0
4828;641.4142;2
4829;641.4230;0
4830;641.4317;0
4831;641.4405;0
4832;641.4492;0
4833;641.4580;0
4834;641.4667;0
4835;641.4755;0
4836;641.4843;0
4837;641.4930;0
4838;641.5018;2
4839;641.5105;0
4840;641.5193;0
4841;641.5280;0
4842;641.5368;0
4843;641.5456;0
4844;641.5543;0
4845;641.5631;0
4846;641.5718;0
4847;641.5806;0
4848;641.5893;0
4849;641.5981;0
4850;641.6068;0
4851;641.6156;0
4852;641.6244;0
4853;641.6331;0
4854;641.6419;0
4855;641.6506;0
4856;641.6594;0
4857;641.6681;0
4858;641.6769;0
4859;641.6857;0
4860;641.6944;0
4861;641.7032;0
4862;641.7119;0
4863;641.7207;0
4864;641.7295;1
4865;641.7382;0
4866;641.7470;0
4867;641.7557;0
4868;641.7645;0
4869;641.7732;0
4870;641.7820;0
4871;641.7908;0
4872;641.7995;0
4873;641.8083;0
4874;641.8170;0
4875;641.8258;0
4876;641.8346;0
4877;641.8433;0
4878;641.8521;0
4879;641.8608;9
4880;641.8696;0
4881;641.8783;0
4882;641.8871;0
4883;641.8959;0
4884;641.9046;0
4885;641.9134;0
4886;641.9221;0
4887;641.9309;0
4888;641.9397;0
4889;641.9484;0
4890;641.9572;0
4891;641.9659;0
4892;641.9747;0
4893;641.9835;2
4894;641.9922;0
4895;642.0010;0
4896;642.0097;0
4897;642.0185;0
4898;642.0273;0
4899;642.0360;5
4900;642.0448;0
4901;642.0535;2
4902;642.0623;0
4903;642.0711;0
4904;642.0798;0
4905;642.0886;0
4906;642.0973;0
4907;642.1061;0
4908;642.1149;0
4909;642.1236;2
4910;642.1324;0
4911;642.1411;0
4912;642.1499;0
4913;642.1587;0
4914;642.1674;0
4915;642.1762;0
4916;642.1849;0
4917;642.1937;0
4918;642.2025;0
4919;642.2112;0
4920;642.2200;0
4921;642.2287;0
4922;642.2375;0
4923;642.2463;0
4924;642.2550;0
4925;642.2638;0
4926;642.2726;0
4927;642.2813;0
4928;642.2901;0
4929;642.2988;1
4930;642.3076;0
4931;642.3164;0
4932;642.3251;0
4933;642.3339;0
4934;642.3426;0
4935;642.3514;0
4936;642.3602;0
4937;642.3689;0
4938;642.3777;0
4939;642.3865;0
4940;642.3952;0
4941;642.4040;0
4942;642.4127;0
4943;642.4215;0
4944;642.4303;0
4945;642.4390;0
4946;642.4478;0
4947;642.4566;0
4948;642.4653;0
4949;642.4741;0
4950;642.4828;0
4951;642.4916;0
4952;642.5004;0
4953;642.5091;0
4954;642.5179;0
4955;642.5267;0
4956;642.5354;4
4957;642.5442;0
4958;642.5530;0
4959;642.5617;0
4960;642.5705;0
4961;642.5792;0
4962;642.5880;0
4963;642.5968;5
4964;642.6055;0
4965;642.6143;0
4966;642.6231;0
4967;642.6318;0
4968;642.6406;0
4969;642.6494;0
4970;642.6581;0
4971;642.6669;0
4972;642.6756;0
4973;642.6844;0
4974;642.6932;0
4975;642.7019;0
4976;642.7107;0
4977;642.7195;0
4978;642.7282;0
4979;642.7370;0
4980;642.7458;0
4981;642.7545;0
4982;642.7633;0
4983;642.7721;4
4984;642.7808;0
4985;642.7896;0
4986;642.7984;0
4987;642.8071;0
4988;642.8159;0
4989;642.8246;0
4990;642.8334;0
4991;642.8422;0
4992;642.8509;0
4993;642.8597;0
4994;642.8685;0
4995;642.8772;0
4996;642.8860;0
4997;642.8948;8
4998;642.9035;1
4999;642.9123;0
5000;642.9211;0
5001;642.9298;0
5002;642.9386;0
5003;642.9474;0
5004;642.9561;0
5005;642.9649;61
5006;642.9737;99
5007;642.9824;44
5008;642.9912;33
5009;643.0000;24
5010;643.0087;13
5011;643.0175;3
5012;643.0263;5
5013;643.0350;0
5014;643.0438;0
5015;643.0526;0
5016;643.0613;17
5017;643.0701;0
5018;643.0789;18
5019;643.0876;13
5020;643.0964;2
5021;643.1052;0
5022;643.1139;3
5023;643.1227;0
5024;643.1315;0
5025;643.1402;0
5026;643.1490;0
5027;643.1578;1
5028;643.1665;0
5029;643.1753;0
5030;643.1841;0
5031;643.1928;0
5032;643.2016;0
5033;643.2104;0
5034;643.2191;0
5035;643.2279;0
5036;643.2367;0
5037;643.2455;0
5038;643.2542;29
5039;643.2630;110
5040;643.2718;72
5041;643.2805;116
5042;643.2893;574
5043;643.2981;828
5044;643.3068;753
5045;643.3156;477
5046;643.3244;245
5047;643.3331;100
5048;643.3419;67
5049;643.3507;40
5050;643.3594;42
5051;643.3682;25
5052;643.3770;6
5053;643.3857;1
5054;643.3945;5
5055;643.4033;5
5056;643.4121;5
5057;643.4208;0
5058;643.4296;0
5059;643.4384;14
5060;643.4471;67
5061;643.4559;24
5062;643.4647;13
5063;643.4734;6
5064;643.4822;13
5065;643.4910;0
5066;643.4998;2
5067;643.5085;0
5068;643.5173;3
5069;643.5261;0
5070;643.5348;0
5071;643.5436;5
5072;643.5524;0
5073;643.5611;0
5074;643.5699;0
5075;643.5787;0
5076;643.5875;0
5077;643.5962;0
5078;643.6050;0
5079;643.6138;0
5080;643.6225;0
5081;643.6313;11
5082;643.6401;53
5083;643.6489;14
5084;643.6576;0
5085;643.6664;3
5086;643.6752;5
5087;643.6839;0
5088;643.6927;0
5089;643.7015;0
5090;643.7102;0
5091;643.7190;0
5092;643.7278;0
5093;643.7366;0
5094;643.7453;0
5095;643.7541;0
5096;643.7629;0
5097;643.7716;0
5098;643.7804;0
5099;643.7892;0
5100;643.7980;0
5101;643.8067;0
5102;643.8155;0
5103;643.8243;0
5104;643.8331;0
5105;643.8418;0
5106;643.8506;0
5107;643.8594;0
5108;643.8681;0
5109;643.8769;0
5110;643.8857;0
5111;643.8945;0
5112;643.9032;0
5113;643.9120;0
5114;643.9208;0
5115;643.9295;0
5116;643.9383;0
5117;643.9471;16
5118;643.9559;20
5119;643.9646;17
5120;643.9734;22
5121;643.9822;3
5122;643.9910;0
5123;643.9997;46
5124;644.0085;106
5125;644.0173;60
5126;644.0261;20
5127;644.0348;16
5128;644.0436;39
5129;644.0524;10
5130;644.0611;10
5131;644.0699;3
5132;644.0787;5
5133;644.0875;5
5134;644.0962;3
5135;644.1050;0
5136;644.1138;2
5137;644.1226;0
5138;644.1313;0
5139;644.1401;0
5140;644.1489;2
5141;644.1577;0
5142;644.1664;0
5143;644.1752;0
5144;644.1840;0
5145;644.1928;0
5146;644.2015;0
5147;644.2103;0
5148;644.2191;0
5149;644.2279;0
5150;644.2366;0
5151;644.2454;0
5152;644.2542;0
5153;644.2630;0
5154;644.2717;2
5155;644.2805;21
5156;644.2893;118
5157;644.2981;354
5158;644.3068;331
5159;644.3156;230
5160;644.3244;171
5161;644.3332;64
5162;644.3419;36
5163;644.3507;49
5164;644.3595;11
5165;644.3683;2
5166;644.3770;10
5167;644.3858;0
5168;644.3946;0
5169;644.4034;20
5170;644.4121;29
5171;644.4209;8
5172;644.4297;6
5173;644.4385;3
5174;644.4473;2
5175;644.4560;0
5176;644.4648;3
5177;644.4736;8
5178;644.4824;5
5179;644.4911;0
5180;644.4999;0
5181;644.5087;0
5182;644.5175;0
5183;644.5262;17
5184;644.5350;12
5185;644.5438;0
5186;644.5526;0
5187;644.5613;0
5188;644.5701;0
5189;644.5789;0
5190;644.5877;0
5191;644.5965;0
5192;644.6052;0
5193;644.6140;0
5194;644.6228;0
5195;644.6316;0
5196;644.6403;16
5197;644.6491;14
5198;644.6579;0
5199;644.6667;0
5200;644.6755;1
5201;644.6842;0
5202;644.6930;1
5203;644.7018;2
5204;644.7106;0
5205;644.7193;0
5206;644.7281;0
5207;644.7369;0
5208;644.7457;0
5209;644.7545;4
5210;644.7632;44
5211;644.7720;26
5212;644.7808;30
5213;644.7896;1
5214;644.7984;0
5215;644.8071;3
5216;644.8159;0
5217;644.8247;0
5218;644.8335;0
5219;644.8422;0
5220;644.8510;0
5221;644.8598;1
5222;644.8686;0
5223;644.8774;0
5224;644.8861;0
5225;644.8949;0
5226;644.9037;2
5227;644.9125;0
5228;644.9213;0
5229;644.9300;0
5230;644.9388;0
5231;644.9476;0
5232;644.9564;0
5233;644.9652;2
5234;644.9739;20
5235;644.9827;7
5236;644.9915;0
5237;645.0003;0
5238;645.0091;0
5239;645.0178;0
5240;645.0266;0
5241;645.0354;0
5242;645.0442;0
5243;645.0530;62
5244;645.0617;135
5245;645.0705;51
5246;645.0793;34
5247;645.0881;27
5248;645.0969;19
5249;645.1056;0
5250;645.1144;3
5251;645.1232;8
5252;645.1320;2
5253;645.1408;4
5254;645.1495;0
5255;645.1583;0
5256;645.1671;0
5257;645.1759;4
5258;645.1847;3
5259;645.1935;0
5260;645.2022;0
5261;645.2110;0
5262;645.2198;0
5263;645.2286;0
5264;645.2374;0
5265;645.2461;0
5266;645.2549;0
5267;645.2637;35
5268;645.2725;58
5269;645.2813;25
5270;645.2901;15
5271;645.2988;26
5272;645.3076;15
5273;645.3164;28
5274;645.3252;13
5275;645.3340;8
5276;645.3427;0
5277;645.3515;0
5278;645.3603;0
5279;645.3691;0
5280;645.3779;0
5281;645.3867;0
5282;645.3954;0
5283;645.4042;0
5284;645.4130;0
5285;645.4218;0
5286;645.4306;0
5287;645.4394;0
5288;645.4481;0
5289;645.4569;0
5290;645.4657;0
5291;645.4745;0
5292;645.4833;0
5293;645.4921;0
5294;645.5008;0
5295;645.5096;0
5296;645.5184;1
5297;645.5272;1
5298;645.5360;0
5299;645.5448;0
5300;645.5535;0
5301;645.5623;0
5302;645.5711;0
5303;645.5799;0
5304;645.5887;0
5305;645.5975;0
5306;645.6062;0
5307;645.6150;0
5308;645.6238;0
5309;645.6326;0
5310;645.6414;0
5311;645.6502;0
5312;645.6590;0
5313;645.6677;0
5314;645.6765;0
5315;645.6853;2
5316;645.6941;3
5317;645.7029;29
5318;645.7117;4
5319;645.7204;0
5320;645.7292;0
5321;645.7380;3
5322;645.7468;0
5323;645.7556;0
5324;645.7644;0
5325;645.7732;0
5326;645.7819;0
5327;645.7907;0
5328;645.7995;0
5329;645.8083;4
5330;645.8171;0
5331;645.8259;0
5332;645.8347;0
5333;645.8434;0
5334;645.8522;0
5335;645.8610;0
5336;645.8698;0
5337;645.8786;0
5338;645.8874;0
5339;645.8962;0
5340;645.9049;0
5341;645.9137;0
5342;645.9225;0
5343;645.9313;0
5344;645.9401;58
5345;645.9489;78
5346;645.9577;41
5347;645.9665;41
5348;645.9752;21
5349;645.9840;3
5350;645.9928;0
5351;646.0016;4
5352;646.0104;0
5353;646.0192;0
5354;646.0280;0
5355;646.0367;0
5356;646.0455;0
5357;646.0543;0
5358;646.0631;0
5359;646.0719;0
5360;646.0807;0
5361;646.0895;0
5362;646.0983;0
5363;646.1070;0
5364;646.1158;0
5365;646.1246;0
5366;646.1334;0
5367;646.1422;0
5368;646.1510;0
5369;646.1598;0
5370;646.1686;0
5371;646.1774;0
5372;646.1861;0
5373;646.1949;0
5374;646.2037;0
5375;646.2125;0
5376;646.2213;0
5377;646.2301;0
5378;646.2389;0
5379;646.2477;0
5380;646.2564;0
5381;646.2652;0
5382;646.2740;0
5383;646.2828;0
5384;646.2916;0
5385;646.3004;0
5386;646.3092;0
5387;646.3180;0
5388;646.3268;1
5389;646.3355;0
5390;646.3443;17
5391;646.3531;26
5392;646.3619;4
5393;646.3707;2
5394;646.3795;0
5395;646.3883;5
5396;646.3971;0
5397;646.4059;0
5398;646.4147;0
5399;646.4234;0
5400;646.4322;0
5401;646.4410;0
5402;646.4498;0
5403;646.4586;0
5404;646.4674;0
5405;646.4762;0
5406;646.4850;0
5407;646.4938;0
5408;646.5026;0
5409;646.5113;0
5410;646.5201;0
5411;646.5289;0
5412;646.5377;0
5413;646.5465;1
5414;646.5553;0
5415;646.5641;0
5416;646.5729;0
5417;646.5817;0
5418;646.5905;0
5419;646.5993;0
5420;646.6080;0
5421;646.6168;0
5422;646.6256;0
5423;646.6344;0
5424;646.6432;0
5425;646.6520;0
5426;646.6608;0
5427;646.6696;0
5428;646.6784;0
5429;646.6872;0
5430;646.6960;0
5431;646.7047;0
5432;646.7135;0
5433;646.7223;0
5434;646.7311;0
5435;646.7399;0
5436;646.7487;0
5437;646.7575;0
5438;646.7663;0
5439;646.7751;0
5440;646.7839;0
5441;646.7927;0
5442;646.8015;0
5443;646.8103;0
5444;646.8190;0
5445;646.8278;0
5446;646.8366;0
5447;646.8454;0
5448;646.8542;0
5449;646.8630;0
5450;646.8718;7
5451;646.8806;0
5452;646.8894;0
5453;646.8982;0
5454;646.9070;0
5455;646.9158;0
5456;646.9246;0
5457;646.9334;1
5458;646.9421;0
5459;646.9509;0
5460;646.9597;0
5461;646.9685;0
5462;646.9773;0
5463;646.9861;0
5464;646.9949;0
5465;647.0037;1
5466;647.0125;0
5467;647.0213;15
5468;647.0301;74
5469;647.0389;43
5470;647.0477;26
5471;647.0565;16
5472;647.0653;21
5473;647.0741;13
5474;647.0828;7
5475;647.0916;0
5476;647.1004;2
5477;647.1092;1
5478;647.1180;0
5479;647.1268;1
5480;647.1356;0
5481;647.1444;4
5482;647.1532;0
5483;647.1620;0
5484;647.1708;0
5485;647.1796;0
5486;647.1884;1
5487;647.1972;0
5488;647.2060;0
5489;647.2148;0
5490;647.2236;0
5491;647.2324;0
5492;647.2412;8
5493;647.2499;2
5494;647.2587;0
5495;647.2675;0
5496;647.2763;0
5497;647.2851;0
5498;647.2939;0
5499;647.3027;0
5500;647.3115;0
5501;647.3203;0
5502;647.3291;0
5503;647.3379;0
5504;647.3467;0
5505;647.3555;0
5506;647.3643;0
5507;647.3731;0
5508;647.3819;0
5509;647.3907;0
5510;647.3995;0
5511;647.4083;0
5512;647.4171;0
5513;647.4259;0
5514;647.4347;0
5515;647.4435;0
5516;647.4523;0
5517;647.4611;0
5518;647.4699;0
5519;647.4786;0
5520;647.4874;0
5521;647.4962;0
5522;647.5050;0
5523;647.5138;0
5524;647.5226;0
5525;647.5314;0
5526;647.5402;0
5527;647.5490;0
5528;647.5578;0
5529;647.5666;0
5530;647.5754;0
5531;647.5842;0
5532;647.5930;0
5533;647.6018;0
5534;647.6106;4
5535;647.6194;26
5536;647.6282;19
5537;647.6370;23
5538;647.6458;2
5539;647.6546;0
5540;647.6634;0
5541;647.6722;0
5542;647.6810;1
5543;647.6898;0
5544;647.6986;0
5545;647.7074;0
5546;647.7162;2
5547;647.7250;2
5548;647.7338;0
5549;647.7426;0
5550;647.7514;0
5551;647.7602;0
5552;647.7690;0
5553;647.7778;0
5554;647.7866;0
5555;647.7954;0
5556;647.8042;0
5557;647.8130;0
5558;647.8218;0
5559;647.8306;2
5560;647.8394;9
5561;647.8482;1
5562;647.8570;0
5563;647.8658;0
5564;647.8746;0
5565;647.8834;0
5566;647.8922;0
5567;647.9010;0
5568;647.9098;0
5569;647.9186;0
5570;647.9274;0
5571;647.9362;0
5572;647.9450;1
5573;647.9538;5
5574;647.9626;0
5575;647.9714;0
5576;647.9802;0
5577;647.9890;0
5578;647.9978;0
5579;648.0066;0
5580;648.0154;0
5581;648.0242;0
5582;648.0330;0
5583;648.0418;2
5584;648.0506;0
5585;648.0594;0
5586;648.0682;0
5587;648.0770;0
5588;648.0858;0
5589;648.0946;0
5590;648.1034;0
5591;648.1122;0
5592;648.1210;0
5593;648.1298;7
5594;648.1386;0
5595;648.1474;0
5596;648.1562;0
5597;648.1650;0
5598;648.1738;0
5599;648.1826;0
5600;648.1914;0
5601;648.2002;0
5602;648.2090;0
5603;648.2178;0
5604;648.2266;0
5605;648.2354;0
5606;648.2442;0
5607;648.2530;0
5608;648.2618;0
5609;648.2706;0
5610;648.2794;0
5611;648.2882;0
5612;648.2970;0
5613;648.3058;0
5614;648.3146;0
5615;648.3234;0
5616;648.3322;0
5617;648.3410;0
5618;648.3498;0
5619;648.3586;0
5620;648.3674;0
5621;648.3762;0
5622;648.3851;0
5623;648.3939;0
5624;648.4027;0
5625;648.4115;0
5626;648.4203;0
5627;648.4291;0
5628;648.4379;0
5629;648.4467;0
5630;648.4555;0
5631;648.4643;0
5632;648.4731;0
5633;648.4819;0
5634;648.4907;4
5635;648.4995;0
5636;648.5083;0
5637;648.5171;0
5638;648.5259;0
5639;648.5347;0
5640;648.5435;0
5641;648.5523;0
5642;648.5611;0
5643;648.5699;5
5644;648.5787;2
5645;648.5875;0
5646;648.5963;0
5647;648.6051;3
5648;648.6140;0
5649;648.6228;0
5650;648.6316;0
5651;648.6404;0
5652;648.6492;0
5653;648.6580;0
5654;648.6668;0
5655;648.6756;19
5656;648.6844;1
5657;648.6932;2
5658;648.7020;0
5659;648.7108;0
5660;648.7196;0
5661;648.7284;0
5662;648.7372;0
5663;648.7460;0
5664;648.7548;0
5665;648.7636;0
5666;648.7724;0
5667;648.7813;0
5668;648.7901;0
5669;648.7989;0
5670;648.8077;0
5671;648.8165;0
5672;648.8253;0
5673;648.8341;0
5674;648.8429;0
5675;648.8517;3
5676;648.8605;42
5677;648.8693;9
5678;648.8781;13
5679;648.8869;6
5680;648.8957;0
5681;648.9045;0
5682;648.9133;0
5683;648.9222;0
5684;648.9310;0
5685;648.9398;0
5686;648.9486;0
5687;648.9574;0
5688;648.9662;0
5689;648.9750;0
5690;648.9838;0
5691;648.9926;0
5692;649.0014;0
5693;649.0102;0
5694;649.0190;0
5695;649.0278;0
5696;649.0366;0
5697;649.0455;0
5698;649.0543;0
5699;649.0631;0
5700;649.0719;0
5701;649.0807;0
5702;649.0895;0
5703;649.0983;0
5704;649.1071;0
5705;649.1159;0
5706;649.1247;0
5707;649.1335;0
5708;649.1423;0
5709;649.1512;0
5710;649.1600;0
5711;649.1688;0
5712;649.1776;0
5713;649.1864;0
5714;649.1952;0
5715;649.2040;0
5716;649.2128;0
5717;649.2216;0
5718;649.2304;0
5719;649.2392;0
5720;649.2480;0
5721;649.2569;0
5722;649.2657;0
5723;649.2745;0
5724;649.2833;0
5725;649.2921;0
5726;649.3009;0
5727;649.3097;0
5728;649.3185;0
5729;649.3273;0
5730;649.3361;0
5731;649.3449;0
5732;649.3538;0
5733;649.3626;0
5734;649.3714;0
5735;649.3802;0
5736;649.3890;0
5737;649.3978;0
5738;649.4066;0
5739;649.4154;0
5740;649.4242;0
5741;649.4330;0
5742;649.4419;0
5743;649.4507;0
5744;649.4595;0
5745;649.4683;0
5746;649.4771;0
5747;649.4859;0
5748;649.4947;0
5749;649.5035;0
5750;649.5123;0
5751;649.5212;0
5752;649.5300;0
5753;649.5388;0
5754;649.5476;0
5755;649.5564;0
5756;649.5652;0
5757;649.5740;0
5758;649.5828;0
5759;649.5916;0
5760;649.6005;0
5761;649.6093;0
5762;649.6181;0
5763;649.6269;0
5764;649.6357;0
5765;649.6445;0
5766;649.6533;0
5767;649.6621;0
5768;649.6709;0
5769;649.6798;0
5770;649.6886;0
5771;649.6974;0
5772;649.7062;0
5773;649.7150;0
5774;649.7238;0
5775;649.7326;0
5776;649.7414;0
5777;649.7503;1
5778;649.7591;0
5779;649.7679;14
5780;649.7767;77
5781;649.7855;17
5782;649.7943;17
5783;649.8031;8
5784;649.8119;3
5785;649.8208;4
5786;649.8296;4
5787;649.8384;0
5788;649.8472;0
5789;649.8560;0
5790;649.8648;0
5791;649.8736;0
5792;649.8824;0
5793;649.8913;0
5794;649.9001;0
5795;649.9089;0
5796;649.9177;0
5797;649.9265;0
5798;649.9353;0
5799;649.9441;0
5800;649.9530;0
5801;649.9618;0
5802;649.9706;0
5803;649.9794;7
5804;649.9882;0
5805;649.9970;0
5806;650.0058;0
5807;650.0147;0
5808;650.0235;0
5809;650.0323;0
5810;650.0411;0
5811;650.0499;0
5812;650.0587;0
5813;650.0675;0
5814;650.0764;0
5815;650.0852;0
5816;650.0940;0
5817;650.1028;0
5818;650.1116;0
5819;650.1204;0
5820;650.1292;0
5821;650.1381;0
5822;650.1469;0
5823;650.1557;0
5824;650.1645;0
5825;650.1733;2
5826;650.1821;0
5827;650.1909;0
5828;650.1998;0
5829;650.2086;0
5830;650.2174;0
5831;650.2262;0
5832;650.2350;0
5833;650.2438;0
5834;650.2527;0
5835;650.2615;0
5836;650.2703;0
5837;650.2791;0
5838;650.2879;0
5839;650.2967;0
5840;650.3056;0
5841;650.3144;0
5842;650.3232;0
5843;650.3320;0
5844;650.3408;0
5845;650.3496;0
5846;650.3585;0
5847;650.3673;0
5848;650.3761;0
5849;650.3849;0
5850;650.3937;0
5851;650.4025;0
5852;650.4114;0
5853;650.4202;0
5854;650.4290;0
5855;650.4378;0
5856;650.4466;0
5857;650.4554;0
5858;650.4643;0
5859;650.4731;0
5860;650.4819;0
5861;650.4907;0
5862;650.4995;0
5863;650.5083;0
5864;650.5172;0
5865;650.5260;0
5866;650.5348;0
5867;650.5436;0
5868;650.5524;0
5869;650.5612;0
5870;650.5701;0
5871;650.5789;0
5872;650.5877;0
5873;650.5965;1
5874;650.6053;0
5875;650.6142;0
5876;650.6230;0
5877;650.6318;0
5878;650.6406;0
5879;650.6494;0
5880;650.6582;0
5881;650.6671;0
5882;650.6759;0
5883;650.6847;0
5884;650.6935;0
5885;650.7023;1
5886;650.7112;0
5887;650.7200;0
5888;650.7288;0
5889;650.7376;0
5890;650.7464;0
5891;650.7553;0
5892;650.7641;0
5893;650.7729;0
5894;650.7817;0
5895;650.7905;0
5896;650.7994;0
5897;650.8082;28
5898;650.8170;8
5899;650.8258;0
5900;650.8346;0
5901;650.8434;0
5902;650.8523;0
5903;650.8611;0
5904;650.8699;0
5905;650.8787;0
5906;650.8875;0
5907;650.8964;0
5908;650.9052;0
5909;650.9140;0
5910;650.9228;0
5911;650.9317;0
5912;650.9405;0
5913;650.9493;0
5914;650.9581;0
5915;650.9669;0
5916;650.9758;0
5917;650.9846;0
5918;650.9934;0
5919;651.0022;0
5920;651.0110;0
5921;651.0199;0
5922;651.0287;0
5923;651.0375;0
5924;651.0463;0
5925;651.0551;0
5926;651.0640;0
5927;651.0728;0
5928;651.0816;0
5929;651.0904;0
5930;651.0992;0
5931;651.1081;1
5932;651.1169;37
5933;651.1257;20
5934;651.1345;8
5935;651.1434;7
5936;651.1522;0
5937;651.1610;1
5938;651.1698;0
5939;651.1786;0
5940;651.1875;0
5941;651.1963;0
5942;651.2051;0
5943;651.2139;17
5944;651.2228;18
5945;651.2316;1
5946;651.2404;0
5947;651.2492;5
5948;651.2580;0
5949;651.2669;0
5950;651.2757;0
5951;651.2845;0
5952;651.2933;0
5953;651.3022;0
5954;651.3110;0
5955;651.3198;0
5956;651.3286;0
5957;651.3375;0
5958;651.3463;0
5959;651.3551;0
5960;651.3639;0
5961;651.3727;0
5962;651.3816;0
5963;651.3904;0
5964;651.3992;0
5965;651.4080;0
5966;651.4169;0
5967;651.4257;0
5968;651.4345;0
5969;651.4433;0
5970;651.4522;0
5971;651.4610;0
5972;651.4698;0
5973;651.4786;0
5974;651.4875;0
5975;651.4963;0
5976;651.5051;0
5977;651.5139;0
5978;651.5228;0
5979;651.5316;0
5980;651.5404;0
5981;651.5492;0
5982;651.5580;2
5983;651.5669;0
5984;651.5757;0
5985;651.5845;0
5986;651.5933;0
5987;651.6022;0
5988;651.6110;0
5989;651.6198;0
5990;651.6286;0
5991;651.6375;0
5992;651.6463;0
5993;651.6551;0
5994;651.6639;0
5995;651.6728;0
5996;651.6816;0
5997;651.6904;0
5998;651.6993;0
5999;651.7081;0
6000;651.7169;0
6001;651.7257;0
6002;651.7346;0
6003;651.7434;0
6004;651.7522;1
6005;651.7610;0
6006;651.7699;0
6007;651.7787;0
6008;651.7875;13
6009;651.7963;5
6010;651.8052;3
6011;651.8140;0
6012;651.8228;0
6013;651.8316;0
6014;651.8405;0
6015;651.8493;0
6016;651.8581;0
6017;651.8669;0
6018;651.8758;0
6019;651.8846;0
6020;651.8934;0
6021;651.9023;0
6022;651.9111;0
6023;651.9199;0
6024;651.9287;0
6025;651.9376;0
6026;651.9464;0
6027;651.9552;0
6028;651.9640;0
6029;651.9729;0
6030;651.9817;0
6031;651.9905;0
6032;651.9994;0
6033;652.0082;0
6034;652.0170;0
6035;652.0258;0
6036;652.0347;0
6037;652.0435;0
6038;652.0523;0
6039;652.0612;0
6040;652.0700;0
6041;652.0788;0
6042;652.0876;0
6043;652.0965;0
6044;652.1053;0
6045;652.1141;0
6046;652.1229;0
6047;652.1318;0
6048;652.1406;0
6049;652.1494;0
6050;652.1583;0
6051;652.1671;0
6052;652.1759;0
6053;652.1847;5
6054;652.1936;0
6055;652.2024;0
6056;652.2112;0
6057;652.2201;0
6058;652.2289;0
6059;652.2377;0
6060;652.2466;0
6061;652.2554;0
6062;652.2642;0
6063;652.2730;11
6064;652.2819;0
6065;652.2907;0
6066;652.2995;0
6067;652.3084;0
6068;652.3172;0
6069;652.3260;0
6070;652.3348;0
6071;652.3437;0
6072;652.3525;0
6073;652.3613;0
6074;652.3702;0
6075;652.3790;0
6076;652.3878;0
6077;652.3967;0
6078;652.4055;0
6079;652.4143;0
6080;652.4232;0
6081;652.4320;0
6082;652.4408;0
6083;652.4496;0
6084;652.4585;0
6085;652.4673;0
6086;652.4761;0
6087;652.4850;0
6088;652.4938;0
6089;652.5026;0
6090;652.5115;0
6091;652.5203;0
6092;652.5291;0
6093;652.5380;0
6094;652.5468;0
6095;652.5556;0
6096;652.5644;0
6097;652.5733;0
6098;652.5821;0
6099;652.5909;0
6100;652.5998;0
6101;652.6086;0
6102;652.6174;0
6103;652.6263;0
6104;652.6351;0
6105;652.6439;0
6106;652.6528;0
6107;652.6616;0
6108;652.6704;0
6109;652.6793;0
6110;652.6881;0
6111;652.6969;0
6112;652.7058;0
6113;652.7146;0
6114;652.7234;0
6115;652.7323;0
6116;652.7411;0
6117;652.7499;0
6118;652.7588;0
6119;652.7676;0
6120;652.7764;0
6121;652.7853;0
6122;652.7941;0
6123;652.8029;0
6124;652.8118;0
6125;652.8206;0
6126;652.8294;0
6127;652.8382;0
6128;652.8471;0
6129;652.8559;0
6130;652.8647;0
6131;652.8736;0
6132;652.8824;0
6133;652.8913;0
6134;652.9001;0
6135;652.9089;0
6136;652.9178;0
6137;652.9266;0
6138;652.9354;0
6139;652.9443;0
6140;652.9531;0
6141;652.9619;0
6142;652.9708;0
6143;652.9796;0
6144;652.9884;0
6145;652.9973;0
6146;653.0061;0
6147;653.0149;0
6148;653.0238;0
6149;653.0326;0
6150;653.0414;0
6151;653.0503;0
6152;653.0591;0
6153;653.0679;0
6154;653.0768;0
6155;653.0856;0
6156;653.0944;0
6157;653.1033;0
6158;653.1121;0
6159;653.1209;0
6160;653.1298;0
6161;653.1386;0
6162;653.1475;0
6163;653.1563;0
6164;653.1651;0
6165;653.1740;0
6166;653.1828;0
6167;653.1916;0
6168;653.2005;0
6169;653.2093;0
6170;653.2181;0
6171;653.2270;0
6172;653.2358;0
6173;653.2446;0
6174;653.2535;0
6175;653.2623;0
6176;653.2712;0
6177;653.2800;0
6178;653.2888;0
6179;653.2977;0
6180;653.3065;0
6181;653.3153;0
6182;653.3242;1
6183;653.3330;0
6184;653.3418;0
6185;653.3507;34
6186;653.3595;32
6187;653.3684;31
6188;653.3772;14
6189;653.3860;4
6190;653.3949;6
6191;653.4037;1
6192;653.4125;0
6193;653.4214;0
6194;653.4302;0
6195;653.4391;0
6196;653.4479;0
6197;653.4567;0
6198;653.4656;0
6199;653.4744;0
6200;653.4832;0
6201;653.4921;0
6202;653.5009;0
6203;653.5098;0
6204;653.5186;0
6205;653.5274;0
6206;653.5363;0
6207;653.5451;0
6208;653.5539;0
6209;653.5628;0
6210;653.5716;0
6211;653.5805;0
6212;653.5893;0
6213;653.5981;0
6214;653.6070;0
6215;653.6158;0
6216;653.6247;0
6217;653.6335;0
6218;653.6423;0
6219;653.6512;0
6220;653.6600;0
6221;653.6688;5
6222;653.6777;43
6223;653.6865;18
6224;653.6954;10
6225;653.7042;0
6226;653.7130;0
6227;653.7219;0
6228;653.7307;0
6229;653.7396;0
6230;653.7484;0
6231;653.7572;0
6232;653.7661;0
6233;653.7749;0
6234;653.7838;0
6235;653.7926;0
6236;653.8014;0
6237;653.8103;0
6238;653.8191;0
6239;653.8280;0
6240;653.8368;0
6241;653.8456;0
6242;653.8545;0
6243;653.8633;0
6244;653.8722;0
6245;653.8810;0
6246;653.8898;0
6247;653.8987;0
6248;653.9075;0
6249;653.9164;0
6250;653.9252;0
6251;653.9340;0
6252;653.9429;0
6253;653.9517;0
6254;653.9606;0
6255;653.9694;0
6256;653.9782;0
6257;653.9871;0
6258;653.9959;0
6259;654.0048;0
6260;654.0136;0
6261;654.0224;0
6262;654.0313;0
6263;654.0401;0
6264;654.0490;0
6265;654.0578;0
6266;654.0667;0
6267;654.0755;0
6268;654.0843;0
6269;654.0932;0
6270;654.1020;0
6271;654.1109;0
6272;654.1197;10
6273;654.1285;0
6274;654.1374;0
6275;654.1462;0
6276;654.1551;0
6277;654.1639;0
6278;654.1728;0
6279;654.1816;0
6280;654.1904;0
6281;654.1993;0
6282;654.2081;39
6283;654.2170;34
6284;654.2258;5
6285;654.2347;4
6286;654.2435;61
6287;654.2523;33
6288;654.2612;8
6289;654.2700;17
6290;654.2789;16
6291;654.2877;0
6292;654.2966;1
6293;654.3054;0
6294;654.3142;0
6295;654.3231;19
6296;654.3319;3
6297;654.3408;0
6298;654.3496;0
6299;654.3585;0
6300;654.3673;2
6301;654.3761;3
6302;654.3850;0
6303;654.3938;0
6304;654.4027;0
6305;654.4115;0
6306;654.4204;0
6307;654.4292;1
6308;654.4381;0
6309;654.4469;0
6310;654.4557;0
6311;654.4646;0
6312;654.4734;0
6313;654.4823;0
6314;654.4911;0
6315;654.5000;0
6316;654.5088;0
6317;654.5177;0
6318;654.5265;0
6319;654.5353;0
6320;654.5442;0
6321;654.5530;0
6322;654.5619;0
6323;654.5707;0
6324;654.5796;0
6325;654.5884;0
6326;654.5973;0
6327;654.6061;0
6328;654.6150;0
6329;654.6238;0
6330;654.6326;0
6331;654.6415;0
6332;654.6503;0
6333;654.6592;0
6334;654.6680;0
6335;654.6769;0
6336;654.6857;0
6337;654.6946;0
6338;654.7034;0
6339;654.7123;1
6340;654.7211;0
6341;654.7299;0
6342;654.7388;0
6343;654.7476;0
6344;654.7565;0
6345;654.7653;1
6346;654.7742;0
6347;654.7830;0
6348;654.7919;0
6349;654.8007;0
6350;654.8096;0
6351;654.8184;0
6352;654.8273;0
6353;654.8361;0
6354;654.8449;0
6355;654.8538;0
6356;654.8626;0
6357;654.8715;0
6358;654.8803;0
6359;654.8892;0
6360;654.8980;0
6361;654.9069;0
6362;654.9157;0
6363;654.9246;0
6364;654.9334;0
6365;654.9423;0
6366;654.9511;0
6367;654.9600;0
6368;654.9688;0
6369;654.9777;0
6370;654.9865;0
6371;654.9954;1
6372;655.0042;0
6373;655.0131;0
6374;655.0219;0
6375;655.0307;0
6376;655.0396;0
6377;655.0484;0
6378;655.0573;0
6379;655.0661;0
6380;655.0750;0
6381;655.0838;0
6382;655.0927;0
6383;655.1015;0
6384;655.1104;0
6385;655.1192;0
6386;655.1281;0
6387;655.1369;0
6388;655.1458;0
6389;655.1546;0
6390;655.1635;0
6391;655.1723;0
6392;655.1812;0
6393;655.1900;0
6394;655.1989;0
6395;655.2077;0
6396;655.2166;0
6397;655.2254;0
6398;655.2343;0
6399;655.2431;0
6400;655.2520;0
6401;655.2608;0
6402;655.2697;0
6403;655.2785;4
6404;655.2874;0
6405;655.2962;0
6406;655.3051;0
6407;655.3139;0
6408;655.3228;0
6409;655.3316;0
6410;655.3405;0
6411;655.3493;0
6412;655.3582;0
6413;655.3670;0
6414;655.3759;0
6415;655.3847;0
6416;655.3936;0
6417;655.4024;0
6418;655.4113;0
6419;655.4201;0
6420;655.4290;0
6421;655.4378;1
6422;655.4467;0
6423;655.4555;0
6424;655.4644;0
6425;655.4732;0
6426;655.4821;0
6427;655.4909;0
6428;655.4998;0
6429;655.5086;0
6430;655.5175;0
6431;655.5263;0
6432;655.5352;0
6433;655.5440;0
6434;655.5529;0
6435;655.5617;0
6436;655.5706;0
6437;655.5794;0
6438;655.5883;0
6439;655.5971;0
6440;655.6060;0
6441;655.6149;0
6442;655.6237;0
6443;655.6326;0
6444;655.6414;0
6445;655.6503;0
6446;655.6591;0
6447;655.6680;0
6448;655.6768;0
6449;655.6857;0
6450;655.6945;1
6451;655.7034;0
6452;655.7122;0
6453;655.7211;0
6454;655.7299;0
6455;655.7388;0
6456;655.7476;0
6457;655.7565;0
6458;655.7653;0
6459;655.7742;0
6460;655.7831;0
6461;655.7919;0
6462;655.8008;0
6463;655.8096;0
6464;655.8185;0
6465;655.8273;0
6466;655.8362;0
6467;655.8450;0
6468;655.8539;0
6469;655.8627;0
6470;655.8716;0
6471;655.8804;0
6472;655.8893;0
6473;655.8981;0
6474;655.9070;0
6475;655.9159;0
6476;655.9247;0
6477;655.9336;0
6478;655.9424;0
6479;655.9513;0
6480;655.9601;0
6481;655.9690;0
6482;655.9778;0
6483;655.9867;0
6484;655.9955;0
6485;656.0044;0
6486;656.0133;0
6487;656.0221;0
6488;656.0310;0
6489;656.0398;0
6490;656.0487;0
6491;656.0575;0
6492;656.0664;0
6493;656.0752;0
6494;656.0841;0
6495;656.0930;0
6496;656.1018;0
6497;656.1107;0
6498;656.1195;0
6499;656.1284;0
6500;656.1372;0
6501;656.1461;0
6502;656.1549;0
6503;656.1638;0
6504;656.1727;0
6505;656.1815;0
6506;656.1904;0
6507;656.1992;0
6508;656.2081;0
6509;656.2169;0
6510;656.2258;0
6511;656.2346;60
6512;656.2435;32
6513;656.2524;6
6514;656.2612;3
6515;656.2701;7
6516;656.2789;0
6517;656.2878;7
6518;656.2966;0
6519;656.3055;0
6520;656.3144;0
6521;656.3232;0
6522;656.3321;0
6523;656.3409;0
6524;656.3498;0
6525;656.3586;0
6526;656.3675;0
6527;656.3764;0
6528;656.3852;0
6529;656.3941;0
6530;656.4029;0
6531;656.4118;0
6532;656.4206;0
6533;656.4295;0
6534;656.4384;0
6535;656.4472;0
6536;656.4561;0
6537;656.4649;0
6538;656.4738;0
6539;656.4826;0
6540;656.4915;0
6541;656.5004;0
6542;656.5092;0
6543;656.5181;0
6544;656.5269;0
6545;656.5358;0
6546;656.5446;0
6547;656.5535;0
6548;656.5624;0
6549;656.5712;0
6550;656.5801;0
6551;656.5889;0
6552;656.5978;0
6553;656.6067;0
6554;656.6155;0
6555;656.6244;0
6556;656.6332;0
6557;656.6421;0
6558;656.6510;0
6559;656.6598;0
6560;656.6687;5
6561;656.6775;0
6562;656.6864;5
6563;656.6952;0
6564;656.7041;0
6565;656.7130;0
6566;656.7218;0
6567;656.7307;0
6568;656.7395;0
6569;656.7484;0
6570;656.7573;0
6571;656.7661;1
6572;656.7750;0
6573;656.7838;0
6574;656.7927;0
6575;656.8016;0
6576;656.8104;0
6577;656.8193;0
6578;656.8281;0
6579;656.8370;0
6580;656.8459;0
6581;656.8547;0
6582;656.8636;0
6583;656.8724;0
6584;656.8813;0
6585;656.8902;0
6586;656.8990;0
6587;656.9079;0
6588;656.9168;0
6589;656.9256;0
6590;656.9345;0
6591;656.9433;0
6592;656.9522;0
6593;656.9611;0
6594;656.9699;0
6595;656.9788;0
6596;656.9876;0
6597;656.9965;0
6598;657.0054;0
6599;657.0142;0
6600;657.0231;0
6601;657.0319;0
6602;657.0408;0
6603;657.0497;0
6604;657.0585;0
6605;657.0674;0
6606;657.0763;0
6607;657.0851;0
6608;657.0940;0
6609;657.1028;0
6610;657.1117;0
6611;657.1206;0
6612;657.1294;0
6613;657.1383;0
6614;657.1472;0
6615;657.1560;0
6616;657.1649;0
6617;657.1737;0
6618;657.1826;0
6619;657.1915;0
6620;657.2003;0
6621;657.2092;0
6622;657.2181;0
6623;657.2269;0
6624;657.2358;1
6625;657.2446;0
6626;657.2535;0
6627;657.2624;0
6628;657.2712;0
6629;657.2801;0
6630;657.2890;0
6631;657.2978;0
6632;657.3067;0
6633;657.3156;0
6634;657.3244;0
6635;657.3333;12
6636;657.3421;0
6637;657.3510;0
6638;657.3599;0
6639;657.3687;0
6640;657.3776;0
6641;657.3865;0
6642;657.3953;0
6643;657.4042;0
6644;657.4131;0
6645;657.4219;0
6646;657.4308;0
6647;657.4396;0
6648;657.4485;4
6649;657.4574;0
6650;657.4662;0
6651;657.4751;0
6652;657.4840;0
6653;657.4928;0
6654;657.5017;0
6655;657.5106;0
6656;657.5194;0
6657;657.5283;0
6658;657.5372;0
6659;657.5460;0
6660;657.5549;0
6661;657.5638;0
6662;657.5726;0
6663;657.5815;0
6664;657.5903;0
6665;657.5992;0
6666;657.6081;0
6667;657.6169;0
6668;657.6258;0
6669;657.6347;0
6670;657.6435;0
6671;657.6524;0
6672;657.6613;0
6673;657.6701;0
6674;657.6790;0
6675;657.6879;0
6676;657.6967;0
6677;657.7056;0
6678;657.7145;0
6679;657.7233;0
6680;657.7322;0
6681;657.7411;0
6682;657.7499;5
6683;657.7588;0
6684;657.7677;0
6685;657.7765;0
6686;657.7854;0
6687;657.7943;0
6688;657.8031;0
6689;657.8120;0
6690;657.8209;0
6691;657.8297;0
6692;657.8386;0
6693;657.8475;0
6694;657.8563;0
6695;657.8652;0
6696;657.8741;0
6697;657.8829;0
6698;657.8918;0
6699;657.9007;0
6700;657.9095;0
6701;657.9184;0
6702;657.9273;0
6703;657.9361;0
6704;657.9450;0
6705;657.9539;0
6706;657.9627;1
6707;657.9716;0
6708;657.9805;0
6709;657.9894;0
6710;657.9982;0
6711;658.0071;0
6712;658.0160;0
6713;658.0248;0
6714;658.0337;0
6715;658.0426;0
6716;658.0514;4
6717;658.0603;31
6718;658.0692;15
6719;658.0780;8
6720;658.0869;8
6721;658.0958;0
6722;658.1046;0
6723;658.1135;7
6724;658.1224;1
6725;658.1312;0
6726;658.1401;10
6727;658.1490;4
6728;658.1579;0
6729;658.1667;2
6730;658.1756;0
6731;658.1845;0
6732;658.1933;27
6733;658.2022;102
6734;658.2111;47
6735;658.2199;36
6736;658.2288;16
6737;658.2377;3
6738;658.2466;0
6739;658.2554;13
6740;658.2643;3
6741;658.2732;49
6742;658.2820;31
6743;658.2909;13
6744;658.2998;2
6745;658.3086;0
6746;658.3175;0
6747;658.3264;0
6748;658.3353;0
6749;658.3441;0
6750;658.3530;0
6751;658.3619;0
6752;658.3707;0
6753;658.3796;0
6754;658.3885;0
6755;658.3973;0
6756;658.4062;0
6757;658.4151;1
6758;658.4240;0
6759;658.4328;0
6760;658.4417;0
6761;658.4506;0
6762;658.4594;0
6763;658.4683;0
6764;658.4772;0
6765;658.4861;0
6766;658.4949;0
6767;658.5038;0
6768;658.5127;0
6769;658.5215;0
6770;658.5304;0
6771;658.5393;0
6772;658.5482;0
6773;658.5570;1
6774;658.5659;0
6775;658.5748;0
6776;658.5836;0
6777;658.5925;0
6778;658.6014;39
6779;658.6103;32
6780;658.6191;8
6781;658.6280;7
6782;658.6369;13
6783;658.6458;2
6784;658.6546;10
6785;658.6635;0
6786;658.6724;0
6787;658.6812;1
6788;658.6901;0
6789;658.6990;0
6790;658.7079;0
6791;658.7167;10
6792;658.7256;0
6793;658.7345;0
6794;658.7434;0
6795;658.7522;0
6796;658.7611;0
6797;658.7700;0
6798;658.7788;0
6799;658.7877;0
6800;658.7966;0
6801;658.8055;0
6802;658.8143;0
6803;658.8232;0
6804;658.8321;4
6805;658.8410;0
6806;658.8498;0
6807;658.8587;0
6808;658.8676;0
6809;658.8765;0
6810;658.8853;0
6811;658.8942;0
6812;658.9031;0
6813;658.9120;0
6814;658.9208;0
6815;658.9297;0
6816;658.9386;0
6817;658.9475;0
6818;658.9563;0
6819;658.9652;0
6820;658.9741;16
6821;658.9830;0
6822;658.9918;1
6823;659.0007;0
6824;659.0096;0
6825;659.0185;0
6826;659.0273;0
6827;659.0362;0
6828;659.0451;0
6829;659.0540;0
6830;659.0628;0
6831;659.0717;0
6832;659.0806;0
6833;659.0895;0
6834;659.0983;0
6835;659.1072;0
6836;659.1161;0
6837;659.1250;0
6838;659.1338;0
6839;659.1427;0
6840;659.1516;0
6841;659.1605;0
6842;659.1693;0
6843;659.1782;0
6844;659.1871;0
6845;659.1960;0
6846;659.2048;0
6847;659.2137;0
6848;659.2226;0
6849;659.2315;0
6850;659.2403;0
6851;659.2492;0
6852;659.2581;0
6853;659.2670;0
6854;659.2759;0
6855;659.2847;0
6856;659.2936;0
6857;659.3025;0
6858;659.3114;0
6859;659.3202;0
6860;659.3291;0
6861;659.3380;0
6862;659.3469;0
6863;659.3557;0
6864;659.3646;0
6865;659.3735;0
6866;659.3824;0
6867;659.3913;0
6868;659.4001;0
6869;659.4090;0
6870;659.4179;0
6871;659.4268;0
6872;659.4356;0
6873;659.4445;0
6874;659.4534;0
6875;659.4623;0
6876;659.4712;0
6877;659.4800;0
6878;659.4889;0
6879;659.4978;6
6880;659.5067;0
6881;659.5155;0
6882;659.5244;0
6883;659.5333;0
6884;659.5422;0
6885;659.5511;0
6886;659.5599;0
6887;659.5688;0
6888;659.5777;0
6889;659.5866;0
6890;659.5955;0
6891;659.6043;0
6892;659.6132;0
6893;659.6221;0
6894;659.6310;0
6895;659.6398;0
6896;659.6487;0
6897;659.6576;0
6898;659.6665;0
6899;659.6754;0
6900;659.6842;0
6901;659.6931;0
6902;659.7020;0
6903;659.7109;0
6904;659.7198;0
6905;659.7286;0
6906;659.7375;0
6907;659.7464;0
6908;659.7553;0
6909;659.7642;0
6910;659.7730;0
6911;659.7819;0
6912;659.7908;0
6913;659.7997;0
6914;659.8086;0
6915;659.8174;0
6916;659.8263;0
6917;659.8352;0
6918;659.8441;0
6919;659.8530;0
6920;659.8618;0
6921;659.8707;0
6922;659.8796;0
6923;659.8885;0
6924;659.8974;0
6925;659.9063;0
6926;659.9151;0
6927;659.9240;0
6928;659.9329;0
6929;659.9418;0
6930;659.9507;0
6931;659.9595;0
6932;659.9684;0
6933;659.9773;0
6934;659.9862;0
6935;659.9951;0
6936;660.0039;0
6937;660.0128;0
6938;660.0217;0
6939;660.0306;0
6940;660.0395;0
6941;660.0484;0
6942;660.0572;0
6943;660.0661;0
6944;660.0750;0
6945;660.0839;0
6946;660.0928;0
6947;660.1016;0
6948;660.1105;0
6949;660.1194;0
6950;660.1283;0
6951;660.1372;0
6952;660.1461;0
6953;660.1549;0
6954;660.1638;0
6955;660.1727;0
6956;660.1816;0
6957;660.1905;0
6958;660.1994;0
6959;660.2082;0
6960;660.2171;0
6961;660.2260;0
6962;660.2349;0
6963;660.2438;0
6964;660.2527;0
6965;660.2615;1
6966;660.2704;77
6967;660.2793;65
6968;660.2882;35
6969;660.2971;14
6970;660.3060;15
6971;660.3148;10
6972;660.3237;5
6973;660.3326;0
6974;660.3415;0
6975;660.3504;0
6976;660.3593;0
6977;660.3681;0
6978;660.3770;0
6979;660.3859;0
6980;660.3948;0
6981;660.4037;0
6982;660.4126;0
6983;660.4214;0
6984;660.4303;0
6985;660.4392;0
6986;660.4481;0
6987;660.4570;0
6988;660.4659;0
6989;660.4748;0
6990;660.4836;0
6991;660.4925;0
6992;660.5014;0
6993;660.5103;0
6994;660.5192;0
6995;660.5281;4
6996;660.5370;0
6997;660.5458;0
6998;660.5547;0
6999;660.5636;0
7000;660.5725;0
7001;660.5814;0
7002;660.5903;0
7003;660.5992;0
7004;660.6080;0
7005;660.6169;0
7006;660.6258;0
7007;660.6347;0
7008;660.6436;0
7009;660.6525;0
7010;660.6614;0
7011;660.6702;0
7012;660.6791;0
7013;660.6880;0
7014;660.6969;0
7015;660.7058;0
7016;660.7147;0
7017;660.7236;1
7018;660.7324;0
7019;660.7413;0
7020;660.7502;0
7021;660.7591;0
7022;660.7680;0
7023;660.7769;0
7024;660.7858;0
7025;660.7946;0
7026;660.8035;0
7027;660.8124;0
7028;660.8213;0
7029;660.8302;0
7030;660.8391;0
7031;660.8480;0
7032;660.8569;0
7033;660.8657;0
7034;660.8746;0
7035;660.8835;0
7036;660.8924;0
7037;660.9013;0
7038;660.9102;0
7039;660.9191;0
7040;660.9280;0
7041;660.9368;0
7042;660.9457;0
7043;660.9546;0
7044;660.9635;0
7045;660.9724;0
7046;660.9813;0
7047;660.9902;0
7048;660.9991;0
7049;661.0080;0
7050;661.0168;0
7051;661.0257;0
7052;661.0346;5
7053;661.0435;0
7054;661.0524;0
7055;661.0613;0
7056;661.0702;0
7057;661.0791;0
7058;661.0880;0
7059;661.0968;0
7060;661.1057;0
7061;661.1146;0
7062;661.1235;0
7063;661.1324;0
7064;661.1413;0
7065;661.1502;0
7066;661.1591;0
7067;661.1680;52
7068;661.1768;54
7069;661.1857;36
7070;661.1946;9
7071;661.2035;10
7072;661.2124;0
7073;661.2213;0
7074;661.2302;3
7075;661.2391;1
7076;661.2480;0
7077;661.2569;0
7078;661.2657;0
7079;661.2746;0
7080;661.2835;0
7081;661.2924;0
7082;661.3013;0
7083;661.3102;100
7084;661.3191;165
7085;661.3280;79
7086;661.3369;59
7087;661.3458;30
7088;661.3546;8
7089;661.3635;2
7090;661.3724;0
7091;661.3813;0
7092;661.3902;2
7093;661.3991;4
7094;661.4080;1
7095;661.4169;0
7096;661.4258;2
7097;661.4347;4
7098;661.4436;0
7099;661.4524;8
7100;661.4613;81
7101;661.4702;27
7102;661.4791;14
7103;661.4880;3
7104;661.4969;3
7105;661.5058;0
7106;661.5147;3
7107;661.5236;0
7108;661.5325;0
7109;661.5414;0
7110;661.5503;0
7111;661.5591;0
7112;661.5680;2
7113;661.5769;0
7114;661.5858;0
7115;661.5947;0
7116;661.6036;0
7117;661.6125;0
7118;661.6214;0
7119;661.6303;0
7120;661.6392;0
7121;661.6481;0
7122;661.6570;0
7123;661.6659;0
7124;661.6748;0
7125;661.6836;0
7126;661.6925;0
7127;661.7014;0
7128;661.7103;0
7129;661.7192;0
7130;661.7281;0
7131;661.7370;0
7132;661.7459;0
7133;661.7548;0
7134;661.7637;0
7135;661.7726;0
7136;661.7815;0
7137;661.7904;0
7138;661.7993;37
7139;661.8082;95
7140;661.8170;30
7141;661.8259;15
7142;661.8348;2
7143;661.8437;0
7144;661.8526;0
7145;661.8615;0
7146;661.8704;0
7147;661.8793;0
7148;661.8882;0
7149;661.8971;0
7150;661.9060;2
7151;661.9149;0
7152;661.9238;0
7153;661.9327;0
7154;661.9416;0
7155;661.9505;0
7156;661.9594;0
7157;661.9682;0
7158;661.9771;0
7159;661.9860;0
7160;661.9949;0
7161;662.0038;0
7162;662.0127;0
7163;662.0216;0
7164;662.0305;0
7165;662.0394;0
7166;662.0483;0
7167;662.0572;0
7168;662.0661;0
7169;662.0750;0
7170;662.0839;0
7171;662.0928;0
7172;662.1017;0
7173;662.1106;0
7174;662.1195;0
7175;662.1284;0
7176;662.1373;0
7177;662.1462;0
7178;662.1551;0
7179;662.1640;0
7180;662.1728;0
7181;662.1817;0
7182;662.1906;0
7183;662.1995;0
7184;662.2084;11
7185;662.2173;0
7186;662.2262;0
7187;662.2351;0
7188;662.2440;6
7189;662.2529;27
7190;662.2618;21
7191;662.2707;6
7192;662.2796;14
7193;662.2885;9
7194;662.2974;0
7195;662.3063;0
7196;662.3152;16
7197;662.3241;28
7198;662.3330;6
7199;662.3419;0
7200;662.3508;3
7201;662.3597;0
7202;662.3686;0
7203;662.3775;1
7204;662.3864;0
7205;662.3953;0
7206;662.4042;0
7207;662.4131;0
7208;662.4220;0
7209;662.4309;0
7210;662.4398;0
7211;662.4487;0
7212;662.4576;0
7213;662.4665;0
7214;662.4754;0
7215;662.4843;0
7216;662.4931;0
7217;662.5020;0
7218;662.5109;3
7219;662.5198;0
7220;662.5287;0
7221;662.5376;0
7222;662.5465;0
7223;662.5554;0
7224;662.5643;0
7225;662.5732;0
7226;662.5821;0
7227;662.5910;0
7228;662.5999;71
7229;662.6088;175
7230;662.6177;82
7231;662.6266;30
7232;662.6355;38
7233;662.6444;22
7234;662.6533;0
7235;662.6622;11
7236;662.6711;0
7237;662.6800;0
7238;662.6889;0
7239;662.6978;0
7240;662.7067;0
7241;662.7156;0
7242;662.7245;0
7243;662.7334;0
7244;662.7423;0
7245;662.7512;1
7246;662.7601;0
7247;662.7690;0
7248;662.7779;5
7249;662.7868;0
7250;662.7957;0
7251;662.8046;0
7252;662.8135;0
7253;662.8224;0
7254;662.8313;0
7255;662.8402;0
7256;662.8491;0
7257;662.8580;0
7258;662.8669;0
7259;662.8758;0
7260;662.8847;0
7261;662.8936;0
7262;662.9025;0
7263;662.9114;0
7264;662.9203;0
7265;662.9292;0
7266;662.9381;0
7267;662.9470;0
7268;662.9559;0
7269;662.9648;0
7270;662.9737;0
7271;662.9827;0
7272;662.9916;0
7273;663.0005;0
7274;663.0094;0
7275;663.0183;0
7276;663.0272;0
7277;663.0361;0
7278;663.0450;0
7279;663.0539;0
7280;663.0628;0
7281;663.0717;0
7282;663.0806;0
7283;663.0895;20
7284;663.0984;38
7285;663.1073;5
7286;663.1162;5
7287;663.1251;4
7288;663.1340;0
7289;663.1429;0
7290;663.1518;0
7291;663.1607;7
7292;663.1696;16
7293;663.1785;11
7294;663.1874;21
7295;663.1963;2
7296;663.2052;0
7297;663.2141;0
7298;663.2230;0
7299;663.2319;0
7300;663.2408;0
7301;663.2497;0
7302;663.2586;0
7303;663.2675;0
7304;663.2764;0
7305;663.2853;0
7306;663.2942;0
7307;663.3031;0
7308;663.3121;0
7309;663.3210;10
7310;663.3299;33
7311;663.3388;18
7312;663.3477;8
7313;663.3566;14
7314;663.3655;0
7315;663.3744;0
7316;663.3833;3
7317;663.3922;0
7318;663.4011;0
7319;663.4100;0
7320;663.4189;0
7321;663.4278;100
7322;663.4367;433
7323;663.4456;351
7324;663.4545;161
7325;663.4634;94
7326;663.4723;56
7327;663.4812;19
7328;663.4901;9
7329;663.4990;1
7330;663.5080;0
7331;663.5169;3
7332;663.5258;0
7333;663.5347;0
7334;663.5436;0
7335;663.5525;0
7336;663.5614;2
7337;663.5703;0
7338;663.5792;3
7339;663.5881;0
7340;663.5970;0
7341;663.6059;0
7342;663.6148;0
7343;663.6237;0
7344;663.6326;0
7345;663.6415;0
7346;663.6504;0
7347;663.6593;0
7348;663.6683;0
7349;663.6772;0
7350;663.6861;0
7351;663.6950;0
7352;663.7039;0
7353;663.7128;0
7354;663.7217;0
7355;663.7306;0
7356;663.7395;0
7357;663.7484;0
7358;663.7573;0
7359;663.7662;0
7360;663.7751;0
7361;663.7840;0
7362;663.7929;0
7363;663.8019;0
7364;663.8108;0
7365;663.8197;0
7366;663.8286;0
7367;663.8375;0
7368;663.8464;0
7369;663.8553;0
7370;663.8642;0
7371;663.8731;0
7372;663.8820;0
7373;663.8909;0
7374;663.8998;0
7375;663.9087;0
7376;663.9177;1
7377;663.9266;0
7378;663.9355;0
7379;663.9444;9
7380;663.9533;3
7381;663.9622;0
7382;663.9711;6
7383;663.9800;0
7384;663.9889;0
7385;663.9978;0
7386;664.0067;0
7387;664.0156;0
7388;664.0246;0
7389;664.0335;0
7390;664.0424;0
7391;664.0513;0
7392;664.0602;0
7393;664.0691;0
7394;664.0780;0
7395;664.0869;0
7396;664.0958;0
7397;664.1047;15
7398;664.1136;0
7399;664.1226;0
7400;664.1315;0
7401;664.1404;0
7402;664.1493;0
7403;664.1582;0
7404;664.1671;0
7405;664.1760;0
7406;664.1849;0
7407;664.1938;0
7408;664.2027;0
7409;664.2116;0
7410;664.2206;0
7411;664.2295;0
7412;664.2384;0
7413;664.2473;0
7414;664.2562;0
7415;664.2651;0
7416;664.2740;0
7417;664.2829;0
7418;664.2918;17
7419;664.3008;5
7420;664.3097;2
7421;664.3186;37
7422;664.3275;25
7423;664.3364;11
7424;664.3453;2
7425;664.3542;0
7426;664.3631;0
7427;664.3720;14
7428;664.3809;4
7429;664.3899;1
7430;664.3988;0
7431;664.4077;0
7432;664.4166;0
7433;664.4255;0
7434;664.4344;29
7435;664.4433;80
7436;664.4522;19
7437;664.4612;39
7438;664.4701;20
7439;664.4790;2
7440;664.4879;0
7441;664.4968;3
7442;664.5057;0
7443;664.5146;0
7444;664.5235;0
7445;664.5324;0
7446;664.5414;0
7447;664.5503;0
7448;664.5592;0
7449;664.5681;0
7450;664.5770;0
7451;664.5859;0
7452;664.5948;0
7453;664.6037;0
7454;664.6127;0
7455;664.6216;0
7456;664.6305;0
7457;664.6394;0
7458;664.6483;0
7459;664.6572;0
7460;664.6661;0
7461;664.6750;0
7462;664.6840;0
7463;664.6929;0
7464;664.7018;0
7465;664.7107;0
7466;664.7196;0
7467;664.7285;0
7468;664.7374;0
7469;664.7464;0
7470;664.7553;0
7471;664.7642;0
7472;664.7731;0
7473;664.7820;0
7474;664.7909;0
7475;664.7998;0
7476;664.8087;0
7477;664.8177;0
7478;664.8266;0
7479;664.8355;1
7480;664.8444;0
7481;664.8533;0
7482;664.8622;0
7483;664.8711;0
7484;664.8801;0
7485;664.8890;0
7486;664.8979;0
7487;664.9068;0
7488;664.9157;0
7489;664.9246;0
7490;664.9335;0
7491;664.9425;0
7492;664.9514;0
7493;664.9603;0
7494;664.9692;0
7495;664.9781;0
7496;664.9870;3
7497;664.9960;7
7498;665.0049;0
7499;665.0138;0
7500;665.0227;0
7501;665.0316;0
7502;665.0405;0
7503;665.0494;0
7504;665.0584;0
7505;665.0673;0
7506;665.0762;0
7507;665.0851;0
7508;665.0940;0
7509;665.1029;0
7510;665.1119;0
7511;665.1208;2
7512;665.1297;38
7513;665.1386;33
7514;665.1475;11
7515;665.1564;7
7516;665.1654;0
7517;665.1743;0
7518;665.1832;24
7519;665.1921;11
7520;665.2010;9
7521;665.2099;0
7522;665.2189;2
7523;665.2278;0
7524;665.2367;0
7525;665.2456;3
7526;665.2545;3
7527;665.2634;0
7528;665.2724;1
7529;665.2813;1
7530;665.2902;0
7531;665.2991;0
7532;665.3080;0
7533;665.3169;1
7534;665.3259;0
7535;665.3348;0
7536;665.3437;4
7537;665.3526;0
7538;665.3615;1
7539;665.3704;0
7540;665.3794;0
7541;665.3883;0
7542;665.3972;0
7543;665.4061;0
7544;665.4150;0
7545;665.4240;0
7546;665.4329;0
7547;665.4418;0
7548;665.4507;0
7549;665.4596;0
7550;665.4685;0
7551;665.4775;0
7552;665.4864;0
7553;665.4953;0
7554;665.5042;0
7555;665.5131;0
7556;665.5221;0
7557;665.5310;55
7558;665.5399;52
7559;665.5488;28
7560;665.5577;19
7561;665.5666;17
7562;665.5756;5
7563;665.5845;5
7564;665.5934;0
7565;665.6023;1
7566;665.6112;2
7567;665.6202;0
7568;665.6291;0
7569;665.6380;0
7570;665.6469;0
7571;665.6558;0
7572;665.6648;0
7573;665.6737;0
7574;665.6826;5
7575;665.6915;0
7576;665.7004;0
7577;665.7094;2
7578;665.7183;15
7579;665.7272;5
7580;665.7361;8
7581;665.7450;3
7582;665.7540;1
7583;665.7629;0
7584;665.7718;0
7585;665.7807;2
7586;665.7896;0
7587;665.7986;1
7588;665.8075;0
7589;665.8164;0
7590;665.8253;1
7591;665.8342;0
7592;665.8432;0
7593;665.8521;0
7594;665.8610;0
7595;665.8699;0
7596;665.8788;0
7597;665.8878;0
7598;665.8967;0
7599;665.9056;0
7600;665.9145;0
7601;665.9235;0
7602;665.9324;0
7603;665.9413;0
7604;665.9502;0
7605;665.9591;0
7606;665.9681;0
7607;665.9770;0
7608;665.9859;0
7609;665.9948;0
7610;666.0037;0
7611;666.0127;0
7612;666.0216;0
7613;666.0305;0
7614;666.0394;0
7615;666.0484;0
7616;666.0573;0
7617;666.0662;0
7618;666.0751;0
7619;666.0840;0
7620;666.0930;0
7621;666.1019;0
7622;666.1108;0
7623;666.1197;0
7624;666.1287;0
7625;666.1376;0
7626;666.1465;0
7627;666.1554;0
7628;666.1644;0
7629;666.1733;0
7630;666.1822;0
7631;666.1911;0
7632;666.2000;0
7633;666.2090;0
7634;666.2179;0
7635;666.2268;0
7636;666.2357;0
7637;666.2447;0
7638;666.2536;0
7639;666.2625;0
7640;666.2714;0
7641;666.2804;0
7642;666.2893;0
7643;666.2982;0
7644;666.3071;0
7645;666.3161;0
7646;666.3250;5
7647;666.3339;0
7648;666.3428;0
7649;666.3517;0
7650;666.3607;2
7651;666.3696;0
7652;666.3785;0
7653;666.3874;0
7654;666.3964;0
7655;666.4053;0
7656;666.4142;0
7657;666.4231;0
7658;666.4321;0
7659;666.4410;0
7660;666.4499;0
7661;666.4588;0
7662;666.4678;0
7663;666.4767;0
7664;666.4856;0
7665;666.4945;0
7666;666.5035;0
7667;666.5124;0
7668;666.5213;0
7669;666.5302;0
7670;666.5392;0
7671;666.5481;0
7672;666.5570;3
7673;666.5659;0
7674;666.5749;0
7675;666.5838;0
7676;666.5927;0
7677;666.6017;0
7678;666.6106;0
7679;666.6195;0
7680;666.6284;0
7681;666.6374;0
7682;666.6463;0
7683;666.6552;0
7684;666.6641;0
7685;666.6731;0
7686;666.6820;0
7687;666.6909;0
7688;666.6998;0
7689;666.7088;0
7690;666.7177;0
7691;666.7266;0
7692;666.7355;0
7693;666.7445;0
7694;666.7534;0
7695;666.7623;0
7696;666.7713;0
7697;666.7802;0
7698;666.7891;34
7699;666.7980;25
7700;666.8070;0
7701;666.8159;0
7702;666.8248;0
7703;666.8337;0
7704;666.8427;0
7705;666.8516;0
7706;666.8605;0
7707;666.8695;0
7708;666.8784;0
7709;666.8873;0
7710;666.8962;0
7711;666.9052;0
7712;666.9141;0
7713;666.9230;0
7714;666.9320;0
7715;666.9409;0
7716;666.9498;0
7717;666.9587;32
7718;666.9677;53
7719;666.9766;18
7720;666.9855;7
7721;666.9945;4
7722;667.0034;4
7723;667.0123;2
7724;667.0212;0
7725;667.0302;0
7726;667.0391;0
7727;667.0480;0
7728;667.0570;0
7729;667.0659;0
7730;667.0748;0
7731;667.0837;0
7732;667.0927;0
7733;667.1016;0
7734;667.1105;0
7735;667.1195;0
7736;667.1284;0
7737;667.1373;0
7738;667.1462;0
7739;667.1552;0
7740;667.1641;0
7741;667.1730;0
7742;667.1820;0
7743;667.1909;0
7744;667.1998;0
7745;667.2088;0
7746;667.2177;0
7747;667.2266;0
7748;667.2355;0
7749;667.2445;0
7750;667.2534;0
7751;667.2623;0
7752;667.2713;0
7753;667.2802;0
7754;667.2891;0
7755;667.2981;0
7756;667.3070;0
7757;667.3159;0
7758;667.3248;0
7759;667.3338;0
7760;667.3427;0
7761;667.3516;0
7762;667.3606;0
7763;667.3695;0
7764;667.3784;0
7765;667.3874;4
7766;667.3963;0
7767;667.4052;0
7768;667.4142;0
7769;667.4231;0
7770;667.4320;0
7771;667.4410;0
7772;667.4499;0
7773;667.4588;0
7774;667.4677;0
7775;667.4767;0
7776;667.4856;0
7777;667.4945;0
7778;667.5035;0
7779;667.5124;0
7780;667.5213;0
7781;667.5303;0
7782;667.5392;0
7783;667.5481;0
7784;667.5571;0
7785;667.5660;0
7786;667.5749;0
7787;667.5839;0
7788;667.5928;0
7789;667.6017;0
7790;667.6107;0
7791;667.6196;0
7792;667.6285;0
7793;667.6375;19
7794;667.6464;77
7795;667.6553;58
7796;667.6643;19
7797;667.6732;8
7798;667.6821;2
7799;667.6911;5
7800;667.7000;0
7801;667.7089;0
7802;667.7179;0
7803;667.7268;0
7804;667.7357;0
7805;667.7447;69
7806;667.7536;312
7807;667.7625;228
7808;667.7715;118
7809;667.7804;69
7810;667.7893;59
7811;667.7983;21
7812;667.8072;7
7813;667.8161;0
7814;667.8251;6
7815;667.8340;0
7816;667.8429;16
7817;667.8519;7
7818;667.8608;7
7819;667.8697;2
7820;667.8787;13
7821;667.8876;7
7822;667.8965;6
7823;667.9055;0
7824;667.9144;0
7825;667.9233;3
7826;667.9323;0
7827;667.9412;0
7828;667.9501;0
7829;667.9591;0
7830;667.9680;4
7831;667.9770;0
7832;667.9859;0
7833;667.9948;0
7834;668.0038;0
7835;668.0127;0
7836;668.0216;0
7837;668.0306;0
7838;668.0395;0
7839;668.0484;0
7840;668.0574;0
7841;668.0663;0
7842;668.0752;0
7843;668.0842;0
7844;668.0931;0
7845;668.1021;0
7846;668.1110;0
7847;668.1199;0
7848;668.1289;0
7849;668.1378;0
7850;668.1467;1
7851;668.1557;0
7852;668.1646;0
7853;668.1735;0
7854;668.1825;0
7855;668.1914;0
7856;668.2004;0
7857;668.2093;0
7858;668.2182;0
7859;668.2272;0
7860;668.2361;0
7861;668.2450;0
7862;668.2540;0
7863;668.2629;0
7864;668.2718;0
7865;668.2808;0
7866;668.2897;0
7867;668.2987;0
7868;668.3076;0
7869;668.3165;0
7870;668.3255;0
7871;668.3344;0
7872;668.3433;0
7873;668.3523;0
7874;668.3612;0
7875;668.3702;0
7876;668.3791;0
7877;668.3880;0
7878;668.3970;1
7879;668.4059;0
7880;668.4148;0
7881;668.4238;0
7882;668.4327;0
7883;668.4417;0
7884;668.4506;0
7885;668.4595;0
7886;668.4685;0
7887;668.4774;0
7888;668.4864;0
7889;668.4953;0
7890;668.5042;0
7891;668.5132;0
7892;668.5221;0
7893;668.5310;0
7894;668.5400;0
7895;668.5489;0
7896;668.5579;0
7897;668.5668;0
7898;668.5757;0
7899;668.5847;0
7900;668.5936;0
7901;668.6026;0
7902;668.6115;0
7903;668.6204;0
7904;668.6294;1
7905;668.6383;1
7906;668.6473;0
7907;668.6562;0
7908;668.6651;0
7909;668.6741;0
7910;668.6830;0
7911;668.6920;0
7912;668.7009;0
7913;668.7098;0
7914;668.7188;0
7915;668.7277;0
7916;668.7367;1
7917;668.7456;0
7918;668.7545;0
7919;668.7635;19
7920;668.7724;12
7921;668.7814;11
7922;668.7903;6
7923;668.7992;6
7924;668.8082;6
7925;668.8171;0
7926;668.8261;0
7927;668.8350;0
7928;668.8439;0
7929;668.8529;0
7930;668.8618;0
7931;668.8708;0
7932;668.8797;0
7933;668.8886;0
7934;668.8976;0
7935;668.9065;0
7936;668.9155;0
7937;668.9244;0
7938;668.9334;0
7939;668.9423;0
7940;668.9512;0
7941;668.9602;0
7942;668.9691;0
7943;668.9781;0
7944;668.9870;0
7945;668.9959;0
7946;669.0049;0
7947;669.0138;0
7948;669.0228;0
7949;669.0317;0
7950;669.0407;0
7951;669.0496;0
7952;669.0585;0
7953;669.0675;0
7954;669.0764;0
7955;669.0854;0
7956;669.0943;0
7957;669.1033;0
7958;669.1122;0
7959;669.1211;0
7960;669.1301;0
7961;669.1390;0
7962;669.1480;0
7963;669.1569;0
7964;669.1659;0
7965;669.1748;0
7966;669.1837;0
7967;669.1927;0
7968;669.2016;0
7969;669.2106;0
7970;669.2195;0
7971;669.2285;0
7972;669.2374;0
7973;669.2463;0
7974;669.2553;0
7975;669.2642;0
7976;669.2732;0
7977;669.2821;0
7978;669.2911;0
7979;669.3000;0
7980;669.3090;0
7981;669.3179;0
7982;669.3268;0
7983;669.3358;0
7984;669.3447;0
7985;669.3537;0
7986;669.3626;0
7987;669.3716;0
7988;669.3805;0
7989;669.3895;0
7990;669.3984;0
7991;669.4073;0
7992;669.4163;0
7993;669.4252;0
7994;669.4342;0
7995;669.4431;0
7996;669.4521;0
7997;669.4610;0
7998;669.4700;0
7999;669.4789;0
8000;669.4878;0
8001;669.4968;0
8002;669.5057;0
8003;669.5147;0
8004;669.5236;0
8005;669.5326;0
8006;669.5415;0
8007;669.5505;0
8008;669.5594;0
8009;669.5684;0
8010;669.5773;0
8011;669.5862;0
8012;669.5952;0
8013;669.6041;0
8014;669.6131;5
8015;669.6220;0
8016;669.6310;0
8017;669.6399;0
8018;669.6489;0
8019;669.6578;0
8020;669.6668;0
8021;669.6757;46
8022;669.6847;111
8023;669.6936;58
8024;669.7025;44
8025;669.7115;21
8026;669.7204;13
8027;669.7294;0
8028;669.7383;5
8029;669.7473;0
8030;669.7562;0
8031;669.7652;0
8032;669.7741;0
8033;669.7831;0
8034;669.7920;0
8035;669.8010;0
8036;669.8099;0
8037;669.8189;0
8038;669.8278;5
8039;669.8368;0
8040;669.8457;0
8041;669.8546;0
8042;669.8636;0
8043;669.8725;0
8044;669.8815;0
8045;669.8904;0
8046;669.8994;0
8047;669.9083;0
8048;669.9173;0
8049;669.9262;0
8050;669.9352;0
8051;669.9441;0
8052;669.9531;0
8053;669.9620;0
8054;669.9710;0
8055;669.9799;0
8056;669.9889;1
8057;669.9978;0
8058;670.0068;0
8059;670.0157;0
8060;670.0247;0
8061;670.0336;0
8062;670.0426;0
8063;670.0515;0
8064;670.0605;0
8065;670.0694;0
8066;670.0784;0
8067;670.0873;0
8068;670.0963;0
8069;670.1052;13
8070;670.1142;2
8071;670.1231;3
8072;670.1321;4
8073;670.1410;7
8074;670.1500;0
8075;670.1589;0
8076;670.1679;0
8077;670.1768;0
8078;670.1858;0
8079;670.1947;0
8080;670.2037;0
8081;670.2126;0
8082;670.2216;0
8083;670.2305;0
8084;670.2395;0
8085;670.2484;0
8086;670.2574;0
8087;670.2663;40
8088;670.2753;42
8089;670.2842;2
8090;670.2932;9
8091;670.3021;5
8092;670.3111;0
8093;670.3200;0
8094;670.3290;0
8095;670.3379;0
8096;670.3469;0
8097;670.3558;0
8098;670.3648;0
8099;670.3737;0
8100;670.3827;0
8101;670.3916;0
8102;670.4006;0
8103;670.4095;0
8104;670.4185;0
8105;670.4274;0
8106;670.4364;0
8107;670.4453;0
8108;670.4543;0
8109;670.4632;0
8110;670.4722;0
8111;670.4811;0
8112;670.4901;0
8113;670.4990;0
8114;670.5080;0
8115;670.5169;0
8116;670.5259;0
8117;670.5348;0
8118;670.5438;0
8119;670.5527;0
8120;670.5617;0
8121;670.5707;0
8122;670.5796;0
8123;670.5886;0
8124;670.5975;0
8125;670.6065;0
8126;670.6154;0
8127;670.6244;0
8128;670.6333;0
8129;670.6423;0
8130;670.6512;0
8131;670.6602;0
8132;670.6691;0
8133;670.6781;0
8134;670.6870;0
8135;670.6960;0
8136;670.7049;0
8137;670.7139;0
8138;670.7229;0
8139;670.7318;0
8140;670.7408;0
8141;670.7497;0
8142;670.7587;0
8143;670.7676;0
8144;670.7766;0
8145;670.7855;0
8146;670.7945;0
8147;670.8034;0
8148;670.8124;0
8149;670.8213;0
8150;670.8303;0
8151;670.8393;0
8152;670.8482;0
8153;670.8572;2
8154;670.8661;0
8155;670.8751;2
8156;670.8840;0
8157;670.8930;0
8158;670.9019;0
8159;670.9109;0
8160;670.9198;0
8161;670.9288;0
8162;670.9378;0
8163;670.9467;0
8164;670.9557;0
8165;670.9646;0
8166;670.9736;0
8167;670.9825;0
8168;670.9915;0
8169;671.0004;0
8170;671.0094;0
8171;671.0184;0
8172;671.0273;2
8173;671.0363;21
8174;671.0452;8
8175;671.0542;0
8176;671.0631;1
8177;671.0721;0
8178;671.0810;0
8179;671.0900;0
8180;671.0990;0
8181;671.1079;0
8182;671.1169;0
8183;671.1258;0
8184;671.1348;0
8185;671.1437;0
8186;671.1527;0
8187;671.1616;0
8188;671.1706;0
8189;671.1796;0
8190;671.1885;0
8191;671.1975;0
8192;671.2064;0
8193;671.2154;0
8194;671.2243;0
8195;671.2333;0
8196;671.2423;0
8197;671.2512;0
8198;671.2602;0
8199;671.2691;0
8200;671.2781;0
8201;671.2870;0
8202;671.2960;0
8203;671.3050;0
8204;671.3139;0
8205;671.3229;0
8206;671.3318;0
8207;671.3408;0
8208;671.3497;0
8209;671.3587;0
8210;671.3677;0
8211;671.3766;0
8212;671.3856;0
8213;671.3945;0
8214;671.4035;0
8215;671.4124;0
8216;671.4214;0
8217;671.4304;0
8218;671.4393;5
8219;671.4483;0
8220;671.4572;0
8221;671.4662;0
8222;671.4752;0
8223;671.4841;0
8224;671.4931;0
8225;671.5020;0
8226;671.5110;0
8227;671.5200;0
8228;671.5289;0
8229;671.5379;0
8230;671.5468;0
8231;671.5558;1
8232;671.5647;0
8233;671.5737;0
8234;671.5827;0
8235;671.5916;0
8236;671.6006;0
8237;671.6095;0
8238;671.6185;0
8239;671.6275;0
8240;671.6364;0
8241;671.6454;0
8242;671.6543;0
8243;671.6633;0
8244;671.6723;0
8245;671.6812;13
8246;671.6902;28
8247;671.6991;0
8248;671.7081;0
8249;671.7171;51
8250;671.7260;46
8251;671.7350;22
8252;671.7439;11
8253;671.7529;0
8254;671.7619;0
8255;671.7708;0
8256;671.7798;0
8257;671.7887;0
8258;671.7977;0
8259;671.8067;0
8260;671.8156;0
8261;671.8246;0
8262;671.8335;0
8263;671.8425;0
8264;671.8515;0
8265;671.8604;0
8266;671.8694;0
8267;671.8784;0
8268;671.8873;0
8269;671.8963;0
8270;671.9052;0
8271;671.9142;0
8272;671.9232;0
8273;671.9321;0
8274;671.9411;0
8275;671.9500;0
8276;671.9590;0
8277;671.9680;0
8278;671.9769;0
8279;671.9859;0
8280;671.9949;0
8281;672.0038;0
8282;672.0128;0
8283;672.0217;0
8284;672.0307;0
8285;672.0397;0
8286;672.0486;0
8287;672.0576;0
8288;672.0665;0
8289;672.0755;0
8290;672.0845;0
8291;672.0934;0
8292;672.1024;0
8293;672.1114;0
8294;672.1203;0
8295;672.1293;0
8296;672.1383;0
8297;672.1472;0
8298;672.1562;1
8299;672.1651;0
8300;672.1741;0
8301;672.1831;0
8302;672.1920;0
8303;672.2010;0
8304;672.2100;0
8305;672.2189;83
8306;672.2279;66
8307;672.2368;36
8308;672.2458;23
8309;672.2548;10
8310;672.2637;0
8311;672.2727;8
8312;672.2817;0
8313;672.2906;0
8314;672.2996;0
8315;672.3086;0
8316;672.3175;0
8317;672.3265;0
8318;672.3354;1
8319;672.3444;9
8320;672.3534;0
8321;672.3623;0
8322;672.3713;0
8323;672.3803;0
8324;672.3892;0
8325;672.3982;0
8326;672.4072;0
8327;672.4161;0
8328;672.4251;0
8329;672.4341;0
8330;672.4430;0
8331;672.4520;0
8332;672.4610;0
8333;672.4699;0
8334;672.4789;0
8335;672.4878;0
8336;672.4968;0
8337;672.5058;0
8338;672.5147;0
8339;672.5237;0
8340;672.5327;0
8341;672.5416;0
8342;672.5506;0
8343;672.5596;0
8344;672.5685;0
8345;672.5775;4
8346;672.5865;19
8347;672.5954;0
8348;672.6044;0
8349;672.6134;0
8350;672.6223;0
8351;672.6313;4
8352;672.6403;3
8353;672.6492;0
8354;672.6582;35
8355;672.6672;20
8356;672.6761;7
8357;672.6851;4
8358;672.6941;6
8359;672.7030;4
8360;672.7120;1
8361;672.7210;0
8362;672.7299;0
8363;672.7389;0
8364;672.7479;0
8365;672.7568;0
8366;672.7658;2
8367;672.7748;0
8368;672.7837;0
8369;672.7927;0
8370;672.8017;0
8371;672.8106;0
8372;672.8196;0
8373;672.8286;0
8374;672.8375;0
8375;672.8465;0
8376;672.8555;0
8377;672.8644;0
8378;672.8734;0
8379;672.8824;0
8380;672.8913;0
8381;672.9003;0
8382;672.9093;7
8383;672.9183;75
8384;672.9272;23
8385;672.9362;25
8386;672.9452;4
8387;672.9541;1
8388;672.9631;0
8389;672.9721;1
8390;672.9810;0
8391;672.9900;0
8392;672.9990;0
8393;673.0079;0
8394;673.0169;0
8395;673.0259;0
8396;673.0348;0
8397;673.0438;0
8398;673.0528;0
8399;673.0617;1
8400;673.0707;0
8401;673.0797;0
8402;673.0887;0
8403;673.0976;0
8404;673.1066;0
8405;673.1156;0
8406;673.1245;0
8407;673.1335;0
8408;673.1425;0
8409;673.1514;1
8410;673.1604;0
8411;673.1694;0
8412;673.1784;0
8413;673.1873;0
8414;673.1963;0
8415;673.2053;0
8416;673.2142;0
8417;673.2232;77
8418;673.2322;47
8419;673.2411;25
8420;673.2501;17
8421;673.2591;14
8422;673.2681;4
8423;673.2770;7
8424;673.2860;1
8425;673.2950;0
8426;673.3039;0
8427;673.3129;0
8428;673.3219;0
8429;673.3308;0
8430;673.3398;0
8431;673.3488;0
8432;673.3578;0
8433;673.3667;0
8434;673.3757;0
8435;673.3847;0
8436;673.3936;0
8437;673.4026;0
8438;673.4116;0
8439;673.4206;0
8440;673.4295;0
8441;673.4385;0
8442;673.4475;0
8443;673.4564;0
8444;673.4654;0
8445;673.4744;0
8446;673.4834;0
8447;673.4923;0
8448;673.5013;0
8449;673.5103;0
8450;673.5192;0
8451;673.5282;0
8452;673.5372;0
8453;673.5462;0
8454;673.5551;0
8455;673.5641;0
8456;673.5731;0
8457;673.5821;0
8458;673.5910;0
8459;673.6000;0
8460;673.6090;0
8461;673.6179;0
8462;673.6269;0
8463;673.6359;0
8464;673.6449;0
8465;673.6538;0
8466;673.6628;0
8467;673.6718;0
8468;673.6808;0
8469;673.6897;0
8470;673.6987;0
8471;673.7077;0
8472;673.7166;0
8473;673.7256;0
8474;673.7346;0
8475;673.7436;93
8476;673.7525;43
8477;673.7615;13
8478;673.7705;22
8479;673.7795;8
8480;673.7884;7
8481;673.7974;5
8482;673.8064;3
8483;673.8154;3
8484;673.8243;0
8485;673.8333;0
8486;673.8423;0
8487;673.8513;0
8488;673.8602;0
8489;673.8692;0
8490;673.8782;0
8491;673.8872;0
8492;673.8961;0
8493;673.9051;0
8494;673.9141;1
8495;673.9231;0
8496;673.9320;0
8497;673.9410;0
8498;673.9500;0
8499;673.9590;0
8500;673.9679;0
8501;673.9769;0
8502;673.9859;0
8503;673.9949;0
8504;674.0038;0
8505;674.0128;0
8506;674.0218;0
8507;674.0308;0
8508;674.0397;0
8509;674.0487;0
8510;674.0577;0
8511;674.0667;0
8512;674.0756;0
8513;674.0846;0
8514;674.0936;0
8515;674.1026;0
8516;674.1115;0
8517;674.1205;0
8518;674.1295;0
8519;674.1385;24
8520;674.1474;140
8521;674.1564;62
8522;674.1654;51
8523;674.1744;42
8524;674.1833;29
8525;674.1923;29
8526;674.2013;41
8527;674.2103;53
8528;674.2193;277
8529;674.2282;848
8530;674.2372;1821
8531;674.2462;1496
8532;674.2552;915
8533;674.2641;559
8534;674.2731;307
8535;674.2821;125
8536;674.2911;93
8537;674.3000;18
8538;674.3090;18
8539;674.3180;15
8540;674.3270;22
8541;674.3360;7
8542;674.3449;15
8543;674.3539;3
8544;674.3629;3
8545;674.3719;2
8546;674.3808;6
8547;674.3898;7
8548;674.3988;0
8549;674.4078;10
8550;674.4168;0
8551;674.4257;0
8552;674.4347;0
8553;674.4437;1
8554;674.4527;0
8555;674.4617;0
8556;674.4706;0
8557;674.4796;0
8558;674.4886;0
8559;674.4976;0
8560;674.5065;43
8561;674.5155;45
8562;674.5245;3
8563;674.5335;7
8564;674.5425;7
8565;674.5514;0
8566;674.5604;1
8567;674.5694;4
8568;674.5784;0
8569;674.5874;0
8570;674.5963;1
8571;674.6053;0
8572;674.6143;0
8573;674.6233;0
8574;674.6323;0
8575;674.6412;1
8576;674.6502;0
8577;674.6592;0
8578;674.6682;0
8579;674.6771;0
8580;674.6861;0
8581;674.6951;0
8582;674.7041;0
8583;674.7131;0
8584;674.7220;0
8585;674.7310;0
8586;674.7400;0
8587;674.7490;10
8588;674.7580;3
8589;674.7670;0
8590;674.7759;0
8591;674.7849;0
8592;674.7939;71
8593;674.8029;54
8594;674.8119;30
8595;674.8208;12
8596;674.8298;10
8597;674.8388;0
8598;674.8478;0
8599;674.8568;0
8600;674.8657;0
8601;674.8747;0
8602;674.8837;0
8603;674.8927;38
8604;674.9017;29
8605;674.9106;5
8606;674.9196;7
8607;674.9286;2
8608;674.9376;6
8609;674.9466;52
8610;674.9556;17
8611;674.9645;0
8612;674.9735;2
8613;674.9825;5
8614;674.9915;0
8615;675.0005;0
8616;675.0094;0
8617;675.0184;0
8618;675.0274;0
8619;675.0364;0
8620;675.0454;0
8621;675.0544;5
8622;675.0633;15
8623;675.0723;0
8624;675.0813;0
8625;675.0903;0
8626;675.0993;50
8627;675.1082;102
8628;675.1172;78
8629;675.1262;38
8630;675.1352;10
8631;675.1442;18
8632;675.1532;9
8633;675.1621;33
8634;675.1711;6
8635;675.1801;62
8636;675.1891;37
8637;675.1981;31
8638;675.2071;6
8639;675.2160;62
8640;675.2250;320
8641;675.2340;534
8642;675.2430;469
8643;675.2520;330
8644;675.2610;208
8645;675.2699;158
8646;675.2789;65
8647;675.2879;117
8648;675.2969;109
8649;675.3059;39
8650;675.3149;22
8651;675.3239;15
8652;675.3328;8
8653;675.3418;7
8654;675.3508;4
8655;675.3598;2
8656;675.3688;11
8657;675.3778;14
8658;675.3867;14
8659;675.3957;3
8660;675.4047;0
8661;675.4137;0
8662;675.4227;1
8663;675.4317;0
8664;675.4407;1
8665;675.4496;0
8666;675.4586;0
8667;675.4676;0
8668;675.4766;0
8669;675.4856;0
8670;675.4946;9
8671;675.5035;3
8672;675.5125;4
8673;675.5215;0
8674;675.5305;19
8675;675.5395;31
8676;675.5485;6
8677;675.5575;12
8678;675.5664;9
8679;675.5754;0
8680;675.5844;0
8681;675.5934;4
8682;675.6024;3
8683;675.6114;1
8684;675.6204;0
8685;675.6293;0
8686;675.6383;0
8687;675.6473;0
8688;675.6563;0
8689;675.6653;0
8690;675.6743;28
8691;675.6833;7
8692;675.6923;4
8693;675.7012;0
8694;675.7102;0
8695;675.7192;49
8696;675.7282;50
8697;675.7372;68
8698;675.7462;138
8699;675.7552;71
8700;675.7641;343
8701;675.7731;710
8702;675.7821;475
8703;675.7911;268
8704;675.8001;203
8705;675.8091;107
8706;675.8181;39
8707;675.8271;36
8708;675.8360;7
8709;675.8450;19
8710;675.8540;0
8711;675.8630;0
8712;675.8720;3
8713;675.8810;6
8714;675.8900;7
8715;675.8990;6
8716;675.9079;0
8717;675.9169;13
8718;675.9259;0
8719;675.9349;0
8720;675.9439;31
8721;675.9529;23
8722;675.9619;6
8723;675.9709;6
8724;675.9799;6
8725;675.9888;0
8726;675.9978;0
8727;676.0068;0
8728;676.0158;1
8729;676.0248;0
8730;676.0338;0
8731;676.0428;3
8732;676.0518;1
8733;676.0608;0
8734;676.0697;1
8735;676.0787;28
8736;676.0877;4
8737;676.0967;8
8738;676.1057;1
8739;676.1147;3
8740;676.1237;0
8741;676.1327;0
8742;676.1417;0
8743;676.1506;0
8744;676.1596;1
8745;676.1686;9
8746;676.1776;13
8747;676.1866;62
8748;676.1956;20
8749;676.2046;18
8750;676.2136;10
8751;676.2226;24
8752;676.2316;2
8753;676.2405;129
8754;676.2495;177
8755;676.2585;87
8756;676.2675;350
8757;676.2765;781
8758;676.2855;680
8759;676.2945;351
8760;676.3035;210
8761;676.3125;157
8762;676.3215;81
8763;676.3304;14
8764;676.3394;24
8765;676.3484;19
8766;676.3574;14
8767;676.3664;6
8768;676.3754;1
8769;676.3844;98
8770;676.3934;66
8771;676.4024;51
8772;676.4114;80
8773;676.4204;134
8774;676.4294;47
8775;676.4383;31
8776;676.4473;17
8777;676.4563;4
8778;676.4653;16
8779;676.4743;4
8780;676.4833;15
8781;676.4923;8
8782;676.5013;11
8783;676.5103;11
8784;676.5193;3
8785;676.5283;0
8786;676.5373;24
8787;676.5462;0
8788;676.5552;3
8789;676.5642;0
8790;676.5732;0
8791;676.5822;0
8792;676.5912;0
8793;676.6002;0
8794;676.6092;0
8795;676.6182;0
8796;676.6272;0
8797;676.6362;0
8798;676.6452;0
8799;676.6542;0
8800;676.6632;0
8801;676.6721;0
8802;676.6811;0
8803;676.6901;0
8804;676.6991;0
8805;676.7081;3
8806;676.7171;0
8807;676.7261;0
8808;676.7351;0
8809;676.7441;0
8810;676.7531;0
8811;676.7621;28
8812;676.7711;216
8813;676.7801;189
8814;676.7891;122
8815;676.7981;143
8816;676.8070;86
8817;676.8160;32
8818;676.8250;25
8819;676.8340;13
8820;676.8430;9
8821;676.8520;17
8822;676.8610;3
8823;676.8700;0
8824;676.8790;2
8825;676.8880;1
8826;676.8970;0
8827;676.9060;0
8828;676.9150;0
8829;676.9240;0
8830;676.9330;0
8831;676.9420;0
8832;676.9510;0
8833;676.9600;0
8834;676.9689;0
8835;676.9779;0
8836;676.9869;0
8837;676.9959;0
8838;677.0049;0
8839;677.0139;0
8840;677.0229;1
8841;677.0319;0
8842;677.0409;0
8843;677.0499;0
8844;677.0589;0
8845;677.0679;3
8846;677.0769;6
8847;677.0859;33
8848;677.0949;6
8849;677.1039;60
8850;677.1129;30
8851;677.1219;11
8852;677.1309;5
8853;677.1399;0
8854;677.1489;0
8855;677.1579;1
8856;677.1669;0
8857;677.1759;1
8858;677.1848;27
8859;677.1938;10
8860;677.2028;7
8861;677.2118;0
8862;677.2208;0
8863;677.2298;0
8864;677.2388;44
8865;677.2478;61
8866;677.2568;91
8867;677.2658;107
8868;677.2748;79
8869;677.2838;149
8870;677.2928;139
8871;677.3018;166
8872;677.3108;193
8873;677.3198;95
8874;677.3288;63
8875;677.3378;34
8876;677.3468;32
8877;677.3558;12
8878;677.3648;12
8879;677.3738;4
8880;677.3828;3
8881;677.3918;0
8882;677.4008;0
8883;677.4098;0
8884;677.4188;0
8885;677.4278;0
8886;677.4368;0
8887;677.4458;0
8888;677.4548;0
8889;677.4638;29
8890;677.4728;4
8891;677.4818;18
8892;677.4908;8
8893;677.4998;0
8894;677.5088;0
8895;677.5178;0
8896;677.5268;0
8897;677.5358;0
8898;677.5448;0
8899;677.5538;0
8900;677.5628;0
8901;677.5718;0
8902;677.5808;0
8903;677.5898;0
8904;677.5988;0
8905;677.6077;0
8906;677.6167;0
8907;677.6257;0
8908;677.6347;38
8909;677.6437;60
8910;677.6527;21
8911;677.6617;11
8912;677.6707;20
8913;677.6797;39
8914;677.6887;0
8915;677.6977;0
8916;677.7067;0
8917;677.7157;3
8918;677.7247;0
8919;677.7337;0
8920;677.7427;0
8921;677.7517;0
8922;677.7607;1
8923;677.7697;46
8924;677.7787;109
8925;677.7877;98
8926;677.7967;118
8927;677.8057;63
8928;677.8147;27
8929;677.8238;20
8930;677.8328;13
8931;677.8418;0
8932;677.8508;0
8933;677.8598;0
8934;677.8688;0
8935;677.8778;0
8936;677.8868;0
8937;677.8958;0
8938;677.9048;0
8939;677.9138;0
8940;677.9228;0
8941;677.9318;3
8942;677.9408;0
8943;677.9498;0
8944;677.9588;0
8945;677.9678;0
8946;677.9768;0
8947;677.9858;5
8948;677.9948;32
8949;678.0038;0
8950;678.0128;0
8951;678.0218;0
8952;678.0308;0
8953;678.0398;0
8954;678.0488;5
8955;678.0578;15
8956;678.0668;0
8957;678.0758;0
8958;678.0848;0
8959;678.0938;0
8960;678.1028;0
8961;678.1118;0
8962;678.1208;0
8963;678.1298;0
8964;678.1388;0
8965;678.1478;0
8966;678.1568;4
8967;678.1658;12
8968;678.1748;1
8969;678.1838;0
8970;678.1928;0
8971;678.2018;0
8972;678.2108;0
8973;678.2198;0
8974;678.2288;0
8975;678.2378;0
8976;678.2469;0
8977;678.2559;0
8978;678.2649;0
8979;678.2739;0
8980;678.2829;0
8981;678.2919;0
8982;678.3009;4
8983;678.3099;0
8984;678.3189;0
8985;678.3279;0
8986;678.3369;0
8987;678.3459;0
8988;678.3549;0
8989;678.3639;0
8990;678.3729;0
8991;678.3819;0
8992;678.3909;0
8993;678.3999;0
8994;678.4089;0
8995;678.4179;0
8996;678.4269;0
8997;678.4359;0
8998;678.4449;0
8999;678.4539;0
9000;678.4630;0
9001;678.4720;44
9002;678.4810;71
9003;678.4900;46
9004;678.4990;20
9005;678.5080;7
9006;678.5170;10
9007;678.5260;6
9008;678.5350;0
9009;678.5440;9
9010;678.5530;2
9011;678.5620;0
9012;678.5710;7
9013;678.5800;0
9014;678.5890;0
9015;678.5980;1
9016;678.6070;6
9017;678.6160;0
9018;678.6251;0
9019;678.6341;0
9020;678.6431;0
9021;678.6521;0
9022;678.6611;0
9023;678.6701;0
9024;678.6791;0
9025;678.6881;0
9026;678.6971;0
9027;678.7061;0
9028;678.7151;0
9029;678.7241;0
9030;678.7331;29
9031;678.7421;25
9032;678.7511;25
9033;678.7602;63
9034;678.7692;44
9035;678.7782;53
9036;678.7872;26
9037;678.7962;11
9038;678.8052;8
9039;678.8142;0
9040;678.8232;0
9041;678.8322;0
9042;678.8412;0
9043;678.8502;0
9044;678.8592;0
9045;678.8682;0
9046;678.8772;0
9047;678.8863;0
9048;678.8953;0
9049;678.9043;4
9050;678.9133;0
9051;678.9223;0
9052;678.9313;0
9053;678.9403;1
9054;678.9493;0
9055;678.9583;0
9056;678.9673;0
9057;678.9763;0
9058;678.9853;113
9059;678.9944;104
9060;679.0034;46
9061;679.0124;33
9062;679.0214;30
9063;679.0304;7
9064;679.0394;2
9065;679.0484;4
9066;679.0574;9
9067;679.0664;7
9068;679.0754;0
9069;679.0844;39
9070;679.0934;23
9071;679.1025;129
9072;679.1115;68
9073;679.1205;55
9074;679.1295;52
9075;679.1385;147
9076;679.1475;111
9077;679.1565;202
9078;679.1655;141
9079;679.1745;83
9080;679.1835;17
9081;679.1926;44
9082;679.2016;37
9083;679.2106;10
9084;679.2196;52
9085;679.2286;225
9086;679.2376;391
9087;679.2466;340
9088;679.2556;366
9089;679.2646;335
9090;679.2736;492
9091;679.2827;1188
9092;679.2917;2129
9093;679.3007;5013
9094;679.3097;16446
9095;679.3187;30702
9096;679.3277;26162
9097;679.3367;14523
9098;679.3457;8962
9099;679.3547;5378
9100;679.3638;2826
9101;679.3728;1727
9102;679.3818;994
9103;679.3908;570
9104;679.3998;502
9105;679.4088;323
9106;679.4178;282
9107;679.4268;285
9108;679.4358;210
9109;679.4449;202
9110;679.4539;122
9111;679.4629;187
9112;679.4719;112
9113;679.4809;39
9114;679.4899;89
9115;679.4989;63
9116;679.5079;16
9117;679.5169;13
9118;679.5260;10
9119;679.5350;25
9120;679.5440;34
9121;679.5530;29
9122;679.5620;20
9123;679.5710;35
9124;679.5800;83
9125;679.5890;120
9126;679.5981;104
9127;679.6071;63
9128;679.6161;39
9129;679.6251;38
9130;679.6341;6
9131;679.6431;25
9132;679.6521;37
9133;679.6611;28
9134;679.6702;10
9135;679.6792;14
9136;679.6882;4
9137;679.6972;6
9138;679.7062;4
9139;679.7152;19
9140;679.7242;40
9141;679.7333;65
9142;679.7423;48
9143;679.7513;25
9144;679.7603;18
9145;679.7693;30
9146;679.7783;57
9147;679.7873;27
9148;679.7963;57
9149;679.8054;53
9150;679.8144;39
9151;679.8234;34
9152;679.8324;28
9153;679.8414;10
9154;679.8504;12
9155;679.8594;31
9156;679.8685;27
9157;679.8775;45
9158;679.8865;73
9159;679.8955;77
9160;679.9045;30
9161;679.9135;24
9162;679.9225;79
9163;679.9316;91
9164;679.9406;54
9165;679.9496;96
9166;679.9586;53
9167;679.9676;88
9168;679.9766;51
9169;679.9857;36
9170;679.9947;33
9171;680.0037;31
9172;680.0127;14
9173;680.0217;58
9174;680.0307;64
9175;680.0397;42
9176;680.0488;53
9177;680.0578;105
9178;680.0668;156
9179;680.0758;91
9180;680.0848;93
9181;680.0938;27
9182;680.1029;18
9183;680.1119;60
9184;680.1209;21
9185;680.1299;27
9186;680.1389;56
9187;680.1479;69
9188;680.1569;95
9189;680.1660;54
9190;680.1750;64
9191;680.1840;30
9192;680.1930;52
9193;680.2020;33
9194;680.2110;143
9195;680.2201;256
9196;680.2291;112
9197;680.2381;96
9198;680.2471;60
9199;680.2561;123
9200;680.2651;103
9201;680.2742;113
9202;680.2832;164
9203;680.2922;585
9204;680.3012;1249
9205;680.3102;4033
9206;680.3192;9250
9207;680.3283;9907
9208;680.3373;5663
9209;680.3463;3344
9210;680.3553;2014
9211;680.3643;1043
9212;680.3734;520
9213;680.3824;315
9214;680.3914;144
9215;680.4004;102
9216;680.4094;92
9217;680.4184;173
9218;680.4275;84
9219;680.4365;63
9220;680.4455;38
9221;680.4545;27
9222;680.4635;68
9223;680.4726;32
9224;680.4816;25
9225;680.4906;82
9226;680.4996;76
9227;680.5086;41
9228;680.5176;28
9229;680.5267;17
9230;680.5357;68
9231;680.5447;36
9232;680.5537;7
9233;680.5627;2
9234;680.5718;2
9235;680.5808;7
9236;680.5898;12
9237;680.5988;39
9238;680.6078;17
9239;680.6169;20
9240;680.6259;13
9241;680.6349;5
9242;680.6439;20
9243;680.6529;62
9244;680.6620;13
9245;680.6710;22
9246;680.6800;29
9247;680.6890;57
9248;680.6980;83
9249;680.7070;36
9250;680.7161;13
9251;680.7251;77
9252;680.7341;42
9253;680.7431;85
9254;680.7521;69
9255;680.7612;89
9256;680.7702;73
9257;680.7792;22
9258;680.7882;7
9259;680.7973;46
9260;680.8063;32
9261;680.8153;13
9262;680.8243;34
9263;680.8333;33
9264;680.8424;41
9265;680.8514;37
9266;680.8604;86
9267;680.8694;69
9268;680.8784;32
9269;680.8875;60
9270;680.8965;37
9271;680.9055;19
9272;680.9145;123
9273;680.9235;107
9274;680.9326;85
9275;680.9416;91
9276;680.9506;44
9277;680.9596;10
9278;680.9687;3
9279;680.9777;10
9280;680.9867;61
9281;680.9957;20
9282;681.0047;9
9283;681.0138;37
9284;681.0228;26
9285;681.0318;7
9286;681.0408;2
9287;681.0498;5
9288;681.0589;5
9289;681.0679;2
9290;681.0769;52
9291;681.0859;103
9292;681.0950;66
9293;681.1040;34
9294;681.1130;30
9295;681.1220;79
9296;681.1310;32
9297;681.1401;46
9298;681.1491;43
9299;681.1581;21
9300;681.1671;24
9301;681.1762;11
9302;681.1852;6
9303;681.1942;140
9304;681.2032;96
9305;681.2123;60
9306;681.2213;43
9307;681.2303;53
9308;681.2393;17
9309;681.2483;18
9310;681.2574;51
9311;681.2664;44
9312;681.2754;63
9313;681.2844;283
9314;681.2935;168
9315;681.3025;175
9316;681.3115;936
9317;681.3205;2541
9318;681.3296;2623
9319;681.3386;1616
9320;681.3476;969
9321;681.3566;516
9322;681.3657;241
9323;681.3747;111
9324;681.3837;182
9325;681.3927;145
9326;681.4018;78
9327;681.4108;73
9328;681.4198;88
9329;681.4288;92
9330;681.4379;140
9331;681.4469;121
9332;681.4559;63
9333;681.4649;55
9334;681.4740;57
9335;681.4830;53
9336;681.4920;34
9337;681.5010;20
9338;681.5101;32
9339;681.5191;26
9340;681.5281;12
9341;681.5371;15
9342;681.5462;14
9343;681.5552;9
9344;681.5642;6
9345;681.5732;3
9346;681.5823;22
9347;681.5913;4
9348;681.6003;2
9349;681.6093;9
9350;681.6184;37
9351;681.6274;57
9352;681.6364;49
9353;681.6454;16
9354;681.6545;1
9355;681.6635;3
9356;681.6725;7
9357;681.6815;1
9358;681.6906;18
9359;681.6996;6
9360;681.7086;28
9361;681.7176;9
9362;681.7267;12
9363;681.7357;9
9364;681.7447;3
9365;681.7538;4
9366;681.7628;59
9367;681.7718;50
9368;681.7808;20
9369;681.7899;10
9370;681.7989;38
9371;681.8079;12
9372;681.8169;28
9373;681.8260;39
9374;681.8350;18
9375;681.8440;30
9376;681.8531;26
9377;681.8621;18
9378;681.8711;14
9379;681.8801;88
9380;681.8892;85
9381;681.8982;51
9382;681.9072;85
9383;681.9162;31
9384;681.9253;45
9385;681.9343;19
9386;681.9433;0
9387;681.9524;0
9388;681.9614;2
9389;681.9704;0
9390;681.9794;10
9391;681.9885;20
9392;681.9975;21
9393;682.0065;10
9394;682.0156;10
9395;682.0246;36
9396;682.0336;8
9397;682.0426;48
9398;682.0517;34
9399;682.0607;40
9400;682.0697;35
9401;682.0788;15
9402;682.0878;0
9403;682.0968;0
9404;682.1058;28
9405;682.1149;52
9406;682.1239;62
9407;682.1329;10
9408;682.1420;22
9409;682.1510;18
9410;682.1600;0
9411;682.1691;52
9412;682.1781;5
9413;682.1871;5
9414;682.1961;6
9415;682.2052;1
9416;682.2142;8
9417;682.2232;16
9418;682.2323;49
9419;682.2413;42
9420;682.2503;48
9421;682.2594;21
9422;682.2684;57
9423;682.2774;28
9424;682.2864;27
9425;682.2955;52
9426;682.3045;109
9427;682.3135;325
9428;682.3226;613
9429;682.3316;681
9430;682.3406;418
9431;682.3497;160
9432;682.3587;149
9433;682.3677;91
9434;682.3767;62
9435;682.3858;34
9436;682.3948;6
9437;682.4038;19
9438;682.4129;5
9439;682.4219;9
9440;682.4309;9
9441;682.4400;4
9442;682.4490;12
9443;682.4580;11
9444;682.4671;0
9445;682.4761;1
9446;682.4851;9
9447;682.4942;11
9448;682.5032;5
9449;682.5122;10
9450;682.5212;0
9451;682.5303;0
9452;682.5393;15
9453;682.5483;132
9454;682.5574;94
9455;682.5664;33
9456;682.5754;38
9457;682.5845;78
9458;682.5935;41
9459;682.6025;17
9460;682.6116;4
9461;682.6206;6
9462;682.6296;8
9463;682.6387;5
9464;682.6477;0
9465;682.6567;31
9466;682.6658;36
9467;682.6748;32
9468;682.6838;39
9469;682.6929;7
9470;682.7019;5
9471;682.7109;15
9472;682.7200;21
9473;682.7290;108
9474;682.7380;24
9475;682.7471;22
9476;682.7561;3
9477;682.7651;3
9478;682.7742;5
9479;682.7832;5
9480;682.7922;11
9481;682.8013;16
9482;682.8103;28
9483;682.8193;49
9484;682.8284;39
9485;682.8374;12
9486;682.8464;18
9487;682.8555;5
9488;682.8645;28
9489;682.8735;27
9490;682.8826;23
9491;682.8916;20
9492;682.9006;27
9493;682.9097;10
9494;682.9187;24
9495;682.9277;7
9496;682.9368;18
9497;682.9458;174
9498;682.9548;84
9499;682.9639;69
9500;682.9729;29
9501;682.9820;29
9502;682.9910;6
9503;683.0000;10
9504;683.0091;0
9505;683.0181;4
9506;683.0271;10
9507;683.0362;1
9508;683.0452;3
9509;683.0542;71
9510;683.0633;62
9511;683.0723;51
9512;683.0813;75
9513;683.0904;22
9514;683.0994;6
9515;683.1084;7
9516;683.1175;0
9517;683.1265;13
9518;683.1356;0
9519;683.1446;0
9520;683.1536;0
9521;683.1627;4
9522;683.1717;9
9523;683.1807;11
9524;683.1898;14
9525;683.1988;3
9526;683.2078;11
9527;683.2169;5
9528;683.2259;0
9529;683.2350;10
9530;683.2440;3
9531;683.2530;11
9532;683.2621;14
9533;683.2711;81
9534;683.2801;12
9535;683.2892;47
9536;683.2982;15
9537;683.3072;1
9538;683.3163;27
9539;683.3253;145
9540;683.3344;313
9541;683.3434;97
9542;683.3524;113
9543;683.3615;64
9544;683.3705;51
9545;683.3795;34
9546;683.3886;47
9547;683.3976;35
9548;683.4067;24
9549;683.4157;6
9550;683.4247;9
9551;683.4338;9
9552;683.4428;5
9553;683.4519;0
9554;683.4609;0
9555;683.4699;0
9556;683.4790;0
9557;683.4880;0
9558;683.4970;0
9559;683.5061;0
9560;683.5151;0
9561;683.5242;31
9562;683.5332;24
9563;683.5422;45
9564;683.5513;4
9565;683.5603;2
9566;683.5693;24
9567;683.5784;48
9568;683.5874;40
9569;683.5965;25
9570;683.6055;0
9571;683.6145;78
9572;683.6236;132
9573;683.6326;119
9574;683.6417;60
9575;683.6507;61
9576;683.6597;36
9577;683.6688;23
9578;683.6778;24
9579;683.6869;10
9580;683.6959;4
9581;683.7049;6
9582;683.7140;0
9583;683.7230;25
9584;683.7321;32
9585;683.7411;142
9586;683.7501;96
9587;683.7592;200
9588;683.7682;385
9589;683.7773;297
9590;683.7863;167
9591;683.7953;121
9592;683.8044;64
9593;683.8134;48
9594;683.8225;27
9595;683.8315;9
9596;683.8405;3
9597;683.8496;42
9598;683.8586;43
9599;683.8677;17
9600;683.8767;16
9601;683.8857;4
9602;683.8948;13
9603;683.9038;14
9604;683.9129;0
9605;683.9219;5
9606;683.9310;19
9607;683.9400;4
9608;683.9490;16
9609;683.9581;47
9610;683.9671;62
9611;683.9762;31
9612;683.9852;10
9613;683.9942;4
9614;684.0033;3
9615;684.0123;10
9616;684.0214;20
9617;684.0304;22
9618;684.0394;10
9619;684.0485;12
9620;684.0575;1
9621;684.0666;0
9622;684.0756;26
9623;684.0847;45
9624;684.0937;70
9625;684.1027;80
9626;684.1118;91
9627;684.1208;42
9628;684.1299;30
9629;684.1389;1
9630;684.1480;26
9631;684.1570;18
9632;684.1660;20
9633;684.1751;3
9634;684.1841;34
9635;684.1932;30
9636;684.2022;47
9637;684.2113;38
9638;684.2203;3
9639;684.2293;5
9640;684.2384;20
9641;684.2474;77
9642;684.2565;43
9643;684.2655;15
9644;684.2746;24
9645;684.2836;120
9646;684.2926;63
9647;684.3017;59
9648;684.3107;111
9649;684.3198;72
9650;684.3288;43
9651;684.3379;34
9652;684.3469;7
9653;684.3560;16
9654;684.3650;67
9655;684.3740;53
9656;684.3831;19
9657;684.3921;19
9658;684.4012;4
9659;684.4102;63
9660;684.4193;121
9661;684.4283;46
9662;684.4374;29
9663;684.4464;32
9664;684.4554;77
9665;684.4645;44
9666;684.4735;18
9667;684.4826;41
9668;684.4916;65
9669;684.5007;25
9670;684.5097;23
9671;684.5188;22
9672;684.5278;51
9673;684.5368;84
9674;684.5459;85
9675;684.5549;44
9676;684.5640;40
9677;684.5730;20
9678;684.5821;106
9679;684.5911;114
9680;684.6002;63
9681;684.6092;52
9682;684.6183;62
9683;684.6273;70
9684;684.6363;148
9685;684.6454;200
9686;684.6544;317
9687;684.6635;389
9688;684.6725;421
9689;684.6816;282
9690;684.6906;798
9691;684.6997;1004
9692;684.7087;1324
9693;684.7178;1523
9694;684.7268;1646
9695;684.7359;2376
9696;684.7449;4461
9697;684.7539;10376
9698;684.7630;30156
9699;684.7720;73799
9700;684.7811;86514
9701;684.7901;60532
9702;684.7992;37348
9703;684.8082;24416
9704;684.8173;14143
9705;684.8263;9622
9706;684.8354;6496
9707;684.8444;3827
9708;684.8535;3102
9709;684.8625;2310
9710;684.8716;1923
9711;684.8806;2065
9712;684.8897;1523
9713;684.8987;1276
9714;684.9077;1174
9715;684.9168;1249
9716;684.9258;1000
9717;684.9349;382
9718;684.9439;448
9719;684.9530;457
9720;684.9620;269
9721;684.9711;255
9722;684.9801;194
9723;684.9892;154
9724;684.9982;182
9725;685.0073;167
9726;685.0163;232
9727;685.0254;189
9728;685.0344;176
9729;685.0435;246
9730;685.0525;171
9731;685.0616;180
9732;685.0706;134
9733;685.0797;66
9734;685.0887;130
9735;685.0978;123
9736;685.1068;71
9737;685.1159;132
9738;685.1249;134
9739;685.1340;69
9740;685.1430;193
9741;685.1521;212
9742;685.1611;124
9743;685.1702;254
9744;685.1792;437
9745;685.1883;403
9746;685.1973;533
9747;685.2064;728
9748;685.2154;655
9749;685.2245;992
9750;685.2335;1801
9751;685.2426;2584
9752;685.2516;4558
9753;685.2607;11791
9754;685.2697;36918
9755;685.2788;61654
9756;685.2878;53274
9757;685.2969;32647
9758;685.3059;20650
9759;685.3150;12649
9760;685.3240;7316
9761;685.3331;5457
9762;685.3421;3248
9763;685.3512;2137
9764;685.3602;1702
9765;685.3693;1139
9766;685.3783;1311
9767;685.3874;1403
9768;685.3964;976
9769;685.4055;930
9770;685.4145;861
9771;685.4236;1006
9772;685.4326;629
9773;685.4417;384
9774;685.4507;525
9775;685.4598;324
9776;685.4688;367
9777;685.4779;307
9778;685.4869;390
9779;685.4960;306
9780;685.5050;234
9781;685.5141;367
9782;685.5231;376
9783;685.5322;381
9784;685.5412;382
9785;685.5503;426
9786;685.5593;246
9787;685.5684;243
9788;685.5774;283
9789;685.5865;266
9790;685.5955;202
9791;685.6046;262
9792;685.6136;318
9793;685.6227;259
9794;685.6318;296
9795;685.6408;177
9796;685.6499;524
9797;685.6589;582
9798;685.6680;607
9799;685.6770;676
9800;685.6861;735
9801;685.6951;526
9802;685.7042;579
9803;685.7132;411
9804;685.7223;541
9805;685.7313;1026
9806;685.7404;1470
9807;685.7494;2135
9808;685.7585;4369
9809;685.7675;10566
9810;685.7766;21874
9811;685.7857;24211
9812;685.7947;15890
9813;685.8038;9643
9814;685.8128;6103
9815;685.8219;3420
9816;685.8309;2230
9817;685.8400;1481
9818;685.8490;1005
9819;685.8581;650
9820;685.8671;681
9821;685.8762;708
9822;685.8852;616
9823;685.8943;413
9824;685.9034;566
9825;685.9124;584
9826;685.9215;497
9827;685.9305;444
9828;685.9396;234
9829;685.9486;258
9830;685.9577;367
9831;685.9667;324
9832;685.9758;426
9833;685.9848;430
9834;685.9939;368
9835;686.0030;220
9836;686.0120;241
9837;686.0211;258
9838;686.0301;233
9839;686.0392;258
9840;686.0482;233
9841;686.0573;263
9842;686.0663;362
9843;686.0754;258
9844;686.0844;182
9845;686.0935;144
9846;686.1026;132
9847;686.1116;67
9848;686.1207;145
9849;686.1297;111
9850;686.1388;117
9851;686.1478;50
9852;686.1569;99
9853;686.1660;95
9854;686.1750;170
9855;686.1841;415
9856;686.1931;382
9857;686.2022;375
9858;686.2112;526
9859;686.2203;459
9860;686.2293;448
9861;686.2384;420
9862;686.2475;672
9863;686.2565;1378
9864;686.2656;2941
9865;686.2746;6623
9866;686.2837;8344
9867;686.2927;5521
9868;686.3018;3323
9869;686.3109;2098
9870;686.3199;1335
9871;686.3290;793
9872;686.3380;579
9873;686.3471;274
9874;686.3561;246
9875;686.3652;229
9876;686.3743;191
9877;686.3833;377
9878;686.3924;318
9879;686.4014;280
9880;686.4105;208
9881;686.4195;219
9882;686.4286;199
9883;686.4377;184
9884;686.4467;214
9885;686.4558;102
9886;686.4648;167
9887;686.4739;242
9888;686.4829;214
9889;686.4920;156
9890;686.5011;145
9891;686.5101;118
9892;686.5192;177
9893;686.5282;211
9894;686.5373;142
9895;686.5464;103
9896;686.5554;167
9897;686.5645;163
9898;686.5735;153
9899;686.5826;155
9900;686.5916;63
9901;686.6007;99
9902;686.6098;134
9903;686.6188;53
9904;686.6279;132
9905;686.6369;114
9906;686.6460;89
9907;686.6551;200
9908;686.6641;213
9909;686.6732;197
9910;686.6822;160
9911;686.6913;200
9912;686.7004;219
9913;686.7094;120
9914;686.7185;182
9915;686.7275;135
9916;686.7366;213
9917;686.7457;269
9918;686.7547;189
9919;686.7638;280
9920;686.7728;798
9921;686.7819;2060
9922;686.7910;2344
9923;686.8000;1489
9924;686.8091;906
9925;686.8181;570
9926;686.8272;391
9927;686.8363;468
9928;686.8453;302
9929;686.8544;157
9930;686.8634;217
9931;686.8725;144
9932;686.8816;120
9933;686.8906;137
9934;686.8997;86
9935;686.9087;146
9936;686.9178;148
9937;686.9269;203
9938;686.9359;246
9939;686.9450;169
9940;686.9540;141
9941;686.9631;98
9942;686.9722;85
9943;686.9812;71
9944;686.9903;71
9945;686.9994;51
9946;687.0084;98
9947;687.0175;53
9948;687.0265;115
9949;687.0356;150
9950;687.0447;103
9951;687.0537;68
9952;687.0628;149
9953;687.0718;197
9954;687.0809;122
9955;687.0900;166
9956;687.0990;88
9957;687.1081;112
9958;687.1172;83
9959;687.1262;118
9960;687.1353;150
9961;687.1443;126
9962;687.1534;75
9963;687.1625;94
9964;687.1715;151
9965;687.1806;64
9966;687.1897;131
9967;687.1987;117
9968;687.2078;71
9969;687.2168;54
9970;687.2259;102
9971;687.2350;122
9972;687.2440;82
9973;687.2531;42
9974;687.2622;56
9975;687.2712;66
9976;687.2803;242
9977;687.2893;268
9978;687.2984;243
9979;687.3075;89
9980;687.3165;144
9981;687.3256;171
9982;687.3347;143
9983;687.3437;144
9984;687.3528;149
9985;687.3619;138
9986;687.3709;125
9987;687.3800;192
9988;687.3890;283
9989;687.3981;239
9990;687.4072;173
9991;687.4162;141
9992;687.4253;142
9993;687.4344;156
9994;687.4434;120
9995;687.4525;58
9996;687.4616;81
9997;687.4706;70
9998;687.4797;32
9999;687.4888;29
10000;687.4978;52
10001;687.5069;35
10002;687.5160;26
10003;687.5250;36
10004;687.5341;52
10005;687.5431;56
10006;687.5522;83
10007;687.5613;53
10008;687.5703;92
10009;687.5794;121
10010;687.5885;83
10011;687.5975;146
10012;687.6066;104
10013;687.6157;56
10014;687.6247;78
10015;687.6338;68
10016;687.6429;164
10017;687.6519;86
10018;687.6610;44
10019;687.6701;19
10020;687.6791;18
10021;687.6882;8
10022;687.6973;19
10023;687.7063;162
10024;687.7154;124
10025;687.7245;45
10026;687.7335;32
10027;687.7426;24
10028;687.7517;95
10029;687.7607;132
10030;687.7698;75
10031;687.7789;18
10032;687.7879;44
10033;687.7970;30
10034;687.8061;17
10035;687.8151;16
10036;687.8242;120
10037;687.8333;176
10038;687.8423;134
10039;687.8514;80
10040;687.8605;100
10041;687.8695;39
10042;687.8786;29
10043;687.8877;40
10044;687.8967;85
10045;687.9058;40
10046;687.9149;41
10047;687.9239;23
10048;687.9330;24
10049;687.9421;59
10050;687.9511;42
10051;687.9602;70
10052;687.9693;60
10053;687.9783;101
10054;687.9874;58
10055;687.9965;35
10056;688.0055;17
10057;688.0146;6
10058;688.0237;20
10059;688.0327;28
10060;688.0418;15
10061;688.0509;13
10062;688.0600;38
10063;688.0690;69
10064;688.0781;18
10065;688.0872;32
10066;688.0962;13
10067;688.1053;2
10068;688.1144;46
10069;688.1234;36
10070;688.1325;15
10071;688.1416;10
10072;688.1506;7
10073;688.1597;57
10074;688.1688;48
10075;688.1778;7
10076;688.1869;2
10077;688.1960;8
10078;688.2051;44
10079;688.2141;97
10080;688.2232;53
10081;688.2323;26
10082;688.2413;59
10083;688.2504;44
10084;688.2595;22
10085;688.2685;20
10086;688.2776;4
10087;688.2867;13
10088;688.2958;28
10089;688.3048;30
10090;688.3139;52
10091;688.3230;12
10092;688.3320;13
10093;688.3411;16
10094;688.3502;26
10095;688.3592;17
10096;688.3683;23
10097;688.3774;4
10098;688.3865;0
10099;688.3955;0
10100;688.4046;54
10101;688.4137;21
10102;688.4227;11
10103;688.4318;41
10104;688.4409;61
10105;688.4500;74
10106;688.4590;33
10107;688.4681;42
10108;688.4772;32
10109;688.4862;8
10110;688.4953;17
10111;688.5044;11
10112;688.5134;20
10113;688.5225;35
10114;688.5316;13
10115;688.5407;5
10116;688.5497;3
10117;688.5588;4
10118;688.5679;1
10119;688.5770;0
10120;688.5860;0
10121;688.5951;0
10122;688.6042;5
10123;688.6132;4
10124;688.6223;3
10125;688.6314;4
10126;688.6405;26
10127;688.6495;24
10128;688.6586;47
10129;688.6677;4
10130;688.6767;2
10131;688.6858;5
10132;688.6949;45
10133;688.7040;45
10134;688.7130;69
10135;688.7221;118
10136;688.7312;59
10137;688.7403;34
10138;688.7493;17
10139;688.7584;14
10140;688.7675;5
10141;688.7765;22
10142;688.7856;8
10143;688.7947;18
10144;688.8038;49
10145;688.8128;70
10146;688.8219;3
10147;688.8310;12
10148;688.8401;36
10149;688.8491;37
10150;688.8582;30
10151;688.8673;25
10152;688.8764;53
10153;688.8854;56
10154;688.8945;57
10155;688.9036;17
10156;688.9127;16
10157;688.9217;45
10158;688.9308;37
10159;688.9399;13
10160;688.9489;19
10161;688.9580;1
10162;688.9671;1
10163;688.9762;2
10164;688.9852;7
10165;688.9943;4
10166;689.0034;10
10167;689.0125;52
10168;689.0215;26
10169;689.0306;70
10170;689.0397;44
10171;689.0488;36
10172;689.0578;13
10173;689.0669;14
10174;689.0760;10
10175;689.0851;25
10176;689.0941;15
10177;689.1032;20
10178;689.1123;0
10179;689.1214;11
10180;689.1304;6
10181;689.1395;7
10182;689.1486;17
10183;689.1577;29
10184;689.1667;16
10185;689.1758;0
10186;689.1849;0
10187;689.1940;11
10188;689.2031;9
10189;689.2121;4
10190;689.2212;67
10191;689.2303;89
10192;689.2394;44
10193;689.2484;24
10194;689.2575;25
10195;689.2666;56
10196;689.2757;52
10197;689.2847;30
10198;689.2938;2
10199;689.3029;10
10200;689.3120;41
10201;689.3210;31
10202;689.3301;10
10203;689.3392;20
10204;689.3483;21
10205;689.3574;0
10206;689.3664;13
10207;689.3755;9
10208;689.3846;7
10209;689.3937;6
10210;689.4027;3
10211;689.4118;4
10212;689.4209;8
10213;689.4300;3
10214;689.4390;34
10215;689.4481;23
10216;689.4572;20
10217;689.4663;17
10218;689.4754;7
10219;689.4844;0
10220;689.4935;29
10221;689.5026;67
10222;689.5117;14
10223;689.5207;11
10224;689.5298;8
10225;689.5389;0
10226;689.5480;9
10227;689.5571;12
10228;689.5661;10
10229;689.5752;0
10230;689.5843;8
10231;689.5934;16
10232;689.6025;5
10233;689.6115;6
10234;689.6206;4
10235;689.6297;28
10236;689.6388;1
10237;689.6478;5
10238;689.6569;4
10239;689.6660;3
10240;689.6751;5
10241;689.6842;15
10242;689.6932;15
10243;689.7023;10
10244;689.7114;1
10245;689.7205;2
10246;689.7296;3
10247;689.7386;4
10248;689.7477;0
10249;689.7568;0
10250;689.7659;12
10251;689.7750;0
10252;689.7840;0
10253;689.7931;29
10254;689.8022;29
10255;689.8113;4
10256;689.8204;0
10257;689.8294;0
10258;689.8385;4
10259;689.8476;1
10260;689.8567;47
10261;689.8658;35
10262;689.8748;58
10263;689.8839;24
10264;689.8930;22
10265;689.9021;24
10266;689.9112;0
10267;689.9202;4
10268;689.9293;6
10269;689.9384;15
10270;689.9475;51
10271;689.9566;72
10272;689.9656;39
10273;689.9747;5
10274;689.9838;25
10275;689.9929;28
10276;690.0020;2
10277;690.0111;2
10278;690.0201;18
10279;690.0292;107
10280;690.0383;192
10281;690.0474;104
10282;690.0565;43
10283;690.0655;36
10284;690.0746;16
10285;690.0837;15
10286;690.0928;35
10287;690.1019;230
10288;690.1109;233
10289;690.1200;86
10290;690.1291;96
10291;690.1382;136
10292;690.1473;61
10293;690.1564;112
10294;690.1654;160
10295;690.1745;132
10296;690.1836;104
10297;690.1927;122
10298;690.2018;501
10299;690.2109;1086
10300;690.2199;4007
10301;690.2290;11225
10302;690.2381;13348
10303;690.2472;8803
10304;690.2563;5010
10305;690.2654;3056
10306;690.2744;1662
10307;690.2835;789
10308;690.2926;538
10309;690.3017;345
10310;690.3108;246
10311;690.3198;148
10312;690.3289;112
10313;690.3380;148
10314;690.3471;98
10315;690.3562;59
10316;690.3653;72
10317;690.3744;98
10318;690.3834;53
10319;690.3925;69
10320;690.4016;46
10321;690.4107;33
10322;690.4198;23
10323;690.4289;27
10324;690.4379;18
10325;690.4470;25
10326;690.4561;22
10327;690.4652;43
10328;690.4743;41
10329;690.4834;1
10330;690.4924;26
10331;690.5015;21
10332;690.5106;10
10333;690.5197;15
10334;690.5288;7
10335;690.5379;26
10336;690.5470;31
10337;690.5560;20
10338;690.5651;25
10339;690.5742;45
10340;690.5833;23
10341;690.5924;13
10342;690.6015;1
10343;690.6105;11
10344;690.6196;0
10345;690.6287;23
10346;690.6378;9
10347;690.6469;4
10348;690.6560;29
10349;690.6651;127
10350;690.6741;186
10351;690.6832;96
10352;690.6923;38
10353;690.7014;60
10354;690.7105;40
10355;690.7196;114
10356;690.7287;86
10357;690.7377;50
10358;690.7468;24
10359;690.7559;16
10360;690.7650;2
10361;690.7741;13
10362;690.7832;16
10363;690.7923;27
10364;690.8013;44
10365;690.8104;41
10366;690.8195;2
10367;690.8286;10
10368;690.8377;7
10369;690.8468;63
10370;690.8559;89
10371;690.8650;37
10372;690.8740;62
10373;690.8831;64
10374;690.8922;53
10375;690.9013;29
10376;690.9104;20
10377;690.9195;29
10378;690.9286;18
10379;690.9377;23
10380;690.9467;4
10381;690.9558;2
10382;690.9649;14
10383;690.9740;33
10384;690.9831;17
10385;690.9922;15
10386;691.0013;0
10387;691.0104;12
10388;691.0194;43
10389;691.0285;41
10390;691.0376;10
10391;691.0467;13
10392;691.0558;29
10393;691.0649;5
10394;691.0740;35
10395;691.0831;26
10396;691.0921;16
10397;691.1012;14
10398;691.1103;25
10399;691.1194;75
10400;691.1285;86
10401;691.1376;70
10402;691.1467;54
10403;691.1558;28
10404;691.1649;18
10405;691.1739;24
10406;691.1830;66
10407;691.1921;110
10408;691.2012;77
10409;691.2103;199
10410;691.2194;947
10411;691.2285;3176
10412;691.2376;4929
10413;691.2467;3811
10414;691.2557;2232
10415;691.2648;1299
10416;691.2739;732
10417;691.2830;423
10418;691.2921;261
10419;691.3012;136
10420;691.3103;115
10421;691.3194;45
10422;691.3285;71
10423;691.3376;23
10424;691.3466;51
10425;691.3557;40
10426;691.3648;38
10427;691.3739;29
10428;691.3830;16
10429;691.3921;25
10430;691.4012;1
10431;691.4103;33
10432;691.4194;5
10433;691.4285;21
10434;691.4376;27
10435;691.4466;21
10436;691.4557;12
10437;691.4648;10
10438;691.4739;4
10439;691.4830;21
10440;691.4921;35
10441;691.5012;22
10442;691.5103;13
10443;691.5194;6
10444;691.5285;4
10445;691.5376;19
10446;691.5466;15
10447;691.5557;6
10448;691.5648;3
10449;691.5739;7
10450;691.5830;15
10451;691.5921;8
10452;691.6012;17
10453;691.6103;76
10454;691.6194;40
10455;691.6285;23
10456;691.6376;12
10457;691.6467;11
10458;691.6557;13
10459;691.6648;62
10460;691.6739;24
10461;691.6830;45
10462;691.6921;42
10463;691.7012;12
10464;691.7103;34
10465;691.7194;33
10466;691.7285;86
10467;691.7376;29
10468;691.7467;39
10469;691.7558;16
10470;691.7649;4
10471;691.7739;7
10472;691.7830;23
10473;691.7921;9
10474;691.8012;12
10475;691.8103;12
10476;691.8194;0
10477;691.8285;9
10478;691.8376;0
10479;691.8467;7
10480;691.8558;0
10481;691.8649;7
10482;691.8740;22
10483;691.8831;90
10484;691.8922;55
10485;691.9013;18
10486;691.9103;19
10487;691.9194;40
10488;691.9285;32
10489;691.9376;43
10490;691.9467;71
10491;691.9558;28
10492;691.9649;73
10493;691.9740;27
10494;691.9831;18
10495;691.9922;25
10496;692.0013;14
10497;692.0104;52
10498;692.0195;54
10499;692.0286;48
10500;692.0377;42
10501;692.0468;11
10502;692.0559;9
10503;692.0650;16
10504;692.0740;9
10505;692.0831;19
10506;692.0922;14
10507;692.1013;86
10508;692.1104;29
10509;692.1195;35
10510;692.1286;18
10511;692.1377;23
10512;692.1468;13
10513;692.1559;4
10514;692.1650;9
10515;692.1741;4
10516;692.1832;112
10517;692.1923;153
10518;692.2014;52
10519;692.2105;130
10520;692.2196;257
10521;692.2287;739
10522;692.2378;1898
10523;692.2469;1603
10524;692.2560;937
10525;692.2651;506
10526;692.2741;358
10527;692.2832;176
10528;692.2923;118
10529;692.3014;41
10530;692.3105;47
10531;692.3196;26
10532;692.3287;42
10533;692.3378;56
10534;692.3469;88
10535;692.3560;16
10536;692.3651;11
10537;692.3742;9
10538;692.3833;17
10539;692.3924;12
10540;692.4015;6
10541;692.4106;3
10542;692.4197;13
10543;692.4288;14
10544;692.4379;30
10545;692.4470;26
10546;692.4561;12
10547;692.4652;33
10548;692.4743;52
10549;692.4834;59
10550;692.4925;55
10551;692.5016;34
10552;692.5107;33
10553;692.5198;24
10554;692.5289;77
10555;692.5380;38
10556;692.5471;22
10557;692.5562;6
10558;692.5653;9
10559;692.5744;0
10560;692.5835;1
10561;692.5926;0
10562;692.6016;11
10563;692.6107;5
10564;692.6198;7
10565;692.6289;2
10566;692.6380;16
10567;692.6471;4
10568;692.6562;12
10569;692.6653;9
10570;692.6744;22
10571;692.6835;56
10572;692.6926;16
10573;692.7017;27
10574;692.7108;47
10575;692.7199;28
10576;692.7290;136
10577;692.7381;97
10578;692.7472;19
10579;692.7563;25
10580;692.7654;9
10581;692.7745;10
10582;692.7836;9
10583;692.7927;23
10584;692.8018;31
10585;692.8109;0
10586;692.8200;13
10587;692.8291;10
10588;692.8382;10
10589;692.8473;6
10590;692.8564;8
10591;692.8655;3
10592;692.8746;3
10593;692.8837;1
10594;692.8928;0
10595;692.9019;15
10596;692.9110;26
10597;692.9201;16
10598;692.9292;14
10599;692.9383;0
10600;692.9474;28
10601;692.9565;4
10602;692.9656;0
10603;692.9747;0
10604;692.9838;0
10605;692.9929;5
10606;693.0020;20
10607;693.0111;4
10608;693.0202;0
10609;693.0293;8
10610;693.0384;8
10611;693.0475;4
10612;693.0566;9
10613;693.0657;9
10614;693.0748;3
10615;693.0839;12
10616;693.0930;14
10617;693.1021;1
10618;693.1112;0
10619;693.1204;9
10620;693.1295;0
10621;693.1386;3
10622;693.1477;0
10623;693.1568;0
10624;693.1659;0
10625;693.1750;6
10626;693.1841;8
10627;693.1932;14
10628;693.2023;1
10629;693.2114;0
10630;693.2205;3
10631;693.2296;135
10632;693.2387;246
10633;693.2478;294
10634;693.2569;174
10635;693.2660;112
10636;693.2751;34
10637;693.2842;38
10638;693.2933;6
10639;693.3024;20
10640;693.3115;7
10641;693.3206;10
10642;693.3297;12
10643;693.3388;2
10644;693.3479;9
10645;693.3570;5
10646;693.3661;11
10647;693.3752;44
10648;693.3843;13
10649;693.3934;13
10650;693.4025;6
10651;693.4116;2
10652;693.4207;5
10653;693.4298;0
10654;693.4389;7
10655;693.4481;4
10656;693.4572;5
10657;693.4663;5
10658;693.4754;3
10659;693.4845;10
10660;693.4936;25
10661;693.5027;8
10662;693.5118;3
10663;693.5209;3
10664;693.5300;0
10665;693.5391;19
10666;693.5482;2
10667;693.5573;8
10668;693.5664;0
10669;693.5755;3
10670;693.5846;0
10671;693.5937;8
10672;693.6028;4
10673;693.6119;10
10674;693.6210;10
10675;693.6301;0
10676;693.6392;6
10677;693.6484;0
10678;693.6575;8
10679;693.6666;14
10680;693.6757;4
10681;693.6848;5
10682;693.6939;2
10683;693.7030;0
10684;693.7121;0
10685;693.7212;7
10686;693.7303;13
10687;693.7394;0
10688;693.7485;0
10689;693.7576;1
10690;693.7667;0
10691;693.7758;11
10692;693.7849;0
10693;693.7940;36
10694;693.8031;13
10695;693.8123;12
10696;693.8214;7
10697;693.8305;8
10698;693.8396;1
10699;693.8487;0
10700;693.8578;8
10701;693.8669;17
10702;693.8760;7
10703;693.8851;0
10704;693.8942;0
10705;693.9033;8
10706;693.9124;6
10707;693.9215;12
10708;693.9306;0
10709;693.9397;0
10710;693.9489;0
10711;693.9580;4
10712;693.9671;3
10713;693.9762;0
10714;693.9853;1
10715;693.9944;0
10716;694.0035;0
10717;694.0126;20
10718;694.0217;0
10719;694.0308;0
10720;694.0399;5
10721;694.0490;15
10722;694.0581;62
10723;694.0673;129
10724;694.0764;35
10725;694.0855;26
10726;694.0946;33
10727;694.1037;15
10728;694.1128;5
10729;694.1219;12
10730;694.1310;0
10731;694.1401;0
10732;694.1492;0
10733;694.1583;0
10734;694.1674;1
10735;694.1766;2
10736;694.1857;8
10737;694.1948;3
10738;694.2039;0
10739;694.2130;1
10740;694.2221;6
10741;694.2312;58
10742;694.2403;218
10743;694.2494;152
10744;694.2585;54
10745;694.2676;45
10746;694.2768;23
10747;694.2859;20
10748;694.2950;8
10749;694.3041;9
10750;694.3132;0
10751;694.3223;10
10752;694.3314;2
10753;694.3405;5
10754;694.3496;1
10755;694.3587;6
10756;694.3678;7
10757;694.3770;20
10758;694.3861;5
10759;694.3952;17
10760;694.4043;6
10761;694.4134;9
10762;694.4225;19
10763;694.4316;1
10764;694.4407;2
10765;694.4498;2
10766;694.4590;17
10767;694.4681;0
10768;694.4772;8
10769;694.4863;13
10770;694.4954;23
10771;694.5045;3
10772;694.5136;15
10773;694.5227;15
10774;694.5318;2
10775;694.5409;9
10776;694.5501;10
10777;694.5592;11
10778;694.5683;0
10779;694.5774;5
10780;694.5865;0
10781;694.5956;14
10782;694.6047;8
10783;694.6138;2
10784;694.6230;3
10785;694.6321;0
10786;694.6412;4
10787;694.6503;0
10788;694.6594;19
10789;694.6685;4
10790;694.6776;7
10791;694.6867;2
10792;694.6958;18
10793;694.7050;4
10794;694.7141;0
10795;694.7232;0
10796;694.7323;0
10797;694.7414;17
10798;694.7505;5
10799;694.7596;11
10800;694.7687;0
10801;694.7779;6
10802;694.7870;3
10803;694.7961;0
10804;694.8052;46
10805;694.8143;25
10806;694.8234;5
10807;694.8325;1
10808;694.8416;4
10809;694.8508;12
10810;694.8599;0
10811;694.8690;1
10812;694.8781;1
10813;694.8872;0
10814;694.8963;0
10815;694.9054;1
10816;694.9146;0
10817;694.9237;0
10818;694.9328;3
10819;694.9419;8
10820;694.9510;0
10821;694.9601;0
10822;694.9692;1
10823;694.9783;0
10824;694.9875;2
10825;694.9966;4
10826;695.0057;0
10827;695.0148;0
10828;695.0239;2
10829;695.0330;0
10830;695.0421;0
10831;695.0513;0
10832;695.0604;0
10833;695.0695;15
10834;695.0786;5
10835;695.0877;0
10836;695.0968;1
10837;695.1059;0
10838;695.1151;0
10839;695.1242;0
10840;695.1333;0
10841;695.1424;0
10842;695.1515;0
10843;695.1606;0
10844;695.1698;3
10845;695.1789;16
10846;695.1880;6
10847;695.1971;0
10848;695.2062;8
10849;695.2153;2
10850;695.2244;0
10851;695.2336;0
10852;695.2427;3
10853;695.2518;0
10854;695.2609;0
10855;695.2700;0
10856;695.2791;0
10857;695.2883;0
10858;695.2974;0
10859;695.3065;133
10860;695.3156;125
10861;695.3247;91
10862;695.3338;29
10863;695.3430;39
10864;695.3521;4
10865;695.3612;5
10866;695.3703;3
10867;695.3794;1
10868;695.3885;0
10869;695.3977;0
10870;695.4068;3
10871;695.4159;0
10872;695.4250;0
10873;695.4341;6
10874;695.4432;8
10875;695.4524;1
10876;695.4615;0
10877;695.4706;0
10878;695.4797;6
10879;695.4888;5
10880;695.4979;7
10881;695.5071;2
10882;695.5162;0
10883;695.5253;2
10884;695.5344;12
10885;695.5435;10
10886;695.5526;0
10887;695.5618;7
10888;695.5709;0
10889;695.5800;0
10890;695.5891;0
10891;695.5982;1
10892;695.6074;0
10893;695.6165;3
10894;695.6256;4
10895;695.6347;15
10896;695.6438;0
10897;695.6529;0
10898;695.6621;0
10899;695.6712;17
10900;695.6803;0
10901;695.6894;0
10902;695.6985;0
10903;695.7077;13
10904;695.7168;0
10905;695.7259;2
10906;695.7350;4
10907;695.7441;1
10908;695.7532;14
10909;695.7624;14
10910;695.7715;103
10911;695.7806;129
10912;695.7897;91
10913;695.7988;55
10914;695.8080;29
10915;695.8171;15
10916;695.8262;1
10917;695.8353;11
10918;695.8444;6
10919;695.8536;0
10920;695.8627;0
10921;695.8718;1
10922;695.8809;3
10923;695.8900;0
10924;695.8992;8
10925;695.9083;0
10926;695.9174;0
10927;695.9265;5
10928;695.9356;3
10929;695.9448;0
10930;695.9539;3
10931;695.9630;0
10932;695.9721;0
10933;695.9812;19
10934;695.9904;7
10935;695.9995;3
10936;696.0086;0
10937;696.0177;36
10938;696.0268;61
10939;696.0360;17
10940;696.0451;21
10941;696.0542;7
10942;696.0633;0
10943;696.0725;0
10944;696.0816;0
10945;696.0907;0
10946;696.0998;0
10947;696.1089;20
10948;696.1181;10
10949;696.1272;11
10950;696.1363;79
10951;696.1454;28
10952;696.1545;14
10953;696.1637;10
10954;696.1728;2
10955;696.1819;0
10956;696.1910;5
10957;696.2002;0
10958;696.2093;0
10959;696.2184;0
10960;696.2275;0
10961;696.2366;55
10962;696.2458;152
10963;696.2549;52
10964;696.2640;90
10965;696.2731;103
10966;696.2823;122
10967;696.2914;54
10968;696.3005;40
10969;696.3096;94
10970;696.3187;71
10971;696.3279;40
10972;696.3370;14
10973;696.3461;10
10974;696.3552;14
10975;696.3644;2
10976;696.3735;14
10977;696.3826;3
10978;696.3917;17
10979;696.4008;4
10980;696.4100;1
10981;696.4191;3
10982;696.4282;2
10983;696.4373;0
10984;696.4465;3
10985;696.4556;10
10986;696.4647;20
10987;696.4738;0
10988;696.4830;54
10989;696.4921;128
10990;696.5012;46
10991;696.5103;23
10992;696.5195;29
10993;696.5286;13
10994;696.5377;14
10995;696.5468;3
10996;696.5560;0
10997;696.5651;1
10998;696.5742;4
10999;696.5833;0
11000;696.5925;1
11001;696.6016;6
11002;696.6107;0
11003;696.6198;14
11004;696.6289;2
11005;696.6381;3
11006;696.6472;6
11007;696.6563;0
11008;696.6654;0
11009;696.6746;0
11010;696.6837;2
11011;696.6928;3
11012;696.7019;8
11013;696.7111;26
11014;696.7202;6
11015;696.7293;73
11016;696.7385;60
11017;696.7476;31
11018;696.7567;8
11019;696.7658;36
11020;696.7750;47
11021;696.7841;44
11022;696.7932;59
11023;696.8023;31
11024;696.8115;16
11025;696.8206;24
11026;696.8297;13
11027;696.8388;0
11028;696.8480;0
11029;696.8571;11
11030;696.8662;2
11031;696.8753;0
11032;696.8845;0
11033;696.8936;15
11034;696.9027;3
11035;696.9118;0
11036;696.9210;0
11037;696.9301;3
11038;696.9392;2
11039;696.9484;0
11040;696.9575;0
11041;696.9666;0
11042;696.9757;0
11043;696.9849;14
11044;696.9940;0
11045;697.0031;0
11046;697.0122;2
11047;697.0214;4
11048;697.0305;0
11049;697.0396;0
11050;697.0488;0
11051;697.0579;11
11052;697.0670;0
11053;697.0761;3
11054;697.0853;2
11055;697.0944;6
11056;697.1035;0
11057;697.1126;11
11058;697.1218;6
11059;697.1309;7
11060;697.1400;0
11061;697.1492;0
11062;697.1583;0
11063;697.1674;0
11064;697.1765;0
11065;697.1857;0
11066;697.1948;2
11067;697.2039;0
11068;697.2131;1
11069;697.2222;0
11070;697.2313;0
11071;697.2404;6
11072;697.2496;0
11073;697.2587;0
11074;697.2678;1
11075;697.2770;31
11076;697.2861;3
11077;697.2952;19
11078;697.3043;28
11079;697.3135;105
11080;697.3226;147
11081;697.3317;115
11082;697.3409;67
11083;697.3500;33
11084;697.3591;10
11085;697.3682;12
11086;697.3774;11
11087;697.3865;2
11088;697.3956;0
11089;697.4048;2
11090;697.4139;0
11091;697.4230;8
11092;697.4322;4
11093;697.4413;0
11094;697.4504;2
11095;697.4595;0
11096;697.4687;8
11097;697.4778;0
11098;697.4869;6
11099;697.4961;0
11100;697.5052;34
11101;697.5143;9
11102;697.5235;12
11103;697.5326;2
11104;697.5417;3
11105;697.5509;0
11106;697.5600;6
11107;697.5691;0
11108;697.5782;1
11109;697.5874;0
11110;697.5965;0
11111;697.6056;0
11112;697.6148;4
11113;697.6239;0
11114;697.6330;2
11115;697.6422;0
11116;697.6513;1
11117;697.6604;2
11118;697.6696;2
11119;697.6787;0
11120;697.6878;0
11121;697.6970;1
11122;697.7061;6
11123;697.7152;1
11124;697.7243;1
11125;697.7335;0
11126;697.7426;1
11127;697.7517;12
11128;697.7609;16
11129;697.7700;9
11130;697.7791;1
11131;697.7883;0
11132;697.7974;0
11133;697.8065;0
11134;697.8157;2
11135;697.8248;0
11136;697.8339;1
11137;697.8431;18
11138;697.8522;3
11139;697.8613;0
11140;697.8705;0
11141;697.8796;0
11142;697.8887;0
11143;697.8979;0
11144;697.9070;0
11145;697.9161;0
11146;697.9253;0
11147;697.9344;0
11148;697.9435;0
11149;697.9527;6
11150;697.9618;4
11151;697.9709;0
11152;697.9801;3
11153;697.9892;9
11154;697.9983;0
11155;698.0075;0
11156;698.0166;3
11157;698.0257;0
11158;698.0349;25
11159;698.0440;0
11160;698.0531;0
11161;698.0623;3
11162;698.0714;0
11163;698.0805;11
11164;698.0897;10
11165;698.0988;17
11166;698.1079;1
11167;698.1171;0
11168;698.1262;2
11169;698.1353;3
11170;698.1445;13
11171;698.1536;0
11172;698.1627;0
11173;698.1719;2
11174;698.1810;11
11175;698.1902;0
11176;698.1993;3
11177;698.2084;13
11178;698.2176;4
11179;698.2267;0
11180;698.2358;0
11181;698.2450;2
11182;698.2541;0
11183;698.2632;0
11184;698.2724;0
11185;698.2815;7
11186;698.2906;0
11187;698.2998;2
11188;698.3089;8
11189;698.3180;0
11190;698.3272;0
11191;698.3363;0
11192;698.3455;4
11193;698.3546;27
11194;698.3637;6
11195;698.3729;10
11196;698.3820;0
11197;698.3911;0
11198;698.4003;0
11199;698.4094;0
11200;698.4185;0
11201;698.4277;0
11202;698.4368;0
11203;698.4460;0
11204;698.4551;0
11205;698.4642;0
11206;698.4734;2
11207;698.4825;5
11208;698.4916;6
11209;698.5008;0
11210;698.5099;3
11211;698.5191;26
11212;698.5282;14
11213;698.5373;8
11214;698.5465;0
11215;698.5556;3
11216;698.5647;19
11217;698.5739;24
11218;698.5830;19
11219;698.5922;4
11220;698.6013;0
11221;698.6104;8
11222;698.6196;3
11223;698.6287;5
11224;698.6378;0
11225;698.6470;0
11226;698.6561;13
11227;698.6653;65
11228;698.6744;21
11229;698.6835;5
11230;698.6927;3
11231;698.7018;0
11232;698.7109;0
11233;698.7201;0
11234;698.7292;0
11235;698.7384;16
11236;698.7475;6
11237;698.7566;0
11238;698.7658;0
11239;698.7749;0
11240;698.7841;5
11241;698.7932;3
11242;698.8023;0
11243;698.8115;4
11244;698.8206;0
11245;698.8297;21
11246;698.8389;0
11247;698.8480;0
11248;698.8572;7
11249;698.8663;0
11250;698.8754;0
11251;698.8846;0
11252;698.8937;1
11253;698.9029;8
11254;698.9120;1
11255;698.9211;0
11256;698.9303;0
11257;698.9394;7
11258;698.9486;0
11259;698.9577;0
11260;698.9668;0
11261;698.9760;0
11262;698.9851;6
11263;698.9943;0
11264;699.0034;0
11265;699.0125;0
11266;699.0217;1
11267;699.0308;0
11268;699.0400;0
11269;699.0491;0
11270;699.0582;1
11271;699.0674;9
11272;699.0765;6
11273;699.0857;6
11274;699.0948;0
11275;699.1039;0
11276;699.1131;0
11277;699.1222;0
11278;699.1314;8
11279;699.1405;0
11280;699.1497;0
11281;699.1588;0
11282;699.1679;48
11283;699.1771;136
11284;699.1862;62
11285;699.1954;27
11286;699.2045;21
11287;699.2136;12
11288;699.2228;0
11289;699.2319;13
11290;699.2411;55
11291;699.2502;55
11292;699.2594;26
11293;699.2685;6
11294;699.2776;48
11295;699.2868;45
11296;699.2959;8
11297;699.3051;9
11298;699.3142;0
11299;699.3233;0
11300;699.3325;0
11301;699.3416;2
11302;699.3508;0
11303;699.3599;4
11304;699.3691;0
11305;699.3782;0
11306;699.3873;8
11307;699.3965;0
11308;699.4056;0
11309;699.4148;1
11310;699.4239;0
11311;699.4331;0
11312;699.4422;0
11313;699.4513;0
11314;699.4605;0
11315;699.4696;0
11316;699.4788;6
11317;699.4879;0
11318;699.4971;4
11319;699.5062;0
11320;699.5154;4
11321;699.5245;0
11322;699.5336;5
11323;699.5428;0
11324;699.5519;0
11325;699.5611;0
11326;699.5702;0
11327;699.5794;0
11328;699.5885;0
11329;699.5976;4
11330;699.6068;3
11331;699.6159;0
11332;699.6251;0
11333;699.6342;18
11334;699.6434;0
11335;699.6525;0
11336;699.6617;18
11337;699.6708;10
11338;699.6799;6
11339;699.6891;0
11340;699.6982;6
11341;699.7074;2
11342;699.7165;0
11343;699.7257;0
11344;699.7348;0
11345;699.7440;0
11346;699.7531;9
11347;699.7623;0
11348;699.7714;0
11349;699.7805;95
11350;699.7897;85
11351;699.7988;57
11352;699.8080;32
11353;699.8171;22
11354;699.8263;16
11355;699.8354;12
11356;699.8446;8
11357;699.8537;0
11358;699.8629;6
11359;699.8720;11
11360;699.8811;3
11361;699.8903;0
11362;699.8994;5
11363;699.9086;9
11364;699.9177;0
11365;699.9269;0
11366;699.9360;0
11367;699.9452;0
11368;699.9543;4
11369;699.9635;0
11370;699.9726;4
11371;699.9818;0
11372;699.9909;0
11373;700.0000;11
11374;700.0092;0
11375;700.0183;8
11376;700.0275;0
11377;700.0366;0
11378;700.0458;0
11379;700.0549;0
11380;700.0641;0
11381;700.0732;0
11382;700.0824;0
11383;700.0915;1
11384;700.1007;0
11385;700.1098;14
11386;700.1190;71
11387;700.1281;45
11388;700.1373;11
11389;700.1464;21
11390;700.1556;12
11391;700.1647;8
11392;700.1738;18
11393;700.1830;0
11394;700.1921;13
11395;700.2013;0
11396;700.2104;1
11397;700.2196;0
11398;700.2287;0
11399;700.2379;0
11400;700.2470;8
11401;700.2562;0
11402;700.2653;0
11403;700.2745;0
11404;700.2836;0
11405;700.2928;0
11406;700.3019;0
11407;700.3111;0
11408;700.3202;0
11409;700.3294;0
11410;700.3385;0
11411;700.3477;0
11412;700.3568;0
11413;700.3660;0
11414;700.3751;0
11415;700.3843;15
11416;700.3934;13
11417;700.4026;13
11418;700.4117;6
11419;700.4209;0
11420;700.4300;35
11421;700.4392;107
11422;700.4483;69
11423;700.4575;30
11424;700.4666;26
11425;700.4758;24
11426;700.4849;13
11427;700.4941;5
11428;700.5032;0
11429;700.5124;0
11430;700.5215;3
11431;700.5307;5
11432;700.5398;6
11433;700.5490;2
11434;700.5581;8
11435;700.5673;16
11436;700.5764;8
11437;700.5856;9
11438;700.5947;23
11439;700.6039;18
11440;700.6130;8
11441;700.6222;17
11442;700.6313;1
11443;700.6405;4
11444;700.6496;6
11445;700.6588;15
11446;700.6679;0
11447;700.6771;0
11448;700.6862;2
11449;700.6954;0
11450;700.7045;0
11451;700.7137;0
11452;700.7228;9
11453;700.7320;7
11454;700.7411;0
11455;700.7503;0
11456;700.7594;104
11457;700.7686;154
11458;700.7777;52
11459;700.7869;45
11460;700.7960;30
11461;700.8052;19
11462;700.8144;3
11463;700.8235;10
11464;700.8327;4
11465;700.8418;2
11466;700.8510;0
11467;700.8601;0
11468;700.8693;1
11469;700.8784;0
11470;700.8876;10
11471;700.8967;8
11472;700.9059;6
11473;700.9150;3
11474;700.9242;0
11475;700.9333;0
11476;700.9425;0
11477;700.9516;6
11478;700.9608;0
11479;700.9699;4
11480;700.9791;0
11481;700.9883;0
11482;700.9974;0
11483;701.0066;0
11484;701.0157;0
11485;701.0249;1
11486;701.0340;0
11487;701.0432;0
11488;701.0523;16
11489;701.0615;7
11490;701.0706;15
11491;701.0798;11
11492;701.0889;9
11493;701.0981;0
11494;701.1072;3
11495;701.1164;0
11496;701.1256;0
11497;701.1347;0
11498;701.1439;19
11499;701.1530;2
11500;701.1622;0
11501;701.1713;0
11502;701.1805;0
11503;701.1896;0
11504;701.1988;0
11505;701.2079;2
11506;701.2171;0
11507;701.2263;0
11508;701.2354;1
11509;701.2446;3
11510;701.2537;5
11511;701.2629;2
11512;701.2720;0
11513;701.2812;0
11514;701.2903;1
11515;701.2995;0
11516;701.3087;5
11517;701.3178;0
11518;701.3270;0
11519;701.3361;0
11520;701.3453;0
11521;701.3544;3
11522;701.3636;0
11523;701.3727;0
11524;701.3819;0
11525;701.3911;0
11526;701.4002;5
11527;701.4094;10
11528;701.4185;3
11529;701.4277;5
11530;701.4368;0
11531;701.4460;16
11532;701.4551;0
11533;701.4643;3
11534;701.4735;0
11535;701.4826;16
11536;701.4918;9
11537;701.5009;5
11538;701.5101;0
11539;701.5192;0
11540;701.5284;0
11541;701.5376;0
11542;701.5467;10
11543;701.5559;3
11544;701.5650;0
11545;701.5742;10
11546;701.5833;0
11547;701.5925;0
11548;701.6017;1
11549;701.6108;1
11550;701.6200;11
11551;701.6291;0
11552;701.6383;0
11553;701.6474;8
11554;701.6566;0
11555;701.6658;7
11556;701.6749;0
11557;701.6841;27
11558;701.6932;55
11559;701.7024;29
11560;701.7115;3
11561;701.7207;0
11562;701.7299;0
11563;701.7390;3
11564;701.7482;0
11565;701.7573;3
11566;701.7665;5
11567;701.7757;0
11568;701.7848;0
11569;701.7940;0
11570;701.8031;0
11571;701.8123;0
11572;701.8214;0
11573;701.8306;5
11574;701.8398;0
11575;701.8489;7
11576;701.8581;0
11577;701.8672;0
11578;701.8764;0
11579;701.8856;3
11580;701.8947;46
11581;701.9039;6
11582;701.9130;12
11583;701.9222;7
11584;701.9314;0
11585;701.9405;0
11586;701.9497;0
11587;701.9588;0
11588;701.9680;0
11589;701.9772;11
11590;701.9863;34
11591;701.9955;16
11592;702.0046;1
11593;702.0138;3
11594;702.0230;0
11595;702.0321;2
11596;702.0413;4
11597;702.0504;4
11598;702.0596;3
11599;702.0688;0
11600;702.0779;0
11601;702.0871;0
11602;702.0962;0
11603;702.1054;0
11604;702.1146;2
11605;702.1237;2
11606;702.1329;0
11607;702.1420;0
11608;702.1512;0
11609;702.1604;0
11610;702.1695;0
11611;702.1787;2
11612;702.1878;0
11613;702.1970;0
11614;702.2062;1
11615;702.2153;0
11616;702.2245;0
11617;702.2336;0
11618;702.2428;0
11619;702.2520;0
11620;702.2611;0
11621;702.2703;0
11622;702.2795;8
11623;702.2886;2
11624;702.2978;0
11625;702.3069;16
11626;702.3161;0
11627;702.3253;0
11628;702.3344;0
11629;702.3436;17
11630;702.3527;16
11631;702.3619;11
11632;702.3711;1
11633;702.3802;0
11634;702.3894;12
11635;702.3986;6
11636;702.4077;0
11637;702.4169;0
11638;702.4260;13
11639;702.4352;7
11640;702.4444;0
11641;702.4535;0
11642;702.4627;0
11643;702.4719;0
11644;702.4810;41
11645;702.4902;80
11646;702.4994;24
11647;702.5085;4
11648;702.5177;5
11649;702.5268;3
11650;702.5360;0
11651;702.5452;0
11652;702.5543;0
11653;702.5635;5
11654;702.5727;2
11655;702.5818;24
11656;702.5910;5
11657;702.6001;2
11658;702.6093;1
11659;702.6185;3
11660;702.6276;0
11661;702.6368;1
11662;702.6460;0
11663;702.6551;0
11664;702.6643;0
11665;702.6735;0
11666;702.6826;5
11667;702.6918;0
11668;702.7010;0
11669;702.7101;0
11670;702.7193;46
11671;702.7284;175
11672;702.7376;105
11673;702.7468;211
11674;702.7559;101
11675;702.7651;70
11676;702.7743;41
11677;702.7834;50
11678;702.7926;7
11679;702.8018;3
11680;702.8109;6
11681;702.8201;0
11682;702.8293;0
11683;702.8384;6
11684;702.8476;4
11685;702.8568;21
11686;702.8659;1
11687;702.8751;4
11688;702.8843;31
11689;702.8934;34
11690;702.9026;19
11691;702.9118;1
11692;702.9209;1
11693;702.9301;0
11694;702.9392;12
11695;702.9484;0
11696;702.9576;0
11697;702.9667;0
11698;702.9759;0
11699;702.9851;0
11700;702.9942;0
11701;703.0034;2
11702;703.0126;12
11703;703.0217;7
11704;703.0309;112
11705;703.0401;70
11706;703.0492;44
11707;703.0584;13
11708;703.0676;10
11709;703.0767;21
11710;703.0859;15
11711;703.0951;24
11712;703.1042;25
11713;703.1134;9
11714;703.1226;4
11715;703.1317;11
11716;703.1409;5
11717;703.1501;15
11718;703.1593;2
11719;703.1684;6
11720;703.1776;20
11721;703.1868;20
11722;703.1959;11
11723;703.2051;0
11724;703.2143;0
11725;703.2234;2
11726;703.2326;8
11727;703.2418;9
11728;703.2509;2
11729;703.2601;0
11730;703.2693;0
11731;703.2784;0
11732;703.2876;5
11733;703.2968;4
11734;703.3059;3
11735;703.3151;9
11736;703.3243;4
11737;703.3334;9
11738;703.3426;29
11739;703.3518;18
11740;703.3609;11
11741;703.3701;6
11742;703.3793;0
11743;703.3885;2
11744;703.3976;10
11745;703.4068;0
11746;703.4160;0
11747;703.4251;0
11748;703.4343;0
11749;703.4435;0
11750;703.4526;7
11751;703.4618;0
11752;703.4710;0
11753;703.4801;0
11754;703.4893;0
11755;703.4985;0
11756;703.5077;2
11757;703.5168;0
11758;703.5260;0
11759;703.5352;1
11760;703.5443;5
11761;703.5535;3
11762;703.5627;8
11763;703.5718;0
11764;703.5810;0
11765;703.5902;2
11766;703.5994;0
11767;703.6085;0
11768;703.6177;0
11769;703.6269;0
11770;703.6360;0
11771;703.6452;4
11772;703.6544;0
11773;703.6635;5
11774;703.6727;12
11775;703.6819;34
11776;703.6911;4
11777;703.7002;3
11778;703.7094;0
11779;703.7186;0
11780;703.7277;0
11781;703.7369;0
11782;703.7461;5
11783;703.7553;12
11784;703.7644;0
11785;703.7736;0
11786;703.7828;2
11787;703.7919;4
11788;703.8011;0
11789;703.8103;7
11790;703.8195;0
11791;703.8286;0
11792;703.8378;11
11793;703.8470;3
11794;703.8561;8
11795;703.8653;0
11796;703.8745;0
11797;703.8837;0
11798;703.8928;0
11799;703.9020;8
11800;703.9112;1
11801;703.9204;2
11802;703.9295;0
11803;703.9387;0
11804;703.9479;6
11805;703.9570;0
11806;703.9662;10
11807;703.9754;1
11808;703.9846;0
11809;703.9937;0
11810;704.0029;0
11811;704.0121;6
11812;704.0213;10
11813;704.0304;0
11814;704.0396;0
11815;704.0488;0
11816;704.0579;0
11817;704.0671;23
11818;704.0763;0
11819;704.0855;0
11820;704.0946;0
11821;704.1038;0
11822;704.1130;0
11823;704.1222;0
11824;704.1313;0
11825;704.1405;0
11826;704.1497;7
11827;704.1589;0
11828;704.1680;9
11829;704.1772;13
11830;704.1864;0
11831;704.1955;31
11832;704.2047;0
11833;704.2139;0
11834;704.2231;0
11835;704.2322;0
11836;704.2414;0
11837;704.2506;0
11838;704.2598;0
11839;704.2689;0
11840;704.2781;0
11841;704.2873;0
11842;704.2965;7
11843;704.3056;0
11844;704.3148;0
11845;704.3240;0
11846;704.3332;0
11847;704.3423;0
11848;704.3515;0
11849;704.3607;1
11850;704.3699;0
11851;704.3790;3
11852;704.3882;9
11853;704.3974;0
11854;704.4066;6
11855;704.4157;0
11856;704.4249;0
11857;704.4341;0
11858;704.4433;2
11859;704.4524;4
11860;704.4616;0
11861;704.4708;1
11862;704.4800;4
11863;704.4892;2
11864;704.4983;0
11865;704.5075;0
11866;704.5167;2
11867;704.5259;1
11868;704.5350;6
11869;704.5442;0
11870;704.5534;1
11871;704.5626;13
11872;704.5717;17
11873;704.5809;0
11874;704.5901;0
11875;704.5993;0
11876;704.6084;0
11877;704.6176;8
11878;704.6268;0
11879;704.6360;0
11880;704.6452;23
11881;704.6543;0
11882;704.6635;0
11883;704.6727;0
11884;704.6819;0
11885;704.6910;0
11886;704.7002;0
11887;704.7094;21
11888;704.7186;16
11889;704.7278;0
11890;704.7369;0
11891;704.7461;11
11892;704.7553;12
11893;704.7645;0
11894;704.7736;17
11895;704.7828;9
11896;704.7920;53
11897;704.8012;52
11898;704.8104;45
11899;704.8195;53
11900;704.8287;15
11901;704.8379;46
11902;704.8471;50
11903;704.8562;30
11904;704.8654;3
11905;704.8746;1
11906;704.8838;0
11907;704.8930;1
11908;704.9021;0
11909;704.9113;0
11910;704.9205;0
11911;704.9297;0
11912;704.9389;2
11913;704.9480;0
11914;704.9572;18
11915;704.9664;25
11916;704.9756;23
11917;704.9847;58
11918;704.9939;30
11919;705.0031;9
11920;705.0123;7
11921;705.0215;12
11922;705.0306;0
11923;705.0398;5
11924;705.0490;12
11925;705.0582;0
11926;705.0674;0
11927;705.0765;0
11928;705.0857;1
11929;705.0949;0
11930;705.1041;0
11931;705.1133;0
11932;705.1224;0
11933;705.1316;0
11934;705.1408;1
11935;705.1500;0
11936;705.1592;21
11937;705.1683;5
11938;705.1775;6
11939;705.1867;15
11940;705.1959;19
11941;705.2051;54
11942;705.2143;142
11943;705.2234;57
11944;705.2326;100
11945;705.2418;59
11946;705.2510;54
11947;705.2602;209
11948;705.2693;800
11949;705.2785;2921
11950;705.2877;5977
11951;705.2969;5444
11952;705.3061;3467
11953;705.3152;1935
11954;705.3244;1229
11955;705.3336;714
11956;705.3428;416
11957;705.3520;229
11958;705.3612;102
11959;705.3703;83
11960;705.3795;67
11961;705.3887;57
11962;705.3979;43
11963;705.4071;32
11964;705.4162;60
11965;705.4254;153
11966;705.4346;72
11967;705.4438;31
11968;705.4530;35
11969;705.4622;31
11970;705.4713;16
11971;705.4805;28
11972;705.4897;29
11973;705.4989;0
11974;705.5081;5
11975;705.5172;7
11976;705.5264;0
11977;705.5356;13
11978;705.5448;13
11979;705.5540;3
11980;705.5632;0
11981;705.5723;1
11982;705.5815;5
11983;705.5907;10
11984;705.5999;0
11985;705.6091;8
11986;705.6183;30
11987;705.6274;21
11988;705.6366;57
11989;705.6458;56
11990;705.6550;50
11991;705.6642;56
11992;705.6734;30
11993;705.6825;22
11994;705.6917;5
11995;705.7009;1
11996;705.7101;13
11997;705.7193;12
11998;705.7285;219
11999;705.7377;187
12000;705.7468;232
12001;705.7560;354
12002;705.7652;353
12003;705.7744;1598
12004;705.7836;4031
12005;705.7928;5118
12006;705.8019;3331
12007;705.8111;2011
12008;705.8203;1300
12009;705.8295;685
12010;705.8387;339
12011;705.8479;250
12012;705.8571;137
12013;705.8662;99
12014;705.8754;45
12015;705.8846;52
12016;705.8938;71
12017;705.9030;103
12018;705.9122;122
12019;705.9213;110
12020;705.9305;40
12021;705.9397;34
12022;705.9489;44
12023;705.9581;29
12024;705.9673;12
12025;705.9765;21
12026;705.9856;8
12027;705.9948;0
12028;706.0040;4
12029;706.0132;13
12030;706.0224;8
12031;706.0316;2
12032;706.0408;5
12033;706.0500;1
12034;706.0591;3
12035;706.0683;53
12036;706.0775;65
12037;706.0867;107
12038;706.0959;63
12039;706.1051;49
12040;706.1143;9
12041;706.1234;30
12042;706.1326;59
12043;706.1418;27
12044;706.1510;23
12045;706.1602;1
12046;706.1694;24
12047;706.1786;28
12048;706.1878;109
12049;706.1969;186
12050;706.2061;85
12051;706.2153;129
12052;706.2245;86
12053;706.2337;73
12054;706.2429;105
12055;706.2521;134
12056;706.2613;88
12057;706.2704;236
12058;706.2796;710
12059;706.2888;1803
12060;706.2980;2024
12061;706.3072;1447
12062;706.3164;864
12063;706.3256;596
12064;706.3348;261
12065;706.3439;166
12066;706.3531;101
12067;706.3623;53
12068;706.3715;113
12069;706.3807;41
12070;706.3899;24
12071;706.3991;12
12072;706.4083;13
12073;706.4174;47
12074;706.4266;54
12075;706.4358;25
12076;706.4450;36
12077;706.4542;6
12078;706.4634;8
12079;706.4726;15
12080;706.4818;65
12081;706.4910;74
12082;706.5001;40
12083;706.5093;23
12084;706.5185;28
12085;706.5277;26
12086;706.5369;14
12087;706.5461;62
12088;706.5553;44
12089;706.5645;13
12090;706.5737;18
12091;706.5829;86
12092;706.5920;64
12093;706.6012;46
12094;706.6104;18
12095;706.6196;10
12096;706.6288;8
12097;706.6380;34
12098;706.6472;10
12099;706.6564;4
12100;706.6656;0
12101;706.6748;17
12102;706.6839;38
12103;706.6931;35
12104;706.7023;6
12105;706.7115;26
12106;706.7207;47
12107;706.7299;21
12108;706.7391;39
12109;706.7483;31
12110;706.7575;27
12111;706.7667;332
12112;706.7759;533
12113;706.7850;660
12114;706.7942;1033
12115;706.8034;1123
12116;706.8126;636
12117;706.8218;414
12118;706.8310;206
12119;706.8402;145
12120;706.8494;41
12121;706.8586;57
12122;706.8678;29
12123;706.8770;37
12124;706.8861;31
12125;706.8953;36
12126;706.9045;11
12127;706.9137;4
12128;706.9229;8
12129;706.9321;31
12130;706.9413;27
12131;706.9505;4
12132;706.9597;19
12133;706.9689;15
12134;706.9781;19
12135;706.9873;16
12136;706.9965;26
12137;707.0056;19
12138;707.0148;0
12139;707.0240;6
12140;707.0332;23
12141;707.0424;0
12142;707.0516;1
12143;707.0608;7
12144;707.0700;15
12145;707.0792;50
12146;707.0884;44
12147;707.0976;25
12148;707.1068;14
12149;707.1160;17
12150;707.1251;4
12151;707.1343;12
12152;707.1435;0
12153;707.1527;8
12154;707.1619;0
12155;707.1711;0
12156;707.1803;7
12157;707.1895;0
12158;707.1987;0
12159;707.2079;10
12160;707.2171;8
12161;707.2263;4
12162;707.2355;0
12163;707.2447;0
12164;707.2539;0
12165;707.2631;1
12166;707.2722;0
12167;707.2814;48
12168;707.2906;414
12169;707.2998;496
12170;707.3090;265
12171;707.3182;185
12172;707.3274;134
12173;707.3366;46
12174;707.3458;36
12175;707.3550;31
12176;707.3642;26
12177;707.3734;5
12178;707.3826;44
12179;707.3918;40
12180;707.4010;8
12181;707.4102;0
12182;707.4194;9
12183;707.4286;3
12184;707.4378;12
12185;707.4469;7
12186;707.4561;1
12187;707.4653;8
12188;707.4745;28
12189;707.4837;161
12190;707.4929;88
12191;707.5021;37
12192;707.5113;19
12193;707.5205;14
12194;707.5297;3
12195;707.5389;10
12196;707.5481;0
12197;707.5573;0
12198;707.5665;0
12199;707.5757;1
12200;707.5849;0
12201;707.5941;0
12202;707.6033;0
12203;707.6125;5
12204;707.6217;6
12205;707.6309;1
12206;707.6401;21
12207;707.6493;1
12208;707.6585;0
12209;707.6677;10
12210;707.6769;1
12211;707.6860;31
12212;707.6952;3
12213;707.7044;12
12214;707.7136;5
12215;707.7228;19
12216;707.7320;9
12217;707.7412;26
12218;707.7504;3
12219;707.7596;7
12220;707.7688;34
12221;707.7780;12
12222;707.7872;0
12223;707.7964;0
12224;707.8056;31
12225;707.8148;1
12226;707.8240;5
12227;707.8332;5
12228;707.8424;10
12229;707.8516;6
12230;707.8608;3
12231;707.8700;0
12232;707.8792;7
12233;707.8884;3
12234;707.8976;4
12235;707.9068;0
12236;707.9160;14
12237;707.9252;0
12238;707.9344;0
12239;707.9436;0
12240;707.9528;0
12241;707.9620;0
12242;707.9712;0
12243;707.9804;0
12244;707.9896;25
12245;707.9988;3
12246;708.0080;23
12247;708.0172;20
12248;708.0264;2
12249;708.0356;7
12250;708.0448;2
12251;708.0540;0
12252;708.0632;0
12253;708.0724;0
12254;708.0816;0
12255;708.0908;0
12256;708.1000;3
12257;708.1092;0
12258;708.1184;0
12259;708.1276;26
12260;708.1368;7
12261;708.1460;1
12262;708.1552;13
12263;708.1644;9
12264;708.1736;0
12265;708.1828;2
12266;708.1920;0
12267;708.2012;0
12268;708.2104;0
12269;708.2196;25
12270;708.2288;45
12271;708.2380;50
12272;708.2472;278
12273;708.2564;259
12274;708.2656;106
12275;708.2748;72
12276;708.2840;63
12277;708.2932;13
12278;708.3024;13
12279;708.3116;0
12280;708.3208;0
12281;708.3300;1
12282;708.3392;2
12283;708.3484;0
12284;708.3576;0
12285;708.3668;0
12286;708.3760;0
12287;708.3852;0
12288;708.3944;0
12289;708.4036;0
12290;708.4128;0
12291;708.4220;0
12292;708.4312;1
12293;708.4404;0
12294;708.4496;2
12295;708.4588;0
12296;708.4680;1
12297;708.4772;0
12298;708.4864;11
12299;708.4956;36
12300;708.5048;14
12301;708.5140;13
12302;708.5232;52
12303;708.5324;18
12304;708.5416;34
12305;708.5508;16
12306;708.5600;1
12307;708.5692;9
12308;708.5784;18
12309;708.5876;1
12310;708.5968;10
12311;708.6060;4
12312;708.6152;15
12313;708.6244;4
12314;708.6336;0
12315;708.6428;0
12316;708.6520;5
12317;708.6613;0
12318;708.6705;14
12319;708.6797;0
12320;708.6889;0
12321;708.6981;30
12322;708.7073;10
12323;708.7165;6
12324;708.7257;0
12325;708.7349;0
12326;708.7441;0
12327;708.7533;6
12328;708.7625;0
12329;708.7717;0
12330;708.7809;1
12331;708.7901;0
12332;708.7993;0
12333;708.8085;16
12334;708.8177;4
12335;708.8269;7
12336;708.8361;0
12337;708.8453;0
12338;708.8545;0
12339;708.8637;0
12340;708.8729;0
12341;708.8821;4
12342;708.8914;4
12343;708.9006;0
12344;708.9098;0
12345;708.9190;0
12346;708.9282;0
12347;708.9374;0
12348;708.9466;0
12349;708.9558;0
12350;708.9650;12
12351;708.9742;7
12352;708.9834;2
12353;708.9926;1
12354;709.0018;0
12355;709.0110;7
12356;709.0202;7
12357;709.0294;30
12358;709.0386;10
12359;709.0478;11
12360;709.0570;9
12361;709.0663;0
12362;709.0755;0
12363;709.0847;1
12364;709.0939;8
12365;709.1031;1
12366;709.1123;0
12367;709.1215;57
12368;709.1307;49
12369;709.1399;20
12370;709.1491;9
12371;709.1583;9
12372;709.1675;1
12373;709.1767;35
12374;709.1859;44
12375;709.1951;26
12376;709.2043;21
12377;709.2136;1
12378;709.2228;60
12379;709.2320;47
12380;709.2412;78
12381;709.2504;67
12382;709.2596;20
12383;709.2688;12
12384;709.2780;8
12385;709.2872;0
12386;709.2964;0
12387;709.3056;0
12388;709.3148;0
12389;709.3240;0
12390;709.3332;0
12391;709.3425;0
12392;709.3517;2
12393;709.3609;4
12394;709.3701;2
12395;709.3793;0
12396;709.3885;0
12397;709.3977;6
12398;709.4069;2
12399;709.4161;0
12400;709.4253;0
12401;709.4345;14
12402;709.4437;4
12403;709.4529;3
12404;709.4622;5
12405;709.4714;0
12406;709.4806;0
12407;709.4898;0
12408;709.4990;0
12409;709.5082;3
12410;709.5174;0
12411;709.5266;0
12412;709.5358;0
12413;709.5450;0
12414;709.5542;5
12415;709.5635;0
12416;709.5727;0
12417;709.5819;0
12418;709.5911;0
12419;709.6003;3
12420;709.6095;0
12421;709.6187;8
12422;709.6279;4
12423;709.6371;0
12424;709.6463;0
12425;709.6555;0
12426;709.6648;12
12427;709.6740;24
12428;709.6832;23
12429;709.6924;32
12430;709.7016;28
12431;709.7108;23
12432;709.7200;4
12433;709.7292;0
12434;709.7384;0
12435;709.7476;7
12436;709.7569;0
12437;709.7661;0
12438;709.7753;0
12439;709.7845;0
12440;709.7937;1
12441;709.8029;0
12442;709.8121;0
12443;709.8213;0
12444;709.8305;0
12445;709.8398;4
12446;709.8490;0
12447;709.8582;2
12448;709.8674;0
12449;709.8766;10
12450;709.8858;0
12451;709.8950;1
12452;709.9042;0
12453;709.9134;0
12454;709.9227;17
12455;709.9319;31
12456;709.9411;29
12457;709.9503;14
12458;709.9595;15
12459;709.9687;10
12460;709.9779;2
12461;709.9871;0
12462;709.9963;37
12463;710.0056;23
12464;710.0148;5
12465;710.0240;0
12466;710.0332;8
12467;710.0424;6
12468;710.0516;6
12469;710.0608;7
12470;710.0700;1
12471;710.0793;0
12472;710.0885;0
12473;710.0977;1
12474;710.1069;0
12475;710.1161;6
12476;710.1253;0
12477;710.1345;0
12478;710.1437;0
12479;710.1530;0
12480;710.1622;0
12481;710.1714;0
12482;710.1806;1
12483;710.1898;6
12484;710.1990;0
12485;710.2082;0
12486;710.2174;0
12487;710.2267;0
12488;710.2359;3
12489;710.2451;21
12490;710.2543;27
12491;710.2635;3
12492;710.2727;7
12493;710.2819;9
12494;710.2912;0
12495;710.3004;0
12496;710.3096;0
12497;710.3188;0
12498;710.3280;0
12499;710.3372;0
12500;710.3464;10
12501;710.3557;0
12502;710.3649;0
12503;710.3741;0
12504;710.3833;0
12505;710.3925;0
12506;710.4017;0
12507;710.4109;0
12508;710.4202;5
12509;710.4294;0
12510;710.4386;6
12511;710.4478;2
12512;710.4570;23
12513;710.4662;16
12514;710.4754;2
12515;710.4847;8
12516;710.4939;12
12517;710.5031;0
12518;710.5123;0
12519;710.5215;0
12520;710.5307;4
12521;710.5400;7
12522;710.5492;1
12523;710.5584;1
12524;710.5676;26
12525;710.5768;13
12526;710.5860;0
12527;710.5952;12
12528;710.6045;1
12529;710.6137;2
12530;710.6229;0
12531;710.6321;6
12532;710.6413;0
12533;710.6505;17
12534;710.6598;28
12535;710.6690;5
12536;710.6782;0
12537;710.6874;0
12538;710.6966;3
12539;710.7058;2
12540;710.7151;0
12541;710.7243;0
12542;710.7335;0
12543;710.7427;8
12544;710.7519;85
12545;710.7611;32
12546;710.7704;28
12547;710.7796;9
12548;710.7888;8
12549;710.7980;0
12550;710.8072;5
12551;710.8164;0
12552;710.8257;0
12553;710.8349;0
12554;710.8441;0
12555;710.8533;0
12556;710.8625;0
12557;710.8717;28
12558;710.8810;22
12559;710.8902;19
12560;710.8994;7
12561;710.9086;0
12562;710.9178;0
12563;710.9271;4
12564;710.9363;1
12565;710.9455;12
12566;710.9547;4
12567;710.9639;0
12568;710.9731;0
12569;710.9824;6
12570;710.9916;0
12571;711.0008;0
12572;711.0100;0
12573;711.0192;0
12574;711.0285;0
12575;711.0377;2
12576;711.0469;0
12577;711.0561;0
12578;711.0653;0
12579;711.0745;0
12580;711.0838;0
12581;711.0930;0
12582;711.1022;23
12583;711.1114;0
12584;711.1206;2
12585;711.1299;7
12586;711.1391;1
12587;711.1483;5
12588;711.1575;0
12589;711.1667;0
12590;711.1760;0
12591;711.1852;1
12592;711.1944;0
12593;711.2036;14
12594;711.2128;8
12595;711.2221;2
12596;711.2313;1
12597;711.2405;0
12598;711.2497;0
12599;711.2589;0
12600;711.2682;0
12601;711.2774;1
12602;711.2866;0
12603;711.2958;7
12604;711.3050;0
12605;711.3143;0
12606;711.3235;0
12607;711.3327;12
12608;711.3419;1
12609;711.3511;0
12610;711.3604;0
12611;711.3696;5
12612;711.3788;0
12613;711.3880;0
12614;711.3972;0
12615;711.4065;4
12616;711.4157;6
12617;711.4249;0
12618;711.4341;0
12619;711.4433;0
12620;711.4526;0
12621;711.4618;0
12622;711.4710;0
12623;711.4802;0
12624;711.4895;0
12625;711.4987;0
12626;711.5079;0
12627;711.5171;8
12628;711.5263;3
12629;711.5356;5
12630;711.5448;0
12631;711.5540;7
12632;711.5632;1
12633;711.5725;5
12634;711.5817;0
12635;711.5909;0
12636;711.6001;0
12637;711.6093;0
12638;711.6186;0
12639;711.6278;0
12640;711.6370;8
12641;711.6462;0
12642;711.6555;0
12643;711.6647;0
12644;711.6739;8
12645;711.6831;0
12646;711.6923;0
12647;711.7016;0
12648;711.7108;0
12649;711.7200;0
12650;711.7292;0
12651;711.7385;0
12652;711.7477;0
12653;711.7569;0
12654;711.7661;0
12655;711.7754;0
12656;711.7846;0
12657;711.7938;1
12658;711.8030;3
12659;711.8122;3
12660;711.8215;3
12661;711.8307;0
12662;711.8399;0
12663;711.8491;6
12664;711.8584;0
12665;711.8676;0
12666;711.8768;0
12667;711.8860;0
12668;711.8953;0
12669;711.9045;2
12670;711.9137;8
12671;711.9229;0
12672;711.9322;0
12673;711.9414;0
12674;711.9506;9
12675;711.9598;0
12676;711.9691;0
12677;711.9783;0
12678;711.9875;0
12679;711.9967;9
12680;712.0060;0
12681;712.0152;0
12682;712.0244;1
12683;712.0336;11
12684;712.0429;5
12685;712.0521;2
12686;712.0613;0
12687;712.0705;0
12688;712.0798;0
12689;712.0890;0
12690;712.0982;0
12691;712.1074;0
12692;712.1167;0
12693;712.1259;2
12694;712.1351;6
12695;712.1443;12
12696;712.1536;19
12697;712.1628;0
12698;712.1720;0
12699;712.1812;2
12700;712.1905;25
12701;712.1997;0
12702;712.2089;0
12703;712.2181;1
12704;712.2274;0
12705;712.2366;14
12706;712.2458;0
12707;712.2550;0
12708;712.2643;0
12709;712.2735;92
12710;712.2827;71
12711;712.2920;57
12712;712.3012;21
12713;712.3104;21
12714;712.3196;5
12715;712.3289;6
12716;712.3381;9
12717;712.3473;1
12718;712.3565;4
12719;712.3658;0
12720;712.3750;6
12721;712.3842;13
12722;712.3935;8
12723;712.4027;0
12724;712.4119;0
12725;712.4211;0
12726;712.4304;0
12727;712.4396;0
12728;712.4488;0
12729;712.4580;18
12730;712.4673;4
12731;712.4765;1
12732;712.4857;3
12733;712.4950;1
12734;712.5042;0
12735;712.5134;7
12736;712.5226;12
12737;712.5319;3
12738;712.5411;2
12739;712.5503;12
12740;712.5596;3
12741;712.5688;0
12742;712.5780;0
12743;712.5872;15
12744;712.5965;29
12745;712.6057;8
12746;712.6149;0
12747;712.6242;1
12748;712.6334;4
12749;712.6426;0
12750;712.6518;0
12751;712.6611;0
12752;712.6703;0
12753;712.6795;0
12754;712.6888;0
12755;712.6980;0
12756;712.7072;1
12757;712.7164;0
12758;712.7257;0
12759;712.7349;0
12760;712.7441;0
12761;712.7534;0
12762;712.7626;0
12763;712.7718;5
12764;712.7811;0
12765;712.7903;0
12766;712.7995;0
12767;712.8087;1
12768;712.8180;0
12769;712.8272;0
12770;712.8364;0
12771;712.8457;3
12772;712.8549;0
12773;712.8641;0
12774;712.8734;0
12775;712.8826;0
12776;712.8918;5
12777;712.9011;4
12778;712.9103;1
12779;712.9195;2
12780;712.9287;0
12781;712.9380;0
12782;712.9472;0
12783;712.9564;0
12784;712.9657;0
12785;712.9749;0
12786;712.9841;0
12787;712.9934;0
12788;713.0026;0
12789;713.0118;0
12790;713.0211;3
12791;713.0303;0
12792;713.0395;0
12793;713.0488;0
12794;713.0580;0
12795;713.0672;49
12796;713.0764;51
12797;713.0857;10
12798;713.0949;21
12799;713.1041;7
12800;713.1134;0
12801;713.1226;0
12802;713.1318;0
12803;713.1411;0
12804;713.1503;4
12805;713.1595;0
12806;713.1688;5
12807;713.1780;0
12808;713.1872;0
12809;713.1965;0
12810;713.2057;0
12811;713.2149;2
12812;713.2242;10
12813;713.2334;0
12814;713.2426;35
12815;713.2519;31
12816;713.2611;273
12817;713.2703;547
12818;713.2796;1475
12819;713.2888;2446
12820;713.2980;2005
12821;713.3073;1231
12822;713.3165;693
12823;713.3257;363
12824;713.3350;232
12825;713.3442;158
12826;713.3534;84
12827;713.3627;62
12828;713.3719;55
12829;713.3811;83
12830;713.3904;46
12831;713.3996;34
12832;713.4088;17
12833;713.4181;5
12834;713.4273;3
12835;713.4365;13
12836;713.4458;15
12837;713.4550;3
12838;713.4642;0
12839;713.4735;13
12840;713.4827;3
12841;713.4919;2
12842;713.5012;1
12843;713.5104;4
12844;713.5196;12
12845;713.5289;43
12846;713.5381;12
12847;713.5473;13
12848;713.5566;7
12849;713.5658;3
12850;713.5751;0
12851;713.5843;1
12852;713.5935;1
12853;713.6028;0
12854;713.6120;35
12855;713.6212;6
12856;713.6305;72
12857;713.6397;92
12858;713.6489;68
12859;713.6582;104
12860;713.6674;104
12861;713.6766;36
12862;713.6859;48
12863;713.6951;20
12864;713.7043;9
12865;713.7136;13
12866;713.7228;0
12867;713.7321;5
12868;713.7413;124
12869;713.7505;250
12870;713.7598;336
12871;713.7690;460
12872;713.7782;1402
12873;713.7875;2698
12874;713.7967;2553
12875;713.8059;1602
12876;713.8152;976
12877;713.8244;566
12878;713.8337;289
12879;713.8429;211
12880;713.8521;120
12881;713.8614;119
12882;713.8706;136
12883;713.8798;70
12884;713.8891;35
12885;713.8983;41
12886;713.9076;45
12887;713.9168;23
12888;713.9260;8
12889;713.9353;25
12890;713.9445;1
12891;713.9537;19
12892;713.9630;73
12893;713.9722;41
12894;713.9815;21
12895;713.9907;22
12896;713.9999;7
12897;714.0092;3
12898;714.0184;2
12899;714.0276;0
12900;714.0369;0
12901;714.0461;4
12902;714.0554;0
12903;714.0646;55
12904;714.0738;46
12905;714.0831;33
12906;714.0923;78
12907;714.1015;36
12908;714.1108;11
12909;714.1200;1
12910;714.1293;9
12911;714.1385;0
12912;714.1477;3
12913;714.1570;0
12914;714.1662;0
12915;714.1755;0
12916;714.1847;0
12917;714.1939;0
12918;714.2032;10
12919;714.2124;32
12920;714.2217;14
12921;714.2309;9
12922;714.2401;5
12923;714.2494;39
12924;714.2586;52
12925;714.2678;293
12926;714.2771;484
12927;714.2863;763
12928;714.2956;956
12929;714.3048;652
12930;714.3140;337
12931;714.3233;344
12932;714.3325;215
12933;714.3418;97
12934;714.3510;65
12935;714.3602;32
12936;714.3695;40
12937;714.3787;59
12938;714.3880;108
12939;714.3972;29
12940;714.4064;17
12941;714.4157;19
12942;714.4249;67
12943;714.4342;62
12944;714.4434;60
12945;714.4527;63
12946;714.4619;8
12947;714.4711;28
12948;714.4804;22
12949;714.4896;14
12950;714.4989;25
12951;714.5081;24
12952;714.5173;50
12953;714.5266;19
12954;714.5358;27
12955;714.5451;4
12956;714.5543;2
12957;714.5635;13
12958;714.5728;13
12959;714.5820;4
12960;714.5913;21
12961;714.6005;12
12962;714.6098;27
12963;714.6190;24
12964;714.6282;1
12965;714.6375;13
12966;714.6467;6
12967;714.6560;0
12968;714.6652;2
12969;714.6744;0
12970;714.6837;1
12971;714.6929;0
12972;714.7022;0
12973;714.7114;0
12974;714.7207;8
12975;714.7299;0
12976;714.7391;12
12977;714.7484;14
12978;714.7576;111
12979;714.7669;83
12980;714.7761;84
12981;714.7854;218
12982;714.7946;287
12983;714.8038;246
12984;714.8131;120
12985;714.8223;96
12986;714.8316;69
12987;714.8408;49
12988;714.8501;28
12989;714.8593;6
12990;714.8685;13
12991;714.8778;12
12992;714.8870;0
12993;714.8963;0
12994;714.9055;3
12995;714.9148;0
12996;714.9240;13
12997;714.9333;14
12998;714.9425;1
12999;714.9517;0
13000;714.9610;0
13001;714.9702;0
13002;714.9795;2
13003;714.9887;45
13004;714.9980;0
13005;715.0072;5
13006;715.0164;0
13007;715.0257;0
13008;715.0349;0
13009;715.0442;0
13010;715.0534;0
13011;715.0627;0
13012;715.0719;0
13013;715.0812;0
13014;715.0904;0
13015;715.0997;5
13016;715.1089;8
13017;715.1181;4
13018;715.1274;0
13019;715.1366;0
13020;715.1459;0
13021;715.1551;0
13022;715.1644;2
13023;715.1736;0
13024;715.1829;11
13025;715.1921;19
13026;715.2013;8
13027;715.2106;2
13028;715.2198;5
13029;715.2291;2
13030;715.2383;0
13031;715.2476;124
13032;715.2568;176
13033;715.2661;118
13034;715.2753;66
13035;715.2846;142
13036;715.2938;111
13037;715.3031;108
13038;715.3123;37
13039;715.3215;22
13040;715.3308;3
13041;715.3400;18
13042;715.3493;15
13043;715.3585;12
13044;715.3678;3
13045;715.3770;29
13046;715.3863;3
13047;715.3955;11
13048;715.4048;6
13049;715.4140;0
13050;715.4233;3
13051;715.4325;0
13052;715.4418;0
13053;715.4510;3
13054;715.4602;3
13055;715.4695;0
13056;715.4787;0
13057;715.4880;0
13058;715.4972;0
13059;715.5065;16
13060;715.5157;12
13061;715.5250;3
13062;715.5342;0
13063;715.5435;6
13064;715.5527;0
13065;715.5620;4
13066;715.5712;0
13067;715.5805;0
13068;715.5897;0
13069;715.5990;13
13070;715.6082;24
13071;715.6175;0
13072;715.6267;0
13073;715.6360;6
13074;715.6452;0
13075;715.6545;0
13076;715.6637;0
13077;715.6730;0
13078;715.6822;12
13079;715.6914;2
13080;715.7007;6
13081;715.7099;0
13082;715.7192;0
13083;715.7284;0
13084;715.7377;0
13085;715.7469;0
13086;715.7562;0
13087;715.7654;3
13088;715.7747;63
13089;715.7839;54
13090;715.7932;33
13091;715.8024;100
13092;715.8117;58
13093;715.8209;31
13094;715.8302;16
13095;715.8394;9
13096;715.8487;0
13097;715.8579;5
13098;715.8672;0
13099;715.8764;0
13100;715.8857;0
13101;715.8949;0
13102;715.9042;2
13103;715.9134;0
13104;715.9227;0
13105;715.9319;0
13106;715.9412;12
13107;715.9504;4
13108;715.9597;0
13109;715.9689;1
13110;715.9782;14
13111;715.9874;1
13112;715.9967;4
13113;716.0059;14
13114;716.0152;3
13115;716.0244;2
13116;716.0337;2
13117;716.0429;0
13118;716.0522;0
13119;716.0614;2
13120;716.0707;3
13121;716.0799;0
13122;716.0892;0
13123;716.0985;0
13124;716.1077;1
13125;716.1170;0
13126;716.1262;0
13127;716.1355;0
13128;716.1447;6
13129;716.1540;10
13130;716.1632;12
13131;716.1725;7
13132;716.1817;1
13133;716.1910;0
13134;716.2002;12
13135;716.2095;0
13136;716.2187;0
13137;716.2280;0
13138;716.2372;0
13139;716.2465;0
13140;716.2557;1
13141;716.2650;0
13142;716.2742;0
13143;716.2835;1
13144;716.2927;0
13145;716.3020;0
13146;716.3112;0
13147;716.3205;2
13148;716.3298;3
13149;716.3390;0
13150;716.3483;3
13151;716.3575;1
13152;716.3668;0
13153;716.3760;0
13154;716.3853;0
13155;716.3945;0
13156;716.4038;17
13157;716.4130;31
13158;716.4223;15
13159;716.4315;4
13160;716.4408;0
13161;716.4500;0
13162;716.4593;0
13163;716.4686;0
13164;716.4778;0
13165;716.4871;0
13166;716.4963;0
13167;716.5056;0
13168;716.5148;0
13169;716.5241;0
13170;716.5333;0
13171;716.5426;0
13172;716.5518;0
13173;716.5611;0
13174;716.5703;3
13175;716.5796;0
13176;716.5889;0
13177;716.5981;0
13178;716.6074;0
13179;716.6166;0
13180;716.6259;0
13181;716.6351;0
13182;716.6444;0
13183;716.6536;2
13184;716.6629;0
13185;716.6722;0
13186;716.6814;0
13187;716.6907;5
13188;716.6999;0
13189;716.7092;0
13190;716.7184;0
13191;716.7277;0
13192;716.7369;22
13193;716.7462;20
13194;716.7554;1
13195;716.7647;5
13196;716.7740;4
13197;716.7832;30
13198;716.7925;136
13199;716.8017;83
13200;716.8110;51
13201;716.8202;27
13202;716.8295;13
13203;716.8388;6
13204;716.8480;13
13205;716.8573;2
13206;716.8665;1
13207;716.8758;0
13208;716.8850;0
13209;716.8943;3
13210;716.9035;0
13211;716.9128;9
13212;716.9221;1
13213;716.9313;0
13214;716.9406;5
13215;716.9498;8
13216;716.9591;0
13217;716.9683;10
13218;716.9776;0
13219;716.9869;0
13220;716.9961;0
13221;717.0054;0
13222;717.0146;0
13223;717.0239;0
13224;717.0331;0
13225;717.0424;0
13226;717.0517;0
13227;717.0609;0
13228;717.0702;0
13229;717.0794;12
13230;717.0887;0
13231;717.0979;0
13232;717.1072;0
13233;717.1165;10
13234;717.1257;3
13235;717.1350;3
13236;717.1442;0
13237;717.1535;1
13238;717.1628;2
13239;717.1720;6
13240;717.1813;33
13241;717.1905;33
13242;717.1998;14
13243;717.2090;1
13244;717.2183;2
13245;717.2276;0
13246;717.2368;0
13247;717.2461;0
13248;717.2553;0
13249;717.2646;3
13250;717.2739;0
13251;717.2831;0
13252;717.2924;2
13253;717.3016;1
13254;717.3109;0
13255;717.3202;21
13256;717.3294;172
13257;717.3387;107
13258;717.3479;73
13259;717.3572;23
13260;717.3665;19
13261;717.3757;18
13262;717.3850;3
13263;717.3942;6
13264;717.4035;0
13265;717.4127;0
13266;717.4220;0
13267;717.4313;2
13268;717.4405;3
13269;717.4498;11
13270;717.4590;0
13271;717.4683;0
13272;717.4776;2
13273;717.4868;0
13274;717.4961;0
13275;717.5054;2
13276;717.5146;0
13277;717.5239;0
13278;717.5331;0
13279;717.5424;0
13280;717.5517;1
13281;717.5609;24
13282;717.5702;1
13283;717.5794;0
13284;717.5887;0
13285;717.5980;1
13286;717.6072;0
13287;717.6165;0
13288;717.6257;0
13289;717.6350;0
13290;717.6443;0
13291;717.6535;0
13292;717.6628;8
13293;717.6720;0
13294;717.6813;0
13295;717.6906;0
13296;717.6998;0
13297;717.7091;0
13298;717.7184;7
13299;717.7276;0
13300;717.7369;0
13301;717.7461;0
13302;717.7554;0
13303;717.7647;0
13304;717.7739;0
13305;717.7832;0
13306;717.7925;0
13307;717.8017;0
13308;717.8110;0
13309;717.8202;0
13310;717.8295;0
13311;717.8388;0
13312;717.8480;0
13313;717.8573;0
13314;717.8666;5
13315;717.8758;0
13316;717.8851;0
13317;717.8943;0
13318;717.9036;0
13319;717.9129;0
13320;717.9221;0
13321;717.9314;0
13322;717.9407;0
13323;717.9499;6
13324;717.9592;0
13325;717.9684;0
13326;717.9777;0
13327;717.9870;5
13328;717.9962;0
13329;718.0055;0
13330;718.0148;0
13331;718.0240;0
13332;718.0333;0
13333;718.0426;3
13334;718.0518;0
13335;718.0611;0
13336;718.0703;0
13337;718.0796;5
13338;718.0889;0
13339;718.0981;0
13340;718.1074;0
13341;718.1167;0
13342;718.1259;0
13343;718.1352;0
13344;718.1445;0
13345;718.1537;20
13346;718.1630;26
13347;718.1723;10
13348;718.1815;28
13349;718.1908;23
13350;718.2001;4
13351;718.2093;1
13352;718.2186;0
13353;718.2278;0
13354;718.2371;0
13355;718.2464;0
13356;718.2556;1
13357;718.2649;3
13358;718.2742;1
13359;718.2834;0
13360;718.2927;66
13361;718.3020;39
13362;718.3112;25
13363;718.3205;49
13364;718.3298;69
13365;718.3390;14
13366;718.3483;11
13367;718.3576;7
13368;718.3668;17
13369;718.3761;3
13370;718.3854;6
13371;718.3946;3
13372;718.4039;0
13373;718.4132;1
13374;718.4224;0
13375;718.4317;0
13376;718.4410;0
13377;718.4502;0
13378;718.4595;0
13379;718.4688;0
13380;718.4780;0
13381;718.4873;0
13382;718.4966;0
13383;718.5058;0
13384;718.5151;0
13385;718.5244;0
13386;718.5336;2
13387;718.5429;0
13388;718.5522;0
13389;718.5614;0
13390;718.5707;0
13391;718.5800;0
13392;718.5892;0
13393;718.5985;0
13394;718.6078;0
13395;718.6170;0
13396;718.6263;0
13397;718.6356;0
13398;718.6448;0
13399;718.6541;0
13400;718.6634;0
13401;718.6726;0
13402;718.6819;0
13403;718.6912;0
13404;718.7004;4
13405;718.7097;0
13406;718.7190;0
13407;718.7283;0
13408;718.7375;6
13409;718.7468;0
13410;718.7561;0
13411;718.7653;0
13412;718.7746;0
13413;718.7839;0
13414;718.7931;0
13415;718.8024;4
13416;718.8117;0
13417;718.8209;0
13418;718.8302;0
13419;718.8395;0
13420;718.8487;0
13421;718.8580;0
13422;718.8673;1
13423;718.8766;6
13424;718.8858;6
13425;718.8951;0
13426;718.9044;0
13427;718.9136;0
13428;718.9229;0
13429;718.9322;0
13430;718.9414;0
13431;718.9507;0
13432;718.9600;0
13433;718.9692;0
13434;718.9785;0
13435;718.9878;0
13436;718.9971;0
13437;719.0063;0
13438;719.0156;0
13439;719.0249;1
13440;719.0341;0
13441;719.0434;0
13442;719.0527;0
13443;719.0620;0
13444;719.0712;0
13445;719.0805;1
13446;719.0898;0
13447;719.0990;0
13448;719.1083;0
13449;719.1176;0
13450;719.1268;0
13451;719.1361;0
13452;719.1454;0
13453;719.1547;0
13454;719.1639;0
13455;719.1732;0
13456;719.1825;0
13457;719.1917;0
13458;719.2010;0
13459;719.2103;5
13460;719.2196;0
13461;719.2288;0
13462;719.2381;0
13463;719.2474;0
13464;719.2566;0
13465;719.2659;1
13466;719.2752;0
13467;719.2845;0
13468;719.2937;0
13469;719.3030;0
13470;719.3123;0
13471;719.3215;0
13472;719.3308;0
13473;719.3401;0
13474;719.3494;0
13475;719.3586;2
13476;719.3679;9
13477;719.3772;13
13478;719.3865;0
13479;719.3957;0
13480;719.4050;0
13481;719.4143;0
13482;719.4235;0
13483;719.4328;0
13484;719.4421;0
13485;719.4514;1
13486;719.4606;38
13487;719.4699;36
13488;719.4792;15
13489;719.4885;8
13490;719.4977;5
13491;719.5070;0
13492;719.5163;2
13493;719.5256;0
13494;719.5348;0
13495;719.5441;0
13496;719.5534;0
13497;719.5626;3
13498;719.5719;0
13499;719.5812;0
13500;719.5905;0
13501;719.5997;0
13502;719.6090;0
13503;719.6183;0
13504;719.6276;0
13505;719.6368;0
13506;719.6461;0
13507;719.6554;1
13508;719.6647;0
13509;719.6739;0
13510;719.6832;3
13511;719.6925;2
13512;719.7018;0
13513;719.7110;0
13514;719.7203;0
13515;719.7296;0
13516;719.7389;0
13517;719.7481;0
13518;719.7574;0
13519;719.7667;0
13520;719.7760;9
13521;719.7852;1
13522;719.7945;0
13523;719.8038;0
13524;719.8131;8
13525;719.8223;0
13526;719.8316;0
13527;719.8409;0
13528;719.8502;8
13529;719.8594;0
13530;719.8687;0
13531;719.8780;0
13532;719.8873;0
13533;719.8965;0
13534;719.9058;1
13535;719.9151;0
13536;719.9244;0
13537;719.9336;0
13538;719.9429;0
13539;719.9522;1
13540;719.9615;3
13541;719.9707;0
13542;719.9800;0
13543;719.9893;0
13544;719.9986;8
13545;720.0079;4
13546;720.0171;9
13547;720.0264;0
13548;720.0357;6
13549;720.0450;2
13550;720.0542;0
13551;720.0635;0
13552;720.0728;0
13553;720.0821;4
13554;720.0913;0
13555;720.1006;0
13556;720.1099;2
13557;720.1192;0
13558;720.1285;0
13559;720.1377;15
13560;720.1470;28
13561;720.1563;4
13562;720.1656;12
13563;720.1748;0
13564;720.1841;0
13565;720.1934;0
13566;720.2027;0
13567;720.2120;0
13568;720.2212;0
13569;720.2305;0
13570;720.2398;0
13571;720.2491;0
13572;720.2583;0
13573;720.2676;0
13574;720.2769;0
13575;720.2862;0
13576;720.2955;0
13577;720.3047;0
13578;720.3140;0
13579;720.3233;11
13580;720.3326;1
13581;720.3418;0
13582;720.3511;0
13583;720.3604;0
13584;720.3697;0
13585;720.3790;0
13586;720.3882;3
13587;720.3975;0
13588;720.4068;6
13589;720.4161;0
13590;720.4254;6
13591;720.4346;0
13592;720.4439;0
13593;720.4532;0
13594;720.4625;0
13595;720.4718;0
13596;720.4810;0
13597;720.4903;13
13598;720.4996;3
13599;720.5089;0
13600;720.5182;0
13601;720.5274;0
13602;720.5367;0
13603;720.5460;0
13604;720.5553;0
13605;720.5646;0
13606;720.5738;0
13607;720.5831;0
13608;720.5924;0
13609;720.6017;0
13610;720.6110;0
13611;720.6202;0
13612;720.6295;8
13613;720.6388;0
13614;720.6481;0
13615;720.6574;0
13616;720.6666;0
13617;720.6759;1
13618;720.6852;0
13619;720.6945;7
13620;720.7038;1
13621;720.7130;0
13622;720.7223;0
13623;720.7316;0
13624;720.7409;0
13625;720.7502;0
13626;720.7595;0
13627;720.7687;0
13628;720.7780;0
13629;720.7873;0
13630;720.7966;0
13631;720.8059;0
13632;720.8151;0
13633;720.8244;0
13634;720.8337;0
13635;720.8430;0
13636;720.8523;0
13637;720.8616;10
13638;720.8708;1
13639;720.8801;0
13640;720.8894;0
13641;720.8987;7
13642;720.9080;1
13643;720.9172;0
13644;720.9265;15
13645;720.9358;16
13646;720.9451;14
13647;720.9544;38
13648;720.9637;19
13649;720.9729;22
13650;720.9822;0
13651;720.9915;27
13652;721.0008;13
13653;721.0101;0
13654;721.0194;0
13655;721.0286;2
13656;721.0379;0
13657;721.0472;0
13658;721.0565;0
13659;721.0658;0
13660;721.0751;0
13661;721.0843;0
13662;721.0936;0
13663;721.1029;0
13664;721.1122;0
13665;721.1215;0
13666;721.1308;0
13667;721.1400;12
13668;721.1493;1
13669;721.1586;0
13670;721.1679;0
13671;721.1772;0
13672;721.1865;0
13673;721.1957;0
13674;721.2050;0
13675;721.2143;5
13676;721.2236;0
13677;721.2329;0
13678;721.2422;0
13679;721.2515;0
13680;721.2607;0
13681;721.2700;0
13682;721.2793;0
13683;721.2886;0
13684;721.2979;0
13685;721.3072;0
13686;721.3164;0
13687;721.3257;0
13688;721.3350;0
13689;721.3443;1
13690;721.3536;2
13691;721.3629;13
13692;721.3722;0
13693;721.3814;0
13694;721.3907;15
13695;721.4000;0
13696;721.4093;0
13697;721.4186;0
13698;721.4279;0
13699;721.4372;0
13700;721.4464;0
13701;721.4557;0
13702;721.4650;0
13703;721.4743;0
13704;721.4836;0
13705;721.4929;0
13706;721.5022;0
13707;721.5114;1
13708;721.5207;0
13709;721.5300;0
13710;721.5393;0
13711;721.5486;0
13712;721.5579;0
13713;721.5672;0
13714;721.5765;0
13715;721.5857;0
13716;721.5950;0
13717;721.6043;0
13718;721.6136;0
13719;721.6229;0
13720;721.6322;0
13721;721.6415;0
13722;721.6507;0
13723;721.6600;1
13724;721.6693;0
13725;721.6786;0
13726;721.6879;0
13727;721.6972;1
13728;721.7065;0
13729;721.7158;0
13730;721.7250;0
13731;721.7343;0
13732;721.7436;0
13733;721.7529;0
13734;721.7622;0
13735;721.7715;0
13736;721.7808;0
13737;721.7901;0
13738;721.7993;0
13739;721.8086;0
13740;721.8179;25
13741;721.8272;22
13742;721.8365;8
13743;721.8458;6
13744;721.8551;0
13745;721.8644;0
13746;721.8737;0
13747;721.8829;0
13748;721.8922;9
13749;721.9015;0
13750;721.9108;0
13751;721.9201;0
13752;721.9294;0
13753;721.9387;0
13754;721.9480;7
13755;721.9573;0
13756;721.9665;0
13757;721.9758;0
13758;721.9851;0
13759;721.9944;8
13760;722.0037;0
13761;722.0130;2
13762;722.0223;0
13763;722.0316;0
13764;722.0409;0
13765;722.0501;0
13766;722.0594;0
13767;722.0687;3
13768;722.0780;0
13769;722.0873;0
13770;722.0966;0
13771;722.1059;0
13772;722.1152;3
13773;722.1245;0
13774;722.1338;0
13775;722.1431;0
13776;722.1523;0
13777;722.1616;0
13778;722.1709;8
13779;722.1802;0
13780;722.1895;8
13781;722.1988;12
13782;722.2081;11
13783;722.2174;3
13784;722.2267;0
13785;722.2360;0
13786;722.2452;0
13787;722.2545;0
13788;722.2638;0
13789;722.2731;0
13790;722.2824;17
13791;722.2917;0
13792;722.3010;0
13793;722.3103;0
13794;722.3196;0
13795;722.3289;0
13796;722.3382;0
13797;722.3475;0
13798;722.3567;0
13799;722.3660;0
13800;722.3753;0
13801;722.3846;0
13802;722.3939;0
13803;722.4032;0
13804;722.4125;0
13805;722.4218;0
13806;722.4311;0
13807;722.4404;0
13808;722.4497;1
13809;722.4590;0
13810;722.4682;0
13811;722.4775;0
13812;722.4868;0
13813;722.4961;0
13814;722.5054;0
13815;722.5147;0
13816;722.5240;0
13817;722.5333;3
13818;722.5426;0
13819;722.5519;0
13820;722.5612;0
13821;722.5705;0
13822;722.5798;0
13823;722.5891;2
13824;722.5983;0
13825;722.6076;0
13826;722.6169;0
13827;722.6262;0
13828;722.6355;5
13829;722.6448;45
13830;722.6541;12
13831;722.6634;27
13832;722.6727;18
13833;722.6820;4
13834;722.6913;1
13835;722.7006;5
13836;722.7099;0
13837;722.7192;20
13838;722.7285;22
13839;722.7378;8
13840;722.7470;5
13841;722.7563;56
13842;722.7656;34
13843;722.7749;42
13844;722.7842;48
13845;722.7935;14
13846;722.8028;15
13847;722.8121;16
13848;722.8214;2
13849;722.8307;0
13850;722.8400;0
13851;722.8493;0
13852;722.8586;0
13853;722.8679;0
13854;722.8772;9
13855;722.8865;20
13856;722.8958;74
13857;722.9051;73
13858;722.9144;21
13859;722.9236;27
13860;722.9329;24
13861;722.9422;5
13862;722.9515;8
13863;722.9608;6
13864;722.9701;2
13865;722.9794;3
13866;722.9887;7
13867;722.9980;0
13868;723.0073;1
13869;723.0166;1
13870;723.0259;3
13871;723.0352;8
13872;723.0445;5
13873;723.0538;2
13874;723.0631;0
13875;723.0724;0
13876;723.0817;0
13877;723.0910;0
13878;723.1003;3
13879;723.1096;0
13880;723.1189;0
13881;723.1282;0
13882;723.1375;4
13883;723.1468;0
13884;723.1561;0
13885;723.1653;0
13886;723.1746;2
13887;723.1839;28
13888;723.1932;55
13889;723.2025;29
13890;723.2118;6
13891;723.2211;0
13892;723.2304;1
13893;723.2397;0
13894;723.2490;0
13895;723.2583;0
13896;723.2676;0
13897;723.2769;0
13898;723.2862;0
13899;723.2955;0
13900;723.3048;0
13901;723.3141;0
13902;723.3234;0
13903;723.3327;0
13904;723.3420;0
13905;723.3513;0
13906;723.3606;0
13907;723.3699;1
13908;723.3792;0
13909;723.3885;0
13910;723.3978;0
13911;723.4071;0
13912;723.4164;0
13913;723.4257;0
13914;723.4350;0
13915;723.4443;0
13916;723.4536;0
13917;723.4629;0
13918;723.4722;0
13919;723.4815;0
13920;723.4908;0
13921;723.5001;0
13922;723.5094;0
13923;723.5187;0
13924;723.5280;0
13925;723.5373;0
13926;723.5466;0
13927;723.5559;0
13928;723.5652;0
13929;723.5745;0
13930;723.5838;0
13931;723.5931;0
13932;723.6024;0
13933;723.6117;0
13934;723.6210;0
13935;723.6303;0
13936;723.6396;0
13937;723.6489;0
13938;723.6582;0
13939;723.6675;0
13940;723.6768;0
13941;723.6861;0
13942;723.6954;0
13943;723.7047;0
13944;723.7140;0
13945;723.7233;0
13946;723.7326;0
13947;723.7419;0
13948;723.7512;0
13949;723.7605;1
13950;723.7698;12
13951;723.7791;0
13952;723.7884;0
13953;723.7977;0
13954;723.8070;0
13955;723.8163;0
13956;723.8256;0
13957;723.8349;0
13958;723.8442;0
13959;723.8535;1
13960;723.8628;0
13961;723.8721;0
13962;723.8814;0
13963;723.8907;0
13964;723.9000;0
13965;723.9093;5
13966;723.9186;0
13967;723.9279;0
13968;723.9372;0
13969;723.9465;0
13970;723.9558;0
13971;723.9651;0
13972;723.9744;0
13973;723.9837;0
13974;723.9930;0
13975;724.0023;0
13976;724.0116;0
13977;724.0209;1
13978;724.0302;0
13979;724.0395;0
13980;724.0488;0
13981;724.0581;0
13982;724.0674;7
13983;724.0767;0
13984;724.0860;0
13985;724.0953;0
13986;724.1046;0
13987;724.1139;0
13988;724.1232;0
13989;724.1326;0
13990;724.1419;0
13991;724.1512;0
13992;724.1605;0
13993;724.1698;0
13994;724.1791;0
13995;724.1884;0
13996;724.1977;8
13997;724.2070;0
13998;724.2163;0
13999;724.2256;0
14000;724.2349;0
14001;724.2442;0
14002;724.2535;0
14003;724.2628;0
14004;724.2721;0
14005;724.2814;0
14006;724.2907;0
14007;724.3000;0
14008;724.3093;0
14009;724.3186;0
14010;724.3279;0
14011;724.3372;8
14012;724.3465;0
14013;724.3558;0
14014;724.3651;0
14015;724.3745;0
14016;724.3838;0
14017;724.3931;0
14018;724.4024;0
14019;724.4117;0
14020;724.4210;0
14021;724.4303;0
14022;724.4396;0
14023;724.4489;0
14024;724.4582;0
14025;724.4675;0
14026;724.4768;0
14027;724.4861;0
14028;724.4954;0
14029;724.5047;0
14030;724.5140;0
14031;724.5233;0
14032;724.5326;8
14033;724.5419;0
14034;724.5513;0
14035;724.5606;0
14036;724.5699;0
14037;724.5792;0
14038;724.5885;0
14039;724.5978;0
14040;724.6071;0
14041;724.6164;0
14042;724.6257;0
14043;724.6350;0
14044;724.6443;0
14045;724.6536;0
14046;724.6629;0
14047;724.6722;0
14048;724.6815;0
14049;724.6908;0
14050;724.7002;0
14051;724.7095;0
14052;724.7188;0
14053;724.7281;0
14054;724.7374;0
14055;724.7467;0
14056;724.7560;0
14057;724.7653;0
14058;724.7746;0
14059;724.7839;0
14060;724.7932;0
14061;724.8025;0
14062;724.8118;0
14063;724.8211;0
14064;724.8305;0
14065;724.8398;0
14066;724.8491;3
14067;724.8584;0
14068;724.8677;0
14069;724.8770;0
14070;724.8863;0
14071;724.8956;9
14072;724.9049;0
14073;724.9142;1
14074;724.9235;14
14075;724.9328;0
14076;724.9421;0
14077;724.9515;0
14078;724.9608;0
14079;724.9701;0
14080;724.9794;0
14081;724.9887;0
14082;724.9980;0
14083;725.0073;0
14084;725.0166;0
14085;725.0259;0
14086;725.0352;0
14087;725.0445;0
14088;725.0539;0
14089;725.0632;0
14090;725.0725;0
14091;725.0818;0
14092;725.0911;0
14093;725.1004;0
14094;725.1097;0
14095;725.1190;0
14096;725.1283;0
14097;725.1376;0
14098;725.1469;0
14099;725.1563;0
14100;725.1656;0
14101;725.1749;0
14102;725.1842;0
14103;725.1935;9
14104;725.2028;0
14105;725.2121;0
14106;725.2214;8
14107;725.2307;0
14108;725.2400;0
14109;725.2494;0
14110;725.2587;7
14111;725.2680;8
14112;725.2773;2
14113;725.2866;4
14114;725.2959;0
14115;725.3052;0
14116;725.3145;2
14117;725.3238;0
14118;725.3332;7
14119;725.3425;6
14120;725.3518;0
14121;725.3611;0
14122;725.3704;0
14123;725.3797;0
14124;725.3890;0
14125;725.3983;0
14126;725.4076;0
14127;725.4170;0
14128;725.4263;0
14129;725.4356;0
14130;725.4449;0
14131;725.4542;0
14132;725.4635;0
14133;725.4728;0
14134;725.4821;0
14135;725.4914;0
14136;725.5008;0
14137;725.5101;0
14138;725.5194;0
14139;725.5287;0
14140;725.5380;4
14141;725.5473;0
14142;725.5566;4
14143;725.5659;0
14144;725.5753;0
14145;725.5846;0
14146;725.5939;0
14147;725.6032;0
14148;725.6125;0
14149;725.6218;2
14150;725.6311;0
14151;725.6404;0
14152;725.6498;0
14153;725.6591;0
14154;725.6684;0
14155;725.6777;0
14156;725.6870;2
14157;725.6963;0
14158;725.7056;0
14159;725.7149;0
14160;725.7243;0
14161;725.7336;0
14162;725.7429;2
14163;725.7522;0
14164;725.7615;164
14165;725.7708;246
14166;725.7801;154
14167;725.7895;64
14168;725.7988;70
14169;725.8081;29
14170;725.8174;9
14171;725.8267;0
14172;725.8360;2
14173;725.8453;7
14174;725.8547;4
14175;725.8640;9
14176;725.8733;3
14177;725.8826;1
14178;725.8919;0
14179;725.9012;0
14180;725.9105;0
14181;725.9199;0
14182;725.9292;0
14183;725.9385;0
14184;725.9478;0
14185;725.9571;3
14186;725.9664;5
14187;725.9757;0
14188;725.9851;0
14189;725.9944;0
14190;726.0037;0
14191;726.0130;0
14192;726.0223;0
14193;726.0316;0
14194;726.0409;0
14195;726.0503;0
14196;726.0596;0
14197;726.0689;61
14198;726.0782;29
14199;726.0875;9
14200;726.0968;5
14201;726.1062;3
14202;726.1155;0
14203;726.1248;4
14204;726.1341;0
14205;726.1434;9
14206;726.1527;14
14207;726.1621;0
14208;726.1714;4
14209;726.1807;0
14210;726.1900;0
14211;726.1993;0
14212;726.2086;0
14213;726.2180;0
14214;726.2273;0
14215;726.2366;0
14216;726.2459;0
14217;726.2552;0
14218;726.2645;20
14219;726.2739;73
14220;726.2832;63
14221;726.2925;63
14222;726.3018;68
14223;726.3111;33
14224;726.3204;24
14225;726.3298;20
14226;726.3391;6
14227;726.3484;0
14228;726.3577;16
14229;726.3670;4
14230;726.3763;0
14231;726.3857;0
14232;726.3950;0
14233;726.4043;0
14234;726.4136;2
14235;726.4229;0
14236;726.4322;0
14237;726.4416;0
14238;726.4509;0
14239;726.4602;0
14240;726.4695;0
14241;726.4788;1
14242;726.4882;0
14243;726.4975;0
14244;726.5068;0
14245;726.5161;14
14246;726.5254;0
14247;726.5347;0
14248;726.5441;0
14249;726.5534;0
14250;726.5627;5
14251;726.5720;0
14252;726.5813;0
14253;726.5907;0
14254;726.6000;0
14255;726.6093;0
14256;726.6186;0
14257;726.6279;0
14258;726.6373;0
14259;726.6466;0
14260;726.6559;0
14261;726.6652;0
14262;726.6745;0
14263;726.6839;0
14264;726.6932;0
14265;726.7025;0
14266;726.7118;0
14267;726.7211;0
14268;726.7304;0
14269;726.7398;0
14270;726.7491;0
14271;726.7584;0
14272;726.7677;0
14273;726.7770;124
14274;726.7864;102
14275;726.7957;50
14276;726.8050;20
14277;726.8143;39
14278;726.8237;1
14279;726.8330;0
14280;726.8423;1
14281;726.8516;3
14282;726.8609;0
14283;726.8703;0
14284;726.8796;3
14285;726.8889;3
14286;726.8982;0
14287;726.9075;0
14288;726.9169;0
14289;726.9262;13
14290;726.9355;83
14291;726.9448;108
14292;726.9541;89
14293;726.9635;56
14294;726.9728;30
14295;726.9821;13
14296;726.9914;2
14297;727.0007;0
14298;727.0101;0
14299;727.0194;5
14300;727.0287;1
14301;727.0380;1
14302;727.0474;7
14303;727.0567;2
14304;727.0660;5
14305;727.0753;0
14306;727.0846;1
14307;727.0940;11
14308;727.1033;0
14309;727.1126;17
14310;727.1219;0
14311;727.1313;0
14312;727.1406;0
14313;727.1499;0
14314;727.1592;0
14315;727.1685;0
14316;727.1779;0
14317;727.1872;0
14318;727.1965;0
14319;727.2058;2
14320;727.2152;0
14321;727.2245;0
14322;727.2338;0
14323;727.2431;0
14324;727.2525;0
14325;727.2618;1
14326;727.2711;0
14327;727.2804;0
14328;727.2897;0
14329;727.2991;0
14330;727.3084;0
14331;727.3177;0
14332;727.3270;0
14333;727.3364;0
14334;727.3457;0
14335;727.3550;0
14336;727.3643;0
14337;727.3737;0
14338;727.3830;0
14339;727.3923;0
14340;727.4016;0
14341;727.4110;0
14342;727.4203;0
14343;727.4296;0
14344;727.4389;0
14345;727.4483;0
14346;727.4576;1
14347;727.4669;0
14348;727.4762;0
14349;727.4855;0
14350;727.4949;1
14351;727.5042;0
14352;727.5135;0
14353;727.5228;0
14354;727.5322;0
14355;727.5415;0
14356;727.5508;0
14357;727.5601;0
14358;727.5695;0
14359;727.5788;0
14360;727.5881;0
14361;727.5974;0
14362;727.6068;0
14363;727.6161;1
14364;727.6254;0
14365;727.6348;0
14366;727.6441;12
14367;727.6534;11
14368;727.6627;1
14369;727.6721;0
14370;727.6814;0
14371;727.6907;0
14372;727.7000;0
14373;727.7094;0
14374;727.7187;0
14375;727.7280;0
14376;727.7373;0
14377;727.7467;0
14378;727.7560;0
14379;727.7653;0
14380;727.7746;0
14381;727.7840;11
14382;727.7933;18
14383;727.8026;17
14384;727.8119;8
14385;727.8213;3
14386;727.8306;0
14387;727.8399;10
14388;727.8493;0
14389;727.8586;0
14390;727.8679;0
14391;727.8772;0
14392;727.8866;0
14393;727.8959;0
14394;727.9052;0
14395;727.9145;0
14396;727.9239;3
14397;727.9332;0
14398;727.9425;0
14399;727.9519;0
14400;727.9612;0
14401;727.9705;0
14402;727.9798;0
14403;727.9892;0
14404;727.9985;0
14405;728.0078;0
14406;728.0172;0
14407;728.0265;8
14408;728.0358;0
14409;728.0451;0
14410;728.0545;0
14411;728.0638;16
14412;728.0731;1
14413;728.0824;0
14414;728.0918;0
14415;728.1011;0
14416;728.1104;0
14417;728.1198;0
14418;728.1291;0
14419;728.1384;0
14420;728.1477;0
14421;728.1571;0
14422;728.1664;0
14423;728.1757;0
14424;728.1851;0
14425;728.1944;0
14426;728.2037;0
14427;728.2131;0
14428;728.2224;0
14429;728.2317;0
14430;728.2410;0
14431;728.2504;0
14432;728.2597;0
14433;728.2690;0
14434;728.2784;0
14435;728.2877;0
14436;728.2970;0
14437;728.3063;0
14438;728.3157;0
14439;728.3250;0
14440;728.3343;0
14441;728.3437;0
14442;728.3530;0
14443;728.3623;0
14444;728.3717;0
14445;728.3810;0
14446;728.3903;0
14447;728.3997;0
14448;728.4090;0
14449;728.4183;0
14450;728.4276;0
14451;728.4370;0
14452;728.4463;0
14453;728.4556;0
14454;728.4650;0
14455;728.4743;0
14456;728.4836;0
14457;728.4930;2
14458;728.5023;0
14459;728.5116;0
14460;728.5210;0
14461;728.5303;0
14462;728.5396;0
14463;728.5489;0
14464;728.5583;0
14465;728.5676;0
14466;728.5769;0
14467;728.5863;0
14468;728.5956;0
14469;728.6049;0
14470;728.6143;0
14471;728.6236;0
14472;728.6329;0
14473;728.6423;0
14474;728.6516;0
14475;728.6609;0
14476;728.6703;0
14477;728.6796;0
14478;728.6889;2
14479;728.6983;0
14480;728.7076;0
14481;728.7169;0
14482;728.7263;0
14483;728.7356;0
14484;728.7449;0
14485;728.7543;0
14486;728.7636;0
14487;728.7729;0
14488;728.7823;0
14489;728.7916;0
14490;728.8009;0
14491;728.8103;0
14492;728.8196;0
14493;728.8289;0
14494;728.8383;6
14495;728.8476;14
14496;728.8569;0
14497;728.8663;0
14498;728.8756;0
14499;728.8849;0
14500;728.8943;0
14501;728.9036;0
14502;728.9129;0
14503;728.9223;0
14504;728.9316;0
14505;728.9409;0
14506;728.9503;0
14507;728.9596;0
14508;728.9689;3
14509;728.9783;0
14510;728.9876;0
14511;728.9969;0
14512;729.0063;0
14513;729.0156;0
14514;729.0249;0
14515;729.0343;0
14516;729.0436;0
14517;729.0529;0
14518;729.0623;0
14519;729.0716;0
14520;729.0809;8
14521;729.0903;16
14522;729.0996;9
14523;729.1089;0
14524;729.1183;1
14525;729.1276;0
14526;729.1369;0
14527;729.1463;0
14528;729.1556;18
14529;729.1650;2
14530;729.1743;0
14531;729.1836;6
14532;729.1930;0
14533;729.2023;0
14534;729.2116;0
14535;729.2210;0
14536;729.2303;0
14537;729.2396;0
14538;729.2490;0
14539;729.2583;0
14540;729.2676;0
14541;729.2770;0
14542;729.2863;0
14543;729.2957;0
14544;729.3050;0
14545;729.3143;0
14546;729.3237;0
14547;729.3330;0
14548;729.3423;0
14549;729.3517;0
14550;729.3610;0
14551;729.3703;0
14552;729.3797;6
14553;729.3890;0
14554;729.3984;11
14555;729.4077;0
14556;729.4170;0
14557;729.4264;0
14558;729.4357;0
14559;729.4450;0
14560;729.4544;0
14561;729.4637;0
14562;729.4731;0
14563;729.4824;0
14564;729.4917;0
14565;729.5011;0
14566;729.5104;0
14567;729.5197;0
14568;729.5291;0
14569;729.5384;0
14570;729.5478;0
14571;729.5571;0
14572;729.5664;1
14573;729.5758;0
14574;729.5851;0
14575;729.5944;0
14576;729.6038;0
14577;729.6131;0
14578;729.6225;0
14579;729.6318;3
14580;729.6411;3
14581;729.6505;0
14582;729.6598;0
14583;729.6692;1
14584;729.6785;0
14585;729.6878;0
14586;729.6972;10
14587;729.7065;0
14588;729.7158;0
14589;729.7252;0
14590;729.7345;0
14591;729.7439;0
14592;729.7532;0
14593;729.7625;0
14594;729.7719;0
14595;729.7812;0
14596;729.7906;0
14597;729.7999;0
14598;729.8092;0
14599;729.8186;0
14600;729.8279;0
14601;729.8373;0
14602;729.8466;0
14603;729.8559;0
14604;729.8653;0
14605;729.8746;0
14606;729.8840;0
14607;729.8933;0
14608;729.9026;0
14609;729.9120;0
14610;729.9213;0
14611;729.9307;0
14612;729.9400;0
14613;729.9493;0
14614;729.9587;0
14615;729.9680;0
14616;729.9774;1
14617;729.9867;0
14618;729.9960;0
14619;730.0054;0
14620;730.0147;84
14621;730.0241;152
14622;730.0334;102
14623;730.0427;42
14624;730.0521;41
14625;730.0614;22
14626;730.0708;8
14627;730.0801;16
14628;730.0895;14
14629;730.0988;13
14630;730.1081;17
14631;730.1175;6
14632;730.1268;5
14633;730.1362;8
14634;730.1455;13
14635;730.1548;1
14636;730.1642;0
14637;730.1735;0
14638;730.1829;0
14639;730.1922;3
14640;730.2016;7
14641;730.2109;0
14642;730.2202;0
14643;730.2296;0
14644;730.2389;1
14645;730.2483;0
14646;730.2576;0
14647;730.2669;0
14648;730.2763;2
14649;730.2856;0
14650;730.2950;0
14651;730.3043;0
14652;730.3137;0
14653;730.3230;0
14654;730.3323;0
14655;730.3417;0
14656;730.3510;0
14657;730.3604;0
14658;730.3697;0
14659;730.3791;0
14660;730.3884;0
14661;730.3977;0
14662;730.4071;0
14663;730.4164;0
14664;730.4258;0
14665;730.4351;0
14666;730.4445;0
14667;730.4538;0
14668;730.4632;0
14669;730.4725;0
14670;730.4818;0
14671;730.4912;38
14672;730.5005;32
14673;730.5099;7
14674;730.5192;13
14675;730.5286;1
14676;730.5379;0
14677;730.5472;0
14678;730.5566;0
14679;730.5659;0
14680;730.5753;0
14681;730.5846;0
14682;730.5940;0
14683;730.6033;19
14684;730.6127;3
14685;730.6220;0
14686;730.6313;0
14687;730.6407;0
14688;730.6500;0
14689;730.6594;0
14690;730.6687;0
14691;730.6781;0
14692;730.6874;0
14693;730.6968;0
14694;730.7061;0
14695;730.7155;1
14696;730.7248;4
14697;730.7341;14
14698;730.7435;9
14699;730.7528;0
14700;730.7622;3
14701;730.7715;0
14702;730.7809;0
14703;730.7902;0
14704;730.7996;0
14705;730.8089;0
14706;730.8183;0
14707;730.8276;0
14708;730.8369;0
14709;730.8463;0
14710;730.8556;0
14711;730.8650;5
14712;730.8743;0
14713;730.8837;0
14714;730.8930;0
14715;730.9024;0
14716;730.9117;0
14717;730.9211;2
14718;730.9304;0
14719;730.9398;7
14720;730.9491;0
14721;730.9585;0
14722;730.9678;0
14723;730.9771;0
14724;730.9865;0
14725;730.9958;0
14726;731.0052;0
14727;731.0145;0
14728;731.0239;0
14729;731.0332;0
14730;731.0426;0
14731;731.0519;0
14732;731.0613;0
14733;731.0706;0
14734;731.0800;0
14735;731.0893;0
14736;731.0987;0
14737;731.1080;0
14738;731.1174;0
14739;731.1267;0
14740;731.1361;0
14741;731.1454;0
14742;731.1547;0
14743;731.1641;0
14744;731.1734;0
14745;731.1828;0
14746;731.1921;0
14747;731.2015;0
14748;731.2108;1
14749;731.2202;4
14750;731.2295;17
14751;731.2389;97
14752;731.2482;257
14753;731.2576;1044
14754;731.2669;1136
14755;731.2763;622
14756;731.2856;314
14757;731.2950;223
14758;731.3043;133
14759;731.3137;88
14760;731.3230;59
14761;731.3324;15
14762;731.3417;11
14763;731.3511;5
14764;731.3604;2
14765;731.3698;8
14766;731.3791;3
14767;731.3885;0
14768;731.3978;0
14769;731.4072;2
14770;731.4165;1
14771;731.4259;0
14772;731.4352;3
14773;731.4446;14
14774;731.4539;5
14775;731.4633;0
14776;731.4726;2
14777;731.4820;0
14778;731.4913;0
14779;731.5007;0
14780;731.5100;0
14781;731.5194;0
14782;731.5287;0
14783;731.5381;0
14784;731.5474;4
14785;731.5568;0
14786;731.5661;10
14787;731.5755;0
14788;731.5848;0
14789;731.5942;0
14790;731.6035;0
14791;731.6129;0
14792;731.6222;4
14793;731.6316;0
14794;731.6409;0
14795;731.6503;0
14796;731.6596;0
14797;731.6690;2
14798;731.6783;70
14799;731.6877;29
14800;731.6970;1
14801;731.7064;9
14802;731.7157;5
14803;731.7251;2
14804;731.7344;2
14805;731.7438;0
14806;731.7532;0
14807;731.7625;0
14808;731.7719;14
14809;731.7812;128
14810;731.7906;103
14811;731.7999;71
14812;731.8093;12
14813;731.8186;17
14814;731.8280;6
14815;731.8373;89
14816;731.8467;77
14817;731.8560;21
14818;731.8654;25
14819;731.8747;22
14820;731.8841;3
14821;731.8934;0
14822;731.9028;1
14823;731.9121;0
14824;731.9215;0
14825;731.9308;0
14826;731.9402;0
14827;731.9496;0
14828;731.9589;0
14829;731.9683;0
14830;731.9776;0
14831;731.9870;0
14832;731.9963;0
14833;732.0057;0
14834;732.0150;11
14835;732.0244;3
14836;732.0337;3
14837;732.0431;0
14838;732.0524;0
14839;732.0618;0
14840;732.0712;0
14841;732.0805;0
14842;732.0899;0
14843;732.0992;0
14844;732.1086;0
14845;732.1179;0
14846;732.1273;14
14847;732.1366;8
14848;732.1460;3
14849;732.1553;4
14850;732.1647;8
14851;732.1740;0
14852;732.1834;0
14853;732.1928;0
14854;732.2021;17
14855;732.2115;0
14856;732.2208;0
14857;732.2302;0
14858;732.2395;0
14859;732.2489;25
14860;732.2582;141
14861;732.2676;309
14862;732.2770;189
14863;732.2863;97
14864;732.2957;61
14865;732.3050;28
14866;732.3144;44
14867;732.3237;98
14868;732.3331;45
14869;732.3424;31
14870;732.3518;23
14871;732.3612;13
14872;732.3705;2
14873;732.3799;8
14874;732.3892;3
14875;732.3986;2
14876;732.4079;2
14877;732.4173;4
14878;732.4266;0
14879;732.4360;0
14880;732.4454;2
14881;732.4547;0
14882;732.4641;0
14883;732.4734;1
14884;732.4828;0
14885;732.4921;1
14886;732.5015;0
14887;732.5109;0
14888;732.5202;0
14889;732.5296;0
14890;732.5389;12
14891;732.5483;4
14892;732.5576;1
14893;732.5670;0
14894;732.5764;0
14895;732.5857;0
14896;732.5951;5
14897;732.6044;14
14898;732.6138;9
14899;732.6231;2
14900;732.6325;0
14901;732.6419;0
14902;732.6512;7
14903;732.6606;0
14904;732.6699;0
14905;732.6793;0
14906;732.6886;0
14907;732.6980;0
14908;732.7074;0
14909;732.7167;1
14910;732.7261;7
14911;732.7354;0
14912;732.7448;0
14913;732.7542;0
14914;732.7635;0
14915;732.7729;0
14916;732.7822;0
14917;732.7916;0
14918;732.8009;0
14919;732.8103;0
14920;732.8197;0
14921;732.8290;0
14922;732.8384;0
14923;732.8477;0
14924;732.8571;0
14925;732.8665;0
14926;732.8758;0
14927;732.8852;0
14928;732.8945;0
14929;732.9039;0
14930;732.9133;0
14931;732.9226;0
14932;732.9320;0
14933;732.9413;0
14934;732.9507;41
14935;732.9600;7
14936;732.9694;11
14937;732.9788;0
14938;732.9881;0
14939;732.9975;0
14940;733.0068;3
14941;733.0162;0
14942;733.0256;1
14943;733.0349;0
14944;733.0443;0
14945;733.0536;0
14946;733.0630;0
14947;733.0724;0
14948;733.0817;0
14949;733.0911;0
14950;733.1005;0
14951;733.1098;0
14952;733.1192;70
14953;733.1285;70
14954;733.1379;29
14955;733.1473;17
14956;733.1566;4
14957;733.1660;0
14958;733.1753;1
14959;733.1847;0
14960;733.1941;0
14961;733.2034;0
14962;733.2128;0
14963;733.2221;0
14964;733.2315;0
14965;733.2409;0
14966;733.2502;0
14967;733.2596;0
14968;733.2690;0
14969;733.2783;4
14970;733.2877;0
14971;733.2970;0
14972;733.3064;5
14973;733.3158;0
14974;733.3251;0
14975;733.3345;0
14976;733.3438;0
14977;733.3532;0
14978;733.3626;0
14979;733.3719;1
14980;733.3813;0
14981;733.3907;0
14982;733.4000;0
14983;733.4094;0
14984;733.4187;0
14985;733.4281;0
14986;733.4375;0
14987;733.4468;0
14988;733.4562;0
14989;733.4656;0
14990;733.4749;0
14991;733.4843;0
14992;733.4936;0
14993;733.5030;0
14994;733.5124;0
14995;733.5217;0
14996;733.5311;0
14997;733.5405;0
14998;733.5498;0
14999;733.5592;0
15000;733.5686;0
15001;733.5779;0
15002;733.5873;0
15003;733.5966;0
15004;733.6060;0
15005;733.6154;0
15006;733.6247;0
15007;733.6341;0
15008;733.6435;0
15009;733.6528;0
15010;733.6622;0
15011;733.6716;0
15012;733.6809;0
15013;733.6903;0
15014;733.6996;0
15015;733.7090;0
15016;733.7184;0
15017;733.7277;0
15018;733.7371;0
15019;733.7465;0
15020;733.7558;0
15021;733.7652;0
15022;733.7746;0
15023;733.7839;0
15024;733.7933;0
15025;733.8027;0
15026;733.8120;0
15027;733.8214;0
15028;733.8308;0
15029;733.8401;0
15030;733.8495;0
15031;733.8589;0
15032;733.8682;0
15033;733.8776;0
15034;733.8869;0
15035;733.8963;0
15036;733.9057;0
15037;733.9150;33
15038;733.9244;51
15039;733.9338;27
15040;733.9431;6
15041;733.9525;0
15042;733.9619;0
15043;733.9712;1
15044;733.9806;0
15045;733.9900;2
15046;733.9993;0
15047;734.0087;0
15048;734.0181;0
15049;734.0274;0
15050;734.0368;0
15051;734.0462;0
15052;734.0555;0
15053;734.0649;0
15054;734.0743;0
15055;734.0836;0
15056;734.0930;0
15057;734.1024;0
15058;734.1117;0
15059;734.1211;1
15060;734.1305;0
15061;734.1398;0
15062;734.1492;0
15063;734.1586;0
15064;734.1679;0
15065;734.1773;0
15066;734.1867;0
15067;734.1960;0
15068;734.2054;0
15069;734.2148;0
15070;734.2241;0
15071;734.2335;22
15072;734.2429;29
15073;734.2523;18
15074;734.2616;4
15075;734.2710;14
15076;734.2804;0
15077;734.2897;0
15078;734.2991;1
15079;734.3085;0
15080;734.3178;0
15081;734.3272;0
15082;734.3366;0
15083;734.3459;3
15084;734.3553;38
15085;734.3647;31
15086;734.3740;41
15087;734.3834;30
15088;734.3928;23
15089;734.4021;7
15090;734.4115;2
15091;734.4209;17
15092;734.4303;11
15093;734.4396;2
15094;734.4490;3
15095;734.4584;0
15096;734.4677;0
15097;734.4771;1
15098;734.4865;51
15099;734.4958;118
15100;734.5052;56
15101;734.5146;30
15102;734.5239;21
15103;734.5333;8
15104;734.5427;4
15105;734.5521;1
15106;734.5614;0
15107;734.5708;0
15108;734.5802;0
15109;734.5895;0
15110;734.5989;2
15111;734.6083;7
15112;734.6176;0
15113;734.6270;0
15114;734.6364;14
15115;734.6458;0
15116;734.6551;0
15117;734.6645;0
15118;734.6739;0
15119;734.6832;0
15120;734.6926;0
15121;734.7020;0
15122;734.7114;0
15123;734.7207;0
15124;734.7301;0
15125;734.7395;0
15126;734.7488;0
15127;734.7582;0
15128;734.7676;0
15129;734.7769;61
15130;734.7863;38
15131;734.7957;10
15132;734.8051;3
15133;734.8144;6
15134;734.8238;6
15135;734.8332;4
15136;734.8425;0
15137;734.8519;0
15138;734.8613;0
15139;734.8707;0
15140;734.8800;0
15141;734.8894;0
15142;734.8988;20
15143;734.9082;0
15144;734.9175;0
15145;734.9269;0
15146;734.9363;0
15147;734.9456;1
15148;734.9550;0
15149;734.9644;0
15150;734.9738;0
15151;734.9831;0
15152;734.9925;0
15153;735.0019;0
15154;735.0112;9
15155;735.0206;0
15156;735.0300;0
15157;735.0394;0
15158;735.0487;0
15159;735.0581;0
15160;735.0675;0
15161;735.0769;0
15162;735.0862;0
15163;735.0956;0
15164;735.1050;0
15165;735.1144;0
15166;735.1237;0
15167;735.1331;0
15168;735.1425;0
15169;735.1518;0
15170;735.1612;0
15171;735.1706;0
15172;735.1800;0
15173;735.1893;0
15174;735.1987;89
15175;735.2081;141
15176;735.2175;67
15177;735.2268;26
15178;735.2362;34
15179;735.2456;48
15180;735.2550;47
15181;735.2643;32
15182;735.2737;38
15183;735.2831;11
15184;735.2925;9
15185;735.3018;7
15186;735.3112;0
15187;735.3206;0
15188;735.3300;0
15189;735.3393;0
15190;735.3487;0
15191;735.3581;1
15192;735.3675;0
15193;735.3768;36
15194;735.3862;29
15195;735.3956;0
15196;735.4050;1
15197;735.4143;0
15198;735.4237;1
15199;735.4331;0
15200;735.4425;0
15201;735.4518;0
15202;735.4612;0
15203;735.4706;2
15204;735.4800;0
15205;735.4893;0
15206;735.4987;0
15207;735.5081;0
15208;735.5175;0
15209;735.5268;0
15210;735.5362;0
15211;735.5456;0
15212;735.5550;0
15213;735.5643;0
15214;735.5737;0
15215;735.5831;0
15216;735.5925;0
15217;735.6018;0
15218;735.6112;0
15219;735.6206;0
15220;735.6300;0
15221;735.6394;0
15222;735.6487;0
15223;735.6581;0
15224;735.6675;0
15225;735.6769;0
15226;735.6862;0
15227;735.6956;0
15228;735.7050;0
15229;735.7144;5
15230;735.7237;0
15231;735.7331;0
15232;735.7425;0
15233;735.7519;8
15234;735.7613;18
15235;735.7706;1
15236;735.7800;0
15237;735.7894;0
15238;735.7988;0
15239;735.8081;0
15240;735.8175;0
15241;735.8269;0
15242;735.8363;0
15243;735.8457;0
15244;735.8550;0
15245;735.8644;0
15246;735.8738;0
15247;735.8832;0
15248;735.8926;0
15249;735.9019;0
15250;735.9113;4
15251;735.9207;3
15252;735.9301;0
15253;735.9394;0
15254;735.9488;0
15255;735.9582;0
15256;735.9676;0
15257;735.9770;0
15258;735.9863;0
15259;735.9957;0
15260;736.0051;0
15261;736.0145;0
15262;736.0239;0
15263;736.0332;0
15264;736.0426;0
15265;736.0520;0
15266;736.0614;0
15267;736.0708;0
15268;736.0801;0
15269;736.0895;0
15270;736.0989;0
15271;736.1083;0
15272;736.1176;0
15273;736.1270;0
15274;736.1364;0
15275;736.1458;0
15276;736.1552;0
15277;736.1645;0
15278;736.1739;0
15279;736.1833;0
15280;736.1927;0
15281;736.2021;0
15282;736.2114;0
15283;736.2208;0
15284;736.2302;0
15285;736.2396;55
15286;736.2490;24
15287;736.2584;9
15288;736.2677;43
15289;736.2771;91
15290;736.2865;65
15291;736.2959;36
15292;736.3053;89
15293;736.3146;251
15294;736.3240;667
15295;736.3334;2266
15296;736.3428;2877
15297;736.3522;2022
15298;736.3615;1160
15299;736.3709;703
15300;736.3803;384
15301;736.3897;151
15302;736.3991;101
15303;736.4085;63
15304;736.4178;30
15305;736.4272;11
15306;736.4366;25
15307;736.4460;8
15308;736.4554;7
15309;736.4647;11
15310;736.4741;3
15311;736.4835;4
15312;736.4929;2
15313;736.5023;2
15314;736.5117;0
15315;736.5210;8
15316;736.5304;2
15317;736.5398;1
15318;736.5492;53
15319;736.5586;56
15320;736.5679;25
15321;736.5773;27
15322;736.5867;11
15323;736.5961;0
15324;736.6055;0
15325;736.6149;2
15326;736.6242;0
15327;736.6336;7
15328;736.6430;85
15329;736.6524;58
15330;736.6618;24
15331;736.6712;7
15332;736.6805;24
15333;736.6899;15
15334;736.6993;1
15335;736.7087;5
15336;736.7181;0
15337;736.7275;7
15338;736.7368;1
15339;736.7462;0
15340;736.7556;0
15341;736.7650;0
15342;736.7744;0
15343;736.7838;1
15344;736.7931;0
15345;736.8025;0
15346;736.8119;6
15347;736.8213;0
15348;736.8307;0
15349;736.8401;0
15350;736.8495;18
15351;736.8588;6
15352;736.8682;25
15353;736.8776;14
15354;736.8870;27
15355;736.8964;2
15356;736.9058;7
15357;736.9151;0
15358;736.9245;22
15359;736.9339;34
15360;736.9433;37
15361;736.9527;17
15362;736.9621;10
15363;736.9715;7
15364;736.9808;3
15365;736.9902;0
15366;736.9996;0
15367;737.0090;0
15368;737.0184;0
15369;737.0278;0
15370;737.0372;0
15371;737.0465;0
15372;737.0559;0
15373;737.0653;0
15374;737.0747;41
15375;737.0841;20
15376;737.0935;22
15377;737.1029;28
15378;737.1122;4
15379;737.1216;5
15380;737.1310;2
15381;737.1404;5
15382;737.1498;0
15383;737.1592;0
15384;737.1686;0
15385;737.1779;0
15386;737.1873;0
15387;737.1967;0
15388;737.2061;4
15389;737.2155;0
15390;737.2249;57
15391;737.2343;35
15392;737.2437;14
15393;737.2530;1
15394;737.2624;6
15395;737.2718;0
15396;737.2812;27
15397;737.2906;13
15398;737.3000;50
15399;737.3094;96
15400;737.3188;93
15401;737.3281;326
15402;737.3375;1000
15403;737.3469;1261
15404;737.3563;649
15405;737.3657;381
15406;737.3751;236
15407;737.3845;85
15408;737.3939;32
15409;737.4032;32
15410;737.4126;12
15411;737.4220;21
15412;737.4314;5
15413;737.4408;12
15414;737.4502;14
15415;737.4596;22
15416;737.4690;11
15417;737.4783;1
15418;737.4877;6
15419;737.4971;6
15420;737.5065;0
15421;737.5159;21
15422;737.5253;9
15423;737.5347;4
15424;737.5441;0
15425;737.5535;1
15426;737.5628;1
15427;737.5722;0
15428;737.5816;0
15429;737.5910;10
15430;737.6004;13
15431;737.6098;7
15432;737.6192;0
15433;737.6286;0
15434;737.6380;0
15435;737.6473;0
15436;737.6567;0
15437;737.6661;0
15438;737.6755;0
15439;737.6849;8
15440;737.6943;4
15441;737.7037;6
15442;737.7131;0
15443;737.7225;0
15444;737.7319;0
15445;737.7412;0
15446;737.7506;0
15447;737.7600;0
15448;737.7694;0
15449;737.7788;0
15450;737.7882;0
15451;737.7976;47
15452;737.8070;12
15453;737.8164;3
15454;737.8258;4
15455;737.8352;3
15456;737.8445;0
15457;737.8539;0
15458;737.8633;0
15459;737.8727;0
15460;737.8821;0
15461;737.8915;1
15462;737.9009;0
15463;737.9103;0
15464;737.9197;0
15465;737.9291;0
15466;737.9385;0
15467;737.9478;3
15468;737.9572;0
15469;737.9666;0
15470;737.9760;13
15471;737.9854;22
15472;737.9948;56
15473;738.0042;11
15474;738.0136;2
15475;738.0230;0
15476;738.0324;3
15477;738.0418;0
15478;738.0512;0
15479;738.0605;0
15480;738.0699;3
15481;738.0793;26
15482;738.0887;10
15483;738.0981;12
15484;738.1075;0
15485;738.1169;0
15486;738.1263;0
15487;738.1357;0
15488;738.1451;0
15489;738.1545;33
15490;738.1639;11
15491;738.1733;10
15492;738.1827;4
15493;738.1920;9
15494;738.2014;15
15495;738.2108;22
15496;738.2202;1
15497;738.2296;10
15498;738.2390;6
15499;738.2484;0
15500;738.2578;0
15501;738.2672;0
15502;738.2766;77
15503;738.2860;121
15504;738.2954;49
15505;738.3048;36
15506;738.3142;34
15507;738.3236;17
15508;738.3329;88
15509;738.3423;236
15510;738.3517;298
15511;738.3611;185
15512;738.3705;135
15513;738.3799;69
15514;738.3893;25
15515;738.3987;13
15516;738.4081;0
15517;738.4175;9
15518;738.4269;24
15519;738.4363;17
15520;738.4457;1
15521;738.4551;0
15522;738.4645;0
15523;738.4739;1
15524;738.4833;0
15525;738.4927;0
15526;738.5020;2
15527;738.5114;0
15528;738.5208;0
15529;738.5302;0
15530;738.5396;0
15531;738.5490;1
15532;738.5584;0
15533;738.5678;0
15534;738.5772;0
15535;738.5866;0
15536;738.5960;0
15537;738.6054;0
15538;738.6148;0
15539;738.6242;0
15540;738.6336;0
15541;738.6430;0
15542;738.6524;20
15543;738.6618;0
15544;738.6712;0
15545;738.6806;0
15546;738.6900;0
15547;738.6994;0
15548;738.7087;0
15549;738.7181;0
15550;738.7275;0
15551;738.7369;0
15552;738.7463;0
15553;738.7557;0
15554;738.7651;0
15555;738.7745;0
15556;738.7839;0
15557;738.7933;0
15558;738.8027;0
15559;738.8121;0
15560;738.8215;0
15561;738.8309;0
15562;738.8403;0
15563;738.8497;0
15564;738.8591;0
15565;738.8685;0
15566;738.8779;0
15567;738.8873;0
15568;738.8967;0
15569;738.9061;0
15570;738.9155;0
15571;738.9249;0
15572;738.9343;0
15573;738.9437;0
15574;738.9531;0
15575;738.9625;0
15576;738.9719;0
15577;738.9813;0
15578;738.9907;0
15579;739.0001;0
15580;739.0095;2
15581;739.0189;21
15582;739.0283;11
15583;739.0377;11
15584;739.0471;3
15585;739.0565;10
15586;739.0659;5
15587;739.0752;3
15588;739.0846;0
15589;739.0940;0
15590;739.1034;0
15591;739.1128;0
15592;739.1222;0
15593;739.1316;0
15594;739.1410;0
15595;739.1504;0
15596;739.1598;0
15597;739.1692;0
15598;739.1786;0
15599;739.1880;5
15600;739.1974;13
15601;739.2068;34
15602;739.2162;18
15603;739.2256;15
15604;739.2350;23
15605;739.2444;0
15606;739.2538;2
15607;739.2632;1
15608;739.2726;0
15609;739.2820;0
15610;739.2914;0
15611;739.3008;0
15612;739.3102;0
15613;739.3196;110
15614;739.3290;99
15615;739.3384;19
15616;739.3478;52
15617;739.3572;45
15618;739.3666;18
15619;739.3760;8
15620;739.3854;8
15621;739.3948;0
15622;739.4042;6
15623;739.4136;6
15624;739.4230;0
15625;739.4324;4
15626;739.4418;0
15627;739.4512;0
15628;739.4606;0
15629;739.4700;0
15630;739.4794;0
15631;739.4888;0
15632;739.4982;0
15633;739.5076;0
15634;739.5171;0
15635;739.5265;0
15636;739.5359;20
15637;739.5453;4
15638;739.5547;7
15639;739.5641;0
15640;739.5735;20
15641;739.5829;30
15642;739.5923;17
15643;739.6017;0
15644;739.6111;8
15645;739.6205;0
15646;739.6299;0
15647;739.6393;0
15648;739.6487;0
15649;739.6581;0
15650;739.6675;0
15651;739.6769;0
15652;739.6863;0
15653;739.6957;0
15654;739.7051;0
15655;739.7145;0
15656;739.7239;0
15657;739.7333;0
15658;739.7427;7
15659;739.7521;0
15660;739.7615;2
15661;739.7709;60
15662;739.7803;48
15663;739.7897;129
15664;739.7991;78
15665;739.8085;57
15666;739.8179;46
15667;739.8273;33
15668;739.8367;18
15669;739.8461;3
15670;739.8555;1
15671;739.8649;0
15672;739.8743;18
15673;739.8838;29
15674;739.8932;13
15675;739.9026;15
15676;739.9120;11
15677;739.9214;0
15678;739.9308;0
15679;739.9402;1
15680;739.9496;0
15681;739.9590;1
15682;739.9684;0
15683;739.9778;0
15684;739.9872;0
15685;739.9966;0
15686;740.0060;0
15687;740.0154;0
15688;740.0248;0
15689;740.0342;0
15690;740.0436;0
15691;740.0530;0
15692;740.0624;0
15693;740.0718;31
15694;740.0812;63
15695;740.0906;22
15696;740.1001;11
15697;740.1095;3
15698;740.1189;4
15699;740.1283;0
15700;740.1377;0
15701;740.1471;0
15702;740.1565;0
15703;740.1659;0
15704;740.1753;0
15705;740.1847;0
15706;740.1941;0
15707;740.2035;24
15708;740.2129;0
15709;740.2223;0
15710;740.2317;0
15711;740.2411;0
15712;740.2505;0
15713;740.2600;4
15714;740.2694;0
15715;740.2788;0
15716;740.2882;0
15717;740.2976;50
15718;740.3070;52
15719;740.3164;15
15720;740.3258;22
15721;740.3352;11
15722;740.3446;0
15723;740.3540;0
15724;740.3634;5
15725;740.3728;0
15726;740.3822;26
15727;740.3916;1
15728;740.4010;0
15729;740.4105;0
15730;740.4199;0
15731;740.4293;0
15732;740.4387;0
15733;740.4481;12
15734;740.4575;8
15735;740.4669;8
15736;740.4763;4
15737;740.4857;0
15738;740.4951;1
15739;740.5045;32
15740;740.5139;0
15741;740.5233;6
15742;740.5328;2
15743;740.5422;0
15744;740.5516;0
15745;740.5610;21
15746;740.5704;24
15747;740.5798;0
15748;740.5892;8
15749;740.5986;7
15750;740.6080;0
15751;740.6174;0
15752;740.6268;0
15753;740.6362;0
15754;740.6457;2
15755;740.6551;0
15756;740.6645;0
15757;740.6739;0
15758;740.6833;0
15759;740.6927;0
15760;740.7021;12
15761;740.7115;0
15762;740.7209;0
15763;740.7303;0
15764;740.7397;0
15765;740.7492;14
15766;740.7586;31
15767;740.7680;12
15768;740.7774;0
15769;740.7868;2
15770;740.7962;0
15771;740.8056;0
15772;740.8150;0
15773;740.8244;0
15774;740.8338;1
15775;740.8432;1
15776;740.8527;0
15777;740.8621;0
15778;740.8715;0
15779;740.8809;0
15780;740.8903;3
15781;740.8997;0
15782;740.9091;0
15783;740.9185;0
15784;740.9279;0
15785;740.9373;0
15786;740.9468;0
15787;740.9562;0
15788;740.9656;0
15789;740.9750;0
15790;740.9844;0
15791;740.9938;0
15792;741.0032;38
15793;741.0126;85
15794;741.0220;60
15795;741.0315;22
15796;741.0409;30
15797;741.0503;21
15798;741.0597;0
15799;741.0691;14
15800;741.0785;0
15801;741.0879;0
15802;741.0973;0
15803;741.1067;0
15804;741.1162;3
15805;741.1256;14
15806;741.1350;3
15807;741.1444;0
15808;741.1538;0
15809;741.1632;0
15810;741.1726;0
15811;741.1820;0
15812;741.1915;0
15813;741.2009;0
15814;741.2103;0
15815;741.2197;0
15816;741.2291;0
15817;741.2385;0
15818;741.2479;0
15819;741.2573;0
15820;741.2668;0
15821;741.2762;0
15822;741.2856;0
15823;741.2950;0
15824;741.3044;0
15825;741.3138;0
15826;741.3232;0
15827;741.3326;22
15828;741.3421;84
15829;741.3515;50
15830;741.3609;10
15831;741.3703;10
15832;741.3797;1
15833;741.3891;2
15834;741.3985;0
15835;741.4079;0
15836;741.4174;0
15837;741.4268;0
15838;741.4362;0
15839;741.4456;0
15840;741.4550;2
15841;741.4644;5
15842;741.4738;0
15843;741.4833;0
15844;741.4927;6
15845;741.5021;0
15846;741.5115;0
15847;741.5209;0
15848;741.5303;0
15849;741.5397;0
15850;741.5492;0
15851;741.5586;0
15852;741.5680;0
15853;741.5774;0
15854;741.5868;0
15855;741.5962;0
15856;741.6056;0
15857;741.6151;0
15858;741.6245;0
15859;741.6339;0
15860;741.6433;4
15861;741.6527;0
15862;741.6621;0
15863;741.6715;0
15864;741.6810;0
15865;741.6904;0
15866;741.6998;0
15867;741.7092;0
15868;741.7186;0
15869;741.7280;0
15870;741.7375;0
15871;741.7469;0
15872;741.7563;0
15873;741.7657;0
15874;741.7751;0
15875;741.7845;0
15876;741.7939;0
15877;741.8034;0
15878;741.8128;0
15879;741.8222;0
15880;741.8316;0
15881;741.8410;0
15882;741.8504;0
15883;741.8599;0
15884;741.8693;1
15885;741.8787;0
15886;741.8881;0
15887;741.8975;0
15888;741.9069;0
15889;741.9164;0
15890;741.9258;0
15891;741.9352;0
15892;741.9446;0
15893;741.9540;0
15894;741.9634;0
15895;741.9729;0
15896;741.9823;0
15897;741.9917;0
15898;742.0011;0
15899;742.0105;0
15900;742.0199;0
15901;742.0294;0
15902;742.0388;0
15903;742.0482;0
15904;742.0576;0
15905;742.0670;6
15906;742.0765;35
15907;742.0859;19
15908;742.0953;8
15909;742.1047;7
15910;742.1141;0
15911;742.1235;0
15912;742.1330;0
15913;742.1424;0
15914;742.1518;0
15915;742.1612;0
15916;742.1706;0
15917;742.1800;0
15918;742.1895;0
15919;742.1989;0
15920;742.2083;0
15921;742.2177;0
15922;742.2271;0
15923;742.2366;0
15924;742.2460;0
15925;742.2554;0
15926;742.2648;10
15927;742.2742;29
15928;742.2837;14
15929;742.2931;0
15930;742.3025;0
15931;742.3119;0
15932;742.3213;0
15933;742.3308;0
15934;742.3402;0
15935;742.3496;0
15936;742.3590;3
15937;742.3684;0
15938;742.3778;0
15939;742.3873;0
15940;742.3967;0
15941;742.4061;0
15942;742.4155;0
15943;742.4249;0
15944;742.4344;0
15945;742.4438;0
15946;742.4532;0
15947;742.4626;0
15948;742.4720;0
15949;742.4815;2
15950;742.4909;0
15951;742.5003;0
15952;742.5097;0
15953;742.5191;0
15954;742.5286;0
15955;742.5380;0
15956;742.5474;0
15957;742.5568;0
15958;742.5663;0
15959;742.5757;1
15960;742.5851;1
15961;742.5945;0
15962;742.6039;0
15963;742.6134;0
15964;742.6228;0
15965;742.6322;0
15966;742.6416;0
15967;742.6510;0
15968;742.6605;0
15969;742.6699;0
15970;742.6793;0
15971;742.6887;0
15972;742.6981;0
15973;742.7076;0
15974;742.7170;0
15975;742.7264;0
15976;742.7358;0
15977;742.7453;0
15978;742.7547;0
15979;742.7641;0
15980;742.7735;0
15981;742.7829;0
15982;742.7924;0
15983;742.8018;0
15984;742.8112;0
15985;742.8206;0
15986;742.8301;0
15987;742.8395;0
15988;742.8489;0
15989;742.8583;0
15990;742.8677;0
15991;742.8772;0
15992;742.8866;0
15993;742.8960;3
15994;742.9054;0
15995;742.9149;0
15996;742.9243;0
15997;742.9337;0
15998;742.9431;0
15999;742.9526;0
16000;742.9620;0
16001;742.9714;0
16002;742.9808;7
16003;742.9902;55
16004;742.9997;13
16005;743.0091;13
16006;743.0185;4
16007;743.0279;1
16008;743.0374;0
16009;743.0468;0
16010;743.0562;0
16011;743.0656;2
16012;743.0751;0
16013;743.0845;1
16014;743.0939;0
16015;743.1033;0
16016;743.1128;0
16017;743.1222;0
16018;743.1316;0
16019;743.1410;0
16020;743.1505;0
16021;743.1599;0
16022;743.1693;0
16023;743.1787;0
16024;743.1882;0
16025;743.1976;0
16026;743.2070;0
16027;743.2164;0
16028;743.2259;0
16029;743.2353;0
16030;743.2447;2
16031;743.2541;14
16032;743.2636;0
16033;743.2730;5
16034;743.2824;0
16035;743.2918;0
16036;743.3013;0
16037;743.3107;0
16038;743.3201;0
16039;743.3295;0
16040;743.3390;0
16041;743.3484;0
16042;743.3578;0
16043;743.3672;0
16044;743.3767;0
16045;743.3861;0
16046;743.3955;0
16047;743.4049;0
16048;743.4144;0
16049;743.4238;0
16050;743.4332;0
16051;743.4426;0
16052;743.4521;0
16053;743.4615;0
16054;743.4709;0
16055;743.4803;0
16056;743.4898;0
16057;743.4992;0
16058;743.5086;0
16059;743.5181;0
16060;743.5275;0
16061;743.5369;21
16062;743.5463;29
16063;743.5558;13
16064;743.5652;5
16065;743.5746;5
16066;743.5840;1
16067;743.5935;0
16068;743.6029;0
16069;743.6123;0
16070;743.6218;0
16071;743.6312;0
16072;743.6406;0
16073;743.6500;0
16074;743.6595;0
16075;743.6689;0
16076;743.6783;0
16077;743.6877;0
16078;743.6972;1
16079;743.7066;1
16080;743.7160;14
16081;743.7255;1
16082;743.7349;0
16083;743.7443;0
16084;743.7537;0
16085;743.7632;0
16086;743.7726;0
16087;743.7820;0
16088;743.7915;0
16089;743.8009;0
16090;743.8103;0
16091;743.8197;0
16092;743.8292;0
16093;743.8386;0
16094;743.8480;0
16095;743.8575;0
16096;743.8669;0
16097;743.8763;1
16098;743.8857;0
16099;743.8952;0
16100;743.9046;0
16101;743.9140;0
16102;743.9235;0
16103;743.9329;0
16104;743.9423;0
16105;743.9518;0
16106;743.9612;0
16107;743.9706;0
16108;743.9800;0
16109;743.9895;0
16110;743.9989;0
16111;744.0083;4
16112;744.0178;64
16113;744.0272;39
16114;744.0366;11
16115;744.0461;19
16116;744.0555;25
16117;744.0649;0
16118;744.0743;3
16119;744.0838;2
16120;744.0932;0
16121;744.1026;0
16122;744.1121;0
16123;744.1215;0
16124;744.1309;74
16125;744.1404;96
16126;744.1498;60
16127;744.1592;34
16128;744.1687;15
16129;744.1781;31
16130;744.1875;20
16131;744.1969;5
16132;744.2064;2
16133;744.2158;5
16134;744.2252;0
16135;744.2347;0
16136;744.2441;3
16137;744.2535;0
16138;744.2630;1
16139;744.2724;0
16140;744.2818;0
16141;744.2913;1
16142;744.3007;3
16143;744.3101;0
16144;744.3196;0
16145;744.3290;0
16146;744.3384;0
16147;744.3478;0
16148;744.3573;0
16149;744.3667;0
16150;744.3761;0
16151;744.3856;0
16152;744.3950;0
16153;744.4044;0
16154;744.4139;1
16155;744.4233;1
16156;744.4327;0
16157;744.4422;0
16158;744.4516;0
16159;744.4610;0
16160;744.4705;0
16161;744.4799;0
16162;744.4893;0
16163;744.4988;0
16164;744.5082;9
16165;744.5176;0
16166;744.5271;0
16167;744.5365;0
16168;744.5459;0
16169;744.5554;0
16170;744.5648;0
16171;744.5742;0
16172;744.5837;0
16173;744.5931;0
16174;744.6025;0
16175;744.6120;0
16176;744.6214;0
16177;744.6308;5
16178;744.6403;0
16179;744.6497;0
16180;744.6591;0
16181;744.6686;0
16182;744.6780;1
16183;744.6874;0
16184;744.6969;0
16185;744.7063;0
16186;744.7157;0
16187;744.7252;0
16188;744.7346;0
16189;744.7440;0
16190;744.7535;0
16191;744.7629;0
16192;744.7724;0
16193;744.7818;0
16194;744.7912;0
16195;744.8007;0
16196;744.8101;0
16197;744.8195;0
16198;744.8290;0
16199;744.8384;2
16200;744.8478;0
16201;744.8573;0
16202;744.8667;0
16203;744.8761;0
16204;744.8856;0
16205;744.8950;0
16206;744.9044;0
16207;744.9139;0
16208;744.9233;0
16209;744.9328;0
16210;744.9422;0
16211;744.9516;0
16212;744.9611;0
16213;744.9705;0
16214;744.9799;0
16215;744.9894;1
16216;744.9988;0
16217;745.0082;0
16218;745.0177;0
16219;745.0271;0
16220;745.0366;0
16221;745.0460;9
16222;745.0554;40
16223;745.0649;61
16224;745.0743;11
16225;745.0837;10
16226;745.0932;5
16227;745.1026;0
16228;745.1120;0
16229;745.1215;0
16230;745.1309;0
16231;745.1404;5
16232;745.1498;0
16233;745.1592;0
16234;745.1687;3
16235;745.1781;0
16236;745.1875;0
16237;745.1970;0
16238;745.2064;0
16239;745.2159;0
16240;745.2253;0
16241;745.2347;6
16242;745.2442;7
16243;745.2536;0
16244;745.2630;0
16245;745.2725;0
16246;745.2819;0
16247;745.2914;0
16248;745.3008;0
16249;745.3102;0
16250;745.3197;0
16251;745.3291;0
16252;745.3385;0
16253;745.3480;0
16254;745.3574;0
16255;745.3669;0
16256;745.3763;0
16257;745.3857;0
16258;745.3952;0
16259;745.4046;0
16260;745.4141;0
16261;745.4235;0
16262;745.4329;0
16263;745.4424;0
16264;745.4518;0
16265;745.4613;7
16266;745.4707;0
16267;745.4801;0
16268;745.4896;0
16269;745.4990;0
16270;745.5084;0
16271;745.5179;0
16272;745.5273;0
16273;745.5368;0
16274;745.5462;0
16275;745.5556;0
16276;745.5651;0
16277;745.5745;0
16278;745.5840;0
16279;745.5934;0
16280;745.6028;0
16281;745.6123;0
16282;745.6217;0
16283;745.6312;0
16284;745.6406;0
16285;745.6500;0
16286;745.6595;0
16287;745.6689;0
16288;745.6784;0
16289;745.6878;0
16290;745.6972;0
16291;745.7067;0
16292;745.7161;0
16293;745.7256;0
16294;745.7350;0
16295;745.7445;0
16296;745.7539;0
16297;745.7633;0
16298;745.7728;0
16299;745.7822;0
16300;745.7917;0
16301;745.8011;0
16302;745.8105;0
16303;745.8200;0
16304;745.8294;0
16305;745.8389;0
16306;745.8483;0
16307;745.8577;0
16308;745.8672;0
16309;745.8766;0
16310;745.8861;0
16311;745.8955;0
16312;745.9050;0
16313;745.9144;0
16314;745.9238;0
16315;745.9333;0
16316;745.9427;0
16317;745.9522;2
16318;745.9616;0
16319;745.9711;0
16320;745.9805;0
16321;745.9899;0
16322;745.9994;0
16323;746.0088;0
16324;746.0183;0
16325;746.0277;0
16326;746.0372;0
16327;746.0466;0
16328;746.0560;0
16329;746.0655;0
16330;746.0749;0
16331;746.0844;0
16332;746.0938;0
16333;746.1033;0
16334;746.1127;0
16335;746.1221;0
16336;746.1316;0
16337;746.1410;0
16338;746.1505;7
16339;746.1599;57
16340;746.1694;71
16341;746.1788;30
16342;746.1882;13
16343;746.1977;10
16344;746.2071;3
16345;746.2166;0
16346;746.2260;0
16347;746.2355;0
16348;746.2449;0
16349;746.2544;0
16350;746.2638;0
16351;746.2732;0
16352;746.2827;0
16353;746.2921;0
16354;746.3016;0
16355;746.3110;1
16356;746.3205;0
16357;746.3299;0
16358;746.3393;0
16359;746.3488;0
16360;746.3582;1
16361;746.3677;0
16362;746.3771;0
16363;746.3866;0
16364;746.3960;0
16365;746.4055;0
16366;746.4149;0
16367;746.4244;0
16368;746.4338;0
16369;746.4432;0
16370;746.4527;0
16371;746.4621;0
16372;746.4716;0
16373;746.4810;0
16374;746.4905;0
16375;746.4999;0
16376;746.5094;0
16377;746.5188;0
16378;746.5283;0
16379;746.5377;0
16380;746.5471;0
16381;746.5566;0
16382;746.5660;1
16383;746.5755;0
16384;746.5849;0
16385;746.5944;0
16386;746.6038;0
16387;746.6133;0
16388;746.6227;0
16389;746.6322;0
16390;746.6416;0
16391;746.6511;5
16392;746.6605;22
16393;746.6700;7
16394;746.6794;1
16395;746.6888;3
16396;746.6983;0
16397;746.7077;0
16398;746.7172;0
16399;746.7266;0
16400;746.7361;0
16401;746.7455;0
16402;746.7550;0
16403;746.7644;2
16404;746.7739;0
16405;746.7833;7
16406;746.7928;0
16407;746.8022;0
16408;746.8117;0
16409;746.8211;0
16410;746.8306;0
16411;746.8400;0
16412;746.8495;0
16413;746.8589;0
16414;746.8683;0
16415;746.8778;14
16416;746.8872;0
16417;746.8967;0
16418;746.9061;0
16419;746.9156;0
16420;746.9250;0
16421;746.9345;7
16422;746.9439;0
16423;746.9534;0
16424;746.9628;2
16425;746.9723;0
16426;746.9817;0
16427;746.9912;0
16428;747.0006;0
16429;747.0101;0
16430;747.0195;6
16431;747.0290;0
16432;747.0384;0
16433;747.0479;0
16434;747.0573;0
16435;747.0668;0
16436;747.0762;0
16437;747.0857;0
16438;747.0951;0
16439;747.1046;0
16440;747.1140;0
16441;747.1235;0
16442;747.1329;0
16443;747.1424;0
16444;747.1518;0
16445;747.1613;3
16446;747.1707;10
16447;747.1802;0
16448;747.1896;0
16449;747.1991;0
16450;747.2085;0
16451;747.2180;54
16452;747.2274;30
16453;747.2369;51
16454;747.2463;36
16455;747.2558;9
16456;747.2652;17
16457;747.2747;24
16458;747.2841;0
16459;747.2936;3
16460;747.3030;18
16461;747.3125;0
16462;747.3219;1
16463;747.3314;4
16464;747.3408;0
16465;747.3503;0
16466;747.3597;0
16467;747.3692;2
16468;747.3786;1
16469;747.3881;0
16470;747.3975;0
16471;747.4070;0
16472;747.4164;0
16473;747.4259;4
16474;747.4353;0
16475;747.4448;0
16476;747.4542;0
16477;747.4637;0
16478;747.4731;0
16479;747.4826;0
16480;747.4920;0
16481;747.5015;5
16482;747.5110;41
16483;747.5204;2
16484;747.5299;5
16485;747.5393;0
16486;747.5488;0
16487;747.5582;9
16488;747.5677;0
16489;747.5771;0
16490;747.5866;0
16491;747.5960;0
16492;747.6055;0
16493;747.6149;0
16494;747.6244;0
16495;747.6338;0
16496;747.6433;0
16497;747.6527;0
16498;747.6622;0
16499;747.6716;0
16500;747.6811;0
16501;747.6906;0
16502;747.7000;0
16503;747.7095;0
16504;747.7189;0
16505;747.7284;0
16506;747.7378;0
16507;747.7473;0
16508;747.7567;0
16509;747.7662;0
16510;747.7756;0
16511;747.7851;0
16512;747.7945;2
16513;747.8040;54
16514;747.8134;13
16515;747.8229;4
16516;747.8324;17
16517;747.8418;0
16518;747.8513;0
16519;747.8607;0
16520;747.8702;0
16521;747.8796;0
16522;747.8891;0
16523;747.8985;0
16524;747.9080;0
16525;747.9174;0
16526;747.9269;0
16527;747.9364;0
16528;747.9458;0
16529;747.9553;0
16530;747.9647;0
16531;747.9742;0
16532;747.9836;0
16533;747.9931;0
16534;748.0025;0
16535;748.0120;0
16536;748.0215;0
16537;748.0309;0
16538;748.0404;0
16539;748.0498;0
16540;748.0593;0
16541;748.0687;7
16542;748.0782;0
16543;748.0876;0
16544;748.0971;2
16545;748.1066;0
16546;748.1160;0
16547;748.1255;0
16548;748.1349;6
16549;748.1444;0
16550;748.1538;0
16551;748.1633;0
16552;748.1727;3
16553;748.1822;0
16554;748.1917;0
16555;748.2011;0
16556;748.2106;0
16557;748.2200;0
16558;748.2295;0
16559;748.2389;0
16560;748.2484;0
16561;748.2579;1
16562;748.2673;0
16563;748.2768;0
16564;748.2862;0
16565;748.2957;0
16566;748.3051;0
16567;748.3146;0
16568;748.3241;0
16569;748.3335;0
16570;748.3430;0
16571;748.3524;0
16572;748.3619;0
16573;748.3713;0
16574;748.3808;0
16575;748.3903;0
16576;748.3997;0
16577;748.4092;0
16578;748.4186;0
16579;748.4281;0
16580;748.4375;0
16581;748.4470;0
16582;748.4565;0
16583;748.4659;0
16584;748.4754;0
16585;748.4848;0
16586;748.4943;0
16587;748.5038;0
16588;748.5132;0
16589;748.5227;0
16590;748.5321;0
16591;748.5416;0
16592;748.5510;0
16593;748.5605;0
16594;748.5700;0
16595;748.5794;0
16596;748.5889;0
16597;748.5983;0
16598;748.6078;5
16599;748.6173;0
16600;748.6267;0
16601;748.6362;0
16602;748.6456;0
16603;748.6551;0
16604;748.6646;0
16605;748.6740;0
16606;748.6835;0
16607;748.6929;0
16608;748.7024;0
16609;748.7119;0
16610;748.7213;0
16611;748.7308;0
16612;748.7402;0
16613;748.7497;0
16614;748.7592;0
16615;748.7686;6
16616;748.7781;0
16617;748.7875;0
16618;748.7970;0
16619;748.8065;0
16620;748.8159;0
16621;748.8254;0
16622;748.8348;0
16623;748.8443;0
16624;748.8538;0
16625;748.8632;0
16626;748.8727;0
16627;748.8821;0
16628;748.8916;19
16629;748.9011;4
16630;748.9105;8
16631;748.9200;0
16632;748.9294;2
16633;748.9389;0
16634;748.9484;0
16635;748.9578;0
16636;748.9673;0
16637;748.9767;0
16638;748.9862;0
16639;748.9957;0
16640;749.0051;0
16641;749.0146;0
16642;749.0241;0
16643;749.0335;0
16644;749.0430;0
16645;749.0524;0
16646;749.0619;0
16647;749.0714;0
16648;749.0808;1
16649;749.0903;0
16650;749.0997;0
16651;749.1092;0
16652;749.1187;0
16653;749.1281;0
16654;749.1376;0
16655;749.1471;0
16656;749.1565;0
16657;749.1660;0
16658;749.1754;0
16659;749.1849;0
16660;749.1944;0
16661;749.2038;0
16662;749.2133;0
16663;749.2228;0
16664;749.2322;0
16665;749.2417;0
16666;749.2512;0
16667;749.2606;0
16668;749.2701;68
16669;749.2795;57
16670;749.2890;13
16671;749.2985;6
16672;749.3079;9
16673;749.3174;0
16674;749.3269;1
16675;749.3363;0
16676;749.3458;0
16677;749.3552;0
16678;749.3647;0
16679;749.3742;0
16680;749.3836;0
16681;749.3931;0
16682;749.4026;0
16683;749.4120;0
16684;749.4215;0
16685;749.4310;0
16686;749.4404;0
16687;749.4499;0
16688;749.4594;0
16689;749.4688;0
16690;749.4783;0
16691;749.4877;1
16692;749.4972;0
16693;749.5067;0
16694;749.5161;0
16695;749.5256;0
16696;749.5351;0
16697;749.5445;0
16698;749.5540;0
16699;749.5635;0
16700;749.5729;0
16701;749.5824;0
16702;749.5919;0
16703;749.6013;0
16704;749.6108;0
16705;749.6203;0
16706;749.6297;0
16707;749.6392;0
16708;749.6487;0
16709;749.6581;0
16710;749.6676;0
16711;749.6771;0
16712;749.6865;0
16713;749.6960;0
16714;749.7054;0
16715;749.7149;0
16716;749.7244;5
16717;749.7338;0
16718;749.7433;0
16719;749.7528;0
16720;749.7622;0
16721;749.7717;3
16722;749.7812;1
16723;749.7906;0
16724;749.8001;0
16725;749.8096;0
16726;749.8190;0
16727;749.8285;17
16728;749.8380;2
16729;749.8474;0
16730;749.8569;1
16731;749.8664;0
16732;749.8758;0
16733;749.8853;0
16734;749.8948;0
16735;749.9042;0
16736;749.9137;0
16737;749.9232;0
16738;749.9326;0
16739;749.9421;0
16740;749.9516;0
16741;749.9611;0
16742;749.9705;0
16743;749.9800;7
16744;749.9895;0
16745;749.9989;0
16746;750.0084;0
16747;750.0179;0
16748;750.0273;0
16749;750.0368;0
16750;750.0463;0
16751;750.0557;0
16752;750.0652;0
16753;750.0747;0
16754;750.0841;0
16755;750.0936;0
16756;750.1031;0
16757;750.1125;0
16758;750.1220;0
16759;750.1315;0
16760;750.1409;0
16761;750.1504;0
16762;750.1599;0
16763;750.1694;0
16764;750.1788;0
16765;750.1883;2
16766;750.1978;37
16767;750.2072;17
16768;750.2167;8
16769;750.2262;18
16770;750.2356;0
16771;750.2451;2
16772;750.2546;19
16773;750.2640;8
16774;750.2735;0
16775;750.2830;8
16776;750.2925;0
16777;750.3019;0
16778;750.3114;0
16779;750.3209;0
16780;750.3303;0
16781;750.3398;1
16782;750.3493;0
16783;750.3587;0
16784;750.3682;0
16785;750.3777;0
16786;750.3872;0
16787;750.3966;0
16788;750.4061;0
16789;750.4156;0
16790;750.4250;0
16791;750.4345;0
16792;750.4440;0
16793;750.4534;0
16794;750.4629;0
16795;750.4724;0
16796;750.4819;0
16797;750.4913;0
16798;750.5008;0
16799;750.5103;0
16800;750.5197;0
16801;750.5292;0
16802;750.5387;0
16803;750.5482;0
16804;750.5576;3
16805;750.5671;0
16806;750.5766;0
16807;750.5860;0
16808;750.5955;0
16809;750.6050;0
16810;750.6145;0
16811;750.6239;0
16812;750.6334;0
16813;750.6429;0
16814;750.6523;0
16815;750.6618;0
16816;750.6713;0
16817;750.6808;0
16818;750.6902;0
16819;750.6997;0
16820;750.7092;0
16821;750.7187;0
16822;750.7281;0
16823;750.7376;0
16824;750.7471;0
16825;750.7565;0
16826;750.7660;0
16827;750.7755;0
16828;750.7850;4
16829;750.7944;0
16830;750.8039;0
16831;750.8134;1
16832;750.8228;7
16833;750.8323;0
16834;750.8418;0
16835;750.8513;0
16836;750.8607;0
16837;750.8702;0
16838;750.8797;0
16839;750.8892;0
16840;750.8986;0
16841;750.9081;0
16842;750.9176;0
16843;750.9271;0
16844;750.9365;0
16845;750.9460;0
16846;750.9555;0
16847;750.9650;0
16848;750.9744;0
16849;750.9839;0
16850;750.9934;0
16851;751.0028;0
16852;751.0123;0
16853;751.0218;0
16854;751.0313;0
16855;751.0407;0
16856;751.0502;0
16857;751.0597;0
16858;751.0692;0
16859;751.0786;0
16860;751.0881;30
16861;751.0976;16
16862;751.1071;10
16863;751.1165;0
16864;751.1260;3
16865;751.1355;0
16866;751.1450;0
16867;751.1544;1
16868;751.1639;0
16869;751.1734;0
16870;751.1829;0
16871;751.1923;1
16872;751.2018;0
16873;751.2113;0
16874;751.2208;1
16875;751.2302;10
16876;751.2397;0
16877;751.2492;0
16878;751.2587;0
16879;751.2681;0
16880;751.2776;0
16881;751.2871;0
16882;751.2966;0
16883;751.3061;0
16884;751.3155;17
16885;751.3250;0
16886;751.3345;0
16887;751.3440;0
16888;751.3534;0
16889;751.3629;0
16890;751.3724;21
16891;751.3819;0
16892;751.3913;0
16893;751.4008;0
16894;751.4103;0
16895;751.4198;0
16896;751.4292;0
16897;751.4387;0
16898;751.4482;0
16899;751.4577;0
16900;751.4672;0
16901;751.4766;0
16902;751.4861;0
16903;751.4956;0
16904;751.5051;0
16905;751.5145;0
16906;751.5240;0
16907;751.5335;0
16908;751.5430;0
16909;751.5524;0
16910;751.5619;0
16911;751.5714;0
16912;751.5809;0
16913;751.5904;0
16914;751.5998;0
16915;751.6093;0
16916;751.6188;0
16917;751.6283;0
16918;751.6378;0
16919;751.6472;0
16920;751.6567;0
16921;751.6662;0
16922;751.6757;0
16923;751.6851;0
16924;751.6946;0
16925;751.7041;0
16926;751.7136;0
16927;751.7231;0
16928;751.7325;0
16929;751.7420;0
16930;751.7515;0
16931;751.7610;0
16932;751.7705;0
16933;751.7799;0
16934;751.7894;0
16935;751.7989;0
16936;751.8084;0
16937;751.8178;0
16938;751.8273;0
16939;751.8368;0
16940;751.8463;7
16941;751.8558;0
16942;751.8652;0
16943;751.8747;0
16944;751.8842;0
16945;751.8937;0
16946;751.9032;0
16947;751.9126;0
16948;751.9221;0
16949;751.9316;0
16950;751.9411;0
16951;751.9506;0
16952;751.9600;0
16953;751.9695;0
16954;751.9790;0
16955;751.9885;0
16956;751.9980;0
16957;752.0074;0
16958;752.0169;0
16959;752.0264;0
16960;752.0359;0
16961;752.0454;0
16962;752.0548;0
16963;752.0643;0
16964;752.0738;0
16965;752.0833;0
16966;752.0928;0
16967;752.1023;0
16968;752.1117;0
16969;752.1212;0
16970;752.1307;0
16971;752.1402;0
16972;752.1497;0
16973;752.1591;0
16974;752.1686;1
16975;752.1781;139
16976;752.1876;91
16977;752.1971;67
16978;752.2065;34
16979;752.2160;15
16980;752.2255;12
16981;752.2350;8
16982;752.2445;2
16983;752.2540;2
16984;752.2634;2
16985;752.2729;0
16986;752.2824;0
16987;752.2919;0
16988;752.3014;0
16989;752.3109;0
16990;752.3203;0
16991;752.3298;0
16992;752.3393;0
16993;752.3488;0
16994;752.3583;7
16995;752.3677;0
16996;752.3772;0
16997;752.3867;0
16998;752.3962;0
16999;752.4057;0
17000;752.4152;0
17001;752.4246;0
17002;752.4341;0
17003;752.4436;0
17004;752.4531;0
17005;752.4626;0
17006;752.4721;0
17007;752.4815;0
17008;752.4910;0
17009;752.5005;0
17010;752.5100;0
17011;752.5195;0
17012;752.5290;0
17013;752.5384;0
17014;752.5479;0
17015;752.5574;0
17016;752.5669;0
17017;752.5764;0
17018;752.5859;0
17019;752.5953;0
17020;752.6048;0
17021;752.6143;0
17022;752.6238;0
17023;752.6333;0
17024;752.6428;59
17025;752.6523;78
17026;752.6617;34
17027;752.6712;24
17028;752.6807;16
17029;752.6902;5
17030;752.6997;9
17031;752.7092;0
17032;752.7186;13
17033;752.7281;0
17034;752.7376;0
17035;752.7471;0
17036;752.7566;0
17037;752.7661;0
17038;752.7756;0
17039;752.7850;0
17040;752.7945;0
17041;752.8040;0
17042;752.8135;12
17043;752.8230;106
17044;752.8325;44
17045;752.8420;34
17046;752.8514;19
17047;752.8609;7
17048;752.8704;0
17049;752.8799;0
17050;752.8894;0
17051;752.8989;0
17052;752.9084;0
17053;752.9178;0
17054;752.9273;0
17055;752.9368;0
17056;752.9463;2
17057;752.9558;0
17058;752.9653;0
17059;752.9748;0
17060;752.9843;0
17061;752.9937;0
17062;753.0032;0
17063;753.0127;0
17064;753.0222;0
17065;753.0317;0
17066;753.0412;1
17067;753.0507;0
17068;753.0601;0
17069;753.0696;0
17070;753.0791;0
17071;753.0886;0
17072;753.0981;0
17073;753.1076;0
17074;753.1171;0
17075;753.1266;0
17076;753.1360;0
17077;753.1455;0
17078;753.1550;0
17079;753.1645;0
17080;753.1740;0
17081;753.1835;0
17082;753.1930;0
17083;753.2025;0
17084;753.2119;0
17085;753.2214;0
17086;753.2309;0
17087;753.2404;0
17088;753.2499;0
17089;753.2594;0
17090;753.2689;0
17091;753.2784;0
17092;753.2879;0
17093;753.2973;0
17094;753.3068;0
17095;753.3163;0
17096;753.3258;0
17097;753.3353;0
17098;753.3448;0
17099;753.3543;0
17100;753.3638;0
17101;753.3733;0
17102;753.3827;0
17103;753.3922;0
17104;753.4017;0
17105;753.4112;0
17106;753.4207;0
17107;753.4302;0
17108;753.4397;0
17109;753.4492;0
17110;753.4587;0
17111;753.4681;0
17112;753.4776;7
17113;753.4871;0
17114;753.4966;0
17115;753.5061;0
17116;753.5156;0
17117;753.5251;0
17118;753.5346;0
17119;753.5441;0
17120;753.5536;0
17121;753.5630;0
17122;753.5725;0
17123;753.5820;0
17124;753.5915;0
17125;753.6010;0
17126;753.6105;0
17127;753.6200;0
17128;753.6295;0
17129;753.6390;0
17130;753.6485;0
17131;753.6580;3
17132;753.6674;0
17133;753.6769;0
17134;753.6864;0
17135;753.6959;0
17136;753.7054;18
17137;753.7149;5
17138;753.7244;0
17139;753.7339;0
17140;753.7434;0
17141;753.7529;2
17142;753.7624;0
17143;753.7718;0
17144;753.7813;0
17145;753.7908;0
17146;753.8003;0
17147;753.8098;0
17148;753.8193;0
17149;753.8288;0
17150;753.8383;0
17151;753.8478;0
17152;753.8573;0
17153;753.8668;0
17154;753.8763;0
17155;753.8858;0
17156;753.8952;0
17157;753.9047;0
17158;753.9142;0
17159;753.9237;0
17160;753.9332;0
17161;753.9427;0
17162;753.9522;0
17163;753.9617;5
17164;753.9712;0
17165;753.9807;0
17166;753.9902;0
17167;753.9997;4
17168;754.0092;9
17169;754.0187;0
17170;754.0281;0
17171;754.0376;0
17172;754.0471;0
17173;754.0566;0
17174;754.0661;0
17175;754.0756;0
17176;754.0851;0
17177;754.0946;0
17178;754.1041;0
17179;754.1136;0
17180;754.1231;0
17181;754.1326;0
17182;754.1421;0
17183;754.1516;0
17184;754.1611;0
17185;754.1706;0
17186;754.1800;0
17187;754.1895;0
17188;754.1990;0
17189;754.2085;0
17190;754.2180;0
17191;754.2275;0
17192;754.2370;0
17193;754.2465;0
17194;754.2560;0
17195;754.2655;2
17196;754.2750;0
17197;754.2845;0
17198;754.2940;0
17199;754.3035;0
17200;754.3130;0
17201;754.3225;0
17202;754.3320;0
17203;754.3415;0
17204;754.3509;0
17205;754.3604;0
17206;754.3699;0
17207;754.3794;0
17208;754.3889;0
17209;754.3984;1
17210;754.4079;0
17211;754.4174;0
17212;754.4269;0
17213;754.4364;0
17214;754.4459;0
17215;754.4554;0
17216;754.4649;0
17217;754.4744;0
17218;754.4839;0
17219;754.4934;0
17220;754.5029;0
17221;754.5124;0
17222;754.5219;0
17223;754.5314;0
17224;754.5409;0
17225;754.5504;0
17226;754.5599;0
17227;754.5694;0
17228;754.5789;0
17229;754.5883;0
17230;754.5978;0
17231;754.6073;0
17232;754.6168;0
17233;754.6263;0
17234;754.6358;0
17235;754.6453;0
17236;754.6548;0
17237;754.6643;0
17238;754.6738;0
17239;754.6833;0
17240;754.6928;0
17241;754.7023;0
17242;754.7118;0
17243;754.7213;0
17244;754.7308;0
17245;754.7403;0
17246;754.7498;0
17247;754.7593;0
17248;754.7688;0
17249;754.7783;0
17250;754.7878;0
17251;754.7973;0
17252;754.8068;0
17253;754.8163;0
17254;754.8258;11
17255;754.8353;0
17256;754.8448;0
17257;754.8543;0
17258;754.8638;0
17259;754.8733;0
17260;754.8828;0
17261;754.8923;0
17262;754.9018;0
17263;754.9113;0
17264;754.9208;0
17265;754.9303;0
17266;754.9398;0
17267;754.9493;0
17268;754.9588;0
17269;754.9683;0
17270;754.9778;0
17271;754.9873;0
17272;754.9968;0
17273;755.0063;0
17274;755.0158;0
17275;755.0253;1
17276;755.0348;16
17277;755.0443;0
17278;755.0538;0
17279;755.0633;0
17280;755.0728;0
17281;755.0823;0
17282;755.0918;0
17283;755.1013;0
17284;755.1108;0
17285;755.1203;0
17286;755.1298;0
17287;755.1393;0
17288;755.1488;0
17289;755.1583;0
17290;755.1678;0
17291;755.1773;0
17292;755.1868;0
17293;755.1963;0
17294;755.2058;0
17295;755.2153;0
17296;755.2248;0
17297;755.2343;0
17298;755.2438;0
17299;755.2533;1
17300;755.2628;0
17301;755.2723;0
17302;755.2818;0
17303;755.2913;0
17304;755.3008;0
17305;755.3103;0
17306;755.3198;0
17307;755.3293;0
17308;755.3388;0
17309;755.3483;0
17310;755.3578;0
17311;755.3673;0
17312;755.3768;0
17313;755.3863;0
17314;755.3958;0
17315;755.4053;0
17316;755.4148;0
17317;755.4243;0
17318;755.4338;0
17319;755.4433;0
17320;755.4528;0
17321;755.4623;0
17322;755.4718;0
17323;755.4813;0
17324;755.4908;0
17325;755.5003;0
17326;755.5098;0
17327;755.5193;0
17328;755.5288;0
17329;755.5383;0
17330;755.5478;0
17331;755.5573;0
17332;755.5668;0
17333;755.5763;0
17334;755.5858;0
17335;755.5953;0
17336;755.6048;0
17337;755.6143;0
17338;755.6238;0
17339;755.6334;0
17340;755.6429;0
17341;755.6524;0
17342;755.6619;0
17343;755.6714;0
17344;755.6809;0
17345;755.6904;0
17346;755.6999;0
17347;755.7094;0
17348;755.7189;0
17349;755.7284;0
17350;755.7379;0
17351;755.7474;0
17352;755.7569;0
17353;755.7664;0
17354;755.7759;0
17355;755.7854;0
17356;755.7949;0
17357;755.8044;0
17358;755.8139;0
17359;755.8234;0
17360;755.8329;0
17361;755.8424;0
17362;755.8519;0
17363;755.8614;0
17364;755.8710;0
17365;755.8805;0
17366;755.8900;0
17367;755.8995;0
17368;755.9090;0
17369;755.9185;0
17370;755.9280;0
17371;755.9375;0
17372;755.9470;0
17373;755.9565;0
17374;755.9660;0
17375;755.9755;0
17376;755.9850;0
17377;755.9945;0
17378;756.0040;0
17379;756.0135;0
17380;756.0230;0
17381;756.0325;0
17382;756.0421;0
17383;756.0516;0
17384;756.0611;0
17385;756.0706;0
17386;756.0801;0
17387;756.0896;0
17388;756.0991;0
17389;756.1086;0
17390;756.1181;0
17391;756.1276;0
17392;756.1371;0
17393;756.1466;0
17394;756.1561;0
17395;756.1656;0
17396;756.1751;0
17397;756.1846;0
17398;756.1942;0
17399;756.2037;0
17400;756.2132;0
17401;756.2227;0
17402;756.2322;0
17403;756.2417;0
17404;756.2512;0
17405;756.2607;0
17406;756.2702;0
17407;756.2797;0
17408;756.2892;0
17409;756.2987;0
17410;756.3082;1
17411;756.3177;0
17412;756.3273;0
17413;756.3368;0
17414;756.3463;0
17415;756.3558;0
17416;756.3653;0
17417;756.3748;0
17418;756.3843;0
17419;756.3938;0
17420;756.4033;0
17421;756.4128;0
17422;756.4223;0
17423;756.4318;0
17424;756.4414;0
17425;756.4509;0
17426;756.4604;0
17427;756.4699;0
17428;756.4794;0
17429;756.4889;0
17430;756.4984;0
17431;756.5079;0
17432;756.5174;1
17433;756.5269;0
17434;756.5364;0
17435;756.5459;0
17436;756.5555;0
17437;756.5650;0
17438;756.5745;0
17439;756.5840;0
17440;756.5935;0
17441;756.6030;0
17442;756.6125;0
17443;756.6220;0
17444;756.6315;0
17445;756.6410;0
17446;756.6506;0
17447;756.6601;0
17448;756.6696;0
17449;756.6791;0
17450;756.6886;0
17451;756.6981;0
17452;756.7076;0
17453;756.7171;0
17454;756.7266;0
17455;756.7361;0
17456;756.7457;0
17457;756.7552;0
17458;756.7647;0
17459;756.7742;0
17460;756.7837;0
17461;756.7932;0
17462;756.8027;0
17463;756.8122;0
17464;756.8217;0
17465;756.8312;0
17466;756.8408;0
17467;756.8503;0
17468;756.8598;0
17469;756.8693;23
17470;756.8788;26
17471;756.8883;6
17472;756.8978;9
17473;756.9073;3
17474;756.9168;1
17475;756.9264;0
17476;756.9359;0
17477;756.9454;12
17478;756.9549;46
17479;756.9644;29
17480;756.9739;17
17481;756.9834;18
17482;756.9929;9
17483;757.0025;0
17484;757.0120;1
17485;757.0215;16
17486;757.0310;8
17487;757.0405;0
17488;757.0500;0
17489;757.0595;0
17490;757.0690;5
17491;757.0785;0
17492;757.0881;0
17493;757.0976;0
17494;757.1071;1
17495;757.1166;0
17496;757.1261;0
17497;757.1356;0
17498;757.1451;0
17499;757.1546;0
17500;757.1642;0
17501;757.1737;0
17502;757.1832;0
17503;757.1927;0
17504;757.2022;0
17505;757.2117;0
17506;757.2212;0
17507;757.2308;0
17508;757.2403;0
17509;757.2498;0
17510;757.2593;0
17511;757.2688;0
17512;757.2783;0
17513;757.2878;0
17514;757.2973;0
17515;757.3069;0
17516;757.3164;0
17517;757.3259;0
17518;757.3354;0
17519;757.3449;0
17520;757.3544;0
17521;757.3639;0
17522;757.3735;0
17523;757.3830;0
17524;757.3925;0
17525;757.4020;0
17526;757.4115;0
17527;757.4210;0
17528;757.4305;0
17529;757.4401;0
17530;757.4496;0
17531;757.4591;0
17532;757.4686;0
17533;757.4781;0
17534;757.4876;0
17535;757.4972;0
17536;757.5067;0
17537;757.5162;0
17538;757.5257;0
17539;757.5352;0
17540;757.5447;0
17541;757.5542;0
17542;757.5638;0
17543;757.5733;0
17544;757.5828;0
17545;757.5923;0
17546;757.6018;0
17547;757.6113;0
17548;757.6209;0
17549;757.6304;0
17550;757.6399;0
17551;757.6494;0
17552;757.6589;0
17553;757.6684;0
17554;757.6779;0
17555;757.6875;0
17556;757.6970;0
17557;757.7065;0
17558;757.7160;0
17559;757.7255;0
17560;757.7350;0
17561;757.7446;0
17562;757.7541;0
17563;757.7636;0
17564;757.7731;3
17565;757.7826;0
17566;757.7921;0
17567;757.8017;4
17568;757.8112;133
17569;757.8207;67
17570;757.8302;36
17571;757.8397;26
17572;757.8492;21
17573;757.8588;0
17574;757.8683;15
17575;757.8778;0
17576;757.8873;0
17577;757.8968;18
17578;757.9064;15
17579;757.9159;1
17580;757.9254;1
17581;757.9349;0
17582;757.9444;3
17583;757.9539;0
17584;757.9635;0
17585;757.9730;0
17586;757.9825;0
17587;757.9920;0
17588;758.0015;0
17589;758.0111;0
17590;758.0206;0
17591;758.0301;0
17592;758.0396;0
17593;758.0491;0
17594;758.0586;0
17595;758.0682;0
17596;758.0777;0
17597;758.0872;0
17598;758.0967;0
17599;758.1062;3
17600;758.1158;0
17601;758.1253;0
17602;758.1348;0
17603;758.1443;0
17604;758.1538;0
17605;758.1634;0
17606;758.1729;0
17607;758.1824;0
17608;758.1919;0
17609;758.2014;0
17610;758.2109;0
17611;758.2205;0
17612;758.2300;0
17613;758.2395;0
17614;758.2490;0
17615;758.2585;0
17616;758.2681;0
17617;758.2776;0
17618;758.2871;0
17619;758.2966;59
17620;758.3061;161
17621;758.3157;198
17622;758.3252;135
17623;758.3347;82
17624;758.3442;42
17625;758.3537;31
17626;758.3633;20
17627;758.3728;11
17628;758.3823;0
17629;758.3918;4
17630;758.4013;2
17631;758.4109;9
17632;758.4204;1
17633;758.4299;0
17634;758.4394;1
17635;758.4490;0
17636;758.4585;1
17637;758.4680;6
17638;758.4775;0
17639;758.4870;0
17640;758.4966;0
17641;758.5061;1
17642;758.5156;0
17643;758.5251;0
17644;758.5346;0
17645;758.5442;0
17646;758.5537;0
17647;758.5632;0
17648;758.5727;27
17649;758.5823;51
17650;758.5918;26
17651;758.6013;17
17652;758.6108;8
17653;758.6203;4
17654;758.6299;2
17655;758.6394;0
17656;758.6489;0
17657;758.6584;0
17658;758.6680;0
17659;758.6775;0
17660;758.6870;0
17661;758.6965;0
17662;758.7060;0
17663;758.7156;0
17664;758.7251;0
17665;758.7346;0
17666;758.7441;0
17667;758.7537;0
17668;758.7632;0
17669;758.7727;0
17670;758.7822;0
17671;758.7917;0
17672;758.8013;0
17673;758.8108;0
17674;758.8203;0
17675;758.8298;0
17676;758.8394;5
17677;758.8489;0
17678;758.8584;0
17679;758.8679;0
17680;758.8775;0
17681;758.8870;0
17682;758.8965;0
17683;758.9060;0
17684;758.9156;0
17685;758.9251;0
17686;758.9346;0
17687;758.9441;0
17688;758.9537;0
17689;758.9632;0
17690;758.9727;0
17691;758.9822;0
17692;758.9917;0
17693;759.0013;0
17694;759.0108;0
17695;759.0203;0
17696;759.0298;0
17697;759.0394;0
17698;759.0489;0
17699;759.0584;0
17700;759.0679;0
17701;759.0775;0
17702;759.0870;25
17703;759.0965;16
17704;759.1060;12
17705;759.1156;0
17706;759.1251;1
17707;759.1346;0
17708;759.1441;0
17709;759.1537;0
17710;759.1632;0
17711;759.1727;0
17712;759.1822;0
17713;759.1918;0
17714;759.2013;0
17715;759.2108;0
17716;759.2204;0
17717;759.2299;0
17718;759.2394;0
17719;759.2489;0
17720;759.2585;0
17721;759.2680;0
17722;759.2775;0
17723;759.2870;0
17724;759.2966;0
17725;759.3061;0
17726;759.3156;0
17727;759.3251;0
17728;759.3347;0
17729;759.3442;0
17730;759.3537;0
17731;759.3632;0
17732;759.3728;0
17733;759.3823;0
17734;759.3918;0
17735;759.4014;0
17736;759.4109;0
17737;759.4204;0
17738;759.4299;0
17739;759.4395;0
17740;759.4490;0
17741;759.4585;0
17742;759.4680;0
17743;759.4776;0
17744;759.4871;0
17745;759.4966;0
17746;759.5062;0
17747;759.5157;0
17748;759.5252;0
17749;759.5347;0
17750;759.5443;0
17751;759.5538;0
17752;759.5633;0
17753;759.5728;0
17754;759.5824;0
17755;759.5919;0
17756;759.6014;0
17757;759.6110;0
17758;759.6205;0
17759;759.6300;0
17760;759.6395;1
17761;759.6491;0
17762;759.6586;0
17763;759.6681;0
17764;759.6777;4
17765;759.6872;4
17766;759.6967;0
17767;759.7062;0
17768;759.7158;0
17769;759.7253;0
17770;759.7348;0
17771;759.7444;2
17772;759.7539;0
17773;759.7634;0
17774;759.7730;0
17775;759.7825;0
17776;759.7920;0
17777;759.8015;83
17778;759.8111;68
17779;759.8206;17
17780;759.8301;19
17781;759.8397;16
17782;759.8492;4
17783;759.8587;1
17784;759.8682;1
17785;759.8778;1
17786;759.8873;0
17787;759.8968;0
17788;759.9064;1
17789;759.9159;1
17790;759.9254;0
17791;759.9350;0
17792;759.9445;0
17793;759.9540;0
17794;759.9636;0
17795;759.9731;0
17796;759.9826;0
17797;759.9921;0
17798;760.0017;0
17799;760.0112;0
17800;760.0207;0
17801;760.0303;0
17802;760.0398;0
17803;760.0493;0
17804;760.0589;0
17805;760.0684;0
17806;760.0779;0
17807;760.0875;0
17808;760.0970;0
17809;760.1065;0
17810;760.1160;0
17811;760.1256;0
17812;760.1351;0
17813;760.1446;0
17814;760.1542;0
17815;760.1637;0
17816;760.1732;0
17817;760.1828;0
17818;760.1923;0
17819;760.2018;0
17820;760.2114;0
17821;760.2209;0
17822;760.2304;0
17823;760.2400;0
17824;760.2495;0
17825;760.2590;0
17826;760.2686;0
17827;760.2781;0
17828;760.2876;0
17829;760.2972;0
17830;760.3067;0
17831;760.3162;0
17832;760.3258;3
17833;760.3353;0
17834;760.3448;0
17835;760.3544;0
17836;760.3639;0
17837;760.3734;0
17838;760.3830;0
17839;760.3925;0
17840;760.4020;1
17841;760.4116;0
17842;760.4211;0
17843;760.4306;0
17844;760.4402;0
17845;760.4497;0
17846;760.4592;0
17847;760.4688;0
17848;760.4783;0
17849;760.4878;0
17850;760.4974;0
17851;760.5069;0
17852;760.5164;0
17853;760.5260;0
17854;760.5355;0
17855;760.5450;0
17856;760.5546;0
17857;760.5641;0
17858;760.5736;0
17859;760.5832;0
17860;760.5927;0
17861;760.6022;0
17862;760.6118;0
17863;760.6213;0
17864;760.6308;0
17865;760.6404;0
17866;760.6499;0
17867;760.6594;20
17868;760.6690;13
17869;760.6785;0
17870;760.6880;4
17871;760.6976;5
17872;760.7071;0
17873;760.7166;3
17874;760.7262;13
17875;760.7357;3
17876;760.7453;9
17877;760.7548;4
17878;760.7643;0
17879;760.7739;0
17880;760.7834;0
17881;760.7929;5
17882;760.8025;0
17883;760.8120;0
17884;760.8215;0
17885;760.8311;0
17886;760.8406;0
17887;760.8501;0
17888;760.8597;0
17889;760.8692;0
17890;760.8788;0
17891;760.8883;0
17892;760.8978;0
17893;760.9074;0
17894;760.9169;0
17895;760.9264;0
17896;760.9360;8
17897;760.9455;2
17898;760.9550;0
17899;760.9646;0
17900;760.9741;0
17901;760.9837;0
17902;760.9932;0
17903;761.0027;0
17904;761.0123;0
17905;761.0218;0
17906;761.0313;2
17907;761.0409;0
17908;761.0504;0
17909;761.0600;0
17910;761.0695;0
17911;761.0790;0
17912;761.0886;0
17913;761.0981;0
17914;761.1076;0
17915;761.1172;0
17916;761.1267;0
17917;761.1363;0
17918;761.1458;0
17919;761.1553;0
17920;761.1649;0
17921;761.1744;0
17922;761.1839;0
17923;761.1935;0
17924;761.2030;0
17925;761.2126;0
17926;761.2221;0
17927;761.2316;0
17928;761.2412;0
17929;761.2507;0
17930;761.2603;0
17931;761.2698;0
17932;761.2793;0
17933;761.2889;0
17934;761.2984;0
17935;761.3079;3
17936;761.3175;0
17937;761.3270;0
17938;761.3366;0
17939;761.3461;0
17940;761.3556;0
17941;761.3652;0
17942;761.3747;0
17943;761.3843;0
17944;761.3938;0
17945;761.4033;0
17946;761.4129;0
17947;761.4224;0
17948;761.4320;0
17949;761.4415;0
17950;761.4510;0
17951;761.4606;0
17952;761.4701;0
17953;761.4797;17
17954;761.4892;9
17955;761.4987;5
17956;761.5083;7
17957;761.5178;0
17958;761.5274;0
17959;761.5369;0
17960;761.5464;0
17961;761.5560;0
17962;761.5655;0
17963;761.5751;0
17964;761.5846;0
17965;761.5941;0
17966;761.6037;0
17967;761.6132;0
17968;761.6228;0
17969;761.6323;0
17970;761.6418;0
17971;761.6514;2
17972;761.6609;0
17973;761.6705;0
17974;761.6800;0
17975;761.6896;3
17976;761.6991;6
17977;761.7086;4
17978;761.7182;0
17979;761.7277;0
17980;761.7373;0
17981;761.7468;0
17982;761.7563;0
17983;761.7659;0
17984;761.7754;0
17985;761.7850;0
17986;761.7945;0
17987;761.8041;0
17988;761.8136;0
17989;761.8231;0
17990;761.8327;0
17991;761.8422;0
17992;761.8518;0
17993;761.8613;0
17994;761.8708;0
17995;761.8804;0
17996;761.8899;0
17997;761.8995;0
17998;761.9090;0
17999;761.9186;0
18000;761.9281;0
18001;761.9376;0
18002;761.9472;0
18003;761.9567;0
18004;761.9663;0
18005;761.9758;0
18006;761.9854;0
18007;761.9949;0
18008;762.0044;0
18009;762.0140;0
18010;762.0235;0
18011;762.0331;0
18012;762.0426;0
18013;762.0522;0
18014;762.0617;0
18015;762.0713;0
18016;762.0808;0
18017;762.0903;0
18018;762.0999;0
18019;762.1094;0
18020;762.1190;0
18021;762.1285;0
18022;762.1381;0
18023;762.1476;0
18024;762.1571;0
18025;762.1667;0
18026;762.1762;0
18027;762.1858;0
18028;762.1953;0
18029;762.2049;0
18030;762.2144;0
18031;762.2240;0
18032;762.2335;0
18033;762.2430;0
18034;762.2526;0
18035;762.2621;0
18036;762.2717;0
18037;762.2812;0
18038;762.2908;0
18039;762.3003;0
18040;762.3099;25
18041;762.3194;94
18042;762.3290;49
18043;762.3385;25
18044;762.3480;19
18045;762.3576;10
18046;762.3671;10
18047;762.3767;1
18048;762.3862;4
18049;762.3958;2
18050;762.4053;0
18051;762.4149;0
18052;762.4244;2
18053;762.4340;3
18054;762.4435;0
18055;762.4530;0
18056;762.4626;0
18057;762.4721;0
18058;762.4817;0
18059;762.4912;0
18060;762.5008;1
18061;762.5103;0
18062;762.5199;0
18063;762.5294;0
18064;762.5390;0
18065;762.5485;0
18066;762.5581;0
18067;762.5676;0
18068;762.5772;0
18069;762.5867;0
18070;762.5962;0
18071;762.6058;0
18072;762.6153;0
18073;762.6249;0
18074;762.6344;0
18075;762.6440;0
18076;762.6535;4
18077;762.6631;12
18078;762.6726;8
18079;762.6822;3
18080;762.6917;0
18081;762.7013;1
18082;762.7108;0
18083;762.7204;0
18084;762.7299;0
18085;762.7395;0
18086;762.7490;0
18087;762.7586;0
18088;762.7681;0
18089;762.7777;1
18090;762.7872;0
18091;762.7967;0
18092;762.8063;0
18093;762.8158;0
18094;762.8254;0
18095;762.8349;0
18096;762.8445;0
18097;762.8540;0
18098;762.8636;0
18099;762.8731;0
18100;762.8827;2
18101;762.8922;0
18102;762.9018;0
18103;762.9113;0
18104;762.9209;0
18105;762.9304;0
18106;762.9400;0
18107;762.9495;0
18108;762.9591;0
18109;762.9686;0
18110;762.9782;0
18111;762.9877;0
18112;762.9973;0
18113;763.0068;0
18114;763.0164;0
18115;763.0259;0
18116;763.0355;0
18117;763.0450;0
18118;763.0546;0
18119;763.0641;0
18120;763.0737;0
18121;763.0832;0
18122;763.0928;0
18123;763.1023;0
18124;763.1119;0
18125;763.1214;0
18126;763.1310;0
18127;763.1405;0
18128;763.1501;0
18129;763.1596;0
18130;763.1692;0
18131;763.1787;0
18132;763.1883;0
18133;763.1978;0
18134;763.2074;0
18135;763.2169;0
18136;763.2265;0
18137;763.2360;0
18138;763.2456;0
18139;763.2551;0
18140;763.2647;0
18141;763.2742;0
18142;763.2838;0
18143;763.2933;0
18144;763.3029;4
18145;763.3124;0
18146;763.3220;0
18147;763.3315;0
18148;763.3411;0
18149;763.3506;54
18150;763.3602;50
18151;763.3698;19
18152;763.3793;24
18153;763.3889;3
18154;763.3984;0
18155;763.4080;6
18156;763.4175;0
18157;763.4271;0
18158;763.4366;0
18159;763.4462;0
18160;763.4557;0
18161;763.4653;2
18162;763.4748;0
18163;763.4844;0
18164;763.4939;0
18165;763.5035;0
18166;763.5130;0
18167;763.5226;0
18168;763.5321;11
18169;763.5417;58
18170;763.5512;16
18171;763.5608;30
18172;763.5704;14
18173;763.5799;7
18174;763.5895;2
18175;763.5990;4
18176;763.6086;0
18177;763.6181;0
18178;763.6277;0
18179;763.6372;0
18180;763.6468;0
18181;763.6563;0
18182;763.6659;0
18183;763.6754;0
18184;763.6850;0
18185;763.6945;0
18186;763.7041;0
18187;763.7137;0
18188;763.7232;0
18189;763.7328;0
18190;763.7423;0
18191;763.7519;0
18192;763.7614;0
18193;763.7710;1
18194;763.7805;0
18195;763.7901;0
18196;763.7996;0
18197;763.8092;0
18198;763.8188;0
18199;763.8283;0
18200;763.8379;0
18201;763.8474;0
18202;763.8570;0
18203;763.8665;0
18204;763.8761;0
18205;763.8856;0
18206;763.8952;0
18207;763.9047;0
18208;763.9143;0
18209;763.9239;4
18210;763.9334;0
18211;763.9430;0
18212;763.9525;0
18213;763.9621;0
18214;763.9716;0
18215;763.9812;0
18216;763.9907;0
18217;764.0003;0
18218;764.0099;14
18219;764.0194;30
18220;764.0290;20
18221;764.0385;57
18222;764.0481;31
18223;764.0576;20
18224;764.0672;3
18225;764.0768;3
18226;764.0863;0
18227;764.0959;0
18228;764.1054;0
18229;764.1150;0
18230;764.1245;0
18231;764.1341;0
18232;764.1436;0
18233;764.1532;0
18234;764.1628;0
18235;764.1723;0
18236;764.1819;0
18237;764.1914;0
18238;764.2010;0
18239;764.2105;0
18240;764.2201;0
18241;764.2297;0
18242;764.2392;0
18243;764.2488;0
18244;764.2583;0
18245;764.2679;0
18246;764.2774;0
18247;764.2870;0
18248;764.2966;0
18249;764.3061;0
18250;764.3157;0
18251;764.3252;5
18252;764.3348;0
18253;764.3444;0
18254;764.3539;0
18255;764.3635;0
18256;764.3730;0
18257;764.3826;0
18258;764.3921;0
18259;764.4017;0
18260;764.4113;0
18261;764.4208;0
18262;764.4304;0
18263;764.4399;0
18264;764.4495;0
18265;764.4590;0
18266;764.4686;0
18267;764.4782;0
18268;764.4877;0
18269;764.4973;0
18270;764.5068;0
18271;764.5164;0
18272;764.5260;0
18273;764.5355;0
18274;764.5451;0
18275;764.5546;0
18276;764.5642;0
18277;764.5738;0
18278;764.5833;0
18279;764.5929;9
18280;764.6024;0
18281;764.6120;0
18282;764.6216;0
18283;764.6311;0
18284;764.6407;0
18285;764.6502;99
18286;764.6598;86
18287;764.6694;42
18288;764.6789;21
18289;764.6885;23
18290;764.6980;3
18291;764.7076;6
18292;764.7172;0
18293;764.7267;0
18294;764.7363;0
18295;764.7458;0
18296;764.7554;0
18297;764.7650;0
18298;764.7745;0
18299;764.7841;0
18300;764.7936;0
18301;764.8032;0
18302;764.8128;0
18303;764.8223;0
18304;764.8319;0
18305;764.8414;0
18306;764.8510;0
18307;764.8606;0
18308;764.8701;0
18309;764.8797;0
18310;764.8892;0
18311;764.8988;41
18312;764.9084;24
18313;764.9179;14
18314;764.9275;4
18315;764.9371;0
18316;764.9466;0
18317;764.9562;0
18318;764.9657;0
18319;764.9753;0
18320;764.9849;0
18321;764.9944;0
18322;765.0040;0
18323;765.0136;0
18324;765.0231;0
18325;765.0327;0
18326;765.0422;0
18327;765.0518;0
18328;765.0614;0
18329;765.0709;0
18330;765.0805;0
18331;765.0901;0
18332;765.0996;0
18333;765.1092;0
18334;765.1187;0
18335;765.1283;0
18336;765.1379;0
18337;765.1474;0
18338;765.1570;0
18339;765.1666;0
18340;765.1761;0
18341;765.1857;0
18342;765.1952;0
18343;765.2048;0
18344;765.2144;0
18345;765.2239;43
18346;765.2335;36
18347;765.2431;14
18348;765.2526;8
18349;765.2622;7
18350;765.2718;1
18351;765.2813;0
18352;765.2909;0
18353;765.3004;0
18354;765.3100;0
18355;765.3196;0
18356;765.3291;0
18357;765.3387;0
18358;765.3483;0
18359;765.3578;0
18360;765.3674;0
18361;765.3770;0
18362;765.3865;0
18363;765.3961;0
18364;765.4056;0
18365;765.4152;0
18366;765.4248;0
18367;765.4343;0
18368;765.4439;0
18369;765.4535;0
18370;765.4630;0
18371;765.4726;0
18372;765.4822;0
18373;765.4917;0
18374;765.5013;0
18375;765.5109;0
18376;765.5204;0
18377;765.5300;0
18378;765.5396;0
18379;765.5491;0
18380;765.5587;0
18381;765.5683;0
18382;765.5778;0
18383;765.5874;0
18384;765.5970;0
18385;765.6065;0
18386;765.6161;0
18387;765.6257;0
18388;765.6352;0
18389;765.6448;0
18390;765.6543;0
18391;765.6639;0
18392;765.6735;1
18393;765.6830;0
18394;765.6926;0
18395;765.7022;0
18396;765.7117;0
18397;765.7213;0
18398;765.7309;0
18399;765.7404;0
18400;765.7500;0
18401;765.7596;0
18402;765.7691;0
18403;765.7787;0
18404;765.7883;0
18405;765.7978;0
18406;765.8074;87
18407;765.8170;69
18408;765.8265;33
18409;765.8361;19
18410;765.8457;23
18411;765.8553;9
18412;765.8648;7
18413;765.8744;5
18414;765.8840;0
18415;765.8935;0
18416;765.9031;0
18417;765.9127;0
18418;765.9222;0
18419;765.9318;0
18420;765.9414;0
18421;765.9509;0
18422;765.9605;0
18423;765.9701;0
18424;765.9796;0
18425;765.9892;0
18426;765.9988;0
18427;766.0083;0
18428;766.0179;0
18429;766.0275;0
18430;766.0370;0
18431;766.0466;0
18432;766.0562;2
18433;766.0657;0
18434;766.0753;0
18435;766.0849;0
18436;766.0945;0
18437;766.1040;0
18438;766.1136;0
18439;766.1232;0
18440;766.1327;0
18441;766.1423;0
18442;766.1519;0
18443;766.1614;0
18444;766.1710;0
18445;766.1806;0
18446;766.1901;0
18447;766.1997;0
18448;766.2093;0
18449;766.2189;0
18450;766.2284;0
18451;766.2380;0
18452;766.2476;0
18453;766.2571;0
18454;766.2667;0
18455;766.2763;0
18456;766.2858;0
18457;766.2954;0
18458;766.3050;0
18459;766.3146;0
18460;766.3241;0
18461;766.3337;0
18462;766.3433;0
18463;766.3528;4
18464;766.3624;38
18465;766.3720;4
18466;766.3815;13
18467;766.3911;4
18468;766.4007;0
18469;766.4103;0
18470;766.4198;0
18471;766.4294;0
18472;766.4390;0
18473;766.4485;0
18474;766.4581;0
18475;766.4677;0
18476;766.4773;0
18477;766.4868;0
18478;766.4964;0
18479;766.5060;0
18480;766.5155;0
18481;766.5251;0
18482;766.5347;0
18483;766.5443;36
18484;766.5538;21
18485;766.5634;19
18486;766.5730;11
18487;766.5825;7
18488;766.5921;0
18489;766.6017;0
18490;766.6113;0
18491;766.6208;0
18492;766.6304;3
18493;766.6400;0
18494;766.6495;0
18495;766.6591;0
18496;766.6687;0
18497;766.6783;0
18498;766.6878;0
18499;766.6974;3
18500;766.7070;0
18501;766.7166;0
18502;766.7261;0
18503;766.7357;0
18504;766.7453;0
18505;766.7548;0
18506;766.7644;1
18507;766.7740;14
18508;766.7836;39
18509;766.7931;33
18510;766.8027;23
18511;766.8123;17
18512;766.8219;15
18513;766.8314;0
18514;766.8410;0
18515;766.8506;1
18516;766.8602;1
18517;766.8697;0
18518;766.8793;0
18519;766.8889;0
18520;766.8985;0
18521;766.9080;0
18522;766.9176;1
18523;766.9272;0
18524;766.9367;0
18525;766.9463;0
18526;766.9559;0
18527;766.9655;0
18528;766.9750;0
18529;766.9846;0
18530;766.9942;0
18531;767.0038;0
18532;767.0133;0
18533;767.0229;0
18534;767.0325;0
18535;767.0421;0
18536;767.0516;0
18537;767.0612;0
18538;767.0708;0
18539;767.0804;0
18540;767.0899;0
18541;767.0995;0
18542;767.1091;0
18543;767.1187;0
18544;767.1282;0
18545;767.1378;0
18546;767.1474;0
18547;767.1570;0
18548;767.1665;0
18549;767.1761;0
18550;767.1857;0
18551;767.1953;0
18552;767.2048;0
18553;767.2144;0
18554;767.2240;0
18555;767.2336;0
18556;767.2431;0
18557;767.2527;0
18558;767.2623;0
18559;767.2719;0
18560;767.2815;0
18561;767.2910;0
18562;767.3006;0
18563;767.3102;0
18564;767.3198;0
18565;767.3293;0
18566;767.3389;0
18567;767.3485;0
18568;767.3581;0
18569;767.3676;0
18570;767.3772;0
18571;767.3868;0
18572;767.3964;0
18573;767.4060;11
18574;767.4155;2
18575;767.4251;0
18576;767.4347;0
18577;767.4443;0
18578;767.4538;0
18579;767.4634;0
18580;767.4730;0
18581;767.4826;0
18582;767.4921;2
18583;767.5017;0
18584;767.5113;0
18585;767.5209;0
18586;767.5305;0
18587;767.5400;0
18588;767.5496;0
18589;767.5592;0
18590;767.5688;0
18591;767.5783;0
18592;767.5879;0
18593;767.5975;0
18594;767.6071;0
18595;767.6167;0
18596;767.6262;0
18597;767.6358;0
18598;767.6454;0
18599;767.6550;0
18600;767.6646;0
18601;767.6741;0
18602;767.6837;0
18603;767.6933;0
18604;767.7029;0
18605;767.7124;0
18606;767.7220;0
18607;767.7316;0
18608;767.7412;0
18609;767.7508;0
18610;767.7603;0
18611;767.7699;0
18612;767.7795;0
18613;767.7891;0
18614;767.7987;0
18615;767.8082;0
18616;767.8178;0
18617;767.8274;0
18618;767.8370;0
18619;767.8466;0
18620;767.8561;0
18621;767.8657;0
18622;767.8753;0
18623;767.8849;0
18624;767.8945;0
18625;767.9040;7
18626;767.9136;0
18627;767.9232;0
18628;767.9328;0
18629;767.9424;0
18630;767.9519;0
18631;767.9615;0
18632;767.9711;0
18633;767.9807;0
18634;767.9903;0
18635;767.9998;0
18636;768.0094;0
18637;768.0190;0
18638;768.0286;0
18639;768.0382;0
18640;768.0477;0
18641;768.0573;0
18642;768.0669;0
18643;768.0765;0
18644;768.0861;0
18645;768.0957;0
18646;768.1052;0
18647;768.1148;0
18648;768.1244;0
18649;768.1340;0
18650;768.1436;0
18651;768.1531;0
18652;768.1627;0
18653;768.1723;0
18654;768.1819;0
18655;768.1915;0
18656;768.2011;0
18657;768.2106;0
18658;768.2202;0
18659;768.2298;0
18660;768.2394;0
18661;768.2490;0
18662;768.2585;0
18663;768.2681;0
18664;768.2777;0
18665;768.2873;0
18666;768.2969;0
18667;768.3065;0
18668;768.3160;0
18669;768.3256;0
18670;768.3352;0
18671;768.3448;0
18672;768.3544;0
18673;768.3640;0
18674;768.3735;0
18675;768.3831;0
18676;768.3927;0
18677;768.4023;0
18678;768.4119;0
18679;768.4215;0
18680;768.4310;0
18681;768.4406;0
18682;768.4502;0
18683;768.4598;0
18684;768.4694;0
18685;768.4790;0
18686;768.4885;0
18687;768.4981;0
18688;768.5077;41
18689;768.5173;24
18690;768.5269;2
18691;768.5365;0
18692;768.5460;3
18693;768.5556;0
18694;768.5652;0
18695;768.5748;3
18696;768.5844;58
18697;768.5940;45
18698;768.6036;16
18699;768.6131;6
18700;768.6227;4
18701;768.6323;0
18702;768.6419;0
18703;768.6515;0
18704;768.6611;0
18705;768.6706;0
18706;768.6802;0
18707;768.6898;0
18708;768.6994;0
18709;768.7090;0
18710;768.7186;0
18711;768.7282;0
18712;768.7377;0
18713;768.7473;0
18714;768.7569;0
18715;768.7665;0
18716;768.7761;3
18717;768.7857;0
18718;768.7953;0
18719;768.8048;0
18720;768.8144;0
18721;768.8240;0
18722;768.8336;0
18723;768.8432;0
18724;768.8528;0
18725;768.8624;0
18726;768.8719;0
18727;768.8815;0
18728;768.8911;0
18729;768.9007;0
18730;768.9103;0
18731;768.9199;0
18732;768.9295;0
18733;768.9390;0
18734;768.9486;0
18735;768.9582;0
18736;768.9678;0
18737;768.9774;0
18738;768.9870;0
18739;768.9966;0
18740;769.0062;0
18741;769.0157;0
18742;769.0253;0
18743;769.0349;0
18744;769.0445;0
18745;769.0541;0
18746;769.0637;0
18747;769.0733;0
18748;769.0829;0
18749;769.0924;0
18750;769.1020;0
18751;769.1116;0
18752;769.1212;0
18753;769.1308;0
18754;769.1404;0
18755;769.1500;0
18756;769.1596;0
18757;769.1691;0
18758;769.1787;0
18759;769.1883;0
18760;769.1979;0
18761;769.2075;70
18762;769.2171;39
18763;769.2267;33
18764;769.2363;13
18765;769.2458;11
18766;769.2554;2
18767;769.2650;2
18768;769.2746;0
18769;769.2842;0
18770;769.2938;1
18771;769.3034;0
18772;769.3130;0
18773;769.3226;0
18774;769.3321;0
18775;769.3417;0
18776;769.3513;0
18777;769.3609;0
18778;769.3705;0
18779;769.3801;0
18780;769.3897;0
18781;769.3993;0
18782;769.4089;0
18783;769.4185;0
18784;769.4280;0
18785;769.4376;0
18786;769.4472;0
18787;769.4568;0
18788;769.4664;0
18789;769.4760;0
18790;769.4856;1
18791;769.4952;0
18792;769.5048;0
18793;769.5144;0
18794;769.5239;0
18795;769.5335;0
18796;769.5431;0
18797;769.5527;0
18798;769.5623;0
18799;769.5719;0
18800;769.5815;0
18801;769.5911;0
18802;769.6007;0
18803;769.6103;0
18804;769.6198;0
18805;769.6294;0
18806;769.6390;0
18807;769.6486;0
18808;769.6582;0
18809;769.6678;0
18810;769.6774;0
18811;769.6870;0
18812;769.6966;0
18813;769.7062;0
18814;769.7158;0
18815;769.7254;0
18816;769.7349;0
18817;769.7445;0
18818;769.7541;0
18819;769.7637;0
18820;769.7733;0
18821;769.7829;0
18822;769.7925;0
18823;769.8021;0
18824;769.8117;0
18825;769.8213;0
18826;769.8309;0
18827;769.8405;0
18828;769.8500;0
18829;769.8596;0
18830;769.8692;0
18831;769.8788;0
18832;769.8884;0
18833;769.8980;0
18834;769.9076;0
18835;769.9172;0
18836;769.9268;0
18837;769.9364;0
18838;769.9460;0
18839;769.9556;0
18840;769.9652;0
18841;769.9748;0
18842;769.9843;0
18843;769.9939;6
18844;770.0035;0
18845;770.0131;0
18846;770.0227;0
18847;770.0323;0
18848;770.0419;0
18849;770.0515;0
18850;770.0611;0
18851;770.0707;0
18852;770.0803;0
18853;770.0899;0
18854;770.0995;0
18855;770.1091;0
18856;770.1187;0
18857;770.1282;0
18858;770.1378;0
18859;770.1474;0
18860;770.1570;0
18861;770.1666;0
18862;770.1762;0
18863;770.1858;0
18864;770.1954;0
18865;770.2050;0
18866;770.2146;0
18867;770.2242;0
18868;770.2338;0
18869;770.2434;0
18870;770.2530;2
18871;770.2626;135
18872;770.2722;86
18873;770.2818;56
18874;770.2914;32
18875;770.3009;28
18876;770.3105;11
18877;770.3201;7
18878;770.3297;2
18879;770.3393;0
18880;770.3489;1
18881;770.3585;0
18882;770.3681;7
18883;770.3777;0
18884;770.3873;0
18885;770.3969;0
18886;770.4065;0
18887;770.4161;3
18888;770.4257;0
18889;770.4353;0
18890;770.4449;2
18891;770.4545;0
18892;770.4641;0
18893;770.4737;0
18894;770.4833;0
18895;770.4929;0
18896;770.5025;0
18897;770.5121;0
18898;770.5217;0
18899;770.5312;0
18900;770.5408;0
18901;770.5504;0
18902;770.5600;0
18903;770.5696;0
18904;770.5792;0
18905;770.5888;0
18906;770.5984;0
18907;770.6080;0
18908;770.6176;0
18909;770.6272;0
18910;770.6368;0
18911;770.6464;0
18912;770.6560;0
18913;770.6656;0
18914;770.6752;0
18915;770.6848;0
18916;770.6944;0
18917;770.7040;0
18918;770.7136;0
18919;770.7232;0
18920;770.7328;0
18921;770.7424;0
18922;770.7520;0
18923;770.7616;0
18924;770.7712;0
18925;770.7808;0
18926;770.7904;0
18927;770.8000;0
18928;770.8096;0
18929;770.8192;0
18930;770.8288;0
18931;770.8384;0
18932;770.8480;0
18933;770.8576;0
18934;770.8672;0
18935;770.8768;0
18936;770.8864;0
18937;770.8960;0
18938;770.9056;0
18939;770.9152;0
18940;770.9248;0
18941;770.9344;0
18942;770.9440;0
18943;770.9536;0
18944;770.9632;0
18945;770.9728;0
18946;770.9824;0
18947;770.9920;0
18948;771.0016;0
18949;771.0112;1
18950;771.0208;0
18951;771.0304;0
18952;771.0400;0
18953;771.0496;0
18954;771.0591;0
18955;771.0687;0
18956;771.0783;0
18957;771.0879;0
18958;771.0975;0
18959;771.1071;0
18960;771.1167;0
18961;771.1264;0
18962;771.1360;0
18963;771.1456;0
18964;771.1552;0
18965;771.1648;0
18966;771.1744;0
18967;771.1840;0
18968;771.1936;0
18969;771.2032;0
18970;771.2128;0
18971;771.2224;0
18972;771.2320;0
18973;771.2416;5
18974;771.2512;21
18975;771.2608;22
18976;771.2704;19
18977;771.2800;0
18978;771.2896;0
18979;771.2992;0
18980;771.3088;57
18981;771.3184;80
18982;771.3280;51
18983;771.3376;25
18984;771.3472;15
18985;771.3568;2
18986;771.3664;1
18987;771.3760;0
18988;771.3856;1
18989;771.3952;0
18990;771.4048;0
18991;771.4144;0
18992;771.4240;0
18993;771.4336;0
18994;771.4432;0
18995;771.4528;0
18996;771.4624;0
18997;771.4720;0
18998;771.4816;0
18999;771.4912;0
19000;771.5008;0
19001;771.5104;0
19002;771.5200;0
19003;771.5296;0
19004;771.5392;0
19005;771.5488;0
19006;771.5584;0
19007;771.5680;0
19008;771.5776;0
19009;771.5872;0
19010;771.5968;0
19011;771.6064;0
19012;771.6160;0
19013;771.6256;0
19014;771.6352;0
19015;771.6449;0
19016;771.6545;0
19017;771.6641;0
19018;771.6737;0
19019;771.6833;0
19020;771.6929;0
19021;771.7025;0
19022;771.7121;0
19023;771.7217;0
19024;771.7313;0
19025;771.7409;0
19026;771.7505;0
19027;771.7601;0
19028;771.7697;0
19029;771.7793;0
19030;771.7889;0
19031;771.7985;0
19032;771.8081;0
19033;771.8177;0
19034;771.8273;0
19035;771.8369;0
19036;771.8465;0
19037;771.8561;0
19038;771.8657;0
19039;771.8754;0
19040;771.8850;0
19041;771.8946;0
19042;771.9042;0
19043;771.9138;0
19044;771.9234;6
19045;771.9330;0
19046;771.9426;0
19047;771.9522;0
19048;771.9618;0
19049;771.9714;0
19050;771.9810;0
19051;771.9906;0
19052;772.0002;0
19053;772.0098;0
19054;772.0194;0
19055;772.0290;0
19056;772.0386;0
19057;772.0482;0
19058;772.0579;0
19059;772.0675;0
19060;772.0771;0
19061;772.0867;0
19062;772.0963;0
19063;772.1059;0
19064;772.1155;0
19065;772.1251;0
19066;772.1347;0
19067;772.1443;0
19068;772.1539;0
19069;772.1635;0
19070;772.1731;0
19071;772.1827;0
19072;772.1923;0
19073;772.2020;0
19074;772.2116;0
19075;772.2212;0
19076;772.2308;0
19077;772.2404;0
19078;772.2500;0
19079;772.2596;0
19080;772.2692;0
19081;772.2788;0
19082;772.2884;0
19083;772.2980;0
19084;772.3076;0
19085;772.3172;0
19086;772.3268;0
19087;772.3365;0
19088;772.3461;0
19089;772.3557;0
19090;772.3653;0
19091;772.3749;0
19092;772.3845;0
19093;772.3941;0
19094;772.4037;0
19095;772.4133;0
19096;772.4229;0
19097;772.4325;0
19098;772.4421;0
19099;772.4518;0
19100;772.4614;0
19101;772.4710;0
19102;772.4806;0
19103;772.4902;0
19104;772.4998;0
19105;772.5094;0
19106;772.5190;0
19107;772.5286;0
19108;772.5382;0
19109;772.5478;0
19110;772.5575;0
19111;772.5671;0
19112;772.5767;0
19113;772.5863;0
19114;772.5959;0
19115;772.6055;0
19116;772.6151;1
19117;772.6247;0
19118;772.6343;0
19119;772.6439;0
19120;772.6535;0
19121;772.6632;0
19122;772.6728;0
19123;772.6824;0
19124;772.6920;0
19125;772.7016;0
19126;772.7112;0
19127;772.7208;0
19128;772.7304;0
19129;772.7400;0
19130;772.7496;0
19131;772.7593;0
19132;772.7689;0
19133;772.7785;0
19134;772.7881;0
19135;772.7977;0
19136;772.8073;0
19137;772.8169;0
19138;772.8265;0
19139;772.8361;0
19140;772.8458;0
19141;772.8554;0
19142;772.8650;0
19143;772.8746;0
19144;772.8842;0
19145;772.8938;0
19146;772.9034;0
19147;772.9130;0
19148;772.9226;0
19149;772.9323;0
19150;772.9419;0
19151;772.9515;0
19152;772.9611;0
19153;772.9707;0
19154;772.9803;0
19155;772.9899;0
19156;772.9995;0
19157;773.0091;0
19158;773.0188;0
19159;773.0284;0
19160;773.0380;0
19161;773.0476;0
19162;773.0572;0
19163;773.0668;0
19164;773.0764;0
19165;773.0860;0
19166;773.0957;0
19167;773.1053;0
19168;773.1149;0
19169;773.1245;0
19170;773.1341;0
19171;773.1437;0
19172;773.1533;0
19173;773.1629;0
19174;773.1726;0
19175;773.1822;0
19176;773.1918;0
19177;773.2014;0
19178;773.2110;0
19179;773.2206;35
19180;773.2302;15
19181;773.2399;3
19182;773.2495;8
19183;773.2591;0
19184;773.2687;0
19185;773.2783;4
19186;773.2879;0
19187;773.2975;0
19188;773.3071;10
19189;773.3168;127
19190;773.3264;132
19191;773.3360;74
19192;773.3456;48
19193;773.3552;36
19194;773.3648;20
19195;773.3744;11
19196;773.3841;1
19197;773.3937;0
19198;773.4033;2
19199;773.4129;0
19200;773.4225;0
19201;773.4321;0
19202;773.4417;1
19203;773.4514;0
19204;773.4610;0
19205;773.4706;0
19206;773.4802;1
19207;773.4898;0
19208;773.4994;0
19209;773.5091;0
19210;773.5187;0
19211;773.5283;0
19212;773.5379;0
19213;773.5475;0
19214;773.5571;0
19215;773.5667;1
19216;773.5764;0
19217;773.5860;0
19218;773.5956;0
19219;773.6052;0
19220;773.6148;0
19221;773.6244;0
19222;773.6341;0
19223;773.6437;0
19224;773.6533;0
19225;773.6629;0
19226;773.6725;0
19227;773.6821;0
19228;773.6917;0
19229;773.7014;0
19230;773.7110;0
19231;773.7206;0
19232;773.7302;0
19233;773.7398;74
19234;773.7494;87
19235;773.7591;41
19236;773.7687;20
19237;773.7783;10
19238;773.7879;2
19239;773.7975;3
19240;773.8071;0
19241;773.8168;4
19242;773.8264;0
19243;773.8360;0
19244;773.8456;0
19245;773.8552;3
19246;773.8648;0
19247;773.8745;0
19248;773.8841;0
19249;773.8937;0
19250;773.9033;1
19251;773.9129;0
19252;773.9226;0
19253;773.9322;0
19254;773.9418;0
19255;773.9514;0
19256;773.9610;0
19257;773.9706;0
19258;773.9803;0
19259;773.9899;0
19260;773.9995;0
19261;774.0091;0
19262;774.0187;0
19263;774.0284;0
19264;774.0380;0
19265;774.0476;1
19266;774.0572;0
19267;774.0668;0
19268;774.0764;0
19269;774.0861;0
19270;774.0957;0
19271;774.1053;0
19272;774.1149;0
19273;774.1245;0
19274;774.1342;0
19275;774.1438;0
19276;774.1534;0
19277;774.1630;0
19278;774.1726;0
19279;774.1823;0
19280;774.1919;0
19281;774.2015;0
19282;774.2111;0
19283;774.2207;0
19284;774.2303;0
19285;774.2400;0
19286;774.2496;0
19287;774.2592;0
19288;774.2688;0
19289;774.2784;0
19290;774.2881;0
19291;774.2977;0
19292;774.3073;0
19293;774.3169;0
19294;774.3265;0
19295;774.3362;0
19296;774.3458;0
19297;774.3554;0
19298;774.3650;0
19299;774.3746;0
19300;774.3843;0
19301;774.3939;0
19302;774.4035;0
19303;774.4131;0
19304;774.4228;1
19305;774.4324;0
19306;774.4420;0
19307;774.4516;0
19308;774.4612;0
19309;774.4709;0
19310;774.4805;0
19311;774.4901;0
19312;774.4997;0
19313;774.5093;0
19314;774.5190;0
19315;774.5286;0
19316;774.5382;0
19317;774.5478;0
19318;774.5574;0
19319;774.5671;6
19320;774.5767;8
19321;774.5863;0
19322;774.5959;0
19323;774.6056;0
19324;774.6152;2
19325;774.6248;0
19326;774.6344;0
19327;774.6440;0
19328;774.6537;0
19329;774.6633;0
19330;774.6729;0
19331;774.6825;0
19332;774.6922;0
19333;774.7018;0
19334;774.7114;0
19335;774.7210;0
19336;774.7306;0
19337;774.7403;0
19338;774.7499;0
19339;774.7595;0
19340;774.7691;0
19341;774.7788;0
19342;774.7884;0
19343;774.7980;0
19344;774.8076;0
19345;774.8173;0
19346;774.8269;0
19347;774.8365;0
19348;774.8461;0
19349;774.8557;0
19350;774.8654;0
19351;774.8750;0
19352;774.8846;0
19353;774.8942;0
19354;774.9039;8
19355;774.9135;0
19356;774.9231;0
19357;774.9327;0
19358;774.9424;0
19359;774.9520;0
19360;774.9616;0
19361;774.9712;0
19362;774.9809;0
19363;774.9905;0
19364;775.0001;0
19365;775.0097;0
19366;775.0194;0
19367;775.0290;0
19368;775.0386;0
19369;775.0482;0
19370;775.0579;0
19371;775.0675;0
19372;775.0771;0
19373;775.0867;0
19374;775.0964;0
19375;775.1060;0
19376;775.1156;0
19377;775.1252;0
19378;775.1349;0
19379;775.1445;0
19380;775.1541;2
19381;775.1637;0
19382;775.1734;0
19383;775.1830;0
19384;775.1926;0
19385;775.2022;0
19386;775.2119;0
19387;775.2215;0
19388;775.2311;0
19389;775.2407;0
19390;775.2504;0
19391;775.2600;0
19392;775.2696;0
19393;775.2792;0
19394;775.2889;71
19395;775.2985;35
19396;775.3081;7
19397;775.3177;12
19398;775.3274;5
19399;775.3370;0
19400;775.3466;0
19401;775.3562;0
19402;775.3659;0
19403;775.3755;0
19404;775.3851;0
19405;775.3948;0
19406;775.4044;0
19407;775.4140;0
19408;775.4236;0
19409;775.4333;0
19410;775.4429;0
19411;775.4525;0
19412;775.4621;0
19413;775.4718;0
19414;775.4814;0
19415;775.4910;0
19416;775.5007;0
19417;775.5103;0
19418;775.5199;0
19419;775.5295;0
19420;775.5392;0
19421;775.5488;0
19422;775.5584;0
19423;775.5680;0
19424;775.5777;0
19425;775.5873;0
19426;775.5969;0
19427;775.6066;0
19428;775.6162;0
19429;775.6258;0
19430;775.6354;0
19431;775.6451;0
19432;775.6547;0
19433;775.6643;0
19434;775.6740;0
19435;775.6836;0
19436;775.6932;0
19437;775.7028;0
19438;775.7125;0
19439;775.7221;0
19440;775.7317;0
19441;775.7414;0
19442;775.7510;0
19443;775.7606;0
19444;775.7702;0
19445;775.7799;0
19446;775.7895;0
19447;775.7991;0
19448;775.8088;0
19449;775.8184;0
19450;775.8280;0
19451;775.8376;0
19452;775.8473;0
19453;775.8569;0
19454;775.8665;0
19455;775.8762;0
19456;775.8858;0
19457;775.8954;0
19458;775.9051;0
19459;775.9147;0
19460;775.9243;0
19461;775.9339;0
19462;775.9436;0
19463;775.9532;26
19464;775.9628;12
19465;775.9725;13
19466;775.9821;7
19467;775.9917;0
19468;776.0014;5
19469;776.0110;0
19470;776.0206;0
19471;776.0302;0
19472;776.0399;0
19473;776.0495;0
19474;776.0591;0
19475;776.0688;0
19476;776.0784;0
19477;776.0880;0
19478;776.0977;0
19479;776.1073;0
19480;776.1169;0
19481;776.1266;0
19482;776.1362;0
19483;776.1458;0
19484;776.1555;0
19485;776.1651;0
19486;776.1747;0
19487;776.1843;0
19488;776.1940;0
19489;776.2036;0
19490;776.2132;1
19491;776.2229;0
19492;776.2325;0
19493;776.2421;0
19494;776.2518;0
19495;776.2614;0
19496;776.2710;0
19497;776.2807;0
19498;776.2903;0
19499;776.2999;0
19500;776.3096;0
19501;776.3192;0
19502;776.3288;0
19503;776.3385;0
19504;776.3481;0
19505;776.3577;0
19506;776.3674;0
19507;776.3770;0
19508;776.3866;0
19509;776.3963;0
19510;776.4059;0
19511;776.4155;0
19512;776.4252;27
19513;776.4348;70
19514;776.4444;15
19515;776.4541;22
19516;776.4637;4
19517;776.4733;0
19518;776.4830;0
19519;776.4926;0
19520;776.5022;0
19521;776.5119;0
19522;776.5215;0
19523;776.5311;0
19524;776.5408;0
19525;776.5504;0
19526;776.5600;0
19527;776.5697;0
19528;776.5793;0
19529;776.5889;0
19530;776.5986;0
19531;776.6082;0
19532;776.6178;0
19533;776.6275;0
19534;776.6371;0
19535;776.6467;0
19536;776.6564;0
19537;776.6660;0
19538;776.6756;0
19539;776.6853;0
19540;776.6949;0
19541;776.7045;0
19542;776.7142;0
19543;776.7238;0
19544;776.7335;0
19545;776.7431;1
19546;776.7527;0
19547;776.7624;0
19548;776.7720;0
19549;776.7816;0
19550;776.7913;0
19551;776.8009;20
19552;776.8105;21
19553;776.8202;4
19554;776.8298;3
19555;776.8394;0
19556;776.8491;0
19557;776.8587;0
19558;776.8683;0
19559;776.8780;0
19560;776.8876;0
19561;776.8973;0
19562;776.9069;0
19563;776.9165;0
19564;776.9262;0
19565;776.9358;0
19566;776.9454;0
19567;776.9551;0
19568;776.9647;0
19569;776.9743;0
19570;776.9840;0
19571;776.9936;0
19572;777.0033;0
19573;777.0129;0
19574;777.0225;0
19575;777.0322;0
19576;777.0418;0
19577;777.0514;0
19578;777.0611;0
19579;777.0707;0
19580;777.0804;0
19581;777.0900;0
19582;777.0996;0
19583;777.1093;0
19584;777.1189;0
19585;777.1285;0
19586;777.1382;0
19587;777.1478;0
19588;777.1575;0
19589;777.1671;0
19590;777.1767;0
19591;777.1864;0
19592;777.1960;0
19593;777.2056;5
19594;777.2153;4
19595;777.2249;11
19596;777.2346;1
19597;777.2442;0
19598;777.2538;0
19599;777.2635;0
19600;777.2731;0
19601;777.2827;3
19602;777.2924;82
19603;777.3020;173
19604;777.3117;209
19605;777.3213;245
19606;777.3309;146
19607;777.3406;65
19608;777.3502;36
19609;777.3599;27
19610;777.3695;21
19611;777.3791;16
19612;777.3888;4
19613;777.3984;0
19614;777.4081;0
19615;777.4177;0
19616;777.4273;0
19617;777.4370;3
19618;777.4466;1
19619;777.4563;17
19620;777.4659;1
19621;777.4755;3
19622;777.4852;6
19623;777.4948;0
19624;777.5045;0
19625;777.5141;0
19626;777.5237;6
19627;777.5334;0
19628;777.5430;0
19629;777.5527;0
19630;777.5623;0
19631;777.5719;0
19632;777.5816;5
19633;777.5912;0
19634;777.6009;0
19635;777.6105;17
19636;777.6201;0
19637;777.6298;0
19638;777.6394;0
19639;777.6491;0
19640;777.6587;4
19641;777.6683;1
19642;777.6780;0
19643;777.6876;0
19644;777.6973;0
19645;777.7069;0
19646;777.7165;14
19647;777.7262;15
19648;777.7358;3
19649;777.7455;0
19650;777.7551;1
19651;777.7647;0
19652;777.7744;36
19653;777.7840;128
19654;777.7937;264
19655;777.8033;356
19656;777.8130;611
19657;777.8226;371
19658;777.8322;226
19659;777.8419;165
19660;777.8515;78
19661;777.8612;28
19662;777.8708;34
19663;777.8805;18
19664;777.8901;7
19665;777.8997;8
19666;777.9094;13
19667;777.9190;28
19668;777.9287;10
19669;777.9383;12
19670;777.9479;7
19671;777.9576;27
19672;777.9672;20
19673;777.9769;13
19674;777.9865;8
19675;777.9962;25
19676;778.0058;28
19677;778.0154;14
19678;778.0251;26
19679;778.0347;0
19680;778.0444;2
19681;778.0540;0
19682;778.0637;0
19683;778.0733;0
19684;778.0830;0
19685;778.0926;0
19686;778.1022;0
19687;778.1119;9
19688;778.1215;0
19689;778.1312;0
19690;778.1408;0
19691;778.1505;0
19692;778.1601;0
19693;778.1697;0
19694;778.1794;0
19695;778.1890;0
19696;778.1987;0
19697;778.2083;0
19698;778.2180;0
19699;778.2276;0
19700;778.2373;0
19701;778.2469;0
19702;778.2565;0
19703;778.2662;0
19704;778.2758;0
19705;778.2855;0
19706;778.2951;12
19707;778.3048;172
19708;778.3144;301
19709;778.3241;265
19710;778.3337;166
19711;778.3433;97
19712;778.3530;59
19713;778.3626;22
19714;778.3723;24
19715;778.3819;12
19716;778.3916;11
19717;778.4012;8
19718;778.4109;0
19719;778.4205;6
19720;778.4302;0
19721;778.4398;0
19722;778.4494;5
19723;778.4591;1
19724;778.4687;0
19725;778.4784;2
19726;778.4880;0
19727;778.4977;0
19728;778.5073;0
19729;778.5170;0
19730;778.5266;0
19731;778.5363;0
19732;778.5459;1
19733;778.5556;0
19734;778.5652;0
19735;778.5748;1
19736;778.5845;0
19737;778.5941;0
19738;778.6038;0
19739;778.6134;0
19740;778.6231;0
19741;778.6327;0
19742;778.6424;0
19743;778.6520;0
19744;778.6617;0
19745;778.6713;0
19746;778.6810;0
19747;778.6906;0
19748;778.7003;0
19749;778.7099;3
19750;778.7195;7
19751;778.7292;1
19752;778.7388;21
19753;778.7485;2
19754;778.7581;7
19755;778.7678;0
19756;778.7774;0
19757;778.7871;0
19758;778.7967;18
19759;778.8064;147
19760;778.8160;263
19761;778.8257;180
19762;778.8353;128
19763;778.8450;62
19764;778.8546;54
19765;778.8643;42
19766;778.8739;18
19767;778.8836;38
19768;778.8932;99
19769;778.9029;111
19770;778.9125;80
19771;778.9222;51
19772;778.9318;25
19773;778.9415;11
19774;778.9511;51
19775;778.9608;24
19776;778.9704;36
19777;778.9801;1
19778;778.9897;2
19779;778.9993;0
19780;779.0090;6
19781;779.0186;10
19782;779.0283;2
19783;779.0379;12
19784;779.0476;0
19785;779.0572;0
19786;779.0669;1
19787;779.0765;0
19788;779.0862;0
19789;779.0958;0
19790;779.1055;0
19791;779.1151;0
19792;779.1248;0
19793;779.1344;0
19794;779.1441;0
19795;779.1537;0
19796;779.1634;0
19797;779.1730;10
19798;779.1827;14
19799;779.1923;5
19800;779.2020;0
19801;779.2116;0
19802;779.2213;0
19803;779.2309;1
19804;779.2406;0
19805;779.2502;0
19806;779.2599;0
19807;779.2695;0
19808;779.2792;0
19809;779.2888;0
19810;779.2985;0
19811;779.3082;0
19812;779.3178;0
19813;779.3275;0
19814;779.3371;0
19815;779.3468;0
19816;779.3564;0
19817;779.3661;3
19818;779.3757;9
19819;779.3854;0
19820;779.3950;0
19821;779.4047;3
19822;779.4143;12
19823;779.4240;12
19824;779.4336;0
19825;779.4433;2
19826;779.4529;0
19827;779.4626;0
19828;779.4722;0
19829;779.4819;5
19830;779.4915;0
19831;779.5012;0
19832;779.5108;1
19833;779.5205;0
19834;779.5301;0
19835;779.5398;4
19836;779.5494;0
19837;779.5591;1
19838;779.5688;0
19839;779.5784;0
19840;779.5881;0
19841;779.5977;0
19842;779.6074;0
19843;779.6170;0
19844;779.6267;0
19845;779.6363;0
19846;779.6460;0
19847;779.6556;0
19848;779.6653;0
19849;779.6749;0
19850;779.6846;0
19851;779.6942;0
19852;779.7039;0
19853;779.7135;0
19854;779.7232;0
19855;779.7329;0
19856;779.7425;0
19857;779.7522;0
19858;779.7618;1
19859;779.7715;0
19860;779.7811;101
19861;779.7908;69
19862;779.8004;35
19863;779.8101;29
19864;779.8197;17
19865;779.8294;0
19866;779.8390;5
19867;779.8487;0
19868;779.8584;0
19869;779.8680;9
19870;779.8777;6
19871;779.8873;1
19872;779.8970;0
19873;779.9066;0
19874;779.9163;6
19875;779.9259;0
19876;779.9356;0
19877;779.9453;0
19878;779.9549;0
19879;779.9646;0
19880;779.9742;0
19881;779.9839;0
19882;779.9935;0
19883;780.0032;0
19884;780.0128;0
19885;780.0225;0
19886;780.0321;0
19887;780.0418;0
19888;780.0515;51
19889;780.0611;18
19890;780.0708;14
19891;780.0804;11
19892;780.0901;5
19893;780.0997;2
19894;780.1094;1
19895;780.1191;0
19896;780.1287;0
19897;780.1384;0
19898;780.1480;2
19899;780.1577;5
19900;780.1673;0
19901;780.1770;0
19902;780.1866;0
19903;780.1963;0
19904;780.2060;0
19905;780.2156;0
19906;780.2253;0
19907;780.2349;0
19908;780.2446;0
19909;780.2542;0
19910;780.2639;0
19911;780.2736;0
19912;780.2832;0
19913;780.2929;0
19914;780.3025;67
19915;780.3122;51
19916;780.3218;28
19917;780.3315;16
19918;780.3412;20
19919;780.3508;11
19920;780.3605;3
19921;780.3701;1
19922;780.3798;1
19923;780.3894;0
19924;780.3991;0
19925;780.4088;0
19926;780.4184;0
19927;780.4281;0
19928;780.4377;2
19929;780.4474;0
19930;780.4570;7
19931;780.4667;7
19932;780.4764;0
19933;780.4860;0
19934;780.4957;0
19935;780.5053;0
19936;780.5150;0
19937;780.5247;0
19938;780.5343;0
19939;780.5440;0
19940;780.5536;0
19941;780.5633;0
19942;780.5730;0
19943;780.5826;0
19944;780.5923;0
19945;780.6019;0
19946;780.6116;0
19947;780.6212;0
19948;780.6309;0
19949;780.6406;0
19950;780.6502;0
19951;780.6599;0
19952;780.6695;0
19953;780.6792;2
19954;780.6889;0
19955;780.6985;0
19956;780.7082;0
19957;780.7178;0
19958;780.7275;0
19959;780.7372;0
19960;780.7468;0
19961;780.7565;0
19962;780.7661;0
19963;780.7758;0
19964;780.7855;0
19965;780.7951;0
19966;780.8048;0
19967;780.8144;0
19968;780.8241;0
19969;780.8338;0
19970;780.8434;0
19971;780.8531;0
19972;780.8627;0
19973;780.8724;1
19974;780.8821;0
19975;780.8917;21
19976;780.9014;68
19977;780.9110;19
19978;780.9207;33
19979;780.9304;32
19980;780.9400;12
19981;780.9497;8
19982;780.9594;16
19983;780.9690;0
19984;780.9787;0
19985;780.9883;0
19986;780.9980;0
19987;781.0077;0
19988;781.0173;5
19989;781.0270;0
19990;781.0366;1
19991;781.0463;24
19992;781.0560;34
19993;781.0656;21
19994;781.0753;11
19995;781.0850;0
19996;781.0946;0
19997;781.1043;1
19998;781.1139;0
19999;781.1236;0
20000;781.1333;0
20001;781.1429;0
20002;781.1526;0
20003;781.1623;0
20004;781.1719;2
20005;781.1816;0
20006;781.1912;0
20007;781.2009;1
20008;781.2106;10
20009;781.2202;6
20010;781.2299;0
20011;781.2396;2
20012;781.2492;1
20013;781.2589;0
20014;781.2685;0
20015;781.2782;0
20016;781.2879;0
20017;781.2975;24
20018;781.3072;81
20019;781.3169;44
20020;781.3265;30
20021;781.3362;22
20022;781.3459;11
20023;781.3555;16
20024;781.3652;6
20025;781.3748;0
20026;781.3845;0
20027;781.3942;4
20028;781.4038;0
20029;781.4135;0
20030;781.4232;0
20031;781.4328;0
20032;781.4425;0
20033;781.4522;0
20034;781.4618;1
20035;781.4715;30
20036;781.4811;9
20037;781.4908;9
20038;781.5005;6
20039;781.5101;0
20040;781.5198;0
20041;781.5295;0
20042;781.5391;0
20043;781.5488;0
20044;781.5585;0
20045;781.5681;0
20046;781.5778;1
20047;781.5875;0
20048;781.5971;0
20049;781.6068;0
20050;781.6165;0
20051;781.6261;0
20052;781.6358;0
20053;781.6455;0
20054;781.6551;9
20055;781.6648;0
20056;781.6745;0
20057;781.6841;0
20058;781.6938;0
20059;781.7034;24
20060;781.7131;13
20061;781.7228;7
20062;781.7324;1
20063;781.7421;0
20064;781.7518;0
20065;781.7614;0
20066;781.7711;28
20067;781.7808;51
20068;781.7904;27
20069;781.8001;7
20070;781.8098;4
20071;781.8194;5
20072;781.8291;4
20073;781.8388;8
20074;781.8484;1
20075;781.8581;0
20076;781.8678;0
20077;781.8774;0
20078;781.8871;0
20079;781.8968;0
20080;781.9064;0
20081;781.9161;0
20082;781.9258;1
20083;781.9354;0
20084;781.9451;0
20085;781.9548;0
20086;781.9644;0
20087;781.9741;0
20088;781.9838;0
20089;781.9935;0
20090;782.0031;0
20091;782.0128;0
20092;782.0225;0
20093;782.0321;0
20094;782.0418;2
20095;782.0515;0
20096;782.0611;0
20097;782.0708;0
20098;782.0805;0
20099;782.0901;4
20100;782.0998;9
20101;782.1095;0
20102;782.1191;0
20103;782.1288;0
20104;782.1385;0
20105;782.1481;0
20106;782.1578;0
20107;782.1675;46
20108;782.1771;49
20109;782.1868;20
20110;782.1965;10
20111;782.2062;10
20112;782.2158;3
20113;782.2255;0
20114;782.2352;0
20115;782.2448;3
20116;782.2545;0
20117;782.2642;0
20118;782.2738;0
20119;782.2835;44
20120;782.2932;114
20121;782.3028;55
20122;782.3125;20
20123;782.3222;9
20124;782.3319;5
20125;782.3415;3
20126;782.3512;3
20127;782.3609;0
20128;782.3705;0
20129;782.3802;5
20130;782.3899;0
20131;782.3995;0
20132;782.4092;0
20133;782.4189;0
20134;782.4286;0
20135;782.4382;2
20136;782.4479;0
20137;782.4576;0
20138;782.4672;0
20139;782.4769;17
20140;782.4866;28
20141;782.4963;3
20142;782.5059;9
20143;782.5156;38
20144;782.5253;22
20145;782.5349;2
20146;782.5446;4
20147;782.5543;0
20148;782.5639;0
20149;782.5736;1
20150;782.5833;10
20151;782.5930;0
20152;782.6026;1
20153;782.6123;0
20154;782.6220;0
20155;782.6316;0
20156;782.6413;0
20157;782.6510;0
20158;782.6607;0
20159;782.6703;0
20160;782.6800;14
20161;782.6897;0
20162;782.6994;0
20163;782.7090;0
20164;782.7187;1
20165;782.7284;6
20166;782.7380;7
20167;782.7477;41
20168;782.7574;20
20169;782.7671;17
20170;782.7767;6
20171;782.7864;0
20172;782.7961;0
20173;782.8057;4
20174;782.8154;0
20175;782.8251;4
20176;782.8348;34
20177;782.8444;7
20178;782.8541;4
20179;782.8638;9
20180;782.8735;5
20181;782.8831;0
20182;782.8928;6
20183;782.9025;0
20184;782.9121;2
20185;782.9218;4
20186;782.9315;0
20187;782.9412;0
20188;782.9508;0
20189;782.9605;0
20190;782.9702;0
20191;782.9799;0
20192;782.9895;0
20193;782.9992;0
20194;783.0089;0
20195;783.0186;0
20196;783.0282;0
20197;783.0379;0
20198;783.0476;0
20199;783.0573;0
20200;783.0669;1
20201;783.0766;0
20202;783.0863;0
20203;783.0960;1
20204;783.1056;0
20205;783.1153;0
20206;783.1250;0
20207;783.1347;0
20208;783.1443;0
20209;783.1540;0
20210;783.1637;0
20211;783.1734;0
20212;783.1830;0
20213;783.1927;0
20214;783.2024;0
20215;783.2121;0
20216;783.2217;0
20217;783.2314;0
20218;783.2411;0
20219;783.2508;0
20220;783.2604;11
20221;783.2701;3
20222;783.2798;0
20223;783.2895;0
20224;783.2991;0
20225;783.3088;2
20226;783.3185;0
20227;783.3282;0
20228;783.3378;0
20229;783.3475;0
20230;783.3572;0
20231;783.3669;0
20232;783.3765;26
20233;783.3862;24
20234;783.3959;0
20235;783.4056;10
20236;783.4152;0
20237;783.4249;0
20238;783.4346;6
20239;783.4443;17
20240;783.4539;1
20241;783.4636;1
20242;783.4733;60
20243;783.4830;46
20244;783.4927;7
20245;783.5023;6
20246;783.5120;7
20247;783.5217;0
20248;783.5314;11
20249;783.5410;14
20250;783.5507;0
20251;783.5604;0
20252;783.5701;1
20253;783.5798;4
20254;783.5894;0
20255;783.5991;0
20256;783.6088;1
20257;783.6185;0
20258;783.6281;0
20259;783.6378;0
20260;783.6475;0
20261;783.6572;0
20262;783.6669;2
20263;783.6765;0
20264;783.6862;3
20265;783.6959;0
20266;783.7056;5
20267;783.7152;0
20268;783.7249;0
20269;783.7346;0
20270;783.7443;2
20271;783.7540;0
20272;783.7636;1
20273;783.7733;0
20274;783.7830;8
20275;783.7927;26
20276;783.8023;41
20277;783.8120;7
20278;783.8217;54
20279;783.8314;64
20280;783.8411;40
20281;783.8507;9
20282;783.8604;78
20283;783.8701;71
20284;783.8798;33
20285;783.8895;9
20286;783.8991;5
20287;783.9088;0
20288;783.9185;4
20289;783.9282;22
20290;783.9379;0
20291;783.9475;0
20292;783.9572;6
20293;783.9669;2
20294;783.9766;0
20295;783.9863;0
20296;783.9959;0
20297;784.0056;0
20298;784.0153;1
20299;784.0250;0
20300;784.0347;16
20301;784.0443;10
20302;784.0540;1
20303;784.0637;15
20304;784.0734;29
20305;784.0831;12
20306;784.0927;1
20307;784.1024;2
20308;784.1121;1
20309;784.1218;0
20310;784.1315;3
20311;784.1411;0
20312;784.1508;0
20313;784.1605;0
20314;784.1702;0
20315;784.1799;0
20316;784.1896;0
20317;784.1992;0
20318;784.2089;13
20319;784.2186;1
20320;784.2283;0
20321;784.2380;0
20322;784.2476;0
20323;784.2573;0
20324;784.2670;7
20325;784.2767;1
20326;784.2864;5
20327;784.2960;38
20328;784.3057;44
20329;784.3154;20
20330;784.3251;32
20331;784.3348;12
20332;784.3445;4
20333;784.3541;3
20334;784.3638;4
20335;784.3735;14
20336;784.3832;14
20337;784.3929;2
20338;784.4026;0
20339;784.4122;0
20340;784.4219;14
20341;784.4316;19
20342;784.4413;11
20343;784.4510;0
20344;784.4606;0
20345;784.4703;0
20346;784.4800;0
20347;784.4897;0
20348;784.4994;0
20349;784.5091;0
20350;784.5187;0
20351;784.5284;0
20352;784.5381;0
20353;784.5478;0
20354;784.5575;0
20355;784.5672;0
20356;784.5768;0
20357;784.5865;0
20358;784.5962;0
20359;784.6059;0
20360;784.6156;0
20361;784.6253;0
20362;784.6349;0
20363;784.6446;0
20364;784.6543;0
20365;784.6640;0
20366;784.6737;0
20367;784.6834;0
20368;784.6931;0
20369;784.7027;6
20370;784.7124;21
20371;784.7221;0
20372;784.7318;0
20373;784.7415;6
20374;784.7512;22
20375;784.7608;11
20376;784.7705;21
20377;784.7802;10
20378;784.7899;3
20379;784.7996;3
20380;784.8093;4
20381;784.8190;0
20382;784.8286;37
20383;784.8383;52
20384;784.8480;28
20385;784.8577;50
20386;784.8674;16
20387;784.8771;3
20388;784.8868;6
20389;784.8964;8
20390;784.9061;0
20391;784.9158;1
20392;784.9255;0
20393;784.9352;2
20394;784.9449;10
20395;784.9546;0
20396;784.9642;2
20397;784.9739;3
20398;784.9836;0
20399;784.9933;0
20400;785.0030;20
20401;785.0127;40
20402;785.0224;26
20403;785.0320;26
20404;785.0417;11
20405;785.0514;5
20406;785.0611;0
20407;785.0708;3
20408;785.0805;0
20409;785.0902;0
20410;785.0998;0
20411;785.1095;0
20412;785.1192;0
20413;785.1289;0
20414;785.1386;0
20415;785.1483;0
20416;785.1580;0
20417;785.1677;31
20418;785.1773;25
20419;785.1870;21
20420;785.1967;43
20421;785.2064;25
20422;785.2161;17
20423;785.2258;12
20424;785.2355;10
20425;785.2452;6
20426;785.2548;0
20427;785.2645;16
20428;785.2742;12
20429;785.2839;1
20430;785.2936;10
20431;785.3033;133
20432;785.3130;291
20433;785.3227;266
20434;785.3324;171
20435;785.3420;113
20436;785.3517;58
20437;785.3614;36
20438;785.3711;31
20439;785.3808;12
20440;785.3905;19
20441;785.4002;46
20442;785.4099;7
20443;785.4195;7
20444;785.4292;33
20445;785.4389;28
20446;785.4486;16
20447;785.4583;11
20448;785.4680;7
20449;785.4777;0
20450;785.4874;1
20451;785.4971;0
20452;785.5067;3
20453;785.5164;6
20454;785.5261;4
20455;785.5358;0
20456;785.5455;7
20457;785.5552;0
20458;785.5649;0
20459;785.5746;0
20460;785.5843;24
20461;785.5940;14
20462;785.6036;16
20463;785.6133;3
20464;785.6230;0
20465;785.6327;1
20466;785.6424;3
20467;785.6521;0
20468;785.6618;1
20469;785.6715;0
20470;785.6812;0
20471;785.6909;0
20472;785.7005;0
20473;785.7102;0
20474;785.7199;34
20475;785.7296;2
20476;785.7393;11
20477;785.7490;85
20478;785.7587;86
20479;785.7684;54
20480;785.7781;44
20481;785.7878;63
20482;785.7975;298
20483;785.8071;540
20484;785.8168;282
20485;785.8265;172
20486;785.8362;146
20487;785.8459;57
20488;785.8556;31
20489;785.8653;37
20490;785.8750;4
20491;785.8847;106
20492;785.8944;190
20493;785.9041;118
20494;785.9138;56
20495;785.9234;65
20496;785.9331;39
20497;785.9428;87
20498;785.9525;46
20499;785.9622;48
20500;785.9719;30
20501;785.9816;41
20502;785.9913;57
20503;786.0010;46
20504;786.0107;40
20505;786.0204;101
20506;786.0301;40
20507;786.0398;21
20508;786.0494;22
20509;786.0591;2
20510;786.0688;11
20511;786.0785;6
20512;786.0882;80
20513;786.0979;325
20514;786.1076;211
20515;786.1173;142
20516;786.1270;131
20517;786.1367;236
20518;786.1464;133
20519;786.1561;75
20520;786.1658;140
20521;786.1755;150
20522;786.1852;123
20523;786.1948;284
20524;786.2045;260
20525;786.2142;428
20526;786.2239;798
20527;786.2336;1016
20528;786.2433;1068
20529;786.2530;1285
20530;786.2627;1848
20531;786.2724;2868
20532;786.2821;5460
20533;786.2918;11265
20534;786.3015;31097
20535;786.3112;69172
20536;786.3209;75741
20537;786.3306;51604
20538;786.3403;32799
20539;786.3499;21109
20540;786.3596;12318
20541;786.3693;8207
20542;786.3790;5845
20543;786.3887;3575
20544;786.3984;2798
20545;786.4081;2233
20546;786.4178;1852
20547;786.4275;1822
20548;786.4372;1273
20549;786.4469;1037
20550;786.4566;774
20551;786.4663;945
20552;786.4760;664
20553;786.4857;325
20554;786.4954;473
20555;786.5051;335
20556;786.5148;122
20557;786.5245;201
20558;786.5342;233
20559;786.5439;162
20560;786.5535;244
20561;786.5632;237
20562;786.5729;153
20563;786.5826;173
20564;786.5923;129
20565;786.6020;134
20566;786.6117;287
20567;786.6214;227
20568;786.6311;240
20569;786.6408;233
20570;786.6505;171
20571;786.6602;176
20572;786.6699;144
20573;786.6796;58
20574;786.6893;92
20575;786.6990;223
20576;786.7087;378
20577;786.7184;693
20578;786.7281;937
20579;786.7378;1062
20580;786.7475;1716
20581;786.7572;2039
20582;786.7669;2955
20583;786.7766;3472
20584;786.7863;4949
20585;786.7960;11960
20586;786.8057;33528
20587;786.8154;57717
20588;786.8251;54423
20589;786.8348;36478
20590;786.8444;23139
20591;786.8541;14222
20592;786.8638;8600
20593;786.8735;5714
20594;786.8832;3785
20595;786.8929;2568
20596;786.9026;2337
20597;786.9123;1757
20598;786.9220;1479
20599;786.9317;1317
20600;786.9414;1104
20601;786.9511;1225
20602;786.9608;1111
20603;786.9705;984
20604;786.9802;789
20605;786.9899;577
20606;786.9996;550
20607;787.0093;379
20608;787.0190;340
20609;787.0287;256
20610;787.0384;306
20611;787.0481;357
20612;787.0578;394
20613;787.0675;200
20614;787.0772;300
20615;787.0869;328
20616;787.0966;271
20617;787.1063;401
20618;787.1160;626
20619;787.1257;515
20620;787.1354;290
20621;787.1451;292
20622;787.1548;451
20623;787.1645;549
20624;787.1742;583
20625;787.1839;614
20626;787.1936;581
20627;787.2033;527
20628;787.2130;541
20629;787.2227;495
20630;787.2324;424
20631;787.2421;679
20632;787.2518;1523
20633;787.2615;1591
20634;787.2712;1332
20635;787.2809;1464
20636;787.2906;2442
20637;787.3003;6899
20638;787.3100;18060
20639;787.3197;28143
20640;787.3294;21140
20641;787.3391;13446
20642;787.3488;8270
20643;787.3585;5347
20644;787.3682;2984
20645;787.3779;2204
20646;787.3876;1263
20647;787.3973;1001
20648;787.4070;916
20649;787.4167;765
20650;787.4264;824
20651;787.4361;831
20652;787.4458;565
20653;787.4555;559
20654;787.4652;380
20655;787.4749;455
20656;787.4846;313
20657;787.4943;268
20658;787.5040;271
20659;787.5137;216
20660;787.5234;295
20661;787.5331;428
20662;787.5428;309
20663;787.5525;309
20664;787.5622;298
20665;787.5719;398
20666;787.5816;294
20667;787.5913;187
20668;787.6010;165
20669;787.6107;213
20670;787.6204;289
20671;787.6302;317
20672;787.6399;214
20673;787.6496;292
20674;787.6593;254
20675;787.6690;289
20676;787.6787;256
20677;787.6884;306
20678;787.6981;223
20679;787.7078;241
20680;787.7175;301
20681;787.7272;374
20682;787.7369;462
20683;787.7466;638
20684;787.7563;698
20685;787.7660;761
20686;787.7757;806
20687;787.7854;678
20688;787.7951;1296
20689;787.8048;3391
20690;787.8145;9593
20691;787.8242;11566
20692;787.8339;7514
20693;787.8436;4571
20694;787.8533;2993
20695;787.8630;1805
20696;787.8727;1176
20697;787.8824;753
20698;787.8921;469
20699;787.9018;442
20700;787.9115;473
20701;787.9213;342
20702;787.9310;287
20703;787.9407;470
20704;787.9504;323
20705;787.9601;334
20706;787.9698;340
20707;787.9795;362
20708;787.9892;278
20709;787.9989;248
20710;788.0086;260
20711;788.0183;256
20712;788.0280;220
20713;788.0377;139
20714;788.0474;165
20715;788.0571;120
20716;788.0668;219
20717;788.0765;234
20718;788.0862;189
20719;788.0959;183
20720;788.1056;194
20721;788.1153;205
20722;788.1251;212
20723;788.1348;204
20724;788.1445;194
20725;788.1542;91
20726;788.1639;166
20727;788.1736;184
20728;788.1833;87
20729;788.1930;167
20730;788.2027;260
20731;788.2124;283
20732;788.2221;282
20733;788.2318;280
20734;788.2415;316
20735;788.2512;385
20736;788.2609;275
20737;788.2706;200
20738;788.2803;335
20739;788.2901;345
20740;788.2998;543
20741;788.3095;1976
20742;788.3192;3271
20743;788.3289;3390
20744;788.3386;2099
20745;788.3483;1280
20746;788.3580;795
20747;788.3677;547
20748;788.3774;281
20749;788.3871;188
20750;788.3968;227
20751;788.4065;142
20752;788.4162;274
20753;788.4260;286
20754;788.4357;230
20755;788.4454;205
20756;788.4551;114
20757;788.4648;115
20758;788.4745;271
20759;788.4842;247
20760;788.4939;240
20761;788.5036;187
20762;788.5133;140
20763;788.5230;129
20764;788.5327;123
20765;788.5424;126
20766;788.5522;117
20767;788.5619;88
20768;788.5716;117
20769;788.5813;205
20770;788.5910;179
20771;788.6007;228
20772;788.6104;116
20773;788.6201;228
20774;788.6298;92
20775;788.6395;191
20776;788.6492;210
20777;788.6589;151
20778;788.6687;113
20779;788.6784;132
20780;788.6881;57
20781;788.6978;74
20782;788.7075;87
20783;788.7172;134
20784;788.7269;108
20785;788.7366;80
20786;788.7463;65
20787;788.7560;129
20788;788.7657;183
20789;788.7755;184
20790;788.7852;126
20791;788.7949;84
20792;788.8046;175
20793;788.8143;594
20794;788.8240;546
20795;788.8337;448
20796;788.8434;215
20797;788.8531;304
20798;788.8628;205
20799;788.8726;162
20800;788.8823;130
20801;788.8920;141
20802;788.9017;155
20803;788.9114;92
20804;788.9211;86
20805;788.9308;115
20806;788.9405;115
20807;788.9502;102
20808;788.9599;67
20809;788.9697;131
20810;788.9794;157
20811;788.9891;242
20812;788.9988;88
20813;789.0085;24
20814;789.0182;31
20815;789.0279;35
20816;789.0376;57
20817;789.0473;139
20818;789.0571;114
20819;789.0668;98
20820;789.0765;65
20821;789.0862;65
20822;789.0959;61
20823;789.1056;71
20824;789.1153;32
20825;789.1250;14
20826;789.1347;28
20827;789.1445;93
20828;789.1542;159
20829;789.1639;34
20830;789.1736;31
20831;789.1833;12
20832;789.1930;39
20833;789.2027;27
20834;789.2124;13
20835;789.2222;95
20836;789.2319;31
20837;789.2416;11
20838;789.2513;19
20839;789.2610;71
20840;789.2707;79
20841;789.2804;32
20842;789.2901;133
20843;789.2999;186
20844;789.3096;159
20845;789.3193;155
20846;789.3290;210
20847;789.3387;158
20848;789.3484;74
20849;789.3581;54
20850;789.3678;91
20851;789.3776;52
20852;789.3873;36
20853;789.3970;50
20854;789.4067;67
20855;789.4164;77
20856;789.4261;23
20857;789.4358;53
20858;789.4456;69
20859;789.4553;77
20860;789.4650;51
20861;789.4747;44
20862;789.4844;18
20863;789.4941;12
20864;789.5038;63
20865;789.5135;58
20866;789.5233;44
20867;789.5330;53
20868;789.5427;39
20869;789.5524;21
20870;789.5621;58
20871;789.5718;15
20872;789.5815;10
20873;789.5913;51
20874;789.6010;23
20875;789.6107;11
20876;789.6204;55
20877;789.6301;87
20878;789.6398;57
20879;789.6496;60
20880;789.6593;35
20881;789.6690;20
20882;789.6787;77
20883;789.6884;87
20884;789.6981;53
20885;789.7078;21
20886;789.7176;15
20887;789.7273;32
20888;789.7370;135
20889;789.7467;140
20890;789.7564;53
20891;789.7661;91
20892;789.7758;187
20893;789.7856;200
20894;789.7953;219
20895;789.8050;86
20896;789.8147;72
20897;789.8244;44
20898;789.8341;69
20899;789.8439;35
20900;789.8536;36
20901;789.8633;40
20902;789.8730;22
20903;789.8827;0
20904;789.8924;37
20905;789.9022;26
20906;789.9119;18
20907;789.9216;23
20908;789.9313;43
20909;789.9410;21
20910;789.9507;5
20911;789.9605;6
20912;789.9702;60
20913;789.9799;20
20914;789.9896;66
20915;789.9993;20
20916;790.0090;61
20917;790.0188;29
20918;790.0285;24
20919;790.0382;38
20920;790.0479;14
20921;790.0576;2
20922;790.0673;36
20923;790.0771;38
20924;790.0868;11
20925;790.0965;2
20926;790.1062;23
20927;790.1159;27
20928;790.1257;28
20929;790.1354;54
20930;790.1451;49
20931;790.1548;60
20932;790.1645;26
20933;790.1742;21
20934;790.1840;2
20935;790.1937;13
20936;790.2034;26
20937;790.2131;28
20938;790.2228;25
20939;790.2326;60
20940;790.2423;27
20941;790.2520;6
20942;790.2617;12
20943;790.2714;19
20944;790.2811;20
20945;790.2909;16
20946;790.3006;306
20947;790.3103;422
20948;790.3200;340
20949;790.3297;218
20950;790.3395;119
20951;790.3492;83
20952;790.3589;8
20953;790.3686;9
20954;790.3783;8
20955;790.3881;8
20956;790.3978;8
20957;790.4075;15
20958;790.4172;11
20959;790.4269;3
20960;790.4367;37
20961;790.4464;23
20962;790.4561;23
20963;790.4658;4
20964;790.4755;4
20965;790.4853;4
20966;790.4950;2
20967;790.5047;5
20968;790.5144;28
20969;790.5241;38
20970;790.5339;23
20971;790.5436;8
20972;790.5533;7
20973;790.5630;31
20974;790.5727;12
20975;790.5825;11
20976;790.5922;9
20977;790.6019;11
20978;790.6116;4
20979;790.6213;19
20980;790.6311;15
20981;790.6408;5
20982;790.6505;1
20983;790.6602;20
20984;790.6699;0
20985;790.6797;17
20986;790.6894;42
20987;790.6991;25
20988;790.7088;34
20989;790.7185;91
20990;790.7283;94
20991;790.7380;39
20992;790.7477;33
20993;790.7574;41
20994;790.7672;10
20995;790.7769;15
20996;790.7866;34
20997;790.7963;147
20998;790.8060;352
20999;790.8158;375
21000;790.8255;322
21001;790.8352;190
21002;790.8449;134
21003;790.8547;69
21004;790.8644;35
21005;790.8741;38
21006;790.8838;36
21007;790.8935;22
21008;790.9033;37
21009;790.9130;62
21010;790.9227;67
21011;790.9324;43
21012;790.9422;27
21013;790.9519;70
21014;790.9616;34
21015;790.9713;19
21016;790.9810;9
21017;790.9908;22
21018;791.0005;6
21019;791.0102;34
21020;791.0199;12
21021;791.0297;11
21022;791.0394;1
21023;791.0491;17
21024;791.0588;9
21025;791.0686;12
21026;791.0783;14
21027;791.0880;16
21028;791.0977;13
21029;791.1075;11
21030;791.1172;9
21031;791.1269;0
21032;791.1366;0
21033;791.1463;0
21034;791.1561;0
21035;791.1658;46
21036;791.1755;22
21037;791.1852;32
21038;791.1950;1
21039;791.2047;6
21040;791.2144;22
21041;791.2241;15
21042;791.2339;5
21043;791.2436;8
21044;791.2533;9
21045;791.2630;12
21046;791.2728;8
21047;791.2825;7
21048;791.2922;18
21049;791.3019;82
21050;791.3117;154
21051;791.3214;83
21052;791.3311;57
21053;791.3408;29
21054;791.3506;39
21055;791.3603;2
21056;791.3700;9
21057;791.3797;5
21058;791.3895;3
21059;791.3992;2
21060;791.4089;14
21061;791.4186;24
21062;791.4284;40
21063;791.4381;14
21064;791.4478;12
21065;791.4576;20
21066;791.4673;8
21067;791.4770;4
21068;791.4867;6
21069;791.4965;0
21070;791.5062;0
21071;791.5159;0
21072;791.5256;0
21073;791.5354;4
21074;791.5451;14
21075;791.5548;0
21076;791.5645;4
21077;791.5743;3
21078;791.5840;0
21079;791.5937;5
21080;791.6034;0
21081;791.6132;5
21082;791.6229;3
21083;791.6326;0
21084;791.6424;1
21085;791.6521;9
21086;791.6618;0
21087;791.6715;9
21088;791.6813;22
21089;791.6910;19
21090;791.7007;3
21091;791.7104;0
21092;791.7202;0
21093;791.7299;5
21094;791.7396;12
21095;791.7494;28
21096;791.7591;20
21097;791.7688;0
21098;791.7785;0
21099;791.7883;22
21100;791.7980;17
21101;791.8077;66
21102;791.8175;115
21103;791.8272;46
21104;791.8369;22
21105;791.8466;21
21106;791.8564;22
21107;791.8661;6
21108;791.8758;0
21109;791.8856;0
21110;791.8953;8
21111;791.9050;0
21112;791.9147;2
21113;791.9245;4
21114;791.9342;1
21115;791.9439;26
21116;791.9537;1
21117;791.9634;0
21118;791.9731;1
21119;791.9828;4
21120;791.9926;3
21121;792.0023;0
21122;792.0120;16
21123;792.0218;1
21124;792.0315;9
21125;792.0412;3
21126;792.0509;4
21127;792.0607;0
21128;792.0704;0
21129;792.0801;2
21130;792.0899;1
21131;792.0996;0
21132;792.1093;14
21133;792.1191;0
21134;792.1288;0
21135;792.1385;8
21136;792.1482;23
21137;792.1580;0
21138;792.1677;15
21139;792.1774;5
21140;792.1872;3
21141;792.1969;14
21142;792.2066;13
21143;792.2164;4
21144;792.2261;9
21145;792.2358;1
21146;792.2456;5
21147;792.2553;54
21148;792.2650;43
21149;792.2747;16
21150;792.2845;14
21151;792.2942;1
21152;792.3039;27
21153;792.3137;72
21154;792.3234;52
21155;792.3331;15
21156;792.3429;23
21157;792.3526;16
21158;792.3623;7
21159;792.3721;0
21160;792.3818;10
21161;792.3915;5
21162;792.4013;0
21163;792.4110;5
21164;792.4207;12
21165;792.4304;16
21166;792.4402;0
21167;792.4499;3
21168;792.4596;80
21169;792.4694;52
21170;792.4791;42
21171;792.4888;32
21172;792.4986;8
21173;792.5083;11
21174;792.5180;5
21175;792.5278;13
21176;792.5375;4
21177;792.5472;4
21178;792.5570;1
21179;792.5667;0
21180;792.5764;7
21181;792.5862;8
21182;792.5959;11
21183;792.6056;2
21184;792.6154;0
21185;792.6251;0
21186;792.6348;21
21187;792.6446;0
21188;792.6543;3
21189;792.6640;5
21190;792.6738;9
21191;792.6835;17
21192;792.6932;19
21193;792.7030;34
21194;792.7127;24
21195;792.7224;11
21196;792.7322;6
21197;792.7419;3
21198;792.7516;3
21199;792.7614;0
21200;792.7711;9
21201;792.7808;3
21202;792.7906;0
21203;792.8003;1
21204;792.8100;26
21205;792.8198;14
21206;792.8295;10
21207;792.8392;8
21208;792.8490;0
21209;792.8587;0
21210;792.8684;2
21211;792.8782;1
21212;792.8879;1
21213;792.8977;0
21214;792.9074;4
21215;792.9171;8
21216;792.9269;0
21217;792.9366;13
21218;792.9463;4
21219;792.9561;3
21220;792.9658;2
21221;792.9755;12
21222;792.9853;41
21223;792.9950;5
21224;793.0047;6
21225;793.0145;13
21226;793.0242;5
21227;793.0339;0
21228;793.0437;4
21229;793.0534;8
21230;793.0632;8
21231;793.0729;62
21232;793.0826;76
21233;793.0924;9
21234;793.1021;18
21235;793.1118;14
21236;793.1216;4
21237;793.1313;35
21238;793.1410;58
21239;793.1508;17
21240;793.1605;31
21241;793.1702;8
21242;793.1800;7
21243;793.1897;19
21244;793.1995;1
21245;793.2092;0
21246;793.2189;0
21247;793.2287;24
21248;793.2384;29
21249;793.2481;9
21250;793.2579;9
21251;793.2676;17
21252;793.2774;6
21253;793.2871;14
21254;793.2968;0
21255;793.3066;11
21256;793.3163;6
21257;793.3260;13
21258;793.3358;2
21259;793.3455;0
21260;793.3553;0
21261;793.3650;7
21262;793.3747;0
21263;793.3845;4
21264;793.3942;9
21265;793.4039;0
21266;793.4137;7
21267;793.4234;5
21268;793.4332;37
21269;793.4429;1
21270;793.4526;0
21271;793.4624;7
21272;793.4721;0
21273;793.4818;19
21274;793.4916;3
21275;793.5013;8
21276;793.5111;3
21277;793.5208;5
21278;793.5305;5
21279;793.5403;1
21280;793.5500;10
21281;793.5598;2
21282;793.5695;4
21283;793.5792;24
21284;793.5890;15
21285;793.5987;1
21286;793.6085;23
21287;793.6182;4
21288;793.6279;1
21289;793.6377;17
21290;793.6474;20
21291;793.6571;3
21292;793.6669;8
21293;793.6766;5
21294;793.6864;0
21295;793.6961;8
21296;793.7058;4
21297;793.7156;14
21298;793.7253;1
21299;793.7351;3
21300;793.7448;17
21301;793.7545;1
21302;793.7643;0
21303;793.7740;4
21304;793.7838;11
21305;793.7935;0
21306;793.8032;1
21307;793.8130;1
21308;793.8227;11
21309;793.8325;0
21310;793.8422;0
21311;793.8520;3
21312;793.8617;18
21313;793.8714;9
21314;793.8812;20
21315;793.8909;5
21316;793.9007;13
21317;793.9104;5
21318;793.9201;10
21319;793.9299;7
21320;793.9396;10
21321;793.9494;7
21322;793.9591;7
21323;793.9688;6
21324;793.9786;0
21325;793.9883;4
21326;793.9981;3
21327;794.0078;5
21328;794.0176;12
21329;794.0273;0
21330;794.0370;14
21331;794.0468;5
21332;794.0565;7
21333;794.0663;21
21334;794.0760;10
21335;794.0857;15
21336;794.0955;1
21337;794.1052;0
21338;794.1150;0
21339;794.1247;0
21340;794.1345;8
21341;794.1442;2
21342;794.1539;9
21343;794.1637;5
21344;794.1734;0
21345;794.1832;27
21346;794.1929;21
21347;794.2027;22
21348;794.2124;0
21349;794.2221;2
21350;794.2319;10
21351;794.2416;12
21352;794.2514;5
21353;794.2611;0
21354;794.2709;13
21355;794.2806;10
21356;794.2903;13
21357;794.3001;7
21358;794.3098;5
21359;794.3196;21
21360;794.3293;33
21361;794.3391;40
21362;794.3488;34
21363;794.3585;19
21364;794.3683;13
21365;794.3780;8
21366;794.3878;16
21367;794.3975;14
21368;794.4073;21
21369;794.4170;14
21370;794.4268;22
21371;794.4365;8
21372;794.4462;7
21373;794.4560;10
21374;794.4657;34
21375;794.4755;12
21376;794.4852;2
21377;794.4950;0
21378;794.5047;4
21379;794.5145;5
21380;794.5242;0
21381;794.5339;5
21382;794.5437;8
21383;794.5534;50
21384;794.5632;56
21385;794.5729;20
21386;794.5827;17
21387;794.5924;4
21388;794.6022;23
21389;794.6119;0
21390;794.6217;4
21391;794.6314;9
21392;794.6411;0
21393;794.6509;4
21394;794.6606;2
21395;794.6704;17
21396;794.6801;0
21397;794.6899;25
21398;794.6996;13
21399;794.7094;2
21400;794.7191;11
21401;794.7289;21
21402;794.7386;4
21403;794.7483;9
21404;794.7581;11
21405;794.7678;14
21406;794.7776;5
21407;794.7873;12
21408;794.7971;4
21409;794.8068;10
21410;794.8166;0
21411;794.8263;3
21412;794.8361;3
21413;794.8458;0
21414;794.8556;0
21415;794.8653;6
21416;794.8751;0
21417;794.8848;10
21418;794.8945;5
21419;794.9043;0
21420;794.9140;10
21421;794.9238;8
21422;794.9335;10
21423;794.9433;95
21424;794.9530;111
21425;794.9628;62
21426;794.9725;61
21427;794.9823;30
21428;794.9920;15
21429;795.0018;10
21430;795.0115;19
21431;795.0213;31
21432;795.0310;12
21433;795.0408;33
21434;795.0505;21
21435;795.0603;30
21436;795.0700;21
21437;795.0798;12
21438;795.0895;15
21439;795.0992;5
21440;795.1090;1
21441;795.1187;7
21442;795.1285;4
21443;795.1382;5
21444;795.1480;0
21445;795.1577;0
21446;795.1675;6
21447;795.1772;1
21448;795.1870;0
21449;795.1967;2
21450;795.2065;4
21451;795.2162;26
21452;795.2260;4
21453;795.2357;2
21454;795.2455;3
21455;795.2552;0
21456;795.2650;0
21457;795.2747;3
21458;795.2845;111
21459;795.2942;65
21460;795.3040;40
21461;795.3137;8
21462;795.3235;19
21463;795.3332;3
21464;795.3430;0
21465;795.3527;8
21466;795.3625;1
21467;795.3722;15
21468;795.3820;4
21469;795.3917;4
21470;795.4015;3
21471;795.4112;0
21472;795.4210;1
21473;795.4307;0
21474;795.4405;9
21475;795.4502;0
21476;795.4600;0
21477;795.4697;5
21478;795.4795;0
21479;795.4892;0
21480;795.4990;10
21481;795.5087;1
21482;795.5185;12
21483;795.5282;0
21484;795.5380;27
21485;795.5477;8
21486;795.5575;7
21487;795.5672;2
21488;795.5770;3
21489;795.5867;35
21490;795.5965;16
21491;795.6062;16
21492;795.6160;0
21493;795.6257;0
21494;795.6355;2
21495;795.6452;10
21496;795.6550;14
21497;795.6648;22
21498;795.6745;36
21499;795.6843;21
21500;795.6940;8
21501;795.7038;26
21502;795.7135;2
21503;795.7233;2
21504;795.7330;2
21505;795.7428;8
21506;795.7525;9
21507;795.7623;0
21508;795.7720;2
21509;795.7818;8
21510;795.7915;144
21511;795.8013;279
21512;795.8110;165
21513;795.8208;120
21514;795.8305;85
21515;795.8403;22
21516;795.8500;42
21517;795.8598;43
21518;795.8696;10
21519;795.8793;2
21520;795.8891;0
21521;795.8988;0
21522;795.9086;5
21523;795.9183;15
21524;795.9281;112
21525;795.9378;44
21526;795.9476;26
21527;795.9573;16
21528;795.9671;8
21529;795.9768;64
21530;795.9866;94
21531;795.9963;55
21532;796.0061;35
21533;796.0159;24
21534;796.0256;39
21535;796.0354;147
21536;796.0451;555
21537;796.0549;715
21538;796.0646;490
21539;796.0744;237
21540;796.0841;151
21541;796.0939;118
21542;796.1036;74
21543;796.1134;45
21544;796.1232;13
21545;796.1329;17
21546;796.1427;12
21547;796.1524;20
21548;796.1622;9
21549;796.1719;11
21550;796.1817;4
21551;796.1914;18
21552;796.2012;0
21553;796.2109;11
21554;796.2207;0
21555;796.2305;17
21556;796.2402;0
21557;796.2500;0
21558;796.2597;10
21559;796.2695;5
21560;796.2792;0
21561;796.2890;2
21562;796.2987;110
21563;796.3085;400
21564;796.3183;250
21565;796.3280;117
21566;796.3378;96
21567;796.3475;52
21568;796.3573;14
21569;796.3670;16
21570;796.3768;10
21571;796.3865;11
21572;796.3963;4
21573;796.4061;7
21574;796.4158;3
21575;796.4256;1
21576;796.4353;3
21577;796.4451;0
21578;796.4548;9
21579;796.4646;2
21580;796.4744;0
21581;796.4841;0
21582;796.4939;0
21583;796.5036;19
21584;796.5134;10
21585;796.5231;7
21586;796.5329;20
21587;796.5427;6
21588;796.5524;0
21589;796.5622;163
21590;796.5719;118
21591;796.5817;68
21592;796.5914;59
21593;796.6012;46
21594;796.6110;47
21595;796.6207;19
21596;796.6305;24
21597;796.6402;19
21598;796.6500;4
21599;796.6597;0
21600;796.6695;8
21601;796.6793;0
21602;796.6890;0
21603;796.6988;0
21604;796.7085;5
21605;796.7183;0
21606;796.7281;0
21607;796.7378;16
21608;796.7476;35
21609;796.7573;11
21610;796.7671;12
21611;796.7768;9
21612;796.7866;0
21613;796.7964;0
21614;796.8061;12
21615;796.8159;12
21616;796.8256;8
21617;796.8354;3
21618;796.8452;0
21619;796.8549;0
21620;796.8647;0
21621;796.8744;0
21622;796.8842;10
21623;796.8940;0
21624;796.9037;1
21625;796.9135;0
21626;796.9232;0
21627;796.9330;0
21628;796.9428;4
21629;796.9525;7
21630;796.9623;0
21631;796.9720;9
21632;796.9818;0
21633;796.9915;5
21634;797.0013;0
21635;797.0111;4
21636;797.0208;58
21637;797.0306;93
21638;797.0403;61
21639;797.0501;156
21640;797.0599;188
21641;797.0696;146
21642;797.0794;63
21643;797.0892;39
21644;797.0989;19
21645;797.1087;6
21646;797.1184;17
21647;797.1282;27
21648;797.1380;36
21649;797.1477;76
21650;797.1575;20
21651;797.1672;43
21652;797.1770;36
21653;797.1868;13
21654;797.1965;4
21655;797.2063;10
21656;797.2160;11
21657;797.2258;92
21658;797.2356;364
21659;797.2453;363
21660;797.2551;505
21661;797.2649;631
21662;797.2746;786
21663;797.2844;2030
21664;797.2941;8133
21665;797.3039;13960
21666;797.3137;13569
21667;797.3234;7552
21668;797.3332;4673
21669;797.3429;2768
21670;797.3527;1682
21671;797.3625;981
21672;797.3722;591
21673;797.3820;377
21674;797.3918;262
21675;797.4015;153
21676;797.4113;194
21677;797.4210;148
21678;797.4308;84
21679;797.4406;52
21680;797.4503;109
21681;797.4601;73
21682;797.4699;50
21683;797.4796;34
21684;797.4894;85
21685;797.4991;58
21686;797.5089;14
21687;797.5187;5
21688;797.5284;13
21689;797.5382;15
21690;797.5480;47
21691;797.5577;106
21692;797.5675;180
21693;797.5773;158
21694;797.5870;174
21695;797.5968;164
21696;797.6065;107
21697;797.6163;127
21698;797.6261;98
21699;797.6358;48
21700;797.6456;37
21701;797.6554;22
21702;797.6651;14
21703;797.6749;17
21704;797.6847;57
21705;797.6944;97
21706;797.7042;181
21707;797.7139;195
21708;797.7237;159
21709;797.7335;147
21710;797.7432;309
21711;797.7530;359
21712;797.7628;610
21713;797.7725;677
21714;797.7823;918
21715;797.7921;3207
21716;797.8018;8865
21717;797.8116;12322
21718;797.8214;9207
21719;797.8311;5582
21720;797.8409;3371
21721;797.8507;1979
21722;797.8604;1113
21723;797.8702;662
21724;797.8800;399
21725;797.8897;350
21726;797.8995;199
21727;797.9092;135
21728;797.9190;223
21729;797.9288;98
21730;797.9385;85
21731;797.9483;47
21732;797.9581;77
21733;797.9678;86
21734;797.9776;29
21735;797.9874;56
21736;797.9971;49
21737;798.0069;22
21738;798.0167;16
21739;798.0264;68
21740;798.0362;23
21741;798.0460;69
21742;798.0557;78
21743;798.0655;247
21744;798.0753;190
21745;798.0850;99
21746;798.0948;48
21747;798.1046;10
21748;798.1143;21
21749;798.1241;34
21750;798.1339;69
21751;798.1436;48
21752;798.1534;30
21753;798.1632;32
21754;798.1729;149
21755;798.1827;400
21756;798.1925;276
21757;798.2022;171
21758;798.2120;179
21759;798.2218;111
21760;798.2315;288
21761;798.2413;276
21762;798.2511;149
21763;798.2608;107
21764;798.2706;71
21765;798.2804;363
21766;798.2901;830
21767;798.2999;3248
21768;798.3097;4881
21769;798.3195;3454
21770;798.3292;2097
21771;798.3390;1267
21772;798.3488;700
21773;798.3585;436
21774;798.3683;370
21775;798.3781;216
21776;798.3878;177
21777;798.3976;113
21778;798.4074;66
21779;798.4171;108
21780;798.4269;95
21781;798.4367;79
21782;798.4464;25
21783;798.4562;83
21784;798.4660;177
21785;798.4757;138
21786;798.4855;154
21787;798.4953;106
21788;798.5051;83
21789;798.5148;46
21790;798.5246;28
21791;798.5344;4
21792;798.5441;10
21793;798.5539;2
21794;798.5637;4
21795;798.5734;0
21796;798.5832;12
21797;798.5930;28
21798;798.6028;43
21799;798.6125;155
21800;798.6223;98
21801;798.6321;68
21802;798.6418;38
21803;798.6516;72
21804;798.6614;100
21805;798.6711;27
21806;798.6809;21
21807;798.6907;10
21808;798.7005;116
21809;798.7102;169
21810;798.7200;151
21811;798.7298;103
21812;798.7395;170
21813;798.7493;118
21814;798.7591;98
21815;798.7688;70
21816;798.7786;89
21817;798.7884;149
21818;798.7982;903
21819;798.8079;1828
21820;798.8177;1777
21821;798.8275;1211
21822;798.8372;738
21823;798.8470;415
21824;798.8568;299
21825;798.8666;158
21826;798.8763;84
21827;798.8861;58
21828;798.8959;88
21829;798.9056;136
21830;798.9154;88
21831;798.9252;67
21832;798.9350;79
21833;798.9447;47
21834;798.9545;16
21835;798.9643;50
21836;798.9740;15
21837;798.9838;73
21838;798.9936;51
21839;799.0034;31
21840;799.0131;11
21841;799.0229;6
21842;799.0327;7
21843;799.0425;20
21844;799.0522;39
21845;799.0620;6
21846;799.0718;5
21847;799.0815;12
21848;799.0913;35
21849;799.1011;3
21850;799.1109;5
21851;799.1206;2
21852;799.1304;36
21853;799.1402;14
21854;799.1500;14
21855;799.1597;8
21856;799.1695;12
21857;799.1793;3
21858;799.1890;15
21859;799.1988;31
21860;799.2086;5
21861;799.2184;5
21862;799.2281;50
21863;799.2379;33
21864;799.2477;86
21865;799.2575;56
21866;799.2672;31
21867;799.2770;10
21868;799.2868;18
21869;799.2966;196
21870;799.3063;520
21871;799.3161;843
21872;799.3259;631
21873;799.3357;324
21874;799.3454;174
21875;799.3552;118
21876;799.3650;51
21877;799.3748;49
21878;799.3845;14
21879;799.3943;10
21880;799.4041;10
21881;799.4138;50
21882;799.4236;20
21883;799.4334;29
21884;799.4432;40
21885;799.4529;34
21886;799.4627;17
21887;799.4725;79
21888;799.4823;57
21889;799.4920;58
21890;799.5018;121
21891;799.5116;101
21892;799.5214;69
21893;799.5312;26
21894;799.5409;18
21895;799.5507;1
21896;799.5605;5
21897;799.5703;4
21898;799.5800;7
21899;799.5898;53
21900;799.5996;37
21901;799.6094;15
21902;799.6191;23
21903;799.6289;7
21904;799.6387;32
21905;799.6485;0
21906;799.6582;0
21907;799.6680;15
21908;799.6778;40
21909;799.6876;38
21910;799.6973;48
21911;799.7071;54
21912;799.7169;13
21913;799.7267;35
21914;799.7364;11
21915;799.7462;30
21916;799.7560;13
21917;799.7658;14
21918;799.7756;154
21919;799.7853;199
21920;799.7951;157
21921;799.8049;332
21922;799.8147;256
21923;799.8244;170
21924;799.8342;112
21925;799.8440;98
21926;799.8538;48
21927;799.8636;41
21928;799.8733;15
21929;799.8831;14
21930;799.8929;1
21931;799.9027;0
21932;799.9124;5
21933;799.9222;41
21934;799.9320;24
21935;799.9418;4
21936;799.9516;6
21937;799.9613;12
21938;799.9711;7
21939;799.9809;31
21940;799.9907;22
21941;800.0004;11
21942;800.0102;1
21943;800.0200;0
21944;800.0298;12
21945;800.0396;28
21946;800.0493;5
21947;800.0591;24
21948;800.0689;88
21949;800.0787;99
21950;800.0884;100
21951;800.0982;33
21952;800.1080;39
21953;800.1178;73
21954;800.1276;51
21955;800.1373;33
21956;800.1471;21
21957;800.1569;7
21958;800.1667;24
21959;800.1765;39
21960;800.1862;30
21961;800.1960;18
21962;800.2058;51
21963;800.2156;11
21964;800.2254;6
21965;800.2351;0
21966;800.2449;3
21967;800.2547;1
21968;800.2645;8
21969;800.2743;34
21970;800.2840;48
21971;800.2938;17
21972;800.3036;131
21973;800.3134;274
21974;800.3232;210
21975;800.3329;112
21976;800.3427;67
21977;800.3525;52
21978;800.3623;55
21979;800.3721;17
21980;800.3818;73
21981;800.3916;25
21982;800.4014;38
21983;800.4112;14
21984;800.4210;6
21985;800.4307;4
21986;800.4405;10
21987;800.4503;10
21988;800.4601;6
21989;800.4699;54
21990;800.4797;39
21991;800.4894;26
21992;800.4992;25
21993;800.5090;19
21994;800.5188;23
21995;800.5286;12
21996;800.5383;3
21997;800.5481;4
21998;800.5579;0
21999;800.5677;0
22000;800.5775;48
22001;800.5872;22
22002;800.5970;40
22003;800.6068;12
22004;800.6166;4
22005;800.6264;0
22006;800.6362;15
22007;800.6459;13
22008;800.6557;5
22009;800.6655;0
22010;800.6753;4
22011;800.6851;2
22012;800.6949;2
22013;800.7046;1
22014;800.7144;0
22015;800.7242;0
22016;800.7340;1
22017;800.7438;0
22018;800.7536;5
22019;800.7633;37
22020;800.7731;47
22021;800.7829;60
22022;800.7927;228
22023;800.8025;183
22024;800.8122;85
22025;800.8220;55
22026;800.8318;48
22027;800.8416;30
22028;800.8514;15
22029;800.8612;5
22030;800.8710;22
22031;800.8807;23
22032;800.8905;5
22033;800.9003;28
22034;800.9101;88
22035;800.9199;54
22036;800.9297;13
22037;800.9394;23
22038;800.9492;9
22039;800.9590;9
22040;800.9688;2
22041;800.9786;0
22042;800.9884;17
22043;800.9981;22
22044;801.0079;10
22045;801.0177;7
22046;801.0275;1
22047;801.0373;3
22048;801.0471;0
22049;801.0569;3
22050;801.0666;0
22051;801.0764;1
22052;801.0862;5
22053;801.0960;0
22054;801.1058;0
22055;801.1156;1
22056;801.1253;0
22057;801.1351;6
22058;801.1449;12
22059;801.1547;13
22060;801.1645;0
22061;801.1743;5
22062;801.1841;3
22063;801.1938;3
22064;801.2036;0
22065;801.2134;0
22066;801.2232;3
22067;801.2330;9
22068;801.2428;4
22069;801.2526;0
22070;801.2623;0
22071;801.2721;0
22072;801.2819;4
22073;801.2917;2
22074;801.3015;12
22075;801.3113;2
22076;801.3211;36
22077;801.3308;12
22078;801.3406;0
22079;801.3504;11
22080;801.3602;1
22081;801.3700;1
22082;801.3798;0
22083;801.3896;2
22084;801.3994;6
22085;801.4091;2
22086;801.4189;2
22087;801.4287;0
22088;801.4385;11
22089;801.4483;37
22090;801.4581;14
22091;801.4679;13
22092;801.4777;0
22093;801.4874;3
22094;801.4972;10
22095;801.5070;0
22096;801.5168;0
22097;801.5266;0
22098;801.5364;0
22099;801.5462;13
22100;801.5560;0
22101;801.5657;0
22102;801.5755;0
22103;801.5853;0
22104;801.5951;0
22105;801.6049;14
22106;801.6147;10
22107;801.6245;1
22108;801.6343;4
22109;801.6440;2
22110;801.6538;4
22111;801.6636;0
22112;801.6734;30
22113;801.6832;7
22114;801.6930;7
22115;801.7028;9
22116;801.7126;0
22117;801.7224;12
22118;801.7321;5
22119;801.7419;3
22120;801.7517;19
22121;801.7615;17
22122;801.7713;10
22123;801.7811;10
22124;801.7909;0
22125;801.8007;0
22126;801.8105;0
22127;801.8202;0
22128;801.8300;40
22129;801.8398;47
22130;801.8496;9
22131;801.8594;6
22132;801.8692;1
22133;801.8790;0
22134;801.8888;0
22135;801.8986;1
22136;801.9084;5
22137;801.9181;0
22138;801.9279;0
22139;801.9377;25
22140;801.9475;31
22141;801.9573;30
22142;801.9671;24
22143;801.9769;11
22144;801.9867;4
22145;801.9965;0
22146;802.0063;2
22147;802.0160;11
22148;802.0258;32
22149;802.0356;39
22150;802.0454;1
22151;802.0552;33
22152;802.0650;19
22153;802.0748;7
22154;802.0846;1
22155;802.0944;6
22156;802.1042;8
22157;802.1140;0
22158;802.1237;0
22159;802.1335;0
22160;802.1433;0
22161;802.1531;7
22162;802.1629;0
22163;802.1727;1
22164;802.1825;35
22165;802.1923;16
22166;802.2021;2
22167;802.2119;9
22168;802.2217;0
22169;802.2315;0
22170;802.2412;3
22171;802.2510;6
22172;802.2608;0
22173;802.2706;0
22174;802.2804;1
22175;802.2902;0
22176;802.3000;0
22177;802.3098;0
22178;802.3196;0
22179;802.3294;1
22180;802.3392;0
22181;802.3490;0
22182;802.3588;0
22183;802.3685;0
22184;802.3783;0
22185;802.3881;0
22186;802.3979;24
22187;802.4077;0
22188;802.4175;0
22189;802.4273;10
22190;802.4371;8
22191;802.4469;18
22192;802.4567;34
22193;802.4665;0
22194;802.4763;0
22195;802.4861;0
22196;802.4959;0
22197;802.5057;0
22198;802.5154;0
22199;802.5252;0
22200;802.5350;0
22201;802.5448;1
22202;802.5546;0
22203;802.5644;0
22204;802.5742;0
22205;802.5840;0
22206;802.5938;0
22207;802.6036;2
22208;802.6134;0
22209;802.6232;0
22210;802.6330;0
22211;802.6428;0
22212;802.6526;0
22213;802.6624;0
22214;802.6722;3
22215;802.6819;20
22216;802.6917;37
22217;802.7015;19
22218;802.7113;24
22219;802.7211;6
22220;802.7309;2
22221;802.7407;2
22222;802.7505;0
22223;802.7603;1
22224;802.7701;1
22225;802.7799;1
22226;802.7897;1
22227;802.7995;0
22228;802.8093;0
22229;802.8191;0
22230;802.8289;0
22231;802.8387;0
22232;802.8485;0
22233;802.8583;0
22234;802.8681;1
22235;802.8779;0
22236;802.8877;0
22237;802.8974;0
22238;802.9072;41
22239;802.9170;13
22240;802.9268;4
22241;802.9366;2
22242;802.9464;5
22243;802.9562;0
22244;802.9660;2
22245;802.9758;0
22246;802.9856;3
22247;802.9954;32
22248;803.0052;47
22249;803.0150;19
22250;803.0248;48
22251;803.0346;21
22252;803.0444;7
22253;803.0542;11
22254;803.0640;0
22255;803.0738;4
22256;803.0836;5
22257;803.0934;0
22258;803.1032;0
22259;803.1130;2
22260;803.1228;0
22261;803.1326;0
22262;803.1424;0
22263;803.1522;10
22264;803.1620;19
22265;803.1718;13
22266;803.1816;23
22267;803.1914;18
22268;803.2012;22
22269;803.2110;25
22270;803.2207;5
22271;803.2305;6
22272;803.2403;0
22273;803.2501;4
22274;803.2599;16
22275;803.2697;29
22276;803.2795;29
22277;803.2893;6
22278;803.2991;6
22279;803.3089;2
22280;803.3187;7
22281;803.3285;1
22282;803.3383;0
22283;803.3481;0
22284;803.3579;3
22285;803.3677;8
22286;803.3775;1
22287;803.3873;9
22288;803.3971;15
22289;803.4069;0
22290;803.4167;0
22291;803.4265;12
22292;803.4363;10
22293;803.4461;0
22294;803.4559;0
22295;803.4657;0
22296;803.4755;2
22297;803.4853;164
22298;803.4951;146
22299;803.5049;79
22300;803.5147;36
22301;803.5245;37
22302;803.5343;4
22303;803.5441;13
22304;803.5539;2
22305;803.5637;1
22306;803.5735;0
22307;803.5833;3
22308;803.5931;1
22309;803.6029;5
22310;803.6127;6
22311;803.6225;0
22312;803.6323;0
22313;803.6421;0
22314;803.6519;0
22315;803.6617;0
22316;803.6715;3
22317;803.6813;0
22318;803.6911;0
22319;803.7009;0
22320;803.7107;0
22321;803.7205;0
22322;803.7303;16
22323;803.7401;0
22324;803.7499;3
22325;803.7597;0
22326;803.7695;3
22327;803.7793;0
22328;803.7891;5
22329;803.7989;145
22330;803.8087;88
22331;803.8185;64
22332;803.8283;34
22333;803.8381;23
22334;803.8479;13
22335;803.8577;16
22336;803.8675;4
22337;803.8773;8
22338;803.8871;9
22339;803.8970;0
22340;803.9068;0
22341;803.9166;2
22342;803.9264;0
22343;803.9362;0
22344;803.9460;2
22345;803.9558;34
22346;803.9656;58
22347;803.9754;44
22348;803.9852;15
22349;803.9950;11
22350;804.0048;5
22351;804.0146;10
22352;804.0244;28
22353;804.0342;15
22354;804.0440;7
22355;804.0538;2
22356;804.0636;2
22357;804.0734;4
22358;804.0832;8
22359;804.0930;0
22360;804.1028;0
22361;804.1126;0
22362;804.1224;6
22363;804.1322;0
22364;804.1420;1
22365;804.1518;10
22366;804.1616;0
22367;804.1714;0
22368;804.1812;8
22369;804.1910;0
22370;804.2008;1
22371;804.2107;0
22372;804.2205;5
22373;804.2303;26
22374;804.2401;22
22375;804.2499;42
22376;804.2597;1
22377;804.2695;1
22378;804.2793;5
22379;804.2891;34
22380;804.2989;27
22381;804.3087;2
22382;804.3185;5
22383;804.3283;0
22384;804.3381;3
22385;804.3479;0
22386;804.3577;20
22387;804.3675;10
22388;804.3773;0
22389;804.3871;0
22390;804.3969;3
22391;804.4067;0
22392;804.4165;1
22393;804.4264;0
22394;804.4362;0
22395;804.4460;7
22396;804.4558;0
22397;804.4656;6
22398;804.4754;1
22399;804.4852;0
22400;804.4950;4
22401;804.5048;16
22402;804.5146;6
22403;804.5244;0
22404;804.5342;1
22405;804.5440;19
22406;804.5538;23
22407;804.5636;8
22408;804.5734;10
22409;804.5832;19
22410;804.5931;0
22411;804.6029;0
22412;804.6127;8
22413;804.6225;0
22414;804.6323;0
22415;804.6421;0
22416;804.6519;0
22417;804.6617;0
22418;804.6715;1
22419;804.6813;10
22420;804.6911;1
22421;804.7009;0
22422;804.7107;1
22423;804.7205;0
22424;804.7303;4
22425;804.7402;30
22426;804.7500;8
22427;804.7598;4
22428;804.7696;10
22429;804.7794;6
22430;804.7892;7
22431;804.7990;72
22432;804.8088;89
22433;804.8186;38
22434;804.8284;14
22435;804.8382;16
22436;804.8480;2
22437;804.8578;0
22438;804.8677;3
22439;804.8775;0
22440;804.8873;10
22441;804.8971;8
22442;804.9069;0
22443;804.9167;0
22444;804.9265;0
22445;804.9363;0
22446;804.9461;0
22447;804.9559;0
22448;804.9657;0
22449;804.9755;6
22450;804.9854;0
22451;804.9952;14
22452;805.0050;30
22453;805.0148;13
22454;805.0246;5
22455;805.0344;0
22456;805.0442;72
22457;805.0540;62
22458;805.0638;32
22459;805.0736;31
22460;805.0834;75
22461;805.0933;148
22462;805.1031;55
22463;805.1129;26
22464;805.1227;30
22465;805.1325;23
22466;805.1423;4
22467;805.1521;5
22468;805.1619;0
22469;805.1717;38
22470;805.1815;78
22471;805.1914;23
22472;805.2012;15
22473;805.2110;19
22474;805.2208;5
22475;805.2306;11
22476;805.2404;33
22477;805.2502;81
22478;805.2600;211
22479;805.2698;1000
22480;805.2796;2907
22481;805.2895;5833
22482;805.2993;4756
22483;805.3091;3139
22484;805.3189;1826
22485;805.3287;1169
22486;805.3385;541
22487;805.3483;394
22488;805.3581;233
22489;805.3679;180
22490;805.3778;107
22491;805.3876;96
22492;805.3974;82
22493;805.4072;67
22494;805.4170;72
22495;805.4268;53
22496;805.4366;23
22497;805.4464;73
22498;805.4562;20
22499;805.4661;4
22500;805.4759;10
22501;805.4857;18
22502;805.4955;2
22503;805.5053;17
22504;805.5151;5
22505;805.5249;25
22506;805.5347;0
22507;805.5446;0
22508;805.5544;1
22509;805.5642;17
22510;805.5740;3
22511;805.5838;6
22512;805.5936;1
22513;805.6034;2
22514;805.6132;4
22515;805.6231;7
22516;805.6329;3
22517;805.6427;9
22518;805.6525;7
22519;805.6623;12
22520;805.6721;0
22521;805.6819;7
22522;805.6917;15
22523;805.7016;0
22524;805.7114;1
22525;805.7212;0
22526;805.7310;35
22527;805.7408;97
22528;805.7506;46
22529;805.7604;98
22530;805.7702;295
22531;805.7801;1053
22532;805.7899;2483
22533;805.7997;2475
22534;805.8095;1414
22535;805.8193;946
22536;805.8291;606
22537;805.8389;319
22538;805.8488;253
22539;805.8586;137
22540;805.8684;50
22541;805.8782;35
22542;805.8880;33
22543;805.8978;17
22544;805.9076;51
22545;805.9175;48
22546;805.9273;24
22547;805.9371;18
22548;805.9469;18
22549;805.9567;10
22550;805.9665;2
22551;805.9763;1
22552;805.9862;28
22553;805.9960;34
22554;806.0058;7
22555;806.0156;24
22556;806.0254;0
22557;806.0352;1
22558;806.0450;1
22559;806.0549;3
22560;806.0647;18
22561;806.0745;23
22562;806.0843;7
22563;806.0941;9
22564;806.1039;11
22565;806.1138;0
22566;806.1236;0
22567;806.1334;0
22568;806.1432;33
22569;806.1530;90
22570;806.1628;38
22571;806.1727;34
22572;806.1825;15
22573;806.1923;41
22574;806.2021;22
22575;806.2119;78
22576;806.2217;95
22577;806.2315;208
22578;806.2414;220
22579;806.2512;300
22580;806.2610;575
22581;806.2708;330
22582;806.2806;668
22583;806.2904;1370
22584;806.3003;1590
22585;806.3101;1182
22586;806.3199;656
22587;806.3297;331
22588;806.3395;186
22589;806.3493;115
22590;806.3592;63
22591;806.3690;57
22592;806.3788;16
22593;806.3886;19
22594;806.3984;31
22595;806.4083;14
22596;806.4181;24
22597;806.4279;49
22598;806.4377;30
22599;806.4475;28
22600;806.4573;29
22601;806.4672;9
22602;806.4770;0
22603;806.4868;8
22604;806.4966;12
22605;806.5064;4
22606;806.5162;0
22607;806.5261;6
22608;806.5359;135
22609;806.5457;230
22610;806.5555;153
22611;806.5653;66
22612;806.5752;51
22613;806.5850;37
22614;806.5948;56
22615;806.6046;75
22616;806.6144;45
22617;806.6243;21
22618;806.6341;9
22619;806.6439;11
22620;806.6537;4
22621;806.6635;15
22622;806.6733;0
22623;806.6832;6
22624;806.6930;5
22625;806.7028;35
22626;806.7126;27
22627;806.7224;5
22628;806.7323;34
22629;806.7421;23
22630;806.7519;13
22631;806.7617;15
22632;806.7715;27
22633;806.7814;99
22634;806.7912;298
22635;806.8010;283
22636;806.8108;211
22637;806.8206;105
22638;806.8305;61
22639;806.8403;55
22640;806.8501;33
22641;806.8599;64
22642;806.8697;22
22643;806.8796;9
22644;806.8894;3
22645;806.8992;10
22646;806.9090;19
22647;806.9188;73
22648;806.9287;41
22649;806.9385;27
22650;806.9483;28
22651;806.9581;28
22652;806.9679;11
22653;806.9778;2
22654;806.9876;4
22655;806.9974;14
22656;807.0072;5
22657;807.0170;30
22658;807.0269;20
22659;807.0367;36
22660;807.0465;7
22661;807.0563;9
22662;807.0662;40
22663;807.0760;22
22664;807.0858;6
22665;807.0956;0
22666;807.1054;21
22667;807.1153;27
22668;807.1251;10
22669;807.1349;2
22670;807.1447;3
22671;807.1545;0
22672;807.1644;4
22673;807.1742;9
22674;807.1840;0
22675;807.1938;0
22676;807.2037;0
22677;807.2135;0
22678;807.2233;0
22679;807.2331;3
22680;807.2429;1
22681;807.2528;0
22682;807.2626;9
22683;807.2724;2
22684;807.2822;35
22685;807.2921;118
22686;807.3019;163
22687;807.3117;98
22688;807.3215;128
22689;807.3314;95
22690;807.3412;41
22691;807.3510;26
22692;807.3608;25
22693;807.3706;33
22694;807.3805;25
22695;807.3903;12
22696;807.4001;16
22697;807.4099;6
22698;807.4198;3
22699;807.4296;3
22700;807.4394;0
22701;807.4492;0
22702;807.4591;6
22703;807.4689;1
22704;807.4787;0
22705;807.4885;0
22706;807.4984;1
22707;807.5082;0
22708;807.5180;0
22709;807.5278;15
22710;807.5377;4
22711;807.5475;0
22712;807.5573;4
22713;807.5671;32
22714;807.5769;1
22715;807.5868;1
22716;807.5966;0
22717;807.6064;15
22718;807.6162;81
22719;807.6261;221
22720;807.6359;99
22721;807.6457;66
22722;807.6555;67
22723;807.6654;35
22724;807.6752;14
22725;807.6850;36
22726;807.6948;24
22727;807.7047;21
22728;807.7145;24
22729;807.7243;1
22730;807.7341;1
22731;807.7440;2
22732;807.7538;1
22733;807.7636;32
22734;807.7735;69
22735;807.7833;164
22736;807.7931;286
22737;807.8029;226
22738;807.8128;145
22739;807.8226;128
22740;807.8324;92
22741;807.8422;51
22742;807.8521;137
22743;807.8619;104
22744;807.8717;61
22745;807.8815;44
22746;807.8914;66
22747;807.9012;23
22748;807.9110;5
22749;807.9208;0
22750;807.9307;0
22751;807.9405;10
22752;807.9503;40
22753;807.9602;55
22754;807.9700;35
22755;807.9798;37
22756;807.9896;14
22757;807.9995;15
22758;808.0093;8
22759;808.0191;19
22760;808.0289;110
22761;808.0388;295
22762;808.0486;159
22763;808.0584;114
22764;808.0682;110
22765;808.0781;67
22766;808.0879;54
22767;808.0977;45
22768;808.1076;48
22769;808.1174;30
22770;808.1272;70
22771;808.1370;30
22772;808.1469;19
22773;808.1567;11
22774;808.1665;6
22775;808.1764;3
22776;808.1862;5
22777;808.1960;58
22778;808.2058;29
22779;808.2157;70
22780;808.2255;105
22781;808.2353;83
22782;808.2452;162
22783;808.2550;196
22784;808.2648;191
22785;808.2746;290
22786;808.2845;308
22787;808.2943;491
22788;808.3041;1083
22789;808.3140;2823
22790;808.3238;9072
22791;808.3336;15668
22792;808.3434;13037
22793;808.3533;7956
22794;808.3631;4766
22795;808.3729;2802
22796;808.3828;1498
22797;808.3926;1106
22798;808.4024;611
22799;808.4122;471
22800;808.4221;244
22801;808.4319;158
22802;808.4417;256
22803;808.4516;184
22804;808.4614;143
22805;808.4712;107
22806;808.4811;126
22807;808.4909;99
22808;808.5007;69
22809;808.5105;46
22810;808.5204;32
22811;808.5302;25
22812;808.5400;89
22813;808.5499;66
22814;808.5597;61
22815;808.5695;107
22816;808.5794;58
22817;808.5892;22
22818;808.5990;30
22819;808.6089;41
22820;808.6187;39
22821;808.6285;76
22822;808.6383;63
22823;808.6482;40
22824;808.6580;41
22825;808.6678;230
22826;808.6777;187
22827;808.6875;111
22828;808.6973;47
22829;808.7072;149
22830;808.7170;129
22831;808.7268;81
22832;808.7367;223
22833;808.7465;337
22834;808.7563;226
22835;808.7662;225
22836;808.7760;173
22837;808.7858;520
22838;808.7956;766
22839;808.8055;851
22840;808.8153;1866
22841;808.8251;6751
22842;808.8350;11621
22843;808.8448;9974
22844;808.8546;5728
22845;808.8645;3612
22846;808.8743;2113
22847;808.8841;1299
22848;808.8940;792
22849;808.9038;520
22850;808.9136;309
22851;808.9235;226
22852;808.9333;140
22853;808.9431;177
22854;808.9530;111
22855;808.9628;91
22856;808.9726;62
22857;808.9825;173
22858;808.9923;224
22859;809.0021;110
22860;809.0120;78
22861;809.0218;64
22862;809.0316;40
22863;809.0415;113
22864;809.0513;77
22865;809.0611;39
22866;809.0710;25
22867;809.0808;30
22868;809.0906;62
22869;809.1005;33
22870;809.1103;93
22871;809.1201;74
22872;809.1300;25
22873;809.1398;43
22874;809.1496;138
22875;809.1595;173
22876;809.1693;141
22877;809.1791;72
22878;809.1890;99
22879;809.1988;122
22880;809.2086;73
22881;809.2185;29
22882;809.2283;120
22883;809.2381;123
22884;809.2480;41
22885;809.2578;71
22886;809.2677;263
22887;809.2775;313
22888;809.2873;255
22889;809.2972;376
22890;809.3070;547
22891;809.3168;1174
22892;809.3267;3964
22893;809.3365;5996
22894;809.3463;5381
22895;809.3562;3387
22896;809.3660;2048
22897;809.3758;1212
22898;809.3857;833
22899;809.3955;421
22900;809.4053;321
22901;809.4152;184
22902;809.4250;111
22903;809.4349;86
22904;809.4447;184
22905;809.4545;94
22906;809.4644;145
22907;809.4742;110
22908;809.4840;70
22909;809.4939;60
22910;809.5037;12
22911;809.5135;32
22912;809.5234;72
22913;809.5332;93
22914;809.5430;71
22915;809.5529;58
22916;809.5627;90
22917;809.5726;62
22918;809.5824;28
22919;809.5922;47
22920;809.6021;70
22921;809.6119;97
22922;809.6217;89
22923;809.6316;100
22924;809.6414;89
22925;809.6513;37
22926;809.6611;35
22927;809.6709;11
22928;809.6808;7
22929;809.6906;35
22930;809.7004;49
22931;809.7103;47
22932;809.7201;44
22933;809.7300;23
22934;809.7398;77
22935;809.7496;57
22936;809.7595;52
22937;809.7693;37
22938;809.7791;10
22939;809.7890;56
22940;809.7988;336
22941;809.8087;322
22942;809.8185;471
22943;809.8283;1380
22944;809.8382;1672
22945;809.8480;1250
22946;809.8578;759
22947;809.8677;455
22948;809.8775;239
22949;809.8874;158
22950;809.8972;103
22951;809.9070;58
22952;809.9169;60
22953;809.9267;33
22954;809.9366;15
22955;809.9464;46
22956;809.9562;33
22957;809.9661;46
22958;809.9759;22
22959;809.9858;9
22960;809.9956;20
22961;810.0054;42
22962;810.0153;66
22963;810.0251;65
22964;810.0349;50
22965;810.0448;28
22966;810.0546;35
22967;810.0645;69
22968;810.0743;9
22969;810.0841;81
22970;810.0940;160
22971;810.1038;58
22972;810.1137;53
22973;810.1235;13
22974;810.1333;55
22975;810.1432;20
22976;810.1530;16
22977;810.1629;200
22978;810.1727;257
22979;810.1825;115
22980;810.1924;57
22981;810.2022;69
22982;810.2121;18
22983;810.2219;25
22984;810.2317;32
22985;810.2416;4
22986;810.2514;41
22987;810.2613;34
22988;810.2711;36
22989;810.2810;75
22990;810.2908;50
22991;810.3006;335
22992;810.3105;436
22993;810.3203;340
22994;810.3302;757
22995;810.3400;1043
22996;810.3498;775
22997;810.3597;430
22998;810.3695;306
22999;810.3794;244
23000;810.3892;127
23001;810.3990;109
23002;810.4089;114
23003;810.4187;87
23004;810.4286;82
23005;810.4384;38
23006;810.4483;49
23007;810.4581;13
23008;810.4679;63
23009;810.4778;57
23010;810.4876;35
23011;810.4975;22
23012;810.5073;27
23013;810.5172;86
23014;810.5270;115
23015;810.5368;144
23016;810.5467;68
23017;810.5565;52
23018;810.5664;56
23019;810.5762;57
23020;810.5861;34
23021;810.5959;46
23022;810.6057;13
23023;810.6156;0
23024;810.6254;23
23025;810.6353;14
23026;810.6451;7
23027;810.6550;3
23028;810.6648;0
23029;810.6746;26
23030;810.6845;3
23031;810.6943;7
23032;810.7042;0
23033;810.7140;19
23034;810.7239;27
23035;810.7337;19
23036;810.7435;2
23037;810.7534;0
23038;810.7632;20
23039;810.7731;84
23040;810.7829;48
23041;810.7928;145
23042;810.8026;121
23043;810.8125;81
23044;810.8223;43
23045;810.8321;37
23046;810.8420;96
23047;810.8518;52
23048;810.8617;36
23049;810.8715;41
23050;810.8814;43
23051;810.8912;37
23052;810.9011;25
23053;810.9109;16
23054;810.9207;6
23055;810.9306;0
23056;810.9404;0
23057;810.9503;22
23058;810.9601;77
23059;810.9700;35
23060;810.9798;14
23061;810.9897;14
23062;810.9995;6
23063;811.0093;23
23064;811.0192;6
23065;811.0290;0
23066;811.0389;25
23067;811.0487;9
23068;811.0586;7
23069;811.0684;2
23070;811.0783;0
23071;811.0881;17
23072;811.0980;28
23073;811.1078;33
23074;811.1177;27
23075;811.1275;6
23076;811.1373;29
23077;811.1472;34
23078;811.1570;38
23079;811.1669;25
23080;811.1767;2
23081;811.1866;8
23082;811.1964;8
23083;811.2063;5
23084;811.2161;0
23085;811.2260;0
23086;811.2358;5
23087;811.2457;62
23088;811.2555;56
23089;811.2653;26
23090;811.2752;62
23091;811.2850;34
23092;811.2949;14
23093;811.3047;7
23094;811.3146;17
23095;811.3244;7
23096;811.3343;17
23097;811.3441;178
23098;811.3540;96
23099;811.3638;61
23100;811.3737;47
23101;811.3835;18
23102;811.3934;21
23103;811.4032;2
23104;811.4131;4
23105;811.4229;7
23106;811.4328;38
23107;811.4426;73
23108;811.4525;30
23109;811.4623;31
23110;811.4721;10
23111;811.4820;12
23112;811.4918;1
23113;811.5017;1
23114;811.5115;8
23115;811.5214;5
23116;811.5312;6
23117;811.5411;25
23118;811.5509;55
23119;811.5608;15
23120;811.5706;19
23121;811.5805;34
23122;811.5903;19
23123;811.6002;0
23124;811.6100;0
23125;811.6199;5
23126;811.6297;11
23127;811.6396;0
23128;811.6494;0
23129;811.6593;7
23130;811.6691;12
23131;811.6790;0
23132;811.6888;0
23133;811.6987;6
23134;811.7085;0
23135;811.7184;5
23136;811.7282;0
23137;811.7381;2
23138;811.7479;17
23139;811.7578;7
23140;811.7676;39
23141;811.7775;23
23142;811.7873;16
23143;811.7972;8
23144;811.8070;23
23145;811.8169;0
23146;811.8267;2
23147;811.8366;0
23148;811.8464;7
23149;811.8563;0
23150;811.8661;40
23151;811.8760;38
23152;811.8858;19
23153;811.8957;19
23154;811.9055;1
23155;811.9154;5
23156;811.9252;8
23157;811.9351;4
23158;811.9449;13
23159;811.9548;3
23160;811.9646;10
23161;811.9745;1
23162;811.9843;0
23163;811.9942;0
23164;812.0040;2
23165;812.0139;0
23166;812.0237;0
23167;812.0336;0
23168;812.0434;9
23169;812.0533;6
23170;812.0631;2
23171;812.0730;0
23172;812.0828;7
23173;812.0927;10
23174;812.1026;1
23175;812.1124;0
23176;812.1223;5
23177;812.1321;0
23178;812.1420;4
23179;812.1518;0
23180;812.1617;0
23181;812.1715;24
23182;812.1814;52
23183;812.1912;12
23184;812.2011;3
23185;812.2109;1
23186;812.2208;56
23187;812.2306;23
23188;812.2405;24
23189;812.2503;8
23190;812.2602;7
23191;812.2700;0
23192;812.2799;0
23193;812.2898;0
23194;812.2996;2
23195;812.3095;4
23196;812.3193;0
23197;812.3292;21
23198;812.3390;93
23199;812.3489;48
23200;812.3587;55
23201;812.3686;30
23202;812.3784;52
23203;812.3883;19
23204;812.3981;16
23205;812.4080;9
23206;812.4178;7
23207;812.4277;29
23208;812.4376;3
23209;812.4474;9
23210;812.4573;2
23211;812.4671;0
23212;812.4770;36
23213;812.4868;26
23214;812.4967;10
23215;812.5065;4
23216;812.5164;1
23217;812.5262;0
23218;812.5361;0
23219;812.5460;0
23220;812.5558;4
23221;812.5657;6
23222;812.5755;0
23223;812.5854;20
23224;812.5952;17
23225;812.6051;19
23226;812.6149;9
23227;812.6248;8
23228;812.6346;8
23229;812.6445;0
23230;812.6544;19
23231;812.6642;6
23232;812.6741;0
23233;812.6839;0
23234;812.6938;4
23235;812.7036;0
23236;812.7135;0
23237;812.7233;0
23238;812.7332;9
23239;812.7431;0
23240;812.7529;0
23241;812.7628;0
23242;812.7726;18
23243;812.7825;4
23244;812.7923;5
23245;812.8022;11
23246;812.8121;67
23247;812.8219;20
23248;812.8318;11
23249;812.8416;2
23250;812.8515;23
23251;812.8613;0
23252;812.8712;7
23253;812.8810;10
23254;812.8909;4
23255;812.9008;2
23256;812.9106;3
23257;812.9205;0
23258;812.9303;0
23259;812.9402;0
23260;812.9500;0
23261;812.9599;0
23262;812.9698;0
23263;812.9796;0
23264;812.9895;0
23265;812.9993;0
23266;813.0092;0
23267;813.0190;0
23268;813.0289;4
23269;813.0388;1
23270;813.0486;12
23271;813.0585;1
23272;813.0683;0
23273;813.0782;0
23274;813.0881;0
23275;813.0979;17
23276;813.1078;3
23277;813.1176;4
23278;813.1275;0
23279;813.1373;0
23280;813.1472;15
23281;813.1571;3
23282;813.1669;0
23283;813.1768;0
23284;813.1866;8
23285;813.1965;12
23286;813.2064;0
23287;813.2162;0
23288;813.2261;1
23289;813.2359;10
23290;813.2458;0
23291;813.2556;0
23292;813.2655;0
23293;813.2754;0
23294;813.2852;0
23295;813.2951;0
23296;813.3049;1
23297;813.3148;0
23298;813.3247;8
23299;813.3345;0
23300;813.3444;2
23301;813.3542;17
23302;813.3641;26
23303;813.3740;0
23304;813.3838;12
23305;813.3937;0
23306;813.4035;0
23307;813.4134;0
23308;813.4233;9
23309;813.4331;12
23310;813.4430;10
23311;813.4528;5
23312;813.4627;0
23313;813.4726;3
23314;813.4824;0
23315;813.4923;37
23316;813.5021;9
23317;813.5120;3
23318;813.5219;5
23319;813.5317;0
23320;813.5416;0
23321;813.5514;0
23322;813.5613;15
23323;813.5712;17
23324;813.5810;10
23325;813.5909;16
23326;813.6008;1
23327;813.6106;20
23328;813.6205;33
23329;813.6303;11
23330;813.6402;7
23331;813.6501;1
23332;813.6599;5
23333;813.6698;6
23334;813.6796;1
23335;813.6895;6
23336;813.6994;4
23337;813.7092;2
23338;813.7191;0
23339;813.7290;0
23340;813.7388;3
23341;813.7487;0
23342;813.7585;1
23343;813.7684;0
23344;813.7783;0
23345;813.7881;0
23346;813.7980;0
23347;813.8078;0
23348;813.8177;1
23349;813.8276;0
23350;813.8374;6
23351;813.8473;0
23352;813.8572;0
23353;813.8670;2
23354;813.8769;0
23355;813.8867;2
23356;813.8966;10
23357;813.9065;0
23358;813.9163;27
23359;813.9262;15
23360;813.9361;4
23361;813.9459;0
23362;813.9558;0
23363;813.9657;0
23364;813.9755;0
23365;813.9854;0
23366;813.9952;5
23367;814.0051;0
23368;814.0150;0
23369;814.0248;0
23370;814.0347;8
23371;814.0446;0
23372;814.0544;0
23373;814.0643;10
23374;814.0742;25
23375;814.0840;4
23376;814.0939;15
23377;814.1037;13
23378;814.1136;13
23379;814.1235;0
23380;814.1333;10
23381;814.1432;1
23382;814.1531;5
23383;814.1629;3
23384;814.1728;36
23385;814.1827;23
23386;814.1925;4
23387;814.2024;0
23388;814.2123;2
23389;814.2221;4
23390;814.2320;0
23391;814.2418;12
23392;814.2517;6
23393;814.2616;0
23394;814.2714;0
23395;814.2813;0
23396;814.2912;4
23397;814.3010;92
23398;814.3109;110
23399;814.3208;56
23400;814.3306;42
23401;814.3405;30
23402;814.3504;6
23403;814.3602;7
23404;814.3701;6
23405;814.3800;3
23406;814.3898;7
23407;814.3997;7
23408;814.4096;26
23409;814.4194;3
23410;814.4293;5
23411;814.4392;0
23412;814.4490;0
23413;814.4589;0
23414;814.4688;3
23415;814.4786;19
23416;814.4885;7
23417;814.4984;19
23418;814.5082;3
23419;814.5181;2
23420;814.5280;0
23421;814.5378;9
23422;814.5477;0
23423;814.5576;0
23424;814.5674;0
23425;814.5773;8
23426;814.5872;7
23427;814.5970;12
23428;814.6069;1
23429;814.6168;0
23430;814.6266;1
23431;814.6365;0
23432;814.6464;0
23433;814.6562;0
23434;814.6661;0
23435;814.6760;0
23436;814.6858;0
23437;814.6957;0
23438;814.7056;0
23439;814.7154;0
23440;814.7253;50
23441;814.7352;18
23442;814.7450;18
23443;814.7549;7
23444;814.7648;13
23445;814.7746;1
23446;814.7845;38
23447;814.7944;24
23448;814.8042;6
23449;814.8141;8
23450;814.8240;3
23451;814.8339;3
23452;814.8437;3
23453;814.8536;7
23454;814.8635;0
23455;814.8733;19
23456;814.8832;0
23457;814.8931;0
23458;814.9029;7
23459;814.9128;4
23460;814.9227;0
23461;814.9325;0
23462;814.9424;0
23463;814.9523;0
23464;814.9622;0
23465;814.9720;0
23466;814.9819;8
23467;814.9918;3
23468;815.0016;16
23469;815.0115;18
23470;815.0214;7
23471;815.0312;24
23472;815.0411;14
23473;815.0510;1
23474;815.0608;6
23475;815.0707;4
23476;815.0806;0
23477;815.0905;2
23478;815.1003;3
23479;815.1102;2
23480;815.1201;0
23481;815.1299;0
23482;815.1398;2
23483;815.1497;0
23484;815.1596;5
23485;815.1694;6
23486;815.1793;7
23487;815.1892;0
23488;815.1990;0
23489;815.2089;0
23490;815.2188;0
23491;815.2286;0
23492;815.2385;0
23493;815.2484;3
23494;815.2583;17
23495;815.2681;80
23496;815.2780;39
23497;815.2879;61
23498;815.2977;17
23499;815.3076;32
23500;815.3175;74
23501;815.3274;130
23502;815.3372;145
23503;815.3471;205
23504;815.3570;168
23505;815.3668;84
23506;815.3767;59
23507;815.3866;20
23508;815.3965;23
23509;815.4063;13
23510;815.4162;0
23511;815.4261;6
23512;815.4359;1
23513;815.4458;0
23514;815.4557;4
23515;815.4656;0
23516;815.4754;0
23517;815.4853;0
23518;815.4952;7
23519;815.5051;0
23520;815.5149;0
23521;815.5248;3
23522;815.5347;2
23523;815.5445;13
23524;815.5544;9
23525;815.5643;0
23526;815.5742;0
23527;815.5840;0
23528;815.5939;0
23529;815.6038;1
23530;815.6137;8
23531;815.6235;9
23532;815.6334;2
23533;815.6433;1
23534;815.6532;4
23535;815.6630;0
23536;815.6729;0
23537;815.6828;0
23538;815.6926;72
23539;815.7025;23
23540;815.7124;53
23541;815.7223;145
23542;815.7321;88
23543;815.7420;43
23544;815.7519;43
23545;815.7618;25
23546;815.7716;19
23547;815.7815;10
23548;815.7914;3
23549;815.8013;10
23550;815.8111;81
23551;815.8210;92
23552;815.8309;74
23553;815.8408;147
23554;815.8506;75
23555;815.8605;52
23556;815.8704;20
23557;815.8803;7
23558;815.8901;0
23559;815.9000;12
23560;815.9099;0
23561;815.9198;2
23562;815.9296;1
23563;815.9395;5
23564;815.9494;12
23565;815.9593;7
23566;815.9691;0
23567;815.9790;4
23568;815.9889;2
23569;815.9988;13
23570;816.0086;0
23571;816.0185;0
23572;816.0284;6
23573;816.0383;1
23574;816.0481;0
23575;816.0580;13
23576;816.0679;0
23577;816.0778;3
23578;816.0876;0
23579;816.0975;0
23580;816.1074;0
23581;816.1173;47
23582;816.1272;43
23583;816.1370;44
23584;816.1469;19
23585;816.1568;6
23586;816.1667;0
23587;816.1765;5
23588;816.1864;19
23589;816.1963;37
23590;816.2062;16
23591;816.2160;13
23592;816.2259;0
23593;816.2358;2
23594;816.2457;41
23595;816.2555;8
23596;816.2654;18
23597;816.2753;116
23598;816.2852;65
23599;816.2951;36
23600;816.3049;16
23601;816.3148;13
23602;816.3247;31
23603;816.3346;4
23604;816.3444;7
23605;816.3543;0
23606;816.3642;1
23607;816.3741;0
23608;816.3840;2
23609;816.3938;6
23610;816.4037;3
23611;816.4136;0
23612;816.4235;4
23613;816.4333;3
23614;816.4432;0
23615;816.4531;0
23616;816.4630;47
23617;816.4729;58
23618;816.4827;41
23619;816.4926;34
23620;816.5025;32
23621;816.5124;18
23622;816.5223;0
23623;816.5321;0
23624;816.5420;0
23625;816.5519;12
23626;816.5618;1
23627;816.5716;0
23628;816.5815;0
23629;816.5914;7
23630;816.6013;1
23631;816.6112;4
23632;816.6210;0
23633;816.6309;0
23634;816.6408;19
23635;816.6507;3
23636;816.6606;7
23637;816.6704;2
23638;816.6803;0
23639;816.6902;1
23640;816.7001;0
23641;816.7100;3
23642;816.7198;6
23643;816.7297;1
23644;816.7396;0
23645;816.7495;0
23646;816.7594;0
23647;816.7692;35
23648;816.7791;64
23649;816.7890;78
23650;816.7989;69
23651;816.8088;31
23652;816.8186;9
23653;816.8285;8
23654;816.8384;2
23655;816.8483;9
23656;816.8582;4
23657;816.8680;0
23658;816.8779;3
23659;816.8878;0
23660;816.8977;0
23661;816.9076;0
23662;816.9175;1
23663;816.9273;11
23664;816.9372;28
23665;816.9471;20
23666;816.9570;10
23667;816.9669;9
23668;816.9767;3
23669;816.9866;20
23670;816.9965;0
23671;817.0064;1
23672;817.0163;1
23673;817.0262;3
23674;817.0360;0
23675;817.0459;3
23676;817.0558;0
23677;817.0657;0
23678;817.0756;9
23679;817.0854;1
23680;817.0953;0
23681;817.1052;6
23682;817.1151;0
23683;817.1250;5
23684;817.1349;1
23685;817.1447;0
23686;817.1546;0
23687;817.1645;3
23688;817.1744;0
23689;817.1843;2
23690;817.1942;0
23691;817.2040;0
23692;817.2139;0
23693;817.2238;0
23694;817.2337;0
23695;817.2436;0
23696;817.2534;0
[truncated: 2,792,623 more chars]
